# Supplementary material for: Structure and inhibition mechanisms of Mycobacterium tuberculosis essential transporter efflux protein A
Source: Nat Commun. 2025 Apr 1;16:3139. doi: 10.1038/s41467-025-58133-6 (PMC11961569; doi:10.1038/s41467-025-58133-6)
Supplement: Supplementary file 3 — Supplementary Data 1 [file 41467_2025_58133_MOESM3_ESM.zip]

Archive with 57 entries (49 files):
- supplemental_computational_details/
- supplemental_computational_details/traj_2/
- supplemental_computational_details/traj_2/initial_coordinate_production_rep2.pdb
- supplemental_computational_details/traj_2/mdout.mdp
- supplemental_computational_details/traj_2/topol.top
- supplemental_computational_details/traj_2/data_rep2/
- supplemental_computational_details/traj_2/data_rep2/rmsd-Protein.xvg
- supplemental_computational_details/traj_2/data_rep2/rmsd-EPG1.xvg
- supplemental_computational_details/traj_2/data_rep2/rmsd-EPG3.xvg
- supplemental_computational_details/traj_2/data_rep2/rmsd-EPG2.xvg
- supplemental_computational_details/traj_2/index.ndx
- supplemental_computational_details/traj_2/npt_equilibration_input.mdp
- supplemental_computational_details/traj_2/minimized_structure.gro
- supplemental_computational_details/traj_2/minimized_structure.psf
- supplemental_computational_details/traj_2/production_run_rep2.gro
- supplemental_computational_details/traj_2/final_coordinate_production_rep2.pdb
- supplemental_computational_details/traj_2/production_run_input.mdp
- supplemental_computational_details/traj_3/
- supplemental_computational_details/traj_3/mdout.mdp
- supplemental_computational_details/traj_3/topol.top
- supplemental_computational_details/traj_3/initial_coordinate_production_rep3.pdb
- supplemental_computational_details/traj_3/index.ndx
- supplemental_computational_details/traj_3/npt_equilibration_input.mdp
- supplemental_computational_details/traj_3/data_rep3/
- supplemental_computational_details/traj_3/data_rep3/rmsd-protein.xvg
- supplemental_computational_details/traj_3/data_rep3/rmsd-epg1.xvg
- supplemental_computational_details/traj_3/data_rep3/rmsd-epg3.xvg
- supplemental_computational_details/traj_3/data_rep3/rmsd-EPG2.xvg
- supplemental_computational_details/traj_3/minimized_structure.gro
- supplemental_computational_details/traj_3/minimized_structure.psf
- supplemental_computational_details/traj_3/production_run_rep3.gro
- supplemental_computational_details/traj_3/final_coordinate_production_rep3.pdb
- supplemental_computational_details/traj_3/production_run_input.mdp
- supplemental_computational_details/traj_brd_ligand/
- supplemental_computational_details/traj_brd_ligand/mdout.mdp
- supplemental_computational_details/traj_brd_ligand/topol.top
- supplemental_computational_details/traj_brd_ligand/index.ndx
- supplemental_computational_details/traj_brd_ligand/last_frame.pdb
- supplemental_computational_details/traj_brd_ligand/equilibration_run_input.mdp
- supplemental_computational_details/traj_brd_ligand/first_frame.pdb
- supplemental_computational_details/traj_brd_ligand/production_run_input.mdp
- supplemental_computational_details/traj_1/
- supplemental_computational_details/traj_1/mdout.mdp
- supplemental_computational_details/traj_1/topol.top
- supplemental_computational_details/traj_1/initial_coordinate_production_rep1.pdb
- supplemental_computational_details/traj_1/index.ndx
- supplemental_computational_details/traj_1/npt_equilibration_input.mdp
- supplemental_computational_details/traj_1/minimized_structure.gro
- supplemental_computational_details/traj_1/minimized_structure.psf
- supplemental_computational_details/traj_1/data_rep1/
- supplemental_computational_details/traj_1/data_rep1/rmsd-Protein.xvg
- supplemental_computational_details/traj_1/data_rep1/rmsd-EPG1.xvg
- supplemental_computational_details/traj_1/data_rep1/rmsd-EPG3.xvg
- supplemental_computational_details/traj_1/data_rep1/rmsd-EPG2.xvg
- supplemental_computational_details/traj_1/production_run_rep1.gro
- supplemental_computational_details/traj_1/final_coordinate_production_rep1.pdb
- supplemental_computational_details/traj_1/production_run_input.mdp
