# Supplementary material for: Structure and inhibition mechanisms of Mycobacterium tuberculosis essential transporter efflux protein A
Source: Nat Commun. 2025 Apr 1;16:3139. doi: 10.1038/s41467-025-58133-6 (PMC11961569; doi:10.1038/s41467-025-58133-6)
Supplement: Supplementary file 3 — Supplementary Data 1 [file 41467_2025_58133_MOESM3_ESM.zip › supplemental_computational_details/traj_2/initial_coordinate_production_rep2.pdb]

REMARK    THIS IS A SIMULATION BOX
CRYST1  117.918  117.918  111.576  90.00  90.00  90.00 P 1           1
MODEL        1
ATOM      1  N   ARG    49      73.940  71.010  33.730  1.00  0.00            
ATOM      2  HT1 ARG    49      73.250  71.760  33.530  1.00  0.00            
ATOM      3  HT2 ARG    49      74.620  71.230  32.980  1.00  0.00            
ATOM      4  HT3 ARG    49      74.430  71.100  34.650  1.00  0.00            
ATOM      5  CA  ARG    49      73.310  69.680  33.530  1.00  0.00            
ATOM      6  HA  ARG    49      73.090  69.510  32.490  1.00  0.00            
ATOM      7  CB  ARG    49      74.200  68.610  34.190  1.00  0.00            
ATOM      8  HB1 ARG    49      73.660  67.670  34.420  1.00  0.00            
ATOM      9  HB2 ARG    49      74.610  68.910  35.180  1.00  0.00            
ATOM     10  CG  ARG    49      75.400  68.230  33.330  1.00  0.00            
ATOM     11  HG1 ARG    49      75.860  67.290  33.710  1.00  0.00            
ATOM     12  HG2 ARG    49      76.210  68.990  33.350  1.00  0.00            
ATOM     13  CD  ARG    49      75.080  67.830  31.880  1.00  0.00            
ATOM     14  HD1 ARG    49      74.510  68.590  31.300  1.00  0.00            
ATOM     15  HD2 ARG    49      74.420  66.940  31.930  1.00  0.00            
ATOM     16  NE  ARG    49      76.390  67.530  31.250  1.00  0.00            
ATOM     17  HE  ARG    49      76.990  68.310  31.080  1.00  0.00            
ATOM     18  CZ  ARG    49      76.880  66.270  31.040  1.00  0.00            
ATOM     19  NH1 ARG    49      76.260  65.170  31.540  1.00  0.00            
ATOM     20 HH11 ARG    49      75.380  65.050  31.990  1.00  0.00            
ATOM     21 HH12 ARG    49      76.650  64.280  31.310  1.00  0.00            
ATOM     22  NH2 ARG    49      78.140  66.080  30.530  1.00  0.00            
ATOM     23 HH21 ARG    49      78.610  65.200  30.560  1.00  0.00            
ATOM     24 HH22 ARG    49      78.710  66.890  30.420  1.00  0.00            
ATOM     25  C   ARG    49      71.950  69.620  34.130  1.00  0.00            
ATOM     26  O   ARG    49      71.900  69.500  35.350  1.00  0.00            
ATOM     27  N   SER    50      70.840  69.610  33.380  1.00  0.00            
ATOM     28  HN  SER    50      70.870  69.590  32.380  1.00  0.00            
ATOM     29  CA  SER    50      69.450  69.590  33.740  1.00  0.00            
ATOM     30  HA  SER    50      69.280  70.420  34.410  1.00  0.00            
ATOM     31  CB  SER    50      68.490  69.810  32.550  1.00  0.00            
ATOM     32  HB1 SER    50      68.720  70.820  32.150  1.00  0.00            
ATOM     33  HB2 SER    50      67.430  69.920  32.850  1.00  0.00            
ATOM     34  OG  SER    50      68.560  68.870  31.490  1.00  0.00            
ATOM     35  HG1 SER    50      67.980  69.070  30.760  1.00  0.00            
ATOM     36  C   SER    50      69.090  68.330  34.440  1.00  0.00            
ATOM     37  O   SER    50      68.270  68.450  35.360  1.00  0.00            
ATOM     38  N   PHE    51      69.770  67.210  34.140  1.00  0.00            
ATOM     39  HN  PHE    51      70.530  67.300  33.490  1.00  0.00            
ATOM     40  CA  PHE    51      69.550  65.950  34.770  1.00  0.00            
ATOM     41  HA  PHE    51      68.490  65.760  34.690  1.00  0.00            
ATOM     42  CB  PHE    51      70.320  64.880  33.980  1.00  0.00            
ATOM     43  HB1 PHE    51      71.370  65.170  33.760  1.00  0.00            
ATOM     44  HB2 PHE    51      69.850  64.750  32.990  1.00  0.00            
ATOM     45  CG  PHE    51      70.370  63.520  34.590  1.00  0.00            
ATOM     46  CD1 PHE    51      71.540  63.080  35.170  1.00  0.00            
ATOM     47  HD1 PHE    51      72.480  63.610  35.150  1.00  0.00            
ATOM     48  CE1 PHE    51      71.590  61.890  35.860  1.00  0.00            
ATOM     49  HE1 PHE    51      72.540  61.620  36.300  1.00  0.00            
ATOM     50  CZ  PHE    51      70.460  61.140  36.010  1.00  0.00            
ATOM     51  HZ  PHE    51      70.580  60.310  36.690  1.00  0.00            
ATOM     52  CD2 PHE    51      69.270  62.700  34.680  1.00  0.00            
ATOM     53  HD2 PHE    51      68.410  63.170  34.240  1.00  0.00            
ATOM     54  CE2 PHE    51      69.300  61.520  35.380  1.00  0.00            
ATOM     55  HE2 PHE    51      68.390  60.940  35.450  1.00  0.00            
ATOM     56  C   PHE    51      69.810  66.040  36.240  1.00  0.00            
ATOM     57  O   PHE    51      69.090  65.590  37.130  1.00  0.00            
ATOM     58  N   ILE    52      70.910  66.690  36.670  1.00  0.00            
ATOM     59  HN  ILE    52      71.580  67.040  36.030  1.00  0.00            
ATOM     60  CA  ILE    52      71.440  66.780  38.000  1.00  0.00            
ATOM     61  HA  ILE    52      71.380  65.760  38.330  1.00  0.00            
ATOM     62  CB  ILE    52      72.840  67.320  37.960  1.00  0.00            
ATOM     63  HB  ILE    52      72.850  68.320  37.490  1.00  0.00            
ATOM     64  CG2 ILE    52      73.560  67.490  39.310  1.00  0.00            
ATOM     65 HG21 ILE    52      74.500  68.080  39.260  1.00  0.00            
ATOM     66 HG22 ILE    52      73.710  66.530  39.850  1.00  0.00            
ATOM     67 HG23 ILE    52      72.960  68.190  39.930  1.00  0.00            
ATOM     68  CG1 ILE    52      73.790  66.560  37.020  1.00  0.00            
ATOM     69 HG11 ILE    52      74.780  67.050  36.970  1.00  0.00            
ATOM     70 HG12 ILE    52      73.330  66.590  36.010  1.00  0.00            
ATOM     71  CD  ILE    52      74.070  65.090  37.330  1.00  0.00            
ATOM     72  HD1 ILE    52      74.370  64.520  36.430  1.00  0.00            
ATOM     73  HD2 ILE    52      73.140  64.630  37.730  1.00  0.00            
ATOM     74  HD3 ILE    52      74.890  64.980  38.070  1.00  0.00            
ATOM     75  C   ILE    52      70.530  67.630  38.810  1.00  0.00            
ATOM     76  O   ILE    52      70.300  67.360  39.990  1.00  0.00            
ATOM     77  N   ALA    53      70.020  68.690  38.150  1.00  0.00            
ATOM     78  HN  ALA    53      70.130  68.700  37.160  1.00  0.00            
ATOM     79  CA  ALA    53      69.040  69.610  38.630  1.00  0.00            
ATOM     80  HA  ALA    53      69.370  70.000  39.580  1.00  0.00            
ATOM     81  CB  ALA    53      68.930  70.840  37.700  1.00  0.00            
ATOM     82  HB1 ALA    53      69.880  71.400  37.700  1.00  0.00            
ATOM     83  HB2 ALA    53      68.180  71.480  38.200  1.00  0.00            
ATOM     84  HB3 ALA    53      68.720  70.600  36.640  1.00  0.00            
ATOM     85  C   ALA    53      67.720  68.980  38.890  1.00  0.00            
ATOM     86  O   ALA    53      67.100  69.070  39.950  1.00  0.00            
ATOM     87  N   ALA    54      67.250  68.250  37.860  1.00  0.00            
ATOM     88  HN  ALA    54      67.700  68.180  36.970  1.00  0.00            
ATOM     89  CA  ALA    54      66.030  67.510  37.870  1.00  0.00            
ATOM     90  HA  ALA    54      65.260  68.240  38.050  1.00  0.00            
ATOM     91  CB  ALA    54      65.770  66.910  36.480  1.00  0.00            
ATOM     92  HB1 ALA    54      64.740  66.510  36.390  1.00  0.00            
ATOM     93  HB2 ALA    54      66.490  66.100  36.220  1.00  0.00            
ATOM     94  HB3 ALA    54      65.920  67.710  35.720  1.00  0.00            
ATOM     95  C   ALA    54      65.920  66.500  38.960  1.00  0.00            
ATOM     96  O   ALA    54      64.840  66.400  39.550  1.00  0.00            
ATOM     97  N   VAL    55      66.970  65.690  39.200  1.00  0.00            
ATOM     98  HN  VAL    55      67.800  65.750  38.650  1.00  0.00            
ATOM     99  CA  VAL    55      66.940  64.650  40.180  1.00  0.00            
ATOM    100  HA  VAL    55      65.970  64.170  40.170  1.00  0.00            
ATOM    101  CB  VAL    55      67.930  63.530  40.020  1.00  0.00            
ATOM    102  HB  VAL    55      67.760  62.750  40.790  1.00  0.00            
ATOM    103  CG1 VAL    55      67.560  63.030  38.610  1.00  0.00            
ATOM    104 HG11 VAL    55      68.040  62.130  38.180  1.00  0.00            
ATOM    105 HG12 VAL    55      67.670  63.810  37.830  1.00  0.00            
ATOM    106 HG13 VAL    55      66.460  62.840  38.640  1.00  0.00            
ATOM    107  CG2 VAL    55      69.400  63.980  40.090  1.00  0.00            
ATOM    108 HG21 VAL    55      69.440  64.950  39.560  1.00  0.00            
ATOM    109 HG22 VAL    55      70.090  63.270  39.590  1.00  0.00            
ATOM    110 HG23 VAL    55      69.620  64.200  41.160  1.00  0.00            
ATOM    111  C   VAL    55      67.000  65.160  41.570  1.00  0.00            
ATOM    112  O   VAL    55      66.430  64.610  42.520  1.00  0.00            
ATOM    113  N   ILE    56      67.730  66.260  41.810  1.00  0.00            
ATOM    114  HN  ILE    56      68.320  66.760  41.170  1.00  0.00            
ATOM    115  CA  ILE    56      67.660  66.850  43.110  1.00  0.00            
ATOM    116  HA  ILE    56      67.790  66.020  43.790  1.00  0.00            
ATOM    117  CB  ILE    56      68.810  67.800  43.310  1.00  0.00            
ATOM    118  HB  ILE    56      68.780  68.490  42.440  1.00  0.00            
ATOM    119  CG2 ILE    56      68.510  68.570  44.600  1.00  0.00            
ATOM    120 HG21 ILE    56      67.810  69.420  44.460  1.00  0.00            
ATOM    121 HG22 ILE    56      69.490  69.010  44.890  1.00  0.00            
ATOM    122 HG23 ILE    56      68.050  67.950  45.400  1.00  0.00            
ATOM    123  CG1 ILE    56      70.170  67.070  43.270  1.00  0.00            
ATOM    124 HG11 ILE    56      70.990  67.780  43.500  1.00  0.00            
ATOM    125 HG12 ILE    56      70.350  66.650  42.260  1.00  0.00            
ATOM    126  CD  ILE    56      70.380  66.010  44.350  1.00  0.00            
ATOM    127  HD1 ILE    56      69.530  65.300  44.330  1.00  0.00            
ATOM    128  HD2 ILE    56      70.400  66.580  45.310  1.00  0.00            
ATOM    129  HD3 ILE    56      71.330  65.440  44.250  1.00  0.00            
ATOM    130  C   ILE    56      66.340  67.460  43.400  1.00  0.00            
ATOM    131  O   ILE    56      65.690  67.340  44.440  1.00  0.00            
ATOM    132  N   ALA    57      65.790  68.180  42.400  1.00  0.00            
ATOM    133  HN  ALA    57      66.130  68.250  41.460  1.00  0.00            
ATOM    134  CA  ALA    57      64.540  68.840  42.610  1.00  0.00            
ATOM    135  HA  ALA    57      64.590  69.440  43.500  1.00  0.00            
ATOM    136  CB  ALA    57      64.360  69.710  41.360  1.00  0.00            
ATOM    137  HB1 ALA    57      65.110  70.520  41.250  1.00  0.00            
ATOM    138  HB2 ALA    57      63.380  70.230  41.430  1.00  0.00            
ATOM    139  HB3 ALA    57      64.420  69.070  40.450  1.00  0.00            
ATOM    140  C   ALA    57      63.390  67.900  42.740  1.00  0.00            
ATOM    141  O   ALA    57      62.520  68.210  43.560  1.00  0.00            
ATOM    142  N   ILE    58      63.340  66.750  42.050  1.00  0.00            
ATOM    143  HN  ILE    58      64.010  66.500  41.350  1.00  0.00            
ATOM    144  CA  ILE    58      62.330  65.740  42.200  1.00  0.00            
ATOM    145  HA  ILE    58      61.360  66.190  42.320  1.00  0.00            
ATOM    146  CB  ILE    58      62.250  64.880  40.970  1.00  0.00            
ATOM    147  HB  ILE    58      62.430  65.470  40.050  1.00  0.00            
ATOM    148  CG2 ILE    58      63.220  63.690  40.970  1.00  0.00            
ATOM    149 HG21 ILE    58      63.330  63.240  39.960  1.00  0.00            
ATOM    150 HG22 ILE    58      62.890  62.910  41.690  1.00  0.00            
ATOM    151 HG23 ILE    58      64.170  64.030  41.430  1.00  0.00            
ATOM    152  CG1 ILE    58      60.850  64.340  40.670  1.00  0.00            
ATOM    153 HG11 ILE    58      60.630  63.720  41.560  1.00  0.00            
ATOM    154 HG12 ILE    58      60.880  63.670  39.790  1.00  0.00            
ATOM    155  CD  ILE    58      59.750  65.400  40.510  1.00  0.00            
ATOM    156  HD1 ILE    58      59.340  65.680  41.500  1.00  0.00            
ATOM    157  HD2 ILE    58      58.880  65.010  39.930  1.00  0.00            
ATOM    158  HD3 ILE    58      60.170  66.330  40.070  1.00  0.00            
ATOM    159  C   ILE    58      62.480  64.960  43.450  1.00  0.00            
ATOM    160  O   ILE    58      61.550  64.290  43.920  1.00  0.00            
ATOM    161  N   GLY    59      63.660  65.110  44.080  1.00  0.00            
ATOM    162  HN  GLY    59      64.270  65.760  43.650  1.00  0.00            
ATOM    163  CA  GLY    59      63.970  64.670  45.410  1.00  0.00            
ATOM    164  HA1 GLY    59      65.030  64.530  45.240  1.00  0.00            
ATOM    165  HA2 GLY    59      63.600  63.680  45.630  1.00  0.00            
ATOM    166  C   GLY    59      63.700  65.610  46.530  1.00  0.00            
ATOM    167  O   GLY    59      63.920  65.320  47.710  1.00  0.00            
ATOM    168  N   GLY    60      63.160  66.780  46.150  1.00  0.00            
ATOM    169  HN  GLY    60      62.940  67.010  45.200  1.00  0.00            
ATOM    170  CA  GLY    60      63.020  67.820  47.130  1.00  0.00            
ATOM    171  HA1 GLY    60      62.850  68.790  46.690  1.00  0.00            
ATOM    172  HA2 GLY    60      63.920  67.860  47.730  1.00  0.00            
ATOM    173  C   GLY    60      61.960  67.700  48.170  1.00  0.00            
ATOM    174  O   GLY    60      62.270  67.990  49.330  1.00  0.00            
ATOM    175  N   MET    61      60.730  67.290  47.810  1.00  0.00            
ATOM    176  HN  MET    61      60.570  66.970  46.880  1.00  0.00            
ATOM    177  CA  MET    61      59.630  67.020  48.680  1.00  0.00            
ATOM    178  HA  MET    61      59.570  67.880  49.330  1.00  0.00            
ATOM    179  CB  MET    61      58.340  66.800  47.890  1.00  0.00            
ATOM    180  HB1 MET    61      58.430  65.730  47.590  1.00  0.00            
ATOM    181  HB2 MET    61      58.290  67.350  46.920  1.00  0.00            
ATOM    182  CG  MET    61      57.050  66.870  48.710  1.00  0.00            
ATOM    183  HG1 MET    61      56.950  66.140  49.550  1.00  0.00            
ATOM    184  HG2 MET    61      56.270  66.570  47.980  1.00  0.00            
ATOM    185  SD  MET    61      56.710  68.500  49.440  1.00  0.00            
ATOM    186  CE  MET    61      57.230  68.370  51.170  1.00  0.00            
ATOM    187  HE1 MET    61      58.130  67.730  51.240  1.00  0.00            
ATOM    188  HE2 MET    61      56.480  67.910  51.860  1.00  0.00            
ATOM    189  HE3 MET    61      57.470  69.350  51.650  1.00  0.00            
ATOM    190  C   MET    61      59.970  65.910  49.620  1.00  0.00            
ATOM    191  O   MET    61      59.740  65.980  50.830  1.00  0.00            
ATOM    192  N   GLN    62      60.650  64.930  49.020  1.00  0.00            
ATOM    193  HN  GLN    62      60.640  64.840  48.020  1.00  0.00            
ATOM    194  CA  GLN    62      61.250  63.870  49.760  1.00  0.00            
ATOM    195  HA  GLN    62      60.410  63.330  50.180  1.00  0.00            
ATOM    196  CB  GLN    62      61.960  62.830  48.870  1.00  0.00            
ATOM    197  HB1 GLN    62      62.520  62.220  49.600  1.00  0.00            
ATOM    198  HB2 GLN    62      62.800  63.320  48.330  1.00  0.00            
ATOM    199  CG  GLN    62      61.150  61.940  47.920  1.00  0.00            
ATOM    200  HG1 GLN    62      61.840  61.250  47.390  1.00  0.00            
ATOM    201  HG2 GLN    62      60.670  62.620  47.190  1.00  0.00            
ATOM    202  CD  GLN    62      60.090  61.130  48.650  1.00  0.00            
ATOM    203  OE1 GLN    62      58.910  61.390  48.430  1.00  0.00            
ATOM    204  NE2 GLN    62      60.370  60.030  49.400  1.00  0.00            
ATOM    205 HE21 GLN    62      59.670  59.580  49.960  1.00  0.00            
ATOM    206 HE22 GLN    62      61.330  59.760  49.480  1.00  0.00            
ATOM    207  C   GLN    62      62.070  64.290  50.940  1.00  0.00            
ATOM    208  O   GLN    62      61.810  64.020  52.110  1.00  0.00            
ATOM    209  N   LEU    63      63.160  65.020  50.660  1.00  0.00            
ATOM    210  HN  LEU    63      63.520  65.220  49.750  1.00  0.00            
ATOM    211  CA  LEU    63      63.920  65.560  51.740  1.00  0.00            
ATOM    212  HA  LEU    63      64.370  64.770  52.320  1.00  0.00            
ATOM    213  CB  LEU    63      65.060  66.410  51.160  1.00  0.00            
ATOM    214  HB1 LEU    63      64.520  67.170  50.570  1.00  0.00            
ATOM    215  HB2 LEU    63      65.640  65.690  50.540  1.00  0.00            
ATOM    216  CG  LEU    63      66.100  66.960  52.150  1.00  0.00            
ATOM    217  HG  LEU    63      65.880  66.750  53.220  1.00  0.00            
ATOM    218  CD1 LEU    63      67.480  66.400  51.760  1.00  0.00            
ATOM    219 HD11 LEU    63      67.680  66.680  50.700  1.00  0.00            
ATOM    220 HD12 LEU    63      67.460  65.330  52.040  1.00  0.00            
ATOM    221 HD13 LEU    63      68.240  66.880  52.400  1.00  0.00            
ATOM    222  CD2 LEU    63      66.050  68.500  52.070  1.00  0.00            
ATOM    223 HD21 LEU    63      66.120  68.840  51.010  1.00  0.00            
ATOM    224 HD22 LEU    63      66.810  69.050  52.660  1.00  0.00            
ATOM    225 HD23 LEU    63      65.090  68.880  52.470  1.00  0.00            
ATOM    226  C   LEU    63      63.230  66.360  52.790  1.00  0.00            
ATOM    227  O   LEU    63      63.330  66.110  53.990  1.00  0.00            
ATOM    228  N   LEU    64      62.440  67.310  52.280  1.00  0.00            
ATOM    229  HN  LEU    64      62.430  67.460  51.290  1.00  0.00            
ATOM    230  CA  LEU    64      61.720  68.250  53.090  1.00  0.00            
ATOM    231  HA  LEU    64      62.480  68.800  53.630  1.00  0.00            
ATOM    232  CB  LEU    64      61.010  69.270  52.190  1.00  0.00            
ATOM    233  HB1 LEU    64      60.240  69.710  52.870  1.00  0.00            
ATOM    234  HB2 LEU    64      60.540  68.660  51.390  1.00  0.00            
ATOM    235  CG  LEU    64      61.940  70.310  51.540  1.00  0.00            
ATOM    236  HG  LEU    64      62.900  69.840  51.220  1.00  0.00            
ATOM    237  CD1 LEU    64      61.420  70.990  50.270  1.00  0.00            
ATOM    238 HD11 LEU    64      60.470  71.550  50.430  1.00  0.00            
ATOM    239 HD12 LEU    64      61.280  70.230  49.460  1.00  0.00            
ATOM    240 HD13 LEU    64      62.140  71.650  49.740  1.00  0.00            
ATOM    241  CD2 LEU    64      62.200  71.500  52.480  1.00  0.00            
ATOM    242 HD21 LEU    64      61.220  71.890  52.850  1.00  0.00            
ATOM    243 HD22 LEU    64      62.740  72.260  51.870  1.00  0.00            
ATOM    244 HD23 LEU    64      62.890  71.200  53.300  1.00  0.00            
ATOM    245  C   LEU    64      60.770  67.680  54.090  1.00  0.00            
ATOM    246  O   LEU    64      60.890  67.910  55.290  1.00  0.00            
ATOM    247  N   ALA    65      59.860  66.810  53.620  1.00  0.00            
ATOM    248  HN  ALA    65      59.790  66.650  52.640  1.00  0.00            
ATOM    249  CA  ALA    65      58.800  66.190  54.360  1.00  0.00            
ATOM    250  HA  ALA    65      58.220  66.970  54.840  1.00  0.00            
ATOM    251  CB  ALA    65      58.000  65.260  53.440  1.00  0.00            
ATOM    252  HB1 ALA    65      57.730  65.830  52.530  1.00  0.00            
ATOM    253  HB2 ALA    65      57.050  65.100  54.000  1.00  0.00            
ATOM    254  HB3 ALA    65      58.470  64.300  53.130  1.00  0.00            
ATOM    255  C   ALA    65      59.400  65.380  55.460  1.00  0.00            
ATOM    256  O   ALA    65      58.860  65.330  56.570  1.00  0.00            
ATOM    257  N   THR    66      60.470  64.650  55.120  1.00  0.00            
ATOM    258  HN  THR    66      60.780  64.630  54.170  1.00  0.00            
ATOM    259  CA  THR    66      61.170  63.800  56.040  1.00  0.00            
ATOM    260  HA  THR    66      60.420  63.290  56.630  1.00  0.00            
ATOM    261  CB  THR    66      62.080  62.820  55.340  1.00  0.00            
ATOM    262  HB  THR    66      62.640  62.130  56.000  1.00  0.00            
ATOM    263  OG1 THR    66      62.990  63.470  54.470  1.00  0.00            
ATOM    264  HG1 THR    66      62.580  63.710  53.630  1.00  0.00            
ATOM    265  CG2 THR    66      61.080  61.910  54.600  1.00  0.00            
ATOM    266 HG21 THR    66      61.570  60.940  54.410  1.00  0.00            
ATOM    267 HG22 THR    66      60.800  62.420  53.660  1.00  0.00            
ATOM    268 HG23 THR    66      60.170  61.700  55.210  1.00  0.00            
ATOM    269  C   THR    66      61.930  64.530  57.090  1.00  0.00            
ATOM    270  O   THR    66      61.790  64.240  58.280  1.00  0.00            
ATOM    271  N   MET    67      62.720  65.560  56.750  1.00  0.00            
ATOM    272  HN  MET    67      62.820  65.750  55.770  1.00  0.00            
ATOM    273  CA  MET    67      63.550  66.410  57.540  1.00  0.00            
ATOM    274  HA  MET    67      64.140  65.760  58.160  1.00  0.00            
ATOM    275  CB  MET    67      64.360  67.410  56.700  1.00  0.00            
ATOM    276  HB1 MET    67      63.690  67.870  55.940  1.00  0.00            
ATOM    277  HB2 MET    67      65.210  66.790  56.320  1.00  0.00            
ATOM    278  CG  MET    67      65.160  68.460  57.480  1.00  0.00            
ATOM    279  HG1 MET    67      65.860  67.870  58.110  1.00  0.00            
ATOM    280  HG2 MET    67      64.470  69.020  58.160  1.00  0.00            
ATOM    281  SD  MET    67      66.050  69.620  56.400  1.00  0.00            
ATOM    282  CE  MET    67      64.620  70.520  55.720  1.00  0.00            
ATOM    283  HE1 MET    67      63.920  70.730  56.560  1.00  0.00            
ATOM    284  HE2 MET    67      64.080  69.790  55.090  1.00  0.00            
ATOM    285  HE3 MET    67      64.920  71.360  55.060  1.00  0.00            
ATOM    286  C   MET    67      62.670  67.170  58.470  1.00  0.00            
ATOM    287  O   MET    67      63.080  67.290  59.620  1.00  0.00            
ATOM    288  N   ASP    68      61.500  67.680  58.040  1.00  0.00            
ATOM    289  HN  ASP    68      61.420  67.750  57.050  1.00  0.00            
ATOM    290  CA  ASP    68      60.510  68.370  58.810  1.00  0.00            
ATOM    291  HA  ASP    68      60.930  69.250  59.280  1.00  0.00            
ATOM    292  CB  ASP    68      59.440  68.940  57.860  1.00  0.00            
ATOM    293  HB1 ASP    68      59.150  68.080  57.210  1.00  0.00            
ATOM    294  HB2 ASP    68      59.780  69.710  57.140  1.00  0.00            
ATOM    295  CG  ASP    68      58.090  69.370  58.410  1.00  0.00            
ATOM    296  OD1 ASP    68      57.080  68.630  58.330  1.00  0.00            
ATOM    297  OD2 ASP    68      58.080  70.540  58.890  1.00  0.00            
ATOM    298  C   ASP    68      59.920  67.560  59.910  1.00  0.00            
ATOM    299  O   ASP    68      59.810  67.900  61.080  1.00  0.00            
ATOM    300  N   SER    69      59.590  66.330  59.490  1.00  0.00            
ATOM    301  HN  SER    69      59.770  66.190  58.520  1.00  0.00            
ATOM    302  CA  SER    69      59.080  65.290  60.330  1.00  0.00            
ATOM    303  HA  SER    69      58.180  65.700  60.770  1.00  0.00            
ATOM    304  CB  SER    69      58.730  63.930  59.710  1.00  0.00            
ATOM    305  HB1 SER    69      58.430  63.190  60.480  1.00  0.00            
ATOM    306  HB2 SER    69      59.630  63.570  59.150  1.00  0.00            
ATOM    307  OG  SER    69      57.700  64.040  58.740  1.00  0.00            
ATOM    308  HG1 SER    69      57.710  64.940  58.390  1.00  0.00            
ATOM    309  C   SER    69      60.060  65.050  61.430  1.00  0.00            
ATOM    310  O   SER    69      59.770  65.070  62.620  1.00  0.00            
ATOM    311  N   THR    70      61.330  64.850  61.010  1.00  0.00            
ATOM    312  HN  THR    70      61.490  64.660  60.050  1.00  0.00            
ATOM    313  CA  THR    70      62.410  64.600  61.910  1.00  0.00            
ATOM    314  HA  THR    70      62.160  63.750  62.520  1.00  0.00            
ATOM    315  CB  THR    70      63.710  64.130  61.310  1.00  0.00            
ATOM    316  HB  THR    70      64.230  64.860  60.650  1.00  0.00            
ATOM    317  OG1 THR    70      63.420  63.060  60.430  1.00  0.00            
ATOM    318  HG1 THR    70      62.880  63.470  59.750  1.00  0.00            
ATOM    319  CG2 THR    70      64.580  63.570  62.440  1.00  0.00            
ATOM    320 HG21 THR    70      64.950  64.440  63.030  1.00  0.00            
ATOM    321 HG22 THR    70      65.370  62.890  62.040  1.00  0.00            
ATOM    322 HG23 THR    70      63.900  63.000  63.110  1.00  0.00            
ATOM    323  C   THR    70      62.670  65.720  62.850  1.00  0.00            
ATOM    324  O   THR    70      63.010  65.560  64.020  1.00  0.00            
ATOM    325  N   VAL    71      62.640  67.010  62.470  1.00  0.00            
ATOM    326  HN  VAL    71      62.470  67.190  61.500  1.00  0.00            
ATOM    327  CA  VAL    71      62.670  68.140  63.350  1.00  0.00            
ATOM    328  HA  VAL    71      63.550  68.090  63.980  1.00  0.00            
ATOM    329  CB  VAL    71      62.960  69.320  62.480  1.00  0.00            
ATOM    330  HB  VAL    71      62.210  69.270  61.660  1.00  0.00            
ATOM    331  CG1 VAL    71      62.710  70.680  63.150  1.00  0.00            
ATOM    332 HG11 VAL    71      61.630  70.780  63.370  1.00  0.00            
ATOM    333 HG12 VAL    71      62.950  71.470  62.400  1.00  0.00            
ATOM    334 HG13 VAL    71      63.290  70.860  64.080  1.00  0.00            
ATOM    335  CG2 VAL    71      64.400  69.380  61.920  1.00  0.00            
ATOM    336 HG21 VAL    71      64.760  70.390  61.630  1.00  0.00            
ATOM    337 HG22 VAL    71      64.620  68.780  61.010  1.00  0.00            
ATOM    338 HG23 VAL    71      65.100  69.060  62.720  1.00  0.00            
ATOM    339  C   VAL    71      61.490  68.270  64.250  1.00  0.00            
ATOM    340  O   VAL    71      61.700  68.470  65.440  1.00  0.00            
ATOM    341  N   ALA    72      60.240  68.070  63.790  1.00  0.00            
ATOM    342  HN  ALA    72      60.160  67.930  62.800  1.00  0.00            
ATOM    343  CA  ALA    72      58.980  68.150  64.460  1.00  0.00            
ATOM    344  HA  ALA    72      58.750  69.130  64.870  1.00  0.00            
ATOM    345  CB  ALA    72      57.800  67.890  63.510  1.00  0.00            
ATOM    346  HB1 ALA    72      56.920  67.830  64.180  1.00  0.00            
ATOM    347  HB2 ALA    72      58.000  66.950  62.950  1.00  0.00            
ATOM    348  HB3 ALA    72      57.620  68.660  62.740  1.00  0.00            
ATOM    349  C   ALA    72      58.910  67.240  65.640  1.00  0.00            
ATOM    350  O   ALA    72      58.700  67.790  66.720  1.00  0.00            
ATOM    351  N   ILE    73      59.230  65.940  65.510  1.00  0.00            
ATOM    352  HN  ILE    73      59.510  65.560  64.630  1.00  0.00            
ATOM    353  CA  ILE    73      59.200  64.960  66.550  1.00  0.00            
ATOM    354  HA  ILE    73      58.260  65.020  67.080  1.00  0.00            
ATOM    355  CB  ILE    73      59.280  63.550  66.020  1.00  0.00            
ATOM    356  HB  ILE    73      58.500  63.550  65.230  1.00  0.00            
ATOM    357  CG2 ILE    73      60.630  63.170  65.410  1.00  0.00            
ATOM    358 HG21 ILE    73      61.480  63.100  66.120  1.00  0.00            
ATOM    359 HG22 ILE    73      60.890  63.960  64.670  1.00  0.00            
ATOM    360 HG23 ILE    73      60.570  62.170  64.940  1.00  0.00            
ATOM    361  CG1 ILE    73      58.750  62.540  67.060  1.00  0.00            
ATOM    362 HG11 ILE    73      59.440  62.560  67.940  1.00  0.00            
ATOM    363 HG12 ILE    73      58.860  61.580  66.510  1.00  0.00            
ATOM    364  CD  ILE    73      57.300  62.700  67.520  1.00  0.00            
ATOM    365  HD1 ILE    73      57.070  61.810  68.140  1.00  0.00            
ATOM    366  HD2 ILE    73      56.600  62.670  66.660  1.00  0.00            
ATOM    367  HD3 ILE    73      57.100  63.620  68.100  1.00  0.00            
ATOM    368  C   ILE    73      60.230  65.210  67.600  1.00  0.00            
ATOM    369  O   ILE    73      59.940  64.920  68.760  1.00  0.00            
ATOM    370  N   VAL    74      61.420  65.680  67.180  1.00  0.00            
ATOM    371  HN  VAL    74      61.470  65.980  66.230  1.00  0.00            
ATOM    372  CA  VAL    74      62.450  66.140  68.050  1.00  0.00            
ATOM    373  HA  VAL    74      62.610  65.320  68.730  1.00  0.00            
ATOM    374  CB  VAL    74      63.730  66.210  67.270  1.00  0.00            
ATOM    375  HB  VAL    74      63.600  66.700  66.280  1.00  0.00            
ATOM    376  CG1 VAL    74      64.820  67.030  67.980  1.00  0.00            
ATOM    377 HG11 VAL    74      64.550  68.100  68.030  1.00  0.00            
ATOM    378 HG12 VAL    74      65.790  66.920  67.460  1.00  0.00            
ATOM    379 HG13 VAL    74      64.980  66.740  69.040  1.00  0.00            
ATOM    380  CG2 VAL    74      64.330  64.840  66.890  1.00  0.00            
ATOM    381 HG21 VAL    74      63.600  64.220  66.320  1.00  0.00            
ATOM    382 HG22 VAL    74      64.660  64.350  67.820  1.00  0.00            
ATOM    383 HG23 VAL    74      65.230  65.030  66.270  1.00  0.00            
ATOM    384  C   VAL    74      62.070  67.330  68.870  1.00  0.00            
ATOM    385  O   VAL    74      62.370  67.330  70.060  1.00  0.00            
ATOM    386  N   ALA    75      61.370  68.330  68.310  1.00  0.00            
ATOM    387  HN  ALA    75      61.330  68.210  67.320  1.00  0.00            
ATOM    388  CA  ALA    75      61.060  69.570  68.960  1.00  0.00            
ATOM    389  HA  ALA    75      61.790  69.860  69.700  1.00  0.00            
ATOM    390  CB  ALA    75      60.890  70.720  67.950  1.00  0.00            
ATOM    391  HB1 ALA    75      60.170  70.470  67.150  1.00  0.00            
ATOM    392  HB2 ALA    75      61.830  70.940  67.410  1.00  0.00            
ATOM    393  HB3 ALA    75      60.590  71.650  68.490  1.00  0.00            
ATOM    394  C   ALA    75      59.770  69.480  69.700  1.00  0.00            
ATOM    395  O   ALA    75      59.510  70.410  70.450  1.00  0.00            
ATOM    396  N   LEU    76      58.990  68.390  69.570  1.00  0.00            
ATOM    397  HN  LEU    76      59.100  67.760  68.810  1.00  0.00            
ATOM    398  CA  LEU    76      57.660  68.250  70.090  1.00  0.00            
ATOM    399  HA  LEU    76      57.080  69.020  69.620  1.00  0.00            
ATOM    400  CB  LEU    76      57.040  66.920  69.610  1.00  0.00            
ATOM    401  HB1 LEU    76      57.500  65.990  70.000  1.00  0.00            
ATOM    402  HB2 LEU    76      57.270  66.960  68.520  1.00  0.00            
ATOM    403  CG  LEU    76      55.510  66.790  69.620  1.00  0.00            
ATOM    404  HG  LEU    76      55.060  66.990  70.620  1.00  0.00            
ATOM    405  CD1 LEU    76      54.820  67.700  68.590  1.00  0.00            
ATOM    406 HD11 LEU    76      55.270  68.710  68.530  1.00  0.00            
ATOM    407 HD12 LEU    76      53.750  67.810  68.870  1.00  0.00            
ATOM    408 HD13 LEU    76      54.820  67.280  67.560  1.00  0.00            
ATOM    409  CD2 LEU    76      55.070  65.360  69.290  1.00  0.00            
ATOM    410 HD21 LEU    76      55.660  64.630  69.890  1.00  0.00            
ATOM    411 HD22 LEU    76      55.190  65.170  68.200  1.00  0.00            
ATOM    412 HD23 LEU    76      53.990  65.200  69.470  1.00  0.00            
ATOM    413  C   LEU    76      57.490  68.410  71.560  1.00  0.00            
ATOM    414  O   LEU    76      56.500  69.000  71.980  1.00  0.00            
ATOM    415  N   PRO    77      58.420  68.020  72.370  1.00  0.00            
ATOM    416  CD  PRO    77      59.290  66.880  72.070  1.00  0.00            
ATOM    417  HD1 PRO    77      60.210  67.170  71.530  1.00  0.00            
ATOM    418  HD2 PRO    77      58.870  66.070  71.440  1.00  0.00            
ATOM    419  CA  PRO    77      58.290  68.300  73.770  1.00  0.00            
ATOM    420  HA  PRO    77      57.350  67.950  74.190  1.00  0.00            
ATOM    421  CB  PRO    77      59.390  67.470  74.420  1.00  0.00            
ATOM    422  HB1 PRO    77      59.000  67.050  75.380  1.00  0.00            
ATOM    423  HB2 PRO    77      60.350  68.000  74.630  1.00  0.00            
ATOM    424  CG  PRO    77      59.660  66.320  73.450  1.00  0.00            
ATOM    425  HG1 PRO    77      60.730  66.020  73.480  1.00  0.00            
ATOM    426  HG2 PRO    77      59.040  65.440  73.740  1.00  0.00            
ATOM    427  C   PRO    77      58.420  69.730  74.170  1.00  0.00            
ATOM    428  O   PRO    77      57.750  70.270  75.040  1.00  0.00            
ATOM    429  N   LYS    78      59.390  70.370  73.490  1.00  0.00            
ATOM    430  HN  LYS    78      59.880  69.930  72.750  1.00  0.00            
ATOM    431  CA  LYS    78      59.770  71.740  73.580  1.00  0.00            
ATOM    432  HA  LYS    78      60.050  71.850  74.620  1.00  0.00            
ATOM    433  CB  LYS    78      60.990  72.190  72.750  1.00  0.00            
ATOM    434  HB1 LYS    78      61.100  73.260  73.020  1.00  0.00            
ATOM    435  HB2 LYS    78      60.780  72.100  71.660  1.00  0.00            
ATOM    436  CG  LYS    78      62.300  71.460  73.060  1.00  0.00            
ATOM    437  HG1 LYS    78      62.960  71.740  72.210  1.00  0.00            
ATOM    438  HG2 LYS    78      62.250  70.350  73.040  1.00  0.00            
ATOM    439  CD  LYS    78      62.980  71.880  74.360  1.00  0.00            
ATOM    440  HD1 LYS    78      62.290  71.630  75.200  1.00  0.00            
ATOM    441  HD2 LYS    78      63.080  72.980  74.280  1.00  0.00            
ATOM    442  CE  LYS    78      64.470  71.550  74.430  1.00  0.00            
ATOM    443  HE1 LYS    78      64.990  71.590  73.450  1.00  0.00            
ATOM    444  HE2 LYS    78      64.680  70.530  74.820  1.00  0.00            
ATOM    445  NZ  LYS    78      65.270  72.400  75.340  1.00  0.00            
ATOM    446  HZ1 LYS    78      65.060  72.200  76.340  1.00  0.00            
ATOM    447  HZ2 LYS    78      64.920  73.380  75.220  1.00  0.00            
ATOM    448  HZ3 LYS    78      66.280  72.340  75.130  1.00  0.00            
ATOM    449  C   LYS    78      58.660  72.660  73.190  1.00  0.00            
ATOM    450  O   LYS    78      58.330  73.660  73.830  1.00  0.00            
ATOM    451  N   ILE    79      57.950  72.310  72.100  1.00  0.00            
ATOM    452  HN  ILE    79      58.420  71.600  71.580  1.00  0.00            
ATOM    453  CA  ILE    79      56.720  72.830  71.580  1.00  0.00            
ATOM    454  HA  ILE    79      56.940  73.870  71.420  1.00  0.00            
ATOM    455  CB  ILE    79      56.290  72.190  70.300  1.00  0.00            
ATOM    456  HB  ILE    79      56.460  71.100  70.420  1.00  0.00            
ATOM    457  CG2 ILE    79      54.810  72.430  69.920  1.00  0.00            
ATOM    458 HG21 ILE    79      54.610  72.120  68.870  1.00  0.00            
ATOM    459 HG22 ILE    79      54.710  73.530  69.890  1.00  0.00            
ATOM    460 HG23 ILE    79      54.150  71.980  70.690  1.00  0.00            
ATOM    461  CG1 ILE    79      57.170  72.750  69.170  1.00  0.00            
ATOM    462 HG11 ILE    79      58.240  72.760  69.460  1.00  0.00            
ATOM    463 HG12 ILE    79      56.810  73.780  68.960  1.00  0.00            
ATOM    464  CD  ILE    79      57.180  71.980  67.840  1.00  0.00            
ATOM    465  HD1 ILE    79      56.890  70.950  68.130  1.00  0.00            
ATOM    466  HD2 ILE    79      58.100  72.010  67.220  1.00  0.00            
ATOM    467  HD3 ILE    79      56.340  72.420  67.260  1.00  0.00            
ATOM    468  C   ILE    79      55.630  72.800  72.590  1.00  0.00            
ATOM    469  O   ILE    79      54.900  73.770  72.780  1.00  0.00            
ATOM    470  N   GLN    80      55.320  71.630  73.170  1.00  0.00            
ATOM    471  HN  GLN    80      55.860  70.850  72.880  1.00  0.00            
ATOM    472  CA  GLN    80      54.390  71.510  74.260  1.00  0.00            
ATOM    473  HA  GLN    80      53.440  71.850  73.870  1.00  0.00            
ATOM    474  CB  GLN    80      54.210  70.030  74.630  1.00  0.00            
ATOM    475  HB1 GLN    80      55.190  69.550  74.440  1.00  0.00            
ATOM    476  HB2 GLN    80      53.610  69.700  73.760  1.00  0.00            
ATOM    477  CG  GLN    80      53.780  69.710  76.070  1.00  0.00            
ATOM    478  HG1 GLN    80      53.040  70.390  76.540  1.00  0.00            
ATOM    479  HG2 GLN    80      54.780  69.780  76.560  1.00  0.00            
ATOM    480  CD  GLN    80      53.220  68.300  76.110  1.00  0.00            
ATOM    481  OE1 GLN    80      53.860  67.310  75.750  1.00  0.00            
ATOM    482  NE2 GLN    80      51.910  68.140  76.450  1.00  0.00            
ATOM    483 HE21 GLN    80      51.710  67.230  76.790  1.00  0.00            
ATOM    484 HE22 GLN    80      51.490  68.980  76.800  1.00  0.00            
ATOM    485  C   GLN    80      54.570  72.440  75.410  1.00  0.00            
ATOM    486  O   GLN    80      53.650  73.070  75.920  1.00  0.00            
ATOM    487  N   ASN    81      55.810  72.560  75.900  1.00  0.00            
ATOM    488  HN  ASN    81      56.550  72.060  75.460  1.00  0.00            
ATOM    489  CA  ASN    81      56.080  73.340  77.070  1.00  0.00            
ATOM    490  HA  ASN    81      55.340  73.050  77.800  1.00  0.00            
ATOM    491  CB  ASN    81      57.470  73.240  77.730  1.00  0.00            
ATOM    492  HB1 ASN    81      57.500  73.900  78.620  1.00  0.00            
ATOM    493  HB2 ASN    81      58.290  73.450  77.000  1.00  0.00            
ATOM    494  CG  ASN    81      57.700  71.830  78.240  1.00  0.00            
ATOM    495  OD1 ASN    81      56.850  70.950  78.140  1.00  0.00            
ATOM    496  ND2 ASN    81      58.910  71.540  78.810  1.00  0.00            
ATOM    497 HD21 ASN    81      59.070  70.590  79.070  1.00  0.00            
ATOM    498 HD22 ASN    81      59.560  72.270  79.020  1.00  0.00            
ATOM    499  C   ASN    81      55.860  74.790  76.800  1.00  0.00            
ATOM    500  O   ASN    81      55.380  75.470  77.710  1.00  0.00            
ATOM    501  N   GLU    82      56.310  75.240  75.620  1.00  0.00            
ATOM    502  HN  GLU    82      56.800  74.590  75.040  1.00  0.00            
ATOM    503  CA  GLU    82      56.310  76.640  75.310  1.00  0.00            
ATOM    504  HA  GLU    82      56.670  77.070  76.230  1.00  0.00            
ATOM    505  CB  GLU    82      57.210  77.030  74.140  1.00  0.00            
ATOM    506  HB1 GLU    82      57.010  78.040  73.720  1.00  0.00            
ATOM    507  HB2 GLU    82      56.950  76.380  73.270  1.00  0.00            
ATOM    508  CG  GLU    82      58.720  76.850  74.370  1.00  0.00            
ATOM    509  HG1 GLU    82      59.190  76.970  73.380  1.00  0.00            
ATOM    510  HG2 GLU    82      58.940  75.820  74.730  1.00  0.00            
ATOM    511  CD  GLU    82      59.180  77.780  75.480  1.00  0.00            
ATOM    512  OE1 GLU    82      60.070  77.440  76.300  1.00  0.00            
ATOM    513  OE2 GLU    82      58.900  78.990  75.280  1.00  0.00            
ATOM    514  C   GLU    82      54.950  77.150  74.970  1.00  0.00            
ATOM    515  O   GLU    82      54.620  78.310  75.210  1.00  0.00            
ATOM    516  N   LEU    83      54.080  76.270  74.440  1.00  0.00            
ATOM    517  HN  LEU    83      54.380  75.330  74.300  1.00  0.00            
ATOM    518  CA  LEU    83      52.800  76.710  73.970  1.00  0.00            
ATOM    519  HA  LEU    83      52.800  77.790  73.920  1.00  0.00            
ATOM    520  CB  LEU    83      52.520  76.110  72.580  1.00  0.00            
ATOM    521  HB1 LEU    83      51.460  76.150  72.250  1.00  0.00            
ATOM    522  HB2 LEU    83      52.710  75.020  72.600  1.00  0.00            
ATOM    523  CG  LEU    83      53.360  76.660  71.420  1.00  0.00            
ATOM    524  HG  LEU    83      54.410  76.390  71.640  1.00  0.00            
ATOM    525  CD1 LEU    83      52.910  75.970  70.120  1.00  0.00            
ATOM    526 HD11 LEU    83      53.690  76.170  69.360  1.00  0.00            
ATOM    527 HD12 LEU    83      51.960  76.410  69.760  1.00  0.00            
ATOM    528 HD13 LEU    83      52.670  74.890  70.240  1.00  0.00            
ATOM    529  CD2 LEU    83      53.350  78.190  71.270  1.00  0.00            
ATOM    530 HD21 LEU    83      52.380  78.490  70.800  1.00  0.00            
ATOM    531 HD22 LEU    83      54.230  78.410  70.630  1.00  0.00            
ATOM    532 HD23 LEU    83      53.560  78.630  72.270  1.00  0.00            
ATOM    533  C   LEU    83      51.780  76.240  74.950  1.00  0.00            
ATOM    534  O   LEU    83      50.590  76.300  74.650  1.00  0.00            
ATOM    535  N   SER    84      52.140  75.750  76.150  1.00  0.00            
ATOM    536  HN  SER    84      53.100  75.790  76.410  1.00  0.00            
ATOM    537  CA  SER    84      51.240  75.090  77.050  1.00  0.00            
ATOM    538  HA  SER    84      51.850  74.470  77.700  1.00  0.00            
ATOM    539  CB  SER    84      50.540  76.030  78.040  1.00  0.00            
ATOM    540  HB1 SER    84      49.770  75.570  78.710  1.00  0.00            
ATOM    541  HB2 SER    84      49.930  76.790  77.510  1.00  0.00            
ATOM    542  OG  SER    84      51.520  76.680  78.830  1.00  0.00            
ATOM    543  HG1 SER    84      52.010  77.320  78.310  1.00  0.00            
ATOM    544  C   SER    84      50.220  74.140  76.530  1.00  0.00            
ATOM    545  O   SER    84      49.020  74.380  76.630  1.00  0.00            
ATOM    546  N   LEU    85      50.640  73.120  75.760  1.00  0.00            
ATOM    547  HN  LEU    85      51.620  73.090  75.590  1.00  0.00            
ATOM    548  CA  LEU    85      49.850  72.090  75.160  1.00  0.00            
ATOM    549  HA  LEU    85      48.900  72.530  74.930  1.00  0.00            
ATOM    550  CB  LEU    85      50.390  71.530  73.830  1.00  0.00            
ATOM    551  HB1 LEU    85      49.660  70.800  73.410  1.00  0.00            
ATOM    552  HB2 LEU    85      51.310  70.930  74.000  1.00  0.00            
ATOM    553  CG  LEU    85      50.760  72.490  72.690  1.00  0.00            
ATOM    554  HG  LEU    85      51.690  73.000  73.000  1.00  0.00            
ATOM    555  CD1 LEU    85      51.060  71.610  71.460  1.00  0.00            
ATOM    556 HD11 LEU    85      51.860  70.900  71.750  1.00  0.00            
ATOM    557 HD12 LEU    85      51.430  72.240  70.620  1.00  0.00            
ATOM    558 HD13 LEU    85      50.160  71.030  71.200  1.00  0.00            
ATOM    559  CD2 LEU    85      49.730  73.610  72.440  1.00  0.00            
ATOM    560 HD21 LEU    85      48.790  73.210  72.010  1.00  0.00            
ATOM    561 HD22 LEU    85      50.030  74.250  71.590  1.00  0.00            
ATOM    562 HD23 LEU    85      49.490  74.380  73.200  1.00  0.00            
ATOM    563  C   LEU    85      49.620  70.890  76.030  1.00  0.00            
ATOM    564  O   LEU    85      50.460  70.570  76.860  1.00  0.00            
ATOM    565  N   SER    86      48.470  70.220  75.850  1.00  0.00            
ATOM    566  HN  SER    86      47.800  70.520  75.170  1.00  0.00            
ATOM    567  CA  SER    86      47.960  69.060  76.510  1.00  0.00            
ATOM    568  HA  SER    86      48.360  68.930  77.510  1.00  0.00            
ATOM    569  CB  SER    86      46.420  68.960  76.560  1.00  0.00            
ATOM    570  HB1 SER    86      46.170  69.690  77.360  1.00  0.00            
ATOM    571  HB2 SER    86      46.250  67.960  77.010  1.00  0.00            
ATOM    572  OG  SER    86      45.720  69.190  75.350  1.00  0.00            
ATOM    573  HG1 SER    86      45.790  70.110  75.100  1.00  0.00            
ATOM    574  C   SER    86      48.430  67.860  75.780  1.00  0.00            
ATOM    575  O   SER    86      48.910  67.980  74.650  1.00  0.00            
ATOM    576  N   ASP    87      48.300  66.640  76.330  1.00  0.00            
ATOM    577  HN  ASP    87      48.030  66.510  77.280  1.00  0.00            
ATOM    578  CA  ASP    87      48.530  65.470  75.530  1.00  0.00            
ATOM    579  HA  ASP    87      49.560  65.450  75.210  1.00  0.00            
ATOM    580  CB  ASP    87      48.360  64.270  76.480  1.00  0.00            
ATOM    581  HB1 ASP    87      48.390  63.290  75.960  1.00  0.00            
ATOM    582  HB2 ASP    87      47.280  64.320  76.710  1.00  0.00            
ATOM    583  CG  ASP    87      49.190  64.140  77.750  1.00  0.00            
ATOM    584  OD1 ASP    87      48.950  63.110  78.430  1.00  0.00            
ATOM    585  OD2 ASP    87      50.210  64.860  77.930  1.00  0.00            
ATOM    586  C   ASP    87      47.610  65.400  74.370  1.00  0.00            
ATOM    587  O   ASP    87      48.100  65.000  73.310  1.00  0.00            
ATOM    588  N   ALA    88      46.310  65.730  74.500  1.00  0.00            
ATOM    589  HN  ALA    88      45.950  65.690  75.430  1.00  0.00            
ATOM    590  CA  ALA    88      45.390  65.730  73.410  1.00  0.00            
ATOM    591  HA  ALA    88      45.290  64.740  73.000  1.00  0.00            
ATOM    592  CB  ALA    88      44.070  66.260  74.000  1.00  0.00            
ATOM    593  HB1 ALA    88      43.800  65.630  74.880  1.00  0.00            
ATOM    594  HB2 ALA    88      43.330  66.090  73.190  1.00  0.00            
ATOM    595  HB3 ALA    88      44.090  67.320  74.340  1.00  0.00            
ATOM    596  C   ALA    88      45.760  66.660  72.300  1.00  0.00            
ATOM    597  O   ALA    88      45.810  66.390  71.100  1.00  0.00            
ATOM    598  N   GLY    89      46.160  67.890  72.650  1.00  0.00            
ATOM    599  HN  GLY    89      46.020  68.180  73.590  1.00  0.00            
ATOM    600  CA  GLY    89      46.480  68.900  71.680  1.00  0.00            
ATOM    601  HA1 GLY    89      46.400  69.860  72.170  1.00  0.00            
ATOM    602  HA2 GLY    89      45.810  68.740  70.860  1.00  0.00            
ATOM    603  C   GLY    89      47.850  68.690  71.130  1.00  0.00            
ATOM    604  O   GLY    89      48.030  68.980  69.950  1.00  0.00            
ATOM    605  N   ARG    90      48.840  68.120  71.830  1.00  0.00            
ATOM    606  HN  ARG    90      48.700  67.910  72.800  1.00  0.00            
ATOM    607  CA  ARG    90      50.030  67.570  71.250  1.00  0.00            
ATOM    608  HA  ARG    90      50.590  68.340  70.750  1.00  0.00            
ATOM    609  CB  ARG    90      50.980  67.150  72.380  1.00  0.00            
ATOM    610  HB1 ARG    90      50.560  66.480  73.170  1.00  0.00            
ATOM    611  HB2 ARG    90      51.290  68.090  72.890  1.00  0.00            
ATOM    612  CG  ARG    90      52.200  66.370  71.900  1.00  0.00            
ATOM    613  HG1 ARG    90      52.720  66.980  71.130  1.00  0.00            
ATOM    614  HG2 ARG    90      51.900  65.400  71.450  1.00  0.00            
ATOM    615  CD  ARG    90      53.200  66.160  73.040  1.00  0.00            
ATOM    616  HD1 ARG    90      52.640  65.850  73.950  1.00  0.00            
ATOM    617  HD2 ARG    90      53.810  67.060  73.240  1.00  0.00            
ATOM    618  NE  ARG    90      54.150  65.050  72.710  1.00  0.00            
ATOM    619  HE  ARG    90      53.950  64.400  71.980  1.00  0.00            
ATOM    620  CZ  ARG    90      55.200  64.640  73.480  1.00  0.00            
ATOM    621  NH1 ARG    90      55.600  65.350  74.560  1.00  0.00            
ATOM    622 HH11 ARG    90      55.050  66.100  74.930  1.00  0.00            
ATOM    623 HH12 ARG    90      56.270  64.890  75.140  1.00  0.00            
ATOM    624  NH2 ARG    90      56.030  63.620  73.120  1.00  0.00            
ATOM    625 HH21 ARG    90      55.780  62.900  72.470  1.00  0.00            
ATOM    626 HH22 ARG    90      56.750  63.290  73.740  1.00  0.00            
ATOM    627  C   ARG    90      49.800  66.500  70.250  1.00  0.00            
ATOM    628  O   ARG    90      50.310  66.490  69.130  1.00  0.00            
ATOM    629  N   SER    91      48.880  65.560  70.520  1.00  0.00            
ATOM    630  HN  SER    91      48.410  65.690  71.400  1.00  0.00            
ATOM    631  CA  SER    91      48.560  64.430  69.700  1.00  0.00            
ATOM    632  HA  SER    91      49.490  64.040  69.300  1.00  0.00            
ATOM    633  CB  SER    91      47.790  63.280  70.370  1.00  0.00            
ATOM    634  HB1 SER    91      46.730  63.600  70.480  1.00  0.00            
ATOM    635  HB2 SER    91      48.270  63.090  71.350  1.00  0.00            
ATOM    636  OG  SER    91      47.930  62.100  69.600  1.00  0.00            
ATOM    637  HG1 SER    91      47.530  61.400  70.120  1.00  0.00            
ATOM    638  C   SER    91      47.800  64.870  68.500  1.00  0.00            
ATOM    639  O   SER    91      48.030  64.350  67.410  1.00  0.00            
ATOM    640  N   TRP    92      46.940  65.900  68.580  1.00  0.00            
ATOM    641  HN  TRP    92      46.740  66.350  69.450  1.00  0.00            
ATOM    642  CA  TRP    92      46.280  66.550  67.490  1.00  0.00            
ATOM    643  HA  TRP    92      45.850  65.820  66.820  1.00  0.00            
ATOM    644  CB  TRP    92      45.060  67.330  68.010  1.00  0.00            
ATOM    645  HB1 TRP    92      45.500  68.060  68.730  1.00  0.00            
ATOM    646  HB2 TRP    92      44.460  66.620  68.630  1.00  0.00            
ATOM    647  CG  TRP    92      44.070  67.970  67.090  1.00  0.00            
ATOM    648  CD1 TRP    92      43.580  69.240  67.170  1.00  0.00            
ATOM    649  HD1 TRP    92      43.850  69.970  67.930  1.00  0.00            
ATOM    650  NE1 TRP    92      42.660  69.480  66.180  1.00  0.00            
ATOM    651  HE1 TRP    92      41.940  70.130  66.180  1.00  0.00            
ATOM    652  CE2 TRP    92      42.460  68.310  65.500  1.00  0.00            
ATOM    653  CD2 TRP    92      43.340  67.370  66.020  1.00  0.00            
ATOM    654  CE3 TRP    92      43.310  66.100  65.530  1.00  0.00            
ATOM    655  HE3 TRP    92      43.910  65.320  65.970  1.00  0.00            
ATOM    656  CZ3 TRP    92      42.480  65.740  64.500  1.00  0.00            
ATOM    657  HZ3 TRP    92      42.300  64.730  64.190  1.00  0.00            
ATOM    658  CZ2 TRP    92      41.650  68.000  64.460  1.00  0.00            
ATOM    659  HZ2 TRP    92      41.030  68.670  63.880  1.00  0.00            
ATOM    660  CH2 TRP    92      41.710  66.730  63.940  1.00  0.00            
ATOM    661  HH2 TRP    92      41.080  66.360  63.130  1.00  0.00            
ATOM    662  C   TRP    92      47.120  67.400  66.610  1.00  0.00            
ATOM    663  O   TRP    92      46.910  67.370  65.400  1.00  0.00            
ATOM    664  N   VAL    93      48.190  67.990  67.170  1.00  0.00            
ATOM    665  HN  VAL    93      48.460  67.920  68.130  1.00  0.00            
ATOM    666  CA  VAL    93      49.230  68.640  66.430  1.00  0.00            
ATOM    667  HA  VAL    93      48.760  69.350  65.770  1.00  0.00            
ATOM    668  CB  VAL    93      50.140  69.340  67.390  1.00  0.00            
ATOM    669  HB  VAL    93      50.060  68.820  68.370  1.00  0.00            
ATOM    670  CG1 VAL    93      51.650  69.330  67.130  1.00  0.00            
ATOM    671 HG11 VAL    93      52.200  70.060  67.770  1.00  0.00            
ATOM    672 HG12 VAL    93      51.810  69.560  66.060  1.00  0.00            
ATOM    673 HG13 VAL    93      52.110  68.320  67.210  1.00  0.00            
ATOM    674  CG2 VAL    93      49.670  70.800  67.510  1.00  0.00            
ATOM    675 HG21 VAL    93      50.200  71.480  68.220  1.00  0.00            
ATOM    676 HG22 VAL    93      48.590  70.860  67.780  1.00  0.00            
ATOM    677 HG23 VAL    93      49.840  71.210  66.490  1.00  0.00            
ATOM    678  C   VAL    93      49.950  67.760  65.470  1.00  0.00            
ATOM    679  O   VAL    93      50.110  68.190  64.320  1.00  0.00            
ATOM    680  N   ILE    94      50.290  66.540  65.890  1.00  0.00            
ATOM    681  HN  ILE    94      50.160  66.320  66.850  1.00  0.00            
ATOM    682  CA  ILE    94      50.850  65.510  65.060  1.00  0.00            
ATOM    683  HA  ILE    94      51.550  65.890  64.340  1.00  0.00            
ATOM    684  CB  ILE    94      51.420  64.420  65.910  1.00  0.00            
ATOM    685  HB  ILE    94      50.660  64.240  66.700  1.00  0.00            
ATOM    686  CG2 ILE    94      51.660  63.170  65.050  1.00  0.00            
ATOM    687 HG21 ILE    94      52.300  63.400  64.170  1.00  0.00            
ATOM    688 HG22 ILE    94      50.790  62.690  64.550  1.00  0.00            
ATOM    689 HG23 ILE    94      52.180  62.530  65.790  1.00  0.00            
ATOM    690  CG1 ILE    94      52.710  64.940  66.590  1.00  0.00            
ATOM    691 HG11 ILE    94      53.050  64.020  67.120  1.00  0.00            
ATOM    692 HG12 ILE    94      52.520  65.660  67.410  1.00  0.00            
ATOM    693  CD  ILE    94      53.820  65.450  65.680  1.00  0.00            
ATOM    694  HD1 ILE    94      53.860  64.830  64.770  1.00  0.00            
ATOM    695  HD2 ILE    94      54.840  65.420  66.130  1.00  0.00            
ATOM    696  HD3 ILE    94      53.520  66.470  65.350  1.00  0.00            
ATOM    697  C   ILE    94      49.850  65.020  64.070  1.00  0.00            
ATOM    698  O   ILE    94      50.110  64.900  62.870  1.00  0.00            
ATOM    699  N   THR    95      48.660  64.700  64.600  1.00  0.00            
ATOM    700  HN  THR    95      48.360  64.820  65.540  1.00  0.00            
ATOM    701  CA  THR    95      47.610  64.180  63.790  1.00  0.00            
ATOM    702  HA  THR    95      48.110  63.300  63.400  1.00  0.00            
ATOM    703  CB  THR    95      46.380  63.790  64.560  1.00  0.00            
ATOM    704  HB  THR    95      45.920  64.650  65.090  1.00  0.00            
ATOM    705  OG1 THR    95      46.670  62.760  65.490  1.00  0.00            
ATOM    706  HG1 THR    95      47.070  63.310  66.160  1.00  0.00            
ATOM    707  CG2 THR    95      45.250  63.180  63.710  1.00  0.00            
ATOM    708 HG21 THR    95      44.760  64.030  63.200  1.00  0.00            
ATOM    709 HG22 THR    95      44.520  62.680  64.380  1.00  0.00            
ATOM    710 HG23 THR    95      45.600  62.450  62.950  1.00  0.00            
ATOM    711  C   THR    95      47.240  64.960  62.570  1.00  0.00            
ATOM    712  O   THR    95      47.050  64.360  61.520  1.00  0.00            
ATOM    713  N   ALA    96      47.160  66.310  62.600  1.00  0.00            
ATOM    714  HN  ALA    96      47.380  66.800  63.440  1.00  0.00            
ATOM    715  CA  ALA    96      46.610  67.140  61.590  1.00  0.00            
ATOM    716  HA  ALA    96      45.620  66.760  61.380  1.00  0.00            
ATOM    717  CB  ALA    96      46.670  68.600  62.070  1.00  0.00            
ATOM    718  HB1 ALA    96      46.200  69.320  61.370  1.00  0.00            
ATOM    719  HB2 ALA    96      47.700  68.950  62.300  1.00  0.00            
ATOM    720  HB3 ALA    96      46.040  68.690  62.980  1.00  0.00            
ATOM    721  C   ALA    96      47.340  66.990  60.300  1.00  0.00            
ATOM    722  O   ALA    96      46.910  67.120  59.150  1.00  0.00            
ATOM    723  N   TYR    97      48.670  66.960  60.460  1.00  0.00            
ATOM    724  HN  TYR    97      49.070  67.070  61.370  1.00  0.00            
ATOM    725  CA  TYR    97      49.670  66.690  59.470  1.00  0.00            
ATOM    726  HA  TYR    97      49.590  67.320  58.600  1.00  0.00            
ATOM    727  CB  TYR    97      51.020  66.830  60.190  1.00  0.00            
ATOM    728  HB1 TYR    97      51.110  66.070  60.990  1.00  0.00            
ATOM    729  HB2 TYR    97      51.040  67.810  60.720  1.00  0.00            
ATOM    730  CG  TYR    97      52.270  66.780  59.370  1.00  0.00            
ATOM    731  CD1 TYR    97      52.730  67.830  58.600  1.00  0.00            
ATOM    732  HD1 TYR    97      52.210  68.770  58.720  1.00  0.00            
ATOM    733  CE1 TYR    97      53.870  67.790  57.830  1.00  0.00            
ATOM    734  HE1 TYR    97      54.250  68.700  57.400  1.00  0.00            
ATOM    735  CZ  TYR    97      54.560  66.600  57.780  1.00  0.00            
ATOM    736  OH  TYR    97      55.810  66.600  57.130  1.00  0.00            
ATOM    737  HH  TYR    97      56.290  67.390  57.380  1.00  0.00            
ATOM    738  CD2 TYR    97      52.960  65.610  59.190  1.00  0.00            
ATOM    739  HD2 TYR    97      52.530  64.730  59.650  1.00  0.00            
ATOM    740  CE2 TYR    97      54.180  65.540  58.570  1.00  0.00            
ATOM    741  HE2 TYR    97      54.660  64.570  58.520  1.00  0.00            
ATOM    742  C   TYR    97      49.390  65.380  58.810  1.00  0.00            
ATOM    743  O   TYR    97      49.040  65.230  57.640  1.00  0.00            
ATOM    744  N   VAL    98      49.490  64.280  59.580  1.00  0.00            
ATOM    745  HN  VAL    98      49.610  64.350  60.570  1.00  0.00            
ATOM    746  CA  VAL    98      49.520  62.940  59.090  1.00  0.00            
ATOM    747  HA  VAL    98      50.170  62.860  58.220  1.00  0.00            
ATOM    748  CB  VAL    98      50.030  61.920  60.060  1.00  0.00            
ATOM    749  HB  VAL    98      50.020  60.900  59.610  1.00  0.00            
ATOM    750  CG1 VAL    98      51.520  62.170  60.310  1.00  0.00            
ATOM    751 HG11 VAL    98      52.020  62.230  59.320  1.00  0.00            
ATOM    752 HG12 VAL    98      51.970  61.260  60.770  1.00  0.00            
ATOM    753 HG13 VAL    98      51.700  62.970  61.060  1.00  0.00            
ATOM    754  CG2 VAL    98      49.220  61.950  61.370  1.00  0.00            
ATOM    755 HG21 VAL    98      49.620  61.200  62.090  1.00  0.00            
ATOM    756 HG22 VAL    98      48.130  61.740  61.260  1.00  0.00            
ATOM    757 HG23 VAL    98      49.300  62.940  61.860  1.00  0.00            
ATOM    758  C   VAL    98      48.180  62.470  58.640  1.00  0.00            
ATOM    759  O   VAL    98      48.130  61.570  57.800  1.00  0.00            
ATOM    760  N   LEU    99      47.050  62.970  59.180  1.00  0.00            
ATOM    761  HN  LEU    99      47.260  63.460  60.030  1.00  0.00            
ATOM    762  CA  LEU    99      45.720  62.750  58.720  1.00  0.00            
ATOM    763  HA  LEU    99      45.610  61.680  58.720  1.00  0.00            
ATOM    764  CB  LEU    99      44.720  63.330  59.730  1.00  0.00            
ATOM    765  HB1 LEU    99      45.000  64.360  60.070  1.00  0.00            
ATOM    766  HB2 LEU    99      44.880  62.740  60.660  1.00  0.00            
ATOM    767  CG  LEU    99      43.230  63.210  59.370  1.00  0.00            
ATOM    768  HG  LEU    99      43.160  63.790  58.420  1.00  0.00            
ATOM    769  CD1 LEU    99      42.870  61.760  59.030  1.00  0.00            
ATOM    770 HD11 LEU    99      41.770  61.660  59.160  1.00  0.00            
ATOM    771 HD12 LEU    99      43.310  61.120  59.820  1.00  0.00            
ATOM    772 HD13 LEU    99      43.130  61.450  57.990  1.00  0.00            
ATOM    773  CD2 LEU    99      42.210  63.750  60.390  1.00  0.00            
ATOM    774 HD21 LEU    99      42.380  63.340  61.410  1.00  0.00            
ATOM    775 HD22 LEU    99      41.200  63.620  59.970  1.00  0.00            
ATOM    776 HD23 LEU    99      42.410  64.840  60.430  1.00  0.00            
ATOM    777  C   LEU    99      45.590  63.230  57.320  1.00  0.00            
ATOM    778  O   LEU    99      45.110  62.440  56.500  1.00  0.00            
ATOM    779  N   THR   100      46.070  64.440  57.020  1.00  0.00            
ATOM    780  HN  THR   100      46.360  65.070  57.740  1.00  0.00            
ATOM    781  CA  THR   100      46.040  65.160  55.790  1.00  0.00            
ATOM    782  HA  THR   100      45.030  65.240  55.410  1.00  0.00            
ATOM    783  CB  THR   100      46.540  66.570  55.890  1.00  0.00            
ATOM    784  HB  THR   100      47.580  66.690  56.270  1.00  0.00            
ATOM    785  OG1 THR   100      45.670  67.350  56.710  1.00  0.00            
ATOM    786  HG1 THR   100      45.970  67.170  57.600  1.00  0.00            
ATOM    787  CG2 THR   100      46.390  67.160  54.480  1.00  0.00            
ATOM    788 HG21 THR   100      45.430  66.780  54.070  1.00  0.00            
ATOM    789 HG22 THR   100      47.200  66.790  53.820  1.00  0.00            
ATOM    790 HG23 THR   100      46.250  68.270  54.500  1.00  0.00            
ATOM    791  C   THR   100      46.840  64.400  54.790  1.00  0.00            
ATOM    792  O   THR   100      46.350  64.130  53.690  1.00  0.00            
ATOM    793  N   PHE   101      48.030  63.880  55.120  1.00  0.00            
ATOM    794  HN  PHE   101      48.340  64.060  56.050  1.00  0.00            
ATOM    795  CA  PHE   101      48.890  63.270  54.160  1.00  0.00            
ATOM    796  HA  PHE   101      48.950  63.950  53.330  1.00  0.00            
ATOM    797  CB  PHE   101      50.290  63.020  54.750  1.00  0.00            
ATOM    798  HB1 PHE   101      50.090  62.480  55.700  1.00  0.00            
ATOM    799  HB2 PHE   101      50.740  64.010  54.990  1.00  0.00            
ATOM    800  CG  PHE   101      51.180  62.210  53.880  1.00  0.00            
ATOM    801  CD1 PHE   101      51.430  60.890  54.180  1.00  0.00            
ATOM    802  HD1 PHE   101      50.990  60.350  55.010  1.00  0.00            
ATOM    803  CE1 PHE   101      52.550  60.370  53.580  1.00  0.00            
ATOM    804  HE1 PHE   101      52.800  59.350  53.810  1.00  0.00            
ATOM    805  CZ  PHE   101      53.240  61.080  52.620  1.00  0.00            
ATOM    806  HZ  PHE   101      54.040  60.560  52.100  1.00  0.00            
ATOM    807  CD2 PHE   101      51.820  62.900  52.870  1.00  0.00            
ATOM    808  HD2 PHE   101      51.500  63.910  52.690  1.00  0.00            
ATOM    809  CE2 PHE   101      52.930  62.370  52.260  1.00  0.00            
ATOM    810  HE2 PHE   101      53.360  62.770  51.360  1.00  0.00            
ATOM    811  C   PHE   101      48.310  61.970  53.710  1.00  0.00            
ATOM    812  O   PHE   101      48.340  61.660  52.520  1.00  0.00            
ATOM    813  N   GLY   102      47.730  61.120  54.580  1.00  0.00            
ATOM    814  HN  GLY   102      47.610  61.410  55.520  1.00  0.00            
ATOM    815  CA  GLY   102      47.070  59.890  54.260  1.00  0.00            
ATOM    816  HA1 GLY   102      46.950  59.440  55.230  1.00  0.00            
ATOM    817  HA2 GLY   102      47.700  59.310  53.600  1.00  0.00            
ATOM    818  C   GLY   102      45.720  60.020  53.640  1.00  0.00            
ATOM    819  O   GLY   102      45.190  59.120  52.990  1.00  0.00            
ATOM    820  N   GLY   103      45.140  61.190  53.930  1.00  0.00            
ATOM    821  HN  GLY   103      45.640  61.900  54.430  1.00  0.00            
ATOM    822  CA  GLY   103      43.890  61.540  53.340  1.00  0.00            
ATOM    823  HA1 GLY   103      43.390  62.320  53.900  1.00  0.00            
ATOM    824  HA2 GLY   103      43.200  60.700  53.340  1.00  0.00            
ATOM    825  C   GLY   103      43.900  62.010  51.920  1.00  0.00            
ATOM    826  O   GLY   103      43.170  61.600  51.020  1.00  0.00            
ATOM    827  N   LEU   104      44.780  62.980  51.640  1.00  0.00            
ATOM    828  HN  LEU   104      45.380  63.390  52.330  1.00  0.00            
ATOM    829  CA  LEU   104      44.940  63.460  50.300  1.00  0.00            
ATOM    830  HA  LEU   104      43.990  63.510  49.800  1.00  0.00            
ATOM    831  CB  LEU   104      45.460  64.910  50.410  1.00  0.00            
ATOM    832  HB1 LEU   104      45.390  65.300  49.370  1.00  0.00            
ATOM    833  HB2 LEU   104      46.510  64.950  50.750  1.00  0.00            
ATOM    834  CG  LEU   104      44.550  65.830  51.230  1.00  0.00            
ATOM    835  HG  LEU   104      44.570  65.480  52.290  1.00  0.00            
ATOM    836  CD1 LEU   104      45.160  67.240  51.170  1.00  0.00            
ATOM    837 HD11 LEU   104      44.590  67.940  51.820  1.00  0.00            
ATOM    838 HD12 LEU   104      45.110  67.630  50.130  1.00  0.00            
ATOM    839 HD13 LEU   104      46.180  67.150  51.600  1.00  0.00            
ATOM    840  CD2 LEU   104      43.030  65.790  50.970  1.00  0.00            
ATOM    841 HD21 LEU   104      42.470  66.460  51.660  1.00  0.00            
ATOM    842 HD22 LEU   104      42.780  64.730  51.200  1.00  0.00            
ATOM    843 HD23 LEU   104      42.830  66.000  49.900  1.00  0.00            
ATOM    844  C   LEU   104      45.900  62.740  49.400  1.00  0.00            
ATOM    845  O   LEU   104      45.800  62.920  48.190  1.00  0.00            
ATOM    846  N   MET   105      46.740  61.820  49.900  1.00  0.00            
ATOM    847  HN  MET   105      46.900  61.720  50.880  1.00  0.00            
ATOM    848  CA  MET   105      47.630  61.170  48.990  1.00  0.00            
ATOM    849  HA  MET   105      48.220  61.940  48.520  1.00  0.00            
ATOM    850  CB  MET   105      48.720  60.360  49.710  1.00  0.00            
ATOM    851  HB1 MET   105      49.310  61.060  50.340  1.00  0.00            
ATOM    852  HB2 MET   105      49.380  60.110  48.860  1.00  0.00            
ATOM    853  CG  MET   105      48.360  59.100  50.500  1.00  0.00            
ATOM    854  HG1 MET   105      47.950  58.330  49.810  1.00  0.00            
ATOM    855  HG2 MET   105      47.550  59.340  51.220  1.00  0.00            
ATOM    856  SD  MET   105      49.810  58.430  51.370  1.00  0.00            
ATOM    857  CE  MET   105      51.040  58.280  50.040  1.00  0.00            
ATOM    858  HE1 MET   105      50.670  57.810  49.100  1.00  0.00            
ATOM    859  HE2 MET   105      51.950  57.680  50.230  1.00  0.00            
ATOM    860  HE3 MET   105      51.340  59.290  49.680  1.00  0.00            
ATOM    861  C   MET   105      47.140  60.290  47.890  1.00  0.00            
ATOM    862  O   MET   105      47.750  60.310  46.820  1.00  0.00            
ATOM    863  N   LEU   106      46.120  59.460  48.130  1.00  0.00            
ATOM    864  HN  LEU   106      45.750  59.430  49.060  1.00  0.00            
ATOM    865  CA  LEU   106      45.670  58.550  47.120  1.00  0.00            
ATOM    866  HA  LEU   106      46.610  58.120  46.790  1.00  0.00            
ATOM    867  CB  LEU   106      44.780  57.490  47.780  1.00  0.00            
ATOM    868  HB1 LEU   106      43.870  57.880  48.280  1.00  0.00            
ATOM    869  HB2 LEU   106      45.340  57.060  48.640  1.00  0.00            
ATOM    870  CG  LEU   106      44.470  56.290  46.870  1.00  0.00            
ATOM    871  HG  LEU   106      43.950  56.670  45.960  1.00  0.00            
ATOM    872  CD1 LEU   106      45.740  55.530  46.470  1.00  0.00            
ATOM    873 HD11 LEU   106      46.410  55.990  45.710  1.00  0.00            
ATOM    874 HD12 LEU   106      45.560  54.480  46.150  1.00  0.00            
ATOM    875 HD13 LEU   106      46.440  55.360  47.320  1.00  0.00            
ATOM    876  CD2 LEU   106      43.480  55.330  47.560  1.00  0.00            
ATOM    877 HD21 LEU   106      43.300  54.390  47.010  1.00  0.00            
ATOM    878 HD22 LEU   106      42.510  55.840  47.740  1.00  0.00            
ATOM    879 HD23 LEU   106      43.820  55.100  48.590  1.00  0.00            
ATOM    880  C   LEU   106      44.960  59.230  46.000  1.00  0.00            
ATOM    881  O   LEU   106      44.990  58.870  44.820  1.00  0.00            
ATOM    882  N   LEU   107      44.270  60.330  46.350  1.00  0.00            
ATOM    883  HN  LEU   107      44.490  60.630  47.280  1.00  0.00            
ATOM    884  CA  LEU   107      43.600  61.270  45.510  1.00  0.00            
ATOM    885  HA  LEU   107      42.930  60.760  44.840  1.00  0.00            
ATOM    886  CB  LEU   107      42.940  62.310  46.420  1.00  0.00            
ATOM    887  HB1 LEU   107      43.650  62.570  47.230  1.00  0.00            
ATOM    888  HB2 LEU   107      42.080  61.720  46.810  1.00  0.00            
ATOM    889  CG  LEU   107      42.460  63.590  45.720  1.00  0.00            
ATOM    890  HG  LEU   107      43.370  64.090  45.320  1.00  0.00            
ATOM    891  CD1 LEU   107      41.480  63.290  44.570  1.00  0.00            
ATOM    892 HD11 LEU   107      41.260  64.250  44.070  1.00  0.00            
ATOM    893 HD12 LEU   107      40.580  62.860  45.070  1.00  0.00            
ATOM    894 HD13 LEU   107      41.980  62.640  43.820  1.00  0.00            
ATOM    895  CD2 LEU   107      41.900  64.620  46.720  1.00  0.00            
ATOM    896 HD21 LEU   107      42.630  65.010  47.460  1.00  0.00            
ATOM    897 HD22 LEU   107      41.020  64.290  47.310  1.00  0.00            
ATOM    898 HD23 LEU   107      41.510  65.480  46.130  1.00  0.00            
ATOM    899  C   LEU   107      44.620  61.910  44.630  1.00  0.00            
ATOM    900  O   LEU   107      44.480  62.190  43.440  1.00  0.00            
ATOM    901  N   GLY   108      45.810  62.200  45.190  1.00  0.00            
ATOM    902  HN  GLY   108      45.850  61.780  46.090  1.00  0.00            
ATOM    903  CA  GLY   108      46.820  62.930  44.470  1.00  0.00            
ATOM    904  HA1 GLY   108      47.690  62.970  45.120  1.00  0.00            
ATOM    905  HA2 GLY   108      46.500  63.940  44.280  1.00  0.00            
ATOM    906  C   GLY   108      47.320  62.280  43.230  1.00  0.00            
ATOM    907  O   GLY   108      47.530  62.950  42.220  1.00  0.00            
ATOM    908  N   GLY   109      47.410  60.930  43.250  1.00  0.00            
ATOM    909  HN  GLY   109      47.040  60.440  44.030  1.00  0.00            
ATOM    910  CA  GLY   109      47.730  60.100  42.130  1.00  0.00            
ATOM    911  HA1 GLY   109      47.240  59.180  42.410  1.00  0.00            
ATOM    912  HA2 GLY   109      48.810  60.070  42.040  1.00  0.00            
ATOM    913  C   GLY   109      47.070  60.500  40.850  1.00  0.00            
ATOM    914  O   GLY   109      47.830  60.750  39.920  1.00  0.00            
ATOM    915  N   ARG   110      45.730  60.520  40.780  1.00  0.00            
ATOM    916  HN  ARG   110      45.180  60.310  41.590  1.00  0.00            
ATOM    917  CA  ARG   110      44.990  60.840  39.600  1.00  0.00            
ATOM    918  HA  ARG   110      45.570  60.790  38.700  1.00  0.00            
ATOM    919  CB  ARG   110      43.690  60.010  39.680  1.00  0.00            
ATOM    920  HB1 ARG   110      43.210  60.110  40.670  1.00  0.00            
ATOM    921  HB2 ARG   110      43.950  58.930  39.630  1.00  0.00            
ATOM    922  CG  ARG   110      42.650  60.220  38.580  1.00  0.00            
ATOM    923  HG1 ARG   110      42.280  61.270  38.500  1.00  0.00            
ATOM    924  HG2 ARG   110      41.800  59.530  38.770  1.00  0.00            
ATOM    925  CD  ARG   110      43.160  59.740  37.220  1.00  0.00            
ATOM    926  HD1 ARG   110      44.070  60.370  37.110  1.00  0.00            
ATOM    927  HD2 ARG   110      42.470  59.940  36.370  1.00  0.00            
ATOM    928  NE  ARG   110      43.480  58.290  37.210  1.00  0.00            
ATOM    929  HE  ARG   110      43.000  57.650  37.820  1.00  0.00            
ATOM    930  CZ  ARG   110      44.090  57.730  36.120  1.00  0.00            
ATOM    931  NH1 ARG   110      44.750  58.470  35.190  1.00  0.00            
ATOM    932 HH11 ARG   110      45.120  59.330  35.550  1.00  0.00            
ATOM    933 HH12 ARG   110      45.360  57.810  34.750  1.00  0.00            
ATOM    934  NH2 ARG   110      44.010  56.370  35.970  1.00  0.00            
ATOM    935 HH21 ARG   110      43.630  55.850  36.740  1.00  0.00            
ATOM    936 HH22 ARG   110      44.460  56.050  35.140  1.00  0.00            
ATOM    937  C   ARG   110      44.580  62.270  39.480  1.00  0.00            
ATOM    938  O   ARG   110      44.500  62.680  38.330  1.00  0.00            
ATOM    939  N   LEU   111      44.500  63.090  40.540  1.00  0.00            
ATOM    940  HN  LEU   111      44.820  62.750  41.420  1.00  0.00            
ATOM    941  CA  LEU   111      44.390  64.520  40.570  1.00  0.00            
ATOM    942  HA  LEU   111      43.470  64.770  40.070  1.00  0.00            
ATOM    943  CB  LEU   111      44.260  65.070  42.000  1.00  0.00            
ATOM    944  HB1 LEU   111      45.110  64.740  42.640  1.00  0.00            
ATOM    945  HB2 LEU   111      43.350  64.650  42.480  1.00  0.00            
ATOM    946  CG  LEU   111      44.080  66.590  42.140  1.00  0.00            
ATOM    947  HG  LEU   111      45.050  66.990  41.770  1.00  0.00            
ATOM    948  CD1 LEU   111      42.880  67.100  41.330  1.00  0.00            
ATOM    949 HD11 LEU   111      42.850  66.790  40.260  1.00  0.00            
ATOM    950 HD12 LEU   111      42.800  68.200  41.400  1.00  0.00            
ATOM    951 HD13 LEU   111      41.940  66.670  41.740  1.00  0.00            
ATOM    952  CD2 LEU   111      43.890  66.870  43.640  1.00  0.00            
ATOM    953 HD21 LEU   111      42.960  66.390  43.990  1.00  0.00            
ATOM    954 HD22 LEU   111      43.720  67.970  43.740  1.00  0.00            
ATOM    955 HD23 LEU   111      44.690  66.540  44.340  1.00  0.00            
ATOM    956  C   LEU   111      45.540  65.200  39.910  1.00  0.00            
ATOM    957  O   LEU   111      45.300  66.190  39.230  1.00  0.00            
ATOM    958  N   GLY   112      46.770  64.660  40.030  1.00  0.00            
ATOM    959  HN  GLY   112      46.820  63.900  40.670  1.00  0.00            
ATOM    960  CA  GLY   112      47.930  64.990  39.260  1.00  0.00            
ATOM    961  HA1 GLY   112      48.750  64.340  39.520  1.00  0.00            
ATOM    962  HA2 GLY   112      48.110  66.040  39.460  1.00  0.00            
ATOM    963  C   GLY   112      47.770  65.050  37.780  1.00  0.00            
ATOM    964  O   GLY   112      48.260  65.950  37.100  1.00  0.00            
ATOM    965  N   ASP   113      47.000  64.120  37.190  1.00  0.00            
ATOM    966  HN  ASP   113      46.520  63.420  37.730  1.00  0.00            
ATOM    967  CA  ASP   113      46.640  64.180  35.810  1.00  0.00            
ATOM    968  HA  ASP   113      47.610  64.200  35.340  1.00  0.00            
ATOM    969  CB  ASP   113      45.880  62.960  35.260  1.00  0.00            
ATOM    970  HB1 ASP   113      45.840  63.220  34.190  1.00  0.00            
ATOM    971  HB2 ASP   113      44.880  62.800  35.710  1.00  0.00            
ATOM    972  CG  ASP   113      46.660  61.650  35.170  1.00  0.00            
ATOM    973  OD1 ASP   113      46.360  60.700  35.940  1.00  0.00            
ATOM    974  OD2 ASP   113      47.640  61.550  34.390  1.00  0.00            
ATOM    975  C   ASP   113      45.790  65.360  35.480  1.00  0.00            
ATOM    976  O   ASP   113      45.940  65.950  34.410  1.00  0.00            
ATOM    977  N   THR   114      44.850  65.690  36.380  1.00  0.00            
ATOM    978  HN  THR   114      44.820  65.140  37.220  1.00  0.00            
ATOM    979  CA  THR   114      43.770  66.610  36.210  1.00  0.00            
ATOM    980  HA  THR   114      43.320  66.430  35.250  1.00  0.00            
ATOM    981  CB  THR   114      42.710  66.520  37.270  1.00  0.00            
ATOM    982  HB  THR   114      42.970  67.160  38.140  1.00  0.00            
ATOM    983  OG1 THR   114      42.440  65.170  37.590  1.00  0.00            
ATOM    984  HG1 THR   114      42.430  64.710  36.750  1.00  0.00            
ATOM    985  CG2 THR   114      41.370  67.040  36.710  1.00  0.00            
ATOM    986 HG21 THR   114      40.990  66.610  35.760  1.00  0.00            
ATOM    987 HG22 THR   114      41.350  68.140  36.530  1.00  0.00            
ATOM    988 HG23 THR   114      40.640  66.780  37.500  1.00  0.00            
ATOM    989  C   THR   114      44.230  68.030  36.190  1.00  0.00            
ATOM    990  O   THR   114      43.810  68.950  35.490  1.00  0.00            
ATOM    991  N   ILE   115      45.190  68.310  37.100  1.00  0.00            
ATOM    992  HN  ILE   115      45.520  67.530  37.620  1.00  0.00            
ATOM    993  CA  ILE   115      45.820  69.580  37.220  1.00  0.00            
ATOM    994  HA  ILE   115      45.160  70.360  36.880  1.00  0.00            
ATOM    995  CB  ILE   115      46.250  69.800  38.640  1.00  0.00            
ATOM    996  HB  ILE   115      46.880  68.920  38.890  1.00  0.00            
ATOM    997  CG2 ILE   115      46.940  71.170  38.810  1.00  0.00            
ATOM    998 HG21 ILE   115      47.830  71.260  38.160  1.00  0.00            
ATOM    999 HG22 ILE   115      47.350  71.340  39.830  1.00  0.00            
ATOM   1000 HG23 ILE   115      46.300  72.080  38.740  1.00  0.00            
ATOM   1001  CG1 ILE   115      45.130  69.710  39.690  1.00  0.00            
ATOM   1002 HG11 ILE   115      45.530  70.170  40.620  1.00  0.00            
ATOM   1003 HG12 ILE   115      44.900  68.640  39.850  1.00  0.00            
ATOM   1004  CD  ILE   115      43.880  70.530  39.370  1.00  0.00            
ATOM   1005  HD1 ILE   115      44.110  71.620  39.390  1.00  0.00            
ATOM   1006  HD2 ILE   115      43.000  70.290  40.010  1.00  0.00            
ATOM   1007  HD3 ILE   115      43.600  70.380  38.300  1.00  0.00            
ATOM   1008  C   ILE   115      46.920  69.770  36.220  1.00  0.00            
ATOM   1009  O   ILE   115      47.120  70.870  35.720  1.00  0.00            
ATOM   1010  N   GLY   116      47.610  68.670  35.860  1.00  0.00            
ATOM   1011  HN  GLY   116      47.430  67.790  36.300  1.00  0.00            
ATOM   1012  CA  GLY   116      48.870  68.690  35.190  1.00  0.00            
ATOM   1013  HA1 GLY   116      49.010  69.630  34.670  1.00  0.00            
ATOM   1014  HA2 GLY   116      48.830  67.820  34.550  1.00  0.00            
ATOM   1015  C   GLY   116      49.990  68.540  36.150  1.00  0.00            
ATOM   1016  O   GLY   116      50.060  69.300  37.120  1.00  0.00            
ATOM   1017  N   ARG   117      50.930  67.590  35.970  1.00  0.00            
ATOM   1018  HN  ARG   117      50.890  67.010  35.160  1.00  0.00            
ATOM   1019  CA  ARG   117      51.870  67.260  36.990  1.00  0.00            
ATOM   1020  HA  ARG   117      51.330  67.080  37.910  1.00  0.00            
ATOM   1021  CB  ARG   117      52.510  65.870  36.810  1.00  0.00            
ATOM   1022  HB1 ARG   117      53.350  65.830  37.520  1.00  0.00            
ATOM   1023  HB2 ARG   117      52.940  65.710  35.790  1.00  0.00            
ATOM   1024  CG  ARG   117      51.520  64.750  37.130  1.00  0.00            
ATOM   1025  HG1 ARG   117      50.800  64.630  36.300  1.00  0.00            
ATOM   1026  HG2 ARG   117      50.990  65.190  38.010  1.00  0.00            
ATOM   1027  CD  ARG   117      52.040  63.320  37.300  1.00  0.00            
ATOM   1028  HD1 ARG   117      52.870  63.390  38.040  1.00  0.00            
ATOM   1029  HD2 ARG   117      52.570  62.860  36.440  1.00  0.00            
ATOM   1030  NE  ARG   117      50.840  62.530  37.710  1.00  0.00            
ATOM   1031  HE  ARG   117      50.610  62.280  38.650  1.00  0.00            
ATOM   1032  CZ  ARG   117      49.960  62.020  36.800  1.00  0.00            
ATOM   1033  NH1 ARG   117      50.080  62.130  35.450  1.00  0.00            
ATOM   1034 HH11 ARG   117      50.830  62.630  35.030  1.00  0.00            
ATOM   1035 HH12 ARG   117      49.310  61.740  34.940  1.00  0.00            
ATOM   1036  NH2 ARG   117      48.950  61.210  37.240  1.00  0.00            
ATOM   1037 HH21 ARG   117      48.840  60.950  38.190  1.00  0.00            
ATOM   1038 HH22 ARG   117      48.300  60.910  36.530  1.00  0.00            
ATOM   1039  C   ARG   117      52.920  68.250  37.360  1.00  0.00            
ATOM   1040  O   ARG   117      53.240  68.400  38.540  1.00  0.00            
ATOM   1041  N   LYS   118      53.540  68.940  36.380  1.00  0.00            
ATOM   1042  HN  LYS   118      53.320  68.870  35.410  1.00  0.00            
ATOM   1043  CA  LYS   118      54.610  69.800  36.770  1.00  0.00            
ATOM   1044  HA  LYS   118      55.370  69.340  37.380  1.00  0.00            
ATOM   1045  CB  LYS   118      55.360  70.230  35.500  1.00  0.00            
ATOM   1046  HB1 LYS   118      54.660  70.480  34.670  1.00  0.00            
ATOM   1047  HB2 LYS   118      55.960  69.350  35.170  1.00  0.00            
ATOM   1048  CG  LYS   118      56.390  71.350  35.690  1.00  0.00            
ATOM   1049  HG1 LYS   118      56.950  71.290  36.650  1.00  0.00            
ATOM   1050  HG2 LYS   118      55.810  72.290  35.810  1.00  0.00            
ATOM   1051  CD  LYS   118      57.480  71.470  34.620  1.00  0.00            
ATOM   1052  HD1 LYS   118      57.070  71.300  33.600  1.00  0.00            
ATOM   1053  HD2 LYS   118      58.120  70.570  34.740  1.00  0.00            
ATOM   1054  CE  LYS   118      58.230  72.790  34.790  1.00  0.00            
ATOM   1055  HE1 LYS   118      58.970  72.800  33.960  1.00  0.00            
ATOM   1056  HE2 LYS   118      58.710  72.850  35.790  1.00  0.00            
ATOM   1057  NZ  LYS   118      57.260  73.890  34.580  1.00  0.00            
ATOM   1058  HZ1 LYS   118      57.760  74.770  34.320  1.00  0.00            
ATOM   1059  HZ2 LYS   118      56.760  74.070  35.470  1.00  0.00            
ATOM   1060  HZ3 LYS   118      56.560  73.770  33.820  1.00  0.00            
ATOM   1061  C   LYS   118      54.220  70.940  37.650  1.00  0.00            
ATOM   1062  O   LYS   118      54.920  71.200  38.630  1.00  0.00            
ATOM   1063  N   ARG   119      53.070  71.600  37.400  1.00  0.00            
ATOM   1064  HN  ARG   119      52.520  71.510  36.580  1.00  0.00            
ATOM   1065  CA  ARG   119      52.620  72.570  38.350  1.00  0.00            
ATOM   1066  HA  ARG   119      53.470  73.220  38.530  1.00  0.00            
ATOM   1067  CB  ARG   119      51.560  73.560  37.840  1.00  0.00            
ATOM   1068  HB1 ARG   119      51.970  74.130  36.980  1.00  0.00            
ATOM   1069  HB2 ARG   119      51.370  74.210  38.730  1.00  0.00            
ATOM   1070  CG  ARG   119      50.230  73.000  37.330  1.00  0.00            
ATOM   1071  HG1 ARG   119      49.630  72.690  38.200  1.00  0.00            
ATOM   1072  HG2 ARG   119      50.390  72.130  36.660  1.00  0.00            
ATOM   1073  CD  ARG   119      49.380  73.980  36.520  1.00  0.00            
ATOM   1074  HD1 ARG   119      50.040  74.300  35.690  1.00  0.00            
ATOM   1075  HD2 ARG   119      49.160  74.810  37.220  1.00  0.00            
ATOM   1076  NE  ARG   119      48.080  73.380  36.080  1.00  0.00            
ATOM   1077  HE  ARG   119      48.090  72.490  35.630  1.00  0.00            
ATOM   1078  CZ  ARG   119      47.040  74.130  35.610  1.00  0.00            
ATOM   1079  NH1 ARG   119      47.020  75.500  35.560  1.00  0.00            
ATOM   1080 HH11 ARG   119      47.800  76.090  35.760  1.00  0.00            
ATOM   1081 HH12 ARG   119      46.190  76.020  35.370  1.00  0.00            
ATOM   1082  NH2 ARG   119      45.980  73.500  35.040  1.00  0.00            
ATOM   1083 HH21 ARG   119      45.980  72.500  35.020  1.00  0.00            
ATOM   1084 HH22 ARG   119      45.290  74.170  34.740  1.00  0.00            
ATOM   1085  C   ARG   119      52.220  71.990  39.660  1.00  0.00            
ATOM   1086  O   ARG   119      52.500  72.570  40.700  1.00  0.00            
ATOM   1087  N   THR   120      51.650  70.770  39.600  1.00  0.00            
ATOM   1088  HN  THR   120      51.480  70.360  38.700  1.00  0.00            
ATOM   1089  CA  THR   120      51.230  70.020  40.740  1.00  0.00            
ATOM   1090  HA  THR   120      50.500  70.690  41.160  1.00  0.00            
ATOM   1091  CB  THR   120      50.550  68.710  40.540  1.00  0.00            
ATOM   1092  HB  THR   120      51.220  67.980  40.040  1.00  0.00            
ATOM   1093  OG1 THR   120      49.500  68.840  39.580  1.00  0.00            
ATOM   1094  HG1 THR   120      49.900  68.950  38.710  1.00  0.00            
ATOM   1095  CG2 THR   120      49.940  68.210  41.860  1.00  0.00            
ATOM   1096 HG21 THR   120      49.200  67.390  41.820  1.00  0.00            
ATOM   1097 HG22 THR   120      49.370  69.100  42.220  1.00  0.00            
ATOM   1098 HG23 THR   120      50.760  67.970  42.580  1.00  0.00            
ATOM   1099  C   THR   120      52.350  69.850  41.720  1.00  0.00            
ATOM   1100  O   THR   120      52.290  70.210  42.890  1.00  0.00            
ATOM   1101  N   PHE   121      53.500  69.350  41.240  1.00  0.00            
ATOM   1102  HN  PHE   121      53.520  69.000  40.310  1.00  0.00            
ATOM   1103  CA  PHE   121      54.690  69.180  42.030  1.00  0.00            
ATOM   1104  HA  PHE   121      54.470  68.430  42.780  1.00  0.00            
ATOM   1105  CB  PHE   121      55.850  68.580  41.220  1.00  0.00            
ATOM   1106  HB1 PHE   121      56.170  69.280  40.420  1.00  0.00            
ATOM   1107  HB2 PHE   121      55.680  67.610  40.690  1.00  0.00            
ATOM   1108  CG  PHE   121      57.000  68.270  42.100  1.00  0.00            
ATOM   1109  CD1 PHE   121      56.900  67.230  43.000  1.00  0.00            
ATOM   1110  HD1 PHE   121      55.960  66.700  43.080  1.00  0.00            
ATOM   1111  CE1 PHE   121      57.970  66.920  43.800  1.00  0.00            
ATOM   1112  HE1 PHE   121      57.920  66.120  44.530  1.00  0.00            
ATOM   1113  CZ  PHE   121      59.160  67.610  43.700  1.00  0.00            
ATOM   1114  HZ  PHE   121      60.050  67.510  44.300  1.00  0.00            
ATOM   1115  CD2 PHE   121      58.230  68.860  41.890  1.00  0.00            
ATOM   1116  HD2 PHE   121      58.300  69.580  41.090  1.00  0.00            
ATOM   1117  CE2 PHE   121      59.300  68.520  42.670  1.00  0.00            
ATOM   1118  HE2 PHE   121      60.280  68.940  42.490  1.00  0.00            
ATOM   1119  C   PHE   121      55.170  70.450  42.640  1.00  0.00            
ATOM   1120  O   PHE   121      55.330  70.500  43.860  1.00  0.00            
ATOM   1121  N   ILE   122      55.360  71.540  41.880  1.00  0.00            
ATOM   1122  HN  ILE   122      55.350  71.460  40.890  1.00  0.00            
ATOM   1123  CA  ILE   122      55.690  72.810  42.430  1.00  0.00            
ATOM   1124  HA  ILE   122      56.710  72.760  42.790  1.00  0.00            
ATOM   1125  CB  ILE   122      55.770  73.780  41.290  1.00  0.00            
ATOM   1126  HB  ILE   122      54.830  73.530  40.760  1.00  0.00            
ATOM   1127  CG2 ILE   122      55.960  75.270  41.640  1.00  0.00            
ATOM   1128 HG21 ILE   122      55.060  75.760  42.070  1.00  0.00            
ATOM   1129 HG22 ILE   122      56.050  75.830  40.690  1.00  0.00            
ATOM   1130 HG23 ILE   122      56.830  75.310  42.330  1.00  0.00            
ATOM   1131  CG1 ILE   122      56.860  73.440  40.250  1.00  0.00            
ATOM   1132 HG11 ILE   122      56.530  73.790  39.250  1.00  0.00            
ATOM   1133 HG12 ILE   122      56.960  72.360  40.030  1.00  0.00            
ATOM   1134  CD  ILE   122      58.280  73.930  40.520  1.00  0.00            
ATOM   1135  HD1 ILE   122      58.310  75.030  40.350  1.00  0.00            
ATOM   1136  HD2 ILE   122      58.920  73.480  39.730  1.00  0.00            
ATOM   1137  HD3 ILE   122      58.590  73.660  41.550  1.00  0.00            
ATOM   1138  C   ILE   122      54.770  73.440  43.430  1.00  0.00            
ATOM   1139  O   ILE   122      55.210  74.030  44.410  1.00  0.00            
ATOM   1140  N   VAL   123      53.470  73.410  43.070  1.00  0.00            
ATOM   1141  HN  VAL   123      53.130  72.990  42.230  1.00  0.00            
ATOM   1142  CA  VAL   123      52.400  73.910  43.880  1.00  0.00            
ATOM   1143  HA  VAL   123      52.680  74.950  44.000  1.00  0.00            
ATOM   1144  CB  VAL   123      51.030  74.010  43.270  1.00  0.00            
ATOM   1145  HB  VAL   123      50.690  73.010  42.950  1.00  0.00            
ATOM   1146  CG1 VAL   123      49.950  74.610  44.190  1.00  0.00            
ATOM   1147 HG11 VAL   123      49.650  73.980  45.050  1.00  0.00            
ATOM   1148 HG12 VAL   123      49.000  74.940  43.710  1.00  0.00            
ATOM   1149 HG13 VAL   123      50.300  75.570  44.630  1.00  0.00            
ATOM   1150  CG2 VAL   123      51.160  74.980  42.080  1.00  0.00            
ATOM   1151 HG21 VAL   123      52.100  74.700  41.550  1.00  0.00            
ATOM   1152 HG22 VAL   123      51.190  76.060  42.340  1.00  0.00            
ATOM   1153 HG23 VAL   123      50.280  74.750  41.440  1.00  0.00            
ATOM   1154  C   VAL   123      52.360  73.350  45.260  1.00  0.00            
ATOM   1155  O   VAL   123      52.280  74.090  46.240  1.00  0.00            
ATOM   1156  N   GLY   124      52.600  72.040  45.420  1.00  0.00            
ATOM   1157  HN  GLY   124      52.790  71.500  44.600  1.00  0.00            
ATOM   1158  CA  GLY   124      52.820  71.450  46.700  1.00  0.00            
ATOM   1159  HA1 GLY   124      53.010  70.410  46.500  1.00  0.00            
ATOM   1160  HA2 GLY   124      51.870  71.540  47.220  1.00  0.00            
ATOM   1161  C   GLY   124      54.000  71.910  47.480  1.00  0.00            
ATOM   1162  O   GLY   124      53.930  72.370  48.620  1.00  0.00            
ATOM   1163  N   VAL   125      55.190  71.850  46.860  1.00  0.00            
ATOM   1164  HN  VAL   125      55.120  71.350  46.000  1.00  0.00            
ATOM   1165  CA  VAL   125      56.390  72.330  47.470  1.00  0.00            
ATOM   1166  HA  VAL   125      56.650  71.880  48.410  1.00  0.00            
ATOM   1167  CB  VAL   125      57.590  72.200  46.570  1.00  0.00            
ATOM   1168  HB  VAL   125      57.250  72.580  45.590  1.00  0.00            
ATOM   1169  CG1 VAL   125      58.810  73.010  47.060  1.00  0.00            
ATOM   1170 HG11 VAL   125      59.160  72.530  47.990  1.00  0.00            
ATOM   1171 HG12 VAL   125      58.640  74.060  47.370  1.00  0.00            
ATOM   1172 HG13 VAL   125      59.580  73.020  46.260  1.00  0.00            
ATOM   1173  CG2 VAL   125      58.010  70.730  46.390  1.00  0.00            
ATOM   1174 HG21 VAL   125      57.460  70.240  45.560  1.00  0.00            
ATOM   1175 HG22 VAL   125      58.030  70.250  47.390  1.00  0.00            
ATOM   1176 HG23 VAL   125      59.090  70.810  46.150  1.00  0.00            
ATOM   1177  C   VAL   125      56.250  73.770  47.860  1.00  0.00            
ATOM   1178  O   VAL   125      56.650  74.090  48.970  1.00  0.00            
ATOM   1179  N   ALA   126      55.690  74.680  47.050  1.00  0.00            
ATOM   1180  HN  ALA   126      55.380  74.380  46.150  1.00  0.00            
ATOM   1181  CA  ALA   126      55.440  76.060  47.360  1.00  0.00            
ATOM   1182  HA  ALA   126      56.450  76.270  47.660  1.00  0.00            
ATOM   1183  CB  ALA   126      54.990  76.800  46.090  1.00  0.00            
ATOM   1184  HB1 ALA   126      54.910  77.880  46.330  1.00  0.00            
ATOM   1185  HB2 ALA   126      54.080  76.350  45.650  1.00  0.00            
ATOM   1186  HB3 ALA   126      55.750  76.790  45.280  1.00  0.00            
ATOM   1187  C   ALA   126      54.490  76.280  48.500  1.00  0.00            
ATOM   1188  O   ALA   126      54.760  77.120  49.360  1.00  0.00            
ATOM   1189  N   LEU   127      53.440  75.450  48.540  1.00  0.00            
ATOM   1190  HN  LEU   127      53.410  74.780  47.800  1.00  0.00            
ATOM   1191  CA  LEU   127      52.470  75.410  49.590  1.00  0.00            
ATOM   1192  HA  LEU   127      52.060  76.410  49.700  1.00  0.00            
ATOM   1193  CB  LEU   127      51.270  74.520  49.210  1.00  0.00            
ATOM   1194  HB1 LEU   127      51.540  73.500  48.860  1.00  0.00            
ATOM   1195  HB2 LEU   127      50.970  74.910  48.210  1.00  0.00            
ATOM   1196  CG  LEU   127      50.080  74.590  50.180  1.00  0.00            
ATOM   1197  HG  LEU   127      50.330  74.260  51.210  1.00  0.00            
ATOM   1198  CD1 LEU   127      49.500  76.000  50.330  1.00  0.00            
ATOM   1199 HD11 LEU   127      49.430  76.560  49.380  1.00  0.00            
ATOM   1200 HD12 LEU   127      50.070  76.610  51.070  1.00  0.00            
ATOM   1201 HD13 LEU   127      48.440  75.860  50.660  1.00  0.00            
ATOM   1202  CD2 LEU   127      49.120  73.590  49.510  1.00  0.00            
ATOM   1203 HD21 LEU   127      49.550  72.600  49.240  1.00  0.00            
ATOM   1204 HD22 LEU   127      48.750  74.040  48.570  1.00  0.00            
ATOM   1205 HD23 LEU   127      48.210  73.440  50.130  1.00  0.00            
ATOM   1206  C   LEU   127      53.060  75.000  50.890  1.00  0.00            
ATOM   1207  O   LEU   127      52.850  75.620  51.930  1.00  0.00            
ATOM   1208  N   PHE   128      53.910  73.960  50.920  1.00  0.00            
ATOM   1209  HN  PHE   128      54.070  73.380  50.120  1.00  0.00            
ATOM   1210  CA  PHE   128      54.710  73.490  52.010  1.00  0.00            
ATOM   1211  HA  PHE   128      53.990  73.340  52.800  1.00  0.00            
ATOM   1212  CB  PHE   128      55.440  72.210  51.590  1.00  0.00            
ATOM   1213  HB1 PHE   128      56.120  72.590  50.790  1.00  0.00            
ATOM   1214  HB2 PHE   128      54.770  71.460  51.120  1.00  0.00            
ATOM   1215  CG  PHE   128      56.120  71.540  52.730  1.00  0.00            
ATOM   1216  CD1 PHE   128      55.480  70.510  53.360  1.00  0.00            
ATOM   1217  HD1 PHE   128      54.460  70.290  53.060  1.00  0.00            
ATOM   1218  CE1 PHE   128      56.120  69.770  54.320  1.00  0.00            
ATOM   1219  HE1 PHE   128      55.760  68.910  54.860  1.00  0.00            
ATOM   1220  CZ  PHE   128      57.410  70.120  54.670  1.00  0.00            
ATOM   1221  HZ  PHE   128      57.960  69.710  55.500  1.00  0.00            
ATOM   1222  CD2 PHE   128      57.380  71.910  53.140  1.00  0.00            
ATOM   1223  HD2 PHE   128      57.960  72.690  52.670  1.00  0.00            
ATOM   1224  CE2 PHE   128      58.060  71.190  54.100  1.00  0.00            
ATOM   1225  HE2 PHE   128      59.050  71.490  54.410  1.00  0.00            
ATOM   1226  C   PHE   128      55.700  74.520  52.440  1.00  0.00            
ATOM   1227  O   PHE   128      55.920  74.810  53.620  1.00  0.00            
ATOM   1228  N   THR   129      56.390  75.120  51.450  1.00  0.00            
ATOM   1229  HN  THR   129      56.300  74.760  50.530  1.00  0.00            
ATOM   1230  CA  THR   129      57.350  76.150  51.680  1.00  0.00            
ATOM   1231  HA  THR   129      57.950  75.660  52.430  1.00  0.00            
ATOM   1232  CB  THR   129      58.160  76.540  50.480  1.00  0.00            
ATOM   1233  HB  THR   129      57.570  77.030  49.670  1.00  0.00            
ATOM   1234  OG1 THR   129      58.840  75.460  49.860  1.00  0.00            
ATOM   1235  HG1 THR   129      58.150  74.810  49.730  1.00  0.00            
ATOM   1236  CG2 THR   129      59.240  77.560  50.870  1.00  0.00            
ATOM   1237 HG21 THR   129      59.920  77.180  51.650  1.00  0.00            
ATOM   1238 HG22 THR   129      58.910  78.540  51.290  1.00  0.00            
ATOM   1239 HG23 THR   129      59.900  77.780  50.000  1.00  0.00            
ATOM   1240  C   THR   129      56.830  77.360  52.380  1.00  0.00            
ATOM   1241  O   THR   129      57.400  77.800  53.370  1.00  0.00            
ATOM   1242  N   ILE   130      55.760  78.010  51.880  1.00  0.00            
ATOM   1243  HN  ILE   130      55.430  77.700  50.990  1.00  0.00            
ATOM   1244  CA  ILE   130      55.110  79.140  52.480  1.00  0.00            
ATOM   1245  HA  ILE   130      55.890  79.870  52.640  1.00  0.00            
ATOM   1246  CB  ILE   130      54.100  79.780  51.580  1.00  0.00            
ATOM   1247  HB  ILE   130      54.600  80.060  50.630  1.00  0.00            
ATOM   1248  CG2 ILE   130      52.830  79.070  51.080  1.00  0.00            
ATOM   1249 HG21 ILE   130      52.430  79.550  50.150  1.00  0.00            
ATOM   1250 HG22 ILE   130      52.050  79.050  51.870  1.00  0.00            
ATOM   1251 HG23 ILE   130      53.060  78.040  50.730  1.00  0.00            
ATOM   1252  CG1 ILE   130      53.810  81.190  52.130  1.00  0.00            
ATOM   1253 HG11 ILE   130      54.810  81.620  52.370  1.00  0.00            
ATOM   1254 HG12 ILE   130      53.220  81.230  53.080  1.00  0.00            
ATOM   1255  CD  ILE   130      53.200  82.060  51.030  1.00  0.00            
ATOM   1256  HD1 ILE   130      53.870  81.850  50.180  1.00  0.00            
ATOM   1257  HD2 ILE   130      53.270  83.100  51.410  1.00  0.00            
ATOM   1258  HD3 ILE   130      52.130  81.890  50.750  1.00  0.00            
ATOM   1259  C   ILE   130      54.560  78.790  53.810  1.00  0.00            
ATOM   1260  O   ILE   130      54.670  79.480  54.820  1.00  0.00            
ATOM   1261  N   SER   131      53.920  77.610  53.930  1.00  0.00            
ATOM   1262  HN  SER   131      53.910  76.980  53.160  1.00  0.00            
ATOM   1263  CA  SER   131      53.360  77.230  55.200  1.00  0.00            
ATOM   1264  HA  SER   131      52.800  78.080  55.560  1.00  0.00            
ATOM   1265  CB  SER   131      52.410  76.020  55.170  1.00  0.00            
ATOM   1266  HB1 SER   131      51.880  75.910  56.140  1.00  0.00            
ATOM   1267  HB2 SER   131      52.970  75.070  55.020  1.00  0.00            
ATOM   1268  OG  SER   131      51.530  76.160  54.070  1.00  0.00            
ATOM   1269  HG1 SER   131      52.060  76.010  53.280  1.00  0.00            
ATOM   1270  C   SER   131      54.340  76.930  56.280  1.00  0.00            
ATOM   1271  O   SER   131      54.070  77.040  57.470  1.00  0.00            
ATOM   1272  N   SER   132      55.590  76.550  55.940  1.00  0.00            
ATOM   1273  HN  SER   132      55.750  76.290  54.990  1.00  0.00            
ATOM   1274  CA  SER   132      56.700  76.430  56.830  1.00  0.00            
ATOM   1275  HA  SER   132      56.410  75.770  57.630  1.00  0.00            
ATOM   1276  CB  SER   132      57.930  75.850  56.120  1.00  0.00            
ATOM   1277  HB1 SER   132      58.790  75.690  56.800  1.00  0.00            
ATOM   1278  HB2 SER   132      58.270  76.540  55.320  1.00  0.00            
ATOM   1279  OG  SER   132      57.620  74.560  55.620  1.00  0.00            
ATOM   1280  HG1 SER   132      56.960  74.720  54.940  1.00  0.00            
ATOM   1281  C   SER   132      57.040  77.700  57.540  1.00  0.00            
ATOM   1282  O   SER   132      57.360  77.750  58.730  1.00  0.00            
ATOM   1283  N   VAL   133      56.930  78.890  56.930  1.00  0.00            
ATOM   1284  HN  VAL   133      56.670  78.910  55.970  1.00  0.00            
ATOM   1285  CA  VAL   133      56.970  80.180  57.530  1.00  0.00            
ATOM   1286  HA  VAL   133      57.900  80.240  58.090  1.00  0.00            
ATOM   1287  CB  VAL   133      56.840  81.300  56.530  1.00  0.00            
ATOM   1288  HB  VAL   133      55.840  81.190  56.060  1.00  0.00            
ATOM   1289  CG1 VAL   133      57.020  82.720  57.100  1.00  0.00            
ATOM   1290 HG11 VAL   133      56.230  82.980  57.830  1.00  0.00            
ATOM   1291 HG12 VAL   133      57.100  83.450  56.270  1.00  0.00            
ATOM   1292 HG13 VAL   133      57.960  82.850  57.670  1.00  0.00            
ATOM   1293  CG2 VAL   133      58.010  81.130  55.550  1.00  0.00            
ATOM   1294 HG21 VAL   133      58.100  82.000  54.860  1.00  0.00            
ATOM   1295 HG22 VAL   133      57.920  80.240  54.880  1.00  0.00            
ATOM   1296 HG23 VAL   133      58.970  81.050  56.110  1.00  0.00            
ATOM   1297  C   VAL   133      55.880  80.380  58.530  1.00  0.00            
ATOM   1298  O   VAL   133      56.080  80.940  59.600  1.00  0.00            
ATOM   1299  N   LEU   134      54.680  79.900  58.170  1.00  0.00            
ATOM   1300  HN  LEU   134      54.530  79.430  57.300  1.00  0.00            
ATOM   1301  CA  LEU   134      53.570  80.110  59.050  1.00  0.00            
ATOM   1302  HA  LEU   134      53.560  81.150  59.340  1.00  0.00            
ATOM   1303  CB  LEU   134      52.350  79.950  58.140  1.00  0.00            
ATOM   1304  HB1 LEU   134      51.470  79.850  58.820  1.00  0.00            
ATOM   1305  HB2 LEU   134      52.490  78.960  57.650  1.00  0.00            
ATOM   1306  CG  LEU   134      52.120  81.080  57.130  1.00  0.00            
ATOM   1307  HG  LEU   134      53.000  81.310  56.500  1.00  0.00            
ATOM   1308  CD1 LEU   134      51.030  80.590  56.160  1.00  0.00            
ATOM   1309 HD11 LEU   134      50.320  80.080  56.840  1.00  0.00            
ATOM   1310 HD12 LEU   134      51.390  79.790  55.470  1.00  0.00            
ATOM   1311 HD13 LEU   134      50.510  81.360  55.550  1.00  0.00            
ATOM   1312  CD2 LEU   134      51.720  82.380  57.860  1.00  0.00            
ATOM   1313 HD21 LEU   134      52.490  82.620  58.620  1.00  0.00            
ATOM   1314 HD22 LEU   134      50.760  82.160  58.370  1.00  0.00            
ATOM   1315 HD23 LEU   134      51.620  83.200  57.120  1.00  0.00            
ATOM   1316  C   LEU   134      53.580  79.190  60.220  1.00  0.00            
ATOM   1317  O   LEU   134      53.050  79.520  61.280  1.00  0.00            
ATOM   1318  N   CYS   135      54.290  78.040  60.190  1.00  0.00            
ATOM   1319  HN  CYS   135      54.680  77.730  59.320  1.00  0.00            
ATOM   1320  CA  CYS   135      54.510  77.270  61.370  1.00  0.00            
ATOM   1321  HA  CYS   135      53.640  77.280  62.000  1.00  0.00            
ATOM   1322  CB  CYS   135      54.980  75.910  60.830  1.00  0.00            
ATOM   1323  HB1 CYS   135      55.980  76.010  60.360  1.00  0.00            
ATOM   1324  HB2 CYS   135      54.320  75.500  60.030  1.00  0.00            
ATOM   1325  SG  CYS   135      55.070  74.650  62.130  1.00  0.00            
ATOM   1326  HG1 CYS   135      56.310  74.590  62.590  1.00  0.00            
ATOM   1327  C   CYS   135      55.550  77.850  62.270  1.00  0.00            
ATOM   1328  O   CYS   135      55.340  77.810  63.480  1.00  0.00            
ATOM   1329  N   ALA   136      56.560  78.570  61.740  1.00  0.00            
ATOM   1330  HN  ALA   136      56.570  78.610  60.750  1.00  0.00            
ATOM   1331  CA  ALA   136      57.500  79.380  62.440  1.00  0.00            
ATOM   1332  HA  ALA   136      58.080  78.740  63.100  1.00  0.00            
ATOM   1333  CB  ALA   136      58.420  79.990  61.380  1.00  0.00            
ATOM   1334  HB1 ALA   136      59.400  80.190  61.880  1.00  0.00            
ATOM   1335  HB2 ALA   136      57.990  80.890  60.890  1.00  0.00            
ATOM   1336  HB3 ALA   136      58.630  79.200  60.620  1.00  0.00            
ATOM   1337  C   ALA   136      56.910  80.470  63.260  1.00  0.00            
ATOM   1338  O   ALA   136      57.280  80.760  64.400  1.00  0.00            
ATOM   1339  N   VAL   137      55.880  81.130  62.710  1.00  0.00            
ATOM   1340  HN  VAL   137      55.640  80.910  61.770  1.00  0.00            
ATOM   1341  CA  VAL   137      55.140  82.240  63.240  1.00  0.00            
ATOM   1342  HA  VAL   137      55.800  83.050  63.520  1.00  0.00            
ATOM   1343  CB  VAL   137      54.290  82.790  62.140  1.00  0.00            
ATOM   1344  HB  VAL   137      53.820  81.950  61.590  1.00  0.00            
ATOM   1345  CG1 VAL   137      53.290  83.830  62.690  1.00  0.00            
ATOM   1346 HG11 VAL   137      52.660  84.140  61.830  1.00  0.00            
ATOM   1347 HG12 VAL   137      53.690  84.620  63.360  1.00  0.00            
ATOM   1348 HG13 VAL   137      52.430  83.360  63.230  1.00  0.00            
ATOM   1349  CG2 VAL   137      55.220  83.580  61.200  1.00  0.00            
ATOM   1350 HG21 VAL   137      56.180  83.060  61.020  1.00  0.00            
ATOM   1351 HG22 VAL   137      55.570  84.560  61.600  1.00  0.00            
ATOM   1352 HG23 VAL   137      54.680  83.700  60.240  1.00  0.00            
ATOM   1353  C   VAL   137      54.320  81.920  64.440  1.00  0.00            
ATOM   1354  O   VAL   137      54.200  82.740  65.340  1.00  0.00            
ATOM   1355  N   ALA   138      53.730  80.710  64.440  1.00  0.00            
ATOM   1356  HN  ALA   138      53.820  80.150  63.620  1.00  0.00            
ATOM   1357  CA  ALA   138      52.830  80.300  65.480  1.00  0.00            
ATOM   1358  HA  ALA   138      51.890  80.800  65.300  1.00  0.00            
ATOM   1359  CB  ALA   138      52.710  78.780  65.270  1.00  0.00            
ATOM   1360  HB1 ALA   138      53.620  78.200  65.510  1.00  0.00            
ATOM   1361  HB2 ALA   138      52.560  78.630  64.180  1.00  0.00            
ATOM   1362  HB3 ALA   138      51.820  78.360  65.800  1.00  0.00            
ATOM   1363  C   ALA   138      53.090  80.610  66.910  1.00  0.00            
ATOM   1364  O   ALA   138      54.210  80.480  67.410  1.00  0.00            
ATOM   1365  N   TRP   139      52.060  81.120  67.600  1.00  0.00            
ATOM   1366  HN  TRP   139      51.180  81.390  67.220  1.00  0.00            
ATOM   1367  CA  TRP   139      52.100  81.480  68.990  1.00  0.00            
ATOM   1368  HA  TRP   139      53.060  81.370  69.470  1.00  0.00            
ATOM   1369  CB  TRP   139      51.750  82.960  69.200  1.00  0.00            
ATOM   1370  HB1 TRP   139      52.550  83.560  68.710  1.00  0.00            
ATOM   1371  HB2 TRP   139      51.860  83.370  70.230  1.00  0.00            
ATOM   1372  CG  TRP   139      50.450  83.350  68.570  1.00  0.00            
ATOM   1373  CD1 TRP   139      49.220  83.320  69.160  1.00  0.00            
ATOM   1374  HD1 TRP   139      48.980  82.920  70.130  1.00  0.00            
ATOM   1375  NE1 TRP   139      48.340  83.820  68.240  1.00  0.00            
ATOM   1376  HE1 TRP   139      47.400  83.550  68.240  1.00  0.00            
ATOM   1377  CE2 TRP   139      48.950  84.120  67.050  1.00  0.00            
ATOM   1378  CD2 TRP   139      50.300  83.880  67.250  1.00  0.00            
ATOM   1379  CE3 TRP   139      51.150  84.160  66.230  1.00  0.00            
ATOM   1380  HE3 TRP   139      52.230  84.120  66.350  1.00  0.00            
ATOM   1381  CZ3 TRP   139      50.660  84.740  65.090  1.00  0.00            
ATOM   1382  HZ3 TRP   139      51.300  85.170  64.330  1.00  0.00            
ATOM   1383  CZ2 TRP   139      48.410  84.650  65.920  1.00  0.00            
ATOM   1384  HZ2 TRP   139      47.360  84.890  65.820  1.00  0.00            
ATOM   1385  CH2 TRP   139      49.320  85.030  64.970  1.00  0.00            
ATOM   1386  HH2 TRP   139      48.980  85.440  64.030  1.00  0.00            
ATOM   1387  C   TRP   139      51.140  80.630  69.740  1.00  0.00            
ATOM   1388  O   TRP   139      51.040  80.790  70.960  1.00  0.00            
ATOM   1389  N   ASP   140      50.450  79.680  69.080  1.00  0.00            
ATOM   1390  HN  ASP   140      50.520  79.620  68.090  1.00  0.00            
ATOM   1391  CA  ASP   140      49.520  78.840  69.780  1.00  0.00            
ATOM   1392  HA  ASP   140      50.070  78.470  70.640  1.00  0.00            
ATOM   1393  CB  ASP   140      48.310  79.670  70.230  1.00  0.00            
ATOM   1394  HB1 ASP   140      48.600  80.560  70.830  1.00  0.00            
ATOM   1395  HB2 ASP   140      47.610  79.190  70.940  1.00  0.00            
ATOM   1396  CG  ASP   140      47.390  80.240  69.150  1.00  0.00            
ATOM   1397  OD1 ASP   140      46.440  80.920  69.610  1.00  0.00            
ATOM   1398  OD2 ASP   140      47.540  79.940  67.940  1.00  0.00            
ATOM   1399  C   ASP   140      49.160  77.590  69.050  1.00  0.00            
ATOM   1400  O   ASP   140      49.520  77.310  67.910  1.00  0.00            
ATOM   1401  N   GLU   141      48.390  76.700  69.700  1.00  0.00            
ATOM   1402  HN  GLU   141      48.460  76.830  70.690  1.00  0.00            
ATOM   1403  CA  GLU   141      47.830  75.500  69.180  1.00  0.00            
ATOM   1404  HA  GLU   141      48.650  74.820  69.000  1.00  0.00            
ATOM   1405  CB  GLU   141      46.910  74.960  70.290  1.00  0.00            
ATOM   1406  HB1 GLU   141      46.100  75.690  70.480  1.00  0.00            
ATOM   1407  HB2 GLU   141      47.580  74.850  71.170  1.00  0.00            
ATOM   1408  CG  GLU   141      46.230  73.620  70.000  1.00  0.00            
ATOM   1409  HG1 GLU   141      46.940  72.780  69.820  1.00  0.00            
ATOM   1410  HG2 GLU   141      45.530  73.580  69.150  1.00  0.00            
ATOM   1411  CD  GLU   141      45.370  73.250  71.210  1.00  0.00            
ATOM   1412  OE1 GLU   141      45.890  73.350  72.350  1.00  0.00            
ATOM   1413  OE2 GLU   141      44.160  72.970  71.030  1.00  0.00            
ATOM   1414  C   GLU   141      46.990  75.720  67.970  1.00  0.00            
ATOM   1415  O   GLU   141      46.940  74.960  67.000  1.00  0.00            
ATOM   1416  N   ALA   142      46.200  76.810  67.990  1.00  0.00            
ATOM   1417  HN  ALA   142      46.350  77.570  68.610  1.00  0.00            
ATOM   1418  CA  ALA   142      45.330  77.170  66.910  1.00  0.00            
ATOM   1419  HA  ALA   142      44.710  76.300  66.790  1.00  0.00            
ATOM   1420  CB  ALA   142      44.280  78.220  67.310  1.00  0.00            
ATOM   1421  HB1 ALA   142      43.330  78.090  66.750  1.00  0.00            
ATOM   1422  HB2 ALA   142      44.740  79.230  67.300  1.00  0.00            
ATOM   1423  HB3 ALA   142      43.930  78.140  68.370  1.00  0.00            
ATOM   1424  C   ALA   142      46.010  77.520  65.630  1.00  0.00            
ATOM   1425  O   ALA   142      45.610  77.230  64.510  1.00  0.00            
ATOM   1426  N   THR   143      47.130  78.260  65.750  1.00  0.00            
ATOM   1427  HN  THR   143      47.470  78.760  66.540  1.00  0.00            
ATOM   1428  CA  THR   143      47.890  78.690  64.620  1.00  0.00            
ATOM   1429  HA  THR   143      47.240  78.800  63.770  1.00  0.00            
ATOM   1430  CB  THR   143      48.450  80.080  64.680  1.00  0.00            
ATOM   1431  HB  THR   143      49.150  80.270  63.840  1.00  0.00            
ATOM   1432  OG1 THR   143      49.190  80.170  65.890  1.00  0.00            
ATOM   1433  HG1 THR   143      48.540  80.170  66.590  1.00  0.00            
ATOM   1434  CG2 THR   143      47.380  81.170  64.770  1.00  0.00            
ATOM   1435 HG21 THR   143      46.680  80.880  65.590  1.00  0.00            
ATOM   1436 HG22 THR   143      46.760  81.180  63.840  1.00  0.00            
ATOM   1437 HG23 THR   143      47.780  82.170  65.040  1.00  0.00            
ATOM   1438  C   THR   143      48.790  77.660  64.030  1.00  0.00            
ATOM   1439  O   THR   143      49.110  77.620  62.840  1.00  0.00            
ATOM   1440  N   LEU   144      49.250  76.820  64.980  1.00  0.00            
ATOM   1441  HN  LEU   144      49.060  77.110  65.910  1.00  0.00            
ATOM   1442  CA  LEU   144      50.040  75.650  64.770  1.00  0.00            
ATOM   1443  HA  LEU   144      50.900  76.040  64.250  1.00  0.00            
ATOM   1444  CB  LEU   144      50.550  75.110  66.110  1.00  0.00            
ATOM   1445  HB1 LEU   144      49.680  74.830  66.740  1.00  0.00            
ATOM   1446  HB2 LEU   144      51.050  75.960  66.620  1.00  0.00            
ATOM   1447  CG  LEU   144      51.630  74.020  65.960  1.00  0.00            
ATOM   1448  HG  LEU   144      51.110  73.140  65.520  1.00  0.00            
ATOM   1449  CD1 LEU   144      52.830  74.550  65.160  1.00  0.00            
ATOM   1450 HD11 LEU   144      52.640  75.010  64.170  1.00  0.00            
ATOM   1451 HD12 LEU   144      53.580  73.790  64.850  1.00  0.00            
ATOM   1452 HD13 LEU   144      53.450  75.250  65.760  1.00  0.00            
ATOM   1453  CD2 LEU   144      52.150  73.430  67.280  1.00  0.00            
ATOM   1454 HD21 LEU   144      52.620  74.180  67.950  1.00  0.00            
ATOM   1455 HD22 LEU   144      52.850  72.610  67.040  1.00  0.00            
ATOM   1456 HD23 LEU   144      51.330  72.890  67.800  1.00  0.00            
ATOM   1457  C   LEU   144      49.390  74.590  63.950  1.00  0.00            
ATOM   1458  O   LEU   144      50.030  74.170  62.980  1.00  0.00            
ATOM   1459  N   VAL   145      48.150  74.190  64.270  1.00  0.00            
ATOM   1460  HN  VAL   145      47.770  74.590  65.100  1.00  0.00            
ATOM   1461  CA  VAL   145      47.410  73.130  63.670  1.00  0.00            
ATOM   1462  HA  VAL   145      48.090  72.290  63.630  1.00  0.00            
ATOM   1463  CB  VAL   145      46.180  72.790  64.470  1.00  0.00            
ATOM   1464  HB  VAL   145      45.710  73.770  64.700  1.00  0.00            
ATOM   1465  CG1 VAL   145      45.150  71.910  63.750  1.00  0.00            
ATOM   1466 HG11 VAL   145      45.660  70.960  63.460  1.00  0.00            
ATOM   1467 HG12 VAL   145      44.660  72.340  62.850  1.00  0.00            
ATOM   1468 HG13 VAL   145      44.360  71.590  64.460  1.00  0.00            
ATOM   1469  CG2 VAL   145      46.700  72.050  65.710  1.00  0.00            
ATOM   1470 HG21 VAL   145      47.350  71.210  65.380  1.00  0.00            
ATOM   1471 HG22 VAL   145      45.880  71.760  66.410  1.00  0.00            
ATOM   1472 HG23 VAL   145      47.410  72.680  66.290  1.00  0.00            
ATOM   1473  C   VAL   145      47.100  73.430  62.240  1.00  0.00            
ATOM   1474  O   VAL   145      47.220  72.550  61.390  1.00  0.00            
ATOM   1475  N   ILE   146      46.700  74.690  61.980  1.00  0.00            
ATOM   1476  HN  ILE   146      46.620  75.280  62.780  1.00  0.00            
ATOM   1477  CA  ILE   146      46.480  75.100  60.630  1.00  0.00            
ATOM   1478  HA  ILE   146      45.740  74.480  60.150  1.00  0.00            
ATOM   1479  CB  ILE   146      45.780  76.420  60.580  1.00  0.00            
ATOM   1480  HB  ILE   146      46.380  77.160  61.170  1.00  0.00            
ATOM   1481  CG2 ILE   146      45.630  76.890  59.120  1.00  0.00            
ATOM   1482 HG21 ILE   146      46.650  77.090  58.730  1.00  0.00            
ATOM   1483 HG22 ILE   146      45.020  77.810  59.130  1.00  0.00            
ATOM   1484 HG23 ILE   146      45.180  76.050  58.550  1.00  0.00            
ATOM   1485  CG1 ILE   146      44.390  76.390  61.240  1.00  0.00            
ATOM   1486 HG11 ILE   146      43.970  77.420  61.230  1.00  0.00            
ATOM   1487 HG12 ILE   146      44.480  76.110  62.320  1.00  0.00            
ATOM   1488  CD  ILE   146      43.380  75.480  60.540  1.00  0.00            
ATOM   1489  HD1 ILE   146      42.410  75.520  61.070  1.00  0.00            
ATOM   1490  HD2 ILE   146      43.830  74.470  60.410  1.00  0.00            
ATOM   1491  HD3 ILE   146      43.230  75.850  59.500  1.00  0.00            
ATOM   1492  C   ILE   146      47.760  75.090  59.850  1.00  0.00            
ATOM   1493  O   ILE   146      47.770  74.600  58.720  1.00  0.00            
ATOM   1494  N   ALA   147      48.930  75.540  60.340  1.00  0.00            
ATOM   1495  HN  ALA   147      48.930  75.950  61.250  1.00  0.00            
ATOM   1496  CA  ALA   147      50.190  75.460  59.680  1.00  0.00            
ATOM   1497  HA  ALA   147      50.140  75.980  58.730  1.00  0.00            
ATOM   1498  CB  ALA   147      51.220  76.340  60.400  1.00  0.00            
ATOM   1499  HB1 ALA   147      52.200  76.590  59.930  1.00  0.00            
ATOM   1500  HB2 ALA   147      51.460  75.860  61.370  1.00  0.00            
ATOM   1501  HB3 ALA   147      50.800  77.360  60.500  1.00  0.00            
ATOM   1502  C   ALA   147      50.740  74.090  59.450  1.00  0.00            
ATOM   1503  O   ALA   147      51.120  73.740  58.330  1.00  0.00            
ATOM   1504  N   ARG   148      50.760  73.190  60.440  1.00  0.00            
ATOM   1505  HN  ARG   148      50.610  73.460  61.390  1.00  0.00            
ATOM   1506  CA  ARG   148      51.020  71.800  60.210  1.00  0.00            
ATOM   1507  HA  ARG   148      52.010  71.610  59.810  1.00  0.00            
ATOM   1508  CB  ARG   148      50.870  71.020  61.520  1.00  0.00            
ATOM   1509  HB1 ARG   148      51.110  69.950  61.320  1.00  0.00            
ATOM   1510  HB2 ARG   148      49.830  71.120  61.910  1.00  0.00            
ATOM   1511  CG  ARG   148      51.990  71.360  62.500  1.00  0.00            
ATOM   1512  HG1 ARG   148      52.060  70.690  63.390  1.00  0.00            
ATOM   1513  HG2 ARG   148      51.590  72.300  62.930  1.00  0.00            
ATOM   1514  CD  ARG   148      53.360  71.700  61.930  1.00  0.00            
ATOM   1515  HD1 ARG   148      54.080  72.050  62.700  1.00  0.00            
ATOM   1516  HD2 ARG   148      53.230  72.530  61.200  1.00  0.00            
ATOM   1517  NE  ARG   148      53.850  70.400  61.390  1.00  0.00            
ATOM   1518  HE  ARG   148      53.570  69.550  61.850  1.00  0.00            
ATOM   1519  CZ  ARG   148      55.030  70.190  60.740  1.00  0.00            
ATOM   1520  NH1 ARG   148      55.920  71.170  60.400  1.00  0.00            
ATOM   1521 HH11 ARG   148      56.680  70.840  59.840  1.00  0.00            
ATOM   1522 HH12 ARG   148      55.540  72.070  60.160  1.00  0.00            
ATOM   1523  NH2 ARG   148      55.470  68.930  60.480  1.00  0.00            
ATOM   1524 HH21 ARG   148      54.670  68.360  60.310  1.00  0.00            
ATOM   1525 HH22 ARG   148      56.280  68.760  59.910  1.00  0.00            
ATOM   1526  C   ARG   148      50.110  71.130  59.240  1.00  0.00            
ATOM   1527  O   ARG   148      50.570  70.360  58.400  1.00  0.00            
ATOM   1528  N   LEU   149      48.800  71.450  59.220  1.00  0.00            
ATOM   1529  HN  LEU   149      48.430  71.930  60.000  1.00  0.00            
ATOM   1530  CA  LEU   149      47.880  70.950  58.240  1.00  0.00            
ATOM   1531  HA  LEU   149      47.930  69.870  58.310  1.00  0.00            
ATOM   1532  CB  LEU   149      46.440  71.400  58.510  1.00  0.00            
ATOM   1533  HB1 LEU   149      46.180  72.420  58.170  1.00  0.00            
ATOM   1534  HB2 LEU   149      46.220  71.290  59.590  1.00  0.00            
ATOM   1535  CG  LEU   149      45.440  70.420  57.860  1.00  0.00            
ATOM   1536  HG  LEU   149      45.950  69.580  57.360  1.00  0.00            
ATOM   1537  CD1 LEU   149      44.320  69.910  58.790  1.00  0.00            
ATOM   1538 HD11 LEU   149      44.830  69.310  59.570  1.00  0.00            
ATOM   1539 HD12 LEU   149      43.650  69.310  58.140  1.00  0.00            
ATOM   1540 HD13 LEU   149      43.880  70.890  59.090  1.00  0.00            
ATOM   1541  CD2 LEU   149      44.770  71.200  56.710  1.00  0.00            
ATOM   1542 HD21 LEU   149      45.490  71.650  56.010  1.00  0.00            
ATOM   1543 HD22 LEU   149      44.140  72.010  57.150  1.00  0.00            
ATOM   1544 HD23 LEU   149      44.120  70.460  56.190  1.00  0.00            
ATOM   1545  C   LEU   149      48.180  71.470  56.880  1.00  0.00            
ATOM   1546  O   LEU   149      48.230  70.750  55.880  1.00  0.00            
ATOM   1547  N   SER   150      48.530  72.760  56.790  1.00  0.00            
ATOM   1548  HN  SER   150      48.420  73.290  57.620  1.00  0.00            
ATOM   1549  CA  SER   150      48.790  73.390  55.530  1.00  0.00            
ATOM   1550  HA  SER   150      47.850  73.240  55.040  1.00  0.00            
ATOM   1551  CB  SER   150      49.030  74.910  55.610  1.00  0.00            
ATOM   1552  HB1 SER   150      49.330  75.390  54.660  1.00  0.00            
ATOM   1553  HB2 SER   150      49.790  75.150  56.380  1.00  0.00            
ATOM   1554  OG  SER   150      47.800  75.490  56.030  1.00  0.00            
ATOM   1555  HG1 SER   150      47.720  75.230  56.950  1.00  0.00            
ATOM   1556  C   SER   150      49.970  72.860  54.790  1.00  0.00            
ATOM   1557  O   SER   150      49.990  72.670  53.570  1.00  0.00            
ATOM   1558  N   GLN   151      50.980  72.480  55.590  1.00  0.00            
ATOM   1559  HN  GLN   151      50.810  72.660  56.560  1.00  0.00            
ATOM   1560  CA  GLN   151      52.180  71.830  55.150  1.00  0.00            
ATOM   1561  HA  GLN   151      52.590  72.390  54.320  1.00  0.00            
ATOM   1562  CB  GLN   151      53.230  71.770  56.270  1.00  0.00            
ATOM   1563  HB1 GLN   151      54.020  71.090  55.880  1.00  0.00            
ATOM   1564  HB2 GLN   151      52.790  71.180  57.100  1.00  0.00            
ATOM   1565  CG  GLN   151      53.890  73.090  56.690  1.00  0.00            
ATOM   1566  HG1 GLN   151      53.150  73.780  57.160  1.00  0.00            
ATOM   1567  HG2 GLN   151      54.380  73.610  55.840  1.00  0.00            
ATOM   1568  CD  GLN   151      54.960  72.750  57.710  1.00  0.00            
ATOM   1569  OE1 GLN   151      54.950  73.260  58.830  1.00  0.00            
ATOM   1570  NE2 GLN   151      55.950  71.910  57.310  1.00  0.00            
ATOM   1571 HE21 GLN   151      56.650  71.630  57.960  1.00  0.00            
ATOM   1572 HE22 GLN   151      55.790  71.480  56.420  1.00  0.00            
ATOM   1573  C   GLN   151      51.850  70.520  54.530  1.00  0.00            
ATOM   1574  O   GLN   151      52.340  70.150  53.460  1.00  0.00            
ATOM   1575  N   GLY   152      51.020  69.770  55.270  1.00  0.00            
ATOM   1576  HN  GLY   152      50.760  70.130  56.170  1.00  0.00            
ATOM   1577  CA  GLY   152      50.680  68.410  55.000  1.00  0.00            
ATOM   1578  HA1 GLY   152      50.030  68.270  55.850  1.00  0.00            
ATOM   1579  HA2 GLY   152      51.430  67.640  55.060  1.00  0.00            
ATOM   1580  C   GLY   152      49.900  68.240  53.740  1.00  0.00            
ATOM   1581  O   GLY   152      50.020  67.160  53.170  1.00  0.00            
ATOM   1582  N   VAL   153      49.180  69.310  53.350  1.00  0.00            
ATOM   1583  HN  VAL   153      49.140  70.150  53.880  1.00  0.00            
ATOM   1584  CA  VAL   153      48.460  69.380  52.110  1.00  0.00            
ATOM   1585  HA  VAL   153      47.870  68.480  52.010  1.00  0.00            
ATOM   1586  CB  VAL   153      47.540  70.560  52.030  1.00  0.00            
ATOM   1587  HB  VAL   153      48.050  71.540  52.200  1.00  0.00            
ATOM   1588  CG1 VAL   153      46.920  70.560  50.630  1.00  0.00            
ATOM   1589 HG11 VAL   153      46.340  69.650  50.390  1.00  0.00            
ATOM   1590 HG12 VAL   153      47.690  70.680  49.830  1.00  0.00            
ATOM   1591 HG13 VAL   153      46.200  71.380  50.400  1.00  0.00            
ATOM   1592  CG2 VAL   153      46.420  70.570  53.090  1.00  0.00            
ATOM   1593 HG21 VAL   153      45.880  71.530  53.000  1.00  0.00            
ATOM   1594 HG22 VAL   153      46.740  70.470  54.140  1.00  0.00            
ATOM   1595 HG23 VAL   153      45.630  69.780  53.030  1.00  0.00            
ATOM   1596  C   VAL   153      49.400  69.420  50.960  1.00  0.00            
ATOM   1597  O   VAL   153      49.280  68.630  50.030  1.00  0.00            
ATOM   1598  N   GLY   154      50.430  70.290  50.970  1.00  0.00            
ATOM   1599  HN  GLY   154      50.510  70.950  51.710  1.00  0.00            
ATOM   1600  CA  GLY   154      51.370  70.470  49.910  1.00  0.00            
ATOM   1601  HA1 GLY   154      51.910  71.390  50.040  1.00  0.00            
ATOM   1602  HA2 GLY   154      50.810  70.440  48.990  1.00  0.00            
ATOM   1603  C   GLY   154      52.300  69.330  49.670  1.00  0.00            
ATOM   1604  O   GLY   154      52.740  69.040  48.560  1.00  0.00            
ATOM   1605  N   SER   155      52.770  68.640  50.730  1.00  0.00            
ATOM   1606  HN  SER   155      52.540  69.090  51.580  1.00  0.00            
ATOM   1607  CA  SER   155      53.430  67.370  50.820  1.00  0.00            
ATOM   1608  HA  SER   155      54.210  67.410  50.070  1.00  0.00            
ATOM   1609  CB  SER   155      53.860  66.960  52.230  1.00  0.00            
ATOM   1610  HB1 SER   155      52.970  66.700  52.860  1.00  0.00            
ATOM   1611  HB2 SER   155      54.410  67.850  52.600  1.00  0.00            
ATOM   1612  OG  SER   155      54.760  65.860  52.280  1.00  0.00            
ATOM   1613  HG1 SER   155      54.590  65.440  53.120  1.00  0.00            
ATOM   1614  C   SER   155      52.600  66.280  50.240  1.00  0.00            
ATOM   1615  O   SER   155      53.190  65.470  49.520  1.00  0.00            
ATOM   1616  N   ALA   156      51.300  66.150  50.530  1.00  0.00            
ATOM   1617  HN  ALA   156      50.840  66.730  51.200  1.00  0.00            
ATOM   1618  CA  ALA   156      50.390  65.150  50.040  1.00  0.00            
ATOM   1619  HA  ALA   156      50.810  64.210  50.360  1.00  0.00            
ATOM   1620  CB  ALA   156      48.980  65.360  50.610  1.00  0.00            
ATOM   1621  HB1 ALA   156      48.440  64.420  50.370  1.00  0.00            
ATOM   1622  HB2 ALA   156      48.400  66.180  50.140  1.00  0.00            
ATOM   1623  HB3 ALA   156      48.810  65.540  51.690  1.00  0.00            
ATOM   1624  C   ALA   156      50.170  65.050  48.570  1.00  0.00            
ATOM   1625  O   ALA   156      50.010  63.980  47.990  1.00  0.00            
ATOM   1626  N   ILE   157      50.040  66.220  47.910  1.00  0.00            
ATOM   1627  HN  ILE   157      49.820  66.930  48.570  1.00  0.00            
ATOM   1628  CA  ILE   157      49.740  66.360  46.520  1.00  0.00            
ATOM   1629  HA  ILE   157      49.190  65.480  46.220  1.00  0.00            
ATOM   1630  CB  ILE   157      48.680  67.400  46.310  1.00  0.00            
ATOM   1631  HB  ILE   157      49.000  68.360  46.780  1.00  0.00            
ATOM   1632  CG2 ILE   157      48.460  67.600  44.800  1.00  0.00            
ATOM   1633 HG21 ILE   157      49.280  68.000  44.170  1.00  0.00            
ATOM   1634 HG22 ILE   157      47.660  68.370  44.700  1.00  0.00            
ATOM   1635 HG23 ILE   157      48.070  66.720  44.240  1.00  0.00            
ATOM   1636  CG1 ILE   157      47.380  67.070  47.060  1.00  0.00            
ATOM   1637 HG11 ILE   157      47.760  67.150  48.100  1.00  0.00            
ATOM   1638 HG12 ILE   157      47.070  66.020  46.890  1.00  0.00            
ATOM   1639  CD  ILE   157      46.310  68.160  47.020  1.00  0.00            
ATOM   1640  HD1 ILE   157      46.030  68.480  45.990  1.00  0.00            
ATOM   1641  HD2 ILE   157      46.510  68.950  47.770  1.00  0.00            
ATOM   1642  HD3 ILE   157      45.340  67.740  47.330  1.00  0.00            
ATOM   1643  C   ILE   157      51.020  66.280  45.760  1.00  0.00            
ATOM   1644  O   ILE   157      50.950  65.790  44.630  1.00  0.00            
ATOM   1645  N   ALA   158      52.170  66.730  46.280  1.00  0.00            
ATOM   1646  HN  ALA   158      52.140  67.080  47.220  1.00  0.00            
ATOM   1647  CA  ALA   158      53.420  66.640  45.600  1.00  0.00            
ATOM   1648  HA  ALA   158      53.220  66.670  44.540  1.00  0.00            
ATOM   1649  CB  ALA   158      54.330  67.830  45.980  1.00  0.00            
ATOM   1650  HB1 ALA   158      55.360  67.720  45.590  1.00  0.00            
ATOM   1651  HB2 ALA   158      54.390  67.970  47.080  1.00  0.00            
ATOM   1652  HB3 ALA   158      53.870  68.780  45.650  1.00  0.00            
ATOM   1653  C   ALA   158      54.190  65.370  45.750  1.00  0.00            
ATOM   1654  O   ALA   158      54.940  64.940  44.870  1.00  0.00            
ATOM   1655  N   SER   159      53.960  64.670  46.870  1.00  0.00            
ATOM   1656  HN  SER   159      53.310  65.050  47.530  1.00  0.00            
ATOM   1657  CA  SER   159      54.600  63.410  47.090  1.00  0.00            
ATOM   1658  HA  SER   159      55.650  63.620  47.220  1.00  0.00            
ATOM   1659  CB  SER   159      54.410  62.810  48.490  1.00  0.00            
ATOM   1660  HB1 SER   159      54.840  61.790  48.430  1.00  0.00            
ATOM   1661  HB2 SER   159      53.370  62.660  48.860  1.00  0.00            
ATOM   1662  OG  SER   159      55.080  63.550  49.500  1.00  0.00            
ATOM   1663  HG1 SER   159      54.560  64.350  49.530  1.00  0.00            
ATOM   1664  C   SER   159      54.410  62.330  46.090  1.00  0.00            
ATOM   1665  O   SER   159      55.440  61.830  45.630  1.00  0.00            
ATOM   1666  N   PRO   160      53.300  61.810  45.670  1.00  0.00            
ATOM   1667  CD  PRO   160      51.990  62.300  46.060  1.00  0.00            
ATOM   1668  HD1 PRO   160      51.870  63.390  45.900  1.00  0.00            
ATOM   1669  HD2 PRO   160      51.820  62.120  47.140  1.00  0.00            
ATOM   1670  CA  PRO   160      53.290  60.780  44.670  1.00  0.00            
ATOM   1671  HA  PRO   160      54.030  60.030  44.940  1.00  0.00            
ATOM   1672  CB  PRO   160      51.850  60.290  44.790  1.00  0.00            
ATOM   1673  HB1 PRO   160      51.750  59.600  45.660  1.00  0.00            
ATOM   1674  HB2 PRO   160      51.390  59.860  43.880  1.00  0.00            
ATOM   1675  CG  PRO   160      51.000  61.520  45.170  1.00  0.00            
ATOM   1676  HG1 PRO   160      50.770  62.230  44.350  1.00  0.00            
ATOM   1677  HG2 PRO   160      49.990  61.280  45.550  1.00  0.00            
ATOM   1678  C   PRO   160      53.650  61.320  43.330  1.00  0.00            
ATOM   1679  O   PRO   160      54.100  60.610  42.430  1.00  0.00            
ATOM   1680  N   THR   161      53.180  62.530  42.980  1.00  0.00            
ATOM   1681  HN  THR   161      52.500  62.930  43.580  1.00  0.00            
ATOM   1682  CA  THR   161      53.430  63.240  41.770  1.00  0.00            
ATOM   1683  HA  THR   161      53.010  62.700  40.930  1.00  0.00            
ATOM   1684  CB  THR   161      52.850  64.620  41.940  1.00  0.00            
ATOM   1685  HB  THR   161      53.290  65.280  42.710  1.00  0.00            
ATOM   1686  OG1 THR   161      51.470  64.430  42.210  1.00  0.00            
ATOM   1687  HG1 THR   161      51.300  64.990  42.970  1.00  0.00            
ATOM   1688  CG2 THR   161      52.880  65.370  40.600  1.00  0.00            
ATOM   1689 HG21 THR   161      53.940  65.630  40.370  1.00  0.00            
ATOM   1690 HG22 THR   161      52.350  66.320  40.820  1.00  0.00            
ATOM   1691 HG23 THR   161      52.360  64.930  39.710  1.00  0.00            
ATOM   1692  C   THR   161      54.870  63.380  41.410  1.00  0.00            
ATOM   1693  O   THR   161      55.150  63.340  40.210  1.00  0.00            
ATOM   1694  N   GLY   162      55.810  63.570  42.340  1.00  0.00            
ATOM   1695  HN  GLY   162      55.530  63.670  43.290  1.00  0.00            
ATOM   1696  CA  GLY   162      57.210  63.510  42.030  1.00  0.00            
ATOM   1697  HA1 GLY   162      57.900  63.620  42.850  1.00  0.00            
ATOM   1698  HA2 GLY   162      57.450  64.270  41.310  1.00  0.00            
ATOM   1699  C   GLY   162      57.650  62.170  41.540  1.00  0.00            
ATOM   1700  O   GLY   162      58.400  62.110  40.570  1.00  0.00            
ATOM   1701  N   LEU   163      57.160  61.060  42.120  1.00  0.00            
ATOM   1702  HN  LEU   163      56.490  61.070  42.850  1.00  0.00            
ATOM   1703  CA  LEU   163      57.530  59.730  41.760  1.00  0.00            
ATOM   1704  HA  LEU   163      58.600  59.790  41.640  1.00  0.00            
ATOM   1705  CB  LEU   163      57.090  58.770  42.880  1.00  0.00            
ATOM   1706  HB1 LEU   163      56.030  59.040  43.070  1.00  0.00            
ATOM   1707  HB2 LEU   163      57.610  59.150  43.790  1.00  0.00            
ATOM   1708  CG  LEU   163      57.200  57.280  42.550  1.00  0.00            
ATOM   1709  HG  LEU   163      56.610  57.060  41.630  1.00  0.00            
ATOM   1710  CD1 LEU   163      58.630  56.800  42.210  1.00  0.00            
ATOM   1711 HD11 LEU   163      58.700  55.810  41.720  1.00  0.00            
ATOM   1712 HD12 LEU   163      59.260  56.840  43.130  1.00  0.00            
ATOM   1713 HD13 LEU   163      59.060  57.520  41.480  1.00  0.00            
ATOM   1714  CD2 LEU   163      56.650  56.440  43.710  1.00  0.00            
ATOM   1715 HD21 LEU   163      55.560  56.440  43.930  1.00  0.00            
ATOM   1716 HD22 LEU   163      57.130  56.710  44.670  1.00  0.00            
ATOM   1717 HD23 LEU   163      56.920  55.370  43.570  1.00  0.00            
ATOM   1718  C   LEU   163      56.950  59.330  40.450  1.00  0.00            
ATOM   1719  O   LEU   163      57.540  58.560  39.690  1.00  0.00            
ATOM   1720  N   ALA   164      55.690  59.750  40.200  1.00  0.00            
ATOM   1721  HN  ALA   164      55.080  60.260  40.800  1.00  0.00            
ATOM   1722  CA  ALA   164      55.140  59.660  38.890  1.00  0.00            
ATOM   1723  HA  ALA   164      55.080  58.610  38.650  1.00  0.00            
ATOM   1724  CB  ALA   164      53.780  60.350  39.060  1.00  0.00            
ATOM   1725  HB1 ALA   164      53.210  59.850  39.870  1.00  0.00            
ATOM   1726  HB2 ALA   164      53.300  60.280  38.060  1.00  0.00            
ATOM   1727  HB3 ALA   164      54.040  61.400  39.290  1.00  0.00            
ATOM   1728  C   ALA   164      55.990  60.320  37.860  1.00  0.00            
ATOM   1729  O   ALA   164      56.210  59.800  36.770  1.00  0.00            
ATOM   1730  N   LEU   165      56.460  61.570  38.040  1.00  0.00            
ATOM   1731  HN  LEU   165      56.260  62.120  38.850  1.00  0.00            
ATOM   1732  CA  LEU   165      57.360  62.230  37.140  1.00  0.00            
ATOM   1733  HA  LEU   165      56.780  62.330  36.240  1.00  0.00            
ATOM   1734  CB  LEU   165      57.680  63.620  37.720  1.00  0.00            
ATOM   1735  HB1 LEU   165      58.680  64.060  37.510  1.00  0.00            
ATOM   1736  HB2 LEU   165      57.630  63.600  38.830  1.00  0.00            
ATOM   1737  CG  LEU   165      56.630  64.630  37.220  1.00  0.00            
ATOM   1738  HG  LEU   165      55.670  64.080  37.320  1.00  0.00            
ATOM   1739  CD1 LEU   165      56.580  65.860  38.130  1.00  0.00            
ATOM   1740 HD11 LEU   165      57.610  66.280  38.230  1.00  0.00            
ATOM   1741 HD12 LEU   165      56.220  65.500  39.120  1.00  0.00            
ATOM   1742 HD13 LEU   165      55.910  66.610  37.650  1.00  0.00            
ATOM   1743  CD2 LEU   165      56.940  64.920  35.740  1.00  0.00            
ATOM   1744 HD21 LEU   165      57.070  64.010  35.120  1.00  0.00            
ATOM   1745 HD22 LEU   165      57.940  65.390  35.840  1.00  0.00            
ATOM   1746 HD23 LEU   165      56.170  65.580  35.280  1.00  0.00            
ATOM   1747  C   LEU   165      58.660  61.560  36.850  1.00  0.00            
ATOM   1748  O   LEU   165      59.100  61.430  35.710  1.00  0.00            
ATOM   1749  N   VAL   166      59.290  60.950  37.870  1.00  0.00            
ATOM   1750  HN  VAL   166      58.940  61.240  38.760  1.00  0.00            
ATOM   1751  CA  VAL   166      60.430  60.100  37.790  1.00  0.00            
ATOM   1752  HA  VAL   166      61.240  60.680  37.390  1.00  0.00            
ATOM   1753  CB  VAL   166      60.870  59.620  39.150  1.00  0.00            
ATOM   1754  HB  VAL   166      59.990  59.100  39.580  1.00  0.00            
ATOM   1755  CG1 VAL   166      61.920  58.500  39.100  1.00  0.00            
ATOM   1756 HG11 VAL   166      62.800  58.850  38.530  1.00  0.00            
ATOM   1757 HG12 VAL   166      61.470  57.540  38.760  1.00  0.00            
ATOM   1758 HG13 VAL   166      62.210  58.320  40.160  1.00  0.00            
ATOM   1759  CG2 VAL   166      61.540  60.730  39.970  1.00  0.00            
ATOM   1760 HG21 VAL   166      60.850  61.590  39.880  1.00  0.00            
ATOM   1761 HG22 VAL   166      62.550  61.070  39.640  1.00  0.00            
ATOM   1762 HG23 VAL   166      61.490  60.370  41.020  1.00  0.00            
ATOM   1763  C   VAL   166      60.360  58.990  36.800  1.00  0.00            
ATOM   1764  O   VAL   166      61.270  58.670  36.030  1.00  0.00            
ATOM   1765  N   ALA   167      59.170  58.390  36.670  1.00  0.00            
ATOM   1766  HN  ALA   167      58.450  58.820  37.220  1.00  0.00            
ATOM   1767  CA  ALA   167      58.870  57.190  35.960  1.00  0.00            
ATOM   1768  HA  ALA   167      59.740  56.550  35.880  1.00  0.00            
ATOM   1769  CB  ALA   167      57.750  56.420  36.690  1.00  0.00            
ATOM   1770  HB1 ALA   167      56.990  57.170  36.990  1.00  0.00            
ATOM   1771  HB2 ALA   167      58.240  55.980  37.580  1.00  0.00            
ATOM   1772  HB3 ALA   167      57.330  55.530  36.180  1.00  0.00            
ATOM   1773  C   ALA   167      58.270  57.550  34.640  1.00  0.00            
ATOM   1774  O   ALA   167      57.800  56.710  33.870  1.00  0.00            
ATOM   1775  N   THR   168      58.300  58.820  34.200  1.00  0.00            
ATOM   1776  HN  THR   168      58.680  59.520  34.800  1.00  0.00            
ATOM   1777  CA  THR   168      57.810  59.230  32.920  1.00  0.00            
ATOM   1778  HA  THR   168      57.630  58.340  32.340  1.00  0.00            
ATOM   1779  CB  THR   168      56.480  59.900  33.120  1.00  0.00            
ATOM   1780  HB  THR   168      56.270  60.410  32.160  1.00  0.00            
ATOM   1781  OG1 THR   168      56.420  60.830  34.200  1.00  0.00            
ATOM   1782  HG1 THR   168      56.300  60.220  34.930  1.00  0.00            
ATOM   1783  CG2 THR   168      55.310  58.930  33.340  1.00  0.00            
ATOM   1784 HG21 THR   168      54.340  59.450  33.260  1.00  0.00            
ATOM   1785 HG22 THR   168      55.420  58.360  34.290  1.00  0.00            
ATOM   1786 HG23 THR   168      55.340  58.210  32.490  1.00  0.00            
ATOM   1787  C   THR   168      58.780  60.140  32.250  1.00  0.00            
ATOM   1788  O   THR   168      59.070  59.830  31.090  1.00  0.00            
ATOM   1789  N   THR   169      59.220  61.250  32.850  1.00  0.00            
ATOM   1790  HN  THR   169      59.140  61.370  33.840  1.00  0.00            
ATOM   1791  CA  THR   169      60.020  62.220  32.160  1.00  0.00            
ATOM   1792  HA  THR   169      59.570  62.290  31.180  1.00  0.00            
ATOM   1793  CB  THR   169      59.820  63.590  32.750  1.00  0.00            
ATOM   1794  HB  THR   169      58.810  63.710  33.200  1.00  0.00            
ATOM   1795  OG1 THR   169      59.890  64.580  31.740  1.00  0.00            
ATOM   1796  HG1 THR   169      59.570  65.410  32.110  1.00  0.00            
ATOM   1797  CG2 THR   169      60.820  63.940  33.870  1.00  0.00            
ATOM   1798 HG21 THR   169      60.720  63.150  34.650  1.00  0.00            
ATOM   1799 HG22 THR   169      60.640  65.010  34.090  1.00  0.00            
ATOM   1800 HG23 THR   169      61.830  64.040  33.430  1.00  0.00            
ATOM   1801  C   THR   169      61.430  61.790  31.960  1.00  0.00            
ATOM   1802  O   THR   169      62.120  62.260  31.060  1.00  0.00            
ATOM   1803  N   PHE   170      62.020  61.000  32.880  1.00  0.00            
ATOM   1804  HN  PHE   170      61.500  60.530  33.590  1.00  0.00            
ATOM   1805  CA  PHE   170      63.320  60.420  32.750  1.00  0.00            
ATOM   1806  HA  PHE   170      63.890  61.040  32.070  1.00  0.00            
ATOM   1807  CB  PHE   170      64.100  60.230  34.060  1.00  0.00            
ATOM   1808  HB1 PHE   170      65.160  59.990  33.830  1.00  0.00            
ATOM   1809  HB2 PHE   170      63.740  59.440  34.760  1.00  0.00            
ATOM   1810  CG  PHE   170      63.980  61.490  34.840  1.00  0.00            
ATOM   1811  CD1 PHE   170      64.290  62.720  34.290  1.00  0.00            
ATOM   1812  HD1 PHE   170      64.570  62.830  33.260  1.00  0.00            
ATOM   1813  CE1 PHE   170      64.230  63.870  35.040  1.00  0.00            
ATOM   1814  HE1 PHE   170      64.410  64.840  34.600  1.00  0.00            
ATOM   1815  CZ  PHE   170      63.880  63.820  36.370  1.00  0.00            
ATOM   1816  HZ  PHE   170      63.830  64.750  36.920  1.00  0.00            
ATOM   1817  CD2 PHE   170      63.660  61.470  36.180  1.00  0.00            
ATOM   1818  HD2 PHE   170      63.260  60.540  36.570  1.00  0.00            
ATOM   1819  CE2 PHE   170      63.490  62.620  36.910  1.00  0.00            
ATOM   1820  HE2 PHE   170      63.150  62.530  37.930  1.00  0.00            
ATOM   1821  C   PHE   170      63.340  59.090  32.080  1.00  0.00            
ATOM   1822  O   PHE   170      62.640  58.160  32.450  1.00  0.00            
ATOM   1823  N   ARG   171      64.060  58.930  30.950  1.00  0.00            
ATOM   1824  HN  ARG   171      64.600  59.670  30.550  1.00  0.00            
ATOM   1825  CA  ARG   171      64.020  57.730  30.180  1.00  0.00            
ATOM   1826  HA  ARG   171      62.970  57.650  29.920  1.00  0.00            
ATOM   1827  CB  ARG   171      64.690  57.840  28.800  1.00  0.00            
ATOM   1828  HB1 ARG   171      64.050  58.410  28.100  1.00  0.00            
ATOM   1829  HB2 ARG   171      64.790  56.850  28.300  1.00  0.00            
ATOM   1830  CG  ARG   171      66.120  58.380  28.830  1.00  0.00            
ATOM   1831  HG1 ARG   171      66.750  57.990  29.650  1.00  0.00            
ATOM   1832  HG2 ARG   171      66.070  59.490  28.790  1.00  0.00            
ATOM   1833  CD  ARG   171      66.850  58.130  27.510  1.00  0.00            
ATOM   1834  HD1 ARG   171      66.390  58.450  26.550  1.00  0.00            
ATOM   1835  HD2 ARG   171      66.920  57.020  27.420  1.00  0.00            
ATOM   1836  NE  ARG   171      68.260  58.590  27.560  1.00  0.00            
ATOM   1837  HE  ARG   171      69.010  57.940  27.680  1.00  0.00            
ATOM   1838  CZ  ARG   171      68.640  59.900  27.480  1.00  0.00            
ATOM   1839  NH1 ARG   171      67.800  60.790  26.870  1.00  0.00            
ATOM   1840 HH11 ARG   171      66.820  60.620  26.880  1.00  0.00            
ATOM   1841 HH12 ARG   171      68.300  61.640  26.680  1.00  0.00            
ATOM   1842  NH2 ARG   171      69.950  60.260  27.660  1.00  0.00            
ATOM   1843 HH21 ARG   171      70.320  59.710  28.400  1.00  0.00            
ATOM   1844 HH22 ARG   171      70.190  61.210  27.490  1.00  0.00            
ATOM   1845  C   ARG   171      64.540  56.440  30.710  1.00  0.00            
ATOM   1846  O   ARG   171      65.420  56.470  31.560  1.00  0.00            
ATOM   1847  N   LYS   172      63.910  55.300  30.350  1.00  0.00            
ATOM   1848  HN  LYS   172      63.190  55.330  29.670  1.00  0.00            
ATOM   1849  CA  LYS   172      64.340  54.010  30.790  1.00  0.00            
ATOM   1850  HA  LYS   172      64.090  54.000  31.840  1.00  0.00            
ATOM   1851  CB  LYS   172      63.370  53.040  30.090  1.00  0.00            
ATOM   1852  HB1 LYS   172      62.310  53.210  30.380  1.00  0.00            
ATOM   1853  HB2 LYS   172      63.520  51.980  30.410  1.00  0.00            
ATOM   1854  CG  LYS   172      63.520  53.100  28.570  1.00  0.00            
ATOM   1855  HG1 LYS   172      64.550  53.210  28.160  1.00  0.00            
ATOM   1856  HG2 LYS   172      63.020  53.980  28.120  1.00  0.00            
ATOM   1857  CD  LYS   172      62.920  51.870  27.870  1.00  0.00            
ATOM   1858  HD1 LYS   172      61.880  51.610  28.140  1.00  0.00            
ATOM   1859  HD2 LYS   172      63.550  51.020  28.220  1.00  0.00            
ATOM   1860  CE  LYS   172      63.010  52.000  26.350  1.00  0.00            
ATOM   1861  HE1 LYS   172      63.860  52.470  25.800  1.00  0.00            
ATOM   1862  HE2 LYS   172      62.140  52.650  26.120  1.00  0.00            
ATOM   1863  NZ  LYS   172      62.700  50.740  25.640  1.00  0.00            
ATOM   1864  HZ1 LYS   172      61.880  50.290  26.090  1.00  0.00            
ATOM   1865  HZ2 LYS   172      63.570  50.180  25.700  1.00  0.00            
ATOM   1866  HZ3 LYS   172      62.410  50.930  24.650  1.00  0.00            
ATOM   1867  C   LYS   172      65.790  53.690  30.730  1.00  0.00            
ATOM   1868  O   LYS   172      66.460  54.050  29.770  1.00  0.00            
ATOM   1869  N   GLY   173      66.320  53.040  31.780  1.00  0.00            
ATOM   1870  HN  GLY   173      65.830  52.940  32.640  1.00  0.00            
ATOM   1871  CA  GLY   173      67.720  52.780  31.860  1.00  0.00            
ATOM   1872  HA1 GLY   173      68.080  52.790  30.840  1.00  0.00            
ATOM   1873  HA2 GLY   173      67.870  51.860  32.400  1.00  0.00            
ATOM   1874  C   GLY   173      68.410  53.720  32.790  1.00  0.00            
ATOM   1875  O   GLY   173      67.730  54.100  33.740  1.00  0.00            
ATOM   1876  N   PRO   174      69.600  54.190  32.550  1.00  0.00            
ATOM   1877  CD  PRO   174      70.440  53.570  31.540  1.00  0.00            
ATOM   1878  HD1 PRO   174      70.230  53.750  30.470  1.00  0.00            
ATOM   1879  HD2 PRO   174      70.440  52.460  31.620  1.00  0.00            
ATOM   1880  CA  PRO   174      70.440  54.960  33.430  1.00  0.00            
ATOM   1881  HA  PRO   174      70.680  54.330  34.280  1.00  0.00            
ATOM   1882  CB  PRO   174      71.670  55.330  32.600  1.00  0.00            
ATOM   1883  HB1 PRO   174      72.540  55.450  33.280  1.00  0.00            
ATOM   1884  HB2 PRO   174      71.440  56.160  31.910  1.00  0.00            
ATOM   1885  CG  PRO   174      71.880  54.010  31.840  1.00  0.00            
ATOM   1886  HG1 PRO   174      72.450  54.170  30.900  1.00  0.00            
ATOM   1887  HG2 PRO   174      72.370  53.210  32.440  1.00  0.00            
ATOM   1888  C   PRO   174      69.760  56.130  34.040  1.00  0.00            
ATOM   1889  O   PRO   174      69.860  56.340  35.250  1.00  0.00            
ATOM   1890  N   ALA   175      69.020  56.950  33.260  1.00  0.00            
ATOM   1891  HN  ALA   175      68.800  56.710  32.320  1.00  0.00            
ATOM   1892  CA  ALA   175      68.380  58.120  33.750  1.00  0.00            
ATOM   1893  HA  ALA   175      69.160  58.700  34.220  1.00  0.00            
ATOM   1894  CB  ALA   175      67.790  59.040  32.670  1.00  0.00            
ATOM   1895  HB1 ALA   175      67.270  59.950  33.030  1.00  0.00            
ATOM   1896  HB2 ALA   175      67.000  58.480  32.130  1.00  0.00            
ATOM   1897  HB3 ALA   175      68.570  59.500  32.020  1.00  0.00            
ATOM   1898  C   ALA   175      67.340  57.920  34.810  1.00  0.00            
ATOM   1899  O   ALA   175      67.290  58.600  35.830  1.00  0.00            
ATOM   1900  N   ARG   176      66.380  57.010  34.550  1.00  0.00            
ATOM   1901  HN  ARG   176      66.600  56.510  33.720  1.00  0.00            
ATOM   1902  CA  ARG   176      65.340  56.630  35.460  1.00  0.00            
ATOM   1903  HA  ARG   176      64.900  57.560  35.790  1.00  0.00            
ATOM   1904  CB  ARG   176      64.230  56.030  34.570  1.00  0.00            
ATOM   1905  HB1 ARG   176      64.730  55.300  33.900  1.00  0.00            
ATOM   1906  HB2 ARG   176      63.830  56.840  33.910  1.00  0.00            
ATOM   1907  CG  ARG   176      63.090  55.380  35.350  1.00  0.00            
ATOM   1908  HG1 ARG   176      62.810  56.020  36.210  1.00  0.00            
ATOM   1909  HG2 ARG   176      63.420  54.420  35.780  1.00  0.00            
ATOM   1910  CD  ARG   176      61.820  54.900  34.630  1.00  0.00            
ATOM   1911  HD1 ARG   176      60.920  54.820  35.270  1.00  0.00            
ATOM   1912  HD2 ARG   176      61.930  53.910  34.130  1.00  0.00            
ATOM   1913  NE  ARG   176      61.470  55.930  33.610  1.00  0.00            
ATOM   1914  HE  ARG   176      61.900  56.830  33.680  1.00  0.00            
ATOM   1915  CZ  ARG   176      60.610  55.610  32.600  1.00  0.00            
ATOM   1916  NH1 ARG   176      59.790  54.520  32.590  1.00  0.00            
ATOM   1917 HH11 ARG   176      59.810  53.780  33.260  1.00  0.00            
ATOM   1918 HH12 ARG   176      59.170  54.430  31.810  1.00  0.00            
ATOM   1919  NH2 ARG   176      60.370  56.540  31.620  1.00  0.00            
ATOM   1920 HH21 ARG   176      59.440  56.510  31.270  1.00  0.00            
ATOM   1921 HH22 ARG   176      60.800  57.420  31.830  1.00  0.00            
ATOM   1922  C   ARG   176      65.770  55.840  36.640  1.00  0.00            
ATOM   1923  O   ARG   176      65.260  56.060  37.740  1.00  0.00            
ATOM   1924  N   ASN   177      66.740  54.930  36.450  1.00  0.00            
ATOM   1925  HN  ASN   177      66.940  54.610  35.530  1.00  0.00            
ATOM   1926  CA  ASN   177      67.370  54.110  37.450  1.00  0.00            
ATOM   1927  HA  ASN   177      66.630  53.570  38.020  1.00  0.00            
ATOM   1928  CB  ASN   177      68.350  53.090  36.850  1.00  0.00            
ATOM   1929  HB1 ASN   177      68.830  52.580  37.720  1.00  0.00            
ATOM   1930  HB2 ASN   177      69.220  53.420  36.230  1.00  0.00            
ATOM   1931  CG  ASN   177      67.630  51.970  36.120  1.00  0.00            
ATOM   1932  OD1 ASN   177      66.440  51.670  36.230  1.00  0.00            
ATOM   1933  ND2 ASN   177      68.350  51.290  35.190  1.00  0.00            
ATOM   1934 HD21 ASN   177      69.330  51.490  35.250  1.00  0.00            
ATOM   1935 HD22 ASN   177      67.840  50.760  34.510  1.00  0.00            
ATOM   1936  C   ASN   177      68.050  54.970  38.460  1.00  0.00            
ATOM   1937  O   ASN   177      67.760  54.940  39.660  1.00  0.00            
ATOM   1938  N   ALA   178      68.910  55.890  37.980  1.00  0.00            
ATOM   1939  HN  ALA   178      68.960  55.950  36.990  1.00  0.00            
ATOM   1940  CA  ALA   178      69.580  56.940  38.690  1.00  0.00            
ATOM   1941  HA  ALA   178      70.090  56.460  39.510  1.00  0.00            
ATOM   1942  CB  ALA   178      70.430  57.730  37.680  1.00  0.00            
ATOM   1943  HB1 ALA   178      69.770  58.310  37.000  1.00  0.00            
ATOM   1944  HB2 ALA   178      70.990  57.000  37.060  1.00  0.00            
ATOM   1945  HB3 ALA   178      71.180  58.370  38.200  1.00  0.00            
ATOM   1946  C   ALA   178      68.710  57.970  39.340  1.00  0.00            
ATOM   1947  O   ALA   178      68.960  58.350  40.480  1.00  0.00            
ATOM   1948  N   ALA   179      67.600  58.480  38.780  1.00  0.00            
ATOM   1949  HN  ALA   179      67.460  58.230  37.830  1.00  0.00            
ATOM   1950  CA  ALA   179      66.650  59.300  39.460  1.00  0.00            
ATOM   1951  HA  ALA   179      67.230  60.110  39.870  1.00  0.00            
ATOM   1952  CB  ALA   179      65.700  59.880  38.400  1.00  0.00            
ATOM   1953  HB1 ALA   179      65.030  59.120  37.930  1.00  0.00            
ATOM   1954  HB2 ALA   179      66.250  60.400  37.590  1.00  0.00            
ATOM   1955  HB3 ALA   179      65.060  60.610  38.940  1.00  0.00            
ATOM   1956  C   ALA   179      65.950  58.550  40.550  1.00  0.00            
ATOM   1957  O   ALA   179      65.870  59.080  41.650  1.00  0.00            
ATOM   1958  N   THR   180      65.580  57.270  40.340  1.00  0.00            
ATOM   1959  HN  THR   180      65.760  56.870  39.440  1.00  0.00            
ATOM   1960  CA  THR   180      65.070  56.430  41.380  1.00  0.00            
ATOM   1961  HA  THR   180      64.270  56.980  41.850  1.00  0.00            
ATOM   1962  CB  THR   180      64.520  55.160  40.820  1.00  0.00            
ATOM   1963  HB  THR   180      65.320  54.480  40.450  1.00  0.00            
ATOM   1964  OG1 THR   180      63.530  55.390  39.830  1.00  0.00            
ATOM   1965  HG1 THR   180      63.920  55.770  39.040  1.00  0.00            
ATOM   1966  CG2 THR   180      63.950  54.240  41.920  1.00  0.00            
ATOM   1967 HG21 THR   180      63.280  54.830  42.590  1.00  0.00            
ATOM   1968 HG22 THR   180      64.710  53.720  42.530  1.00  0.00            
ATOM   1969 HG23 THR   180      63.310  53.480  41.420  1.00  0.00            
ATOM   1970  C   THR   180      65.990  56.150  42.510  1.00  0.00            
ATOM   1971  O   THR   180      65.550  56.260  43.650  1.00  0.00            
ATOM   1972  N   ALA   181      67.290  55.900  42.260  1.00  0.00            
ATOM   1973  HN  ALA   181      67.680  55.660  41.380  1.00  0.00            
ATOM   1974  CA  ALA   181      68.280  56.030  43.290  1.00  0.00            
ATOM   1975  HA  ALA   181      68.070  55.220  43.960  1.00  0.00            
ATOM   1976  CB  ALA   181      69.610  55.560  42.660  1.00  0.00            
ATOM   1977  HB1 ALA   181      70.550  55.500  43.240  1.00  0.00            
ATOM   1978  HB2 ALA   181      69.750  56.250  41.800  1.00  0.00            
ATOM   1979  HB3 ALA   181      69.380  54.620  42.110  1.00  0.00            
ATOM   1980  C   ALA   181      68.430  57.280  44.090  1.00  0.00            
ATOM   1981  O   ALA   181      68.460  57.180  45.320  1.00  0.00            
ATOM   1982  N   VAL   182      68.550  58.460  43.450  1.00  0.00            
ATOM   1983  HN  VAL   182      68.700  58.540  42.470  1.00  0.00            
ATOM   1984  CA  VAL   182      68.720  59.730  44.070  1.00  0.00            
ATOM   1985  HA  VAL   182      69.590  59.710  44.720  1.00  0.00            
ATOM   1986  CB  VAL   182      68.900  60.780  43.020  1.00  0.00            
ATOM   1987  HB  VAL   182      68.240  60.510  42.160  1.00  0.00            
ATOM   1988  CG1 VAL   182      68.560  62.190  43.530  1.00  0.00            
ATOM   1989 HG11 VAL   182      67.470  62.320  43.350  1.00  0.00            
ATOM   1990 HG12 VAL   182      68.900  62.970  42.820  1.00  0.00            
ATOM   1991 HG13 VAL   182      68.950  62.510  44.520  1.00  0.00            
ATOM   1992  CG2 VAL   182      70.280  60.790  42.330  1.00  0.00            
ATOM   1993 HG21 VAL   182      70.600  59.810  41.910  1.00  0.00            
ATOM   1994 HG22 VAL   182      71.040  61.110  43.080  1.00  0.00            
ATOM   1995 HG23 VAL   182      70.350  61.520  41.490  1.00  0.00            
ATOM   1996  C   VAL   182      67.520  60.040  44.900  1.00  0.00            
ATOM   1997  O   VAL   182      67.700  60.630  45.970  1.00  0.00            
ATOM   1998  N   PHE   183      66.340  59.670  44.370  1.00  0.00            
ATOM   1999  HN  PHE   183      66.270  59.160  43.520  1.00  0.00            
ATOM   2000  CA  PHE   183      65.050  59.810  44.970  1.00  0.00            
ATOM   2001  HA  PHE   183      64.860  60.840  45.210  1.00  0.00            
ATOM   2002  CB  PHE   183      63.980  59.360  43.970  1.00  0.00            
ATOM   2003  HB1 PHE   183      64.110  58.270  43.750  1.00  0.00            
ATOM   2004  HB2 PHE   183      64.250  59.940  43.060  1.00  0.00            
ATOM   2005  CG  PHE   183      62.580  59.660  44.380  1.00  0.00            
ATOM   2006  CD1 PHE   183      62.020  60.910  44.270  1.00  0.00            
ATOM   2007  HD1 PHE   183      62.610  61.730  43.890  1.00  0.00            
ATOM   2008  CE1 PHE   183      60.740  61.100  44.740  1.00  0.00            
ATOM   2009  HE1 PHE   183      60.200  62.040  44.840  1.00  0.00            
ATOM   2010  CZ  PHE   183      60.030  59.990  45.140  1.00  0.00            
ATOM   2011  HZ  PHE   183      59.040  60.280  45.450  1.00  0.00            
ATOM   2012  CD2 PHE   183      61.900  58.590  44.910  1.00  0.00            
ATOM   2013  HD2 PHE   183      62.290  57.600  45.080  1.00  0.00            
ATOM   2014  CE2 PHE   183      60.580  58.740  45.250  1.00  0.00            
ATOM   2015  HE2 PHE   183      60.050  57.980  45.820  1.00  0.00            
ATOM   2016  C   PHE   183      65.010  59.130  46.300  1.00  0.00            
ATOM   2017  O   PHE   183      64.620  59.730  47.310  1.00  0.00            
ATOM   2018  N   ALA   184      65.510  57.890  46.370  1.00  0.00            
ATOM   2019  HN  ALA   184      65.780  57.450  45.510  1.00  0.00            
ATOM   2020  CA  ALA   184      65.640  57.200  47.610  1.00  0.00            
ATOM   2021  HA  ALA   184      64.760  57.360  48.230  1.00  0.00            
ATOM   2022  CB  ALA   184      65.940  55.710  47.370  1.00  0.00            
ATOM   2023  HB1 ALA   184      66.990  55.440  47.130  1.00  0.00            
ATOM   2024  HB2 ALA   184      65.320  55.390  46.500  1.00  0.00            
ATOM   2025  HB3 ALA   184      65.620  55.030  48.180  1.00  0.00            
ATOM   2026  C   ALA   184      66.740  57.700  48.480  1.00  0.00            
ATOM   2027  O   ALA   184      66.590  57.730  49.710  1.00  0.00            
ATOM   2028  N   ALA   185      67.910  58.160  48.000  1.00  0.00            
ATOM   2029  HN  ALA   185      68.050  57.840  47.060  1.00  0.00            
ATOM   2030  CA  ALA   185      68.960  58.710  48.790  1.00  0.00            
ATOM   2031  HA  ALA   185      69.300  57.930  49.450  1.00  0.00            
ATOM   2032  CB  ALA   185      70.040  59.260  47.850  1.00  0.00            
ATOM   2033  HB1 ALA   185      71.030  59.240  48.350  1.00  0.00            
ATOM   2034  HB2 ALA   185      69.880  60.310  47.540  1.00  0.00            
ATOM   2035  HB3 ALA   185      70.080  58.590  46.960  1.00  0.00            
ATOM   2036  C   ALA   185      68.510  59.920  49.550  1.00  0.00            
ATOM   2037  O   ALA   185      68.610  59.980  50.770  1.00  0.00            
ATOM   2038  N   MET   186      67.880  60.880  48.850  1.00  0.00            
ATOM   2039  HN  MET   186      67.660  60.630  47.900  1.00  0.00            
ATOM   2040  CA  MET   186      67.350  62.040  49.480  1.00  0.00            
ATOM   2041  HA  MET   186      68.120  62.650  49.910  1.00  0.00            
ATOM   2042  CB  MET   186      66.720  62.990  48.440  1.00  0.00            
ATOM   2043  HB1 MET   186      65.940  63.650  48.880  1.00  0.00            
ATOM   2044  HB2 MET   186      66.020  62.410  47.810  1.00  0.00            
ATOM   2045  CG  MET   186      67.770  63.660  47.560  1.00  0.00            
ATOM   2046  HG1 MET   186      67.230  64.170  46.730  1.00  0.00            
ATOM   2047  HG2 MET   186      68.410  62.850  47.160  1.00  0.00            
ATOM   2048  SD  MET   186      68.820  64.740  48.570  1.00  0.00            
ATOM   2049  CE  MET   186      67.690  66.090  48.130  1.00  0.00            
ATOM   2050  HE1 MET   186      67.640  66.160  47.020  1.00  0.00            
ATOM   2051  HE2 MET   186      68.200  67.000  48.520  1.00  0.00            
ATOM   2052  HE3 MET   186      66.640  66.100  48.500  1.00  0.00            
ATOM   2053  C   MET   186      66.340  61.850  50.560  1.00  0.00            
ATOM   2054  O   MET   186      66.220  62.590  51.530  1.00  0.00            
ATOM   2055  N   THR   187      65.500  60.800  50.430  1.00  0.00            
ATOM   2056  HN  THR   187      65.580  60.210  49.630  1.00  0.00            
ATOM   2057  CA  THR   187      64.580  60.420  51.450  1.00  0.00            
ATOM   2058  HA  THR   187      64.010  61.300  51.710  1.00  0.00            
ATOM   2059  CB  THR   187      63.750  59.260  50.970  1.00  0.00            
ATOM   2060  HB  THR   187      64.330  58.320  50.870  1.00  0.00            
ATOM   2061  OG1 THR   187      63.180  59.600  49.720  1.00  0.00            
ATOM   2062  HG1 THR   187      63.850  59.470  49.050  1.00  0.00            
ATOM   2063  CG2 THR   187      62.500  58.980  51.820  1.00  0.00            
ATOM   2064 HG21 THR   187      61.700  58.400  51.310  1.00  0.00            
ATOM   2065 HG22 THR   187      61.950  59.940  51.920  1.00  0.00            
ATOM   2066 HG23 THR   187      62.620  58.550  52.840  1.00  0.00            
ATOM   2067  C   THR   187      65.270  59.930  52.670  1.00  0.00            
ATOM   2068  O   THR   187      64.780  60.220  53.760  1.00  0.00            
ATOM   2069  N   ALA   188      66.300  59.070  52.650  1.00  0.00            
ATOM   2070  HN  ALA   188      66.460  58.580  51.800  1.00  0.00            
ATOM   2071  CA  ALA   188      67.090  58.600  53.750  1.00  0.00            
ATOM   2072  HA  ALA   188      66.380  58.020  54.320  1.00  0.00            
ATOM   2073  CB  ALA   188      68.140  57.560  53.330  1.00  0.00            
ATOM   2074  HB1 ALA   188      68.720  57.870  52.440  1.00  0.00            
ATOM   2075  HB2 ALA   188      67.600  56.670  52.960  1.00  0.00            
ATOM   2076  HB3 ALA   188      68.730  57.270  54.220  1.00  0.00            
ATOM   2077  C   ALA   188      67.850  59.700  54.410  1.00  0.00            
ATOM   2078  O   ALA   188      67.770  59.870  55.620  1.00  0.00            
ATOM   2079  N   ILE   189      68.510  60.560  53.600  1.00  0.00            
ATOM   2080  HN  ILE   189      68.480  60.380  52.620  1.00  0.00            
ATOM   2081  CA  ILE   189      69.310  61.670  54.020  1.00  0.00            
ATOM   2082  HA  ILE   189      70.090  61.240  54.640  1.00  0.00            
ATOM   2083  CB  ILE   189      69.950  62.300  52.820  1.00  0.00            
ATOM   2084  HB  ILE   189      69.290  62.470  51.940  1.00  0.00            
ATOM   2085  CG2 ILE   189      70.560  63.680  53.110  1.00  0.00            
ATOM   2086 HG21 ILE   189      70.990  64.170  52.210  1.00  0.00            
ATOM   2087 HG22 ILE   189      71.320  63.550  53.910  1.00  0.00            
ATOM   2088 HG23 ILE   189      69.810  64.420  53.470  1.00  0.00            
ATOM   2089  CG1 ILE   189      71.110  61.370  52.400  1.00  0.00            
ATOM   2090 HG11 ILE   189      70.650  60.390  52.150  1.00  0.00            
ATOM   2091 HG12 ILE   189      71.850  61.290  53.230  1.00  0.00            
ATOM   2092  CD  ILE   189      71.880  61.920  51.200  1.00  0.00            
ATOM   2093  HD1 ILE   189      72.530  62.770  51.500  1.00  0.00            
ATOM   2094  HD2 ILE   189      71.200  62.380  50.450  1.00  0.00            
ATOM   2095  HD3 ILE   189      72.490  61.130  50.720  1.00  0.00            
ATOM   2096  C   ILE   189      68.470  62.620  54.800  1.00  0.00            
ATOM   2097  O   ILE   189      68.990  63.090  55.810  1.00  0.00            
ATOM   2098  N   GLY   190      67.200  62.780  54.400  1.00  0.00            
ATOM   2099  HN  GLY   190      66.840  62.300  53.600  1.00  0.00            
ATOM   2100  CA  GLY   190      66.290  63.780  54.870  1.00  0.00            
ATOM   2101  HA1 GLY   190      65.390  63.640  54.290  1.00  0.00            
ATOM   2102  HA2 GLY   190      66.620  64.790  54.670  1.00  0.00            
ATOM   2103  C   GLY   190      66.050  63.690  56.340  1.00  0.00            
ATOM   2104  O   GLY   190      66.240  64.690  57.030  1.00  0.00            
ATOM   2105  N   SER   191      65.820  62.460  56.850  1.00  0.00            
ATOM   2106  HN  SER   191      65.660  61.590  56.400  1.00  0.00            
ATOM   2107  CA  SER   191      65.930  62.220  58.260  1.00  0.00            
ATOM   2108  HA  SER   191      65.330  63.060  58.580  1.00  0.00            
ATOM   2109  CB  SER   191      65.040  61.090  58.790  1.00  0.00            
ATOM   2110  HB1 SER   191      63.980  61.350  58.580  1.00  0.00            
ATOM   2111  HB2 SER   191      65.100  60.730  59.830  1.00  0.00            
ATOM   2112  OG  SER   191      65.350  59.960  57.970  1.00  0.00            
ATOM   2113  HG1 SER   191      65.630  59.330  58.630  1.00  0.00            
ATOM   2114  C   SER   191      67.220  62.420  58.970  1.00  0.00            
ATOM   2115  O   SER   191      67.260  63.130  59.980  1.00  0.00            
ATOM   2116  N   VAL   192      68.310  61.920  58.370  1.00  0.00            
ATOM   2117  HN  VAL   192      68.160  61.310  57.590  1.00  0.00            
ATOM   2118  CA  VAL   192      69.620  62.100  58.930  1.00  0.00            
ATOM   2119  HA  VAL   192      69.610  61.680  59.920  1.00  0.00            
ATOM   2120  CB  VAL   192      70.580  61.320  58.080  1.00  0.00            
ATOM   2121  HB  VAL   192      70.560  61.570  56.990  1.00  0.00            
ATOM   2122  CG1 VAL   192      72.020  61.560  58.570  1.00  0.00            
ATOM   2123 HG11 VAL   192      72.760  60.910  58.050  1.00  0.00            
ATOM   2124 HG12 VAL   192      72.000  61.180  59.610  1.00  0.00            
ATOM   2125 HG13 VAL   192      72.370  62.610  58.630  1.00  0.00            
ATOM   2126  CG2 VAL   192      70.250  59.820  58.100  1.00  0.00            
ATOM   2127 HG21 VAL   192      69.990  59.460  59.110  1.00  0.00            
ATOM   2128 HG22 VAL   192      71.180  59.280  57.780  1.00  0.00            
ATOM   2129 HG23 VAL   192      69.350  59.550  57.510  1.00  0.00            
ATOM   2130  C   VAL   192      70.060  63.510  59.080  1.00  0.00            
ATOM   2131  O   VAL   192      70.530  63.910  60.150  1.00  0.00            
ATOM   2132  N   MET   193      69.830  64.370  58.070  1.00  0.00            
ATOM   2133  HN  MET   193      69.410  63.970  57.260  1.00  0.00            
ATOM   2134  CA  MET   193      69.880  65.790  58.010  1.00  0.00            
ATOM   2135  HA  MET   193      70.870  66.140  58.280  1.00  0.00            
ATOM   2136  CB  MET   193      69.410  66.240  56.610  1.00  0.00            
ATOM   2137  HB1 MET   193      68.430  65.770  56.420  1.00  0.00            
ATOM   2138  HB2 MET   193      70.200  65.980  55.870  1.00  0.00            
ATOM   2139  CG  MET   193      69.140  67.730  56.410  1.00  0.00            
ATOM   2140  HG1 MET   193      68.420  68.120  57.170  1.00  0.00            
ATOM   2141  HG2 MET   193      68.720  67.980  55.410  1.00  0.00            
ATOM   2142  SD  MET   193      70.540  68.880  56.550  1.00  0.00            
ATOM   2143  CE  MET   193      69.710  70.360  55.900  1.00  0.00            
ATOM   2144  HE1 MET   193      69.820  70.440  54.790  1.00  0.00            
ATOM   2145  HE2 MET   193      70.100  71.280  56.370  1.00  0.00            
ATOM   2146  HE3 MET   193      68.640  70.600  56.030  1.00  0.00            
ATOM   2147  C   MET   193      68.960  66.410  59.000  1.00  0.00            
ATOM   2148  O   MET   193      69.340  67.420  59.590  1.00  0.00            
ATOM   2149  N   GLY   194      67.770  65.840  59.260  1.00  0.00            
ATOM   2150  HN  GLY   194      67.480  65.020  58.780  1.00  0.00            
ATOM   2151  CA  GLY   194      66.800  66.290  60.220  1.00  0.00            
ATOM   2152  HA1 GLY   194      65.830  65.810  60.160  1.00  0.00            
ATOM   2153  HA2 GLY   194      66.770  67.340  59.970  1.00  0.00            
ATOM   2154  C   GLY   194      67.320  66.010  61.580  1.00  0.00            
ATOM   2155  O   GLY   194      67.110  66.830  62.470  1.00  0.00            
ATOM   2156  N   LEU   195      68.040  64.910  61.900  1.00  0.00            
ATOM   2157  HN  LEU   195      68.210  64.150  61.270  1.00  0.00            
ATOM   2158  CA  LEU   195      68.760  64.860  63.130  1.00  0.00            
ATOM   2159  HA  LEU   195      68.080  65.060  63.950  1.00  0.00            
ATOM   2160  CB  LEU   195      69.290  63.430  63.310  1.00  0.00            
ATOM   2161  HB1 LEU   195      70.030  63.350  64.130  1.00  0.00            
ATOM   2162  HB2 LEU   195      69.860  63.110  62.410  1.00  0.00            
ATOM   2163  CG  LEU   195      68.290  62.300  63.630  1.00  0.00            
ATOM   2164  HG  LEU   195      67.720  62.260  62.680  1.00  0.00            
ATOM   2165  CD1 LEU   195      68.990  60.970  63.920  1.00  0.00            
ATOM   2166 HD11 LEU   195      69.430  60.590  62.980  1.00  0.00            
ATOM   2167 HD12 LEU   195      68.170  60.260  64.160  1.00  0.00            
ATOM   2168 HD13 LEU   195      69.730  61.010  64.760  1.00  0.00            
ATOM   2169  CD2 LEU   195      67.460  62.720  64.860  1.00  0.00            
ATOM   2170 HD21 LEU   195      68.010  63.040  65.770  1.00  0.00            
ATOM   2171 HD22 LEU   195      66.870  61.800  65.070  1.00  0.00            
ATOM   2172 HD23 LEU   195      66.720  63.480  64.520  1.00  0.00            
ATOM   2173  C   LEU   195      69.830  65.890  63.290  1.00  0.00            
ATOM   2174  O   LEU   195      70.000  66.500  64.340  1.00  0.00            
ATOM   2175  N   VAL   196      70.600  66.260  62.250  1.00  0.00            
ATOM   2176  HN  VAL   196      70.590  65.640  61.470  1.00  0.00            
ATOM   2177  CA  VAL   196      71.550  67.330  62.350  1.00  0.00            
ATOM   2178  HA  VAL   196      72.120  67.100  63.240  1.00  0.00            
ATOM   2179  CB  VAL   196      72.510  67.280  61.200  1.00  0.00            
ATOM   2180  HB  VAL   196      72.030  67.360  60.200  1.00  0.00            
ATOM   2181  CG1 VAL   196      73.490  68.460  61.140  1.00  0.00            
ATOM   2182 HG11 VAL   196      74.100  68.520  62.060  1.00  0.00            
ATOM   2183 HG12 VAL   196      73.020  69.470  61.080  1.00  0.00            
ATOM   2184 HG13 VAL   196      74.110  68.440  60.210  1.00  0.00            
ATOM   2185  CG2 VAL   196      73.250  65.930  61.180  1.00  0.00            
ATOM   2186 HG21 VAL   196      72.540  65.070  61.130  1.00  0.00            
ATOM   2187 HG22 VAL   196      74.030  65.830  61.970  1.00  0.00            
ATOM   2188 HG23 VAL   196      73.840  65.820  60.250  1.00  0.00            
ATOM   2189  C   VAL   196      70.960  68.690  62.490  1.00  0.00            
ATOM   2190  O   VAL   196      71.430  69.540  63.240  1.00  0.00            
ATOM   2191  N   VAL   197      69.850  69.070  61.830  1.00  0.00            
ATOM   2192  HN  VAL   197      69.480  68.430  61.150  1.00  0.00            
ATOM   2193  CA  VAL   197      69.100  70.270  62.010  1.00  0.00            
ATOM   2194  HA  VAL   197      69.800  71.100  62.120  1.00  0.00            
ATOM   2195  CB  VAL   197      68.260  70.640  60.830  1.00  0.00            
ATOM   2196  HB  VAL   197      67.660  69.750  60.570  1.00  0.00            
ATOM   2197  CG1 VAL   197      67.320  71.850  60.960  1.00  0.00            
ATOM   2198 HG11 VAL   197      67.870  72.810  61.070  1.00  0.00            
ATOM   2199 HG12 VAL   197      66.530  71.700  61.730  1.00  0.00            
ATOM   2200 HG13 VAL   197      66.720  71.880  60.020  1.00  0.00            
ATOM   2201  CG2 VAL   197      69.230  70.930  59.670  1.00  0.00            
ATOM   2202 HG21 VAL   197      69.940  71.680  60.100  1.00  0.00            
ATOM   2203 HG22 VAL   197      68.640  71.370  58.840  1.00  0.00            
ATOM   2204 HG23 VAL   197      69.820  70.030  59.390  1.00  0.00            
ATOM   2205  C   VAL   197      68.350  70.340  63.290  1.00  0.00            
ATOM   2206  O   VAL   197      68.260  71.370  63.960  1.00  0.00            
ATOM   2207  N   GLY   198      67.820  69.190  63.760  1.00  0.00            
ATOM   2208  HN  GLY   198      67.850  68.360  63.200  1.00  0.00            
ATOM   2209  CA  GLY   198      66.950  69.040  64.880  1.00  0.00            
ATOM   2210  HA1 GLY   198      66.340  68.150  64.770  1.00  0.00            
ATOM   2211  HA2 GLY   198      66.430  69.990  64.880  1.00  0.00            
ATOM   2212  C   GLY   198      67.830  68.980  66.080  1.00  0.00            
ATOM   2213  O   GLY   198      67.310  69.140  67.190  1.00  0.00            
ATOM   2214  N   GLY   199      69.120  68.650  65.920  1.00  0.00            
ATOM   2215  HN  GLY   199      69.470  68.200  65.100  1.00  0.00            
ATOM   2216  CA  GLY   199      70.010  68.670  67.040  1.00  0.00            
ATOM   2217  HA1 GLY   199      70.740  68.000  66.620  1.00  0.00            
ATOM   2218  HA2 GLY   199      69.520  68.300  67.930  1.00  0.00            
ATOM   2219  C   GLY   199      70.570  70.030  67.260  1.00  0.00            
ATOM   2220  O   GLY   199      70.710  70.510  68.390  1.00  0.00            
ATOM   2221  N   ALA   200      70.860  70.710  66.140  1.00  0.00            
ATOM   2222  HN  ALA   200      70.560  70.320  65.270  1.00  0.00            
ATOM   2223  CA  ALA   200      71.440  72.010  66.070  1.00  0.00            
ATOM   2224  HA  ALA   200      72.420  71.870  66.480  1.00  0.00            
ATOM   2225  CB  ALA   200      71.440  72.510  64.620  1.00  0.00            
ATOM   2226  HB1 ALA   200      72.130  71.880  64.030  1.00  0.00            
ATOM   2227  HB2 ALA   200      71.900  73.520  64.520  1.00  0.00            
ATOM   2228  HB3 ALA   200      70.440  72.460  64.120  1.00  0.00            
ATOM   2229  C   ALA   200      70.710  73.060  66.850  1.00  0.00            
ATOM   2230  O   ALA   200      71.310  73.690  67.720  1.00  0.00            
ATOM   2231  N   LEU   201      69.400  73.110  66.570  1.00  0.00            
ATOM   2232  HN  LEU   201      69.060  72.460  65.900  1.00  0.00            
ATOM   2233  CA  LEU   201      68.560  74.200  66.990  1.00  0.00            
ATOM   2234  HA  LEU   201      69.130  75.060  67.300  1.00  0.00            
ATOM   2235  CB  LEU   201      67.860  74.780  65.750  1.00  0.00            
ATOM   2236  HB1 LEU   201      67.350  75.730  66.030  1.00  0.00            
ATOM   2237  HB2 LEU   201      67.020  74.150  65.380  1.00  0.00            
ATOM   2238  CG  LEU   201      68.710  75.060  64.500  1.00  0.00            
ATOM   2239  HG  LEU   201      69.130  74.140  64.030  1.00  0.00            
ATOM   2240  CD1 LEU   201      67.780  75.650  63.430  1.00  0.00            
ATOM   2241 HD11 LEU   201      67.070  76.390  63.880  1.00  0.00            
ATOM   2242 HD12 LEU   201      67.190  74.790  63.050  1.00  0.00            
ATOM   2243 HD13 LEU   201      68.250  76.140  62.550  1.00  0.00            
ATOM   2244  CD2 LEU   201      69.930  75.980  64.640  1.00  0.00            
ATOM   2245 HD21 LEU   201      70.530  76.050  63.700  1.00  0.00            
ATOM   2246 HD22 LEU   201      70.630  75.550  65.380  1.00  0.00            
ATOM   2247 HD23 LEU   201      69.580  76.990  64.960  1.00  0.00            
ATOM   2248  C   LEU   201      67.620  73.960  68.110  1.00  0.00            
ATOM   2249  O   LEU   201      66.560  74.570  68.270  1.00  0.00            
ATOM   2250  N   THR   202      68.010  73.020  68.990  1.00  0.00            
ATOM   2251  HN  THR   202      68.840  72.490  68.850  1.00  0.00            
ATOM   2252  CA  THR   202      67.170  72.570  70.060  1.00  0.00            
ATOM   2253  HA  THR   202      66.210  72.360  69.610  1.00  0.00            
ATOM   2254  CB  THR   202      67.640  71.280  70.680  1.00  0.00            
ATOM   2255  HB  THR   202      67.530  70.460  69.940  1.00  0.00            
ATOM   2256  OG1 THR   202      66.980  70.930  71.880  1.00  0.00            
ATOM   2257  HG1 THR   202      67.350  71.440  72.620  1.00  0.00            
ATOM   2258  CG2 THR   202      69.120  71.290  71.090  1.00  0.00            
ATOM   2259 HG21 THR   202      69.380  70.230  71.320  1.00  0.00            
ATOM   2260 HG22 THR   202      69.350  71.970  71.940  1.00  0.00            
ATOM   2261 HG23 THR   202      69.720  71.650  70.240  1.00  0.00            
ATOM   2262  C   THR   202      66.850  73.610  71.070  1.00  0.00            
ATOM   2263  O   THR   202      65.730  73.680  71.590  1.00  0.00            
ATOM   2264  N   GLU   203      67.830  74.440  71.470  1.00  0.00            
ATOM   2265  HN  GLU   203      68.670  74.540  70.940  1.00  0.00            
ATOM   2266  CA  GLU   203      67.710  75.480  72.440  1.00  0.00            
ATOM   2267  HA  GLU   203      66.850  75.240  73.050  1.00  0.00            
ATOM   2268  CB  GLU   203      68.870  75.570  73.450  1.00  0.00            
ATOM   2269  HB1 GLU   203      68.670  76.120  74.390  1.00  0.00            
ATOM   2270  HB2 GLU   203      69.780  75.980  72.960  1.00  0.00            
ATOM   2271  CG  GLU   203      69.400  74.230  73.960  1.00  0.00            
ATOM   2272  HG1 GLU   203      70.020  74.540  74.830  1.00  0.00            
ATOM   2273  HG2 GLU   203      69.940  73.650  73.180  1.00  0.00            
ATOM   2274  CD  GLU   203      68.330  73.350  74.590  1.00  0.00            
ATOM   2275  OE1 GLU   203      67.960  72.310  73.990  1.00  0.00            
ATOM   2276  OE2 GLU   203      67.850  73.660  75.710  1.00  0.00            
ATOM   2277  C   GLU   203      67.580  76.810  71.780  1.00  0.00            
ATOM   2278  O   GLU   203      67.220  77.840  72.360  1.00  0.00            
ATOM   2279  N   VAL   204      67.770  76.790  70.450  1.00  0.00            
ATOM   2280  HN  VAL   204      68.040  75.980  69.940  1.00  0.00            
ATOM   2281  CA  VAL   204      67.630  77.990  69.680  1.00  0.00            
ATOM   2282  HA  VAL   204      68.130  78.770  70.230  1.00  0.00            
ATOM   2283  CB  VAL   204      68.450  77.830  68.440  1.00  0.00            
ATOM   2284  HB  VAL   204      68.250  76.830  68.000  1.00  0.00            
ATOM   2285  CG1 VAL   204      68.210  78.940  67.390  1.00  0.00            
ATOM   2286 HG11 VAL   204      67.200  78.710  67.010  1.00  0.00            
ATOM   2287 HG12 VAL   204      68.800  78.890  66.450  1.00  0.00            
ATOM   2288 HG13 VAL   204      68.140  79.990  67.740  1.00  0.00            
ATOM   2289  CG2 VAL   204      69.920  77.970  68.850  1.00  0.00            
ATOM   2290 HG21 VAL   204      70.530  77.910  67.920  1.00  0.00            
ATOM   2291 HG22 VAL   204      70.200  77.150  69.550  1.00  0.00            
ATOM   2292 HG23 VAL   204      70.220  78.910  69.350  1.00  0.00            
ATOM   2293  C   VAL   204      66.230  78.360  69.350  1.00  0.00            
ATOM   2294  O   VAL   204      65.890  79.540  69.500  1.00  0.00            
ATOM   2295  N   SER   205      65.340  77.380  69.080  1.00  0.00            
ATOM   2296  HN  SER   205      65.740  76.500  69.300  1.00  0.00            
ATOM   2297  CA  SER   205      63.920  77.430  68.990  1.00  0.00            
ATOM   2298  HA  SER   205      63.690  76.790  69.830  1.00  0.00            
ATOM   2299  CB  SER   205      63.250  78.800  69.170  1.00  0.00            
ATOM   2300  HB1 SER   205      63.640  79.590  68.490  1.00  0.00            
ATOM   2301  HB2 SER   205      63.450  79.140  70.210  1.00  0.00            
ATOM   2302  OG  SER   205      61.860  78.890  68.890  1.00  0.00            
ATOM   2303  HG1 SER   205      61.450  79.610  69.380  1.00  0.00            
ATOM   2304  C   SER   205      63.330  76.740  67.810  1.00  0.00            
ATOM   2305  O   SER   205      63.860  76.810  66.700  1.00  0.00            
ATOM   2306  N   TRP   206      62.180  76.080  68.020  1.00  0.00            
ATOM   2307  HN  TRP   206      61.870  76.020  68.960  1.00  0.00            
ATOM   2308  CA  TRP   206      61.420  75.420  67.000  1.00  0.00            
ATOM   2309  HA  TRP   206      62.200  74.770  66.640  1.00  0.00            
ATOM   2310  CB  TRP   206      60.250  74.620  67.590  1.00  0.00            
ATOM   2311  HB1 TRP   206      60.640  73.710  68.090  1.00  0.00            
ATOM   2312  HB2 TRP   206      59.620  74.210  66.780  1.00  0.00            
ATOM   2313  CG  TRP   206      59.410  75.380  68.570  1.00  0.00            
ATOM   2314  CD1 TRP   206      59.600  75.530  69.910  1.00  0.00            
ATOM   2315  HD1 TRP   206      60.410  75.020  70.420  1.00  0.00            
ATOM   2316  NE1 TRP   206      58.570  76.260  70.450  1.00  0.00            
ATOM   2317  HE1 TRP   206      58.430  76.390  71.410  1.00  0.00            
ATOM   2318  CE2 TRP   206      57.760  76.700  69.430  1.00  0.00            
ATOM   2319  CD2 TRP   206      58.230  76.120  68.260  1.00  0.00            
ATOM   2320  CE3 TRP   206      57.610  76.440  67.090  1.00  0.00            
ATOM   2321  HE3 TRP   206      57.970  76.140  66.110  1.00  0.00            
ATOM   2322  CZ3 TRP   206      56.420  77.120  67.100  1.00  0.00            
ATOM   2323  HZ3 TRP   206      55.900  77.360  66.180  1.00  0.00            
ATOM   2324  CZ2 TRP   206      56.620  77.420  69.470  1.00  0.00            
ATOM   2325  HZ2 TRP   206      56.240  77.800  70.410  1.00  0.00            
ATOM   2326  CH2 TRP   206      55.930  77.610  68.290  1.00  0.00            
ATOM   2327  HH2 TRP   206      55.050  78.230  68.250  1.00  0.00            
ATOM   2328  C   TRP   206      60.990  76.320  65.900  1.00  0.00            
ATOM   2329  O   TRP   206      60.800  75.880  64.770  1.00  0.00            
ATOM   2330  N   ARG   207      60.790  77.620  66.190  1.00  0.00            
ATOM   2331  HN  ARG   207      61.040  77.970  67.090  1.00  0.00            
ATOM   2332  CA  ARG   207      60.580  78.610  65.180  1.00  0.00            
ATOM   2333  HA  ARG   207      59.780  78.170  64.610  1.00  0.00            
ATOM   2334  CB  ARG   207      60.050  79.910  65.820  1.00  0.00            
ATOM   2335  HB1 ARG   207      59.820  80.640  65.020  1.00  0.00            
ATOM   2336  HB2 ARG   207      60.900  80.310  66.420  1.00  0.00            
ATOM   2337  CG  ARG   207      58.850  79.910  66.760  1.00  0.00            
ATOM   2338  HG1 ARG   207      59.280  79.480  67.690  1.00  0.00            
ATOM   2339  HG2 ARG   207      58.080  79.320  66.210  1.00  0.00            
ATOM   2340  CD  ARG   207      58.200  81.250  67.100  1.00  0.00            
ATOM   2341  HD1 ARG   207      58.010  81.900  66.220  1.00  0.00            
ATOM   2342  HD2 ARG   207      58.900  81.830  67.740  1.00  0.00            
ATOM   2343  NE  ARG   207      56.970  80.970  67.900  1.00  0.00            
ATOM   2344  HE  ARG   207      56.090  80.940  67.420  1.00  0.00            
ATOM   2345  CZ  ARG   207      56.910  80.860  69.250  1.00  0.00            
ATOM   2346  NH1 ARG   207      58.020  80.770  70.040  1.00  0.00            
ATOM   2347 HH11 ARG   207      58.930  80.600  69.660  1.00  0.00            
ATOM   2348 HH12 ARG   207      58.000  80.980  71.010  1.00  0.00            
ATOM   2349  NH2 ARG   207      55.650  80.970  69.790  1.00  0.00            
ATOM   2350 HH21 ARG   207      54.890  80.650  69.230  1.00  0.00            
ATOM   2351 HH22 ARG   207      55.610  80.910  70.780  1.00  0.00            
ATOM   2352  C   ARG   207      61.670  78.810  64.190  1.00  0.00            
ATOM   2353  O   ARG   207      61.350  78.920  63.010  1.00  0.00            
ATOM   2354  N   TRP   208      62.940  78.830  64.630  1.00  0.00            
ATOM   2355  HN  TRP   208      63.040  78.820  65.620  1.00  0.00            
ATOM   2356  CA  TRP   208      64.060  78.700  63.750  1.00  0.00            
ATOM   2357  HA  TRP   208      63.920  79.400  62.940  1.00  0.00            
ATOM   2358  CB  TRP   208      65.370  79.190  64.400  1.00  0.00            
ATOM   2359  HB1 TRP   208      66.180  79.120  63.640  1.00  0.00            
ATOM   2360  HB2 TRP   208      65.610  78.460  65.210  1.00  0.00            
ATOM   2361  CG  TRP   208      65.380  80.530  65.050  1.00  0.00            
ATOM   2362  CD1 TRP   208      65.370  80.880  66.370  1.00  0.00            
ATOM   2363  HD1 TRP   208      65.340  80.240  67.240  1.00  0.00            
ATOM   2364  NE1 TRP   208      65.430  82.250  66.460  1.00  0.00            
ATOM   2365  HE1 TRP   208      65.370  82.710  67.310  1.00  0.00            
ATOM   2366  CE2 TRP   208      65.600  82.760  65.200  1.00  0.00            
ATOM   2367  CD2 TRP   208      65.560  81.720  64.280  1.00  0.00            
ATOM   2368  CE3 TRP   208      65.600  81.990  62.950  1.00  0.00            
ATOM   2369  HE3 TRP   208      65.430  81.250  62.190  1.00  0.00            
ATOM   2370  CZ3 TRP   208      65.850  83.290  62.560  1.00  0.00            
ATOM   2371  HZ3 TRP   208      65.900  83.420  61.490  1.00  0.00            
ATOM   2372  CZ2 TRP   208      65.810  84.050  64.830  1.00  0.00            
ATOM   2373  HZ2 TRP   208      65.890  84.870  65.530  1.00  0.00            
ATOM   2374  CH2 TRP   208      65.960  84.300  63.480  1.00  0.00            
ATOM   2375  HH2 TRP   208      66.060  85.270  63.010  1.00  0.00            
ATOM   2376  C   TRP   208      64.230  77.390  63.060  1.00  0.00            
ATOM   2377  O   TRP   208      64.480  77.400  61.860  1.00  0.00            
ATOM   2378  N   ALA   209      64.000  76.270  63.780  1.00  0.00            
ATOM   2379  HN  ALA   209      63.780  76.310  64.750  1.00  0.00            
ATOM   2380  CA  ALA   209      64.190  74.960  63.250  1.00  0.00            
ATOM   2381  HA  ALA   209      65.220  74.810  62.950  1.00  0.00            
ATOM   2382  CB  ALA   209      63.970  73.970  64.410  1.00  0.00            
ATOM   2383  HB1 ALA   209      62.990  74.250  64.860  1.00  0.00            
ATOM   2384  HB2 ALA   209      64.780  74.300  65.100  1.00  0.00            
ATOM   2385  HB3 ALA   209      63.970  72.900  64.120  1.00  0.00            
ATOM   2386  C   ALA   209      63.290  74.530  62.140  1.00  0.00            
ATOM   2387  O   ALA   209      63.680  73.740  61.290  1.00  0.00            
ATOM   2388  N   PHE   210      61.990  74.880  62.210  1.00  0.00            
ATOM   2389  HN  PHE   210      61.610  75.230  63.060  1.00  0.00            
ATOM   2390  CA  PHE   210      60.960  74.860  61.220  1.00  0.00            
ATOM   2391  HA  PHE   210      60.960  73.880  60.770  1.00  0.00            
ATOM   2392  CB  PHE   210      59.540  75.180  61.720  1.00  0.00            
ATOM   2393  HB1 PHE   210      58.900  75.290  60.820  1.00  0.00            
ATOM   2394  HB2 PHE   210      59.550  76.110  62.320  1.00  0.00            
ATOM   2395  CG  PHE   210      58.920  74.080  62.500  1.00  0.00            
ATOM   2396  CD1 PHE   210      58.190  74.390  63.630  1.00  0.00            
ATOM   2397  HD1 PHE   210      58.170  75.440  63.890  1.00  0.00            
ATOM   2398  CE1 PHE   210      57.580  73.450  64.420  1.00  0.00            
ATOM   2399  HE1 PHE   210      57.000  73.830  65.240  1.00  0.00            
ATOM   2400  CZ  PHE   210      57.710  72.130  64.040  1.00  0.00            
ATOM   2401  HZ  PHE   210      57.240  71.400  64.680  1.00  0.00            
ATOM   2402  CD2 PHE   210      59.020  72.740  62.180  1.00  0.00            
ATOM   2403  HD2 PHE   210      59.690  72.360  61.420  1.00  0.00            
ATOM   2404  CE2 PHE   210      58.450  71.760  62.950  1.00  0.00            
ATOM   2405  HE2 PHE   210      58.580  70.700  62.750  1.00  0.00            
ATOM   2406  C   PHE   210      61.350  75.710  60.050  1.00  0.00            
ATOM   2407  O   PHE   210      61.260  75.340  58.880  1.00  0.00            
ATOM   2408  N   LEU   211      61.900  76.920  60.270  1.00  0.00            
ATOM   2409  HN  LEU   211      61.920  77.270  61.200  1.00  0.00            
ATOM   2410  CA  LEU   211      62.230  77.900  59.290  1.00  0.00            
ATOM   2411  HA  LEU   211      61.390  77.970  58.620  1.00  0.00            
ATOM   2412  CB  LEU   211      62.540  79.250  59.950  1.00  0.00            
ATOM   2413  HB1 LEU   211      63.540  79.230  60.440  1.00  0.00            
ATOM   2414  HB2 LEU   211      61.810  79.360  60.780  1.00  0.00            
ATOM   2415  CG  LEU   211      62.480  80.520  59.080  1.00  0.00            
ATOM   2416  HG  LEU   211      63.010  80.360  58.120  1.00  0.00            
ATOM   2417  CD1 LEU   211      61.000  80.800  58.780  1.00  0.00            
ATOM   2418 HD11 LEU   211      60.810  81.690  58.150  1.00  0.00            
ATOM   2419 HD12 LEU   211      60.560  81.150  59.740  1.00  0.00            
ATOM   2420 HD13 LEU   211      60.470  79.910  58.390  1.00  0.00            
ATOM   2421  CD2 LEU   211      62.910  81.690  59.980  1.00  0.00            
ATOM   2422 HD21 LEU   211      63.890  81.320  60.370  1.00  0.00            
ATOM   2423 HD22 LEU   211      62.160  81.680  60.810  1.00  0.00            
ATOM   2424 HD23 LEU   211      62.980  82.620  59.390  1.00  0.00            
ATOM   2425  C   LEU   211      63.370  77.470  58.430  1.00  0.00            
ATOM   2426  O   LEU   211      63.420  77.830  57.250  1.00  0.00            
ATOM   2427  N   VAL   212      64.180  76.480  58.840  1.00  0.00            
ATOM   2428  HN  VAL   212      64.060  76.160  59.780  1.00  0.00            
ATOM   2429  CA  VAL   212      65.110  75.720  58.050  1.00  0.00            
ATOM   2430  HA  VAL   212      65.830  76.400  57.600  1.00  0.00            
ATOM   2431  CB  VAL   212      65.840  74.660  58.810  1.00  0.00            
ATOM   2432  HB  VAL   212      65.090  73.970  59.270  1.00  0.00            
ATOM   2433  CG1 VAL   212      66.850  73.790  58.040  1.00  0.00            
ATOM   2434 HG11 VAL   212      67.390  74.450  57.320  1.00  0.00            
ATOM   2435 HG12 VAL   212      66.360  73.020  57.420  1.00  0.00            
ATOM   2436 HG13 VAL   212      67.620  73.240  58.620  1.00  0.00            
ATOM   2437  CG2 VAL   212      66.600  75.380  59.940  1.00  0.00            
ATOM   2438 HG21 VAL   212      67.440  75.940  59.470  1.00  0.00            
ATOM   2439 HG22 VAL   212      66.970  74.670  60.710  1.00  0.00            
ATOM   2440 HG23 VAL   212      65.970  76.090  60.520  1.00  0.00            
ATOM   2441  C   VAL   212      64.540  75.110  56.820  1.00  0.00            
ATOM   2442  O   VAL   212      65.210  75.100  55.800  1.00  0.00            
ATOM   2443  N   ASN   213      63.290  74.600  56.800  1.00  0.00            
ATOM   2444  HN  ASN   213      62.790  74.640  57.670  1.00  0.00            
ATOM   2445  CA  ASN   213      62.650  74.100  55.630  1.00  0.00            
ATOM   2446  HA  ASN   213      63.230  73.260  55.270  1.00  0.00            
ATOM   2447  CB  ASN   213      61.170  73.830  55.970  1.00  0.00            
ATOM   2448  HB1 ASN   213      60.560  73.670  55.050  1.00  0.00            
ATOM   2449  HB2 ASN   213      60.680  74.670  56.500  1.00  0.00            
ATOM   2450  CG  ASN   213      61.000  72.580  56.820  1.00  0.00            
ATOM   2451  OD1 ASN   213      61.630  71.570  56.500  1.00  0.00            
ATOM   2452  ND2 ASN   213      59.970  72.640  57.700  1.00  0.00            
ATOM   2453 HD21 ASN   213      59.500  71.770  57.870  1.00  0.00            
ATOM   2454 HD22 ASN   213      59.630  73.520  58.050  1.00  0.00            
ATOM   2455  C   ASN   213      62.570  75.100  54.520  1.00  0.00            
ATOM   2456  O   ASN   213      62.690  74.680  53.370  1.00  0.00            
ATOM   2457  N   VAL   214      62.290  76.370  54.870  1.00  0.00            
ATOM   2458  HN  VAL   214      62.380  76.590  55.830  1.00  0.00            
ATOM   2459  CA  VAL   214      61.960  77.450  53.990  1.00  0.00            
ATOM   2460  HA  VAL   214      61.110  77.090  53.430  1.00  0.00            
ATOM   2461  CB  VAL   214      61.580  78.720  54.690  1.00  0.00            
ATOM   2462  HB  VAL   214      62.430  79.060  55.310  1.00  0.00            
ATOM   2463  CG1 VAL   214      61.090  79.820  53.730  1.00  0.00            
ATOM   2464 HG11 VAL   214      62.040  80.220  53.300  1.00  0.00            
ATOM   2465 HG12 VAL   214      60.480  80.590  54.240  1.00  0.00            
ATOM   2466 HG13 VAL   214      60.550  79.230  52.960  1.00  0.00            
ATOM   2467  CG2 VAL   214      60.440  78.450  55.690  1.00  0.00            
ATOM   2468 HG21 VAL   214      60.190  79.410  56.170  1.00  0.00            
ATOM   2469 HG22 VAL   214      60.630  77.780  56.550  1.00  0.00            
ATOM   2470 HG23 VAL   214      59.500  78.120  55.200  1.00  0.00            
ATOM   2471  C   VAL   214      63.030  77.730  52.990  1.00  0.00            
ATOM   2472  O   VAL   214      62.640  77.850  51.830  1.00  0.00            
ATOM   2473  N   PRO   215      64.300  77.960  53.140  1.00  0.00            
ATOM   2474  CD  PRO   215      64.930  78.150  54.440  1.00  0.00            
ATOM   2475  HD1 PRO   215      64.610  77.380  55.170  1.00  0.00            
ATOM   2476  HD2 PRO   215      64.580  79.150  54.770  1.00  0.00            
ATOM   2477  CA  PRO   215      65.210  78.370  52.110  1.00  0.00            
ATOM   2478  HA  PRO   215      64.670  79.090  51.510  1.00  0.00            
ATOM   2479  CB  PRO   215      66.430  78.920  52.840  1.00  0.00            
ATOM   2480  HB1 PRO   215      66.040  79.930  53.080  1.00  0.00            
ATOM   2481  HB2 PRO   215      67.350  78.920  52.220  1.00  0.00            
ATOM   2482  CG  PRO   215      66.440  78.130  54.160  1.00  0.00            
ATOM   2483  HG1 PRO   215      66.840  77.090  54.100  1.00  0.00            
ATOM   2484  HG2 PRO   215      67.040  78.710  54.900  1.00  0.00            
ATOM   2485  C   PRO   215      65.570  77.240  51.200  1.00  0.00            
ATOM   2486  O   PRO   215      65.880  77.470  50.040  1.00  0.00            
ATOM   2487  N   ILE   216      65.650  75.990  51.700  1.00  0.00            
ATOM   2488  HN  ILE   216      65.320  75.880  52.640  1.00  0.00            
ATOM   2489  CA  ILE   216      65.780  74.810  50.900  1.00  0.00            
ATOM   2490  HA  ILE   216      66.650  74.930  50.270  1.00  0.00            
ATOM   2491  CB  ILE   216      66.030  73.530  51.640  1.00  0.00            
ATOM   2492  HB  ILE   216      65.120  73.070  52.080  1.00  0.00            
ATOM   2493  CG2 ILE   216      66.680  72.500  50.690  1.00  0.00            
ATOM   2494 HG21 ILE   216      66.100  72.430  49.740  1.00  0.00            
ATOM   2495 HG22 ILE   216      66.720  71.470  51.100  1.00  0.00            
ATOM   2496 HG23 ILE   216      67.680  72.860  50.380  1.00  0.00            
ATOM   2497  CG1 ILE   216      67.030  73.720  52.780  1.00  0.00            
ATOM   2498 HG11 ILE   216      66.680  74.430  53.560  1.00  0.00            
ATOM   2499 HG12 ILE   216      67.850  74.370  52.420  1.00  0.00            
ATOM   2500  CD  ILE   216      67.650  72.480  53.430  1.00  0.00            
ATOM   2501  HD1 ILE   216      66.780  71.790  53.520  1.00  0.00            
ATOM   2502  HD2 ILE   216      67.970  72.790  54.440  1.00  0.00            
ATOM   2503  HD3 ILE   216      68.470  71.970  52.880  1.00  0.00            
ATOM   2504  C   ILE   216      64.580  74.660  50.040  1.00  0.00            
ATOM   2505  O   ILE   216      64.750  74.400  48.850  1.00  0.00            
ATOM   2506  N   GLY   217      63.360  74.840  50.570  1.00  0.00            
ATOM   2507  HN  GLY   217      63.270  74.950  51.560  1.00  0.00            
ATOM   2508  CA  GLY   217      62.110  74.920  49.880  1.00  0.00            
ATOM   2509  HA1 GLY   217      61.390  75.210  50.640  1.00  0.00            
ATOM   2510  HA2 GLY   217      61.970  73.920  49.510  1.00  0.00            
ATOM   2511  C   GLY   217      62.130  75.860  48.720  1.00  0.00            
ATOM   2512  O   GLY   217      61.880  75.480  47.580  1.00  0.00            
ATOM   2513  N   LEU   218      62.560  77.100  49.010  1.00  0.00            
ATOM   2514  HN  LEU   218      62.630  77.260  49.990  1.00  0.00            
ATOM   2515  CA  LEU   218      62.840  78.070  48.000  1.00  0.00            
ATOM   2516  HA  LEU   218      61.900  78.170  47.480  1.00  0.00            
ATOM   2517  CB  LEU   218      63.350  79.400  48.590  1.00  0.00            
ATOM   2518  HB1 LEU   218      63.720  80.100  47.820  1.00  0.00            
ATOM   2519  HB2 LEU   218      64.200  79.190  49.270  1.00  0.00            
ATOM   2520  CG  LEU   218      62.470  80.250  49.530  1.00  0.00            
ATOM   2521  HG  LEU   218      62.160  79.500  50.280  1.00  0.00            
ATOM   2522  CD1 LEU   218      63.260  81.330  50.290  1.00  0.00            
ATOM   2523 HD11 LEU   218      63.660  82.050  49.530  1.00  0.00            
ATOM   2524 HD12 LEU   218      64.120  80.850  50.810  1.00  0.00            
ATOM   2525 HD13 LEU   218      62.600  81.860  51.010  1.00  0.00            
ATOM   2526  CD2 LEU   218      61.190  80.830  48.910  1.00  0.00            
ATOM   2527 HD21 LEU   218      60.650  81.460  49.650  1.00  0.00            
ATOM   2528 HD22 LEU   218      60.480  80.040  48.580  1.00  0.00            
ATOM   2529 HD23 LEU   218      61.470  81.490  48.070  1.00  0.00            
ATOM   2530  C   LEU   218      63.770  77.630  46.910  1.00  0.00            
ATOM   2531  O   LEU   218      63.510  77.830  45.730  1.00  0.00            
ATOM   2532  N   VAL   219      64.980  77.150  47.250  1.00  0.00            
ATOM   2533  HN  VAL   219      65.190  77.040  48.220  1.00  0.00            
ATOM   2534  CA  VAL   219      65.850  76.520  46.310  1.00  0.00            
ATOM   2535  HA  VAL   219      66.020  77.250  45.540  1.00  0.00            
ATOM   2536  CB  VAL   219      67.170  76.160  46.950  1.00  0.00            
ATOM   2537  HB  VAL   219      67.060  75.580  47.890  1.00  0.00            
ATOM   2538  CG1 VAL   219      68.090  75.430  45.960  1.00  0.00            
ATOM   2539 HG11 VAL   219      69.080  75.200  46.420  1.00  0.00            
ATOM   2540 HG12 VAL   219      68.270  76.080  45.070  1.00  0.00            
ATOM   2541 HG13 VAL   219      67.660  74.490  45.560  1.00  0.00            
ATOM   2542  CG2 VAL   219      67.810  77.500  47.360  1.00  0.00            
ATOM   2543 HG21 VAL   219      68.080  78.070  46.450  1.00  0.00            
ATOM   2544 HG22 VAL   219      68.740  77.290  47.930  1.00  0.00            
ATOM   2545 HG23 VAL   219      67.180  78.190  47.960  1.00  0.00            
ATOM   2546  C   VAL   219      65.340  75.430  45.430  1.00  0.00            
ATOM   2547  O   VAL   219      65.600  75.420  44.230  1.00  0.00            
ATOM   2548  N   MET   220      64.550  74.520  46.030  1.00  0.00            
ATOM   2549  HN  MET   220      64.480  74.560  47.020  1.00  0.00            
ATOM   2550  CA  MET   220      63.930  73.390  45.400  1.00  0.00            
ATOM   2551  HA  MET   220      64.720  72.930  44.820  1.00  0.00            
ATOM   2552  CB  MET   220      63.340  72.330  46.330  1.00  0.00            
ATOM   2553  HB1 MET   220      62.630  71.670  45.780  1.00  0.00            
ATOM   2554  HB2 MET   220      62.780  72.910  47.090  1.00  0.00            
ATOM   2555  CG  MET   220      64.250  71.400  47.140  1.00  0.00            
ATOM   2556  HG1 MET   220      63.660  70.840  47.900  1.00  0.00            
ATOM   2557  HG2 MET   220      64.950  72.020  47.740  1.00  0.00            
ATOM   2558  SD  MET   220      65.340  70.380  46.100  1.00  0.00            
ATOM   2559  CE  MET   220      66.260  69.750  47.530  1.00  0.00            
ATOM   2560  HE1 MET   220      67.270  69.390  47.230  1.00  0.00            
ATOM   2561  HE2 MET   220      65.680  68.890  47.950  1.00  0.00            
ATOM   2562  HE3 MET   220      66.410  70.480  48.360  1.00  0.00            
ATOM   2563  C   MET   220      62.970  73.700  44.300  1.00  0.00            
ATOM   2564  O   MET   220      62.960  73.130  43.220  1.00  0.00            
ATOM   2565  N   ILE   221      62.190  74.770  44.550  1.00  0.00            
ATOM   2566  HN  ILE   221      62.290  75.140  45.470  1.00  0.00            
ATOM   2567  CA  ILE   221      61.460  75.510  43.560  1.00  0.00            
ATOM   2568  HA  ILE   221      60.790  74.790  43.120  1.00  0.00            
ATOM   2569  CB  ILE   221      60.650  76.590  44.220  1.00  0.00            
ATOM   2570  HB  ILE   221      61.470  77.040  44.810  1.00  0.00            
ATOM   2571  CG2 ILE   221      60.010  77.590  43.250  1.00  0.00            
ATOM   2572 HG21 ILE   221      60.740  78.100  42.580  1.00  0.00            
ATOM   2573 HG22 ILE   221      59.370  78.370  43.720  1.00  0.00            
ATOM   2574 HG23 ILE   221      59.380  77.010  42.540  1.00  0.00            
ATOM   2575  CG1 ILE   221      59.560  76.200  45.240  1.00  0.00            
ATOM   2576 HG11 ILE   221      59.250  77.140  45.740  1.00  0.00            
ATOM   2577 HG12 ILE   221      59.930  75.390  45.910  1.00  0.00            
ATOM   2578  CD  ILE   221      58.420  75.480  44.530  1.00  0.00            
ATOM   2579  HD1 ILE   221      57.780  75.040  45.330  1.00  0.00            
ATOM   2580  HD2 ILE   221      58.660  74.640  43.840  1.00  0.00            
ATOM   2581  HD3 ILE   221      57.790  76.200  43.970  1.00  0.00            
ATOM   2582  C   ILE   221      62.230  76.050  42.410  1.00  0.00            
ATOM   2583  O   ILE   221      61.740  75.860  41.300  1.00  0.00            
ATOM   2584  N   TYR   222      63.340  76.750  42.720  1.00  0.00            
ATOM   2585  HN  TYR   222      63.520  76.840  43.700  1.00  0.00            
ATOM   2586  CA  TYR   222      64.190  77.430  41.800  1.00  0.00            
ATOM   2587  HA  TYR   222      63.620  78.060  41.140  1.00  0.00            
ATOM   2588  CB  TYR   222      65.160  78.350  42.560  1.00  0.00            
ATOM   2589  HB1 TYR   222      65.830  77.660  43.120  1.00  0.00            
ATOM   2590  HB2 TYR   222      64.610  79.120  43.140  1.00  0.00            
ATOM   2591  CG  TYR   222      66.090  79.070  41.640  1.00  0.00            
ATOM   2592  CD1 TYR   222      65.610  79.820  40.580  1.00  0.00            
ATOM   2593  HD1 TYR   222      64.550  79.880  40.390  1.00  0.00            
ATOM   2594  CE1 TYR   222      66.480  80.580  39.830  1.00  0.00            
ATOM   2595  HE1 TYR   222      66.140  81.120  38.970  1.00  0.00            
ATOM   2596  CZ  TYR   222      67.830  80.440  40.080  1.00  0.00            
ATOM   2597  OH  TYR   222      68.620  81.160  39.150  1.00  0.00            
ATOM   2598  HH  TYR   222      69.500  81.100  39.510  1.00  0.00            
ATOM   2599  CD2 TYR   222      67.400  79.200  42.010  1.00  0.00            
ATOM   2600  HD2 TYR   222      67.910  78.760  42.860  1.00  0.00            
ATOM   2601  CE2 TYR   222      68.330  79.770  41.170  1.00  0.00            
ATOM   2602  HE2 TYR   222      69.400  79.730  41.240  1.00  0.00            
ATOM   2603  C   TYR   222      64.860  76.540  40.800  1.00  0.00            
ATOM   2604  O   TYR   222      64.910  76.740  39.590  1.00  0.00            
ATOM   2605  N   LEU   223      65.300  75.400  41.370  1.00  0.00            
ATOM   2606  HN  LEU   223      65.250  75.200  42.340  1.00  0.00            
ATOM   2607  CA  LEU   223      65.720  74.330  40.520  1.00  0.00            
ATOM   2608  HA  LEU   223      66.360  74.740  39.750  1.00  0.00            
ATOM   2609  CB  LEU   223      66.420  73.150  41.210  1.00  0.00            
ATOM   2610  HB1 LEU   223      66.820  72.530  40.390  1.00  0.00            
ATOM   2611  HB2 LEU   223      65.760  72.560  41.880  1.00  0.00            
ATOM   2612  CG  LEU   223      67.670  73.580  42.000  1.00  0.00            
ATOM   2613  HG  LEU   223      67.290  74.230  42.810  1.00  0.00            
ATOM   2614  CD1 LEU   223      68.330  72.290  42.500  1.00  0.00            
ATOM   2615 HD11 LEU   223      67.580  71.680  43.060  1.00  0.00            
ATOM   2616 HD12 LEU   223      69.140  72.520  43.230  1.00  0.00            
ATOM   2617 HD13 LEU   223      68.750  71.710  41.650  1.00  0.00            
ATOM   2618  CD2 LEU   223      68.710  74.360  41.160  1.00  0.00            
ATOM   2619 HD21 LEU   223      68.250  75.340  40.930  1.00  0.00            
ATOM   2620 HD22 LEU   223      69.120  73.840  40.270  1.00  0.00            
ATOM   2621 HD23 LEU   223      69.610  74.650  41.740  1.00  0.00            
ATOM   2622  C   LEU   223      64.630  73.660  39.750  1.00  0.00            
ATOM   2623  O   LEU   223      64.790  73.530  38.540  1.00  0.00            
ATOM   2624  N   ALA   224      63.500  73.230  40.340  1.00  0.00            
ATOM   2625  HN  ALA   224      63.300  73.250  41.320  1.00  0.00            
ATOM   2626  CA  ALA   224      62.490  72.460  39.680  1.00  0.00            
ATOM   2627  HA  ALA   224      63.000  71.620  39.220  1.00  0.00            
ATOM   2628  CB  ALA   224      61.310  72.080  40.580  1.00  0.00            
ATOM   2629  HB1 ALA   224      60.420  71.650  40.070  1.00  0.00            
ATOM   2630  HB2 ALA   224      60.880  72.900  41.200  1.00  0.00            
ATOM   2631  HB3 ALA   224      61.660  71.360  41.360  1.00  0.00            
ATOM   2632  C   ALA   224      61.880  73.100  38.490  1.00  0.00            
ATOM   2633  O   ALA   224      61.470  72.480  37.510  1.00  0.00            
ATOM   2634  N   ARG   225      61.670  74.430  38.550  1.00  0.00            
ATOM   2635  HN  ARG   225      61.880  75.010  39.330  1.00  0.00            
ATOM   2636  CA  ARG   225      61.070  75.180  37.490  1.00  0.00            
ATOM   2637  HA  ARG   225      60.150  74.680  37.210  1.00  0.00            
ATOM   2638  CB  ARG   225      60.550  76.580  37.890  1.00  0.00            
ATOM   2639  HB1 ARG   225      59.920  76.470  38.790  1.00  0.00            
ATOM   2640  HB2 ARG   225      59.910  77.030  37.100  1.00  0.00            
ATOM   2641  CG  ARG   225      61.680  77.520  38.320  1.00  0.00            
ATOM   2642  HG1 ARG   225      62.320  77.690  37.430  1.00  0.00            
ATOM   2643  HG2 ARG   225      62.310  77.070  39.120  1.00  0.00            
ATOM   2644  CD  ARG   225      61.240  78.920  38.750  1.00  0.00            
ATOM   2645  HD1 ARG   225      61.210  78.890  39.860  1.00  0.00            
ATOM   2646  HD2 ARG   225      60.250  79.230  38.370  1.00  0.00            
ATOM   2647  NE  ARG   225      62.330  79.890  38.440  1.00  0.00            
ATOM   2648  HE  ARG   225      62.900  79.780  37.620  1.00  0.00            
ATOM   2649  CZ  ARG   225      62.330  81.150  38.960  1.00  0.00            
ATOM   2650  NH1 ARG   225      61.320  81.610  39.760  1.00  0.00            
ATOM   2651 HH11 ARG   225      60.530  81.020  39.940  1.00  0.00            
ATOM   2652 HH12 ARG   225      61.160  82.590  39.760  1.00  0.00            
ATOM   2653  NH2 ARG   225      63.230  82.060  38.480  1.00  0.00            
ATOM   2654 HH21 ARG   225      63.930  81.870  37.790  1.00  0.00            
ATOM   2655 HH22 ARG   225      63.280  82.930  38.970  1.00  0.00            
ATOM   2656  C   ARG   225      61.880  75.160  36.250  1.00  0.00            
ATOM   2657  O   ARG   225      61.280  75.020  35.180  1.00  0.00            
ATOM   2658  N   THR   226      63.220  75.300  36.250  1.00  0.00            
ATOM   2659  HN  THR   226      63.800  75.260  37.060  1.00  0.00            
ATOM   2660  CA  THR   226      63.980  75.260  35.040  1.00  0.00            
ATOM   2661  HA  THR   226      63.430  75.750  34.260  1.00  0.00            
ATOM   2662  CB  THR   226      65.250  76.050  35.190  1.00  0.00            
ATOM   2663  HB  THR   226      64.990  77.110  35.340  1.00  0.00            
ATOM   2664  OG1 THR   226      66.060  75.900  34.030  1.00  0.00            
ATOM   2665  HG1 THR   226      66.800  76.480  34.210  1.00  0.00            
ATOM   2666  CG2 THR   226      66.090  75.620  36.400  1.00  0.00            
ATOM   2667 HG21 THR   226      65.530  75.860  37.320  1.00  0.00            
ATOM   2668 HG22 THR   226      67.060  76.170  36.390  1.00  0.00            
ATOM   2669 HG23 THR   226      66.370  74.540  36.450  1.00  0.00            
ATOM   2670  C   THR   226      64.340  73.880  34.590  1.00  0.00            
ATOM   2671  O   THR   226      64.600  73.620  33.420  1.00  0.00            
ATOM   2672  N   ALA   227      64.250  72.930  35.530  1.00  0.00            
ATOM   2673  HN  ALA   227      63.920  73.150  36.450  1.00  0.00            
ATOM   2674  CA  ALA   227      64.770  71.600  35.410  1.00  0.00            
ATOM   2675  HA  ALA   227      65.500  71.600  34.610  1.00  0.00            
ATOM   2676  CB  ALA   227      65.550  70.960  36.570  1.00  0.00            
ATOM   2677  HB1 ALA   227      65.920  69.950  36.280  1.00  0.00            
ATOM   2678  HB2 ALA   227      65.010  71.000  37.540  1.00  0.00            
ATOM   2679  HB3 ALA   227      66.450  71.580  36.750  1.00  0.00            
ATOM   2680  C   ALA   227      63.770  70.600  34.950  1.00  0.00            
ATOM   2681  O   ALA   227      64.020  69.810  34.040  1.00  0.00            
ATOM   2682  N   LEU   228      62.580  70.500  35.560  1.00  0.00            
ATOM   2683  HN  LEU   228      62.370  71.190  36.260  1.00  0.00            
ATOM   2684  CA  LEU   228      61.550  69.570  35.220  1.00  0.00            
ATOM   2685  HA  LEU   228      61.920  68.590  34.990  1.00  0.00            
ATOM   2686  CB  LEU   228      60.550  69.380  36.370  1.00  0.00            
ATOM   2687  HB1 LEU   228      59.800  68.580  36.160  1.00  0.00            
ATOM   2688  HB2 LEU   228      60.020  70.350  36.490  1.00  0.00            
ATOM   2689  CG  LEU   228      61.050  68.950  37.760  1.00  0.00            
ATOM   2690  HG  LEU   228      61.850  69.660  38.080  1.00  0.00            
ATOM   2691  CD1 LEU   228      59.870  69.030  38.740  1.00  0.00            
ATOM   2692 HD11 LEU   228      59.060  68.380  38.340  1.00  0.00            
ATOM   2693 HD12 LEU   228      59.530  70.090  38.800  1.00  0.00            
ATOM   2694 HD13 LEU   228      60.180  68.630  39.730  1.00  0.00            
ATOM   2695  CD2 LEU   228      61.680  67.550  37.760  1.00  0.00            
ATOM   2696 HD21 LEU   228      60.880  66.790  37.800  1.00  0.00            
ATOM   2697 HD22 LEU   228      62.370  67.300  38.590  1.00  0.00            
ATOM   2698 HD23 LEU   228      62.300  67.420  36.840  1.00  0.00            
ATOM   2699  C   LEU   228      60.820  69.990  33.990  1.00  0.00            
ATOM   2700  O   LEU   228      60.700  71.140  33.590  1.00  0.00            
ATOM   2701  N   ARG   229      60.250  68.950  33.330  1.00  0.00            
ATOM   2702  HN  ARG   229      60.410  68.040  33.700  1.00  0.00            
ATOM   2703  CA  ARG   229      59.480  69.140  32.140  1.00  0.00            
ATOM   2704  HA  ARG   229      58.930  70.060  32.220  1.00  0.00            
ATOM   2705  CB  ARG   229      60.450  69.320  30.970  1.00  0.00            
ATOM   2706  HB1 ARG   229      61.030  70.260  31.110  1.00  0.00            
ATOM   2707  HB2 ARG   229      59.700  69.370  30.150  1.00  0.00            
ATOM   2708  CG  ARG   229      61.360  68.120  30.670  1.00  0.00            
ATOM   2709  HG1 ARG   229      60.800  67.190  30.420  1.00  0.00            
ATOM   2710  HG2 ARG   229      61.960  67.830  31.550  1.00  0.00            
ATOM   2711  CD  ARG   229      62.470  68.330  29.640  1.00  0.00            
ATOM   2712  HD1 ARG   229      63.050  67.390  29.570  1.00  0.00            
ATOM   2713  HD2 ARG   229      63.160  69.110  30.020  1.00  0.00            
ATOM   2714  NE  ARG   229      61.830  68.640  28.330  1.00  0.00            
ATOM   2715  HE  ARG   229      60.920  68.240  28.190  1.00  0.00            
ATOM   2716  CZ  ARG   229      62.460  69.360  27.350  1.00  0.00            
ATOM   2717  NH1 ARG   229      63.800  69.580  27.320  1.00  0.00            
ATOM   2718 HH11 ARG   229      64.340  69.290  28.110  1.00  0.00            
ATOM   2719 HH12 ARG   229      64.320  70.070  26.620  1.00  0.00            
ATOM   2720  NH2 ARG   229      61.850  69.690  26.170  1.00  0.00            
ATOM   2721 HH21 ARG   229      60.970  69.270  25.950  1.00  0.00            
ATOM   2722 HH22 ARG   229      62.360  70.330  25.590  1.00  0.00            
ATOM   2723  C   ARG   229      58.620  67.940  31.980  1.00  0.00            
ATOM   2724  O   ARG   229      58.880  66.870  32.520  1.00  0.00            
ATOM   2725  N   GLU   230      57.500  68.080  31.250  1.00  0.00            
ATOM   2726  HN  GLU   230      57.270  68.940  30.800  1.00  0.00            
ATOM   2727  CA  GLU   230      56.530  67.040  31.110  1.00  0.00            
ATOM   2728  HA  GLU   230      56.590  66.280  31.880  1.00  0.00            
ATOM   2729  CB  GLU   230      55.090  67.540  31.260  1.00  0.00            
ATOM   2730  HB1 GLU   230      54.360  66.770  30.940  1.00  0.00            
ATOM   2731  HB2 GLU   230      54.960  68.480  30.680  1.00  0.00            
ATOM   2732  CG  GLU   230      54.650  68.010  32.650  1.00  0.00            
ATOM   2733  HG1 GLU   230      55.270  68.900  32.910  1.00  0.00            
ATOM   2734  HG2 GLU   230      54.820  67.210  33.400  1.00  0.00            
ATOM   2735  CD  GLU   230      53.150  68.260  32.710  1.00  0.00            
ATOM   2736  OE1 GLU   230      52.360  67.800  31.840  1.00  0.00            
ATOM   2737  OE2 GLU   230      52.800  68.880  33.750  1.00  0.00            
ATOM   2738  C   GLU   230      56.670  66.390  29.770  1.00  0.00            
ATOM   2739  O   GLU   230      57.260  66.940  28.840  1.00  0.00            
ATOM   2740  N   THR   231      56.060  65.210  29.590  1.00  0.00            
ATOM   2741  HN  THR   231      55.610  64.690  30.310  1.00  0.00            
ATOM   2742  CA  THR   231      56.140  64.480  28.360  1.00  0.00            
ATOM   2743  HA  THR   231      57.030  64.850  27.880  1.00  0.00            
ATOM   2744  CB  THR   231      56.220  62.990  28.540  1.00  0.00            
ATOM   2745  HB  THR   231      56.290  62.410  27.600  1.00  0.00            
ATOM   2746  OG1 THR   231      55.160  62.490  29.340  1.00  0.00            
ATOM   2747  HG1 THR   231      55.140  61.530  29.240  1.00  0.00            
ATOM   2748  CG2 THR   231      57.570  62.620  29.170  1.00  0.00            
ATOM   2749 HG21 THR   231      57.520  61.610  29.630  1.00  0.00            
ATOM   2750 HG22 THR   231      57.990  63.200  30.020  1.00  0.00            
ATOM   2751 HG23 THR   231      58.390  62.570  28.420  1.00  0.00            
ATOM   2752  C   THR   231      55.000  64.790  27.460  1.00  0.00            
ATOM   2753  O   THR   231      54.880  64.140  26.430  1.00  0.00            
ATOM   2754  N   ASN   232      54.140  65.730  27.870  1.00  0.00            
ATOM   2755  HN  ASN   232      54.100  66.100  28.800  1.00  0.00            
ATOM   2756  CA  ASN   232      53.250  66.420  26.980  1.00  0.00            
ATOM   2757  HA  ASN   232      52.840  67.210  27.590  1.00  0.00            
ATOM   2758  CB  ASN   232      53.960  67.090  25.790  1.00  0.00            
ATOM   2759  HB1 ASN   232      53.350  67.830  25.220  1.00  0.00            
ATOM   2760  HB2 ASN   232      54.260  66.320  25.050  1.00  0.00            
ATOM   2761  CG  ASN   232      55.180  67.810  26.360  1.00  0.00            
ATOM   2762  OD1 ASN   232      55.130  68.780  27.110  1.00  0.00            
ATOM   2763  ND2 ASN   232      56.350  67.410  25.800  1.00  0.00            
ATOM   2764 HD21 ASN   232      57.220  67.550  26.280  1.00  0.00            
ATOM   2765 HD22 ASN   232      56.310  66.730  25.060  1.00  0.00            
ATOM   2766  C   ASN   232      52.040  65.720  26.460  1.00  0.00            
ATOM   2767  O   ASN   232      51.340  66.030  25.490  1.00  0.00            
ATOM   2768  N   LYS   233      51.760  64.630  27.180  1.00  0.00            
ATOM   2769  HN  LYS   233      52.310  64.480  28.000  1.00  0.00            
ATOM   2770  CA  LYS   233      50.590  63.810  27.230  1.00  0.00            
ATOM   2771  HA  LYS   233      50.400  63.720  26.170  1.00  0.00            
ATOM   2772  CB  LYS   233      50.830  62.440  27.890  1.00  0.00            
ATOM   2773  HB1 LYS   233      49.920  61.810  27.830  1.00  0.00            
ATOM   2774  HB2 LYS   233      51.100  62.510  28.970  1.00  0.00            
ATOM   2775  CG  LYS   233      51.950  61.680  27.170  1.00  0.00            
ATOM   2776  HG1 LYS   233      52.840  62.340  27.230  1.00  0.00            
ATOM   2777  HG2 LYS   233      51.580  61.560  26.130  1.00  0.00            
ATOM   2778  CD  LYS   233      52.160  60.280  27.750  1.00  0.00            
ATOM   2779  HD1 LYS   233      51.420  60.100  28.570  1.00  0.00            
ATOM   2780  HD2 LYS   233      53.140  60.120  28.250  1.00  0.00            
ATOM   2781  CE  LYS   233      52.000  59.160  26.720  1.00  0.00            
ATOM   2782  HE1 LYS   233      50.970  59.250  26.300  1.00  0.00            
ATOM   2783  HE2 LYS   233      52.230  58.170  27.170  1.00  0.00            
ATOM   2784  NZ  LYS   233      53.040  59.420  25.700  1.00  0.00            
ATOM   2785  HZ1 LYS   233      53.420  60.390  25.660  1.00  0.00            
ATOM   2786  HZ2 LYS   233      52.580  59.360  24.780  1.00  0.00            
ATOM   2787  HZ3 LYS   233      53.850  58.760  25.700  1.00  0.00            
ATOM   2788  C   LYS   233      49.380  64.440  27.840  1.00  0.00            
ATOM   2789  O   LYS   233      49.480  65.200  28.800  1.00  0.00            
ATOM   2790  N   GLU   234      48.200  64.210  27.250  1.00  0.00            
ATOM   2791  HN  GLU   234      48.020  63.600  26.480  1.00  0.00            
ATOM   2792  CA  GLU   234      46.990  64.750  27.800  1.00  0.00            
ATOM   2793  HA  GLU   234      47.110  65.820  27.690  1.00  0.00            
ATOM   2794  CB  GLU   234      45.910  64.230  26.850  1.00  0.00            
ATOM   2795  HB1 GLU   234      45.000  64.720  27.250  1.00  0.00            
ATOM   2796  HB2 GLU   234      45.760  63.130  26.900  1.00  0.00            
ATOM   2797  CG  GLU   234      46.170  64.710  25.420  1.00  0.00            
ATOM   2798  HG1 GLU   234      47.020  64.210  24.910  1.00  0.00            
ATOM   2799  HG2 GLU   234      46.290  65.800  25.550  1.00  0.00            
ATOM   2800  CD  GLU   234      44.960  64.540  24.500  1.00  0.00            
ATOM   2801  OE1 GLU   234      44.790  63.530  23.770  1.00  0.00            
ATOM   2802  OE2 GLU   234      44.040  65.390  24.580  1.00  0.00            
ATOM   2803  C   GLU   234      46.590  64.560  29.220  1.00  0.00            
ATOM   2804  O   GLU   234      46.880  63.500  29.790  1.00  0.00            
ATOM   2805  N   ARG   235      45.930  65.570  29.800  1.00  0.00            
ATOM   2806  HN  ARG   235      45.900  66.390  29.220  1.00  0.00            
ATOM   2807  CA  ARG   235      45.320  65.700  31.090  1.00  0.00            
ATOM   2808  HA  ARG   235      46.060  65.290  31.760  1.00  0.00            
ATOM   2809  CB  ARG   235      44.890  67.110  31.530  1.00  0.00            
ATOM   2810  HB1 ARG   235      44.320  67.050  32.480  1.00  0.00            
ATOM   2811  HB2 ARG   235      44.290  67.430  30.650  1.00  0.00            
ATOM   2812  CG  ARG   235      46.140  67.920  31.850  1.00  0.00            
ATOM   2813  HG1 ARG   235      46.700  68.010  30.890  1.00  0.00            
ATOM   2814  HG2 ARG   235      46.750  67.260  32.500  1.00  0.00            
ATOM   2815  CD  ARG   235      45.890  69.320  32.410  1.00  0.00            
ATOM   2816  HD1 ARG   235      45.540  69.350  33.470  1.00  0.00            
ATOM   2817  HD2 ARG   235      45.370  70.020  31.710  1.00  0.00            
ATOM   2818  NE  ARG   235      47.210  70.010  32.430  1.00  0.00            
ATOM   2819  HE  ARG   235      47.990  69.420  32.200  1.00  0.00            
ATOM   2820  CZ  ARG   235      47.380  71.360  32.440  1.00  0.00            
ATOM   2821  NH1 ARG   235      46.410  72.310  32.300  1.00  0.00            
ATOM   2822 HH11 ARG   235      45.480  71.970  32.360  1.00  0.00            
ATOM   2823 HH12 ARG   235      46.550  73.280  32.100  1.00  0.00            
ATOM   2824  NH2 ARG   235      48.700  71.690  32.490  1.00  0.00            
ATOM   2825 HH21 ARG   235      49.380  71.020  32.770  1.00  0.00            
ATOM   2826 HH22 ARG   235      48.970  72.650  32.420  1.00  0.00            
ATOM   2827  C   ARG   235      44.110  64.830  31.140  1.00  0.00            
ATOM   2828  O   ARG   235      43.540  64.540  30.090  1.00  0.00            
ATOM   2829  N   MET   236      43.750  64.290  32.320  1.00  0.00            
ATOM   2830  HN  MET   236      44.290  64.540  33.120  1.00  0.00            
ATOM   2831  CA  MET   236      42.790  63.250  32.480  1.00  0.00            
ATOM   2832  HA  MET   236      42.320  63.110  31.510  1.00  0.00            
ATOM   2833  CB  MET   236      43.320  61.850  32.830  1.00  0.00            
ATOM   2834  HB1 MET   236      42.500  61.170  33.130  1.00  0.00            
ATOM   2835  HB2 MET   236      43.940  61.760  33.750  1.00  0.00            
ATOM   2836  CG  MET   236      44.320  61.320  31.790  1.00  0.00            
ATOM   2837  HG1 MET   236      44.500  60.240  31.960  1.00  0.00            
ATOM   2838  HG2 MET   236      45.170  62.030  31.720  1.00  0.00            
ATOM   2839  SD  MET   236      43.590  61.230  30.130  1.00  0.00            
ATOM   2840  CE  MET   236      42.640  59.690  30.270  1.00  0.00            
ATOM   2841  HE1 MET   236      41.740  59.800  30.920  1.00  0.00            
ATOM   2842  HE2 MET   236      43.240  58.840  30.650  1.00  0.00            
ATOM   2843  HE3 MET   236      42.240  59.450  29.260  1.00  0.00            
ATOM   2844  C   MET   236      41.720  63.740  33.400  1.00  0.00            
ATOM   2845  O   MET   236      42.070  64.330  34.430  1.00  0.00            
ATOM   2846  N   LYS   237      40.450  63.400  33.120  1.00  0.00            
ATOM   2847  HN  LYS   237      40.280  62.940  32.260  1.00  0.00            
ATOM   2848  CA  LYS   237      39.310  63.680  33.940  1.00  0.00            
ATOM   2849  HA  LYS   237      39.460  64.700  34.240  1.00  0.00            
ATOM   2850  CB  LYS   237      37.910  63.460  33.320  1.00  0.00            
ATOM   2851  HB1 LYS   237      37.110  63.700  34.050  1.00  0.00            
ATOM   2852  HB2 LYS   237      37.660  62.390  33.150  1.00  0.00            
ATOM   2853  CG  LYS   237      37.770  64.240  32.010  1.00  0.00            
ATOM   2854  HG1 LYS   237      36.780  63.880  31.630  1.00  0.00            
ATOM   2855  HG2 LYS   237      38.500  63.900  31.250  1.00  0.00            
ATOM   2856  CD  LYS   237      37.960  65.740  32.240  1.00  0.00            
ATOM   2857  HD1 LYS   237      39.040  65.870  32.480  1.00  0.00            
ATOM   2858  HD2 LYS   237      37.370  66.070  33.120  1.00  0.00            
ATOM   2859  CE  LYS   237      37.510  66.630  31.080  1.00  0.00            
ATOM   2860  HE1 LYS   237      37.840  66.110  30.150  1.00  0.00            
ATOM   2861  HE2 LYS   237      37.740  67.710  31.170  1.00  0.00            
ATOM   2862  NZ  LYS   237      36.030  66.620  30.930  1.00  0.00            
ATOM   2863  HZ1 LYS   237      35.670  66.920  31.860  1.00  0.00            
ATOM   2864  HZ2 LYS   237      35.700  65.650  30.720  1.00  0.00            
ATOM   2865  HZ3 LYS   237      35.660  67.250  30.200  1.00  0.00            
ATOM   2866  C   LYS   237      39.400  62.950  35.230  1.00  0.00            
ATOM   2867  O   LYS   237      39.920  61.840  35.310  1.00  0.00            
ATOM   2868  N   LEU   238      38.890  63.560  36.320  1.00  0.00            
ATOM   2869  HN  LEU   238      38.570  64.490  36.160  1.00  0.00            
ATOM   2870  CA  LEU   238      38.760  62.940  37.600  1.00  0.00            
ATOM   2871  HA  LEU   238      38.940  61.880  37.560  1.00  0.00            
ATOM   2872  CB  LEU   238      39.710  63.570  38.640  1.00  0.00            
ATOM   2873  HB1 LEU   238      39.490  64.660  38.590  1.00  0.00            
ATOM   2874  HB2 LEU   238      40.770  63.400  38.360  1.00  0.00            
ATOM   2875  CG  LEU   238      39.520  63.190  40.120  1.00  0.00            
ATOM   2876  HG  LEU   238      38.500  63.330  40.550  1.00  0.00            
ATOM   2877  CD1 LEU   238      40.020  61.770  40.420  1.00  0.00            
ATOM   2878 HD11 LEU   238      41.120  61.680  40.550  1.00  0.00            
ATOM   2879 HD12 LEU   238      39.700  61.020  39.670  1.00  0.00            
ATOM   2880 HD13 LEU   238      39.650  61.470  41.420  1.00  0.00            
ATOM   2881  CD2 LEU   238      40.450  64.140  40.890  1.00  0.00            
ATOM   2882 HD21 LEU   238      40.010  65.160  40.820  1.00  0.00            
ATOM   2883 HD22 LEU   238      41.390  64.210  40.320  1.00  0.00            
ATOM   2884 HD23 LEU   238      40.420  63.900  41.980  1.00  0.00            
ATOM   2885  C   LEU   238      37.320  63.180  37.900  1.00  0.00            
ATOM   2886  O   LEU   238      36.810  64.300  37.830  1.00  0.00            
ATOM   2887  N   ASP   239      36.590  62.110  38.250  1.00  0.00            
ATOM   2888  HN  ASP   239      36.980  61.200  38.100  1.00  0.00            
ATOM   2889  CA  ASP   239      35.240  62.100  38.700  1.00  0.00            
ATOM   2890  HA  ASP   239      34.730  62.890  38.160  1.00  0.00            
ATOM   2891  CB  ASP   239      34.750  60.710  38.260  1.00  0.00            
ATOM   2892  HB1 ASP   239      35.270  59.870  38.780  1.00  0.00            
ATOM   2893  HB2 ASP   239      35.110  60.650  37.210  1.00  0.00            
ATOM   2894  CG  ASP   239      33.260  60.440  38.400  1.00  0.00            
ATOM   2895  OD1 ASP   239      32.730  59.480  37.790  1.00  0.00            
ATOM   2896  OD2 ASP   239      32.630  61.360  38.980  1.00  0.00            
ATOM   2897  C   ASP   239      35.190  62.450  40.150  1.00  0.00            
ATOM   2898  O   ASP   239      35.810  61.700  40.910  1.00  0.00            
ATOM   2899  N   ALA   240      34.480  63.530  40.510  1.00  0.00            
ATOM   2900  HN  ALA   240      34.050  64.020  39.750  1.00  0.00            
ATOM   2901  CA  ALA   240      34.340  64.080  41.820  1.00  0.00            
ATOM   2902  HA  ALA   240      35.290  64.400  42.200  1.00  0.00            
ATOM   2903  CB  ALA   240      33.460  65.340  41.680  1.00  0.00            
ATOM   2904  HB1 ALA   240      33.250  65.720  42.700  1.00  0.00            
ATOM   2905  HB2 ALA   240      32.520  65.100  41.140  1.00  0.00            
ATOM   2906  HB3 ALA   240      33.930  66.090  41.010  1.00  0.00            
ATOM   2907  C   ALA   240      33.770  63.130  42.810  1.00  0.00            
ATOM   2908  O   ALA   240      34.230  63.100  43.950  1.00  0.00            
ATOM   2909  N   THR   241      32.780  62.330  42.380  1.00  0.00            
ATOM   2910  HN  THR   241      32.550  62.400  41.420  1.00  0.00            
ATOM   2911  CA  THR   241      32.330  61.160  43.070  1.00  0.00            
ATOM   2912  HA  THR   241      31.840  61.560  43.940  1.00  0.00            
ATOM   2913  CB  THR   241      31.390  60.440  42.160  1.00  0.00            
ATOM   2914  HB  THR   241      31.830  60.130  41.190  1.00  0.00            
ATOM   2915  OG1 THR   241      30.180  61.160  41.950  1.00  0.00            
ATOM   2916  HG1 THR   241      30.490  61.820  41.320  1.00  0.00            
ATOM   2917  CG2 THR   241      30.870  59.220  42.940  1.00  0.00            
ATOM   2918 HG21 THR   241      30.100  58.650  42.380  1.00  0.00            
ATOM   2919 HG22 THR   241      30.510  59.650  43.900  1.00  0.00            
ATOM   2920 HG23 THR   241      31.680  58.550  43.290  1.00  0.00            
ATOM   2921  C   THR   241      33.410  60.250  43.560  1.00  0.00            
ATOM   2922  O   THR   241      33.490  59.880  44.730  1.00  0.00            
ATOM   2923  N   GLY   242      34.380  59.870  42.710  1.00  0.00            
ATOM   2924  HN  GLY   242      34.350  60.210  41.780  1.00  0.00            
ATOM   2925  CA  GLY   242      35.420  58.900  42.930  1.00  0.00            
ATOM   2926  HA1 GLY   242      35.920  58.820  41.980  1.00  0.00            
ATOM   2927  HA2 GLY   242      35.100  57.960  43.370  1.00  0.00            
ATOM   2928  C   GLY   242      36.380  59.490  43.910  1.00  0.00            
ATOM   2929  O   GLY   242      36.830  58.850  44.860  1.00  0.00            
ATOM   2930  N   ALA   243      36.640  60.790  43.720  1.00  0.00            
ATOM   2931  HN  ALA   243      36.280  61.290  42.930  1.00  0.00            
ATOM   2932  CA  ALA   243      37.510  61.610  44.500  1.00  0.00            
ATOM   2933  HA  ALA   243      38.470  61.140  44.310  1.00  0.00            
ATOM   2934  CB  ALA   243      37.730  63.020  43.920  1.00  0.00            
ATOM   2935  HB1 ALA   243      37.990  62.940  42.840  1.00  0.00            
ATOM   2936  HB2 ALA   243      38.570  63.530  44.430  1.00  0.00            
ATOM   2937  HB3 ALA   243      36.870  63.710  43.990  1.00  0.00            
ATOM   2938  C   ALA   243      37.210  61.820  45.940  1.00  0.00            
ATOM   2939  O   ALA   243      37.970  61.490  46.860  1.00  0.00            
ATOM   2940  N   ILE   244      36.010  62.330  46.240  1.00  0.00            
ATOM   2941  HN  ILE   244      35.350  62.510  45.520  1.00  0.00            
ATOM   2942  CA  ILE   244      35.480  62.530  47.560  1.00  0.00            
ATOM   2943  HA  ILE   244      36.200  63.040  48.170  1.00  0.00            
ATOM   2944  CB  ILE   244      34.150  63.220  47.430  1.00  0.00            
ATOM   2945  HB  ILE   244      33.610  62.840  46.530  1.00  0.00            
ATOM   2946  CG2 ILE   244      33.200  63.080  48.630  1.00  0.00            
ATOM   2947 HG21 ILE   244      33.630  63.340  49.620  1.00  0.00            
ATOM   2948 HG22 ILE   244      32.840  62.040  48.780  1.00  0.00            
ATOM   2949 HG23 ILE   244      32.320  63.700  48.340  1.00  0.00            
ATOM   2950  CG1 ILE   244      34.310  64.700  47.060  1.00  0.00            
ATOM   2951 HG11 ILE   244      33.280  65.130  47.100  1.00  0.00            
ATOM   2952 HG12 ILE   244      34.640  64.850  46.000  1.00  0.00            
ATOM   2953  CD  ILE   244      35.200  65.450  48.040  1.00  0.00            
ATOM   2954  HD1 ILE   244      36.180  64.950  48.210  1.00  0.00            
ATOM   2955  HD2 ILE   244      34.750  65.520  49.060  1.00  0.00            
ATOM   2956  HD3 ILE   244      35.550  66.420  47.610  1.00  0.00            
ATOM   2957  C   ILE   244      35.360  61.260  48.320  1.00  0.00            
ATOM   2958  O   ILE   244      35.780  61.170  49.480  1.00  0.00            
ATOM   2959  N   LEU   245      34.860  60.190  47.680  1.00  0.00            
ATOM   2960  HN  LEU   245      34.430  60.180  46.780  1.00  0.00            
ATOM   2961  CA  LEU   245      34.750  58.950  48.380  1.00  0.00            
ATOM   2962  HA  LEU   245      34.300  59.210  49.330  1.00  0.00            
ATOM   2963  CB  LEU   245      33.840  57.940  47.640  1.00  0.00            
ATOM   2964  HB1 LEU   245      33.870  57.020  48.260  1.00  0.00            
ATOM   2965  HB2 LEU   245      34.160  57.720  46.600  1.00  0.00            
ATOM   2966  CG  LEU   245      32.380  58.410  47.590  1.00  0.00            
ATOM   2967  HG  LEU   245      32.240  59.340  46.990  1.00  0.00            
ATOM   2968  CD1 LEU   245      31.550  57.250  47.010  1.00  0.00            
ATOM   2969 HD11 LEU   245      31.750  56.260  47.470  1.00  0.00            
ATOM   2970 HD12 LEU   245      31.850  57.190  45.940  1.00  0.00            
ATOM   2971 HD13 LEU   245      30.460  57.460  47.050  1.00  0.00            
ATOM   2972  CD2 LEU   245      32.000  58.830  49.020  1.00  0.00            
ATOM   2973 HD21 LEU   245      32.170  59.920  49.160  1.00  0.00            
ATOM   2974 HD22 LEU   245      32.440  58.140  49.770  1.00  0.00            
ATOM   2975 HD23 LEU   245      30.920  58.660  49.220  1.00  0.00            
ATOM   2976  C   LEU   245      36.020  58.250  48.720  1.00  0.00            
ATOM   2977  O   LEU   245      36.180  57.840  49.860  1.00  0.00            
ATOM   2978  N   ALA   246      37.000  58.140  47.800  1.00  0.00            
ATOM   2979  HN  ALA   246      36.700  58.330  46.870  1.00  0.00            
ATOM   2980  CA  ALA   246      38.310  57.640  48.090  1.00  0.00            
ATOM   2981  HA  ALA   246      38.140  56.630  48.440  1.00  0.00            
ATOM   2982  CB  ALA   246      39.150  57.680  46.810  1.00  0.00            
ATOM   2983  HB1 ALA   246      40.100  57.150  47.040  1.00  0.00            
ATOM   2984  HB2 ALA   246      39.470  58.710  46.560  1.00  0.00            
ATOM   2985  HB3 ALA   246      38.550  57.200  46.010  1.00  0.00            
ATOM   2986  C   ALA   246      39.000  58.300  49.230  1.00  0.00            
ATOM   2987  O   ALA   246      39.420  57.700  50.220  1.00  0.00            
ATOM   2988  N   THR   247      39.130  59.630  49.110  1.00  0.00            
ATOM   2989  HN  THR   247      38.800  60.060  48.280  1.00  0.00            
ATOM   2990  CA  THR   247      39.610  60.540  50.120  1.00  0.00            
ATOM   2991  HA  THR   247      40.650  60.350  50.300  1.00  0.00            
ATOM   2992  CB  THR   247      39.360  61.980  49.770  1.00  0.00            
ATOM   2993  HB  THR   247      38.320  62.360  49.760  1.00  0.00            
ATOM   2994  OG1 THR   247      40.000  62.210  48.520  1.00  0.00            
ATOM   2995  HG1 THR   247      39.430  61.770  47.890  1.00  0.00            
ATOM   2996  CG2 THR   247      40.030  62.920  50.780  1.00  0.00            
ATOM   2997 HG21 THR   247      39.700  62.760  51.830  1.00  0.00            
ATOM   2998 HG22 THR   247      39.880  64.010  50.640  1.00  0.00            
ATOM   2999 HG23 THR   247      41.110  62.680  50.810  1.00  0.00            
ATOM   3000  C   THR   247      38.990  60.400  51.460  1.00  0.00            
ATOM   3001  O   THR   247      39.670  60.200  52.470  1.00  0.00            
ATOM   3002  N   LEU   248      37.650  60.290  51.580  1.00  0.00            
ATOM   3003  HN  LEU   248      36.950  60.280  50.870  1.00  0.00            
ATOM   3004  CA  LEU   248      36.930  60.030  52.790  1.00  0.00            
ATOM   3005  HA  LEU   248      37.260  60.840  53.430  1.00  0.00            
ATOM   3006  CB  LEU   248      35.420  60.110  52.510  1.00  0.00            
ATOM   3007  HB1 LEU   248      35.180  59.360  51.730  1.00  0.00            
ATOM   3008  HB2 LEU   248      35.310  61.130  52.110  1.00  0.00            
ATOM   3009  CG  LEU   248      34.420  59.780  53.640  1.00  0.00            
ATOM   3010  HG  LEU   248      34.420  58.700  53.920  1.00  0.00            
ATOM   3011  CD1 LEU   248      34.840  60.550  54.890  1.00  0.00            
ATOM   3012 HD11 LEU   248      35.800  60.160  55.300  1.00  0.00            
ATOM   3013 HD12 LEU   248      34.100  60.270  55.670  1.00  0.00            
ATOM   3014 HD13 LEU   248      34.900  61.630  54.640  1.00  0.00            
ATOM   3015  CD2 LEU   248      33.020  60.110  53.090  1.00  0.00            
ATOM   3016 HD21 LEU   248      33.020  61.170  52.760  1.00  0.00            
ATOM   3017 HD22 LEU   248      32.260  59.970  53.890  1.00  0.00            
ATOM   3018 HD23 LEU   248      32.770  59.350  52.330  1.00  0.00            
ATOM   3019  C   LEU   248      37.310  58.750  53.440  1.00  0.00            
ATOM   3020  O   LEU   248      37.620  58.790  54.630  1.00  0.00            
ATOM   3021  N   ALA   249      37.380  57.610  52.720  1.00  0.00            
ATOM   3022  HN  ALA   249      37.190  57.500  51.750  1.00  0.00            
ATOM   3023  CA  ALA   249      37.720  56.320  53.230  1.00  0.00            
ATOM   3024  HA  ALA   249      37.000  56.150  54.020  1.00  0.00            
ATOM   3025  CB  ALA   249      37.510  55.400  52.020  1.00  0.00            
ATOM   3026  HB1 ALA   249      36.510  55.450  51.540  1.00  0.00            
ATOM   3027  HB2 ALA   249      37.720  54.340  52.270  1.00  0.00            
ATOM   3028  HB3 ALA   249      38.220  55.660  51.200  1.00  0.00            
ATOM   3029  C   ALA   249      39.080  56.230  53.820  1.00  0.00            
ATOM   3030  O   ALA   249      39.300  55.760  54.940  1.00  0.00            
ATOM   3031  N   CYS   250      40.130  56.850  53.240  1.00  0.00            
ATOM   3032  HN  CYS   250      39.880  57.260  52.380  1.00  0.00            
ATOM   3033  CA  CYS   250      41.480  56.870  53.700  1.00  0.00            
ATOM   3034  HA  CYS   250      41.790  55.930  54.130  1.00  0.00            
ATOM   3035  CB  CYS   250      42.310  57.450  52.550  1.00  0.00            
ATOM   3036  HB1 CYS   250      43.370  57.510  52.880  1.00  0.00            
ATOM   3037  HB2 CYS   250      41.960  58.450  52.210  1.00  0.00            
ATOM   3038  SG  CYS   250      42.540  56.320  51.140  1.00  0.00            
ATOM   3039  HG1 CYS   250      43.470  57.120  50.650  1.00  0.00            
ATOM   3040  C   CYS   250      41.510  57.770  54.890  1.00  0.00            
ATOM   3041  O   CYS   250      42.080  57.470  55.940  1.00  0.00            
ATOM   3042  N   THR   251      40.890  58.960  54.770  1.00  0.00            
ATOM   3043  HN  THR   251      40.520  59.260  53.900  1.00  0.00            
ATOM   3044  CA  THR   251      40.840  59.910  55.840  1.00  0.00            
ATOM   3045  HA  THR   251      41.860  60.170  56.100  1.00  0.00            
ATOM   3046  CB  THR   251      40.160  61.190  55.460  1.00  0.00            
ATOM   3047  HB  THR   251      39.050  61.070  55.410  1.00  0.00            
ATOM   3048  OG1 THR   251      40.680  61.790  54.290  1.00  0.00            
ATOM   3049  HG1 THR   251      40.340  61.290  53.530  1.00  0.00            
ATOM   3050  CG2 THR   251      40.540  62.200  56.560  1.00  0.00            
ATOM   3051 HG21 THR   251      40.420  61.870  57.620  1.00  0.00            
ATOM   3052 HG22 THR   251      39.940  63.090  56.300  1.00  0.00            
ATOM   3053 HG23 THR   251      41.600  62.500  56.460  1.00  0.00            
ATOM   3054  C   THR   251      40.170  59.390  57.070  1.00  0.00            
ATOM   3055  O   THR   251      40.750  59.330  58.150  1.00  0.00            
ATOM   3056  N   ALA   252      38.950  58.850  56.900  1.00  0.00            
ATOM   3057  HN  ALA   252      38.470  58.860  56.030  1.00  0.00            
ATOM   3058  CA  ALA   252      38.260  58.320  58.040  1.00  0.00            
ATOM   3059  HA  ALA   252      38.340  59.060  58.820  1.00  0.00            
ATOM   3060  CB  ALA   252      36.830  57.940  57.600  1.00  0.00            
ATOM   3061  HB1 ALA   252      36.430  58.840  57.110  1.00  0.00            
ATOM   3062  HB2 ALA   252      36.230  57.610  58.480  1.00  0.00            
ATOM   3063  HB3 ALA   252      36.890  57.070  56.910  1.00  0.00            
ATOM   3064  C   ALA   252      38.860  57.130  58.710  1.00  0.00            
ATOM   3065  O   ALA   252      38.830  57.030  59.930  1.00  0.00            
ATOM   3066  N   ALA   253      39.570  56.230  58.010  1.00  0.00            
ATOM   3067  HN  ALA   253      39.660  56.280  57.010  1.00  0.00            
ATOM   3068  CA  ALA   253      40.430  55.260  58.610  1.00  0.00            
ATOM   3069  HA  ALA   253      39.840  54.730  59.340  1.00  0.00            
ATOM   3070  CB  ALA   253      40.970  54.200  57.630  1.00  0.00            
ATOM   3071  HB1 ALA   253      41.550  53.380  58.110  1.00  0.00            
ATOM   3072  HB2 ALA   253      41.650  54.690  56.900  1.00  0.00            
ATOM   3073  HB3 ALA   253      40.110  53.860  57.030  1.00  0.00            
ATOM   3074  C   ALA   253      41.580  55.780  59.400  1.00  0.00            
ATOM   3075  O   ALA   253      41.750  55.360  60.540  1.00  0.00            
ATOM   3076  N   VAL   254      42.320  56.770  58.880  1.00  0.00            
ATOM   3077  HN  VAL   254      42.060  57.090  57.970  1.00  0.00            
ATOM   3078  CA  VAL   254      43.270  57.510  59.640  1.00  0.00            
ATOM   3079  HA  VAL   254      43.830  56.690  60.070  1.00  0.00            
ATOM   3080  CB  VAL   254      44.280  58.240  58.800  1.00  0.00            
ATOM   3081  HB  VAL   254      43.750  59.070  58.300  1.00  0.00            
ATOM   3082  CG1 VAL   254      45.450  58.870  59.580  1.00  0.00            
ATOM   3083 HG11 VAL   254      46.070  59.480  58.890  1.00  0.00            
ATOM   3084 HG12 VAL   254      46.180  58.080  59.860  1.00  0.00            
ATOM   3085 HG13 VAL   254      45.210  59.470  60.490  1.00  0.00            
ATOM   3086  CG2 VAL   254      44.880  57.230  57.800  1.00  0.00            
ATOM   3087 HG21 VAL   254      45.220  56.270  58.260  1.00  0.00            
ATOM   3088 HG22 VAL   254      45.650  57.830  57.270  1.00  0.00            
ATOM   3089 HG23 VAL   254      44.070  56.930  57.110  1.00  0.00            
ATOM   3090  C   VAL   254      42.700  58.200  60.830  1.00  0.00            
ATOM   3091  O   VAL   254      43.290  58.260  61.910  1.00  0.00            
ATOM   3092  N   PHE   255      41.560  58.910  60.730  1.00  0.00            
ATOM   3093  HN  PHE   255      41.040  58.940  59.890  1.00  0.00            
ATOM   3094  CA  PHE   255      40.870  59.500  61.830  1.00  0.00            
ATOM   3095  HA  PHE   255      41.580  60.140  62.330  1.00  0.00            
ATOM   3096  CB  PHE   255      39.870  60.540  61.280  1.00  0.00            
ATOM   3097  HB1 PHE   255      39.170  59.990  60.610  1.00  0.00            
ATOM   3098  HB2 PHE   255      40.470  61.310  60.760  1.00  0.00            
ATOM   3099  CG  PHE   255      39.160  61.200  62.420  1.00  0.00            
ATOM   3100  CD1 PHE   255      39.890  62.140  63.100  1.00  0.00            
ATOM   3101  HD1 PHE   255      40.930  62.360  62.930  1.00  0.00            
ATOM   3102  CE1 PHE   255      39.290  62.750  64.180  1.00  0.00            
ATOM   3103  HE1 PHE   255      39.890  63.510  64.650  1.00  0.00            
ATOM   3104  CZ  PHE   255      38.000  62.450  64.580  1.00  0.00            
ATOM   3105  HZ  PHE   255      37.740  62.920  65.510  1.00  0.00            
ATOM   3106  CD2 PHE   255      37.840  60.930  62.700  1.00  0.00            
ATOM   3107  HD2 PHE   255      37.250  60.290  62.070  1.00  0.00            
ATOM   3108  CE2 PHE   255      37.300  61.580  63.780  1.00  0.00            
ATOM   3109  HE2 PHE   255      36.250  61.440  64.000  1.00  0.00            
ATOM   3110  C   PHE   255      40.350  58.510  62.820  1.00  0.00            
ATOM   3111  O   PHE   255      40.500  58.780  64.010  1.00  0.00            
ATOM   3112  N   ALA   256      39.970  57.290  62.420  1.00  0.00            
ATOM   3113  HN  ALA   256      39.720  57.190  61.460  1.00  0.00            
ATOM   3114  CA  ALA   256      39.500  56.290  63.330  1.00  0.00            
ATOM   3115  HA  ALA   256      38.850  56.760  64.060  1.00  0.00            
ATOM   3116  CB  ALA   256      38.780  55.120  62.650  1.00  0.00            
ATOM   3117  HB1 ALA   256      38.120  54.600  63.390  1.00  0.00            
ATOM   3118  HB2 ALA   256      39.510  54.390  62.240  1.00  0.00            
ATOM   3119  HB3 ALA   256      38.210  55.420  61.740  1.00  0.00            
ATOM   3120  C   ALA   256      40.650  55.680  64.060  1.00  0.00            
ATOM   3121  O   ALA   256      40.560  55.190  65.190  1.00  0.00            
ATOM   3122  N   PHE   257      41.790  55.650  63.350  1.00  0.00            
ATOM   3123  HN  PHE   257      41.740  55.980  62.410  1.00  0.00            
ATOM   3124  CA  PHE   257      43.000  55.140  63.910  1.00  0.00            
ATOM   3125  HA  PHE   257      42.790  54.230  64.460  1.00  0.00            
ATOM   3126  CB  PHE   257      43.930  54.820  62.720  1.00  0.00            
ATOM   3127  HB1 PHE   257      44.320  55.740  62.230  1.00  0.00            
ATOM   3128  HB2 PHE   257      43.440  54.170  61.970  1.00  0.00            
ATOM   3129  CG  PHE   257      45.030  53.930  63.170  1.00  0.00            
ATOM   3130  CD1 PHE   257      46.220  54.570  63.460  1.00  0.00            
ATOM   3131  HD1 PHE   257      46.400  55.630  63.350  1.00  0.00            
ATOM   3132  CE1 PHE   257      47.240  53.760  63.910  1.00  0.00            
ATOM   3133  HE1 PHE   257      48.230  54.110  64.170  1.00  0.00            
ATOM   3134  CZ  PHE   257      47.110  52.390  63.920  1.00  0.00            
ATOM   3135  HZ  PHE   257      47.920  51.740  64.240  1.00  0.00            
ATOM   3136  CD2 PHE   257      44.820  52.580  63.230  1.00  0.00            
ATOM   3137  HD2 PHE   257      43.860  52.140  63.000  1.00  0.00            
ATOM   3138  CE2 PHE   257      45.900  51.810  63.620  1.00  0.00            
ATOM   3139  HE2 PHE   257      45.880  50.740  63.780  1.00  0.00            
ATOM   3140  C   PHE   257      43.600  56.120  64.860  1.00  0.00            
ATOM   3141  O   PHE   257      44.250  55.670  65.800  1.00  0.00            
ATOM   3142  N   SER   258      43.430  57.430  64.650  1.00  0.00            
ATOM   3143  HN  SER   258      42.860  57.720  63.890  1.00  0.00            
ATOM   3144  CA  SER   258      43.930  58.470  65.510  1.00  0.00            
ATOM   3145  HA  SER   258      44.860  58.160  65.950  1.00  0.00            
ATOM   3146  CB  SER   258      44.230  59.690  64.620  1.00  0.00            
ATOM   3147  HB1 SER   258      44.730  60.560  65.100  1.00  0.00            
ATOM   3148  HB2 SER   258      43.300  60.120  64.170  1.00  0.00            
ATOM   3149  OG  SER   258      45.030  59.290  63.520  1.00  0.00            
ATOM   3150  HG1 SER   258      44.410  58.720  63.070  1.00  0.00            
ATOM   3151  C   SER   258      43.130  58.800  66.720  1.00  0.00            
ATOM   3152  O   SER   258      43.660  59.100  67.790  1.00  0.00            
ATOM   3153  N   ILE   259      41.790  58.670  66.670  1.00  0.00            
ATOM   3154  HN  ILE   259      41.410  58.440  65.790  1.00  0.00            
ATOM   3155  CA  ILE   259      40.850  58.910  67.720  1.00  0.00            
ATOM   3156  HA  ILE   259      41.260  59.730  68.290  1.00  0.00            
ATOM   3157  CB  ILE   259      39.550  59.250  67.060  1.00  0.00            
ATOM   3158  HB  ILE   259      39.710  60.030  66.280  1.00  0.00            
ATOM   3159  CG2 ILE   259      38.870  58.040  66.390  1.00  0.00            
ATOM   3160 HG21 ILE   259      38.200  58.510  65.640  1.00  0.00            
ATOM   3161 HG22 ILE   259      38.380  57.470  67.200  1.00  0.00            
ATOM   3162 HG23 ILE   259      39.530  57.270  65.920  1.00  0.00            
ATOM   3163  CG1 ILE   259      38.530  59.880  68.020  1.00  0.00            
ATOM   3164 HG11 ILE   259      38.460  59.310  68.980  1.00  0.00            
ATOM   3165 HG12 ILE   259      37.470  59.840  67.700  1.00  0.00            
ATOM   3166  CD  ILE   259      38.750  61.330  68.450  1.00  0.00            
ATOM   3167  HD1 ILE   259      39.620  61.480  69.120  1.00  0.00            
ATOM   3168  HD2 ILE   259      37.890  61.550  69.110  1.00  0.00            
ATOM   3169  HD3 ILE   259      38.840  62.050  67.600  1.00  0.00            
ATOM   3170  C   ILE   259      40.860  57.700  68.590  1.00  0.00            
ATOM   3171  O   ILE   259      40.710  57.800  69.800  1.00  0.00            
ATOM   3172  N   GLY   260      41.220  56.510  68.070  1.00  0.00            
ATOM   3173  HN  GLY   260      41.370  56.490  67.080  1.00  0.00            
ATOM   3174  CA  GLY   260      41.510  55.320  68.810  1.00  0.00            
ATOM   3175  HA1 GLY   260      42.020  54.600  68.190  1.00  0.00            
ATOM   3176  HA2 GLY   260      40.550  54.930  69.100  1.00  0.00            
ATOM   3177  C   GLY   260      42.210  55.340  70.130  1.00  0.00            
ATOM   3178  O   GLY   260      41.780  54.790  71.140  1.00  0.00            
ATOM   3179  N   PRO   261      43.300  56.040  70.230  1.00  0.00            
ATOM   3180  CD  PRO   261      44.220  55.980  69.100  1.00  0.00            
ATOM   3181  HD1 PRO   261      44.030  56.820  68.410  1.00  0.00            
ATOM   3182  HD2 PRO   261      44.270  55.010  68.560  1.00  0.00            
ATOM   3183  CA  PRO   261      43.940  56.150  71.510  1.00  0.00            
ATOM   3184  HA  PRO   261      44.070  55.120  71.810  1.00  0.00            
ATOM   3185  CB  PRO   261      45.220  56.870  71.090  1.00  0.00            
ATOM   3186  HB1 PRO   261      46.000  56.900  71.880  1.00  0.00            
ATOM   3187  HB2 PRO   261      45.020  57.920  70.770  1.00  0.00            
ATOM   3188  CG  PRO   261      45.590  56.150  69.780  1.00  0.00            
ATOM   3189  HG1 PRO   261      46.270  56.740  69.130  1.00  0.00            
ATOM   3190  HG2 PRO   261      46.100  55.210  70.050  1.00  0.00            
ATOM   3191  C   PRO   261      43.220  56.890  72.580  1.00  0.00            
ATOM   3192  O   PRO   261      43.430  56.680  73.770  1.00  0.00            
ATOM   3193  N   GLU   262      42.410  57.900  72.210  1.00  0.00            
ATOM   3194  HN  GLU   262      42.280  58.090  71.240  1.00  0.00            
ATOM   3195  CA  GLU   262      41.860  58.920  73.040  1.00  0.00            
ATOM   3196  HA  GLU   262      42.510  59.130  73.880  1.00  0.00            
ATOM   3197  CB  GLU   262      41.730  60.190  72.170  1.00  0.00            
ATOM   3198  HB1 GLU   262      41.430  61.070  72.780  1.00  0.00            
ATOM   3199  HB2 GLU   262      40.910  60.170  71.420  1.00  0.00            
ATOM   3200  CG  GLU   262      43.000  60.670  71.460  1.00  0.00            
ATOM   3201  HG1 GLU   262      42.860  61.690  71.050  1.00  0.00            
ATOM   3202  HG2 GLU   262      43.360  59.900  70.740  1.00  0.00            
ATOM   3203  CD  GLU   262      44.180  60.730  72.430  1.00  0.00            
ATOM   3204  OE1 GLU   262      45.260  60.150  72.130  1.00  0.00            
ATOM   3205  OE2 GLU   262      44.000  61.580  73.340  1.00  0.00            
ATOM   3206  C   GLU   262      40.500  58.590  73.530  1.00  0.00            
ATOM   3207  O   GLU   262      40.190  58.890  74.680  1.00  0.00            
ATOM   3208  N   LYS   263      39.710  57.970  72.630  1.00  0.00            
ATOM   3209  HN  LYS   263      40.060  57.830  71.710  1.00  0.00            
ATOM   3210  CA  LYS   263      38.400  57.520  72.990  1.00  0.00            
ATOM   3211  HA  LYS   263      38.010  58.150  73.780  1.00  0.00            
ATOM   3212  CB  LYS   263      37.350  57.810  71.910  1.00  0.00            
ATOM   3213  HB1 LYS   263      36.390  57.280  72.040  1.00  0.00            
ATOM   3214  HB2 LYS   263      37.840  57.400  70.990  1.00  0.00            
ATOM   3215  CG  LYS   263      37.080  59.300  71.660  1.00  0.00            
ATOM   3216  HG1 LYS   263      36.510  59.460  70.720  1.00  0.00            
ATOM   3217  HG2 LYS   263      38.040  59.840  71.480  1.00  0.00            
ATOM   3218  CD  LYS   263      36.360  59.910  72.860  1.00  0.00            
ATOM   3219  HD1 LYS   263      37.110  60.390  73.520  1.00  0.00            
ATOM   3220  HD2 LYS   263      35.900  59.090  73.460  1.00  0.00            
ATOM   3221  CE  LYS   263      35.280  60.920  72.470  1.00  0.00            
ATOM   3222  HE1 LYS   263      34.530  60.410  71.830  1.00  0.00            
ATOM   3223  HE2 LYS   263      35.810  61.760  71.980  1.00  0.00            
ATOM   3224  NZ  LYS   263      34.630  61.540  73.650  1.00  0.00            
ATOM   3225  HZ1 LYS   263      33.880  62.170  73.310  1.00  0.00            
ATOM   3226  HZ2 LYS   263      35.290  62.220  74.090  1.00  0.00            
ATOM   3227  HZ3 LYS   263      34.240  60.970  74.430  1.00  0.00            
ATOM   3228  C   LYS   263      38.340  56.070  73.320  1.00  0.00            
ATOM   3229  O   LYS   263      37.430  55.720  74.070  1.00  0.00            
ATOM   3230  N   GLY   264      39.330  55.270  72.860  1.00  0.00            
ATOM   3231  HN  GLY   264      40.120  55.690  72.430  1.00  0.00            
ATOM   3232  CA  GLY   264      39.320  53.840  72.940  1.00  0.00            
ATOM   3233  HA1 GLY   264      38.460  53.510  73.500  1.00  0.00            
ATOM   3234  HA2 GLY   264      40.290  53.590  73.330  1.00  0.00            
ATOM   3235  C   GLY   264      39.190  53.270  71.570  1.00  0.00            
ATOM   3236  O   GLY   264      38.570  53.830  70.670  1.00  0.00            
ATOM   3237  N   TRP   265      39.720  52.060  71.310  1.00  0.00            
ATOM   3238  HN  TRP   265      40.180  51.430  71.940  1.00  0.00            
ATOM   3239  CA  TRP   265      39.550  51.480  70.020  1.00  0.00            
ATOM   3240  HA  TRP   265      39.850  52.110  69.190  1.00  0.00            
ATOM   3241  CB  TRP   265      40.550  50.320  69.910  1.00  0.00            
ATOM   3242  HB1 TRP   265      40.340  49.790  68.960  1.00  0.00            
ATOM   3243  HB2 TRP   265      40.550  49.610  70.770  1.00  0.00            
ATOM   3244  CG  TRP   265      41.980  50.720  69.820  1.00  0.00            
ATOM   3245  CD1 TRP   265      42.940  50.460  70.760  1.00  0.00            
ATOM   3246  HD1 TRP   265      42.670  49.840  71.600  1.00  0.00            
ATOM   3247  NE1 TRP   265      44.120  51.050  70.400  1.00  0.00            
ATOM   3248  HE1 TRP   265      44.990  50.850  70.800  1.00  0.00            
ATOM   3249  CE2 TRP   265      43.940  51.640  69.180  1.00  0.00            
ATOM   3250  CD2 TRP   265      42.630  51.450  68.770  1.00  0.00            
ATOM   3251  CE3 TRP   265      42.140  51.860  67.570  1.00  0.00            
ATOM   3252  HE3 TRP   265      41.120  51.800  67.240  1.00  0.00            
ATOM   3253  CZ3 TRP   265      43.020  52.590  66.800  1.00  0.00            
ATOM   3254  HZ3 TRP   265      42.700  52.980  65.840  1.00  0.00            
ATOM   3255  CZ2 TRP   265      44.820  52.230  68.330  1.00  0.00            
ATOM   3256  HZ2 TRP   265      45.820  52.430  68.660  1.00  0.00            
ATOM   3257  CH2 TRP   265      44.340  52.750  67.150  1.00  0.00            
ATOM   3258  HH2 TRP   265      45.050  53.280  66.520  1.00  0.00            
ATOM   3259  C   TRP   265      38.230  50.810  69.820  1.00  0.00            
ATOM   3260  O   TRP   265      37.780  50.630  68.690  1.00  0.00            
ATOM   3261  N   MET   266      37.540  50.430  70.910  1.00  0.00            
ATOM   3262  HN  MET   266      37.890  50.600  71.830  1.00  0.00            
ATOM   3263  CA  MET   266      36.230  49.860  70.850  1.00  0.00            
ATOM   3264  HA  MET   266      35.940  49.600  69.840  1.00  0.00            
ATOM   3265  CB  MET   266      36.130  48.650  71.790  1.00  0.00            
ATOM   3266  HB1 MET   266      35.150  48.120  71.820  1.00  0.00            
ATOM   3267  HB2 MET   266      36.380  49.060  72.790  1.00  0.00            
ATOM   3268  CG  MET   266      37.260  47.620  71.680  1.00  0.00            
ATOM   3269  HG1 MET   266      37.070  46.770  72.370  1.00  0.00            
ATOM   3270  HG2 MET   266      38.190  48.090  72.060  1.00  0.00            
ATOM   3271  SD  MET   266      37.580  46.950  70.020  1.00  0.00            
ATOM   3272  CE  MET   266      37.710  45.220  70.550  1.00  0.00            
ATOM   3273  HE1 MET   266      38.670  45.070  71.090  1.00  0.00            
ATOM   3274  HE2 MET   266      37.670  44.520  69.690  1.00  0.00            
ATOM   3275  HE3 MET   266      36.880  45.010  71.250  1.00  0.00            
ATOM   3276  C   MET   266      35.230  50.810  71.400  1.00  0.00            
ATOM   3277  O   MET   266      34.120  50.360  71.680  1.00  0.00            
ATOM   3278  N   SER   267      35.510  52.120  71.560  1.00  0.00            
ATOM   3279  HN  SER   267      36.310  52.590  71.190  1.00  0.00            
ATOM   3280  CA  SER   267      34.510  53.090  71.860  1.00  0.00            
ATOM   3281  HA  SER   267      33.800  52.690  72.580  1.00  0.00            
ATOM   3282  CB  SER   267      35.110  54.370  72.460  1.00  0.00            
ATOM   3283  HB1 SER   267      35.430  55.060  71.650  1.00  0.00            
ATOM   3284  HB2 SER   267      35.930  54.190  73.190  1.00  0.00            
ATOM   3285  OG  SER   267      34.110  55.010  73.250  1.00  0.00            
ATOM   3286  HG1 SER   267      33.900  54.510  74.040  1.00  0.00            
ATOM   3287  C   SER   267      33.690  53.440  70.670  1.00  0.00            
ATOM   3288  O   SER   267      34.130  53.280  69.530  1.00  0.00            
ATOM   3289  N   GLY   268      32.420  53.770  70.940  1.00  0.00            
ATOM   3290  HN  GLY   268      32.140  53.850  71.900  1.00  0.00            
ATOM   3291  CA  GLY   268      31.420  54.000  69.940  1.00  0.00            
ATOM   3292  HA1 GLY   268      30.500  54.310  70.410  1.00  0.00            
ATOM   3293  HA2 GLY   268      31.270  53.030  69.500  1.00  0.00            
ATOM   3294  C   GLY   268      31.730  54.880  68.780  1.00  0.00            
ATOM   3295  O   GLY   268      31.490  54.520  67.630  1.00  0.00            
ATOM   3296  N   ILE   269      32.380  56.030  69.050  1.00  0.00            
ATOM   3297  HN  ILE   269      32.350  56.350  70.000  1.00  0.00            
ATOM   3298  CA  ILE   269      32.940  57.010  68.180  1.00  0.00            
ATOM   3299  HA  ILE   269      32.120  57.290  67.540  1.00  0.00            
ATOM   3300  CB  ILE   269      33.440  58.270  68.840  1.00  0.00            
ATOM   3301  HB  ILE   269      32.540  58.720  69.300  1.00  0.00            
ATOM   3302  CG2 ILE   269      34.470  57.900  69.920  1.00  0.00            
ATOM   3303 HG21 ILE   269      34.520  58.760  70.620  1.00  0.00            
ATOM   3304 HG22 ILE   269      35.450  57.660  69.450  1.00  0.00            
ATOM   3305 HG23 ILE   269      34.180  56.990  70.480  1.00  0.00            
ATOM   3306  CG1 ILE   269      34.010  59.350  67.900  1.00  0.00            
ATOM   3307 HG11 ILE   269      33.330  59.460  67.030  1.00  0.00            
ATOM   3308 HG12 ILE   269      35.040  59.110  67.570  1.00  0.00            
ATOM   3309  CD  ILE   269      34.120  60.750  68.490  1.00  0.00            
ATOM   3310  HD1 ILE   269      34.640  61.320  67.680  1.00  0.00            
ATOM   3311  HD2 ILE   269      34.780  60.690  69.380  1.00  0.00            
ATOM   3312  HD3 ILE   269      33.170  61.320  68.550  1.00  0.00            
ATOM   3313  C   ILE   269      33.960  56.500  67.230  1.00  0.00            
ATOM   3314  O   ILE   269      33.910  56.810  66.040  1.00  0.00            
ATOM   3315  N   THR   270      34.900  55.680  67.740  1.00  0.00            
ATOM   3316  HN  THR   270      34.950  55.610  68.730  1.00  0.00            
ATOM   3317  CA  THR   270      35.980  55.080  67.020  1.00  0.00            
ATOM   3318  HA  THR   270      36.430  55.920  66.510  1.00  0.00            
ATOM   3319  CB  THR   270      36.900  54.350  67.940  1.00  0.00            
ATOM   3320  HB  THR   270      36.390  53.520  68.480  1.00  0.00            
ATOM   3321  OG1 THR   270      37.240  55.310  68.930  1.00  0.00            
ATOM   3322  HG1 THR   270      37.750  54.820  69.590  1.00  0.00            
ATOM   3323  CG2 THR   270      38.210  53.880  67.280  1.00  0.00            
ATOM   3324 HG21 THR   270      38.850  53.490  68.100  1.00  0.00            
ATOM   3325 HG22 THR   270      38.720  54.760  66.830  1.00  0.00            
ATOM   3326 HG23 THR   270      38.060  53.070  66.530  1.00  0.00            
ATOM   3327  C   THR   270      35.440  54.130  66.000  1.00  0.00            
ATOM   3328  O   THR   270      35.790  54.200  64.820  1.00  0.00            
ATOM   3329  N   ILE   271      34.470  53.320  66.460  1.00  0.00            
ATOM   3330  HN  ILE   271      34.330  53.300  67.450  1.00  0.00            
ATOM   3331  CA  ILE   271      33.780  52.320  65.700  1.00  0.00            
ATOM   3332  HA  ILE   271      34.480  51.670  65.200  1.00  0.00            
ATOM   3333  CB  ILE   271      32.940  51.550  66.680  1.00  0.00            
ATOM   3334  HB  ILE   271      32.380  52.200  67.380  1.00  0.00            
ATOM   3335  CG2 ILE   271      32.000  50.580  65.940  1.00  0.00            
ATOM   3336 HG21 ILE   271      31.310  51.110  65.260  1.00  0.00            
ATOM   3337 HG22 ILE   271      31.440  49.990  66.700  1.00  0.00            
ATOM   3338 HG23 ILE   271      32.500  49.870  65.250  1.00  0.00            
ATOM   3339  CG1 ILE   271      33.770  50.590  67.540  1.00  0.00            
ATOM   3340 HG11 ILE   271      33.140  49.800  67.990  1.00  0.00            
ATOM   3341 HG12 ILE   271      34.130  51.220  68.390  1.00  0.00            
ATOM   3342  CD  ILE   271      35.020  50.060  66.830  1.00  0.00            
ATOM   3343  HD1 ILE   271      35.780  50.830  66.570  1.00  0.00            
ATOM   3344  HD2 ILE   271      34.720  49.520  65.910  1.00  0.00            
ATOM   3345  HD3 ILE   271      35.560  49.320  67.450  1.00  0.00            
ATOM   3346  C   ILE   271      32.960  52.950  64.630  1.00  0.00            
ATOM   3347  O   ILE   271      32.980  52.480  63.490  1.00  0.00            
ATOM   3348  N   GLY   272      32.270  54.060  64.940  1.00  0.00            
ATOM   3349  HN  GLY   272      32.090  54.260  65.900  1.00  0.00            
ATOM   3350  CA  GLY   272      31.640  54.870  63.940  1.00  0.00            
ATOM   3351  HA1 GLY   272      31.170  55.690  64.450  1.00  0.00            
ATOM   3352  HA2 GLY   272      30.990  54.220  63.370  1.00  0.00            
ATOM   3353  C   GLY   272      32.540  55.520  62.950  1.00  0.00            
ATOM   3354  O   GLY   272      32.220  55.720  61.780  1.00  0.00            
ATOM   3355  N   SER   273      33.780  55.950  63.250  1.00  0.00            
ATOM   3356  HN  SER   273      34.120  55.970  64.180  1.00  0.00            
ATOM   3357  CA  SER   273      34.660  56.470  62.250  1.00  0.00            
ATOM   3358  HA  SER   273      34.190  57.270  61.690  1.00  0.00            
ATOM   3359  CB  SER   273      35.930  57.010  62.930  1.00  0.00            
ATOM   3360  HB1 SER   273      36.670  57.310  62.160  1.00  0.00            
ATOM   3361  HB2 SER   273      36.390  56.120  63.430  1.00  0.00            
ATOM   3362  OG  SER   273      35.680  58.060  63.840  1.00  0.00            
ATOM   3363  HG1 SER   273      35.200  57.750  64.610  1.00  0.00            
ATOM   3364  C   SER   273      35.150  55.480  61.250  1.00  0.00            
ATOM   3365  O   SER   273      35.180  55.780  60.060  1.00  0.00            
ATOM   3366  N   GLY   274      35.350  54.220  61.660  1.00  0.00            
ATOM   3367  HN  GLY   274      35.070  53.970  62.590  1.00  0.00            
ATOM   3368  CA  GLY   274      35.780  53.140  60.820  1.00  0.00            
ATOM   3369  HA1 GLY   274      36.130  52.310  61.420  1.00  0.00            
ATOM   3370  HA2 GLY   274      36.510  53.520  60.120  1.00  0.00            
ATOM   3371  C   GLY   274      34.610  52.580  60.080  1.00  0.00            
ATOM   3372  O   GLY   274      34.750  52.140  58.940  1.00  0.00            
ATOM   3373  N   LEU   275      33.390  52.590  60.630  1.00  0.00            
ATOM   3374  HN  LEU   275      33.370  52.820  61.600  1.00  0.00            
ATOM   3375  CA  LEU   275      32.140  52.250  60.020  1.00  0.00            
ATOM   3376  HA  LEU   275      32.230  51.220  59.700  1.00  0.00            
ATOM   3377  CB  LEU   275      30.980  52.230  61.030  1.00  0.00            
ATOM   3378  HB1 LEU   275      30.910  53.240  61.500  1.00  0.00            
ATOM   3379  HB2 LEU   275      31.170  51.590  61.920  1.00  0.00            
ATOM   3380  CG  LEU   275      29.580  51.900  60.500  1.00  0.00            
ATOM   3381  HG  LEU   275      29.390  52.500  59.580  1.00  0.00            
ATOM   3382  CD1 LEU   275      29.550  50.430  60.050  1.00  0.00            
ATOM   3383 HD11 LEU   275      29.680  49.650  60.830  1.00  0.00            
ATOM   3384 HD12 LEU   275      30.300  50.300  59.250  1.00  0.00            
ATOM   3385 HD13 LEU   275      28.490  50.330  59.730  1.00  0.00            
ATOM   3386  CD2 LEU   275      28.570  52.300  61.590  1.00  0.00            
ATOM   3387 HD21 LEU   275      28.610  53.400  61.730  1.00  0.00            
ATOM   3388 HD22 LEU   275      28.770  51.820  62.580  1.00  0.00            
ATOM   3389 HD23 LEU   275      27.520  51.980  61.410  1.00  0.00            
ATOM   3390  C   LEU   275      31.820  53.150  58.880  1.00  0.00            
ATOM   3391  O   LEU   275      31.390  52.730  57.800  1.00  0.00            
ATOM   3392  N   VAL   276      32.080  54.460  59.000  1.00  0.00            
ATOM   3393  HN  VAL   276      32.140  54.910  59.890  1.00  0.00            
ATOM   3394  CA  VAL   276      32.090  55.400  57.930  1.00  0.00            
ATOM   3395  HA  VAL   276      31.240  55.140  57.310  1.00  0.00            
ATOM   3396  CB  VAL   276      32.070  56.820  58.420  1.00  0.00            
ATOM   3397  HB  VAL   276      32.680  56.950  59.340  1.00  0.00            
ATOM   3398  CG1 VAL   276      32.630  57.850  57.420  1.00  0.00            
ATOM   3399 HG11 VAL   276      32.290  58.870  57.690  1.00  0.00            
ATOM   3400 HG12 VAL   276      32.270  57.600  56.400  1.00  0.00            
ATOM   3401 HG13 VAL   276      33.730  57.810  57.280  1.00  0.00            
ATOM   3402  CG2 VAL   276      30.580  57.050  58.730  1.00  0.00            
ATOM   3403 HG21 VAL   276      29.950  56.980  57.820  1.00  0.00            
ATOM   3404 HG22 VAL   276      30.440  58.030  59.230  1.00  0.00            
ATOM   3405 HG23 VAL   276      30.300  56.300  59.500  1.00  0.00            
ATOM   3406  C   VAL   276      33.150  55.150  56.910  1.00  0.00            
ATOM   3407  O   VAL   276      32.840  55.270  55.720  1.00  0.00            
ATOM   3408  N   ALA   277      34.420  54.870  57.250  1.00  0.00            
ATOM   3409  HN  ALA   277      34.610  54.820  58.230  1.00  0.00            
ATOM   3410  CA  ALA   277      35.420  54.460  56.320  1.00  0.00            
ATOM   3411  HA  ALA   277      35.610  55.220  55.570  1.00  0.00            
ATOM   3412  CB  ALA   277      36.640  54.140  57.200  1.00  0.00            
ATOM   3413  HB1 ALA   277      36.560  53.230  57.840  1.00  0.00            
ATOM   3414  HB2 ALA   277      36.940  54.930  57.920  1.00  0.00            
ATOM   3415  HB3 ALA   277      37.540  53.980  56.570  1.00  0.00            
ATOM   3416  C   ALA   277      35.160  53.260  55.480  1.00  0.00            
ATOM   3417  O   ALA   277      35.420  53.260  54.270  1.00  0.00            
ATOM   3418  N   LEU   278      34.560  52.210  56.060  1.00  0.00            
ATOM   3419  HN  LEU   278      34.250  52.300  57.000  1.00  0.00            
ATOM   3420  CA  LEU   278      34.080  51.000  55.470  1.00  0.00            
ATOM   3421  HA  LEU   278      34.930  50.590  54.960  1.00  0.00            
ATOM   3422  CB  LEU   278      33.550  50.090  56.590  1.00  0.00            
ATOM   3423  HB1 LEU   278      32.780  50.620  57.180  1.00  0.00            
ATOM   3424  HB2 LEU   278      34.450  49.830  57.190  1.00  0.00            
ATOM   3425  CG  LEU   278      32.830  48.800  56.170  1.00  0.00            
ATOM   3426  HG  LEU   278      31.850  49.080  55.720  1.00  0.00            
ATOM   3427  CD1 LEU   278      33.680  47.850  55.310  1.00  0.00            
ATOM   3428 HD11 LEU   278      33.750  48.130  54.230  1.00  0.00            
ATOM   3429 HD12 LEU   278      33.250  46.830  55.290  1.00  0.00            
ATOM   3430 HD13 LEU   278      34.710  47.770  55.720  1.00  0.00            
ATOM   3431  CD2 LEU   278      32.340  47.970  57.370  1.00  0.00            
ATOM   3432 HD21 LEU   278      31.600  47.190  57.090  1.00  0.00            
ATOM   3433 HD22 LEU   278      31.890  48.630  58.150  1.00  0.00            
ATOM   3434 HD23 LEU   278      33.250  47.600  57.890  1.00  0.00            
ATOM   3435  C   LEU   278      33.020  51.240  54.440  1.00  0.00            
ATOM   3436  O   LEU   278      33.110  50.770  53.310  1.00  0.00            
ATOM   3437  N   ALA   279      32.060  52.100  54.830  1.00  0.00            
ATOM   3438  HN  ALA   279      32.020  52.420  55.770  1.00  0.00            
ATOM   3439  CA  ALA   279      30.890  52.410  54.070  1.00  0.00            
ATOM   3440  HA  ALA   279      30.500  51.500  53.630  1.00  0.00            
ATOM   3441  CB  ALA   279      29.810  52.910  55.030  1.00  0.00            
ATOM   3442  HB1 ALA   279      28.870  53.090  54.460  1.00  0.00            
ATOM   3443  HB2 ALA   279      30.190  53.790  55.590  1.00  0.00            
ATOM   3444  HB3 ALA   279      29.660  52.130  55.800  1.00  0.00            
ATOM   3445  C   ALA   279      31.270  53.220  52.870  1.00  0.00            
ATOM   3446  O   ALA   279      30.900  52.990  51.720  1.00  0.00            
ATOM   3447  N   ALA   280      32.110  54.250  53.050  1.00  0.00            
ATOM   3448  HN  ALA   280      32.430  54.530  53.950  1.00  0.00            
ATOM   3449  CA  ALA   280      32.760  55.000  52.020  1.00  0.00            
ATOM   3450  HA  ALA   280      32.030  55.610  51.510  1.00  0.00            
ATOM   3451  CB  ALA   280      33.520  56.160  52.680  1.00  0.00            
ATOM   3452  HB1 ALA   280      34.090  56.830  51.990  1.00  0.00            
ATOM   3453  HB2 ALA   280      34.260  55.790  53.420  1.00  0.00            
ATOM   3454  HB3 ALA   280      32.770  56.670  53.310  1.00  0.00            
ATOM   3455  C   ALA   280      33.600  54.170  51.110  1.00  0.00            
ATOM   3456  O   ALA   280      33.490  54.310  49.890  1.00  0.00            
ATOM   3457  N   ALA   281      34.410  53.180  51.530  1.00  0.00            
ATOM   3458  HN  ALA   281      34.570  53.000  52.500  1.00  0.00            
ATOM   3459  CA  ALA   281      35.180  52.330  50.680  1.00  0.00            
ATOM   3460  HA  ALA   281      35.690  52.970  49.980  1.00  0.00            
ATOM   3461  CB  ALA   281      36.190  51.560  51.540  1.00  0.00            
ATOM   3462  HB1 ALA   281      35.600  50.820  52.130  1.00  0.00            
ATOM   3463  HB2 ALA   281      36.610  52.250  52.300  1.00  0.00            
ATOM   3464  HB3 ALA   281      37.070  51.130  51.010  1.00  0.00            
ATOM   3465  C   ALA   281      34.370  51.380  49.850  1.00  0.00            
ATOM   3466  O   ALA   281      34.600  51.300  48.650  1.00  0.00            
ATOM   3467  N   VAL   282      33.370  50.740  50.480  1.00  0.00            
ATOM   3468  HN  VAL   282      33.170  50.960  51.430  1.00  0.00            
ATOM   3469  CA  VAL   282      32.450  49.930  49.750  1.00  0.00            
ATOM   3470  HA  VAL   282      32.900  49.060  49.290  1.00  0.00            
ATOM   3471  CB  VAL   282      31.460  49.220  50.630  1.00  0.00            
ATOM   3472  HB  VAL   282      30.850  49.970  51.170  1.00  0.00            
ATOM   3473  CG1 VAL   282      30.350  48.470  49.870  1.00  0.00            
ATOM   3474 HG11 VAL   282      30.790  47.760  49.140  1.00  0.00            
ATOM   3475 HG12 VAL   282      29.750  49.120  49.190  1.00  0.00            
ATOM   3476 HG13 VAL   282      29.770  47.920  50.640  1.00  0.00            
ATOM   3477  CG2 VAL   282      32.180  48.270  51.600  1.00  0.00            
ATOM   3478 HG21 VAL   282      31.600  48.030  52.510  1.00  0.00            
ATOM   3479 HG22 VAL   282      33.090  48.710  52.060  1.00  0.00            
ATOM   3480 HG23 VAL   282      32.380  47.270  51.140  1.00  0.00            
ATOM   3481  C   VAL   282      31.750  50.590  48.610  1.00  0.00            
ATOM   3482  O   VAL   282      31.630  50.040  47.520  1.00  0.00            
ATOM   3483  N   ALA   283      31.360  51.850  48.850  1.00  0.00            
ATOM   3484  HN  ALA   283      31.550  52.200  49.770  1.00  0.00            
ATOM   3485  CA  ALA   283      30.660  52.610  47.850  1.00  0.00            
ATOM   3486  HA  ALA   283      29.900  52.070  47.310  1.00  0.00            
ATOM   3487  CB  ALA   283      29.940  53.800  48.510  1.00  0.00            
ATOM   3488  HB1 ALA   283      30.700  54.420  49.030  1.00  0.00            
ATOM   3489  HB2 ALA   283      29.350  53.560  49.420  1.00  0.00            
ATOM   3490  HB3 ALA   283      29.590  54.600  47.820  1.00  0.00            
ATOM   3491  C   ALA   283      31.580  53.170  46.830  1.00  0.00            
ATOM   3492  O   ALA   283      31.190  53.310  45.670  1.00  0.00            
ATOM   3493  N   PHE   284      32.870  53.420  47.120  1.00  0.00            
ATOM   3494  HN  PHE   284      33.260  53.240  48.020  1.00  0.00            
ATOM   3495  CA  PHE   284      33.920  53.700  46.190  1.00  0.00            
ATOM   3496  HA  PHE   284      33.610  54.630  45.750  1.00  0.00            
ATOM   3497  CB  PHE   284      35.180  54.110  46.970  1.00  0.00            
ATOM   3498  HB1 PHE   284      35.440  53.340  47.730  1.00  0.00            
ATOM   3499  HB2 PHE   284      35.020  55.080  47.480  1.00  0.00            
ATOM   3500  CG  PHE   284      36.400  54.270  46.130  1.00  0.00            
ATOM   3501  CD1 PHE   284      36.630  55.390  45.370  1.00  0.00            
ATOM   3502  HD1 PHE   284      35.800  56.080  45.360  1.00  0.00            
ATOM   3503  CE1 PHE   284      37.690  55.440  44.490  1.00  0.00            
ATOM   3504  HE1 PHE   284      37.900  56.290  43.870  1.00  0.00            
ATOM   3505  CZ  PHE   284      38.610  54.410  44.530  1.00  0.00            
ATOM   3506  HZ  PHE   284      39.530  54.480  43.960  1.00  0.00            
ATOM   3507  CD2 PHE   284      37.320  53.240  46.130  1.00  0.00            
ATOM   3508  HD2 PHE   284      37.230  52.320  46.690  1.00  0.00            
ATOM   3509  CE2 PHE   284      38.430  53.310  45.330  1.00  0.00            
ATOM   3510  HE2 PHE   284      39.250  52.600  45.330  1.00  0.00            
ATOM   3511  C   PHE   284      34.130  52.770  45.040  1.00  0.00            
ATOM   3512  O   PHE   284      34.110  53.150  43.870  1.00  0.00            
ATOM   3513  N   VAL   285      34.100  51.460  45.360  1.00  0.00            
ATOM   3514  HN  VAL   285      34.150  51.140  46.300  1.00  0.00            
ATOM   3515  CA  VAL   285      34.260  50.430  44.380  1.00  0.00            
ATOM   3516  HA  VAL   285      35.080  50.790  43.770  1.00  0.00            
ATOM   3517  CB  VAL   285      34.590  49.140  45.070  1.00  0.00            
ATOM   3518  HB  VAL   285      33.660  48.820  45.580  1.00  0.00            
ATOM   3519  CG1 VAL   285      35.060  48.130  44.010  1.00  0.00            
ATOM   3520 HG11 VAL   285      34.290  48.000  43.230  1.00  0.00            
ATOM   3521 HG12 VAL   285      35.250  47.140  44.490  1.00  0.00            
ATOM   3522 HG13 VAL   285      36.080  48.410  43.650  1.00  0.00            
ATOM   3523  CG2 VAL   285      35.640  49.300  46.180  1.00  0.00            
ATOM   3524 HG21 VAL   285      36.600  49.650  45.750  1.00  0.00            
ATOM   3525 HG22 VAL   285      35.760  48.370  46.780  1.00  0.00            
ATOM   3526 HG23 VAL   285      35.350  50.020  46.980  1.00  0.00            
ATOM   3527  C   VAL   285      33.100  50.350  43.450  1.00  0.00            
ATOM   3528  O   VAL   285      33.170  50.140  42.240  1.00  0.00            
ATOM   3529  N   ILE   286      31.880  50.520  43.980  1.00  0.00            
ATOM   3530  HN  ILE   286      31.840  50.440  44.970  1.00  0.00            
ATOM   3531  CA  ILE   286      30.640  50.640  43.280  1.00  0.00            
ATOM   3532  HA  ILE   286      30.470  49.750  42.700  1.00  0.00            
ATOM   3533  CB  ILE   286      29.510  50.650  44.270  1.00  0.00            
ATOM   3534  HB  ILE   286      29.850  51.240  45.150  1.00  0.00            
ATOM   3535  CG2 ILE   286      28.290  51.360  43.670  1.00  0.00            
ATOM   3536 HG21 ILE   286      27.330  51.220  44.210  1.00  0.00            
ATOM   3537 HG22 ILE   286      28.180  50.990  42.620  1.00  0.00            
ATOM   3538 HG23 ILE   286      28.500  52.450  43.580  1.00  0.00            
ATOM   3539  CG1 ILE   286      29.180  49.220  44.760  1.00  0.00            
ATOM   3540 HG11 ILE   286      30.060  48.650  45.140  1.00  0.00            
ATOM   3541 HG12 ILE   286      28.800  48.680  43.870  1.00  0.00            
ATOM   3542  CD  ILE   286      28.120  49.270  45.860  1.00  0.00            
ATOM   3543  HD1 ILE   286      28.350  50.040  46.640  1.00  0.00            
ATOM   3544  HD2 ILE   286      28.080  48.270  46.340  1.00  0.00            
ATOM   3545  HD3 ILE   286      27.120  49.530  45.450  1.00  0.00            
ATOM   3546  C   ILE   286      30.620  51.770  42.310  1.00  0.00            
ATOM   3547  O   ILE   286      30.100  51.630  41.210  1.00  0.00            
ATOM   3548  N   VAL   287      31.230  52.960  42.510  1.00  0.00            
ATOM   3549  HN  VAL   287      31.490  53.220  43.440  1.00  0.00            
ATOM   3550  CA  VAL   287      31.110  54.050  41.610  1.00  0.00            
ATOM   3551  HA  VAL   287      30.160  54.000  41.110  1.00  0.00            
ATOM   3552  CB  VAL   287      31.040  55.340  42.370  1.00  0.00            
ATOM   3553  HB  VAL   287      30.870  56.230  41.730  1.00  0.00            
ATOM   3554  CG1 VAL   287      29.860  55.300  43.370  1.00  0.00            
ATOM   3555 HG11 VAL   287      29.710  56.330  43.750  1.00  0.00            
ATOM   3556 HG12 VAL   287      30.080  54.630  44.230  1.00  0.00            
ATOM   3557 HG13 VAL   287      29.030  54.930  42.730  1.00  0.00            
ATOM   3558  CG2 VAL   287      32.320  55.550  43.200  1.00  0.00            
ATOM   3559 HG21 VAL   287      32.240  56.520  43.740  1.00  0.00            
ATOM   3560 HG22 VAL   287      33.250  55.540  42.590  1.00  0.00            
ATOM   3561 HG23 VAL   287      32.430  54.730  43.940  1.00  0.00            
ATOM   3562  C   VAL   287      32.200  54.070  40.580  1.00  0.00            
ATOM   3563  O   VAL   287      31.960  54.470  39.440  1.00  0.00            
ATOM   3564  N   GLU   288      33.340  53.390  40.810  1.00  0.00            
ATOM   3565  HN  GLU   288      33.530  53.070  41.740  1.00  0.00            
ATOM   3566  CA  GLU   288      34.390  53.070  39.900  1.00  0.00            
ATOM   3567  HA  GLU   288      34.650  54.050  39.530  1.00  0.00            
ATOM   3568  CB  GLU   288      35.520  52.370  40.680  1.00  0.00            
ATOM   3569  HB1 GLU   288      36.220  51.810  40.030  1.00  0.00            
ATOM   3570  HB2 GLU   288      35.120  51.550  41.320  1.00  0.00            
ATOM   3571  CG  GLU   288      36.430  53.340  41.450  1.00  0.00            
ATOM   3572  HG1 GLU   288      37.070  52.860  42.220  1.00  0.00            
ATOM   3573  HG2 GLU   288      35.810  54.100  41.970  1.00  0.00            
ATOM   3574  CD  GLU   288      37.340  54.100  40.500  1.00  0.00            
ATOM   3575  OE1 GLU   288      38.590  53.950  40.540  1.00  0.00            
ATOM   3576  OE2 GLU   288      36.820  54.900  39.680  1.00  0.00            
ATOM   3577  C   GLU   288      33.970  52.330  38.680  1.00  0.00            
ATOM   3578  O   GLU   288      34.460  52.680  37.610  1.00  0.00            
ATOM   3579  N   ARG   289      33.150  51.270  38.860  1.00  0.00            
ATOM   3580  HN  ARG   289      32.740  51.180  39.760  1.00  0.00            
ATOM   3581  CA  ARG   289      32.800  50.360  37.810  1.00  0.00            
ATOM   3582  HA  ARG   289      33.760  50.070  37.420  1.00  0.00            
ATOM   3583  CB  ARG   289      32.100  49.130  38.420  1.00  0.00            
ATOM   3584  HB1 ARG   289      32.010  48.340  37.640  1.00  0.00            
ATOM   3585  HB2 ARG   289      31.080  49.420  38.750  1.00  0.00            
ATOM   3586  CG  ARG   289      33.000  48.420  39.440  1.00  0.00            
ATOM   3587  HG1 ARG   289      33.130  49.010  40.370  1.00  0.00            
ATOM   3588  HG2 ARG   289      33.960  48.230  38.910  1.00  0.00            
ATOM   3589  CD  ARG   289      32.380  47.210  40.130  1.00  0.00            
ATOM   3590  HD1 ARG   289      31.460  47.470  40.700  1.00  0.00            
ATOM   3591  HD2 ARG   289      33.080  46.720  40.840  1.00  0.00            
ATOM   3592  NE  ARG   289      31.960  46.150  39.180  1.00  0.00            
ATOM   3593  HE  ARG   289      32.660  45.490  38.890  1.00  0.00            
ATOM   3594  CZ  ARG   289      30.790  46.050  38.490  1.00  0.00            
ATOM   3595  NH1 ARG   289      29.760  46.940  38.610  1.00  0.00            
ATOM   3596 HH11 ARG   289      29.570  47.530  39.400  1.00  0.00            
ATOM   3597 HH12 ARG   289      28.940  46.750  38.080  1.00  0.00            
ATOM   3598  NH2 ARG   289      30.480  45.140  37.520  1.00  0.00            
ATOM   3599 HH21 ARG   289      31.200  44.530  37.200  1.00  0.00            
ATOM   3600 HH22 ARG   289      29.670  45.430  37.000  1.00  0.00            
ATOM   3601  C   ARG   289      32.030  50.900  36.660  1.00  0.00            
ATOM   3602  O   ARG   289      32.220  50.380  35.560  1.00  0.00            
ATOM   3603  N   THR   290      31.300  52.020  36.830  1.00  0.00            
ATOM   3604  HN  THR   290      31.200  52.460  37.720  1.00  0.00            
ATOM   3605  CA  THR   290      30.650  52.780  35.810  1.00  0.00            
ATOM   3606  HA  THR   290      30.760  52.330  34.830  1.00  0.00            
ATOM   3607  CB  THR   290      29.180  52.910  36.120  1.00  0.00            
ATOM   3608  HB  THR   290      28.660  53.700  35.540  1.00  0.00            
ATOM   3609  OG1 THR   290      28.910  53.170  37.490  1.00  0.00            
ATOM   3610  HG1 THR   290      28.060  53.620  37.440  1.00  0.00            
ATOM   3611  CG2 THR   290      28.380  51.630  35.850  1.00  0.00            
ATOM   3612 HG21 THR   290      27.280  51.800  35.870  1.00  0.00            
ATOM   3613 HG22 THR   290      28.650  50.830  36.570  1.00  0.00            
ATOM   3614 HG23 THR   290      28.660  51.350  34.810  1.00  0.00            
ATOM   3615  C   THR   290      31.240  54.120  35.590  1.00  0.00            
ATOM   3616  O   THR   290      30.750  54.800  34.690  1.00  0.00            
ATOM   3617  N   ALA   291      32.310  54.550  36.280  1.00  0.00            
ATOM   3618  HN  ALA   291      32.680  54.080  37.080  1.00  0.00            
ATOM   3619  CA  ALA   291      33.100  55.710  36.000  1.00  0.00            
ATOM   3620  HA  ALA   291      32.630  56.450  35.370  1.00  0.00            
ATOM   3621  CB  ALA   291      33.550  56.220  37.380  1.00  0.00            
ATOM   3622  HB1 ALA   291      34.080  55.490  38.030  1.00  0.00            
ATOM   3623  HB2 ALA   291      32.590  56.510  37.860  1.00  0.00            
ATOM   3624  HB3 ALA   291      34.200  57.120  37.330  1.00  0.00            
ATOM   3625  C   ALA   291      34.280  55.360  35.170  1.00  0.00            
ATOM   3626  O   ALA   291      34.580  54.220  34.820  1.00  0.00            
ATOM   3627  N   GLU   292      35.070  56.380  34.810  1.00  0.00            
ATOM   3628  HN  GLU   292      34.840  57.300  35.120  1.00  0.00            
ATOM   3629  CA  GLU   292      36.320  56.330  34.120  1.00  0.00            
ATOM   3630  HA  GLU   292      36.510  55.270  34.010  1.00  0.00            
ATOM   3631  CB  GLU   292      36.100  56.930  32.720  1.00  0.00            
ATOM   3632  HB1 GLU   292      37.130  57.090  32.360  1.00  0.00            
ATOM   3633  HB2 GLU   292      35.520  57.860  32.900  1.00  0.00            
ATOM   3634  CG  GLU   292      35.530  55.940  31.700  1.00  0.00            
ATOM   3635  HG1 GLU   292      35.510  56.420  30.690  1.00  0.00            
ATOM   3636  HG2 GLU   292      34.510  55.660  32.050  1.00  0.00            
ATOM   3637  CD  GLU   292      36.400  54.720  31.500  1.00  0.00            
ATOM   3638  OE1 GLU   292      37.650  54.880  31.500  1.00  0.00            
ATOM   3639  OE2 GLU   292      35.890  53.570  31.410  1.00  0.00            
ATOM   3640  C   GLU   292      37.450  56.930  34.870  1.00  0.00            
ATOM   3641  O   GLU   292      37.170  57.660  35.820  1.00  0.00            
ATOM   3642  N   ASN   293      38.660  56.520  34.450  1.00  0.00            
ATOM   3643  HN  ASN   293      38.700  56.100  33.540  1.00  0.00            
ATOM   3644  CA  ASN   293      39.920  57.000  34.930  1.00  0.00            
ATOM   3645  HA  ASN   293      40.510  56.350  34.300  1.00  0.00            
ATOM   3646  CB  ASN   293      40.250  58.450  34.510  1.00  0.00            
ATOM   3647  HB1 ASN   293      41.320  58.700  34.600  1.00  0.00            
ATOM   3648  HB2 ASN   293      39.560  59.170  35.000  1.00  0.00            
ATOM   3649  CG  ASN   293      40.020  58.590  33.010  1.00  0.00            
ATOM   3650  OD1 ASN   293      39.970  57.670  32.200  1.00  0.00            
ATOM   3651  ND2 ASN   293      39.780  59.860  32.580  1.00  0.00            
ATOM   3652 HD21 ASN   293      39.420  60.000  31.650  1.00  0.00            
ATOM   3653 HD22 ASN   293      39.970  60.630  33.180  1.00  0.00            
ATOM   3654  C   ASN   293      40.290  56.560  36.300  1.00  0.00            
ATOM   3655  O   ASN   293      40.550  57.440  37.120  1.00  0.00            
ATOM   3656  N   PRO   294      40.410  55.300  36.620  1.00  0.00            
ATOM   3657  CD  PRO   294      40.260  54.210  35.670  1.00  0.00            
ATOM   3658  HD1 PRO   294      40.730  54.430  34.690  1.00  0.00            
ATOM   3659  HD2 PRO   294      39.200  53.920  35.530  1.00  0.00            
ATOM   3660  CA  PRO   294      40.400  54.790  37.960  1.00  0.00            
ATOM   3661  HA  PRO   294      39.430  54.970  38.410  1.00  0.00            
ATOM   3662  CB  PRO   294      40.620  53.290  37.760  1.00  0.00            
ATOM   3663  HB1 PRO   294      39.680  52.820  38.110  1.00  0.00            
ATOM   3664  HB2 PRO   294      41.430  52.930  38.430  1.00  0.00            
ATOM   3665  CG  PRO   294      41.000  53.010  36.290  1.00  0.00            
ATOM   3666  HG1 PRO   294      42.080  53.180  36.110  1.00  0.00            
ATOM   3667  HG2 PRO   294      40.680  52.040  35.860  1.00  0.00            
ATOM   3668  C   PRO   294      41.270  55.500  38.930  1.00  0.00            
ATOM   3669  O   PRO   294      42.420  55.810  38.620  1.00  0.00            
ATOM   3670  N   VAL   295      40.780  55.840  40.140  1.00  0.00            
ATOM   3671  HN  VAL   295      39.810  55.620  40.250  1.00  0.00            
ATOM   3672  CA  VAL   295      41.530  56.360  41.240  1.00  0.00            
ATOM   3673  HA  VAL   295      42.040  57.230  40.850  1.00  0.00            
ATOM   3674  CB  VAL   295      40.620  56.960  42.280  1.00  0.00            
ATOM   3675  HB  VAL   295      39.810  56.220  42.410  1.00  0.00            
ATOM   3676  CG1 VAL   295      41.240  57.260  43.650  1.00  0.00            
ATOM   3677 HG11 VAL   295      41.560  56.380  44.240  1.00  0.00            
ATOM   3678 HG12 VAL   295      40.410  57.840  44.110  1.00  0.00            
ATOM   3679 HG13 VAL   295      42.150  57.890  43.540  1.00  0.00            
ATOM   3680  CG2 VAL   295      40.010  58.250  41.700  1.00  0.00            
ATOM   3681 HG21 VAL   295      40.770  59.050  41.640  1.00  0.00            
ATOM   3682 HG22 VAL   295      39.190  58.650  42.330  1.00  0.00            
ATOM   3683 HG23 VAL   295      39.620  58.080  40.670  1.00  0.00            
ATOM   3684  C   VAL   295      42.380  55.270  41.770  1.00  0.00            
ATOM   3685  O   VAL   295      43.560  55.390  42.100  1.00  0.00            
ATOM   3686  N   VAL   296      41.770  54.070  41.760  1.00  0.00            
ATOM   3687  HN  VAL   296      40.830  53.940  41.450  1.00  0.00            
ATOM   3688  CA  VAL   296      42.490  52.920  42.210  1.00  0.00            
ATOM   3689  HA  VAL   296      43.520  53.150  42.450  1.00  0.00            
ATOM   3690  CB  VAL   296      41.920  52.310  43.450  1.00  0.00            
ATOM   3691  HB  VAL   296      40.830  52.140  43.300  1.00  0.00            
ATOM   3692  CG1 VAL   296      42.550  50.930  43.670  1.00  0.00            
ATOM   3693 HG11 VAL   296      43.640  51.130  43.740  1.00  0.00            
ATOM   3694 HG12 VAL   296      42.370  50.160  42.890  1.00  0.00            
ATOM   3695 HG13 VAL   296      42.230  50.540  44.660  1.00  0.00            
ATOM   3696  CG2 VAL   296      42.210  53.300  44.590  1.00  0.00            
ATOM   3697 HG21 VAL   296      43.320  53.380  44.610  1.00  0.00            
ATOM   3698 HG22 VAL   296      41.830  52.760  45.490  1.00  0.00            
ATOM   3699 HG23 VAL   296      41.620  54.230  44.460  1.00  0.00            
ATOM   3700  C   VAL   296      42.460  51.940  41.080  1.00  0.00            
ATOM   3701  O   VAL   296      41.340  51.650  40.670  1.00  0.00            
ATOM   3702  N   PRO   297      43.520  51.440  40.520  1.00  0.00            
ATOM   3703  CD  PRO   297      44.680  52.310  40.400  1.00  0.00            
ATOM   3704  HD1 PRO   297      45.070  52.690  41.360  1.00  0.00            
ATOM   3705  HD2 PRO   297      44.480  53.290  39.900  1.00  0.00            
ATOM   3706  CA  PRO   297      43.440  50.480  39.450  1.00  0.00            
ATOM   3707  HA  PRO   297      42.550  50.550  38.850  1.00  0.00            
ATOM   3708  CB  PRO   297      44.610  50.820  38.520  1.00  0.00            
ATOM   3709  HB1 PRO   297      44.400  51.600  37.750  1.00  0.00            
ATOM   3710  HB2 PRO   297      45.070  49.950  38.000  1.00  0.00            
ATOM   3711  CG  PRO   297      45.600  51.590  39.400  1.00  0.00            
ATOM   3712  HG1 PRO   297      46.270  50.900  39.960  1.00  0.00            
ATOM   3713  HG2 PRO   297      46.270  52.290  38.860  1.00  0.00            
ATOM   3714  C   PRO   297      43.360  49.070  39.920  1.00  0.00            
ATOM   3715  O   PRO   297      44.380  48.400  40.050  1.00  0.00            
ATOM   3716  N   PHE   298      42.170  48.510  40.230  1.00  0.00            
ATOM   3717  HN  PHE   298      41.380  49.070  40.010  1.00  0.00            
ATOM   3718  CA  PHE   298      41.990  47.170  40.700  1.00  0.00            
ATOM   3719  HA  PHE   298      42.700  47.090  41.510  1.00  0.00            
ATOM   3720  CB  PHE   298      40.570  47.040  41.260  1.00  0.00            
ATOM   3721  HB1 PHE   298      40.270  45.980  41.420  1.00  0.00            
ATOM   3722  HB2 PHE   298      39.910  47.380  40.430  1.00  0.00            
ATOM   3723  CG  PHE   298      40.280  47.750  42.540  1.00  0.00            
ATOM   3724  CD1 PHE   298      41.070  47.530  43.650  1.00  0.00            
ATOM   3725  HD1 PHE   298      41.960  46.920  43.590  1.00  0.00            
ATOM   3726  CE1 PHE   298      40.750  48.080  44.870  1.00  0.00            
ATOM   3727  HE1 PHE   298      41.440  47.940  45.690  1.00  0.00            
ATOM   3728  CZ  PHE   298      39.660  48.910  45.000  1.00  0.00            
ATOM   3729  HZ  PHE   298      39.340  49.320  45.940  1.00  0.00            
ATOM   3730  CD2 PHE   298      39.260  48.660  42.660  1.00  0.00            
ATOM   3731  HD2 PHE   298      38.740  48.950  41.760  1.00  0.00            
ATOM   3732  CE2 PHE   298      38.880  49.140  43.890  1.00  0.00            
ATOM   3733  HE2 PHE   298      38.050  49.810  44.080  1.00  0.00            
ATOM   3734  C   PHE   298      42.360  46.100  39.730  1.00  0.00            
ATOM   3735  O   PHE   298      42.880  45.020  40.010  1.00  0.00            
ATOM   3736  N   HSD   299      42.360  46.280  38.400  1.00  0.00            
ATOM   3737  HN  HSD   299      42.030  47.170  38.100  1.00  0.00            
ATOM   3738  CA  HSD   299      42.870  45.390  37.400  1.00  0.00            
ATOM   3739  HA  HSD   299      42.300  44.480  37.510  1.00  0.00            
ATOM   3740  CB  HSD   299      42.490  45.870  36.000  1.00  0.00            
ATOM   3741  HB1 HSD   299      41.410  46.140  36.040  1.00  0.00            
ATOM   3742  HB2 HSD   299      42.600  44.990  35.330  1.00  0.00            
ATOM   3743  ND1 HSD   299      43.940  46.740  34.250  1.00  0.00            
ATOM   3744  HD1 HSD   299      43.880  45.920  33.670  1.00  0.00            
ATOM   3745  CG  HSD   299      43.370  46.970  35.490  1.00  0.00            
ATOM   3746  CE1 HSD   299      44.630  47.850  33.890  1.00  0.00            
ATOM   3747  HE1 HSD   299      45.190  48.000  32.970  1.00  0.00            
ATOM   3748  NE2 HSD   299      44.550  48.760  34.840  1.00  0.00            
ATOM   3749  CD2 HSD   299      43.780  48.220  35.850  1.00  0.00            
ATOM   3750  HD2 HSD   299      43.560  48.580  36.850  1.00  0.00            
ATOM   3751  C   HSD   299      44.310  45.020  37.490  1.00  0.00            
ATOM   3752  O   HSD   299      44.790  43.950  37.090  1.00  0.00            
ATOM   3753  N   LEU   300      45.150  45.980  37.920  1.00  0.00            
ATOM   3754  HN  LEU   300      44.870  46.840  38.340  1.00  0.00            
ATOM   3755  CA  LEU   300      46.540  45.720  38.140  1.00  0.00            
ATOM   3756  HA  LEU   300      46.860  45.230  37.240  1.00  0.00            
ATOM   3757  CB  LEU   300      47.350  47.000  38.400  1.00  0.00            
ATOM   3758  HB1 LEU   300      48.440  46.810  38.530  1.00  0.00            
ATOM   3759  HB2 LEU   300      46.960  47.460  39.330  1.00  0.00            
ATOM   3760  CG  LEU   300      47.340  48.030  37.260  1.00  0.00            
ATOM   3761  HG  LEU   300      46.280  48.280  37.050  1.00  0.00            
ATOM   3762  CD1 LEU   300      48.200  49.210  37.740  1.00  0.00            
ATOM   3763 HD11 LEU   300      49.210  48.860  38.020  1.00  0.00            
ATOM   3764 HD12 LEU   300      47.790  49.630  38.680  1.00  0.00            
ATOM   3765 HD13 LEU   300      48.270  49.920  36.880  1.00  0.00            
ATOM   3766  CD2 LEU   300      47.970  47.610  35.920  1.00  0.00            
ATOM   3767 HD21 LEU   300      47.580  46.580  35.740  1.00  0.00            
ATOM   3768 HD22 LEU   300      49.070  47.480  35.860  1.00  0.00            
ATOM   3769 HD23 LEU   300      47.570  48.220  35.090  1.00  0.00            
ATOM   3770  C   LEU   300      46.930  44.760  39.210  1.00  0.00            
ATOM   3771  O   LEU   300      48.060  44.300  39.290  1.00  0.00            
ATOM   3772  N   PHE   301      45.970  44.400  40.080  1.00  0.00            
ATOM   3773  HN  PHE   301      45.040  44.740  39.940  1.00  0.00            
ATOM   3774  CA  PHE   301      46.150  43.570  41.230  1.00  0.00            
ATOM   3775  HA  PHE   301      47.210  43.440  41.420  1.00  0.00            
ATOM   3776  CB  PHE   301      45.420  44.030  42.500  1.00  0.00            
ATOM   3777  HB1 PHE   301      45.350  43.310  43.350  1.00  0.00            
ATOM   3778  HB2 PHE   301      44.420  44.310  42.110  1.00  0.00            
ATOM   3779  CG  PHE   301      45.990  45.300  43.030  1.00  0.00            
ATOM   3780  CD1 PHE   301      45.600  46.540  42.560  1.00  0.00            
ATOM   3781  HD1 PHE   301      44.880  46.760  41.790  1.00  0.00            
ATOM   3782  CE1 PHE   301      46.110  47.670  43.140  1.00  0.00            
ATOM   3783  HE1 PHE   301      45.880  48.640  42.730  1.00  0.00            
ATOM   3784  CZ  PHE   301      46.910  47.610  44.260  1.00  0.00            
ATOM   3785  HZ  PHE   301      47.230  48.520  44.740  1.00  0.00            
ATOM   3786  CD2 PHE   301      46.900  45.230  44.050  1.00  0.00            
ATOM   3787  HD2 PHE   301      47.270  44.250  44.290  1.00  0.00            
ATOM   3788  CE2 PHE   301      47.320  46.370  44.700  1.00  0.00            
ATOM   3789  HE2 PHE   301      47.970  46.320  45.560  1.00  0.00            
ATOM   3790  C   PHE   301      45.610  42.200  40.980  1.00  0.00            
ATOM   3791  O   PHE   301      45.640  41.290  41.800  1.00  0.00            
ATOM   3792  N   ARG   302      45.110  42.000  39.750  1.00  0.00            
ATOM   3793  HN  ARG   302      45.260  42.720  39.070  1.00  0.00            
ATOM   3794  CA  ARG   302      44.520  40.750  39.380  1.00  0.00            
ATOM   3795  HA  ARG   302      44.180  40.260  40.280  1.00  0.00            
ATOM   3796  CB  ARG   302      43.430  40.920  38.310  1.00  0.00            
ATOM   3797  HB1 ARG   302      43.100  39.870  38.160  1.00  0.00            
ATOM   3798  HB2 ARG   302      43.900  41.220  37.340  1.00  0.00            
ATOM   3799  CG  ARG   302      42.210  41.790  38.630  1.00  0.00            
ATOM   3800  HG1 ARG   302      41.520  42.020  37.790  1.00  0.00            
ATOM   3801  HG2 ARG   302      42.600  42.800  38.890  1.00  0.00            
ATOM   3802  CD  ARG   302      41.310  41.300  39.760  1.00  0.00            
ATOM   3803  HD1 ARG   302      40.590  42.070  40.110  1.00  0.00            
ATOM   3804  HD2 ARG   302      41.990  41.020  40.600  1.00  0.00            
ATOM   3805  NE  ARG   302      40.490  40.160  39.250  1.00  0.00            
ATOM   3806  HE  ARG   302      40.910  39.270  39.400  1.00  0.00            
ATOM   3807  CZ  ARG   302      39.340  40.270  38.520  1.00  0.00            
ATOM   3808  NH1 ARG   302      38.710  41.460  38.300  1.00  0.00            
ATOM   3809 HH11 ARG   302      39.090  42.340  38.570  1.00  0.00            
ATOM   3810 HH12 ARG   302      37.770  41.490  37.980  1.00  0.00            
ATOM   3811  NH2 ARG   302      38.800  39.200  37.880  1.00  0.00            
ATOM   3812 HH21 ARG   302      39.450  38.450  37.780  1.00  0.00            
ATOM   3813 HH22 ARG   302      38.160  39.490  37.170  1.00  0.00            
ATOM   3814  C   ARG   302      45.580  39.870  38.820  1.00  0.00            
ATOM   3815  O   ARG   302      45.430  38.700  38.490  1.00  0.00            
ATOM   3816  N   ASP   303      46.840  40.350  38.760  1.00  0.00            
ATOM   3817  HN  ASP   303      47.020  41.170  39.300  1.00  0.00            
ATOM   3818  CA  ASP   303      48.030  39.770  38.210  1.00  0.00            
ATOM   3819  HA  ASP   303      47.840  38.860  37.670  1.00  0.00            
ATOM   3820  CB  ASP   303      48.670  40.910  37.390  1.00  0.00            
ATOM   3821  HB1 ASP   303      49.730  40.660  37.180  1.00  0.00            
ATOM   3822  HB2 ASP   303      48.640  41.820  38.030  1.00  0.00            
ATOM   3823  CG  ASP   303      48.090  41.100  36.000  1.00  0.00            
ATOM   3824  OD1 ASP   303      47.100  40.390  35.710  1.00  0.00            
ATOM   3825  OD2 ASP   303      48.530  42.010  35.250  1.00  0.00            
ATOM   3826  C   ASP   303      48.920  39.450  39.370  1.00  0.00            
ATOM   3827  O   ASP   303      49.040  40.210  40.330  1.00  0.00            
ATOM   3828  N   ARG   304      49.480  38.230  39.410  1.00  0.00            
ATOM   3829  HN  ARG   304      49.340  37.480  38.780  1.00  0.00            
ATOM   3830  CA  ARG   304      50.390  37.810  40.430  1.00  0.00            
ATOM   3831  HA  ARG   304      49.990  37.850  41.440  1.00  0.00            
ATOM   3832  CB  ARG   304      50.650  36.300  40.370  1.00  0.00            
ATOM   3833  HB1 ARG   304      51.010  35.980  39.370  1.00  0.00            
ATOM   3834  HB2 ARG   304      49.670  35.850  40.630  1.00  0.00            
ATOM   3835  CG  ARG   304      51.670  35.730  41.370  1.00  0.00            
ATOM   3836  HG1 ARG   304      51.360  34.680  41.540  1.00  0.00            
ATOM   3837  HG2 ARG   304      51.510  36.340  42.280  1.00  0.00            
ATOM   3838  CD  ARG   304      53.170  35.690  41.100  1.00  0.00            
ATOM   3839  HD1 ARG   304      53.580  35.470  42.110  1.00  0.00            
ATOM   3840  HD2 ARG   304      53.570  36.630  40.670  1.00  0.00            
ATOM   3841  NE  ARG   304      53.520  34.600  40.150  1.00  0.00            
ATOM   3842  HE  ARG   304      52.870  34.210  39.510  1.00  0.00            
ATOM   3843  CZ  ARG   304      54.780  34.080  40.050  1.00  0.00            
ATOM   3844  NH1 ARG   304      55.800  34.680  40.730  1.00  0.00            
ATOM   3845 HH11 ARG   304      55.700  35.610  41.100  1.00  0.00            
ATOM   3846 HH12 ARG   304      56.670  34.360  40.370  1.00  0.00            
ATOM   3847  NH2 ARG   304      55.050  32.970  39.300  1.00  0.00            
ATOM   3848 HH21 ARG   304      56.000  32.720  39.140  1.00  0.00            
ATOM   3849 HH22 ARG   304      54.270  32.540  38.830  1.00  0.00            
ATOM   3850  C   ARG   304      51.650  38.570  40.670  1.00  0.00            
ATOM   3851  O   ARG   304      51.980  38.980  41.780  1.00  0.00            
ATOM   3852  N   ASN   305      52.470  38.840  39.640  1.00  0.00            
ATOM   3853  HN  ASN   305      52.220  38.590  38.710  1.00  0.00            
ATOM   3854  CA  ASN   305      53.730  39.530  39.710  1.00  0.00            
ATOM   3855  HA  ASN   305      54.330  38.890  40.340  1.00  0.00            
ATOM   3856  CB  ASN   305      54.380  39.610  38.320  1.00  0.00            
ATOM   3857  HB1 ASN   305      54.590  38.550  38.050  1.00  0.00            
ATOM   3858  HB2 ASN   305      55.340  40.150  38.430  1.00  0.00            
ATOM   3859  CG  ASN   305      53.430  40.100  37.230  1.00  0.00            
ATOM   3860  OD1 ASN   305      52.270  40.500  37.320  1.00  0.00            
ATOM   3861  ND2 ASN   305      54.030  40.180  36.010  1.00  0.00            
ATOM   3862 HD21 ASN   305      54.940  39.790  35.930  1.00  0.00            
ATOM   3863 HD22 ASN   305      53.710  40.790  35.280  1.00  0.00            
ATOM   3864  C   ASN   305      53.620  40.850  40.400  1.00  0.00            
ATOM   3865  O   ASN   305      54.340  41.150  41.340  1.00  0.00            
ATOM   3866  N   ARG   306      52.620  41.630  39.940  1.00  0.00            
ATOM   3867  HN  ARG   306      52.220  41.330  39.090  1.00  0.00            
ATOM   3868  CA  ARG   306      52.220  42.930  40.390  1.00  0.00            
ATOM   3869  HA  ARG   306      53.100  43.560  40.350  1.00  0.00            
ATOM   3870  CB  ARG   306      51.170  43.490  39.420  1.00  0.00            
ATOM   3871  HB1 ARG   306      50.670  44.410  39.790  1.00  0.00            
ATOM   3872  HB2 ARG   306      50.480  42.670  39.140  1.00  0.00            
ATOM   3873  CG  ARG   306      51.790  43.980  38.110  1.00  0.00            
ATOM   3874  HG1 ARG   306      52.300  43.070  37.710  1.00  0.00            
ATOM   3875  HG2 ARG   306      52.490  44.810  38.370  1.00  0.00            
ATOM   3876  CD  ARG   306      50.730  44.420  37.100  1.00  0.00            
ATOM   3877  HD1 ARG   306      49.980  45.120  37.530  1.00  0.00            
ATOM   3878  HD2 ARG   306      50.140  43.530  36.790  1.00  0.00            
ATOM   3879  NE  ARG   306      51.390  45.130  35.980  1.00  0.00            
ATOM   3880  HE  ARG   306      52.210  45.680  36.150  1.00  0.00            
ATOM   3881  CZ  ARG   306      50.890  45.320  34.720  1.00  0.00            
ATOM   3882  NH1 ARG   306      49.670  44.810  34.410  1.00  0.00            
ATOM   3883 HH11 ARG   306      49.220  44.070  34.910  1.00  0.00            
ATOM   3884 HH12 ARG   306      49.140  45.210  33.660  1.00  0.00            
ATOM   3885  NH2 ARG   306      51.410  46.310  33.930  1.00  0.00            
ATOM   3886 HH21 ARG   306      52.300  46.740  34.070  1.00  0.00            
ATOM   3887 HH22 ARG   306      50.810  46.690  33.220  1.00  0.00            
ATOM   3888  C   ARG   306      51.620  43.010  41.750  1.00  0.00            
ATOM   3889  O   ARG   306      51.980  43.860  42.570  1.00  0.00            
ATOM   3890  N   LEU   307      50.710  42.100  42.120  1.00  0.00            
ATOM   3891  HN  LEU   307      50.460  41.370  41.490  1.00  0.00            
ATOM   3892  CA  LEU   307      50.170  42.010  43.450  1.00  0.00            
ATOM   3893  HA  LEU   307      49.680  42.930  43.740  1.00  0.00            
ATOM   3894  CB  LEU   307      49.050  40.970  43.440  1.00  0.00            
ATOM   3895  HB1 LEU   307      49.430  40.070  42.900  1.00  0.00            
ATOM   3896  HB2 LEU   307      48.200  41.360  42.840  1.00  0.00            
ATOM   3897  CG  LEU   307      48.450  40.520  44.780  1.00  0.00            
ATOM   3898  HG  LEU   307      49.180  40.180  45.540  1.00  0.00            
ATOM   3899  CD1 LEU   307      47.880  41.790  45.440  1.00  0.00            
ATOM   3900 HD11 LEU   307      47.500  41.500  46.450  1.00  0.00            
ATOM   3901 HD12 LEU   307      47.000  42.140  44.860  1.00  0.00            
ATOM   3902 HD13 LEU   307      48.590  42.620  45.600  1.00  0.00            
ATOM   3903  CD2 LEU   307      47.410  39.410  44.540  1.00  0.00            
ATOM   3904 HD21 LEU   307      47.970  38.580  44.080  1.00  0.00            
ATOM   3905 HD22 LEU   307      46.680  39.710  43.750  1.00  0.00            
ATOM   3906 HD23 LEU   307      46.830  39.060  45.420  1.00  0.00            
ATOM   3907  C   LEU   307      51.170  41.790  44.530  1.00  0.00            
ATOM   3908  O   LEU   307      51.110  42.420  45.580  1.00  0.00            
ATOM   3909  N   VAL   308      52.040  40.790  44.270  1.00  0.00            
ATOM   3910  HN  VAL   308      51.860  40.240  43.460  1.00  0.00            
ATOM   3911  CA  VAL   308      53.060  40.410  45.190  1.00  0.00            
ATOM   3912  HA  VAL   308      52.600  40.330  46.160  1.00  0.00            
ATOM   3913  CB  VAL   308      53.800  39.240  44.610  1.00  0.00            
ATOM   3914  HB  VAL   308      53.880  39.210  43.510  1.00  0.00            
ATOM   3915  CG1 VAL   308      55.190  38.970  45.200  1.00  0.00            
ATOM   3916 HG11 VAL   308      55.960  39.760  45.060  1.00  0.00            
ATOM   3917 HG12 VAL   308      55.600  38.020  44.800  1.00  0.00            
ATOM   3918 HG13 VAL   308      55.120  38.820  46.300  1.00  0.00            
ATOM   3919  CG2 VAL   308      53.040  37.990  45.100  1.00  0.00            
ATOM   3920 HG21 VAL   308      52.230  37.620  44.440  1.00  0.00            
ATOM   3921 HG22 VAL   308      52.620  38.020  46.130  1.00  0.00            
ATOM   3922 HG23 VAL   308      53.800  37.170  45.150  1.00  0.00            
ATOM   3923  C   VAL   308      54.070  41.500  45.260  1.00  0.00            
ATOM   3924  O   VAL   308      54.580  41.800  46.340  1.00  0.00            
ATOM   3925  N   THR   309      54.390  42.270  44.200  1.00  0.00            
ATOM   3926  HN  THR   309      54.100  41.990  43.290  1.00  0.00            
ATOM   3927  CA  THR   309      55.130  43.490  44.280  1.00  0.00            
ATOM   3928  HA  THR   309      56.100  43.410  44.750  1.00  0.00            
ATOM   3929  CB  THR   309      55.440  44.000  42.910  1.00  0.00            
ATOM   3930  HB  THR   309      54.550  43.940  42.250  1.00  0.00            
ATOM   3931  OG1 THR   309      56.410  43.190  42.260  1.00  0.00            
ATOM   3932  HG1 THR   309      55.980  42.350  42.060  1.00  0.00            
ATOM   3933  CG2 THR   309      56.100  45.370  43.090  1.00  0.00            
ATOM   3934 HG21 THR   309      55.280  46.110  43.160  1.00  0.00            
ATOM   3935 HG22 THR   309      56.620  45.610  42.130  1.00  0.00            
ATOM   3936 HG23 THR   309      56.850  45.430  43.910  1.00  0.00            
ATOM   3937  C   THR   309      54.450  44.470  45.180  1.00  0.00            
ATOM   3938  O   THR   309      55.030  44.980  46.140  1.00  0.00            
ATOM   3939  N   PHE   310      53.150  44.780  45.060  1.00  0.00            
ATOM   3940  HN  PHE   310      52.530  44.540  44.320  1.00  0.00            
ATOM   3941  CA  PHE   310      52.580  45.610  46.080  1.00  0.00            
ATOM   3942  HA  PHE   310      53.140  46.530  46.050  1.00  0.00            
ATOM   3943  CB  PHE   310      51.120  45.930  45.730  1.00  0.00            
ATOM   3944  HB1 PHE   310      50.520  46.480  46.480  1.00  0.00            
ATOM   3945  HB2 PHE   310      50.560  45.000  45.490  1.00  0.00            
ATOM   3946  CG  PHE   310      51.020  46.700  44.450  1.00  0.00            
ATOM   3947  CD1 PHE   310      51.730  47.870  44.290  1.00  0.00            
ATOM   3948  HD1 PHE   310      52.480  48.190  45.000  1.00  0.00            
ATOM   3949  CE1 PHE   310      51.610  48.680  43.180  1.00  0.00            
ATOM   3950  HE1 PHE   310      52.130  49.620  43.080  1.00  0.00            
ATOM   3951  CZ  PHE   310      50.760  48.250  42.190  1.00  0.00            
ATOM   3952  HZ  PHE   310      50.600  48.690  41.220  1.00  0.00            
ATOM   3953  CD2 PHE   310      50.220  46.300  43.410  1.00  0.00            
ATOM   3954  HD2 PHE   310      49.710  45.360  43.520  1.00  0.00            
ATOM   3955  CE2 PHE   310      50.040  47.080  42.300  1.00  0.00            
ATOM   3956  HE2 PHE   310      49.340  46.720  41.560  1.00  0.00            
ATOM   3957  C   PHE   310      52.650  45.200  47.510  1.00  0.00            
ATOM   3958  O   PHE   310      52.830  45.980  48.430  1.00  0.00            
ATOM   3959  N   SER   311      52.450  43.880  47.730  1.00  0.00            
ATOM   3960  HN  SER   311      52.290  43.270  46.960  1.00  0.00            
ATOM   3961  CA  SER   311      52.660  43.210  48.980  1.00  0.00            
ATOM   3962  HA  SER   311      51.950  43.520  49.730  1.00  0.00            
ATOM   3963  CB  SER   311      52.360  41.710  48.830  1.00  0.00            
ATOM   3964  HB1 SER   311      52.320  41.240  49.840  1.00  0.00            
ATOM   3965  HB2 SER   311      53.160  41.230  48.230  1.00  0.00            
ATOM   3966  OG  SER   311      51.090  41.460  48.250  1.00  0.00            
ATOM   3967  HG1 SER   311      51.020  41.870  47.380  1.00  0.00            
ATOM   3968  C   SER   311      54.060  43.310  49.480  1.00  0.00            
ATOM   3969  O   SER   311      54.330  43.570  50.650  1.00  0.00            
ATOM   3970  N   ALA   312      55.110  43.220  48.650  1.00  0.00            
ATOM   3971  HN  ALA   312      55.030  43.100  47.670  1.00  0.00            
ATOM   3972  CA  ALA   312      56.490  43.320  49.040  1.00  0.00            
ATOM   3973  HA  ALA   312      56.730  42.700  49.890  1.00  0.00            
ATOM   3974  CB  ALA   312      57.350  42.970  47.810  1.00  0.00            
ATOM   3975  HB1 ALA   312      57.260  43.810  47.090  1.00  0.00            
ATOM   3976  HB2 ALA   312      57.140  41.990  47.340  1.00  0.00            
ATOM   3977  HB3 ALA   312      58.420  42.950  48.100  1.00  0.00            
ATOM   3978  C   ALA   312      56.930  44.630  49.610  1.00  0.00            
ATOM   3979  O   ALA   312      57.650  44.640  50.600  1.00  0.00            
ATOM   3980  N   ILE   313      56.430  45.710  48.980  1.00  0.00            
ATOM   3981  HN  ILE   313      55.830  45.660  48.190  1.00  0.00            
ATOM   3982  CA  ILE   313      56.710  47.030  49.430  1.00  0.00            
ATOM   3983  HA  ILE   313      57.760  47.070  49.710  1.00  0.00            
ATOM   3984  CB  ILE   313      56.690  48.070  48.350  1.00  0.00            
ATOM   3985  HB  ILE   313      57.100  49.030  48.740  1.00  0.00            
ATOM   3986  CG2 ILE   313      57.730  47.570  47.340  1.00  0.00            
ATOM   3987 HG21 ILE   313      58.720  47.330  47.780  1.00  0.00            
ATOM   3988 HG22 ILE   313      57.870  48.240  46.460  1.00  0.00            
ATOM   3989 HG23 ILE   313      57.380  46.620  46.880  1.00  0.00            
ATOM   3990  CG1 ILE   313      55.280  48.240  47.770  1.00  0.00            
ATOM   3991 HG11 ILE   313      54.510  48.360  48.560  1.00  0.00            
ATOM   3992 HG12 ILE   313      54.940  47.320  47.240  1.00  0.00            
ATOM   3993  CD  ILE   313      55.170  49.450  46.840  1.00  0.00            
ATOM   3994  HD1 ILE   313      56.000  49.430  46.100  1.00  0.00            
ATOM   3995  HD2 ILE   313      55.120  50.400  47.400  1.00  0.00            
ATOM   3996  HD3 ILE   313      54.230  49.360  46.250  1.00  0.00            
ATOM   3997  C   ILE   313      55.990  47.500  50.650  1.00  0.00            
ATOM   3998  O   ILE   313      56.520  48.250  51.470  1.00  0.00            
ATOM   3999  N   LEU   314      54.800  46.930  50.890  1.00  0.00            
ATOM   4000  HN  LEU   314      54.380  46.410  50.140  1.00  0.00            
ATOM   4001  CA  LEU   314      54.030  47.120  52.080  1.00  0.00            
ATOM   4002  HA  LEU   314      53.770  48.170  52.180  1.00  0.00            
ATOM   4003  CB  LEU   314      52.680  46.410  51.840  1.00  0.00            
ATOM   4004  HB1 LEU   314      52.990  45.360  51.640  1.00  0.00            
ATOM   4005  HB2 LEU   314      52.200  46.860  50.950  1.00  0.00            
ATOM   4006  CG  LEU   314      51.720  46.340  53.040  1.00  0.00            
ATOM   4007  HG  LEU   314      52.280  46.030  53.940  1.00  0.00            
ATOM   4008  CD1 LEU   314      51.200  47.760  53.350  1.00  0.00            
ATOM   4009 HD11 LEU   314      50.840  48.220  52.410  1.00  0.00            
ATOM   4010 HD12 LEU   314      52.080  48.240  53.830  1.00  0.00            
ATOM   4011 HD13 LEU   314      50.350  47.710  54.060  1.00  0.00            
ATOM   4012  CD2 LEU   314      50.680  45.220  52.900  1.00  0.00            
ATOM   4013 HD21 LEU   314      50.040  45.140  53.810  1.00  0.00            
ATOM   4014 HD22 LEU   314      51.230  44.280  52.680  1.00  0.00            
ATOM   4015 HD23 LEU   314      50.040  45.480  52.030  1.00  0.00            
ATOM   4016  C   LEU   314      54.690  46.600  53.310  1.00  0.00            
ATOM   4017  O   LEU   314      54.720  47.230  54.360  1.00  0.00            
ATOM   4018  N   LEU   315      55.250  45.380  53.220  1.00  0.00            
ATOM   4019  HN  LEU   315      55.350  44.930  52.330  1.00  0.00            
ATOM   4020  CA  LEU   315      56.040  44.800  54.260  1.00  0.00            
ATOM   4021  HA  LEU   315      55.420  44.900  55.140  1.00  0.00            
ATOM   4022  CB  LEU   315      56.310  43.290  54.180  1.00  0.00            
ATOM   4023  HB1 LEU   315      56.800  42.940  55.110  1.00  0.00            
ATOM   4024  HB2 LEU   315      57.020  43.180  53.320  1.00  0.00            
ATOM   4025  CG  LEU   315      55.040  42.500  53.830  1.00  0.00            
ATOM   4026  HG  LEU   315      54.720  42.860  52.830  1.00  0.00            
ATOM   4027  CD1 LEU   315      55.320  41.000  53.950  1.00  0.00            
ATOM   4028 HD11 LEU   315      56.160  40.710  53.280  1.00  0.00            
ATOM   4029 HD12 LEU   315      54.510  40.330  53.590  1.00  0.00            
ATOM   4030 HD13 LEU   315      55.570  40.820  55.020  1.00  0.00            
ATOM   4031  CD2 LEU   315      53.840  42.820  54.740  1.00  0.00            
ATOM   4032 HD21 LEU   315      52.910  42.280  54.450  1.00  0.00            
ATOM   4033 HD22 LEU   315      53.550  43.890  54.750  1.00  0.00            
ATOM   4034 HD23 LEU   315      53.890  42.630  55.840  1.00  0.00            
ATOM   4035  C   LEU   315      57.370  45.410  54.510  1.00  0.00            
ATOM   4036  O   LEU   315      57.800  45.760  55.610  1.00  0.00            
ATOM   4037  N   ALA   316      58.140  45.580  53.420  1.00  0.00            
ATOM   4038  HN  ALA   316      57.860  45.190  52.550  1.00  0.00            
ATOM   4039  CA  ALA   316      59.440  46.180  53.350  1.00  0.00            
ATOM   4040  HA  ALA   316      60.160  45.640  53.950  1.00  0.00            
ATOM   4041  CB  ALA   316      59.770  46.120  51.850  1.00  0.00            
ATOM   4042  HB1 ALA   316      59.070  46.750  51.260  1.00  0.00            
ATOM   4043  HB2 ALA   316      59.810  45.090  51.440  1.00  0.00            
ATOM   4044  HB3 ALA   316      60.750  46.530  51.540  1.00  0.00            
ATOM   4045  C   ALA   316      59.530  47.590  53.820  1.00  0.00            
ATOM   4046  O   ALA   316      60.400  48.020  54.580  1.00  0.00            
ATOM   4047  N   GLY   317      58.510  48.380  53.450  1.00  0.00            
ATOM   4048  HN  GLY   317      57.770  48.110  52.840  1.00  0.00            
ATOM   4049  CA  GLY   317      58.390  49.710  53.970  1.00  0.00            
ATOM   4050  HA1 GLY   317      57.480  50.120  53.550  1.00  0.00            
ATOM   4051  HA2 GLY   317      59.350  50.150  53.770  1.00  0.00            
ATOM   4052  C   GLY   317      58.250  49.790  55.450  1.00  0.00            
ATOM   4053  O   GLY   317      58.900  50.530  56.190  1.00  0.00            
ATOM   4054  N   GLY   318      57.330  48.970  56.000  1.00  0.00            
ATOM   4055  HN  GLY   318      56.810  48.380  55.400  1.00  0.00            
ATOM   4056  CA  GLY   318      57.190  48.610  57.380  1.00  0.00            
ATOM   4057  HA1 GLY   318      56.460  47.820  57.300  1.00  0.00            
ATOM   4058  HA2 GLY   318      56.760  49.400  57.970  1.00  0.00            
ATOM   4059  C   GLY   318      58.330  48.060  58.170  1.00  0.00            
ATOM   4060  O   GLY   318      58.670  48.450  59.280  1.00  0.00            
ATOM   4061  N   VAL   319      59.010  47.040  57.620  1.00  0.00            
ATOM   4062  HN  VAL   319      58.760  46.610  56.750  1.00  0.00            
ATOM   4063  CA  VAL   319      60.260  46.560  58.130  1.00  0.00            
ATOM   4064  HA  VAL   319      60.140  46.360  59.190  1.00  0.00            
ATOM   4065  CB  VAL   319      60.720  45.280  57.500  1.00  0.00            
ATOM   4066  HB  VAL   319      60.520  45.330  56.410  1.00  0.00            
ATOM   4067  CG1 VAL   319      62.110  44.730  57.870  1.00  0.00            
ATOM   4068 HG11 VAL   319      62.820  45.440  57.400  1.00  0.00            
ATOM   4069 HG12 VAL   319      62.290  43.760  57.370  1.00  0.00            
ATOM   4070 HG13 VAL   319      62.320  44.720  58.960  1.00  0.00            
ATOM   4071  CG2 VAL   319      59.780  44.160  57.970  1.00  0.00            
ATOM   4072 HG21 VAL   319      58.720  44.430  57.740  1.00  0.00            
ATOM   4073 HG22 VAL   319      59.990  43.860  59.020  1.00  0.00            
ATOM   4074 HG23 VAL   319      60.030  43.280  57.350  1.00  0.00            
ATOM   4075  C   VAL   319      61.400  47.510  58.190  1.00  0.00            
ATOM   4076  O   VAL   319      62.170  47.580  59.150  1.00  0.00            
ATOM   4077  N   MET   320      61.560  48.380  57.180  1.00  0.00            
ATOM   4078  HN  MET   320      60.950  48.330  56.390  1.00  0.00            
ATOM   4079  CA  MET   320      62.450  49.490  57.180  1.00  0.00            
ATOM   4080  HA  MET   320      63.430  49.090  57.410  1.00  0.00            
ATOM   4081  CB  MET   320      62.540  50.130  55.790  1.00  0.00            
ATOM   4082  HB1 MET   320      63.140  51.070  55.830  1.00  0.00            
ATOM   4083  HB2 MET   320      61.500  50.450  55.540  1.00  0.00            
ATOM   4084  CG  MET   320      63.150  49.300  54.660  1.00  0.00            
ATOM   4085  HG1 MET   320      63.000  49.750  53.660  1.00  0.00            
ATOM   4086  HG2 MET   320      62.710  48.280  54.620  1.00  0.00            
ATOM   4087  SD  MET   320      64.950  49.080  54.740  1.00  0.00            
ATOM   4088  CE  MET   320      64.720  47.820  53.450  1.00  0.00            
ATOM   4089  HE1 MET   320      64.150  46.950  53.840  1.00  0.00            
ATOM   4090  HE2 MET   320      65.750  47.480  53.210  1.00  0.00            
ATOM   4091  HE3 MET   320      64.280  48.270  52.540  1.00  0.00            
ATOM   4092  C   MET   320      62.150  50.530  58.210  1.00  0.00            
ATOM   4093  O   MET   320      62.980  51.010  58.990  1.00  0.00            
ATOM   4094  N   PHE   321      60.880  50.960  58.290  1.00  0.00            
ATOM   4095  HN  PHE   321      60.220  50.510  57.700  1.00  0.00            
ATOM   4096  CA  PHE   321      60.410  52.010  59.140  1.00  0.00            
ATOM   4097  HA  PHE   321      61.100  52.830  59.000  1.00  0.00            
ATOM   4098  CB  PHE   321      59.050  52.560  58.690  1.00  0.00            
ATOM   4099  HB1 PHE   321      58.290  51.750  58.550  1.00  0.00            
ATOM   4100  HB2 PHE   321      59.130  53.050  57.700  1.00  0.00            
ATOM   4101  CG  PHE   321      58.400  53.440  59.700  1.00  0.00            
ATOM   4102  CD1 PHE   321      58.560  54.780  59.390  1.00  0.00            
ATOM   4103  HD1 PHE   321      59.150  55.040  58.530  1.00  0.00            
ATOM   4104  CE1 PHE   321      58.040  55.740  60.220  1.00  0.00            
ATOM   4105  HE1 PHE   321      58.210  56.790  60.070  1.00  0.00            
ATOM   4106  CZ  PHE   321      57.300  55.380  61.330  1.00  0.00            
ATOM   4107  HZ  PHE   321      56.810  56.190  61.840  1.00  0.00            
ATOM   4108  CD2 PHE   321      57.700  53.110  60.830  1.00  0.00            
ATOM   4109  HD2 PHE   321      57.630  52.060  61.070  1.00  0.00            
ATOM   4110  CE2 PHE   321      57.030  54.060  61.570  1.00  0.00            
ATOM   4111  HE2 PHE   321      56.430  53.890  62.460  1.00  0.00            
ATOM   4112  C   PHE   321      60.570  51.640  60.570  1.00  0.00            
ATOM   4113  O   PHE   321      61.020  52.450  61.380  1.00  0.00            
ATOM   4114  N   SER   322      60.100  50.430  60.940  1.00  0.00            
ATOM   4115  HN  SER   322      59.720  49.830  60.250  1.00  0.00            
ATOM   4116  CA  SER   322      60.220  49.940  62.280  1.00  0.00            
ATOM   4117  HA  SER   322      59.860  50.710  62.940  1.00  0.00            
ATOM   4118  CB  SER   322      59.360  48.690  62.550  1.00  0.00            
ATOM   4119  HB1 SER   322      58.260  48.860  62.560  1.00  0.00            
ATOM   4120  HB2 SER   322      59.480  48.320  63.590  1.00  0.00            
ATOM   4121  OG  SER   322      59.620  47.670  61.600  1.00  0.00            
ATOM   4122  HG1 SER   322      59.280  47.900  60.730  1.00  0.00            
ATOM   4123  C   SER   322      61.620  49.740  62.750  1.00  0.00            
ATOM   4124  O   SER   322      61.930  49.930  63.920  1.00  0.00            
ATOM   4125  N   LEU   323      62.520  49.330  61.840  1.00  0.00            
ATOM   4126  HN  LEU   323      62.250  49.090  60.910  1.00  0.00            
ATOM   4127  CA  LEU   323      63.920  49.110  62.080  1.00  0.00            
ATOM   4128  HA  LEU   323      63.970  48.450  62.920  1.00  0.00            
ATOM   4129  CB  LEU   323      64.580  48.520  60.820  1.00  0.00            
ATOM   4130  HB1 LEU   323      64.250  49.140  59.960  1.00  0.00            
ATOM   4131  HB2 LEU   323      64.240  47.470  60.660  1.00  0.00            
ATOM   4132  CG  LEU   323      66.110  48.430  60.710  1.00  0.00            
ATOM   4133  HG  LEU   323      66.590  49.420  60.850  1.00  0.00            
ATOM   4134  CD1 LEU   323      66.760  47.320  61.560  1.00  0.00            
ATOM   4135 HD11 LEU   323      66.600  47.540  62.640  1.00  0.00            
ATOM   4136 HD12 LEU   323      67.850  47.410  61.370  1.00  0.00            
ATOM   4137 HD13 LEU   323      66.390  46.350  61.160  1.00  0.00            
ATOM   4138  CD2 LEU   323      66.430  48.130  59.240  1.00  0.00            
ATOM   4139 HD21 LEU   323      67.510  47.870  59.210  1.00  0.00            
ATOM   4140 HD22 LEU   323      66.210  48.970  58.550  1.00  0.00            
ATOM   4141 HD23 LEU   323      65.820  47.270  58.890  1.00  0.00            
ATOM   4142  C   LEU   323      64.620  50.360  62.480  1.00  0.00            
ATOM   4143  O   LEU   323      65.160  50.380  63.590  1.00  0.00            
ATOM   4144  N   THR   324      64.550  51.430  61.670  1.00  0.00            
ATOM   4145  HN  THR   324      64.160  51.290  60.770  1.00  0.00            
ATOM   4146  CA  THR   324      65.120  52.700  62.020  1.00  0.00            
ATOM   4147  HA  THR   324      66.130  52.520  62.360  1.00  0.00            
ATOM   4148  CB  THR   324      65.170  53.730  60.930  1.00  0.00            
ATOM   4149  HB  THR   324      65.890  54.530  61.200  1.00  0.00            
ATOM   4150  OG1 THR   324      63.950  54.430  60.740  1.00  0.00            
ATOM   4151  HG1 THR   324      63.910  55.100  61.430  1.00  0.00            
ATOM   4152  CG2 THR   324      65.510  53.140  59.550  1.00  0.00            
ATOM   4153 HG21 THR   324      65.740  53.980  58.860  1.00  0.00            
ATOM   4154 HG22 THR   324      64.660  52.580  59.110  1.00  0.00            
ATOM   4155 HG23 THR   324      66.480  52.650  59.770  1.00  0.00            
ATOM   4156  C   THR   324      64.590  53.330  63.260  1.00  0.00            
ATOM   4157  O   THR   324      65.340  53.940  64.020  1.00  0.00            
ATOM   4158  N   VAL   325      63.310  53.160  63.640  1.00  0.00            
ATOM   4159  HN  VAL   325      62.600  52.850  63.010  1.00  0.00            
ATOM   4160  CA  VAL   325      62.830  53.490  64.950  1.00  0.00            
ATOM   4161  HA  VAL   325      63.030  54.530  65.120  1.00  0.00            
ATOM   4162  CB  VAL   325      61.360  53.270  65.090  1.00  0.00            
ATOM   4163  HB  VAL   325      61.130  52.280  64.650  1.00  0.00            
ATOM   4164  CG1 VAL   325      60.820  53.260  66.530  1.00  0.00            
ATOM   4165 HG11 VAL   325      61.170  54.140  67.120  1.00  0.00            
ATOM   4166 HG12 VAL   325      61.220  52.430  67.150  1.00  0.00            
ATOM   4167 HG13 VAL   325      59.710  53.260  66.560  1.00  0.00            
ATOM   4168  CG2 VAL   325      60.670  54.510  64.500  1.00  0.00            
ATOM   4169 HG21 VAL   325      60.970  54.700  63.450  1.00  0.00            
ATOM   4170 HG22 VAL   325      61.050  55.350  65.120  1.00  0.00            
ATOM   4171 HG23 VAL   325      59.560  54.470  64.540  1.00  0.00            
ATOM   4172  C   VAL   325      63.530  52.830  66.090  1.00  0.00            
ATOM   4173  O   VAL   325      63.840  53.450  67.110  1.00  0.00            
ATOM   4174  N   CYS   326      63.800  51.520  66.020  1.00  0.00            
ATOM   4175  HN  CYS   326      63.550  51.030  65.180  1.00  0.00            
ATOM   4176  CA  CYS   326      64.500  50.760  67.000  1.00  0.00            
ATOM   4177  HA  CYS   326      64.060  51.030  67.950  1.00  0.00            
ATOM   4178  CB  CYS   326      64.360  49.250  66.720  1.00  0.00            
ATOM   4179  HB1 CYS   326      64.600  49.100  65.640  1.00  0.00            
ATOM   4180  HB2 CYS   326      63.290  48.980  66.830  1.00  0.00            
ATOM   4181  SG  CYS   326      65.230  48.130  67.850  1.00  0.00            
ATOM   4182  HG1 CYS   326      64.140  47.390  68.040  1.00  0.00            
ATOM   4183  C   CYS   326      65.900  51.220  67.200  1.00  0.00            
ATOM   4184  O   CYS   326      66.300  51.340  68.350  1.00  0.00            
ATOM   4185  N   ILE   327      66.630  51.450  66.090  1.00  0.00            
ATOM   4186  HN  ILE   327      66.250  51.200  65.200  1.00  0.00            
ATOM   4187  CA  ILE   327      68.000  51.870  66.040  1.00  0.00            
ATOM   4188  HA  ILE   327      68.560  51.150  66.630  1.00  0.00            
ATOM   4189  CB  ILE   327      68.630  51.760  64.690  1.00  0.00            
ATOM   4190  HB  ILE   327      67.920  52.360  64.070  1.00  0.00            
ATOM   4191  CG2 ILE   327      70.000  52.470  64.670  1.00  0.00            
ATOM   4192 HG21 ILE   327      70.560  52.220  63.740  1.00  0.00            
ATOM   4193 HG22 ILE   327      70.700  52.040  65.410  1.00  0.00            
ATOM   4194 HG23 ILE   327      69.970  53.560  64.890  1.00  0.00            
ATOM   4195  CG1 ILE   327      68.800  50.330  64.140  1.00  0.00            
ATOM   4196 HG11 ILE   327      69.270  50.430  63.140  1.00  0.00            
ATOM   4197 HG12 ILE   327      67.790  49.900  64.010  1.00  0.00            
ATOM   4198  CD  ILE   327      69.660  49.380  64.970  1.00  0.00            
ATOM   4199  HD1 ILE   327      69.300  49.310  66.020  1.00  0.00            
ATOM   4200  HD2 ILE   327      70.720  49.730  65.030  1.00  0.00            
ATOM   4201  HD3 ILE   327      69.690  48.400  64.440  1.00  0.00            
ATOM   4202  C   ILE   327      68.160  53.210  66.660  1.00  0.00            
ATOM   4203  O   ILE   327      68.920  53.480  67.590  1.00  0.00            
ATOM   4204  N   GLY   328      67.260  54.160  66.320  1.00  0.00            
ATOM   4205  HN  GLY   328      66.440  53.910  65.810  1.00  0.00            
ATOM   4206  CA  GLY   328      67.260  55.480  66.870  1.00  0.00            
ATOM   4207  HA1 GLY   328      66.690  56.060  66.160  1.00  0.00            
ATOM   4208  HA2 GLY   328      68.260  55.860  66.720  1.00  0.00            
ATOM   4209  C   GLY   328      66.860  55.640  68.290  1.00  0.00            
ATOM   4210  O   GLY   328      67.290  56.550  69.000  1.00  0.00            
ATOM   4211  N   LEU   329      65.990  54.800  68.870  1.00  0.00            
ATOM   4212  HN  LEU   329      65.600  54.060  68.330  1.00  0.00            
ATOM   4213  CA  LEU   329      65.850  54.600  70.280  1.00  0.00            
ATOM   4214  HA  LEU   329      65.650  55.610  70.620  1.00  0.00            
ATOM   4215  CB  LEU   329      64.600  53.790  70.660  1.00  0.00            
ATOM   4216  HB1 LEU   329      64.720  53.540  71.730  1.00  0.00            
ATOM   4217  HB2 LEU   329      64.580  52.820  70.110  1.00  0.00            
ATOM   4218  CG  LEU   329      63.350  54.670  70.450  1.00  0.00            
ATOM   4219  HG  LEU   329      63.450  55.330  69.560  1.00  0.00            
ATOM   4220  CD1 LEU   329      62.270  53.660  70.020  1.00  0.00            
ATOM   4221 HD11 LEU   329      61.320  54.160  70.310  1.00  0.00            
ATOM   4222 HD12 LEU   329      62.460  52.680  70.520  1.00  0.00            
ATOM   4223 HD13 LEU   329      62.130  53.390  68.950  1.00  0.00            
ATOM   4224  CD2 LEU   329      62.870  55.350  71.740  1.00  0.00            
ATOM   4225 HD21 LEU   329      62.710  54.610  72.550  1.00  0.00            
ATOM   4226 HD22 LEU   329      61.970  55.960  71.500  1.00  0.00            
ATOM   4227 HD23 LEU   329      63.690  55.880  72.270  1.00  0.00            
ATOM   4228  C   LEU   329      67.060  54.100  71.000  1.00  0.00            
ATOM   4229  O   LEU   329      67.470  54.650  72.010  1.00  0.00            
ATOM   4230  N   TYR   330      67.760  53.090  70.440  1.00  0.00            
ATOM   4231  HN  TYR   330      67.430  52.650  69.610  1.00  0.00            
ATOM   4232  CA  TYR   330      68.940  52.510  71.000  1.00  0.00            
ATOM   4233  HA  TYR   330      68.780  52.390  72.060  1.00  0.00            
ATOM   4234  CB  TYR   330      69.120  51.070  70.490  1.00  0.00            
ATOM   4235  HB1 TYR   330      69.350  51.070  69.400  1.00  0.00            
ATOM   4236  HB2 TYR   330      68.210  50.440  70.580  1.00  0.00            
ATOM   4237  CG  TYR   330      70.240  50.300  71.090  1.00  0.00            
ATOM   4238  CD1 TYR   330      71.540  50.390  70.640  1.00  0.00            
ATOM   4239  HD1 TYR   330      71.930  51.190  70.020  1.00  0.00            
ATOM   4240  CE1 TYR   330      72.510  49.660  71.280  1.00  0.00            
ATOM   4241  HE1 TYR   330      73.530  49.800  70.980  1.00  0.00            
ATOM   4242  CZ  TYR   330      72.210  48.820  72.330  1.00  0.00            
ATOM   4243  OH  TYR   330      73.170  48.140  73.110  1.00  0.00            
ATOM   4244  HH  TYR   330      72.790  47.670  73.850  1.00  0.00            
ATOM   4245  CD2 TYR   330      69.900  49.480  72.150  1.00  0.00            
ATOM   4246  HD2 TYR   330      68.900  49.630  72.530  1.00  0.00            
ATOM   4247  CE2 TYR   330      70.910  48.810  72.780  1.00  0.00            
ATOM   4248  HE2 TYR   330      70.730  48.290  73.710  1.00  0.00            
ATOM   4249  C   TYR   330      70.080  53.470  71.000  1.00  0.00            
ATOM   4250  O   TYR   330      70.730  53.630  72.030  1.00  0.00            
ATOM   4251  N   VAL   331      70.280  54.190  69.880  1.00  0.00            
ATOM   4252  HN  VAL   331      69.600  54.100  69.150  1.00  0.00            
ATOM   4253  CA  VAL   331      71.220  55.260  69.740  1.00  0.00            
ATOM   4254  HA  VAL   331      72.200  54.900  70.040  1.00  0.00            
ATOM   4255  CB  VAL   331      71.340  55.550  68.270  1.00  0.00            
ATOM   4256  HB  VAL   331      70.340  55.680  67.820  1.00  0.00            
ATOM   4257  CG1 VAL   331      72.080  56.890  68.110  1.00  0.00            
ATOM   4258 HG11 VAL   331      71.330  57.710  68.160  1.00  0.00            
ATOM   4259 HG12 VAL   331      72.490  56.950  67.080  1.00  0.00            
ATOM   4260 HG13 VAL   331      72.900  56.980  68.850  1.00  0.00            
ATOM   4261  CG2 VAL   331      71.960  54.420  67.430  1.00  0.00            
ATOM   4262 HG21 VAL   331      71.640  53.440  67.830  1.00  0.00            
ATOM   4263 HG22 VAL   331      73.060  54.460  67.590  1.00  0.00            
ATOM   4264 HG23 VAL   331      71.690  54.630  66.370  1.00  0.00            
ATOM   4265  C   VAL   331      71.050  56.380  70.700  1.00  0.00            
ATOM   4266  O   VAL   331      72.010  56.940  71.230  1.00  0.00            
ATOM   4267  N   GLN   332      69.790  56.800  70.940  1.00  0.00            
ATOM   4268  HN  GLN   332      69.060  56.500  70.340  1.00  0.00            
ATOM   4269  CA  GLN   332      69.580  57.970  71.740  1.00  0.00            
ATOM   4270  HA  GLN   332      70.510  58.510  71.820  1.00  0.00            
ATOM   4271  CB  GLN   332      68.550  58.940  71.140  1.00  0.00            
ATOM   4272  HB1 GLN   332      68.530  59.870  71.740  1.00  0.00            
ATOM   4273  HB2 GLN   332      67.560  58.440  71.230  1.00  0.00            
ATOM   4274  CG  GLN   332      69.020  59.330  69.740  1.00  0.00            
ATOM   4275  HG1 GLN   332      69.210  58.400  69.160  1.00  0.00            
ATOM   4276  HG2 GLN   332      69.990  59.860  69.790  1.00  0.00            
ATOM   4277  CD  GLN   332      68.090  60.270  68.980  1.00  0.00            
ATOM   4278  OE1 GLN   332      68.350  61.460  68.790  1.00  0.00            
ATOM   4279  NE2 GLN   332      66.930  59.740  68.510  1.00  0.00            
ATOM   4280 HE21 GLN   332      66.610  58.850  68.830  1.00  0.00            
ATOM   4281 HE22 GLN   332      66.350  60.250  67.870  1.00  0.00            
ATOM   4282  C   GLN   332      69.220  57.670  73.150  1.00  0.00            
ATOM   4283  O   GLN   332      69.910  58.060  74.100  1.00  0.00            
ATOM   4284  N   ASP   333      68.120  56.960  73.440  1.00  0.00            
ATOM   4285  HN  ASP   333      67.480  56.720  72.720  1.00  0.00            
ATOM   4286  CA  ASP   333      67.790  56.640  74.800  1.00  0.00            
ATOM   4287  HA  ASP   333      67.770  57.550  75.380  1.00  0.00            
ATOM   4288  CB  ASP   333      66.420  55.940  74.840  1.00  0.00            
ATOM   4289  HB1 ASP   333      66.170  55.580  75.870  1.00  0.00            
ATOM   4290  HB2 ASP   333      66.460  55.050  74.180  1.00  0.00            
ATOM   4291  CG  ASP   333      65.290  56.840  74.360  1.00  0.00            
ATOM   4292  OD1 ASP   333      64.200  56.690  74.990  1.00  0.00            
ATOM   4293  OD2 ASP   333      65.370  57.580  73.350  1.00  0.00            
ATOM   4294  C   ASP   333      68.730  55.760  75.550  1.00  0.00            
ATOM   4295  O   ASP   333      68.910  55.940  76.750  1.00  0.00            
ATOM   4296  N   ILE   334      69.320  54.740  74.920  1.00  0.00            
ATOM   4297  HN  ILE   334      69.090  54.480  73.980  1.00  0.00            
ATOM   4298  CA  ILE   334      70.070  53.750  75.640  1.00  0.00            
ATOM   4299  HA  ILE   334      69.930  53.960  76.690  1.00  0.00            
ATOM   4300  CB  ILE   334      69.760  52.380  75.130  1.00  0.00            
ATOM   4301  HB  ILE   334      70.080  52.130  74.100  1.00  0.00            
ATOM   4302  CG2 ILE   334      70.450  51.370  76.060  1.00  0.00            
ATOM   4303 HG21 ILE   334      69.970  50.400  75.790  1.00  0.00            
ATOM   4304 HG22 ILE   334      70.310  51.720  77.110  1.00  0.00            
ATOM   4305 HG23 ILE   334      71.490  51.200  75.720  1.00  0.00            
ATOM   4306  CG1 ILE   334      68.230  52.170  75.040  1.00  0.00            
ATOM   4307 HG11 ILE   334      68.020  51.150  74.680  1.00  0.00            
ATOM   4308 HG12 ILE   334      67.840  52.900  74.300  1.00  0.00            
ATOM   4309  CD  ILE   334      67.510  52.290  76.380  1.00  0.00            
ATOM   4310  HD1 ILE   334      67.840  51.510  77.100  1.00  0.00            
ATOM   4311  HD2 ILE   334      66.410  52.210  76.250  1.00  0.00            
ATOM   4312  HD3 ILE   334      67.780  53.200  76.960  1.00  0.00            
ATOM   4313  C   ILE   334      71.530  54.050  75.580  1.00  0.00            
ATOM   4314  O   ILE   334      72.140  54.220  76.630  1.00  0.00            
ATOM   4315  N   LEU   335      72.090  54.340  74.390  1.00  0.00            
ATOM   4316  HN  LEU   335      71.510  54.360  73.580  1.00  0.00            
ATOM   4317  CA  LEU   335      73.470  54.650  74.190  1.00  0.00            
ATOM   4318  HA  LEU   335      73.950  53.990  74.900  1.00  0.00            
ATOM   4319  CB  LEU   335      73.980  54.330  72.780  1.00  0.00            
ATOM   4320  HB1 LEU   335      75.010  54.720  72.690  1.00  0.00            
ATOM   4321  HB2 LEU   335      73.290  54.820  72.070  1.00  0.00            
ATOM   4322  CG  LEU   335      73.970  52.830  72.420  1.00  0.00            
ATOM   4323  HG  LEU   335      72.950  52.420  72.520  1.00  0.00            
ATOM   4324  CD1 LEU   335      74.370  52.720  70.930  1.00  0.00            
ATOM   4325 HD11 LEU   335      74.460  51.650  70.670  1.00  0.00            
ATOM   4326 HD12 LEU   335      75.360  53.170  70.690  1.00  0.00            
ATOM   4327 HD13 LEU   335      73.630  53.280  70.320  1.00  0.00            
ATOM   4328  CD2 LEU   335      74.990  52.040  73.260  1.00  0.00            
ATOM   4329 HD21 LEU   335      75.970  52.550  73.190  1.00  0.00            
ATOM   4330 HD22 LEU   335      75.140  51.050  72.780  1.00  0.00            
ATOM   4331 HD23 LEU   335      74.640  52.070  74.320  1.00  0.00            
ATOM   4332  C   LEU   335      73.820  56.030  74.630  1.00  0.00            
ATOM   4333  O   LEU   335      74.980  56.290  74.950  1.00  0.00            
ATOM   4334  N   GLY   336      72.820  56.890  74.910  1.00  0.00            
ATOM   4335  HN  GLY   336      71.880  56.630  74.700  1.00  0.00            
ATOM   4336  CA  GLY   336      72.970  58.110  75.630  1.00  0.00            
ATOM   4337  HA1 GLY   336      73.670  57.910  76.430  1.00  0.00            
ATOM   4338  HA2 GLY   336      71.990  58.450  75.930  1.00  0.00            
ATOM   4339  C   GLY   336      73.560  59.210  74.800  1.00  0.00            
ATOM   4340  O   GLY   336      74.230  60.120  75.300  1.00  0.00            
ATOM   4341  N   TYR   337      73.230  59.110  73.500  1.00  0.00            
ATOM   4342  HN  TYR   337      72.500  58.450  73.330  1.00  0.00            
ATOM   4343  CA  TYR   337      73.620  60.130  72.580  1.00  0.00            
ATOM   4344  HA  TYR   337      74.430  60.730  72.970  1.00  0.00            
ATOM   4345  CB  TYR   337      74.070  59.530  71.240  1.00  0.00            
ATOM   4346  HB1 TYR   337      74.230  60.350  70.510  1.00  0.00            
ATOM   4347  HB2 TYR   337      73.220  58.960  70.800  1.00  0.00            
ATOM   4348  CG  TYR   337      75.280  58.680  71.430  1.00  0.00            
ATOM   4349  CD1 TYR   337      75.280  57.430  70.850  1.00  0.00            
ATOM   4350  HD1 TYR   337      74.340  57.030  70.510  1.00  0.00            
ATOM   4351  CE1 TYR   337      76.420  56.670  70.800  1.00  0.00            
ATOM   4352  HE1 TYR   337      76.330  55.640  70.460  1.00  0.00            
ATOM   4353  CZ  TYR   337      77.590  57.110  71.360  1.00  0.00            
ATOM   4354  OH  TYR   337      78.650  56.190  71.570  1.00  0.00            
ATOM   4355  HH  TYR   337      78.350  55.390  71.130  1.00  0.00            
ATOM   4356  CD2 TYR   337      76.460  59.170  71.940  1.00  0.00            
ATOM   4357  HD2 TYR   337      76.700  60.110  72.410  1.00  0.00            
ATOM   4358  CE2 TYR   337      77.540  58.310  72.020  1.00  0.00            
ATOM   4359  HE2 TYR   337      78.420  58.730  72.470  1.00  0.00            
ATOM   4360  C   TYR   337      72.530  61.110  72.350  1.00  0.00            
ATOM   4361  O   TYR   337      71.350  60.790  72.240  1.00  0.00            
ATOM   4362  N   SER   338      72.890  62.400  72.200  1.00  0.00            
ATOM   4363  HN  SER   338      73.840  62.650  72.380  1.00  0.00            
ATOM   4364  CA  SER   338      72.020  63.470  71.820  1.00  0.00            
ATOM   4365  HA  SER   338      70.990  63.300  72.100  1.00  0.00            
ATOM   4366  CB  SER   338      72.350  64.850  72.410  1.00  0.00            
ATOM   4367  HB1 SER   338      72.110  64.710  73.490  1.00  0.00            
ATOM   4368  HB2 SER   338      71.670  65.670  72.070  1.00  0.00            
ATOM   4369  OG  SER   338      73.730  65.100  72.200  1.00  0.00            
ATOM   4370  HG1 SER   338      74.250  64.400  72.590  1.00  0.00            
ATOM   4371  C   SER   338      71.910  63.560  70.340  1.00  0.00            
ATOM   4372  O   SER   338      72.760  63.010  69.640  1.00  0.00            
ATOM   4373  N   ALA   339      70.860  64.220  69.820  1.00  0.00            
ATOM   4374  HN  ALA   339      70.290  64.670  70.520  1.00  0.00            
ATOM   4375  CA  ALA   339      70.480  64.290  68.450  1.00  0.00            
ATOM   4376  HA  ALA   339      70.110  63.290  68.280  1.00  0.00            
ATOM   4377  CB  ALA   339      69.420  65.390  68.360  1.00  0.00            
ATOM   4378  HB1 ALA   339      69.700  66.260  69.000  1.00  0.00            
ATOM   4379  HB2 ALA   339      68.510  65.050  68.900  1.00  0.00            
ATOM   4380  HB3 ALA   339      69.170  65.800  67.360  1.00  0.00            
ATOM   4381  C   ALA   339      71.460  64.720  67.410  1.00  0.00            
ATOM   4382  O   ALA   339      71.510  64.030  66.390  1.00  0.00            
ATOM   4383  N   LEU   340      72.210  65.820  67.610  1.00  0.00            
ATOM   4384  HN  LEU   340      72.200  66.280  68.490  1.00  0.00            
ATOM   4385  CA  LEU   340      73.290  66.150  66.730  1.00  0.00            
ATOM   4386  HA  LEU   340      72.980  66.160  65.690  1.00  0.00            
ATOM   4387  CB  LEU   340      73.840  67.510  67.170  1.00  0.00            
ATOM   4388  HB1 LEU   340      74.420  67.380  68.120  1.00  0.00            
ATOM   4389  HB2 LEU   340      73.000  68.160  67.490  1.00  0.00            
ATOM   4390  CG  LEU   340      74.710  68.310  66.190  1.00  0.00            
ATOM   4391  HG  LEU   340      75.590  67.720  65.870  1.00  0.00            
ATOM   4392  CD1 LEU   340      73.930  68.630  64.900  1.00  0.00            
ATOM   4393 HD11 LEU   340      74.620  69.180  64.230  1.00  0.00            
ATOM   4394 HD12 LEU   340      72.970  69.170  65.070  1.00  0.00            
ATOM   4395 HD13 LEU   340      73.680  67.650  64.450  1.00  0.00            
ATOM   4396  CD2 LEU   340      75.130  69.610  66.900  1.00  0.00            
ATOM   4397 HD21 LEU   340      74.350  70.260  67.340  1.00  0.00            
ATOM   4398 HD22 LEU   340      75.850  70.140  66.250  1.00  0.00            
ATOM   4399 HD23 LEU   340      75.860  69.400  67.710  1.00  0.00            
ATOM   4400  C   LEU   340      74.470  65.250  66.690  1.00  0.00            
ATOM   4401  O   LEU   340      75.000  65.050  65.590  1.00  0.00            
ATOM   4402  N   ARG   341      74.800  64.540  67.780  1.00  0.00            
ATOM   4403  HN  ARG   341      74.310  64.740  68.630  1.00  0.00            
ATOM   4404  CA  ARG   341      75.770  63.490  67.840  1.00  0.00            
ATOM   4405  HA  ARG   341      76.730  63.750  67.420  1.00  0.00            
ATOM   4406  CB  ARG   341      76.170  63.150  69.280  1.00  0.00            
ATOM   4407  HB1 ARG   341      75.340  62.560  69.730  1.00  0.00            
ATOM   4408  HB2 ARG   341      76.270  64.100  69.850  1.00  0.00            
ATOM   4409  CG  ARG   341      77.560  62.530  69.410  1.00  0.00            
ATOM   4410  HG1 ARG   341      78.290  63.140  68.830  1.00  0.00            
ATOM   4411  HG2 ARG   341      77.530  61.520  68.950  1.00  0.00            
ATOM   4412  CD  ARG   341      78.030  62.360  70.850  1.00  0.00            
ATOM   4413  HD1 ARG   341      77.110  62.080  71.410  1.00  0.00            
ATOM   4414  HD2 ARG   341      78.460  63.310  71.230  1.00  0.00            
ATOM   4415  NE  ARG   341      79.050  61.270  70.830  1.00  0.00            
ATOM   4416  HE  ARG   341      79.010  60.660  70.030  1.00  0.00            
ATOM   4417  CZ  ARG   341      79.880  60.990  71.870  1.00  0.00            
ATOM   4418  NH1 ARG   341      79.950  61.500  73.140  1.00  0.00            
ATOM   4419 HH11 ARG   341      79.100  61.960  73.400  1.00  0.00            
ATOM   4420 HH12 ARG   341      80.500  60.960  73.780  1.00  0.00            
ATOM   4421  NH2 ARG   341      80.820  60.030  71.620  1.00  0.00            
ATOM   4422 HH21 ARG   341      80.810  59.640  70.700  1.00  0.00            
ATOM   4423 HH22 ARG   341      81.630  59.760  72.140  1.00  0.00            
ATOM   4424  C   ARG   341      75.300  62.310  67.060  1.00  0.00            
ATOM   4425  O   ARG   341      76.020  61.620  66.340  1.00  0.00            
ATOM   4426  N   ALA   342      74.010  61.990  67.230  1.00  0.00            
ATOM   4427  HN  ALA   342      73.420  62.510  67.850  1.00  0.00            
ATOM   4428  CA  ALA   342      73.350  61.030  66.410  1.00  0.00            
ATOM   4429  HA  ALA   342      73.890  60.100  66.520  1.00  0.00            
ATOM   4430  CB  ALA   342      71.980  60.670  67.010  1.00  0.00            
ATOM   4431  HB1 ALA   342      72.060  60.240  68.040  1.00  0.00            
ATOM   4432  HB2 ALA   342      71.380  59.960  66.410  1.00  0.00            
ATOM   4433  HB3 ALA   342      71.390  61.590  67.190  1.00  0.00            
ATOM   4434  C   ALA   342      73.250  61.340  64.950  1.00  0.00            
ATOM   4435  O   ALA   342      73.320  60.420  64.140  1.00  0.00            
ATOM   4436  N   GLY   343      72.980  62.600  64.590  1.00  0.00            
ATOM   4437  HN  GLY   343      72.910  63.350  65.250  1.00  0.00            
ATOM   4438  CA  GLY   343      72.790  62.850  63.190  1.00  0.00            
ATOM   4439  HA1 GLY   343      72.270  63.780  63.020  1.00  0.00            
ATOM   4440  HA2 GLY   343      72.100  62.110  62.800  1.00  0.00            
ATOM   4441  C   GLY   343      74.040  62.760  62.400  1.00  0.00            
ATOM   4442  O   GLY   343      74.030  62.170  61.320  1.00  0.00            
ATOM   4443  N   VAL   344      75.200  63.130  62.970  1.00  0.00            
ATOM   4444  HN  VAL   344      75.250  63.640  63.820  1.00  0.00            
ATOM   4445  CA  VAL   344      76.450  62.930  62.300  1.00  0.00            
ATOM   4446  HA  VAL   344      76.270  63.060  61.240  1.00  0.00            
ATOM   4447  CB  VAL   344      77.580  63.810  62.720  1.00  0.00            
ATOM   4448  HB  VAL   344      77.230  64.850  62.540  1.00  0.00            
ATOM   4449  CG1 VAL   344      77.920  63.640  64.210  1.00  0.00            
ATOM   4450 HG11 VAL   344      77.030  63.460  64.850  1.00  0.00            
ATOM   4451 HG12 VAL   344      78.520  64.520  64.520  1.00  0.00            
ATOM   4452 HG13 VAL   344      78.590  62.770  64.420  1.00  0.00            
ATOM   4453  CG2 VAL   344      78.790  63.510  61.830  1.00  0.00            
ATOM   4454 HG21 VAL   344      78.530  63.460  60.750  1.00  0.00            
ATOM   4455 HG22 VAL   344      79.240  62.540  62.150  1.00  0.00            
ATOM   4456 HG23 VAL   344      79.540  64.330  61.940  1.00  0.00            
ATOM   4457  C   VAL   344      76.780  61.480  62.400  1.00  0.00            
ATOM   4458  O   VAL   344      77.390  60.950  61.470  1.00  0.00            
ATOM   4459  N   GLY   345      76.350  60.710  63.410  1.00  0.00            
ATOM   4460  HN  GLY   345      76.020  61.300  64.140  1.00  0.00            
ATOM   4461  CA  GLY   345      76.410  59.280  63.440  1.00  0.00            
ATOM   4462  HA1 GLY   345      75.860  58.960  64.320  1.00  0.00            
ATOM   4463  HA2 GLY   345      77.450  59.050  63.580  1.00  0.00            
ATOM   4464  C   GLY   345      75.800  58.510  62.310  1.00  0.00            
ATOM   4465  O   GLY   345      76.310  57.430  62.010  1.00  0.00            
ATOM   4466  N   PHE   346      74.730  58.920  61.620  1.00  0.00            
ATOM   4467  HN  PHE   346      74.120  59.630  61.960  1.00  0.00            
ATOM   4468  CA  PHE   346      74.200  58.210  60.490  1.00  0.00            
ATOM   4469  HA  PHE   346      74.520  57.180  60.510  1.00  0.00            
ATOM   4470  CB  PHE   346      72.660  58.200  60.590  1.00  0.00            
ATOM   4471  HB1 PHE   346      72.210  57.660  59.730  1.00  0.00            
ATOM   4472  HB2 PHE   346      72.390  59.270  60.570  1.00  0.00            
ATOM   4473  CG  PHE   346      72.170  57.550  61.840  1.00  0.00            
ATOM   4474  CD1 PHE   346      72.780  56.480  62.460  1.00  0.00            
ATOM   4475  HD1 PHE   346      73.740  56.100  62.160  1.00  0.00            
ATOM   4476  CE1 PHE   346      72.180  55.880  63.540  1.00  0.00            
ATOM   4477  HE1 PHE   346      72.640  54.980  63.930  1.00  0.00            
ATOM   4478  CZ  PHE   346      71.010  56.400  64.040  1.00  0.00            
ATOM   4479  HZ  PHE   346      70.560  56.000  64.940  1.00  0.00            
ATOM   4480  CD2 PHE   346      71.110  58.180  62.440  1.00  0.00            
ATOM   4481  HD2 PHE   346      70.550  58.940  61.910  1.00  0.00            
ATOM   4482  CE2 PHE   346      70.510  57.560  63.510  1.00  0.00            
ATOM   4483  HE2 PHE   346      69.670  58.060  63.980  1.00  0.00            
ATOM   4484  C   PHE   346      74.530  58.850  59.180  1.00  0.00            
ATOM   4485  O   PHE   346      74.100  58.440  58.110  1.00  0.00            
ATOM   4486  N   ILE   347      75.450  59.830  59.160  1.00  0.00            
ATOM   4487  HN  ILE   347      75.770  60.200  60.030  1.00  0.00            
ATOM   4488  CA  ILE   347      76.120  60.240  57.970  1.00  0.00            
ATOM   4489  HA  ILE   347      75.350  60.310  57.210  1.00  0.00            
ATOM   4490  CB  ILE   347      76.780  61.580  58.150  1.00  0.00            
ATOM   4491  HB  ILE   347      77.440  61.540  59.040  1.00  0.00            
ATOM   4492  CG2 ILE   347      77.780  61.980  57.060  1.00  0.00            
ATOM   4493 HG21 ILE   347      77.310  62.110  56.060  1.00  0.00            
ATOM   4494 HG22 ILE   347      78.680  61.330  57.110  1.00  0.00            
ATOM   4495 HG23 ILE   347      78.140  62.970  57.390  1.00  0.00            
ATOM   4496  CG1 ILE   347      75.610  62.570  58.290  1.00  0.00            
ATOM   4497 HG11 ILE   347      75.980  63.480  58.810  1.00  0.00            
ATOM   4498 HG12 ILE   347      74.690  62.190  58.780  1.00  0.00            
ATOM   4499  CD  ILE   347      75.140  63.020  56.900  1.00  0.00            
ATOM   4500  HD1 ILE   347      74.230  63.640  57.060  1.00  0.00            
ATOM   4501  HD2 ILE   347      74.930  62.170  56.220  1.00  0.00            
ATOM   4502  HD3 ILE   347      75.880  63.690  56.420  1.00  0.00            
ATOM   4503  C   ILE   347      77.060  59.260  57.370  1.00  0.00            
ATOM   4504  O   ILE   347      77.180  59.300  56.140  1.00  0.00            
ATOM   4505  N   PRO   348      77.630  58.360  58.110  1.00  0.00            
ATOM   4506  CD  PRO   348      78.380  58.820  59.280  1.00  0.00            
ATOM   4507  HD1 PRO   348      77.790  58.630  60.200  1.00  0.00            
ATOM   4508  HD2 PRO   348      78.640  59.890  59.130  1.00  0.00            
ATOM   4509  CA  PRO   348      78.340  57.260  57.530  1.00  0.00            
ATOM   4510  HA  PRO   348      78.970  57.650  56.740  1.00  0.00            
ATOM   4511  CB  PRO   348      79.040  56.580  58.700  1.00  0.00            
ATOM   4512  HB1 PRO   348      79.970  56.010  58.500  1.00  0.00            
ATOM   4513  HB2 PRO   348      78.360  55.990  59.350  1.00  0.00            
ATOM   4514  CG  PRO   348      79.570  57.850  59.400  1.00  0.00            
ATOM   4515  HG1 PRO   348      79.830  57.620  60.460  1.00  0.00            
ATOM   4516  HG2 PRO   348      80.490  58.100  58.840  1.00  0.00            
ATOM   4517  C   PRO   348      77.410  56.320  56.830  1.00  0.00            
ATOM   4518  O   PRO   348      77.680  55.750  55.780  1.00  0.00            
ATOM   4519  N   PHE   349      76.170  56.140  57.300  1.00  0.00            
ATOM   4520  HN  PHE   349      75.930  56.630  58.140  1.00  0.00            
ATOM   4521  CA  PHE   349      75.140  55.340  56.710  1.00  0.00            
ATOM   4522  HA  PHE   349      75.540  54.340  56.650  1.00  0.00            
ATOM   4523  CB  PHE   349      73.980  55.200  57.710  1.00  0.00            
ATOM   4524  HB1 PHE   349      73.660  56.240  57.950  1.00  0.00            
ATOM   4525  HB2 PHE   349      74.400  54.770  58.640  1.00  0.00            
ATOM   4526  CG  PHE   349      72.790  54.540  57.120  1.00  0.00            
ATOM   4527  CD1 PHE   349      72.800  53.200  56.810  1.00  0.00            
ATOM   4528  HD1 PHE   349      73.720  52.660  57.010  1.00  0.00            
ATOM   4529  CE1 PHE   349      71.700  52.590  56.260  1.00  0.00            
ATOM   4530  HE1 PHE   349      71.700  51.510  56.130  1.00  0.00            
ATOM   4531  CZ  PHE   349      70.680  53.430  55.910  1.00  0.00            
ATOM   4532  HZ  PHE   349      69.780  53.040  55.440  1.00  0.00            
ATOM   4533  CD2 PHE   349      71.690  55.330  56.860  1.00  0.00            
ATOM   4534  HD2 PHE   349      71.660  56.390  57.030  1.00  0.00            
ATOM   4535  CE2 PHE   349      70.610  54.770  56.200  1.00  0.00            
ATOM   4536  HE2 PHE   349      69.860  55.460  55.850  1.00  0.00            
ATOM   4537  C   PHE   349      74.760  55.870  55.370  1.00  0.00            
ATOM   4538  O   PHE   349      74.550  55.150  54.400  1.00  0.00            
ATOM   4539  N   VAL   350      74.570  57.200  55.320  1.00  0.00            
ATOM   4540  HN  VAL   350      74.460  57.700  56.180  1.00  0.00            
ATOM   4541  CA  VAL   350      74.270  57.880  54.100  1.00  0.00            
ATOM   4542  HA  VAL   350      73.300  57.540  53.750  1.00  0.00            
ATOM   4543  CB  VAL   350      74.190  59.370  54.250  1.00  0.00            
ATOM   4544  HB  VAL   350      75.030  59.740  54.870  1.00  0.00            
ATOM   4545  CG1 VAL   350      74.320  60.140  52.930  1.00  0.00            
ATOM   4546 HG11 VAL   350      73.560  59.940  52.150  1.00  0.00            
ATOM   4547 HG12 VAL   350      75.350  60.030  52.530  1.00  0.00            
ATOM   4548 HG13 VAL   350      74.070  61.190  53.180  1.00  0.00            
ATOM   4549  CG2 VAL   350      72.900  59.810  54.960  1.00  0.00            
ATOM   4550 HG21 VAL   350      73.000  60.910  55.130  1.00  0.00            
ATOM   4551 HG22 VAL   350      73.050  59.280  55.930  1.00  0.00            
ATOM   4552 HG23 VAL   350      72.000  59.420  54.450  1.00  0.00            
ATOM   4553  C   VAL   350      75.230  57.570  53.000  1.00  0.00            
ATOM   4554  O   VAL   350      74.850  57.090  51.940  1.00  0.00            
ATOM   4555  N   ILE   351      76.540  57.650  53.290  1.00  0.00            
ATOM   4556  HN  ILE   351      76.770  57.980  54.210  1.00  0.00            
ATOM   4557  CA  ILE   351      77.590  57.260  52.400  1.00  0.00            
ATOM   4558  HA  ILE   351      77.540  57.940  51.570  1.00  0.00            
ATOM   4559  CB  ILE   351      78.960  57.460  52.980  1.00  0.00            
ATOM   4560  HB  ILE   351      79.080  56.770  53.840  1.00  0.00            
ATOM   4561  CG2 ILE   351      80.040  57.170  51.920  1.00  0.00            
ATOM   4562 HG21 ILE   351      80.080  56.080  51.710  1.00  0.00            
ATOM   4563 HG22 ILE   351      81.050  57.350  52.350  1.00  0.00            
ATOM   4564 HG23 ILE   351      79.860  57.770  51.010  1.00  0.00            
ATOM   4565  CG1 ILE   351      79.100  58.930  53.420  1.00  0.00            
ATOM   4566 HG11 ILE   351      78.260  59.300  54.050  1.00  0.00            
ATOM   4567 HG12 ILE   351      78.810  59.560  52.550  1.00  0.00            
ATOM   4568  CD  ILE   351      80.440  59.390  53.980  1.00  0.00            
ATOM   4569  HD1 ILE   351      81.300  59.440  53.280  1.00  0.00            
ATOM   4570  HD2 ILE   351      80.660  58.720  54.840  1.00  0.00            
ATOM   4571  HD3 ILE   351      80.280  60.440  54.310  1.00  0.00            
ATOM   4572  C   ILE   351      77.540  55.850  51.940  1.00  0.00            
ATOM   4573  O   ILE   351      77.680  55.580  50.750  1.00  0.00            
ATOM   4574  N   ALA   352      77.270  54.970  52.920  1.00  0.00            
ATOM   4575  HN  ALA   352      77.160  55.320  53.850  1.00  0.00            
ATOM   4576  CA  ALA   352      77.130  53.570  52.660  1.00  0.00            
ATOM   4577  HA  ALA   352      77.960  53.150  52.110  1.00  0.00            
ATOM   4578  CB  ALA   352      77.060  52.900  54.040  1.00  0.00            
ATOM   4579  HB1 ALA   352      76.290  53.410  54.660  1.00  0.00            
ATOM   4580  HB2 ALA   352      78.120  52.910  54.400  1.00  0.00            
ATOM   4581  HB3 ALA   352      76.850  51.810  53.980  1.00  0.00            
ATOM   4582  C   ALA   352      75.970  53.240  51.790  1.00  0.00            
ATOM   4583  O   ALA   352      76.150  52.550  50.790  1.00  0.00            
ATOM   4584  N   MET   353      74.800  53.880  52.000  1.00  0.00            
ATOM   4585  HN  MET   353      74.620  54.600  52.660  1.00  0.00            
ATOM   4586  CA  MET   353      73.700  53.710  51.110  1.00  0.00            
ATOM   4587  HA  MET   353      73.410  52.670  51.070  1.00  0.00            
ATOM   4588  CB  MET   353      72.530  54.500  51.740  1.00  0.00            
ATOM   4589  HB1 MET   353      72.710  55.590  51.610  1.00  0.00            
ATOM   4590  HB2 MET   353      72.560  54.510  52.850  1.00  0.00            
ATOM   4591  CG  MET   353      71.160  53.960  51.310  1.00  0.00            
ATOM   4592  HG1 MET   353      71.290  52.860  51.310  1.00  0.00            
ATOM   4593  HG2 MET   353      70.920  54.350  50.300  1.00  0.00            
ATOM   4594  SD  MET   353      69.750  54.390  52.370  1.00  0.00            
ATOM   4595  CE  MET   353      68.530  54.510  51.030  1.00  0.00            
ATOM   4596  HE1 MET   353      68.930  55.040  50.140  1.00  0.00            
ATOM   4597  HE2 MET   353      67.580  54.960  51.400  1.00  0.00            
ATOM   4598  HE3 MET   353      68.300  53.480  50.690  1.00  0.00            
ATOM   4599  C   MET   353      73.980  54.170  49.720  1.00  0.00            
ATOM   4600  O   MET   353      73.470  53.550  48.790  1.00  0.00            
ATOM   4601  N   GLY   354      74.790  55.230  49.540  1.00  0.00            
ATOM   4602  HN  GLY   354      75.030  55.740  50.360  1.00  0.00            
ATOM   4603  CA  GLY   354      75.000  55.820  48.260  1.00  0.00            
ATOM   4604  HA1 GLY   354      75.390  56.830  48.310  1.00  0.00            
ATOM   4605  HA2 GLY   354      73.990  55.830  47.860  1.00  0.00            
ATOM   4606  C   GLY   354      75.880  55.050  47.340  1.00  0.00            
ATOM   4607  O   GLY   354      75.720  55.000  46.120  1.00  0.00            
ATOM   4608  N   ILE   355      76.920  54.400  47.880  1.00  0.00            
ATOM   4609  HN  ILE   355      77.250  54.580  48.800  1.00  0.00            
ATOM   4610  CA  ILE   355      77.740  53.470  47.160  1.00  0.00            
ATOM   4611  HA  ILE   355      78.020  53.880  46.200  1.00  0.00            
ATOM   4612  CB  ILE   355      79.060  53.140  47.780  1.00  0.00            
ATOM   4613  HB  ILE   355      79.630  54.100  47.780  1.00  0.00            
ATOM   4614  CG2 ILE   355      79.000  52.690  49.250  1.00  0.00            
ATOM   4615 HG21 ILE   355      80.060  52.620  49.570  1.00  0.00            
ATOM   4616 HG22 ILE   355      78.530  51.700  49.450  1.00  0.00            
ATOM   4617 HG23 ILE   355      78.610  53.460  49.950  1.00  0.00            
ATOM   4618  CG1 ILE   355      79.750  52.040  46.970  1.00  0.00            
ATOM   4619 HG11 ILE   355      79.550  52.110  45.880  1.00  0.00            
ATOM   4620 HG12 ILE   355      79.350  51.040  47.240  1.00  0.00            
ATOM   4621  CD  ILE   355      81.250  52.030  47.280  1.00  0.00            
ATOM   4622  HD1 ILE   355      81.720  51.510  46.410  1.00  0.00            
ATOM   4623  HD2 ILE   355      81.470  51.480  48.210  1.00  0.00            
ATOM   4624  HD3 ILE   355      81.680  53.060  47.350  1.00  0.00            
ATOM   4625  C   ILE   355      76.970  52.230  46.850  1.00  0.00            
ATOM   4626  O   ILE   355      76.920  51.740  45.720  1.00  0.00            
ATOM   4627  N   GLY   356      76.100  51.810  47.780  1.00  0.00            
ATOM   4628  HN  GLY   356      76.130  52.280  48.660  1.00  0.00            
ATOM   4629  CA  GLY   356      75.030  50.860  47.720  1.00  0.00            
ATOM   4630  HA1 GLY   356      74.440  51.110  48.590  1.00  0.00            
ATOM   4631  HA2 GLY   356      75.450  49.870  47.650  1.00  0.00            
ATOM   4632  C   GLY   356      74.200  51.100  46.500  1.00  0.00            
ATOM   4633  O   GLY   356      73.880  50.180  45.760  1.00  0.00            
ATOM   4634  N   LEU   357      73.640  52.320  46.340  1.00  0.00            
ATOM   4635  HN  LEU   357      73.920  52.950  47.050  1.00  0.00            
ATOM   4636  CA  LEU   357      72.730  52.780  45.340  1.00  0.00            
ATOM   4637  HA  LEU   357      71.910  52.080  45.230  1.00  0.00            
ATOM   4638  CB  LEU   357      72.070  54.120  45.720  1.00  0.00            
ATOM   4639  HB1 LEU   357      71.490  54.490  44.860  1.00  0.00            
ATOM   4640  HB2 LEU   357      72.940  54.790  45.860  1.00  0.00            
ATOM   4641  CG  LEU   357      71.100  54.100  46.910  1.00  0.00            
ATOM   4642  HG  LEU   357      71.450  53.400  47.690  1.00  0.00            
ATOM   4643  CD1 LEU   357      70.910  55.490  47.550  1.00  0.00            
ATOM   4644 HD11 LEU   357      70.210  55.430  48.410  1.00  0.00            
ATOM   4645 HD12 LEU   357      70.450  56.240  46.870  1.00  0.00            
ATOM   4646 HD13 LEU   357      71.930  55.880  47.770  1.00  0.00            
ATOM   4647  CD2 LEU   357      69.690  53.660  46.470  1.00  0.00            
ATOM   4648 HD21 LEU   357      69.520  54.140  45.480  1.00  0.00            
ATOM   4649 HD22 LEU   357      68.890  53.930  47.190  1.00  0.00            
ATOM   4650 HD23 LEU   357      69.680  52.570  46.250  1.00  0.00            
ATOM   4651  C   LEU   357      73.350  52.820  43.990  1.00  0.00            
ATOM   4652  O   LEU   357      72.770  52.360  43.010  1.00  0.00            
ATOM   4653  N   GLY   358      74.560  53.400  43.840  1.00  0.00            
ATOM   4654  HN  GLY   358      75.070  53.800  44.590  1.00  0.00            
ATOM   4655  CA  GLY   358      75.280  53.490  42.600  1.00  0.00            
ATOM   4656  HA1 GLY   358      76.210  54.010  42.790  1.00  0.00            
ATOM   4657  HA2 GLY   358      74.610  54.070  41.990  1.00  0.00            
ATOM   4658  C   GLY   358      75.520  52.210  41.870  1.00  0.00            
ATOM   4659  O   GLY   358      75.420  52.140  40.650  1.00  0.00            
ATOM   4660  N   VAL   359      75.910  51.180  42.640  1.00  0.00            
ATOM   4661  HN  VAL   359      76.180  51.380  43.580  1.00  0.00            
ATOM   4662  CA  VAL   359      76.090  49.800  42.310  1.00  0.00            
ATOM   4663  HA  VAL   359      76.640  49.810  41.390  1.00  0.00            
ATOM   4664  CB  VAL   359      76.820  49.060  43.390  1.00  0.00            
ATOM   4665  HB  VAL   359      76.400  49.310  44.380  1.00  0.00            
ATOM   4666  CG1 VAL   359      76.860  47.550  43.100  1.00  0.00            
ATOM   4667 HG11 VAL   359      77.280  47.440  42.080  1.00  0.00            
ATOM   4668 HG12 VAL   359      75.860  47.110  43.300  1.00  0.00            
ATOM   4669 HG13 VAL   359      77.570  47.040  43.780  1.00  0.00            
ATOM   4670  CG2 VAL   359      78.270  49.590  43.490  1.00  0.00            
ATOM   4671 HG21 VAL   359      78.280  50.620  43.890  1.00  0.00            
ATOM   4672 HG22 VAL   359      78.810  49.730  42.530  1.00  0.00            
ATOM   4673 HG23 VAL   359      78.920  48.990  44.160  1.00  0.00            
ATOM   4674  C   VAL   359      74.770  49.200  41.960  1.00  0.00            
ATOM   4675  O   VAL   359      74.660  48.480  40.970  1.00  0.00            
ATOM   4676  N   SER   360      73.700  49.480  42.730  1.00  0.00            
ATOM   4677  HN  SER   360      73.670  49.910  43.620  1.00  0.00            
ATOM   4678  CA  SER   360      72.360  49.040  42.460  1.00  0.00            
ATOM   4679  HA  SER   360      72.340  47.960  42.460  1.00  0.00            
ATOM   4680  CB  SER   360      71.420  49.360  43.630  1.00  0.00            
ATOM   4681  HB1 SER   360      71.420  50.480  43.650  1.00  0.00            
ATOM   4682  HB2 SER   360      71.950  49.160  44.590  1.00  0.00            
ATOM   4683  OG  SER   360      70.140  48.740  43.510  1.00  0.00            
ATOM   4684  HG1 SER   360      69.890  48.270  44.310  1.00  0.00            
ATOM   4685  C   SER   360      71.870  49.510  41.140  1.00  0.00            
ATOM   4686  O   SER   360      71.370  48.700  40.360  1.00  0.00            
ATOM   4687  N   SER   361      72.170  50.760  40.730  1.00  0.00            
ATOM   4688  HN  SER   361      72.690  51.320  41.370  1.00  0.00            
ATOM   4689  CA  SER   361      71.840  51.330  39.460  1.00  0.00            
ATOM   4690  HA  SER   361      70.800  51.070  39.290  1.00  0.00            
ATOM   4691  CB  SER   361      72.140  52.820  39.250  1.00  0.00            
ATOM   4692  HB1 SER   361      73.220  53.080  39.250  1.00  0.00            
ATOM   4693  HB2 SER   361      71.730  53.360  40.130  1.00  0.00            
ATOM   4694  OG  SER   361      71.520  53.380  38.100  1.00  0.00            
ATOM   4695  HG1 SER   361      72.180  53.400  37.400  1.00  0.00            
ATOM   4696  C   SER   361      72.470  50.560  38.350  1.00  0.00            
ATOM   4697  O   SER   361      71.820  50.310  37.340  1.00  0.00            
ATOM   4698  N   GLN   362      73.740  50.150  38.510  1.00  0.00            
ATOM   4699  HN  GLN   362      74.210  50.420  39.340  1.00  0.00            
ATOM   4700  CA  GLN   362      74.470  49.440  37.510  1.00  0.00            
ATOM   4701  HA  GLN   362      74.160  49.860  36.560  1.00  0.00            
ATOM   4702  CB  GLN   362      76.000  49.560  37.660  1.00  0.00            
ATOM   4703  HB1 GLN   362      76.540  49.080  36.820  1.00  0.00            
ATOM   4704  HB2 GLN   362      76.440  49.070  38.550  1.00  0.00            
ATOM   4705  CG  GLN   362      76.510  51.010  37.620  1.00  0.00            
ATOM   4706  HG1 GLN   362      77.610  51.120  37.640  1.00  0.00            
ATOM   4707  HG2 GLN   362      76.190  51.540  38.550  1.00  0.00            
ATOM   4708  CD  GLN   362      76.080  51.760  36.370  1.00  0.00            
ATOM   4709  OE1 GLN   362      75.600  52.890  36.480  1.00  0.00            
ATOM   4710  NE2 GLN   362      76.200  51.230  35.130  1.00  0.00            
ATOM   4711 HE21 GLN   362      75.800  51.800  34.410  1.00  0.00            
ATOM   4712 HE22 GLN   362      76.790  50.430  35.000  1.00  0.00            
ATOM   4713  C   GLN   362      74.130  48.000  37.270  1.00  0.00            
ATOM   4714  O   GLN   362      74.470  47.460  36.220  1.00  0.00            
ATOM   4715  N   LEU   363      73.460  47.330  38.230  1.00  0.00            
ATOM   4716  HN  LEU   363      73.430  47.830  39.090  1.00  0.00            
ATOM   4717  CA  LEU   363      73.140  45.940  38.130  1.00  0.00            
ATOM   4718  HA  LEU   363      73.730  45.600  37.290  1.00  0.00            
ATOM   4719  CB  LEU   363      73.660  45.220  39.390  1.00  0.00            
ATOM   4720  HB1 LEU   363      73.470  44.140  39.240  1.00  0.00            
ATOM   4721  HB2 LEU   363      73.010  45.520  40.240  1.00  0.00            
ATOM   4722  CG  LEU   363      75.150  45.300  39.730  1.00  0.00            
ATOM   4723  HG  LEU   363      75.490  46.350  39.900  1.00  0.00            
ATOM   4724  CD1 LEU   363      75.550  44.540  41.010  1.00  0.00            
ATOM   4725 HD11 LEU   363      75.580  43.440  40.900  1.00  0.00            
ATOM   4726 HD12 LEU   363      74.780  44.700  41.800  1.00  0.00            
ATOM   4727 HD13 LEU   363      76.560  44.840  41.360  1.00  0.00            
ATOM   4728  CD2 LEU   363      75.930  44.830  38.490  1.00  0.00            
ATOM   4729 HD21 LEU   363      75.780  45.580  37.680  1.00  0.00            
ATOM   4730 HD22 LEU   363      75.640  43.820  38.100  1.00  0.00            
ATOM   4731 HD23 LEU   363      77.010  44.650  38.690  1.00  0.00            
ATOM   4732  C   LEU   363      71.680  45.640  38.080  1.00  0.00            
ATOM   4733  O   LEU   363      71.340  44.510  37.740  1.00  0.00            
ATOM   4734  N   VAL   364      70.710  46.560  38.230  1.00  0.00            
ATOM   4735  HN  VAL   364      70.880  47.490  38.550  1.00  0.00            
ATOM   4736  CA  VAL   364      69.320  46.290  38.030  1.00  0.00            
ATOM   4737  HA  VAL   364      69.220  45.360  38.570  1.00  0.00            
ATOM   4738  CB  VAL   364      68.420  47.280  38.720  1.00  0.00            
ATOM   4739  HB  VAL   364      68.820  47.300  39.760  1.00  0.00            
ATOM   4740  CG1 VAL   364      68.510  48.690  38.110  1.00  0.00            
ATOM   4741 HG11 VAL   364      68.210  48.610  37.040  1.00  0.00            
ATOM   4742 HG12 VAL   364      69.440  49.290  38.200  1.00  0.00            
ATOM   4743 HG13 VAL   364      67.770  49.380  38.570  1.00  0.00            
ATOM   4744  CG2 VAL   364      66.990  46.740  38.910  1.00  0.00            
ATOM   4745 HG21 VAL   364      66.270  47.460  39.340  1.00  0.00            
ATOM   4746 HG22 VAL   364      67.010  45.790  39.480  1.00  0.00            
ATOM   4747 HG23 VAL   364      66.510  46.630  37.910  1.00  0.00            
ATOM   4748  C   VAL   364      68.870  45.920  36.660  1.00  0.00            
ATOM   4749  O   VAL   364      67.960  45.100  36.520  1.00  0.00            
ATOM   4750  N   SER   365      69.570  46.480  35.660  1.00  0.00            
ATOM   4751  HN  SER   365      70.290  47.100  35.950  1.00  0.00            
ATOM   4752  CA  SER   365      69.350  46.300  34.260  1.00  0.00            
ATOM   4753  HA  SER   365      68.330  45.990  34.070  1.00  0.00            
ATOM   4754  CB  SER   365      69.870  47.610  33.650  1.00  0.00            
ATOM   4755  HB1 SER   365      69.180  48.400  34.010  1.00  0.00            
ATOM   4756  HB2 SER   365      69.780  47.530  32.550  1.00  0.00            
ATOM   4757  OG  SER   365      71.220  47.970  33.920  1.00  0.00            
ATOM   4758  HG1 SER   365      71.780  47.430  33.360  1.00  0.00            
ATOM   4759  C   SER   365      70.150  45.190  33.660  1.00  0.00            
ATOM   4760  O   SER   365      70.100  44.980  32.440  1.00  0.00            
ATOM   4761  N   ARG   366      70.880  44.480  34.540  1.00  0.00            
ATOM   4762  HN  ARG   366      70.870  44.780  35.490  1.00  0.00            
ATOM   4763  CA  ARG   366      71.590  43.260  34.380  1.00  0.00            
ATOM   4764  HA  ARG   366      71.620  42.960  33.340  1.00  0.00            
ATOM   4765  CB  ARG   366      73.040  43.400  34.880  1.00  0.00            
ATOM   4766  HB1 ARG   366      73.680  42.490  34.850  1.00  0.00            
ATOM   4767  HB2 ARG   366      73.000  43.610  35.970  1.00  0.00            
ATOM   4768  CG  ARG   366      73.800  44.580  34.290  1.00  0.00            
ATOM   4769  HG1 ARG   366      74.820  44.470  34.710  1.00  0.00            
ATOM   4770  HG2 ARG   366      73.380  45.500  34.750  1.00  0.00            
ATOM   4771  CD  ARG   366      73.830  44.740  32.760  1.00  0.00            
ATOM   4772  HD1 ARG   366      74.340  45.660  32.420  1.00  0.00            
ATOM   4773  HD2 ARG   366      72.790  44.600  32.410  1.00  0.00            
ATOM   4774  NE  ARG   366      74.580  43.570  32.220  1.00  0.00            
ATOM   4775  HE  ARG   366      74.110  42.850  31.720  1.00  0.00            
ATOM   4776  CZ  ARG   366      75.930  43.420  32.300  1.00  0.00            
ATOM   4777  NH1 ARG   366      76.750  44.440  32.680  1.00  0.00            
ATOM   4778 HH11 ARG   366      76.290  45.290  32.950  1.00  0.00            
ATOM   4779 HH12 ARG   366      77.720  44.190  32.680  1.00  0.00            
ATOM   4780  NH2 ARG   366      76.560  42.290  31.850  1.00  0.00            
ATOM   4781 HH21 ARG   366      75.940  41.640  31.430  1.00  0.00            
ATOM   4782 HH22 ARG   366      77.560  42.300  31.790  1.00  0.00            
ATOM   4783  C   ARG   366      71.140  42.060  35.150  1.00  0.00            
ATOM   4784  O   ARG   366      71.260  41.010  34.510  1.00  0.00            
ATOM   4785  N   PHE   367      70.550  42.060  36.360  1.00  0.00            
ATOM   4786  HN  PHE   367      70.310  42.890  36.850  1.00  0.00            
ATOM   4787  CA  PHE   367      70.080  40.940  37.100  1.00  0.00            
ATOM   4788  HA  PHE   367      70.110  40.040  36.490  1.00  0.00            
ATOM   4789  CB  PHE   367      70.880  40.640  38.380  1.00  0.00            
ATOM   4790  HB1 PHE   367      70.310  39.920  38.990  1.00  0.00            
ATOM   4791  HB2 PHE   367      70.840  41.560  38.990  1.00  0.00            
ATOM   4792  CG  PHE   367      72.280  40.230  38.030  1.00  0.00            
ATOM   4793  CD1 PHE   367      73.300  41.140  37.910  1.00  0.00            
ATOM   4794  HD1 PHE   367      73.130  42.190  38.110  1.00  0.00            
ATOM   4795  CE1 PHE   367      74.550  40.670  37.590  1.00  0.00            
ATOM   4796  HE1 PHE   367      75.340  41.390  37.440  1.00  0.00            
ATOM   4797  CZ  PHE   367      74.780  39.350  37.260  1.00  0.00            
ATOM   4798  HZ  PHE   367      75.790  39.030  37.090  1.00  0.00            
ATOM   4799  CD2 PHE   367      72.470  38.910  37.700  1.00  0.00            
ATOM   4800  HD2 PHE   367      71.650  38.210  37.720  1.00  0.00            
ATOM   4801  CE2 PHE   367      73.720  38.470  37.330  1.00  0.00            
ATOM   4802  HE2 PHE   367      73.930  37.430  37.150  1.00  0.00            
ATOM   4803  C   PHE   367      68.660  41.230  37.470  1.00  0.00            
ATOM   4804  O   PHE   367      68.160  42.350  37.400  1.00  0.00            
ATOM   4805  N   SER   368      67.900  40.180  37.820  1.00  0.00            
ATOM   4806  HN  SER   368      68.320  39.290  37.970  1.00  0.00            
ATOM   4807  CA  SER   368      66.540  40.180  38.270  1.00  0.00            
ATOM   4808  HA  SER   368      65.940  40.660  37.510  1.00  0.00            
ATOM   4809  CB  SER   368      66.080  38.740  38.560  1.00  0.00            
ATOM   4810  HB1 SER   368      66.610  38.280  39.420  1.00  0.00            
ATOM   4811  HB2 SER   368      66.350  38.120  37.680  1.00  0.00            
ATOM   4812  OG  SER   368      64.680  38.640  38.800  1.00  0.00            
ATOM   4813  HG1 SER   368      64.310  38.390  37.950  1.00  0.00            
ATOM   4814  C   SER   368      66.330  40.980  39.510  1.00  0.00            
ATOM   4815  O   SER   368      67.210  41.050  40.370  1.00  0.00            
ATOM   4816  N   PRO   369      65.270  41.670  39.780  1.00  0.00            
ATOM   4817  CD  PRO   369      64.180  42.000  38.870  1.00  0.00            
ATOM   4818  HD1 PRO   369      63.870  41.160  38.200  1.00  0.00            
ATOM   4819  HD2 PRO   369      64.510  42.850  38.240  1.00  0.00            
ATOM   4820  CA  PRO   369      65.230  42.460  40.980  1.00  0.00            
ATOM   4821  HA  PRO   369      66.120  43.060  41.030  1.00  0.00            
ATOM   4822  CB  PRO   369      63.940  43.280  40.860  1.00  0.00            
ATOM   4823  HB1 PRO   369      64.210  44.300  40.520  1.00  0.00            
ATOM   4824  HB2 PRO   369      63.470  43.330  41.870  1.00  0.00            
ATOM   4825  CG  PRO   369      63.090  42.610  39.770  1.00  0.00            
ATOM   4826  HG1 PRO   369      62.610  41.730  40.260  1.00  0.00            
ATOM   4827  HG2 PRO   369      62.400  43.380  39.380  1.00  0.00            
ATOM   4828  C   PRO   369      65.190  41.650  42.230  1.00  0.00            
ATOM   4829  O   PRO   369      65.780  42.050  43.240  1.00  0.00            
ATOM   4830  N   ARG   370      64.620  40.430  42.230  1.00  0.00            
ATOM   4831  HN  ARG   370      64.170  40.150  41.380  1.00  0.00            
ATOM   4832  CA  ARG   370      64.710  39.530  43.330  1.00  0.00            
ATOM   4833  HA  ARG   370      64.240  40.100  44.120  1.00  0.00            
ATOM   4834  CB  ARG   370      63.820  38.280  43.210  1.00  0.00            
ATOM   4835  HB1 ARG   370      62.740  38.550  43.170  1.00  0.00            
ATOM   4836  HB2 ARG   370      63.960  37.750  44.170  1.00  0.00            
ATOM   4837  CG  ARG   370      64.080  37.430  41.970  1.00  0.00            
ATOM   4838  HG1 ARG   370      65.140  37.100  42.040  1.00  0.00            
ATOM   4839  HG2 ARG   370      64.030  37.970  41.000  1.00  0.00            
ATOM   4840  CD  ARG   370      63.010  36.330  41.870  1.00  0.00            
ATOM   4841  HD1 ARG   370      61.970  36.720  41.770  1.00  0.00            
ATOM   4842  HD2 ARG   370      63.030  35.640  42.750  1.00  0.00            
ATOM   4843  NE  ARG   370      63.270  35.530  40.650  1.00  0.00            
ATOM   4844  HE  ARG   370      63.950  35.810  39.970  1.00  0.00            
ATOM   4845  CZ  ARG   370      62.310  34.720  40.120  1.00  0.00            
ATOM   4846  NH1 ARG   370      61.180  34.250  40.730  1.00  0.00            
ATOM   4847 HH11 ARG   370      60.380  34.070  40.170  1.00  0.00            
ATOM   4848 HH12 ARG   370      61.010  34.500  41.690  1.00  0.00            
ATOM   4849  NH2 ARG   370      62.320  34.540  38.770  1.00  0.00            
ATOM   4850 HH21 ARG   370      63.200  34.780  38.380  1.00  0.00            
ATOM   4851 HH22 ARG   370      61.610  33.890  38.490  1.00  0.00            
ATOM   4852  C   ARG   370      66.110  39.210  43.750  1.00  0.00            
ATOM   4853  O   ARG   370      66.390  39.230  44.950  1.00  0.00            
ATOM   4854  N   VAL   371      67.030  39.010  42.800  1.00  0.00            
ATOM   4855  HN  VAL   371      66.890  39.380  41.880  1.00  0.00            
ATOM   4856  CA  VAL   371      68.360  38.580  43.100  1.00  0.00            
ATOM   4857  HA  VAL   371      68.310  37.680  43.710  1.00  0.00            
ATOM   4858  CB  VAL   371      69.110  38.160  41.870  1.00  0.00            
ATOM   4859  HB  VAL   371      68.860  38.650  40.910  1.00  0.00            
ATOM   4860  CG1 VAL   371      70.640  38.310  41.930  1.00  0.00            
ATOM   4861 HG11 VAL   371      70.870  39.350  42.240  1.00  0.00            
ATOM   4862 HG12 VAL   371      71.050  38.290  40.900  1.00  0.00            
ATOM   4863 HG13 VAL   371      71.110  37.490  42.510  1.00  0.00            
ATOM   4864  CG2 VAL   371      68.610  36.730  41.560  1.00  0.00            
ATOM   4865 HG21 VAL   371      69.040  36.050  42.320  1.00  0.00            
ATOM   4866 HG22 VAL   371      69.050  36.450  40.570  1.00  0.00            
ATOM   4867 HG23 VAL   371      67.500  36.800  41.550  1.00  0.00            
ATOM   4868  C   VAL   371      69.070  39.620  43.890  1.00  0.00            
ATOM   4869  O   VAL   371      69.650  39.280  44.920  1.00  0.00            
ATOM   4870  N   LEU   372      68.800  40.900  43.550  1.00  0.00            
ATOM   4871  HN  LEU   372      68.200  41.190  42.810  1.00  0.00            
ATOM   4872  CA  LEU   372      69.450  42.030  44.140  1.00  0.00            
ATOM   4873  HA  LEU   372      70.490  41.850  44.400  1.00  0.00            
ATOM   4874  CB  LEU   372      69.300  43.190  43.140  1.00  0.00            
ATOM   4875  HB1 LEU   372      69.690  44.090  43.650  1.00  0.00            
ATOM   4876  HB2 LEU   372      68.220  43.370  42.990  1.00  0.00            
ATOM   4877  CG  LEU   372      69.930  42.920  41.770  1.00  0.00            
ATOM   4878  HG  LEU   372      69.590  41.970  41.310  1.00  0.00            
ATOM   4879  CD1 LEU   372      69.480  44.030  40.790  1.00  0.00            
ATOM   4880 HD11 LEU   372      68.390  43.970  40.600  1.00  0.00            
ATOM   4881 HD12 LEU   372      70.010  43.920  39.820  1.00  0.00            
ATOM   4882 HD13 LEU   372      69.650  45.010  41.280  1.00  0.00            
ATOM   4883  CD2 LEU   372      71.470  42.920  41.670  1.00  0.00            
ATOM   4884 HD21 LEU   372      71.760  42.650  40.630  1.00  0.00            
ATOM   4885 HD22 LEU   372      71.780  42.050  42.300  1.00  0.00            
ATOM   4886 HD23 LEU   372      71.880  43.880  42.040  1.00  0.00            
ATOM   4887  C   LEU   372      68.790  42.500  45.380  1.00  0.00            
ATOM   4888  O   LEU   372      69.500  43.020  46.250  1.00  0.00            
ATOM   4889  N   THR   373      67.470  42.280  45.550  1.00  0.00            
ATOM   4890  HN  THR   373      66.880  42.020  44.780  1.00  0.00            
ATOM   4891  CA  THR   373      66.770  42.370  46.790  1.00  0.00            
ATOM   4892  HA  THR   373      66.870  43.360  47.220  1.00  0.00            
ATOM   4893  CB  THR   373      65.300  42.200  46.540  1.00  0.00            
ATOM   4894  HB  THR   373      65.090  41.310  45.920  1.00  0.00            
ATOM   4895  OG1 THR   373      64.880  43.340  45.800  1.00  0.00            
ATOM   4896  HG1 THR   373      65.320  43.220  44.960  1.00  0.00            
ATOM   4897  CG2 THR   373      64.370  42.080  47.760  1.00  0.00            
ATOM   4898 HG21 THR   373      64.630  41.210  48.390  1.00  0.00            
ATOM   4899 HG22 THR   373      63.330  42.090  47.370  1.00  0.00            
ATOM   4900 HG23 THR   373      64.530  42.920  48.470  1.00  0.00            
ATOM   4901  C   THR   373      67.250  41.350  47.770  1.00  0.00            
ATOM   4902  O   THR   373      67.480  41.710  48.930  1.00  0.00            
ATOM   4903  N   ILE   374      67.420  40.070  47.400  1.00  0.00            
ATOM   4904  HN  ILE   374      67.070  39.780  46.520  1.00  0.00            
ATOM   4905  CA  ILE   374      67.820  39.020  48.280  1.00  0.00            
ATOM   4906  HA  ILE   374      67.420  39.240  49.260  1.00  0.00            
ATOM   4907  CB  ILE   374      67.390  37.710  47.680  1.00  0.00            
ATOM   4908  HB  ILE   374      67.750  37.590  46.640  1.00  0.00            
ATOM   4909  CG2 ILE   374      67.960  36.470  48.380  1.00  0.00            
ATOM   4910 HG21 ILE   374      69.060  36.600  48.490  1.00  0.00            
ATOM   4911 HG22 ILE   374      68.050  35.650  47.630  1.00  0.00            
ATOM   4912 HG23 ILE   374      67.390  36.080  49.250  1.00  0.00            
ATOM   4913  CG1 ILE   374      65.860  37.650  47.790  1.00  0.00            
ATOM   4914 HG11 ILE   374      65.440  38.650  47.540  1.00  0.00            
ATOM   4915 HG12 ILE   374      65.700  37.470  48.880  1.00  0.00            
ATOM   4916  CD  ILE   374      65.080  36.610  46.990  1.00  0.00            
ATOM   4917  HD1 ILE   374      65.150  36.570  45.880  1.00  0.00            
ATOM   4918  HD2 ILE   374      64.010  36.740  47.240  1.00  0.00            
ATOM   4919  HD3 ILE   374      65.350  35.610  47.410  1.00  0.00            
ATOM   4920  C   ILE   374      69.270  39.140  48.600  1.00  0.00            
ATOM   4921  O   ILE   374      69.710  38.920  49.730  1.00  0.00            
ATOM   4922  N   GLY   375      69.940  39.730  47.590  1.00  0.00            
ATOM   4923  HN  GLY   375      69.530  39.790  46.690  1.00  0.00            
ATOM   4924  CA  GLY   375      71.350  39.960  47.710  1.00  0.00            
ATOM   4925  HA1 GLY   375      71.470  40.270  46.680  1.00  0.00            
ATOM   4926  HA2 GLY   375      71.860  39.050  47.960  1.00  0.00            
ATOM   4927  C   GLY   375      71.840  41.110  48.520  1.00  0.00            
ATOM   4928  O   GLY   375      72.830  40.970  49.230  1.00  0.00            
ATOM   4929  N   GLY   376      71.060  42.210  48.570  1.00  0.00            
ATOM   4930  HN  GLY   376      70.350  42.320  47.880  1.00  0.00            
ATOM   4931  CA  GLY   376      71.230  43.260  49.520  1.00  0.00            
ATOM   4932  HA1 GLY   376      70.580  44.040  49.160  1.00  0.00            
ATOM   4933  HA2 GLY   376      72.290  43.490  49.600  1.00  0.00            
ATOM   4934  C   GLY   376      70.710  42.940  50.880  1.00  0.00            
ATOM   4935  O   GLY   376      71.250  43.380  51.900  1.00  0.00            
ATOM   4936  N   GLY   377      69.620  42.160  50.980  1.00  0.00            
ATOM   4937  HN  GLY   377      69.210  41.870  50.120  1.00  0.00            
ATOM   4938  CA  GLY   377      68.990  41.670  52.170  1.00  0.00            
ATOM   4939  HA1 GLY   377      68.140  41.060  51.920  1.00  0.00            
ATOM   4940  HA2 GLY   377      68.620  42.400  52.870  1.00  0.00            
ATOM   4941  C   GLY   377      69.940  40.870  52.990  1.00  0.00            
ATOM   4942  O   GLY   377      69.980  40.950  54.220  1.00  0.00            
ATOM   4943  N   TYR   378      70.720  39.950  52.390  1.00  0.00            
ATOM   4944  HN  TYR   378      70.680  39.830  51.400  1.00  0.00            
ATOM   4945  CA  TYR   378      71.790  39.230  53.000  1.00  0.00            
ATOM   4946  HA  TYR   378      71.330  38.670  53.790  1.00  0.00            
ATOM   4947  CB  TYR   378      72.540  38.350  51.980  1.00  0.00            
ATOM   4948  HB1 TYR   378      73.380  37.800  52.450  1.00  0.00            
ATOM   4949  HB2 TYR   378      73.060  38.970  51.210  1.00  0.00            
ATOM   4950  CG  TYR   378      71.800  37.210  51.370  1.00  0.00            
ATOM   4951  CD1 TYR   378      70.600  36.740  51.870  1.00  0.00            
ATOM   4952  HD1 TYR   378      70.170  37.170  52.760  1.00  0.00            
ATOM   4953  CE1 TYR   378      69.960  35.660  51.310  1.00  0.00            
ATOM   4954  HE1 TYR   378      69.110  35.240  51.830  1.00  0.00            
ATOM   4955  CZ  TYR   378      70.540  35.040  50.240  1.00  0.00            
ATOM   4956  OH  TYR   378      69.950  33.910  49.630  1.00  0.00            
ATOM   4957  HH  TYR   378      70.150  33.940  48.690  1.00  0.00            
ATOM   4958  CD2 TYR   378      72.380  36.560  50.310  1.00  0.00            
ATOM   4959  HD2 TYR   378      73.260  36.970  49.830  1.00  0.00            
ATOM   4960  CE2 TYR   378      71.720  35.520  49.710  1.00  0.00            
ATOM   4961  HE2 TYR   378      72.290  35.060  48.910  1.00  0.00            
ATOM   4962  C   TYR   378      72.840  40.040  53.660  1.00  0.00            
ATOM   4963  O   TYR   378      73.220  39.770  54.800  1.00  0.00            
ATOM   4964  N   LEU   379      73.380  41.110  53.050  1.00  0.00            
ATOM   4965  HN  LEU   379      73.130  41.400  52.130  1.00  0.00            
ATOM   4966  CA  LEU   379      74.250  42.040  53.710  1.00  0.00            
ATOM   4967  HA  LEU   379      75.160  41.510  53.980  1.00  0.00            
ATOM   4968  CB  LEU   379      74.580  43.230  52.790  1.00  0.00            
ATOM   4969  HB1 LEU   379      75.010  44.020  53.420  1.00  0.00            
ATOM   4970  HB2 LEU   379      73.650  43.720  52.420  1.00  0.00            
ATOM   4971  CG  LEU   379      75.380  42.870  51.530  1.00  0.00            
ATOM   4972  HG  LEU   379      74.890  42.090  50.900  1.00  0.00            
ATOM   4973  CD1 LEU   379      75.380  44.140  50.660  1.00  0.00            
ATOM   4974 HD11 LEU   379      75.860  44.970  51.230  1.00  0.00            
ATOM   4975 HD12 LEU   379      74.330  44.410  50.440  1.00  0.00            
ATOM   4976 HD13 LEU   379      75.830  44.070  49.650  1.00  0.00            
ATOM   4977  CD2 LEU   379      76.820  42.450  51.870  1.00  0.00            
ATOM   4978 HD21 LEU   379      77.460  42.260  50.980  1.00  0.00            
ATOM   4979 HD22 LEU   379      76.790  41.580  52.570  1.00  0.00            
ATOM   4980 HD23 LEU   379      77.310  43.240  52.470  1.00  0.00            
ATOM   4981  C   LEU   379      73.660  42.590  54.960  1.00  0.00            
ATOM   4982  O   LEU   379      74.260  42.670  56.030  1.00  0.00            
ATOM   4983  N   LEU   380      72.420  43.080  54.820  1.00  0.00            
ATOM   4984  HN  LEU   380      72.040  43.090  53.900  1.00  0.00            
ATOM   4985  CA  LEU   380      71.600  43.580  55.890  1.00  0.00            
ATOM   4986  HA  LEU   380      72.180  44.440  56.200  1.00  0.00            
ATOM   4987  CB  LEU   380      70.320  44.270  55.380  1.00  0.00            
ATOM   4988  HB1 LEU   380      69.720  43.490  54.870  1.00  0.00            
ATOM   4989  HB2 LEU   380      70.490  45.120  54.690  1.00  0.00            
ATOM   4990  CG  LEU   380      69.480  44.890  56.510  1.00  0.00            
ATOM   4991  HG  LEU   380      69.340  44.150  57.320  1.00  0.00            
ATOM   4992  CD1 LEU   380      70.150  46.090  57.190  1.00  0.00            
ATOM   4993 HD11 LEU   380      71.200  45.900  57.500  1.00  0.00            
ATOM   4994 HD12 LEU   380      69.570  46.450  58.070  1.00  0.00            
ATOM   4995 HD13 LEU   380      70.190  46.950  56.480  1.00  0.00            
ATOM   4996  CD2 LEU   380      68.140  45.390  55.950  1.00  0.00            
ATOM   4997 HD21 LEU   380      67.540  44.480  55.730  1.00  0.00            
ATOM   4998 HD22 LEU   380      68.180  46.030  55.040  1.00  0.00            
ATOM   4999 HD23 LEU   380      67.560  45.950  56.720  1.00  0.00            
ATOM   5000  C   LEU   380      71.300  42.660  57.020  1.00  0.00            
ATOM   5001  O   LEU   380      71.510  42.920  58.210  1.00  0.00            
ATOM   5002  N   PHE   381      70.900  41.430  56.670  1.00  0.00            
ATOM   5003  HN  PHE   381      70.590  41.250  55.730  1.00  0.00            
ATOM   5004  CA  PHE   381      70.550  40.450  57.640  1.00  0.00            
ATOM   5005  HA  PHE   381      69.820  40.810  58.360  1.00  0.00            
ATOM   5006  CB  PHE   381      69.970  39.210  56.940  1.00  0.00            
ATOM   5007  HB1 PHE   381      70.700  38.800  56.220  1.00  0.00            
ATOM   5008  HB2 PHE   381      69.120  39.540  56.300  1.00  0.00            
ATOM   5009  CG  PHE   381      69.450  38.110  57.800  1.00  0.00            
ATOM   5010  CD1 PHE   381      68.370  38.370  58.610  1.00  0.00            
ATOM   5011  HD1 PHE   381      67.980  39.370  58.680  1.00  0.00            
ATOM   5012  CE1 PHE   381      67.830  37.410  59.430  1.00  0.00            
ATOM   5013  HE1 PHE   381      66.940  37.540  60.040  1.00  0.00            
ATOM   5014  CZ  PHE   381      68.430  36.180  59.440  1.00  0.00            
ATOM   5015  HZ  PHE   381      67.990  35.400  60.040  1.00  0.00            
ATOM   5016  CD2 PHE   381      70.060  36.870  57.790  1.00  0.00            
ATOM   5017  HD2 PHE   381      70.880  36.690  57.120  1.00  0.00            
ATOM   5018  CE2 PHE   381      69.540  35.940  58.660  1.00  0.00            
ATOM   5019  HE2 PHE   381      70.010  34.960  58.610  1.00  0.00            
ATOM   5020  C   PHE   381      71.650  40.050  58.560  1.00  0.00            
ATOM   5021  O   PHE   381      71.400  39.990  59.760  1.00  0.00            
ATOM   5022  N   GLY   382      72.880  39.890  58.050  1.00  0.00            
ATOM   5023  HN  GLY   382      72.970  39.950  57.060  1.00  0.00            
ATOM   5024  CA  GLY   382      74.140  39.730  58.720  1.00  0.00            
ATOM   5025  HA1 GLY   382      74.930  39.580  58.000  1.00  0.00            
ATOM   5026  HA2 GLY   382      74.070  38.850  59.330  1.00  0.00            
ATOM   5027  C   GLY   382      74.530  40.840  59.640  1.00  0.00            
ATOM   5028  O   GLY   382      74.950  40.540  60.750  1.00  0.00            
ATOM   5029  N   ALA   383      74.350  42.080  59.160  1.00  0.00            
ATOM   5030  HN  ALA   383      73.980  42.250  58.250  1.00  0.00            
ATOM   5031  CA  ALA   383      74.660  43.150  60.050  1.00  0.00            
ATOM   5032  HA  ALA   383      75.680  43.130  60.420  1.00  0.00            
ATOM   5033  CB  ALA   383      74.410  44.550  59.460  1.00  0.00            
ATOM   5034  HB1 ALA   383      75.100  44.670  58.600  1.00  0.00            
ATOM   5035  HB2 ALA   383      74.770  45.280  60.220  1.00  0.00            
ATOM   5036  HB3 ALA   383      73.340  44.770  59.250  1.00  0.00            
ATOM   5037  C   ALA   383      73.770  43.090  61.250  1.00  0.00            
ATOM   5038  O   ALA   383      74.350  43.020  62.330  1.00  0.00            
ATOM   5039  N   MET   384      72.440  42.930  61.190  1.00  0.00            
ATOM   5040  HN  MET   384      72.020  42.810  60.290  1.00  0.00            
ATOM   5041  CA  MET   384      71.450  42.940  62.220  1.00  0.00            
ATOM   5042  HA  MET   384      71.660  43.770  62.890  1.00  0.00            
ATOM   5043  CB  MET   384      70.050  42.770  61.610  1.00  0.00            
ATOM   5044  HB1 MET   384      69.340  42.450  62.400  1.00  0.00            
ATOM   5045  HB2 MET   384      70.130  41.920  60.900  1.00  0.00            
ATOM   5046  CG  MET   384      69.570  44.040  60.900  1.00  0.00            
ATOM   5047  HG1 MET   384      70.160  44.200  59.970  1.00  0.00            
ATOM   5048  HG2 MET   384      69.650  44.910  61.600  1.00  0.00            
ATOM   5049  SD  MET   384      67.840  44.070  60.350  1.00  0.00            
ATOM   5050  CE  MET   384      67.580  42.490  59.490  1.00  0.00            
ATOM   5051  HE1 MET   384      67.830  41.630  60.130  1.00  0.00            
ATOM   5052  HE2 MET   384      68.210  42.320  58.590  1.00  0.00            
ATOM   5053  HE3 MET   384      66.500  42.440  59.220  1.00  0.00            
ATOM   5054  C   MET   384      71.650  41.800  63.160  1.00  0.00            
ATOM   5055  O   MET   384      71.550  42.000  64.380  1.00  0.00            
ATOM   5056  N   LEU   385      71.930  40.590  62.660  1.00  0.00            
ATOM   5057  HN  LEU   385      71.900  40.410  61.680  1.00  0.00            
ATOM   5058  CA  LEU   385      72.180  39.490  63.550  1.00  0.00            
ATOM   5059  HA  LEU   385      71.390  39.530  64.290  1.00  0.00            
ATOM   5060  CB  LEU   385      72.050  38.080  62.950  1.00  0.00            
ATOM   5061  HB1 LEU   385      72.410  37.300  63.660  1.00  0.00
[truncated: 184,714 more chars]
