# Supplementary material for: Structure and inhibition mechanisms of Mycobacterium tuberculosis essential transporter efflux protein A
Source: Nat Commun. 2025 Apr 1;16:3139. doi: 10.1038/s41467-025-58133-6 (PMC11961569; doi:10.1038/s41467-025-58133-6)
Supplement: Supplementary file 3 — Supplementary Data 1 [file 41467_2025_58133_MOESM3_ESM.zip › supplemental_computational_details/traj_2/topol.top]

;;
;; Generated by CHARMM-GUI FF-Converter
;;
;; Correspondance:
;; jul316@lehigh.edu or wonpil@lehigh.edu
;;
;; The main GROMACS topology file
;;

; Include forcefield parameters
#include "toppar/forcefield.itp"
#include "toppar/PROA.itp"
#include "toppar/EPG.itp"
#include "toppar/EPG2.itp"
#include "toppar/EPG3.itp"
#include "toppar/POPC.itp"
#include "toppar/POT.itp"
#include "toppar/CLA.itp"
#include "toppar/TIP3.itp"

[ system ]
; Name
Title

[ molecules ]
; Compound	#mols
PROA  	           1
EPG   	           1
EPG2  	           1
EPG3  	           1
POPC  	         400
POT   	          91
CLA   	          98
TIP3  	       33708
