# Supplementary material for: Structure and inhibition mechanisms of Mycobacterium tuberculosis essential transporter efflux protein A
Source: Nat Commun. 2025 Apr 1;16:3139. doi: 10.1038/s41467-025-58133-6 (PMC11961569; doi:10.1038/s41467-025-58133-6)
Supplement: Supplementary file 3 — Supplementary Data 1 [file 41467_2025_58133_MOESM3_ESM.zip › supplemental_computational_details/traj_2/data_rep2/rmsd-Protein.xvg]

# This file was created Wed May 22 14:10:48 2024
# Created by:
#                       :-) GROMACS - gmx rms, 2024.1 (-:
# 
# Executable:   /wynton/home/sali/sreeganb/bin/gromacs/bin/gmx
# Data prefix:  /wynton/home/sali/sreeganb/bin/gromacs
# Working dir:  /wynton/scratch/sreeganb/nitesh-work/membrane-calculations/gromacs/replicate-2
# Command line:
#   gmx rms -f step7_production_rep2_run1.trr -s step7_production_rep2_run1.tpr -o data_2/rmsd-Protein.xvg -tu ns
# gmx rms is part of G R O M A C S:
#
# Good ROcking Metal Altar for Chronical Sinners
#
@    title "RMSD"
@    xaxis  label "Time (ns)"
@    yaxis  label "RMSD (nm)"
@TYPE xy
@ subtitle "Protein after lsq fit to Protein"
   0.0000000    0.0000002
   0.2000000    0.1169574
   0.4000000    0.1132407
   0.6000000    0.1174577
   0.8000000    0.1166631
   1.0000000    0.1071069
   1.2000000    0.1051182
   1.4000001    0.1127066
   1.6000000    0.1195711
   1.8000001    0.1194308
   2.0000000    0.1255776
   2.2000000    0.1189142
   2.4000001    0.1211238
   2.6000001    0.1188221
   2.8000002    0.1279084
   3.0000002    0.1268062
   3.2000000    0.1296374
   3.4000001    0.1338946
   3.6000001    0.1219739
   3.8000002    0.1345455
   4.0000000    0.1396342
   4.2000003    0.1353476
   4.4000001    0.1327116
   4.6000004    0.1317233
   4.8000002    0.1363496
   5.0000000    0.1453228
   5.2000003    0.1389160
   5.4000001    0.1412753
   5.6000004    0.1429463
   5.8000002    0.1433255
   6.0000005    0.1541622
   6.2000003    0.1531009
   6.4000001    0.1479712
   6.6000004    0.1461573
   6.8000002    0.1456866
   7.0000005    0.1405998
   7.2000003    0.1480744
   7.4000006    0.1438897
   7.6000004    0.1480217
   7.8000002    0.1469509
   8.0000000    0.1525010
   8.2000008    0.1401158
   8.4000006    0.1663873
   8.6000004    0.1514903
   8.8000002    0.1546188
   9.0000000    0.1503023
   9.2000008    0.1557424
   9.4000006    0.1514168
   9.6000004    0.1564549
   9.8000002    0.1515459
  10.0000000    0.1473653
  10.2000008    0.1546403
  10.4000006    0.1549435
  10.6000004    0.1519820
  10.8000002    0.1546152
  11.0000010    0.1487647
  11.2000008    0.1497829
  11.4000006    0.1430946
  11.6000004    0.1535403
  11.8000002    0.1599311
  12.0000010    0.1660250
  12.2000008    0.1593817
  12.4000006    0.1521110
  12.6000004    0.1564514
  12.8000002    0.1455538
  13.0000010    0.1511880
  13.2000008    0.1537860
  13.4000006    0.1606310
  13.6000004    0.1527352
  13.8000002    0.1492234
  14.0000010    0.1505607
  14.2000008    0.1580827
  14.4000006    0.1563085
  14.6000004    0.1459802
  14.8000011    0.1513429
  15.0000010    0.1440555
  15.2000008    0.1483222
  15.4000006    0.1505044
  15.6000004    0.1465200
  15.8000011    0.1684004
  16.0000000    0.1510785
  16.2000008    0.1495146
  16.4000015    0.1538635
  16.6000004    0.1552732
  16.8000011    0.1487294
  17.0000000    0.1511090
  17.2000008    0.1628757
  17.4000015    0.1523728
  17.6000004    0.1566848
  17.8000011    0.1673909
  18.0000000    0.1547640
  18.2000008    0.1729611
  18.4000015    0.1604801
  18.6000004    0.1581305
  18.8000011    0.1594390
  19.0000000    0.1677849
  19.2000008    0.1549189
  19.4000015    0.1545075
  19.6000004    0.1635237
  19.8000011    0.1579467
  20.0000000    0.1564277
  20.2000008    0.1664477
  20.4000015    0.1530738
  20.6000004    0.1639667
  20.8000011    0.1658151
  21.0000019    0.1660317
  21.2000008    0.1562145
  21.4000015    0.1592011
  21.6000004    0.1660838
  21.8000011    0.1682517
  22.0000019    0.1636635
  22.2000008    0.1543635
  22.4000015    0.1664432
  22.6000004    0.1677588
  22.8000011    0.1713608
  23.0000019    0.1550986
  23.2000008    0.1585659
  23.4000015    0.1581502
  23.6000004    0.1537182
  23.8000011    0.1661563
  24.0000019    0.1564709
  24.2000008    0.1652198
  24.4000015    0.1598717
  24.6000004    0.1593180
  24.8000011    0.1601013
  25.0000019    0.1637054
  25.2000008    0.1649213
  25.4000015    0.1656072
  25.6000004    0.1575574
  25.8000011    0.1649424
  26.0000019    0.1578567
  26.2000008    0.1589843
  26.4000015    0.1574549
  26.6000004    0.1658820
  26.8000011    0.1610077
  27.0000019    0.1616561
  27.2000008    0.1501011
  27.4000015    0.1517475
  27.6000004    0.1663785
  27.8000011    0.1540395
  28.0000019    0.1636399
  28.2000008    0.1675441
  28.4000015    0.1563197
  28.6000023    0.1617878
  28.8000011    0.1559962
  29.0000019    0.1457599
  29.2000008    0.1638773
  29.4000015    0.1654116
  29.6000023    0.1680766
  29.8000011    0.1571981
  30.0000019    0.1595115
  30.2000008    0.1686738
  30.4000015    0.1597201
  30.6000023    0.1558003
  30.8000011    0.1517679
  31.0000019    0.1539345
  31.2000008    0.1511310
  31.4000015    0.1608198
  31.6000023    0.1527014
  31.8000011    0.1582495
  32.0000000    0.1578451
  32.2000008    0.1654803
  32.4000015    0.1638846
  32.6000023    0.1630145
  32.8000031    0.1653606
  33.0000000    0.1691600
  33.2000008    0.1608141
  33.4000015    0.1604867
  33.6000023    0.1546455
  33.8000031    0.1619611
  34.0000000    0.1610956
  34.2000008    0.1506063
  34.4000015    0.1555448
  34.6000023    0.1519172
  34.8000031    0.1620428
  35.0000000    0.1572794
  35.2000008    0.1488906
  35.4000015    0.1499296
  35.6000023    0.1532374
  35.8000031    0.1502919
  36.0000000    0.1571763
  36.2000008    0.1585293
  36.4000015    0.1467120
  36.6000023    0.1458925
  36.8000031    0.1428898
  37.0000000    0.1455133
  37.2000008    0.1540719
  37.4000015    0.1485466
  37.6000023    0.1612741
  37.8000031    0.1488517
  38.0000000    0.1565575
  38.2000008    0.1585595
  38.4000015    0.1567063
  38.6000023    0.1603101
  38.8000031    0.1564112
  39.0000000    0.1505994
  39.2000008    0.1492844
  39.4000015    0.1543263
  39.6000023    0.1508616
  39.8000031    0.1569718
  40.0000000    0.1557720
  40.2000008    0.1608185
  40.4000015    0.1580325
  40.6000023    0.1527784
  40.8000031    0.1590241
  41.0000038    0.1581743
  41.2000008    0.1540570
  41.4000015    0.1475069
  41.6000023    0.1546437
  41.8000031    0.1521018
  42.0000038    0.1577140
  42.2000008    0.1560502
  42.4000015    0.1500166
  42.6000023    0.1469329
  42.8000031    0.1509550
  43.0000038    0.1588023
  43.2000008    0.1522652
  43.4000015    0.1663851
  43.6000023    0.1486727
  43.8000031    0.1558422
  44.0000038    0.1512190
  44.2000008    0.1584965
  44.4000015    0.1557987
  44.6000023    0.1532845
  44.8000031    0.1538793
  45.0000038    0.1527451
  45.2000008    0.1604403
  45.4000015    0.1542469
  45.6000023    0.1583794
  45.8000031    0.1609795
  46.0000038    0.1696451
  46.2000008    0.1670110
  46.4000015    0.1628125
  46.6000023    0.1645216
  46.8000031    0.1685662
  47.0000038    0.1628790
  47.2000008    0.1689240
  47.4000015    0.1651192
  47.6000023    0.1725597
  47.8000031    0.1650576
  48.0000038    0.1646281
  48.2000008    0.1634437
  48.4000015    0.1636204
  48.6000023    0.1728432
  48.8000031    0.1783707
  49.0000038    0.1799198
  49.2000008    0.1690570
  49.4000015    0.1772838
  49.6000023    0.1773847
  49.8000031    0.1652106
  50.0000038    0.1784162
  50.2000008    0.1861904
  50.4000015    0.1769634
  50.6000023    0.1815648
  50.8000031    0.1857598
  51.0000038    0.1737967
  51.2000008    0.1816424
  51.4000015    0.1703386
  51.6000023    0.1702472
  51.8000031    0.1726741
  52.0000038    0.1635041
  52.2000008    0.1720569
  52.4000015    0.1737217
  52.6000023    0.1731829
  52.8000031    0.1775567
  53.0000038    0.1775406
  53.2000008    0.1725391
  53.4000015    0.1688643
  53.6000023    0.1709626
  53.8000031    0.1611463
  54.0000038    0.1757132
  54.2000008    0.1741932
  54.4000015    0.1762187
  54.6000023    0.1712615
  54.8000031    0.1762305
  55.0000038    0.1763640
  55.2000008    0.1720671
  55.4000015    0.1697462
  55.6000023    0.1880303
  55.8000031    0.1848454
  56.0000038    0.1698278
  56.2000008    0.1701216
  56.4000015    0.1774498
  56.6000023    0.1837194
  56.8000031    0.1724723
  57.0000038    0.1760203
  57.2000046    0.1809793
  57.4000015    0.1730350
  57.6000023    0.1793807
  57.8000031    0.1880018
  58.0000038    0.1730937
  58.2000046    0.1748924
  58.4000015    0.1899024
  58.6000023    0.1739155
  58.8000031    0.1703987
  59.0000038    0.1858483
  59.2000046    0.1753879
  59.4000015    0.1737426
  59.6000023    0.1870498
  59.8000031    0.1910519
  60.0000038    0.1802032
  60.2000046    0.1747801
  60.4000015    0.1813570
  60.6000023    0.1815918
  60.8000031    0.1796718
  61.0000038    0.1813454
  61.2000046    0.1835211
  61.4000015    0.1936953
  61.6000023    0.2018435
  61.8000031    0.1824142
  62.0000038    0.1868036
  62.2000046    0.1854877
  62.4000015    0.1897729
  62.6000023    0.1881407
  62.8000031    0.1790874
  63.0000038    0.1885036
  63.2000046    0.1873064
  63.4000015    0.1873717
  63.6000023    0.1741802
  63.8000031    0.1837501
  64.0000000    0.1790684
  64.2000046    0.1788081
  64.4000015    0.1767027
  64.6000061    0.1812894
  64.8000031    0.1722834
  65.0000000    0.1837439
  65.2000046    0.1907884
  65.4000015    0.1804960
  65.6000061    0.1892258
  65.8000031    0.1915918
  66.0000000    0.2001634
  66.2000046    0.1918681
  66.4000015    0.1852736
  66.6000061    0.1880495
  66.8000031    0.1856208
  67.0000000    0.1863292
  67.2000046    0.1892399
  67.4000015    0.1856509
  67.6000061    0.1871580
  67.8000031    0.1894657
  68.0000000    0.1890315
  68.2000046    0.1816476
  68.4000015    0.1909626
  68.6000061    0.1897663
  68.8000031    0.1860696
  69.0000000    0.2023792
  69.2000046    0.1964693
  69.4000015    0.1922691
  69.6000061    0.1888335
  69.8000031    0.1960692
  70.0000000    0.2028735
  70.2000046    0.2051010
  70.4000015    0.1982073
  70.6000061    0.1993816
  70.8000031    0.1916669
  71.0000000    0.2020715
  71.2000046    0.1995245
  71.4000015    0.1849277
  71.6000061    0.1882232
  71.8000031    0.1988770
  72.0000000    0.1993982
  72.2000046    0.1886918
  72.4000015    0.1946241
  72.6000061    0.1912851
  72.8000031    0.1968277
  73.0000000    0.1912189
  73.2000046    0.1877859
  73.4000015    0.1951213
  73.6000061    0.1838613
  73.8000031    0.1870003
  74.0000000    0.1902856
  74.2000046    0.2147700
  74.4000015    0.2000456
  74.6000061    0.1892267
  74.8000031    0.1974718
  75.0000000    0.1964249
  75.2000046    0.1863220
  75.4000015    0.1924560
  75.6000061    0.1908113
  75.8000031    0.1881626
  76.0000000    0.1861757
  76.2000046    0.1949823
  76.4000015    0.1898959
  76.6000061    0.1890705
  76.8000031    0.1931920
  77.0000000    0.1861140
  77.2000046    0.1967028
  77.4000015    0.2013221
  77.6000061    0.1895742
  77.8000031    0.1952617
  78.0000000    0.2008824
  78.2000046    0.1926807
  78.4000015    0.2012544
  78.6000061    0.1879032
  78.8000031    0.2001036
  79.0000000    0.2052464
  79.2000046    0.1974437
  79.4000015    0.2036799
  79.6000061    0.2061251
  79.8000031    0.1954808
  80.0000000    0.1966351
  80.2000046    0.1962438
  80.4000015    0.1942643
  80.6000061    0.1934842
  80.8000031    0.1991876
  81.0000076    0.1944100
  81.2000046    0.1934143
  81.4000015    0.1912840
  81.6000061    0.1872434
  81.8000031    0.1953981
  82.0000076    0.1975333
  82.2000046    0.2044697
  82.4000015    0.2006128
  82.6000061    0.1958204
  82.8000031    0.1850706
  83.0000076    0.1814401
  83.2000046    0.1807080
  83.4000015    0.1821761
  83.6000061    0.2008233
  83.8000031    0.2074097
  84.0000076    0.1944291
  84.2000046    0.2029447
  84.4000015    0.1953746
  84.6000061    0.2005291
  84.8000031    0.1888325
  85.0000076    0.1924698
  85.2000046    0.1989806
  85.4000015    0.1947854
  85.6000061    0.1973633
  85.8000031    0.1940604
  86.0000076    0.1967362
  86.2000046    0.2039879
  86.4000015    0.1980467
  86.6000061    0.2096351
  86.8000031    0.1905942
  87.0000076    0.2001602
  87.2000046    0.2019644
  87.4000015    0.2014675
  87.6000061    0.2073939
  87.8000031    0.1974764
  88.0000076    0.1937533
  88.2000046    0.1901040
  88.4000015    0.1960277
  88.6000061    0.1994294
  88.8000031    0.1842629
  89.0000076    0.1836615
  89.2000046    0.1782814
  89.4000015    0.1876469
  89.6000061    0.2008703
  89.8000031    0.2027191
  90.0000076    0.2069462
  90.2000046    0.1958082
  90.4000015    0.1926920
  90.6000061    0.1868062
  90.8000031    0.1837508
  91.0000076    0.1919590
  91.2000046    0.1877201
  91.4000015    0.1856985
  91.6000061    0.1928032
  91.8000031    0.1940355
  92.0000076    0.1994064
  92.2000046    0.1855252
  92.4000015    0.1978486
  92.6000061    0.2039470
  92.8000031    0.1990103
  93.0000076    0.2084102
  93.2000046    0.2040911
  93.4000015    0.1958949
  93.6000061    0.2071102
  93.8000031    0.1934310
  94.0000076    0.1960292
  94.2000046    0.2044578
  94.4000015    0.2077175
  94.6000061    0.2124546
  94.8000031    0.2027387
  95.0000076    0.1989056
  95.2000046    0.2071507
  95.4000015    0.1796435
  95.6000061    0.1913011
  95.8000031    0.1917467
  96.0000076    0.1907521
  96.2000046    0.1913226
  96.4000015    0.1896307
  96.6000061    0.1835659
  96.8000031    0.1928075
  97.0000076    0.2014800
  97.2000046    0.1923980
  97.4000015    0.2038679
  97.6000061    0.1930470
  97.8000031    0.2014842
  98.0000076    0.2035130
  98.2000046    0.2052802
  98.4000015    0.1927832
  98.6000061    0.1893432
  98.8000031    0.1920978
  99.0000076    0.1979292
  99.2000046    0.1976663
  99.4000015    0.2100272
  99.6000061    0.2031707
  99.8000031    0.2034491
 100.0000076    0.2021054
 100.2000046    0.2002760
 100.4000015    0.1906158
 100.6000061    0.2019802
 100.8000031    0.1962665
 101.0000076    0.2003143
 101.2000046    0.2068709
 101.4000015    0.2048440
 101.6000061    0.1954622
 101.8000031    0.2166113
 102.0000076    0.2002585
 102.2000046    0.1916105
 102.4000015    0.2077397
 102.6000061    0.1941873
 102.8000031    0.1985384
 103.0000076    0.1970775
 103.2000046    0.1989782
 103.4000015    0.1958589
 103.6000061    0.1888318
 103.8000031    0.1898572
 104.0000076    0.2005585
 104.2000046    0.1969137
 104.4000015    0.1964049
 104.6000061    0.1927663
 104.8000031    0.1957797
 105.0000076    0.1882334
 105.2000046    0.1996786
 105.4000015    0.1995937
 105.6000061    0.1957186
 105.8000031    0.1847971
 106.0000076    0.1925383
 106.2000046    0.1875675
 106.4000015    0.1924865
 106.6000061    0.1797514
 106.8000031    0.1834826
 107.0000076    0.1834200
 107.2000046    0.1867293
 107.4000015    0.1821672
 107.6000061    0.1840966
 107.8000031    0.1841412
 108.0000076    0.1758051
 108.2000046    0.1842891
 108.4000015    0.1775312
 108.6000061    0.1800143
 108.8000031    0.1800367
 109.0000076    0.1755310
 109.2000046    0.1824328
 109.4000015    0.1825044
 109.6000061    0.1782508
 109.8000031    0.1821155
 110.0000076    0.1801701
 110.2000046    0.1836282
 110.4000015    0.1835336
 110.6000061    0.1865402
 110.8000031    0.1793896
 111.0000076    0.1871819
 111.2000046    0.1835596
 111.4000015    0.1784123
 111.6000061    0.1971633
 111.8000031    0.1837710
 112.0000076    0.1867558
 112.2000046    0.1921622
 112.4000015    0.1864146
 112.6000061    0.1949691
 112.8000031    0.1856558
 113.0000076    0.1888944
 113.2000046    0.1814917
 113.4000092    0.1844156
 113.6000061    0.1790646
 113.8000031    0.1850253
 114.0000076    0.1791452
 114.2000046    0.1818100
 114.4000092    0.1855881
 114.6000061    0.1816490
 114.8000031    0.1855114
 115.0000076    0.1812428
 115.2000046    0.1847118
 115.4000092    0.1829128
 115.6000061    0.1959514
 115.8000031    0.1877781
 116.0000076    0.1889228
 116.2000046    0.1934362
 116.4000092    0.1885332
 116.6000061    0.1891661
 116.8000031    0.1886760
 117.0000076    0.1891994
 117.2000046    0.1882350
 117.4000092    0.1927367
 117.6000061    0.1898248
 117.8000031    0.1850773
 118.0000076    0.1888241
 118.2000046    0.1769402
 118.4000092    0.1823030
 118.6000061    0.1910608
 118.8000031    0.1811652
 119.0000076    0.1910425
 119.2000046    0.1871691
 119.4000092    0.1875083
 119.6000061    0.1954134
 119.8000031    0.1764482
 120.0000076    0.1895173
 120.2000046    0.1881826
 120.4000092    0.1878851
 120.6000061    0.1927123
 120.8000031    0.1896107
 121.0000076    0.1824011
 121.2000046    0.1786903
 121.4000092    0.1888895
 121.6000061    0.1861049
 121.8000031    0.1848666
 122.0000076    0.1849043
 122.2000046    0.1910835
 122.4000092    0.1878267
 122.6000061    0.1900145
 122.8000031    0.1904301
 123.0000076    0.1908320
 123.2000046    0.1971809
 123.4000092    0.1888011
 123.6000061    0.1836468
 123.8000031    0.1900448
 124.0000076    0.1770025
 124.2000046    0.1753887
 124.4000092    0.1734064
 124.6000061    0.1831158
 124.8000031    0.1777841
 125.0000076    0.1757667
 125.2000046    0.1802363
 125.4000092    0.1817400
 125.6000061    0.1926852
 125.8000031    0.1766805
 126.0000076    0.1794951
 126.2000046    0.1827439
 126.4000092    0.1759998
 126.6000061    0.1853410
 126.8000031    0.1812957
 127.0000076    0.1791454
 127.2000046    0.1776741
 127.4000092    0.1772768
 127.6000061    0.1820887
 127.8000031    0.1825799
 128.0000000    0.1847613
 128.2000122    0.1820573
 128.4000092    0.1832615
 128.6000061    0.1746330
 128.8000031    0.1775055
 129.0000000    0.1779180
 129.2000122    0.1784259
 129.4000092    0.1796779
 129.6000061    0.1812465
 129.8000031    0.1759855
 130.0000000    0.1758046
 130.2000122    0.1791727
 130.4000092    0.1827179
 130.6000061    0.1746185
 130.8000031    0.1730355
 131.0000000    0.1740724
 131.2000122    0.1721835
 131.4000092    0.1824416
 131.6000061    0.1734272
 131.8000031    0.1799167
 132.0000000    0.1814387
 132.2000122    0.1786334
 132.4000092    0.1799790
 132.6000061    0.1842062
 132.8000031    0.1858327
 133.0000000    0.1771856
 133.2000122    0.1716177
 133.4000092    0.1776149
 133.6000061    0.1768254
 133.8000031    0.1841812
 134.0000000    0.1884833
 134.2000122    0.1854146
 134.4000092    0.1811917
 134.6000061    0.1868217
 134.8000031    0.1875304
 135.0000000    0.1792507
 135.2000122    0.1819653
 135.4000092    0.1734956
 135.6000061    0.1782989
 135.8000031    0.1762195
 136.0000000    0.1729056
 136.2000122    0.1723891
 136.4000092    0.1776943
 136.6000061    0.1761234
 136.8000031    0.1769938
 137.0000000    0.1792955
 137.2000122    0.1785843
 137.4000092    0.1759218
 137.6000061    0.1764645
 137.8000031    0.1758152
 138.0000000    0.1790476
 138.2000122    0.1854668
 138.4000092    0.1785330
 138.6000061    0.1741184
 138.8000031    0.1809192
 139.0000000    0.1773299
 139.2000122    0.1800552
 139.4000092    0.1771757
 139.6000061    0.1829951
 139.8000031    0.1797391
 140.0000000    0.1762617
 140.2000122    0.1737620
 140.4000092    0.1706460
 140.6000061    0.1758191
 140.8000031    0.1727491
 141.0000000    0.1723595
 141.2000122    0.1774697
 141.4000092    0.1731258
 141.6000061    0.1807396
 141.8000031    0.1704086
 142.0000000    0.1822326
 142.2000122    0.1808398
 142.4000092    0.1727444
 142.6000061    0.1728512
 142.8000031    0.1803979
 143.0000000    0.1746677
 143.2000122    0.1785425
 143.4000092    0.1782541
 143.6000061    0.1747129
 143.8000031    0.1848412
 144.0000000    0.1797621
 144.2000122    0.1823296
 144.4000092    0.1820248
 144.6000061    0.1771701
 144.8000031    0.1752053
 145.0000000    0.1799541
 145.2000122    0.1749418
 145.4000092    0.1839944
 145.6000061    0.1890924
 145.8000031    0.1888266
 146.0000000    0.1825209
 146.2000122    0.1832703
 146.4000092    0.1846242
 146.6000061    0.1771739
 146.8000031    0.1755897
 147.0000000    0.1775052
 147.2000122    0.1763873
 147.4000092    0.1835789
 147.6000061    0.1782058
 147.8000031    0.1791073
 148.0000000    0.1825894
 148.2000122    0.1853974
 148.4000092    0.1828239
 148.6000061    0.1787564
 148.8000031    0.1750663
 149.0000000    0.1742426
 149.2000122    0.1706016
 149.4000092    0.1777715
 149.6000061    0.1808286
 149.8000031    0.1686746
 150.0000000    0.1742734
 150.2000122    0.1740222
 150.4000092    0.1716432
 150.6000061    0.1816366
 150.8000031    0.1777224
 151.0000000    0.1753272
 151.2000122    0.1742744
 151.4000092    0.1805662
 151.6000061    0.1787714
 151.8000031    0.1780603
 152.0000000    0.1812437
 152.2000122    0.1759104
 152.4000092    0.1760557
 152.6000061    0.1737627
 152.8000031    0.1825907
 153.0000000    0.1763080
 153.2000122    0.1819675
 153.4000092    0.1892639
 153.6000061    0.1827199
 153.8000031    0.1826573
 154.0000000    0.1815358
 154.2000122    0.1784711
 154.4000092    0.1796744
 154.6000061    0.1792847
 154.8000031    0.1762150
 155.0000000    0.1833788
 155.2000122    0.1803562
 155.4000092    0.1770547
 155.6000061    0.1800778
 155.8000031    0.1784016
 156.0000000    0.1759279
 156.2000122    0.1738712
 156.4000092    0.1788469
 156.6000061    0.1801923
 156.8000031    0.1814987
 157.0000000    0.1748291
 157.2000122    0.1732493
 157.4000092    0.1718386
 157.6000061    0.1798896
 157.8000031    0.1803754
 158.0000000    0.1772682
 158.2000122    0.1778970
 158.4000092    0.1766104
 158.6000061    0.1801906
 158.8000031    0.1790639
 159.0000000    0.1736472
 159.2000122    0.1785347
 159.4000092    0.1722465
 159.6000061    0.1793768
 159.8000031    0.1767803
 160.0000000    0.1746661
 160.2000122    0.1772769
 160.4000092    0.1812548
 160.6000061    0.1769541
 160.8000031    0.1724287
 161.0000153    0.1739672
 161.2000122    0.1779225
 161.4000092    0.1808821
 161.6000061    0.1768809
 161.8000031    0.1860591
 162.0000153    0.1835497
 162.2000122    0.1731612
 162.4000092    0.1854589
 162.6000061    0.1812860
 162.8000031    0.1737933
 163.0000153    0.1778193
 163.2000122    0.1837584
 163.4000092    0.1840673
 163.6000061    0.1793543
 163.8000031    0.1930177
 164.0000153    0.1810206
 164.2000122    0.1828136
 164.4000092    0.1868928
 164.6000061    0.1837804
 164.8000031    0.1820455
 165.0000153    0.1801782
 165.2000122    0.1742650
 165.4000092    0.1813457
 165.6000061    0.1861931
 165.8000031    0.1800944
 166.0000153    0.1910844
 166.2000122    0.1863146
 166.4000092    0.1827886
 166.6000061    0.1813313
 166.8000031    0.1915617
 167.0000153    0.1810140
 167.2000122    0.1787547
 167.4000092    0.1789888
 167.6000061    0.1905615
 167.8000031    0.1812021
 168.0000153    0.1848865
 168.2000122    0.1957022
 168.4000092    0.1842589
 168.6000061    0.1833610
 168.8000031    0.1818092
 169.0000153    0.1901750
 169.2000122    0.1855137
 169.4000092    0.1801599
 169.6000061    0.1779761
 169.8000031    0.1761735
 170.0000153    0.1816617
 170.2000122    0.1953701
 170.4000092    0.1773731
 170.6000061    0.1762462
 170.8000031    0.1792898
 171.0000153    0.1837611
 171.2000122    0.1871092
 171.4000092    0.1890694
 171.6000061    0.1837169
 171.8000031    0.1773916
 172.0000153    0.1845033
 172.2000122    0.1818445
 172.4000092    0.1970956
 172.6000061    0.1806999
 172.8000031    0.1822914
 173.0000153    0.1892033
 173.2000122    0.1899910
 173.4000092    0.2007938
 173.6000061    0.1931508
 173.8000031    0.1870259
 174.0000153    0.1890135
 174.2000122    0.1889563
 174.4000092    0.1865576
 174.6000061    0.1904669
 174.8000031    0.1848118
 175.0000153    0.1779557
 175.2000122    0.1799862
 175.4000092    0.1882446
 175.6000061    0.1869879
 175.8000031    0.1871769
 176.0000153    0.1834315
 176.2000122    0.1943673
 176.4000092    0.1829467
 176.6000061    0.1885079
 176.8000031    0.1816269
 177.0000153    0.1821637
 177.2000122    0.1816936
 177.4000092    0.1833134
 177.6000061    0.1881191
 177.8000031    0.1821335
 178.0000153    0.1818794
 178.2000122    0.1838091
 178.4000092    0.1953074
 178.6000061    0.1859852
 178.8000031    0.1859781
 179.0000153    0.1855297
 179.2000122    0.1853128
 179.4000092    0.1873288
 179.6000061    0.1898516
 179.8000031    0.1885114
 180.0000153    0.1846907
 180.2000122    0.1851949
 180.4000092    0.1832794
 180.6000061    0.1833348
 180.8000031    0.1870677
 181.0000153    0.1900356
 181.2000122    0.1791900
 181.4000092    0.1868691
 181.6000061    0.1930746
 181.8000031    0.1863353
 182.0000153    0.1870838
 182.2000122    0.1848170
 182.4000092    0.1830483
 182.6000061    0.1935770
 182.8000031    0.1993335
 183.0000153    0.1825514
 183.2000122    0.1830772
 183.4000092    0.1914102
 183.6000061    0.1926321
 183.8000031    0.1796490
 184.0000153    0.1819609
 184.2000122    0.1812567
 184.4000092    0.1860733
 184.6000061    0.1888767
 184.8000031    0.1786117
 185.0000153    0.1855206
 185.2000122    0.1855794
 185.4000092    0.1836421
 185.6000061    0.1851261
 185.8000031    0.1924976
 186.0000153    0.1942952
 186.2000122    0.1869631
 186.4000092    0.1896392
 186.6000061    0.1814915
 186.8000031    0.1883510
 187.0000153    0.1849960
 187.2000122    0.1828508
 187.4000092    0.1851764
 187.6000061    0.1907494
 187.8000031    0.1929183
 188.0000153    0.1891039
 188.2000122    0.1932693
 188.4000092    0.1988709
 188.6000061    0.1897658
 188.8000031    0.1914498
 189.0000153    0.1875869
 189.2000122    0.1910594
 189.4000092    0.1803806
 189.6000061    0.1890310
 189.8000031    0.1913297
 190.0000153    0.1863039
 190.2000122    0.1905048
 190.4000092    0.1803228
 190.6000061    0.1835896
 190.8000031    0.1819139
 191.0000153    0.1921989
 191.2000122    0.1880081
 191.4000092    0.1955862
 191.6000061    0.1841875
 191.8000031    0.1853885
 192.0000153    0.1922845
 192.2000122    0.2007274
 192.4000092    0.1919806
 192.6000061    0.2002915
 192.8000031    0.2038964
 193.0000153    0.1988107
 193.2000122    0.1905262
 193.4000092    0.2006863
 193.6000061    0.1987372
 193.8000031    0.2000594
 194.0000153    0.1951616
 194.2000122    0.1975012
 194.4000092    0.1946700
 194.6000061    0.1893223
 194.8000031    0.1964521
 195.0000153    0.1949767
 195.2000122    0.1901891
 195.4000092    0.1955729
 195.6000061    0.1913041
 195.8000031    0.1808468
 196.0000153    0.1817378
 196.2000122    0.1918217
 196.4000092    0.1883780
 196.6000061    0.1840745
 196.8000031    0.1800868
 197.0000153    0.1880407
 197.2000122    0.1971770
 197.4000092    0.1878324
 197.6000061    0.1870636
 197.8000031    0.1828047
 198.0000153    0.1858382
 198.2000122    0.1833628
 198.4000092    0.1898338
 198.6000061    0.1877588
 198.8000031    0.1898967
 199.0000153    0.1946986
 199.2000122    0.1877030
 199.4000092    0.2016209
 199.6000061    0.2021450
 199.8000031    0.1888317
 200.0000153    0.1874923
 200.2000122    0.1938680
 200.4000092    0.1890332
 200.6000061    0.1798546
 200.8000031    0.1830596
 201.0000153    0.1807156
 201.2000122    0.1784361
 201.4000092    0.1819636
 201.6000061    0.1849834
 201.8000031    0.1889379
 202.0000153    0.1894810
 202.2000122    0.1852069
 202.4000092    0.1897733
 202.6000061    0.1762915
 202.8000031    0.1844299
 203.0000153    0.1978291
 203.2000122    0.1970023
 203.4000092    0.1953670
 203.6000061    0.1857041
 203.8000031    0.1804533
 204.0000153    0.1817584
 204.2000122    0.1837538
 204.4000092    0.1878169
 204.6000061    0.2036344
 204.8000031    0.1938478
 205.0000153    0.1966695
 205.2000122    0.1888955
 205.4000092    0.1947536
 205.6000061    0.1999433
 205.8000031    0.2005257
 206.0000153    0.1945272
 206.2000122    0.1960739
 206.4000092    0.1890673
 206.6000061    0.1910246
 206.8000031    0.1930399
 207.0000153    0.1936166
 207.2000122    0.2009351
 207.4000092    0.1919315
 207.6000061    0.1968225
 207.8000031    0.1993904
 208.0000153    0.1927117
 208.2000122    0.1946023
 208.4000092    0.1931496
 208.6000061    0.1987901
 208.8000031    0.1891348
 209.0000153    0.1943905
 209.2000122    0.1917905
 209.4000092    0.1854288
 209.6000061    0.1871037
 209.8000031    0.1906730
 210.0000153    0.1903776
 210.2000122    0.1850552
 210.4000092    0.1826807
 210.6000061    0.1853000
 210.8000031    0.1847787
 211.0000153    0.1908983
 211.2000122    0.1896565
 211.4000092    0.1869865
 211.6000061    0.1785164
 211.8000031    0.1924696
 212.0000153    0.1885028
 212.2000122    0.1952645
 212.4000092    0.1960127
 212.6000061    0.1881603
 212.8000031    0.1878257
 213.0000153    0.1868260
 213.2000122    0.1856042
 213.4000092    0.1851597
 213.6000061    0.1862113
 213.8000031    0.1866574
 214.0000153    0.1920686
 214.2000122    0.1931705
 214.4000092    0.1879074
 214.6000061    0.1947884
 214.8000031    0.1951562
 215.0000153    0.1924866
 215.2000122    0.1878609
 215.4000092    0.1909057
 215.6000061    0.1861506
 215.8000031    0.1883696
 216.0000153    0.1859845
 216.2000122    0.1894190
 216.4000092    0.1849587
 216.6000061    0.1886767
 216.8000031    0.1911719
 217.0000153    0.1930863
 217.2000122    0.1885607
 217.4000092    0.1876404
 217.6000061    0.1857294
 217.8000031    0.1869632
 218.0000153    0.1927668
 218.2000122    0.1888417
 218.4000092    0.1917416
 218.6000061    0.1859835
 218.8000031    0.1954474
 219.0000153    0.1920109
 219.2000122    0.1882093
 219.4000092    0.1886774
 219.6000061    0.1926314
 219.8000031    0.1856219
 220.0000153    0.1869448
 220.2000122    0.1924846
 220.4000092    0.1891734
 220.6000061    0.1895937
 220.8000031    0.1885737
 221.0000153    0.1904286
 221.2000122    0.1858749
 221.4000092    0.1879673
 221.6000061    0.1875484
 221.8000031    0.1951862
 222.0000153    0.1940217
 222.2000122    0.1861952
 222.4000092    0.1868334
 222.6000061    0.1819712
 222.8000031    0.1825459
 223.0000153    0.1809038
 223.2000122    0.1880339
 223.4000092    0.1859959
 223.6000061    0.1846370
 223.8000031    0.1849271
 224.0000153    0.1881210
 224.2000122    0.1893331
 224.4000092    0.1892876
 224.6000061    0.1913312
 224.8000031    0.1985168
 225.0000153    0.1943252
 225.2000122    0.2086821
 225.4000092    0.1943319
 225.6000061    0.1927965
 225.8000183    0.1977737
 226.0000153    0.1910541
 226.2000122    0.1910094
 226.4000092    0.1953952
 226.6000061    0.1973818
 226.8000183    0.2006427
 227.0000153    0.2092192
 227.2000122    0.2189084
 227.4000092    0.2037601
 227.6000061    0.2089063
 227.8000183    0.2055620
 228.0000153    0.2073178
 228.2000122    0.2102697
 228.4000092    0.2031051
 228.6000061    0.2070420
 228.8000183    0.2054226
 229.0000153    0.2066151
 229.2000122    0.2014468
 229.4000092    0.1968541
 229.6000061    0.2086007
 229.8000183    0.2101314
 230.0000153    0.1994646
 230.2000122    0.1901486
 230.4000092    0.1959651
 230.6000061    0.1915544
 230.8000183    0.1916288
 231.0000153    0.1910955
 231.2000122    0.2027033
 231.4000092    0.1943546
 231.6000061    0.1873444
 231.8000183    0.1908199
 232.0000153    0.1869447
 232.2000122    0.1860001
 232.4000092    0.1853242
 232.6000061    0.1920513
 232.8000183    0.1890354
 233.0000153    0.1863756
 233.2000122    0.1947259
 233.4000092    0.1911864
 233.6000061    0.1865863
 233.8000183    0.1878960
 234.0000153    0.1974955
 234.2000122    0.1916592
 234.4000092    0.1896227
 234.6000061    0.1928119
 234.8000183    0.1896623
 235.0000153    0.1975632
 235.2000122    0.1883070
 235.4000092    0.1956665
 235.6000061    0.1807610
 235.8000183    0.1793514
 236.0000153    0.1852562
 236.2000122    0.1876494
 236.4000092    0.1835413
 236.6000061    0.1884062
 236.8000183    0.1933232
 237.0000153    0.2008482
 237.2000122    0.1919439
 237.4000092    0.1928501
 237.6000061    0.1994888
 237.8000183    0.1940129
 238.0000153    0.1932652
 238.2000122    0.1910807
 238.4000092    0.1948576
 238.6000061    0.1930621
 238.8000183    0.1893771
 239.0000153    0.1929531
 239.2000122    0.1928468
 239.4000092    0.1857795
 239.6000061    0.1927630
 239.8000183    0.1861359
 240.0000153    0.1937921
 240.2000122    0.1913530
 240.4000092    0.1878650
 240.6000061    0.1962550
 240.8000183    0.1930603
 241.0000153    0.1899153
 241.2000122    0.1886506
 241.4000092    0.1948693
 241.6000061    0.1882342
 241.8000183    0.1938536
 242.0000153    0.1919333
 242.2000122    0.1912104
 242.4000092    0.1908498
 242.6000061    0.2013692
 242.8000183    0.1877635
 243.0000153    0.1885201
 243.2000122    0.1840186
 243.4000092    0.1924161
 243.6000061    0.1895689
 243.8000183    0.1953824
 244.0000153    0.1940258
 244.2000122    0.1946696
 244.4000092    0.1865818
 244.6000061    0.1885879
 244.8000183    0.1797049
 245.0000153    0.1886811
 245.2000122    0.1889226
 245.4000092    0.1960604
 245.6000061    0.1917685
 245.8000183    0.1956683
 246.0000153    0.2010917
 246.2000122    0.1986851
 246.4000092    0.1901036
 246.6000061    0.1916748
 246.8000183    0.1880453
 247.0000153    0.1885645
 247.2000122    0.1917989
 247.4000092    0.1817216
 247.6000061    0.1878327
 247.8000183    0.1869671
 248.0000153    0.1938698
 248.2000122    0.1885544
 248.4000092    0.1883522
 248.6000061    0.1880001
 248.8000183    0.1938892
 249.0000153    0.1890197
 249.2000122    0.1847343
 249.4000092    0.1905919
 249.6000061    0.1861199
 249.8000183    0.1915416
 250.0000153    0.1864100
 250.2000122    0.1907643
 250.4000092    0.1913921
 250.6000061    0.1854663
 250.8000183    0.1863407
 251.0000153    0.1831458
 251.2000122    0.1824236
 251.4000092    0.1907064
 251.6000061    0.1870012
 251.8000183    0.1948159
 252.0000153    0.1978284
 252.2000122    0.1910551
 252.4000092    0.1833297
 252.6000061    0.1862147
 252.8000183    0.1879083
 253.0000153    0.1912495
 253.2000122    0.1932933
 253.4000092    0.1912158
 253.6000061    0.1904502
 253.8000183    0.1909148
 254.0000153    0.1920997
 254.2000122    0.1863069
 254.4000092    0.1911478
 254.6000061    0.1912816
 254.8000183    0.1859559
 255.0000153    0.1836621
 255.2000122    0.1872899
 255.4000092    0.1819454
 255.6000061    0.1934651
 255.8000183    0.1911213
 256.0000000    0.1868925
 256.2000122    0.1869587
 256.4000244    0.1909155
 256.6000061    0.1816515
 256.8000183    0.1855814
 257.0000000    0.1909888
 257.2000122    0.1879588
 257.4000244    0.1966043
 257.6000061    0.1906060
 257.8000183    0.1987170
 258.0000000    0.2028573
 258.2000122    0.1936288
 258.4000244    0.1959393
 258.6000061    0.1941577
 258.8000183    0.1994355
 259.0000000    0.1937990
 259.2000122    0.1910552
 259.4000244    0.1866746
 259.6000061    0.1932576
 259.8000183    0.1927905
 260.0000000    0.1937066
 260.2000122    0.1900369
 260.4000244    0.1873556
 260.6000061    0.1905228
 260.8000183    0.1915418
 261.0000000    0.1895996
 261.2000122    0.1927025
 261.4000244    0.1977063
 261.6000061    0.2022114
 261.8000183    0.1885430
 262.0000000    0.1883884
 262.2000122    0.1981854
 262.4000244    0.2049381
 262.6000061    0.1972135
 262.8000183    0.1956555
 263.0000000    0.1992372
 263.2000122    0.1945018
 263.4000244    0.1973255
 263.6000061    0.2007845
 263.8000183    0.2020571
 264.0000000    0.1999543
 264.2000122    0.1975664
 264.4000244    0.1943085
 264.6000061    0.1958819
 264.8000183    0.2036228
 265.0000000    0.1980840
 265.2000122    0.2015127
 265.4000244    0.2026250
 265.6000061    0.1953017
 265.8000183    0.1999930
 266.0000000    0.2124631
 266.2000122    0.1974017
 266.4000244    0.2055092
 266.6000061    0.2068676
 266.8000183    0.2009430
 267.0000000    0.1961664
 267.2000122    0.2003861
 267.4000244    0.1977164
 267.6000061    0.1938539
 267.8000183    0.1946537
 268.0000000    0.1972922
 268.2000122    0.2045371
 268.4000244    0.1957701
 268.6000061    0.1987853
 268.8000183    0.1913169
 269.0000000    0.2038977
 269.2000122    0.1980371
 269.4000244    0.1958031
 269.6000061    0.2055658
 269.8000183    0.2001312
 270.0000000    0.1966564
 270.2000122    0.1951621
 270.4000244    0.2029420
 270.6000061    0.1838460
 270.8000183    0.1915094
 271.0000000    0.1914504
 271.2000122    0.1946537
 271.4000244    0.1976742
 271.6000061    0.2033877
 271.8000183    0.2134106
 272.0000000    0.2017554
 272.2000122    0.2054889
 272.4000244    0.2021827
 272.6000061    0.1913187
 272.8000183    0.2014321
 273.0000000    0.2013665
 273.2000122    0.1937854
 273.4000244    0.2008859
 273.6000061    0.1989010
 273.8000183    0.1932525
 274.0000000    0.2028759
 274.2000122    0.1954995
 274.4000244    0.1913434
 274.6000061    0.1925655
 274.8000183    0.1977352
 275.0000000    0.1891394
 275.2000122    0.1902562
 275.4000244    0.1892445
 275.6000061    0.1871317
 275.8000183    0.1955678
 276.0000000    0.1972040
 276.2000122    0.1876030
 276.4000244    0.1925564
 276.6000061    0.1950885
 276.8000183    0.1979187
 277.0000000    0.1987487
 277.2000122    0.1991575
 277.4000244    0.1977162
 277.6000061    0.1951340
 277.8000183    0.1929072
 278.0000000    0.1995607
 278.2000122    0.1936461
 278.4000244    0.1979057
 278.6000061    0.1939280
 278.8000183    0.1973075
 279.0000000    0.2026304
 279.2000122    0.1968089
 279.4000244    0.1912052
 279.6000061    0.1965097
 279.8000183    0.1904138
 280.0000000    0.1949728
 280.2000122    0.2000386
 280.4000244    0.1973110
 280.6000061    0.1918280
 280.8000183    0.1993016
 281.0000000    0.1970185
 281.2000122    0.1990156
 281.4000244    0.2110907
 281.6000061    0.2086934
 281.8000183    0.2039457
 282.0000000    0.2056211
 282.2000122    0.1988683
 282.4000244    0.2029162
 282.6000061    0.2067001
 282.8000183    0.2122768
 283.0000000    0.1954263
 283.2000122    0.2026589
 283.4000244    0.1935325
 283.6000061    0.1930699
 283.8000183    0.1991383
 284.0000000    0.1943697
 284.2000122    0.1924672
 284.4000244    0.2042493
 284.6000061    0.2019068
 284.8000183    0.2066545
 285.0000000    0.2071859
 285.2000122    0.2078575
 285.4000244    0.1996630
 285.6000061    0.1985686
 285.8000183    0.2048624
 286.0000000    0.2059706
 286.2000122    0.2053852
 286.4000244    0.2055418
 286.6000061    0.2016551
 286.8000183    0.1952490
 287.0000000    0.2063879
 287.2000122    0.2050824
 287.4000244    0.1956979
 287.6000061    0.1888330
 287.8000183    0.1913924
 288.0000000    0.1971203
 288.2000122    0.1955572
 288.4000244    0.1971821
 288.6000061    0.1946414
 288.8000183    0.1830956
 289.0000000    0.2032378
 289.2000122    0.1941821
 289.4000244    0.1994662
 289.6000061    0.2070555
 289.8000183    0.2052145
 290.0000000    0.1896898
 290.2000122    0.2011176
 290.4000244    0.1963458
 290.6000061    0.1952752
 290.8000183    0.1986398
 291.0000000    0.1950437
 291.2000122    0.1961894
 291.4000244    0.1941131
 291.6000061    0.1875753
 291.8000183    0.1815940
 292.0000000    0.1827775
 292.2000122    0.1818882
 292.4000244    0.1793936
 292.6000061    0.1865718
 292.8000183    0.1910890
 293.0000000    0.1832555
 293.2000122    0.1872807
 293.4000244    0.1989006
 293.6000061    0.1910834
 293.8000183    0.1885460
 294.0000000    0.1909131
 294.2000122    0.1922923
 294.4000244    0.1963295
 294.6000061    0.1953594
 294.8000183    0.1957033
 295.0000000    0.1981606
 295.2000122    0.1968052
 295.4000244    0.1997942
 295.6000061    0.1916413
 295.8000183    0.1947236
 296.0000000    0.1983854
 296.2000122    0.1854158
 296.4000244    0.1883260
 296.6000061    0.1852141
 296.8000183    0.1834775
 297.0000000    0.1878536
 297.2000122    0.1800146
 297.4000244    0.1951667
 297.6000061    0.1911799
 297.8000183    0.1904204
 298.0000000    0.2117797
 298.2000122    0.2039450
 298.4000244    0.1996360
 298.6000061    0.1972862
 298.8000183    0.2001518
 299.0000000    0.1943398
 299.2000122    0.1992756
 299.4000244    0.2084469
 299.6000061    0.2059006
 299.8000183    0.2066571
 300.0000000    0.2068688
 300.2000122    0.2081594
 300.4000244    0.2014203
 300.6000061    0.2082161
 300.8000183    0.2129721
 301.0000000    0.2195816
 301.2000122    0.2074443
 301.4000244    0.1983550
 301.6000061    0.2085188
 301.8000183    0.2151484
 302.0000000    0.2015974
 302.2000122    0.2056213
 302.4000244    0.2073867
 302.6000061    0.1901206
 302.8000183    0.2063175
 303.0000000    0.2023091
 303.2000122    0.1977497
 303.4000244    0.1944613
 303.6000061    0.1973560
 303.8000183    0.1973209
 304.0000000    0.1955207
 304.2000122    0.2063443
 304.4000244    0.2024156
 304.6000061    0.1983419
 304.8000183    0.1992874
 305.0000000    0.2108689
 305.2000122    0.2037192
 305.4000244    0.2023413
 305.6000061    0.2041561
 305.8000183    0.2047177
 306.0000000    0.1994332
 306.2000122    0.1985626
 306.4000244    0.2028275
 306.6000061    0.1921406
 306.8000183    0.1997207
 307.0000000    0.1919863
 307.2000122    0.1909829
 307.4000244    0.1954958
 307.6000061    0.1943090
 307.8000183    0.2006050
 308.0000000    0.2005999
 308.2000122    0.1966769
 308.4000244    0.1961634
 308.6000061    0.1974482
 308.8000183    0.2127690
 309.0000000    0.1960973
 309.2000122    0.1951652
 309.4000244    0.2001059
 309.6000061    0.1963334
 309.8000183    0.2023624
 310.0000000    0.2068037
 310.2000122    0.2025289
 310.4000244    0.1975149
 310.6000061    0.2023538
 310.8000183    0.2075218
 311.0000000    0.1916101
 311.2000122    0.1828488
 311.4000244    0.1843083
 311.6000061    0.1913360
 311.8000183    0.1931885
 312.0000000    0.1826420
 312.2000122    0.1770029
 312.4000244    0.1818939
 312.6000061    0.1945130
 312.8000183    0.1890595
 313.0000000    0.1905792
 313.2000122    0.1844775
 313.4000244    0.1860911
 313.6000061    0.1950944
 313.8000183    0.1874371
 314.0000000    0.1792287
 314.2000122    0.1879725
 314.4000244    0.1882634
 314.6000061    0.1888091
 314.8000183    0.1985176
 315.0000000    0.1878167
 315.2000122    0.1926691
 315.4000244    0.1794987
 315.6000061    0.1834030
 315.8000183    0.1712088
 316.0000000    0.1705112
 316.2000122    0.1717828
 316.4000244    0.1733482
 316.6000061    0.1801825
 316.8000183    0.1750487
 317.0000000    0.1729988
 317.2000122    0.1801196
 317.4000244    0.1753609
 317.6000061    0.1708002
 317.8000183    0.1772895
 318.0000000    0.1744370
 318.2000122    0.1868695
 318.4000244    0.1830676
 318.6000061    0.1757970
 318.8000183    0.1722881
 319.0000000    0.1858098
 319.2000122    0.1644721
 319.4000244    0.1773563
 319.6000061    0.1760792
 319.8000183    0.1827030
 320.0000000    0.1730658
 320.2000122    0.1768478
 320.4000244    0.1826012
 320.6000061    0.1859430
 320.8000183    0.1788034
 321.0000000    0.1886562
 321.2000122    0.1723138
 321.4000244    0.1727591
 321.6000061    0.1823301
 321.8000183    0.1698117
 322.0000305    0.1777103
 322.2000122    0.1776009
 322.4000244    0.1722277
 322.6000061    0.1830426
 322.8000183    0.1795121
 323.0000305    0.1823980
 323.2000122    0.1791197
 323.4000244    0.1831926
 323.6000061    0.1861040
 323.8000183    0.1742206
 324.0000305    0.1811357
 324.2000122    0.1764311
 324.4000244    0.1794161
 324.6000061    0.1854560
 324.8000183    0.1806840
 325.0000305    0.1843385
 325.2000122    0.1843864
 325.4000244    0.1797566
 325.6000061    0.1809670
 325.8000183    0.1825072
 326.0000305    0.1833906
 326.2000122    0.1796966
 326.4000244    0.1786469
 326.6000061    0.1869083
 326.8000183    0.1802076
 327.0000305    0.1816747
 327.2000122    0.1758280
 327.4000244    0.1784664
 327.6000061    0.1798994
 327.8000183    0.1801158
 328.0000305    0.1757700
 328.2000122    0.1749345
 328.4000244    0.1779852
 328.6000061    0.1722202
 328.8000183    0.1741889
 329.0000305    0.1777919
 329.2000122    0.1786921
 329.4000244    0.1798842
 329.6000061    0.1803342
 329.8000183    0.1761507
 330.0000305    0.1738639
 330.2000122    0.1746246
 330.4000244    0.1762489
 330.6000061    0.1779121
 330.8000183    0.1822185
 331.0000305    0.1802445
 331.2000122    0.1763299
 331.4000244    0.1802712
 331.6000061    0.1724734
 331.8000183    0.1725101
 332.0000305    0.1733563
 332.2000122    0.1710203
 332.4000244    0.1795875
 332.6000061    0.1783064
 332.8000183    0.1928581
 333.0000305    0.1796281
 333.2000122    0.1763209
 333.4000244    0.1793324
 333.6000061    0.1817826
 333.8000183    0.1918707
 334.0000305    0.1782845
 334.2000122    0.1745739
 334.4000244    0.1832528
 334.6000061    0.1777168
 334.8000183    0.1720135
 335.0000305    0.1751853
 335.2000122    0.1794024
 335.4000244    0.1744615
 335.6000061    0.1758548
 335.8000183    0.1774420
 336.0000305    0.1785159
 336.2000122    0.1822979
 336.4000244    0.1830008
 336.6000061    0.1797454
 336.8000183    0.1740168
 337.0000305    0.1701673
 337.2000122    0.1810534
 337.4000244    0.1722423
 337.6000061    0.1754108
 337.8000183    0.1795960
 338.0000305    0.1789144
 338.2000122    0.1698083
 338.4000244    0.1719588
 338.6000061    0.1768684
 338.8000183    0.1722054
 339.0000305    0.1776796
 339.2000122    0.1736756
 339.4000244    0.1666591
 339.6000061    0.1674424
 339.8000183    0.1689768
 340.0000305    0.1662986
 340.2000122    0.1660665
 340.4000244    0.1657259
 340.6000061    0.1691669
 340.8000183    0.1691702
 341.0000305    0.1744499
 341.2000122    0.1786578
 341.4000244    0.1721658
 341.6000061    0.1750942
 341.8000183    0.1701346
 342.0000305    0.1741075
 342.2000122    0.1764710
 342.4000244    0.1755008
 342.6000061    0.1726518
 342.8000183    0.1708258
 343.0000305    0.1699835
 343.2000122    0.1680211
 343.4000244    0.1746647
 343.6000061    0.1815244
 343.8000183    0.1743484
 344.0000305    0.1782106
 344.2000122    0.1767188
 344.4000244    0.1800986
 344.6000061    0.1719751
 344.8000183    0.1718991
 345.0000305    0.1728910
 345.2000122    0.1713074
 345.4000244    0.1649421
 345.6000061    0.1816086
 345.8000183    0.1744845
 346.0000305    0.1827375
 346.2000122    0.1776880
 346.4000244    0.1762794
 346.6000061    0.1762181
 346.8000183    0.1790894
 347.0000305    0.1776166
 347.2000122    0.1816558
 347.4000244    0.1807259
 347.6000061    0.1840729
 347.8000183    0.1891623
 348.0000305    0.1839073
 348.2000122    0.1863154
 348.4000244    0.1822049
 348.6000061    0.1803831
 348.8000183    0.1784178
 349.0000305    0.1786668
 349.2000122    0.1790018
 349.4000244    0.1785726
 349.6000061    0.1890953
 349.8000183    0.1731813
 350.0000305    0.1753312
 350.2000122    0.1736834
 350.4000244    0.1780351
 350.6000061    0.1777699
 350.8000183    0.1777918
 351.0000305    0.1790321
 351.2000122    0.1775256
 351.4000244    0.1742990
 351.6000061    0.1764454
 351.8000183    0.1842639
 352.0000305    0.1743004
 352.2000122    0.1860731
 352.4000244    0.1830499
 352.6000061    0.1811571
 352.8000183    0.1793764
 353.0000305    0.1820127
 353.2000122    0.1884597
 353.4000244    0.1762230
 353.6000061    0.1800488
 353.8000183    0.1905681
 354.0000305    0.1821205
 354.2000122    0.1821551
 354.4000244    0.1856740
 354.6000061    0.1836922
 354.8000183    0.1870318
 355.0000305    0.1842270
 355.2000122    0.1866674
 355.4000244    0.1756806
 355.6000061    0.1769324
 355.8000183    0.1809081
 356.0000305    0.1795590
 356.2000122    0.1745430
 356.4000244    0.1760571
 356.6000061    0.1766981
 356.8000183    0.1767645
 357.0000305    0.1763752
 357.2000122    0.1732426
 357.4000244    0.1785683
 357.6000061    0.1888076
 357.8000183    0.1805914
 358.0000305    0.1743342
 358.2000122    0.1769883
 358.4000244    0.1729612
 358.6000061    0.1767071
 358.8000183    0.1783198
 359.0000305    0.1836600
 359.2000122    0.1804127
 359.4000244    0.1754462
 359.6000061    0.1727348
 359.8000183    0.1786895
 360.0000305    0.1741649
 360.2000122    0.1774919
 360.4000244    0.1743408
 360.6000061    0.1828019
 360.8000183    0.1812522
 361.0000305    0.1781730
 361.2000122    0.1781934
 361.4000244    0.1778697
 361.6000061    0.1781447
 361.8000183    0.1728121
 362.0000305    0.1742641
 362.2000122    0.1725140
 362.4000244    0.1783908
 362.6000061    0.1819120
 362.8000183    0.1897261
 363.0000305    0.1813294
 363.2000122    0.1757250
 363.4000244    0.1801764
 363.6000061    0.1860969
 363.8000183    0.1883205
 364.0000305    0.1930002
 364.2000122    0.1914666
 364.4000244    0.1868400
 364.6000061    0.1849996
 364.8000183    0.1817159
 365.0000305    0.1820161
 365.2000122    0.1886932
 365.4000244    0.1906456
 365.6000061    0.1828159
 365.8000183    0.1944415
 366.0000305    0.1778805
 366.2000122    0.1847050
 366.4000244    0.1881856
 366.6000061    0.1903367
 366.8000183    0.1864852
 367.0000305    0.1836763
 367.2000122    0.1858618
 367.4000244    0.1866806
 367.6000061    0.1866748
 367.8000183    0.1863591
 368.0000305    0.1818573
 368.2000122    0.1909923
 368.4000244    0.1796182
 368.6000061    0.1818406
 368.8000183    0.1812015
 369.0000305    0.1864907
 369.2000122    0.1830472
 369.4000244    0.1829201
 369.6000061    0.1845170
 369.8000183    0.1828721
 370.0000305    0.1807159
 370.2000122    0.1813762
 370.4000244    0.1827150
 370.6000061    0.1886020
 370.8000183    0.1874373
 371.0000305    0.1819417
 371.2000122    0.1874361
 371.4000244    0.1830214
 371.6000061    0.1839241
 371.8000183    0.1908174
 372.0000305    0.1918611
 372.2000122    0.1853795
 372.4000244    0.1841125
 372.6000061    0.1824247
 372.8000183    0.1828633
 373.0000305    0.1757810
 373.2000122    0.1901215
 373.4000244    0.1859209
 373.6000061    0.2014788
 373.8000183    0.2015434
 374.0000305    0.1871653
 374.2000122    0.1978618
 374.4000244    0.1864743
 374.6000061    0.1914660
 374.8000183    0.1861611
 375.0000305    0.1812985
 375.2000122    0.1786462
 375.4000244    0.1822407
 375.6000061    0.1855463
 375.8000183    0.1877502
 376.0000305    0.1867131
 376.2000122    0.1781076
 376.4000244    0.1818905
 376.6000061    0.1860079
 376.8000183    0.1919943
 377.0000305    0.1983575
 377.2000122    0.1890038
 377.4000244    0.1873727
 377.6000061    0.1901953
 377.8000183    0.1891254
 378.0000305    0.1882724
 378.2000122    0.1882057
 378.4000244    0.1931443
 378.6000061    0.1976746
 378.8000183    0.1941929
 379.0000305    0.1866025
 379.2000122    0.1880867
 379.4000244    0.1821271
 379.6000061    0.1851463
 379.8000183    0.1927729
 380.0000305    0.1840726
 380.2000122    0.1839114
 380.4000244    0.1778065
 380.6000061    0.1820023
 380.8000183    0.1839266
 381.0000305    0.1803722
 381.2000122    0.1849241
 381.4000244    0.1802830
 381.6000061    0.1796187
 381.8000183    0.1904937
 382.0000305    0.1813436
 382.2000122    0.1823474
 382.4000244    0.1775819
 382.6000061    0.1777797
 382.8000183    0.1837024
 383.0000305    0.1846876
 383.2000122    0.1747875
 383.4000244    0.1799342
 383.6000061    0.1797078
 383.8000183    0.1756511
 384.0000305    0.1813496
 384.2000122    0.1796108
 384.4000244    0.1854979
 384.6000061    0.1761719
 384.8000183    0.1834128
 385.0000305    0.1837591
 385.2000122    0.1775543
 385.4000244    0.1846210
 385.6000061    0.1831773
 385.8000183    0.1827031
 386.0000305    0.1773636
 386.2000122    0.1821975
 386.4000244    0.1777289
 386.6000061    0.1792580
 386.8000183    0.1721974
 387.0000305    0.1724044
 387.2000122    0.1883620
 387.4000244    0.1755430
 387.6000061    0.1797112
 387.8000183    0.1826941
 388.0000305    0.1778142
 388.2000122    0.1778503
 388.4000244    0.1843120
 388.6000061    0.1824432
 388.8000183    0.1777977
 389.0000305    0.1790023
 389.2000122    0.1742571
 389.4000244    0.1754820
 389.6000061    0.1692345
 389.8000183    0.1704231
 390.0000305    0.1708770
 390.2000122    0.1675966
 390.4000244    0.1762647
 390.6000061    0.1825236
 390.8000183    0.1812520
 391.0000305    0.1806196
 391.2000122    0.1815854
 391.4000244    0.1808857
 391.6000061    0.1821996
 391.8000183    0.1871073
 392.0000305    0.1800864
 392.2000122    0.1780591
 392.4000244    0.1749225
 392.6000061    0.1756160
 392.8000183    0.1832193
 393.0000305    0.1795101
 393.2000122    0.1835369
 393.4000244    0.1860936
 393.6000061    0.1821874
 393.8000183    0.1924697
 394.0000305    0.1810404
 394.2000122    0.1860707
 394.4000244    0.1735399
 394.6000061    0.1845146
 394.8000183    0.1814514
 395.0000305    0.1947535
 395.2000122    0.1810750
 395.4000244    0.1734368
 395.6000061    0.1839604
 395.8000183    0.1753204
 396.0000305    0.1907202
 396.2000122    0.1913016
 396.4000244    0.1877083
 396.6000061    0.1799680
 396.8000183    0.1915293
 397.0000305    0.1935426
 397.2000122    0.1915731
 397.4000244    0.1915185
 397.6000061    0.1904512
 397.8000183    0.1934129
 398.0000305    0.1928301
 398.2000122    0.1977460
 398.4000244    0.1936258
 398.6000061    0.1959846
 398.8000183    0.1963451
 399.0000305    0.1934097
 399.2000122    0.1913107
 399.4000244    0.1863351
 399.6000061    0.1832344
 399.8000183    0.1925281
 400.0000305    0.1851014
 400.2000122    0.1842406
 400.4000244    0.1833389
 400.6000061    0.1872150
 400.8000183    0.1883870
 401.0000305    0.1874117
 401.2000122    0.1800978
 401.4000244    0.1889606
 401.6000061    0.1965024
 401.8000183    0.1959142
 402.0000305    0.1798681
 402.2000122    0.1743592
 402.4000244    0.1850700
 402.6000061    0.1880018
 402.8000183    0.1857060
 403.0000305    0.1854042
 403.2000122    0.1862533
 403.4000244    0.1870729
 403.6000061    0.1872369
 403.8000183    0.1889492
 404.0000305    0.1822368
 404.2000122    0.1836069
 404.4000244    0.1903206
 404.6000061    0.1835860
 404.8000183    0.1738754
 405.0000305    0.1780269
 405.2000122    0.1903474
 405.4000244    0.1838168
 405.6000061    0.1855193
 405.8000183    0.1896264
 406.0000305    0.1792298
 406.2000122    0.1890024
 406.4000244    0.1787404
 406.6000061    0.1869068
 406.8000183    0.1839728
 407.0000305    0.1893103
 407.2000122    0.1938408
 407.4000244    0.1779963
 407.6000061    0.1821161
 407.8000183    0.1800467
 408.0000305    0.1779614
 408.2000122    0.1832329
 408.4000244    0.1829326
 408.6000061    0.1815838
 408.8000183    0.1751128
 409.0000305    0.1796174
 409.2000122    0.1792308
 409.4000244    0.1852437
 409.6000061    0.1828526
 409.8000183    0.1841086
 410.0000305    0.1744476
 410.2000122    0.1735302
 410.4000244    0.1747666
 410.6000061    0.1806143
 410.8000183    0.1765450
 411.0000305    0.1781895
 411.2000122    0.1844540
 411.4000244    0.1746524
 411.6000061    0.1787678
 411.8000183    0.1756857
 412.0000305    0.1822895
 412.2000122    0.1778507
 412.4000244    0.1836830
 412.6000061    0.1783201
 412.8000183    0.1755776
 413.0000305    0.1726231
 413.2000122    0.1911318
 413.4000244    0.1718951
 413.6000061    0.1782770
 413.8000183    0.1780512
 414.0000305    0.1828929
 414.2000122    0.1743783
 414.4000244    0.1738691
 414.6000061    0.1801116
 414.8000183    0.1745408
 415.0000305    0.1782342
 415.2000122    0.1698419
 415.4000244    0.1673489
 415.6000061    0.1743848
 415.8000183    0.1786492
 416.0000305    0.1745505
 416.2000122    0.1752808
 416.4000244    0.1763018
 416.6000061    0.1769650
 416.8000183    0.1802415
 417.0000305    0.1742502
 417.2000122    0.1755984
 417.4000244    0.1760111
 417.6000061    0.1727802
 417.8000183    0.1763827
 418.0000305    0.1764313
 418.2000122    0.1835768
 418.4000244    0.1764877
 418.6000061    0.1837193
 418.8000183    0.1710875
 419.0000305    0.1738121
 419.2000122    0.1746506
 419.4000244    0.1746128
 419.6000061    0.1730797
 419.8000183    0.1708149
 420.0000305    0.1751934
 420.2000122    0.1753236
 420.4000244    0.1770215
 420.6000061    0.1808367
 420.8000183    0.1844598
 421.0000305    0.1765304
 421.2000122    0.1737031
 421.4000244    0.1784288
 421.6000061    0.1810777
 421.8000183    0.1739023
 422.0000305    0.1748765
 422.2000122    0.1787247
 422.4000244    0.1735311
 422.6000061    0.1734680
 422.8000183    0.1683532
 423.0000305    0.1766385
 423.2000122    0.1773515
 423.4000244    0.1787899
 423.6000061    0.1848946
 423.8000183    0.1786672
 424.0000305    0.1754532
 424.2000122    0.1749679
 424.4000244    0.1731263
 424.6000061    0.1711059
 424.8000183    0.1769553
 425.0000305    0.1824356
 425.2000122    0.1742137
 425.4000244    0.1751900
 425.6000061    0.1782565
 425.8000183    0.1845438
 426.0000305    0.1851327
 426.2000122    0.1712551
 426.4000244    0.1716496
 426.6000061    0.1831733
 426.8000183    0.1742443
 427.0000305    0.1776759
 427.2000122    0.1837455
 427.4000244    0.1787695
 427.6000061    0.1766466
 427.8000183    0.1828914
 428.0000305    0.1787371
 428.2000122    0.1855549
 428.4000244    0.1791299
 428.6000061    0.1770852
 428.8000183    0.1751899
 429.0000305    0.1731385
 429.2000122    0.1727970
 429.4000244    0.1784226
 429.6000061    0.1760690
 429.8000183    0.1731837
 430.0000305    0.1718241
 430.2000122    0.1719405
 430.4000244    0.1711217
 430.6000061    0.1739679
 430.8000183    0.1727129
 431.0000305    0.1717706
 431.2000122    0.1725390
 431.4000244    0.1772424
 431.6000061    0.1735717
 431.8000183    0.1842918
 432.0000305    0.1748079
 432.2000122    0.1812493
 432.4000244    0.1802088
 432.6000061    0.1795909
 432.8000183    0.1828398
 433.0000305    0.1860375
 433.2000122    0.1831944
 433.4000244    0.1785781
 433.6000061    0.1849604
 433.8000183    0.1781026
 434.0000305    0.1820757
 434.2000122    0.1981366
 434.4000244    0.1890326
 434.6000061    0.1790403
 434.8000183    0.1824890
 435.0000305    0.1825655
 435.2000122    0.1829399
 435.4000244    0.1787772
 435.6000061    0.1826952
 435.8000183    0.1665863
 436.0000305    0.1762368
 436.2000122    0.1706876
 436.4000244    0.1739439
 436.6000061    0.1698508
 436.8000183    0.1791084
 437.0000305    0.1755591
 437.2000122    0.1838213
 437.4000244    0.1727254
 437.6000061    0.1689829
 437.8000183    0.1793950
 438.0000305    0.1714027
 438.2000122    0.1713510
 438.4000244    0.1735249
 438.6000061    0.1720425
 438.8000183    0.1697788
 439.0000305    0.1770183
 439.2000122    0.1809825
 439.4000244    0.1765733
 439.6000061    0.1845423
 439.8000183    0.1864635
 440.0000305    0.1768666
 440.2000122    0.1802452
 440.4000244    0.1730095
 440.6000061    0.1825020
 440.8000183    0.1874005
 441.0000305    0.1817283
 441.2000122    0.1805180
 441.4000244    0.1818768
 441.6000061    0.1818747
 441.8000183    0.1841842
 442.0000305    0.1762002
 442.2000122    0.1839547
 442.4000244    0.1774309
 442.6000061    0.1735526
 442.8000183    0.1723675
 443.0000305    0.1719293
 443.2000122    0.1682143
 443.4000244    0.1701757
 443.6000061    0.1754415
 443.8000183    0.1685794
 444.0000305    0.1753035
 444.2000122    0.1771421
 444.4000244    0.1786670
 444.6000061    0.1751096
 444.8000183    0.1814114
 445.0000305    0.1744607
 445.2000122    0.1665126
 445.4000244    0.1713154
 445.6000061    0.1698314
 445.8000183    0.1802016
 446.0000305    0.1720817
 446.2000122    0.1802475
 446.4000244    0.1740761
 446.6000061    0.1708350
 446.8000183    0.1751552
 447.0000305    0.1841453
 447.2000122    0.1718698
 447.4000244    0.1727768
 447.6000061    0.1727664
 447.8000183    0.1786406
 448.0000305    0.1710440
 448.2000122    0.1702907
 448.4000244    0.1712616
 448.6000061    0.1689969
 448.8000183    0.1727395
 449.0000305    0.1764401
 449.2000122    0.1705849
 449.4000244    0.1768575
 449.6000061    0.1745191
 449.8000183    0.1735453
 450.0000305    0.1697183
 450.2000122    0.1747136
 450.4000244    0.1699099
 450.6000366    0.1705480
 450.8000183    0.1735414
 451.0000305    0.1802499
 451.2000122    0.1810615
 451.4000244    0.1820419
 451.6000366    0.1735508
 451.8000183    0.1700283
 452.0000305    0.1752337
 452.2000122    0.1841616
 452.4000244    0.1749364
 452.6000366    0.1722770
 452.8000183    0.1785236
 453.0000305    0.1840359
 453.2000122    0.1843749
 453.4000244    0.1850350
 453.6000366    0.1719481
 453.8000183    0.1732836
 454.0000305    0.1878955
 454.2000122    0.1775044
 454.4000244    0.1688568
 454.6000366    0.1783127
 454.8000183    0.1759243
 455.0000305    0.1762040
 455.2000122    0.1746024
 455.4000244    0.1662511
 455.6000366    0.1779690
 455.8000183    0.1660651
 456.0000305    0.1757532
 456.2000122    0.1717580
 456.4000244    0.1744756
 456.6000366    0.1724433
 456.8000183    0.1674816
 457.0000305    0.1685176
 457.2000122    0.1787378
 457.4000244    0.1697039
 457.6000366    0.1743004
 457.8000183    0.1797032
 458.0000305    0.1696928
 458.2000122    0.1686406
 458.4000244    0.1680065
 458.6000366    0.1701626
 458.8000183    0.1735269
 459.0000305    0.1717353
 459.2000122    0.1707787
 459.4000244    0.1686972
 459.6000366    0.1808913
 459.8000183    0.1767038
 460.0000305    0.1745613
 460.2000122    0.1707738
 460.4000244    0.1724896
 460.6000366    0.1746010
 460.8000183    0.1779223
 461.0000305    0.1775959
 461.2000122    0.1899486
 461.4000244    0.1822415
 461.6000366    0.1883798
 461.8000183    0.1852145
 462.0000305    0.1814775
 462.2000122    0.1844490
 462.4000244    0.1916102
 462.6000366    0.1876546
 462.8000183    0.1809067
 463.0000305    0.1847145
 463.2000122    0.1900540
 463.4000244    0.1881074
 463.6000366    0.1850063
 463.8000183    0.1826896
 464.0000305    0.1803247
 464.2000122    0.1835358
 464.4000244    0.1805527
 464.6000366    0.1844136
 464.8000183    0.1835539
 465.0000305    0.1819090
 465.2000122    0.1857348
 465.4000244    0.1843579
 465.6000366    0.1782670
 465.8000183    0.1820819
 466.0000305    0.1765322
 466.2000122    0.1918203
 466.4000244    0.1762932
 466.6000366    0.1833964
 466.8000183    0.1762532
 467.0000305    0.1743898
 467.2000122    0.1793634
 467.4000244    0.1793503
 467.6000366    0.1707965
 467.8000183    0.1716229
 468.0000305    0.1810922
 468.2000122    0.1726682
 468.4000244    0.1870449
 468.6000366    0.1823338
 468.8000183    0.1777519
 469.0000305    0.1817463
 469.2000122    0.1789963
 469.4000244    0.1760309
 469.6000366    0.1707859
 469.8000183    0.1792496
 470.0000305    0.1824657
 470.2000122    0.1768438
 470.4000244    0.1823612
 470.6000366    0.1815971
 470.8000183    0.1893325
 471.0000305    0.1839713
 471.2000122    0.1840945
 471.4000244    0.1772709
 471.6000366    0.1846358
 471.8000183    0.1837127
 472.0000305    0.1771476
 472.2000122    0.1846699
 472.4000244    0.1767251
 472.6000366    0.1799471
 472.8000183    0.1815633
 473.0000305    0.1818834
 473.2000122    0.1851282
 473.4000244    0.1754047
 473.6000366    0.1865843
 473.8000183    0.1802072
 474.0000305    0.1789362
 474.2000122    0.1740816
 474.4000244    0.1809610
 474.6000366    0.1812349
 474.8000183    0.1769976
 475.0000305    0.1814444
 475.2000122    0.1784548
 475.4000244    0.1852282
 475.6000366    0.1820994
 475.8000183    0.1786386
 476.0000305    0.1844827
 476.2000122    0.1778727
 476.4000244    0.1887905
 476.6000366    0.1814863
 476.8000183    0.1823196
 477.0000305    0.1799366
 477.2000122    0.1868630
 477.4000244    0.1877731
 477.6000366    0.1750906
 477.8000183    0.1756111
 478.0000305    0.1771402
 478.2000122    0.1800843
 478.4000244    0.1869496
 478.6000366    0.1817196
 478.8000183    0.1832202
 479.0000305    0.1792938
 479.2000122    0.1840093
 479.4000244    0.1832521
 479.6000366    0.1755807
 479.8000183    0.1763552
 480.0000305    0.1788848
 480.2000122    0.1824557
 480.4000244    0.1942923
 480.6000366    0.1773678
 480.8000183    0.1833687
 481.0000305    0.1787772
 481.2000122    0.1759471
 481.4000244    0.1745078
 481.6000366    0.1741122
 481.8000183    0.1786633
 482.0000305    0.1788497
 482.2000122    0.1780839
 482.4000244    0.1887605
 482.6000366    0.1805831
 482.8000183    0.1849590
 483.0000305    0.1831242
 483.2000122    0.1742992
 483.4000244    0.1767745
 483.6000366    0.1840393
 483.8000183    0.1858390
 484.0000305    0.1777507
 484.2000122    0.1827025
 484.4000244    0.1805659
 484.6000366    0.1760937
 484.8000183    0.1848315
 485.0000305    0.1888263
 485.2000122    0.1884796
 485.4000244    0.1811594
 485.6000366    0.1847904
 485.8000183    0.1927075
 486.0000305    0.1808276
 486.2000122    0.1822208
 486.4000244    0.1828186
 486.6000366    0.1881714
 486.8000183    0.1877107
 487.0000305    0.1839100
 487.2000122    0.1799375
 487.4000244    0.1716310
 487.6000366    0.1867689
 487.8000183    0.1784021
 488.0000305    0.1888829
 488.2000122    0.1806111
 488.4000244    0.1776098
 488.6000366    0.1798625
 488.8000183    0.1838977
 489.0000305    0.1840779
 489.2000122    0.1816798
 489.4000244    0.1782070
 489.6000366    0.1827195
 489.8000183    0.1760643
 490.0000305    0.1689334
 490.2000122    0.1828904
 490.4000244    0.1714488
 490.6000366    0.1762415
 490.8000183    0.1764842
 491.0000305    0.1750825
 491.2000122    0.1792394
 491.4000244    0.1810706
 491.6000366    0.1774564
 491.8000183    0.1748813
 492.0000305    0.1649193
 492.2000122    0.1672124
 492.4000244    0.1682052
 492.6000366    0.1644888
 492.8000183    0.1746598
 493.0000305    0.1703204
 493.2000122    0.1684233
 493.4000244    0.1596784
 493.6000366    0.1624932
 493.8000183    0.1674096
 494.0000305    0.1703805
 494.2000122    0.1636021
 494.4000244    0.1711772
 494.6000366    0.1701688
 494.8000183    0.1661344
 495.0000305    0.1803987
 495.2000122    0.1774316
 495.4000244    0.1745736
 495.6000366    0.1754420
 495.8000183    0.1675409
 496.0000305    0.1719102
 496.2000122    0.1741397
 496.4000244    0.1755753
 496.6000366    0.1785300
 496.8000183    0.1639574
 497.0000305    0.1633943
 497.2000122    0.1704137
 497.4000244    0.1722231
 497.6000366    0.1710106
 497.8000183    0.1702148
 498.0000305    0.1742833
 498.2000122    0.1604559
 498.4000244    0.1649838
 498.6000366    0.1617888
 498.8000183    0.1692584
 499.0000305    0.1624100
 499.2000122    0.1631661
 499.4000244    0.1600064
 499.6000366    0.1654416
 499.8000183    0.1648432
 500.0000305    0.1831160
