# Supplementary material for: Structure and inhibition mechanisms of Mycobacterium tuberculosis essential transporter efflux protein A
Source: Nat Commun. 2025 Apr 1;16:3139. doi: 10.1038/s41467-025-58133-6 (PMC11961569; doi:10.1038/s41467-025-58133-6)
Supplement: Supplementary file 3 — Supplementary Data 1 [file 41467_2025_58133_MOESM3_ESM.zip › supplemental_computational_details/traj_2/data_rep2/rmsd-EPG1.xvg]

# This file was created Wed May 22 14:18:40 2024
# Created by:
#                       :-) GROMACS - gmx rms, 2024.1 (-:
# 
# Executable:   /wynton/home/sali/sreeganb/bin/gromacs/bin/gmx
# Data prefix:  /wynton/home/sali/sreeganb/bin/gromacs
# Working dir:  /wynton/scratch/sreeganb/nitesh-work/membrane-calculations/gromacs/replicate-2
# Command line:
#   gmx rms -f step7_production_rep2_run1.trr -s step7_production_rep2_run1.tpr -o data_2/rmsd-EPG1.xvg -tu ns
# gmx rms is part of G R O M A C S:
#
# Gromacs Runs One Microsecond At Cannonball Speeds
#
@    title "RMSD"
@    xaxis  label "Time (ns)"
@    yaxis  label "RMSD (nm)"
@TYPE xy
@ subtitle "EPG after lsq fit to EPG"
   0.0000000    0.0000000
   0.2000000    0.0922406
   0.4000000    0.0898989
   0.6000000    0.1093324
   0.8000000    0.0783176
   1.0000000    0.0984837
   1.2000000    0.0940541
   1.4000001    0.1199047
   1.6000000    0.1188570
   1.8000001    0.1024252
   2.0000000    0.1466616
   2.2000000    0.1297255
   2.4000001    0.1299100
   2.6000001    0.1095579
   2.8000002    0.1243669
   3.0000002    0.1135339
   3.2000000    0.1192992
   3.4000001    0.1413212
   3.6000001    0.1440345
   3.8000002    0.1590685
   4.0000000    0.1833984
   4.2000003    0.1749839
   4.4000001    0.1661042
   4.6000004    0.1733283
   4.8000002    0.1794374
   5.0000000    0.1848216
   5.2000003    0.1634675
   5.4000001    0.1589824
   5.6000004    0.1679682
   5.8000002    0.1472295
   6.0000005    0.1709013
   6.2000003    0.1792869
   6.4000001    0.2003297
   6.6000004    0.2256111
   6.8000002    0.2658915
   7.0000005    0.2543758
   7.2000003    0.2600136
   7.4000006    0.3065627
   7.6000004    0.2922125
   7.8000002    0.3485134
   8.0000000    0.2763370
   8.2000008    0.3193904
   8.4000006    0.3084868
   8.6000004    0.3062821
   8.8000002    0.3168681
   9.0000000    0.3084199
   9.2000008    0.2953688
   9.4000006    0.2996083
   9.6000004    0.3257757
   9.8000002    0.3340477
  10.0000000    0.3037432
  10.2000008    0.3307350
  10.4000006    0.2910534
  10.6000004    0.3006839
  10.8000002    0.3005896
  11.0000010    0.2280915
  11.2000008    0.2411104
  11.4000006    0.2597413
  11.6000004    0.2334581
  11.8000002    0.2144575
  12.0000010    0.2138977
  12.2000008    0.2621715
  12.4000006    0.1696595
  12.6000004    0.1467242
  12.8000002    0.1472507
  13.0000010    0.2197905
  13.2000008    0.2181624
  13.4000006    0.2314880
  13.6000004    0.2063361
  13.8000002    0.1941019
  14.0000010    0.2054270
  14.2000008    0.2248218
  14.4000006    0.2232599
  14.6000004    0.2458513
  14.8000011    0.2495135
  15.0000010    0.2378388
  15.2000008    0.2245740
  15.4000006    0.1960725
  15.6000004    0.2338901
  15.8000011    0.2270702
  16.0000000    0.2311545
  16.2000008    0.2357118
  16.4000015    0.1806519
  16.6000004    0.2379758
  16.8000011    0.2322178
  17.0000000    0.1834832
  17.2000008    0.2111181
  17.4000015    0.2257860
  17.6000004    0.2309815
  17.8000011    0.2388140
  18.0000000    0.2486536
  18.2000008    0.2383247
  18.4000015    0.2369832
  18.6000004    0.2437666
  18.8000011    0.2660716
  19.0000000    0.2245657
  19.2000008    0.3034669
  19.4000015    0.2894820
  19.6000004    0.2631965
  19.8000011    0.2410151
  20.0000000    0.2275853
  20.2000008    0.2563055
  20.4000015    0.2579955
  20.6000004    0.2602949
  20.8000011    0.2599348
  21.0000019    0.2547447
  21.2000008    0.2565812
  21.4000015    0.2485428
  21.6000004    0.2466548
  21.8000011    0.1767442
  22.0000019    0.1948268
  22.2000008    0.1871403
  22.4000015    0.1696972
  22.6000004    0.1898144
  22.8000011    0.1784362
  23.0000019    0.2046050
  23.2000008    0.2063280
  23.4000015    0.1717661
  23.6000004    0.2001353
  23.8000011    0.1928454
  24.0000019    0.2191587
  24.2000008    0.1782793
  24.4000015    0.1427445
  24.6000004    0.2441761
  24.8000011    0.2642479
  25.0000019    0.2904096
  25.2000008    0.2903579
  25.4000015    0.2486495
  25.6000004    0.2409004
  25.8000011    0.2691100
  26.0000019    0.2434384
  26.2000008    0.2727237
  26.4000015    0.2233574
  26.6000004    0.2596980
  26.8000011    0.2653293
  27.0000019    0.2644863
  27.2000008    0.2573213
  27.4000015    0.2486766
  27.6000004    0.2590128
  27.8000011    0.2661570
  28.0000019    0.2620314
  28.2000008    0.2726837
  28.4000015    0.2598796
  28.6000023    0.2998402
  28.8000011    0.3305114
  29.0000019    0.2944452
  29.2000008    0.3077387
  29.4000015    0.2986882
  29.6000023    0.3185216
  29.8000011    0.3229620
  30.0000019    0.3108503
  30.2000008    0.3126159
  30.4000015    0.3586341
  30.6000023    0.3683602
  30.8000011    0.3639170
  31.0000019    0.3378786
  31.2000008    0.3204156
  31.4000015    0.3178924
  31.6000023    0.3095089
  31.8000011    0.3143308
  32.0000000    0.2943009
  32.2000008    0.3066463
  32.4000015    0.2838798
  32.6000023    0.2757614
  32.8000031    0.2895776
  33.0000000    0.2501051
  33.2000008    0.2777816
  33.4000015    0.2692416
  33.6000023    0.2536931
  33.8000031    0.2432892
  34.0000000    0.2496828
  34.2000008    0.2480473
  34.4000015    0.2657616
  34.6000023    0.2307429
  34.8000031    0.2499683
  35.0000000    0.2463427
  35.2000008    0.2778984
  35.4000015    0.2623205
  35.6000023    0.2608199
  35.8000031    0.2471019
  36.0000000    0.2439628
  36.2000008    0.2253376
  36.4000015    0.2465822
  36.6000023    0.2379242
  36.8000031    0.2249408
  37.0000000    0.2691401
  37.2000008    0.3102252
  37.4000015    0.2520162
  37.6000023    0.2304004
  37.8000031    0.2401218
  38.0000000    0.2064340
  38.2000008    0.2288630
  38.4000015    0.2132412
  38.6000023    0.2516991
  38.8000031    0.2195775
  39.0000000    0.2585983
  39.2000008    0.2244395
  39.4000015    0.2527151
  39.6000023    0.2746340
  39.8000031    0.2377431
  40.0000000    0.2575141
  40.2000008    0.2594612
  40.4000015    0.2775947
  40.6000023    0.2851602
  40.8000031    0.1988596
  41.0000038    0.2324194
  41.2000008    0.2489160
  41.4000015    0.2351590
  41.6000023    0.2394236
  41.8000031    0.2343385
  42.0000038    0.2436593
  42.2000008    0.2683247
  42.4000015    0.2934154
  42.6000023    0.3209246
  42.8000031    0.2399870
  43.0000038    0.2735755
  43.2000008    0.2678467
  43.4000015    0.3043483
  43.6000023    0.3202346
  43.8000031    0.3181624
  44.0000038    0.3483398
  44.2000008    0.3134292
  44.4000015    0.3188341
  44.6000023    0.3113506
  44.8000031    0.3188699
  45.0000038    0.3275863
  45.2000008    0.3148650
  45.4000015    0.3293598
  45.6000023    0.3287890
  45.8000031    0.3660550
  46.0000038    0.3346318
  46.2000008    0.3256196
  46.4000015    0.3244572
  46.6000023    0.3178454
  46.8000031    0.3553057
  47.0000038    0.3330806
  47.2000008    0.3592901
  47.4000015    0.3370115
  47.6000023    0.3389091
  47.8000031    0.3267729
  48.0000038    0.2857826
  48.2000008    0.2747674
  48.4000015    0.2384506
  48.6000023    0.2751180
  48.8000031    0.2882810
  49.0000038    0.2823808
  49.2000008    0.3173002
  49.4000015    0.3117641
  49.6000023    0.3156421
  49.8000031    0.3189171
  50.0000038    0.3268213
  50.2000008    0.2876320
  50.4000015    0.3142494
  50.6000023    0.3402022
  50.8000031    0.3456633
  51.0000038    0.2930555
  51.2000008    0.3435020
  51.4000015    0.3298302
  51.6000023    0.3295105
  51.8000031    0.3486304
  52.0000038    0.3466757
  52.2000008    0.3265941
  52.4000015    0.3379468
  52.6000023    0.3490685
  52.8000031    0.3505135
  53.0000038    0.3161169
  53.2000008    0.3436224
  53.4000015    0.3331778
  53.6000023    0.3355545
  53.8000031    0.3430617
  54.0000038    0.3572195
  54.2000008    0.3268273
  54.4000015    0.3200007
  54.6000023    0.3310562
  54.8000031    0.2620492
  55.0000038    0.3601933
  55.2000008    0.3417540
  55.4000015    0.2950154
  55.6000023    0.3549885
  55.8000031    0.3438573
  56.0000038    0.3499439
  56.2000008    0.3482437
  56.4000015    0.3526244
  56.6000023    0.3467732
  56.8000031    0.3509821
  57.0000038    0.3456206
  57.2000046    0.3694976
  57.4000015    0.3601757
  57.6000023    0.3353619
  57.8000031    0.3435592
  58.0000038    0.3607855
  58.2000046    0.3655544
  58.4000015    0.3552648
  58.6000023    0.3373587
  58.8000031    0.3578775
  59.0000038    0.3754309
  59.2000046    0.3559155
  59.4000015    0.3688897
  59.6000023    0.3841751
  59.8000031    0.3445396
  60.0000038    0.3374906
  60.2000046    0.3281344
  60.4000015    0.3508128
  60.6000023    0.3272275
  60.8000031    0.3000152
  61.0000038    0.3467299
  61.2000046    0.3448677
  61.4000015    0.3320873
  61.6000023    0.3264242
  61.8000031    0.3171583
  62.0000038    0.3213927
  62.2000046    0.3220068
  62.4000015    0.3020067
  62.6000023    0.3258846
  62.8000031    0.3103611
  63.0000038    0.2901164
  63.2000046    0.3005582
  63.4000015    0.3247360
  63.6000023    0.2869262
  63.8000031    0.2980286
  64.0000000    0.3137220
  64.2000046    0.3076794
  64.4000015    0.3270851
  64.6000061    0.3301063
  64.8000031    0.3401466
  65.0000000    0.3321452
  65.2000046    0.3270361
  65.4000015    0.3872098
  65.6000061    0.3659870
  65.8000031    0.3668300
  66.0000000    0.3916382
  66.2000046    0.3444231
  66.4000015    0.3469069
  66.6000061    0.3493230
  66.8000031    0.3342007
  67.0000000    0.3425195
  67.2000046    0.3610910
  67.4000015    0.3588781
  67.6000061    0.3364464
  67.8000031    0.3675486
  68.0000000    0.3463619
  68.2000046    0.3572081
  68.4000015    0.3342549
  68.6000061    0.3838525
  68.8000031    0.3644119
  69.0000000    0.3832101
  69.2000046    0.3669618
  69.4000015    0.3827889
  69.6000061    0.3457977
  69.8000031    0.3775036
  70.0000000    0.3726600
  70.2000046    0.3469323
  70.4000015    0.3412804
  70.6000061    0.3673761
  70.8000031    0.3541888
  71.0000000    0.3501936
  71.2000046    0.3911729
  71.4000015    0.3811284
  71.6000061    0.3996941
  71.8000031    0.3537579
  72.0000000    0.3860785
  72.2000046    0.3549882
  72.4000015    0.3727329
  72.6000061    0.3669943
  72.8000031    0.3349069
  73.0000000    0.3654278
  73.2000046    0.3309556
  73.4000015    0.3715096
  73.6000061    0.3808265
  73.8000031    0.4029928
  74.0000000    0.3776929
  74.2000046    0.3845066
  74.4000015    0.3854356
  74.6000061    0.3693501
  74.8000031    0.3899427
  75.0000000    0.3845755
  75.2000046    0.3770494
  75.4000015    0.3902433
  75.6000061    0.4055683
  75.8000031    0.3821904
  76.0000000    0.3866095
  76.2000046    0.4018714
  76.4000015    0.3741164
  76.6000061    0.3765047
  76.8000031    0.3787372
  77.0000000    0.3813472
  77.2000046    0.3950846
  77.4000015    0.3993170
  77.6000061    0.3339191
  77.8000031    0.3845590
  78.0000000    0.3730102
  78.2000046    0.3916345
  78.4000015    0.3551489
  78.6000061    0.3464698
  78.8000031    0.3459734
  79.0000000    0.3695026
  79.2000046    0.3578862
  79.4000015    0.3334763
  79.6000061    0.3573524
  79.8000031    0.3793299
  80.0000000    0.3517115
  80.2000046    0.3980368
  80.4000015    0.4014200
  80.6000061    0.3743788
  80.8000031    0.3957486
  81.0000076    0.3702343
  81.2000046    0.3776146
  81.4000015    0.3597248
  81.6000061    0.3419932
  81.8000031    0.3486719
  82.0000076    0.3609194
  82.2000046    0.3506152
  82.4000015    0.3414240
  82.6000061    0.3473534
  82.8000031    0.3745982
  83.0000076    0.3740937
  83.2000046    0.3649921
  83.4000015    0.3506978
  83.6000061    0.3722779
  83.8000031    0.3463481
  84.0000076    0.3184061
  84.2000046    0.3246468
  84.4000015    0.3376447
  84.6000061    0.3378232
  84.8000031    0.3332557
  85.0000076    0.3211513
  85.2000046    0.3381610
  85.4000015    0.3349322
  85.6000061    0.3455029
  85.8000031    0.3392299
  86.0000076    0.3199218
  86.2000046    0.3171476
  86.4000015    0.3238896
  86.6000061    0.2859650
  86.8000031    0.3452688
  87.0000076    0.3428619
  87.2000046    0.3300186
  87.4000015    0.2864734
  87.6000061    0.3482719
  87.8000031    0.3270664
  88.0000076    0.3297864
  88.2000046    0.3411316
  88.4000015    0.3454683
  88.6000061    0.3285504
  88.8000031    0.3204937
  89.0000076    0.3321572
  89.2000046    0.3332735
  89.4000015    0.3484363
  89.6000061    0.3485964
  89.8000031    0.3405369
  90.0000076    0.3453884
  90.2000046    0.3168625
  90.4000015    0.3255281
  90.6000061    0.3321890
  90.8000031    0.3299602
  91.0000076    0.3107786
  91.2000046    0.3248642
  91.4000015    0.3163328
  91.6000061    0.3266399
  91.8000031    0.3173842
  92.0000076    0.3177027
  92.2000046    0.3130029
  92.4000015    0.3261952
  92.6000061    0.3178702
  92.8000031    0.3195139
  93.0000076    0.3298755
  93.2000046    0.3260917
  93.4000015    0.3174588
  93.6000061    0.3236169
  93.8000031    0.3083880
  94.0000076    0.3111274
  94.2000046    0.3391294
  94.4000015    0.3190578
  94.6000061    0.3071123
  94.8000031    0.2972818
  95.0000076    0.3137394
  95.2000046    0.3346924
  95.4000015    0.3450529
  95.6000061    0.3182442
  95.8000031    0.3345218
  96.0000076    0.3405637
  96.2000046    0.3234192
  96.4000015    0.3387412
  96.6000061    0.3596655
  96.8000031    0.3454205
  97.0000076    0.3239515
  97.2000046    0.3393558
  97.4000015    0.3252933
  97.6000061    0.3473260
  97.8000031    0.3349159
  98.0000076    0.3283103
  98.2000046    0.3270278
  98.4000015    0.3109996
  98.6000061    0.3360919
  98.8000031    0.3077956
  99.0000076    0.3199203
  99.2000046    0.3422451
  99.4000015    0.3172137
  99.6000061    0.3146815
  99.8000031    0.3348219
 100.0000076    0.3200393
 100.2000046    0.3062432
 100.4000015    0.2933855
 100.6000061    0.3265821
 100.8000031    0.3174951
 101.0000076    0.3471307
 101.2000046    0.3336729
 101.4000015    0.3355011
 101.6000061    0.3160053
 101.8000031    0.3445463
 102.0000076    0.3206088
 102.2000046    0.3183525
 102.4000015    0.3128404
 102.6000061    0.2915422
 102.8000031    0.3246456
 103.0000076    0.3065892
 103.2000046    0.3243330
 103.4000015    0.3023359
 103.6000061    0.2850113
 103.8000031    0.2755812
 104.0000076    0.2845660
 104.2000046    0.2899139
 104.4000015    0.3008092
 104.6000061    0.3224994
 104.8000031    0.3552947
 105.0000076    0.3174801
 105.2000046    0.3297265
 105.4000015    0.3155019
 105.6000061    0.3237476
 105.8000031    0.3549302
 106.0000076    0.3432426
 106.2000046    0.3356130
 106.4000015    0.3450971
 106.6000061    0.3402034
 106.8000031    0.3361686
 107.0000076    0.3320598
 107.2000046    0.3319528
 107.4000015    0.3394971
 107.6000061    0.3324386
 107.8000031    0.3258586
 108.0000076    0.3364897
 108.2000046    0.3254511
 108.4000015    0.3183708
 108.6000061    0.3277424
 108.8000031    0.3355309
 109.0000076    0.3330240
 109.2000046    0.3331376
 109.4000015    0.3293893
 109.6000061    0.3201455
 109.8000031    0.3184803
 110.0000076    0.3208809
 110.2000046    0.3172423
 110.4000015    0.2895077
 110.6000061    0.3304312
 110.8000031    0.3134127
 111.0000076    0.3034821
 111.2000046    0.3633535
 111.4000015    0.3512372
 111.6000061    0.3429622
 111.8000031    0.3459067
 112.0000076    0.3324294
 112.2000046    0.3352949
 112.4000015    0.3019600
 112.6000061    0.3450216
 112.8000031    0.2940669
 113.0000076    0.2954717
 113.2000046    0.3084589
 113.4000092    0.3308287
 113.6000061    0.3105683
 113.8000031    0.3097528
 114.0000076    0.3139342
 114.2000046    0.3151888
 114.4000092    0.3309193
 114.6000061    0.3056058
 114.8000031    0.3304259
 115.0000076    0.3277924
 115.2000046    0.3311106
 115.4000092    0.3266644
 115.6000061    0.3126768
 115.8000031    0.3079539
 116.0000076    0.2981151
 116.2000046    0.2854575
 116.4000092    0.3193060
 116.6000061    0.3085688
 116.8000031    0.3012385
 117.0000076    0.2987027
 117.2000046    0.2908271
 117.4000092    0.2977466
 117.6000061    0.3441230
 117.8000031    0.3305437
 118.0000076    0.3341825
 118.2000046    0.2857875
 118.4000092    0.3065016
 118.6000061    0.3303819
 118.8000031    0.3562755
 119.0000076    0.3412443
 119.2000046    0.3230757
 119.4000092    0.3130679
 119.6000061    0.3031659
 119.8000031    0.3269789
 120.0000076    0.3274089
 120.2000046    0.2920325
 120.4000092    0.3239989
 120.6000061    0.3157472
 120.8000031    0.3254220
 121.0000076    0.3307982
 121.2000046    0.2968548
 121.4000092    0.3241365
 121.6000061    0.3063551
 121.8000031    0.3072705
 122.0000076    0.2925365
 122.2000046    0.3223510
 122.4000092    0.3262664
 122.6000061    0.3020284
 122.8000031    0.3225830
 123.0000076    0.3348799
 123.2000046    0.3229521
 123.4000092    0.3162551
 123.6000061    0.3335171
 123.8000031    0.3313835
 124.0000076    0.3379436
 124.2000046    0.3405121
 124.4000092    0.3274967
 124.6000061    0.3360650
 124.8000031    0.3422183
 125.0000076    0.3330023
 125.2000046    0.3119884
 125.4000092    0.3528884
 125.6000061    0.3340847
 125.8000031    0.3199932
 126.0000076    0.3150797
 126.2000046    0.3292956
 126.4000092    0.3226932
 126.6000061    0.3292369
 126.8000031    0.3238865
 127.0000076    0.3277735
 127.2000046    0.3315496
 127.4000092    0.3516488
 127.6000061    0.3398804
 127.8000031    0.3379691
 128.0000000    0.3152713
 128.2000122    0.3280375
 128.4000092    0.3248559
 128.6000061    0.3506152
 128.8000031    0.3423887
 129.0000000    0.3525103
 129.2000122    0.3076896
 129.4000092    0.3350361
 129.6000061    0.3253974
 129.8000031    0.3196770
 130.0000000    0.3172471
 130.2000122    0.3350686
 130.4000092    0.3324055
 130.6000061    0.3272839
 130.8000031    0.3426803
 131.0000000    0.3194894
 131.2000122    0.3329046
 131.4000092    0.3222467
 131.6000061    0.3247218
 131.8000031    0.3381197
 132.0000000    0.3478942
 132.2000122    0.3148216
 132.4000092    0.3298346
 132.6000061    0.3279464
 132.8000031    0.3290327
 133.0000000    0.3314278
 133.2000122    0.3210384
 133.4000092    0.3345589
 133.6000061    0.3275972
 133.8000031    0.3136191
 134.0000000    0.3328194
 134.2000122    0.3033502
 134.4000092    0.3514692
 134.6000061    0.3248046
 134.8000031    0.3133017
 135.0000000    0.3353104
 135.2000122    0.3354207
 135.4000092    0.3360716
 135.6000061    0.3384215
 135.8000031    0.3367115
 136.0000000    0.3512851
 136.2000122    0.3482174
 136.4000092    0.3323624
 136.6000061    0.3387957
 136.8000031    0.3275819
 137.0000000    0.3180699
 137.2000122    0.3112549
 137.4000092    0.3009082
 137.6000061    0.3270387
 137.8000031    0.3320995
 138.0000000    0.3328212
 138.2000122    0.3163871
 138.4000092    0.3294267
 138.6000061    0.3604593
 138.8000031    0.3448812
 139.0000000    0.3301904
 139.2000122    0.3483803
 139.4000092    0.3432998
 139.6000061    0.3325150
 139.8000031    0.3334965
 140.0000000    0.3371855
 140.2000122    0.3430598
 140.4000092    0.3600678
 140.6000061    0.3346861
 140.8000031    0.3500145
 141.0000000    0.3609435
 141.2000122    0.3621043
 141.4000092    0.3594484
 141.6000061    0.3373412
 141.8000031    0.3463397
 142.0000000    0.3513128
 142.2000122    0.3358123
 142.4000092    0.3171656
 142.6000061    0.3448726
 142.8000031    0.3244468
 143.0000000    0.3304578
 143.2000122    0.3266407
 143.4000092    0.3297752
 143.6000061    0.3414275
 143.8000031    0.3151049
 144.0000000    0.3279258
 144.2000122    0.3345587
 144.4000092    0.3527420
 144.6000061    0.3262667
 144.8000031    0.3311962
 145.0000000    0.3319063
 145.2000122    0.3558427
 145.4000092    0.3270054
 145.6000061    0.2940353
 145.8000031    0.3144034
 146.0000000    0.3085991
 146.2000122    0.3381573
 146.4000092    0.3490576
 146.6000061    0.3508273
 146.8000031    0.3355205
 147.0000000    0.3389040
 147.2000122    0.2993267
 147.4000092    0.3388377
 147.6000061    0.3286276
 147.8000031    0.3252747
 148.0000000    0.3528390
 148.2000122    0.3108324
 148.4000092    0.3229926
 148.6000061    0.3446524
 148.8000031    0.3331449
 149.0000000    0.3189514
 149.2000122    0.3222745
 149.4000092    0.3337923
 149.6000061    0.3243731
 149.8000031    0.3623903
 150.0000000    0.3606165
 150.2000122    0.3537657
 150.4000092    0.3522320
 150.6000061    0.3542975
 150.8000031    0.3568037
 151.0000000    0.3456794
 151.2000122    0.3519861
 151.4000092    0.3571459
 151.6000061    0.3675714
 151.8000031    0.3441441
 152.0000000    0.3635154
 152.2000122    0.3629571
 152.4000092    0.3467744
 152.6000061    0.3566520
 152.8000031    0.3687260
 153.0000000    0.3696313
 153.2000122    0.3693050
 153.4000092    0.3580125
 153.6000061    0.3655198
 153.8000031    0.3777117
 154.0000000    0.3486996
 154.2000122    0.3776826
 154.4000092    0.3718684
 154.6000061    0.3567256
 154.8000031    0.3872621
 155.0000000    0.3459628
 155.2000122    0.3453332
 155.4000092    0.3508413
 155.6000061    0.3397703
 155.8000031    0.3466043
 156.0000000    0.3537051
 156.2000122    0.3602940
 156.4000092    0.3676654
 156.6000061    0.3526879
 156.8000031    0.3626920
 157.0000000    0.3371828
 157.2000122    0.3500430
 157.4000092    0.3623100
 157.6000061    0.3474682
 157.8000031    0.3544789
 158.0000000    0.3839884
 158.2000122    0.3655040
 158.4000092    0.3477385
 158.6000061    0.3785540
 158.8000031    0.3630494
 159.0000000    0.3514098
 159.2000122    0.3605821
 159.4000092    0.3542414
 159.6000061    0.3513220
 159.8000031    0.3609497
 160.0000000    0.3556744
 160.2000122    0.3925809
 160.4000092    0.3852838
 160.6000061    0.3794643
 160.8000031    0.4095342
 161.0000153    0.4031515
 161.2000122    0.3931649
 161.4000092    0.3722347
 161.6000061    0.3531786
 161.8000031    0.3520029
 162.0000153    0.3572798
 162.2000122    0.3591709
 162.4000092    0.3507951
 162.6000061    0.3370988
 162.8000031    0.3431319
 163.0000153    0.3385112
 163.2000122    0.3671915
 163.4000092    0.3668999
 163.6000061    0.3552956
 163.8000031    0.3620210
 164.0000153    0.3328666
 164.2000122    0.3639589
 164.4000092    0.3422090
 164.6000061    0.3432275
 164.8000031    0.3440016
 165.0000153    0.3586881
 165.2000122    0.3573808
 165.4000092    0.3577499
 165.6000061    0.3558408
 165.8000031    0.3611318
 166.0000153    0.3443433
 166.2000122    0.3563392
 166.4000092    0.3570494
 166.6000061    0.3615416
 166.8000031    0.3603800
 167.0000153    0.3590170
 167.2000122    0.3572758
 167.4000092    0.3639725
 167.6000061    0.3768486
 167.8000031    0.3609621
 168.0000153    0.3658270
 168.2000122    0.3462317
 168.4000092    0.3551903
 168.6000061    0.3704485
 168.8000031    0.3539833
 169.0000153    0.3462923
 169.2000122    0.3800409
 169.4000092    0.3469605
 169.6000061    0.3677510
 169.8000031    0.3553144
 170.0000153    0.3408183
 170.2000122    0.3445599
 170.4000092    0.3756627
 170.6000061    0.3567708
 170.8000031    0.3578273
 171.0000153    0.3686661
 171.2000122    0.3607090
 171.4000092    0.3649295
 171.6000061    0.3515187
 171.8000031    0.3499685
 172.0000153    0.3662293
 172.2000122    0.3519865
 172.4000092    0.3807726
 172.6000061    0.3485291
 172.8000031    0.3461912
 173.0000153    0.3703802
 173.2000122    0.3590519
 173.4000092    0.3482951
 173.6000061    0.3498811
 173.8000031    0.3275693
 174.0000153    0.3677722
 174.2000122    0.3460132
 174.4000092    0.3410734
 174.6000061    0.3359299
 174.8000031    0.3453539
 175.0000153    0.3239002
 175.2000122    0.3462833
 175.4000092    0.3411965
 175.6000061    0.3440443
 175.8000031    0.3404775
 176.0000153    0.3549447
 176.2000122    0.3550384
 176.4000092    0.3541466
 176.6000061    0.3259715
 176.8000031    0.3544364
 177.0000153    0.3471196
 177.2000122    0.3472168
 177.4000092    0.3672006
 177.6000061    0.3498895
 177.8000031    0.3588219
 178.0000153    0.3428712
 178.2000122    0.3816665
 178.4000092    0.3646137
 178.6000061    0.3528986
 178.8000031    0.3458017
 179.0000153    0.3407545
 179.2000122    0.3504608
 179.4000092    0.3294686
 179.6000061    0.3366516
 179.8000031    0.3436315
 180.0000153    0.3171232
 180.2000122    0.3076067
 180.4000092    0.2951791
 180.6000061    0.3315658
 180.8000031    0.3122264
 181.0000153    0.3178562
 181.2000122    0.2730884
 181.4000092    0.2910801
 181.6000061    0.3182406
 181.8000031    0.2547286
 182.0000153    0.3142147
 182.2000122    0.3319771
 182.4000092    0.3375270
 182.6000061    0.3210172
 182.8000031    0.2948026
 183.0000153    0.3547898
 183.2000122    0.3229625
 183.4000092    0.3024605
 183.6000061    0.3574152
 183.8000031    0.3241768
 184.0000153    0.3212447
 184.2000122    0.3400395
 184.4000092    0.3388831
 184.6000061    0.3396080
 184.8000031    0.3342519
 185.0000153    0.3315473
 185.2000122    0.3120531
 185.4000092    0.3155437
 185.6000061    0.3219965
 185.8000031    0.3552532
 186.0000153    0.3652245
 186.2000122    0.3274550
 186.4000092    0.3437113
 186.6000061    0.3114601
 186.8000031    0.3262822
 187.0000153    0.3207341
 187.2000122    0.3353161
 187.4000092    0.3098482
 187.6000061    0.3283277
 187.8000031    0.3325398
 188.0000153    0.3562381
 188.2000122    0.3293921
 188.4000092    0.3282180
 188.6000061    0.3633408
 188.8000031    0.3491017
 189.0000153    0.3202277
 189.2000122    0.3078409
 189.4000092    0.3246144
 189.6000061    0.3098737
 189.8000031    0.3277552
 190.0000153    0.3295043
 190.2000122    0.3353223
 190.4000092    0.3217064
 190.6000061    0.2808573
 190.8000031    0.3400132
 191.0000153    0.2714524
 191.2000122    0.3310241
 191.4000092    0.3213908
 191.6000061    0.3402005
 191.8000031    0.3114105
 192.0000153    0.3138595
 192.2000122    0.3273524
 192.4000092    0.3694214
 192.6000061    0.3553335
 192.8000031    0.3227868
 193.0000153    0.3302146
 193.2000122    0.3431977
 193.4000092    0.3543245
 193.6000061    0.3666452
 193.8000031    0.3488020
 194.0000153    0.3222840
 194.2000122    0.3304059
 194.4000092    0.3393222
 194.6000061    0.3220938
 194.8000031    0.3492591
 195.0000153    0.3241538
 195.2000122    0.3178077
 195.4000092    0.3453591
 195.6000061    0.3359926
 195.8000031    0.3207687
 196.0000153    0.3397185
 196.2000122    0.3156509
 196.4000092    0.3325208
 196.6000061    0.2735173
 196.8000031    0.3141652
 197.0000153    0.3216451
 197.2000122    0.3423595
 197.4000092    0.3170713
 197.6000061    0.3264349
 197.8000031    0.3464305
 198.0000153    0.3518120
 198.2000122    0.3539752
 198.4000092    0.3491601
 198.6000061    0.3695735
 198.8000031    0.3522800
 199.0000153    0.3604672
 199.2000122    0.3607197
 199.4000092    0.3619919
 199.6000061    0.3308233
 199.8000031    0.3469219
 200.0000153    0.3382629
 200.2000122    0.3464410
 200.4000092    0.3523859
 200.6000061    0.3325449
 200.8000031    0.3466320
 201.0000153    0.3357887
 201.2000122    0.3648066
 201.4000092    0.3652121
 201.6000061    0.3660729
 201.8000031    0.3600039
 202.0000153    0.3510172
 202.2000122    0.3693347
 202.4000092    0.3575239
 202.6000061    0.3318072
 202.8000031    0.3412277
 203.0000153    0.3667414
 203.2000122    0.3374988
 203.4000092    0.3576554
 203.6000061    0.3516170
 203.8000031    0.3562673
 204.0000153    0.3626350
 204.2000122    0.3444317
 204.4000092    0.3449079
 204.6000061    0.3566737
 204.8000031    0.3356034
 205.0000153    0.3713795
 205.2000122    0.3405321
 205.4000092    0.3609639
 205.6000061    0.3526333
 205.8000031    0.3582143
 206.0000153    0.3348286
 206.2000122    0.3605959
 206.4000092    0.3551604
 206.6000061    0.3440977
 206.8000031    0.3543986
 207.0000153    0.3388068
 207.2000122    0.3700640
 207.4000092    0.3676033
 207.6000061    0.3686565
 207.8000031    0.3614664
 208.0000153    0.3571294
 208.2000122    0.3732726
 208.4000092    0.3869311
 208.6000061    0.3408768
 208.8000031    0.3662411
 209.0000153    0.3381179
 209.2000122    0.3463712
 209.4000092    0.3552840
 209.6000061    0.3297111
 209.8000031    0.3463965
 210.0000153    0.3666962
 210.2000122    0.3446181
 210.4000092    0.3632876
 210.6000061    0.3479987
 210.8000031    0.3502773
 211.0000153    0.3361688
 211.2000122    0.3497482
 211.4000092    0.3470665
 211.6000061    0.3475229
 211.8000031    0.3342958
 212.0000153    0.3519011
 212.2000122    0.3634399
 212.4000092    0.3421185
 212.6000061    0.3510488
 212.8000031    0.3503761
 213.0000153    0.3246927
 213.2000122    0.3566604
 213.4000092    0.3577726
 213.6000061    0.3396787
 213.8000031    0.3638365
 214.0000153    0.3486366
 214.2000122    0.3300236
 214.4000092    0.3404399
 214.6000061    0.3248644
 214.8000031    0.3125553
 215.0000153    0.3214405
 215.2000122    0.3240052
 215.4000092    0.3399568
 215.6000061    0.3077444
 215.8000031    0.3332730
 216.0000153    0.3287576
 216.2000122    0.3092583
 216.4000092    0.3715000
 216.6000061    0.4481113
 216.8000031    0.4670979
 217.0000153    0.4017787
 217.2000122    0.4057089
 217.4000092    0.3555991
 217.6000061    0.3609549
 217.8000031    0.3677921
 218.0000153    0.3626271
 218.2000122    0.4028654
 218.4000092    0.3798118
 218.6000061    0.3750411
 218.8000031    0.3885937
 219.0000153    0.3873576
 219.2000122    0.3215764
 219.4000092    0.3821126
 219.6000061    0.4165901
 219.8000031    0.4102231
 220.0000153    0.4171683
 220.2000122    0.4296081
 220.4000092    0.4003212
 220.6000061    0.4084863
 220.8000031    0.4093127
 221.0000153    0.4114944
 221.2000122    0.4079137
 221.4000092    0.4095423
 221.6000061    0.4103915
 221.8000031    0.4072211
 222.0000153    0.4061424
 222.2000122    0.4092234
 222.4000092    0.4079864
 222.6000061    0.4016694
 222.8000031    0.4125260
 223.0000153    0.4024914
 223.2000122    0.3981904
 223.4000092    0.3937026
 223.6000061    0.4026764
 223.8000031    0.3616008
 224.0000153    0.3712544
 224.2000122    0.4029358
 224.4000092    0.3946779
 224.6000061    0.3935258
 224.8000031    0.3456418
 225.0000153    0.3979413
 225.2000122    0.3647757
 225.4000092    0.4273651
 225.6000061    0.4302836
 225.8000183    0.4105768
 226.0000153    0.4270084
 226.2000122    0.4169020
 226.4000092    0.4255292
 226.6000061    0.4320213
 226.8000183    0.4220851
 227.0000153    0.4274264
 227.2000122    0.4386358
 227.4000092    0.4432907
 227.6000061    0.4109493
 227.8000183    0.3965044
 228.0000153    0.4083760
 228.2000122    0.4227276
 228.4000092    0.4352475
 228.6000061    0.4079476
 228.8000183    0.3727040
 229.0000153    0.4059615
 229.2000122    0.3869422
 229.4000092    0.4203915
 229.6000061    0.4200647
 229.8000183    0.3835076
 230.0000153    0.4181263
 230.2000122    0.4257900
 230.4000092    0.4342925
 230.6000061    0.4247797
 230.8000183    0.4607629
 231.0000153    0.4499518
 231.2000122    0.4272996
 231.4000092    0.4229242
 231.6000061    0.4297436
 231.8000183    0.4383803
 232.0000153    0.4376901
 232.2000122    0.4381678
 232.4000092    0.4262968
 232.6000061    0.4158501
 232.8000183    0.4247592
 233.0000153    0.4507593
 233.2000122    0.4574237
 233.4000092    0.4470177
 233.6000061    0.4391118
 233.8000183    0.4180042
 234.0000153    0.4205421
 234.2000122    0.4283045
 234.4000092    0.4346302
 234.6000061    0.4205180
 234.8000183    0.4217212
 235.0000153    0.4217155
 235.2000122    0.4396824
 235.4000092    0.4566554
 235.6000061    0.4251883
 235.8000183    0.4167799
 236.0000153    0.4233400
 236.2000122    0.4226118
 236.4000092    0.4098569
 236.6000061    0.4222984
 236.8000183    0.4199354
 237.0000153    0.3890621
 237.2000122    0.4012893
 237.4000092    0.4046765
 237.6000061    0.4121312
 237.8000183    0.4233941
 238.0000153    0.4152820
 238.2000122    0.4303600
 238.4000092    0.4148402
 238.6000061    0.4280430
 238.8000183    0.4347902
 239.0000153    0.4368773
 239.2000122    0.4444196
 239.4000092    0.4194725
 239.6000061    0.4302712
 239.8000183    0.4219158
 240.0000153    0.3968959
 240.2000122    0.4458914
 240.4000092    0.4225919
 240.6000061    0.4163926
 240.8000183    0.4215010
 241.0000153    0.4120896
 241.2000122    0.3138898
 241.4000092    0.3410499
 241.6000061    0.3338952
 241.8000183    0.3662950
 242.0000153    0.3700405
 242.2000122    0.3553820
 242.4000092    0.3352777
 242.6000061    0.3301912
 242.8000183    0.3343602
 243.0000153    0.3429641
 243.2000122    0.3264502
 243.4000092    0.3390094
 243.6000061    0.3197713
 243.8000183    0.3530255
 244.0000153    0.3378508
 244.2000122    0.3371768
 244.4000092    0.3347096
 244.6000061    0.3503267
 244.8000183    0.3130185
 245.0000153    0.3559303
 245.2000122    0.3676559
 245.4000092    0.3549398
 245.6000061    0.3481587
 245.8000183    0.3198148
 246.0000153    0.3293871
 246.2000122    0.3126076
 246.4000092    0.3207161
 246.6000061    0.3278020
 246.8000183    0.3302798
 247.0000153    0.3254534
 247.2000122    0.3354596
 247.4000092    0.3139723
 247.6000061    0.3288970
 247.8000183    0.3261679
 248.0000153    0.3334166
 248.2000122    0.3013287
 248.4000092    0.3318092
 248.6000061    0.3169696
 248.8000183    0.3216569
 249.0000153    0.3578541
 249.2000122    0.3381625
 249.4000092    0.3317223
 249.6000061    0.3326660
 249.8000183    0.3123927
 250.0000153    0.3240026
 250.2000122    0.3311561
 250.4000092    0.3273211
 250.6000061    0.3062698
 250.8000183    0.3302105
 251.0000153    0.3168080
 251.2000122    0.3038284
 251.4000092    0.3212907
 251.6000061    0.3065813
 251.8000183    0.3222828
 252.0000153    0.2985061
 252.2000122    0.3102281
 252.4000092    0.3036362
 252.6000061    0.3215294
 252.8000183    0.3190224
 253.0000153    0.3059988
 253.2000122    0.3155562
 253.4000092    0.3012267
 253.6000061    0.3210782
 253.8000183    0.3291453
 254.0000153    0.3554464
 254.2000122    0.3628455
 254.4000092    0.3557606
 254.6000061    0.3436873
 254.8000183    0.3611049
 255.0000153    0.3557094
 255.2000122    0.3647021
 255.4000092    0.3290141
 255.6000061    0.3602480
 255.8000183    0.3461749
 256.0000000    0.3868063
 256.2000122    0.3675111
 256.4000244    0.3307469
 256.6000061    0.3507315
 256.8000183    0.3340838
 257.0000000    0.3433521
 257.2000122    0.3387290
 257.4000244    0.3191200
 257.6000061    0.3394315
 257.8000183    0.3301730
 258.0000000    0.3362979
 258.2000122    0.3433931
 258.4000244    0.3195861
 258.6000061    0.3442903
 258.8000183    0.3521585
 259.0000000    0.3605937
 259.2000122    0.3273280
 259.4000244    0.3372675
 259.6000061    0.3379427
 259.8000183    0.3421797
 260.0000000    0.3698885
 260.2000122    0.3246995
 260.4000244    0.3551076
 260.6000061    0.3518876
 260.8000183    0.3435663
 261.0000000    0.3285833
 261.2000122    0.3452614
 261.4000244    0.3470987
 261.6000061    0.3512015
 261.8000183    0.3403101
 262.0000000    0.4258882
 262.2000122    0.4193013
 262.4000244    0.4265296
 262.6000061    0.4012827
 262.8000183    0.4182131
 263.0000000    0.4364630
 263.2000122    0.3890420
 263.4000244    0.4055038
 263.6000061    0.3632569
 263.8000183    0.3732728
 264.0000000    0.3835167
 264.2000122    0.3690032
 264.4000244    0.3777248
 264.6000061    0.3681340
 264.8000183    0.3894352
 265.0000000    0.3666119
 265.2000122    0.3820665
 265.4000244    0.3699145
 265.6000061    0.3701082
 265.8000183    0.3845844
 266.0000000    0.3657126
 266.2000122    0.3764577
 266.4000244    0.3478539
 266.6000061    0.3696613
 266.8000183    0.4133364
 267.0000000    0.3941224
 267.2000122    0.4088662
 267.4000244    0.3870599
 267.6000061    0.4119361
 267.8000183    0.4399608
 268.0000000    0.4261341
 268.2000122    0.4208001
 268.4000244    0.4574613
 268.6000061    0.4389654
 268.8000183    0.4292375
 269.0000000    0.4577122
 269.2000122    0.4053672
 269.4000244    0.4247975
 269.6000061    0.4086276
 269.8000183    0.4083456
 270.0000000    0.4208959
 270.2000122    0.4313786
 270.4000244    0.4446005
 270.6000061    0.4356134
 270.8000183    0.4530452
 271.0000000    0.4173472
 271.2000122    0.3507480
 271.4000244    0.3865847
 271.6000061    0.3452094
 271.8000183    0.3828277
 272.0000000    0.3891897
 272.2000122    0.3847123
 272.4000244    0.3612083
 272.6000061    0.3723123
 272.8000183    0.3883007
 273.0000000    0.3642631
 273.2000122    0.3641771
 273.4000244    0.3929593
 273.6000061    0.3478823
 273.8000183    0.3595338
 274.0000000    0.3634345
 274.2000122    0.3644263
 274.4000244    0.3459672
 274.6000061    0.3706924
 274.8000183    0.3871292
 275.0000000    0.3589275
 275.2000122    0.3638951
 275.4000244    0.3700153
 275.6000061    0.3735801
 275.8000183    0.3740501
 276.0000000    0.3606334
 276.2000122    0.3922933
 276.4000244    0.3746662
 276.6000061    0.3800732
 276.8000183    0.3769896
 277.0000000    0.3708827
 277.2000122    0.3810014
 277.4000244    0.3683020
 277.6000061    0.3745243
 277.8000183    0.3590991
 278.0000000    0.3776976
 278.2000122    0.3535871
 278.4000244    0.3513180
 278.6000061    0.3930086
 278.8000183    0.3854583
 279.0000000    0.3728980
 279.2000122    0.3875249
 279.4000244    0.4153263
 279.6000061    0.3675775
 279.8000183    0.3904229
 280.0000000    0.3656361
 280.2000122    0.3574754
 280.4000244    0.3702582
 280.6000061    0.3872749
 280.8000183    0.3950495
 281.0000000    0.3757000
 281.2000122    0.3834401
 281.4000244    0.3772561
 281.6000061    0.3669320
 281.8000183    0.4167589
 282.0000000    0.3954159
 282.2000122    0.3877607
 282.4000244    0.4247700
 282.6000061    0.3759983
 282.8000183    0.3799613
 283.0000000    0.4159806
 283.2000122    0.4234221
 283.4000244    0.4109608
 283.6000061    0.4282293
 283.8000183    0.4358765
 284.0000000    0.4446220
 284.2000122    0.3900476
 284.4000244    0.3971615
 284.6000061    0.3891608
 284.8000183    0.4171256
 285.0000000    0.4076177
 285.2000122    0.3626533
 285.4000244    0.3614007
 285.6000061    0.3850969
 285.8000183    0.3613858
 286.0000000    0.4042540
 286.2000122    0.3590388
 286.4000244    0.3616901
 286.6000061    0.3760394
 286.8000183    0.3543893
 287.0000000    0.3488660
 287.2000122    0.3560472
 287.4000244    0.3374233
 287.6000061    0.3334261
 287.8000183    0.3646360
 288.0000000    0.3507655
 288.2000122    0.3637208
 288.4000244    0.3592106
 288.6000061    0.3947474
 288.8000183    0.4061869
 289.0000000    0.3980120
 289.2000122    0.3563567
 289.4000244    0.3480189
 289.6000061    0.3672715
 289.8000183    0.3516368
 290.0000000    0.3778361
 290.2000122    0.3851116
 290.4000244    0.3933055
 290.6000061    0.3857360
 290.8000183    0.3770850
 291.0000000    0.3951034
 291.2000122    0.3806350
 291.4000244    0.3662637
 291.6000061    0.3859818
 291.8000183    0.3955979
 292.0000000    0.3971705
 292.2000122    0.3471494
 292.4000244    0.3500915
 292.6000061    0.3764309
 292.8000183    0.4356567
 293.0000000    0.4121103
 293.2000122    0.3637226
 293.4000244    0.3660269
 293.6000061    0.3944041
 293.8000183    0.4071513
 294.0000000    0.3574978
 294.2000122    0.4149303
 294.4000244    0.4270811
 294.6000061    0.4160454
 294.8000183    0.4228878
 295.0000000    0.4209564
 295.2000122    0.3908993
 295.4000244    0.4286466
 295.6000061    0.3923661
 295.8000183    0.3861700
 296.0000000    0.3682483
 296.2000122    0.3562675
 296.4000244    0.3549396
 296.6000061    0.3750723
 296.8000183    0.3747804
 297.0000000    0.4080969
 297.2000122    0.4176328
 297.4000244    0.4132335
 297.6000061    0.3803464
 297.8000183    0.3809090
 298.0000000    0.3682027
 298.2000122    0.3694682
 298.4000244    0.3690935
 298.6000061    0.3721188
 298.8000183    0.3740062
 299.0000000    0.3894750
 299.2000122    0.3652195
 299.4000244    0.3805656
 299.6000061    0.3655871
 299.8000183    0.3723733
 300.0000000    0.3618060
 300.2000122    0.3792282
 300.4000244    0.3868621
 300.6000061    0.3806568
 300.8000183    0.3867097
 301.0000000    0.3918179
 301.2000122    0.3688125
 301.4000244    0.3454117
 301.6000061    0.3708858
 301.8000183    0.3632587
 302.0000000    0.3651115
 302.2000122    0.3519963
 302.4000244    0.3620570
 302.6000061    0.3632174
 302.8000183    0.3753588
 303.0000000    0.3680636
 303.2000122    0.3522020
 303.4000244    0.3640730
 303.6000061    0.3873810
 303.8000183    0.3574984
 304.0000000    0.3678772
 304.2000122    0.3653661
 304.4000244    0.3681399
 304.6000061    0.3658563
 304.8000183    0.3772104
 305.0000000    0.3403700
 305.2000122    0.3743211
 305.4000244    0.3523954
 305.6000061    0.3772834
 305.8000183    0.3523097
 306.0000000    0.3493504
 306.2000122    0.3551469
 306.4000244    0.3636947
 306.6000061    0.3769586
 306.8000183    0.3865519
 307.0000000    0.3855745
 307.2000122    0.4197576
 307.4000244    0.3755277
 307.6000061    0.4028185
 307.8000183    0.3946534
 308.0000000    0.3889878
 308.2000122    0.3602282
 308.4000244    0.4384136
 308.6000061    0.4124871
 308.8000183    0.4049113
 309.0000000    0.3734785
 309.2000122    0.3655979
 309.4000244    0.3586055
 309.6000061    0.3637912
 309.8000183    0.3348621
 310.0000000    0.3515444
 310.2000122    0.3676212
 310.4000244    0.3533086
 310.6000061    0.3544164
 310.8000183    0.3588063
 311.0000000    0.3726986
 311.2000122    0.3596239
 311.4000244    0.3486069
 311.6000061    0.3484076
 311.8000183    0.3483450
 312.0000000    0.3545038
 312.2000122    0.3497064
 312.4000244    0.3482669
 312.6000061    0.3577878
 312.8000183    0.3467694
 313.0000000    0.3527739
 313.2000122    0.3467728
 313.4000244    0.3530705
 313.6000061    0.3355010
 313.8000183    0.3437159
 314.0000000    0.3300999
 314.2000122    0.3396450
 314.4000244    0.3401028
 314.6000061    0.3440933
 314.8000183    0.3543439
 315.0000000    0.3673286
 315.2000122    0.3651085
 315.4000244    0.3582601
 315.6000061    0.3453167
 315.8000183    0.3631948
 316.0000000    0.3540815
 316.2000122    0.3641512
 316.4000244    0.3561824
 316.6000061    0.3711578
 316.8000183    0.3549310
 317.0000000    0.3672283
 317.2000122    0.3334783
 317.4000244    0.3524028
 317.6000061    0.3739932
 317.8000183    0.3974562
 318.0000000    0.3837105
 318.2000122    0.4151573
 318.4000244    0.4551737
 318.6000061    0.4162388
 318.8000183    0.3942938
 319.0000000    0.3723221
 319.2000122    0.4072798
 319.4000244    0.4333309
 319.6000061    0.4207315
 319.8000183    0.4319409
 320.0000000    0.4296901
 320.2000122    0.4291030
 320.4000244    0.4365436
 320.6000061    0.4233921
 320.8000183    0.4217464
 321.0000000    0.3583819
 321.2000122    0.3957120
 321.4000244    0.3992459
 321.6000061    0.3729166
 321.8000183    0.3801310
 322.0000305    0.3940184
 322.2000122    0.3605511
 322.4000244    0.3386376
 322.6000061    0.3867999
 322.8000183    0.4188106
 323.0000305    0.4058329
 323.2000122    0.4188669
 323.4000244    0.4355792
 323.6000061    0.4152186
 323.8000183    0.4280305
 324.0000305    0.4246846
 324.2000122    0.4275025
 324.4000244    0.4118547
 324.6000061    0.4494815
 324.8000183    0.4215833
 325.0000305    0.4495411
 325.2000122    0.3969003
 325.4000244    0.4204124
 325.6000061    0.4184485
 325.8000183    0.4082682
 326.0000305    0.3900599
 326.2000122    0.3801295
 326.4000244    0.3682331
 326.6000061    0.3828798
 326.8000183    0.3881673
 327.0000305    0.3826474
 327.2000122    0.3301374
 327.4000244    0.3581356
 327.6000061    0.3515474
 327.8000183    0.3317225
 328.0000305    0.3631587
 328.2000122    0.3463510
 328.4000244    0.3436407
 328.6000061    0.3282565
 328.8000183    0.3572153
 329.0000305    0.3518590
 329.2000122    0.3291329
 329.4000244    0.3585805
 329.6000061    0.3564986
 329.8000183    0.3723214
 330.0000305    0.3914003
 330.2000122    0.3768708
 330.4000244    0.3644708
 330.6000061    0.3426230
 330.8000183    0.3703291
 331.0000305    0.3283442
 331.2000122    0.3112970
 331.4000244    0.2917610
 331.6000061    0.3152227
 331.8000183    0.3262144
 332.0000305    0.3191651
 332.2000122    0.3229114
 332.4000244    0.3456486
 332.6000061    0.3311670
 332.8000183    0.3391710
 333.0000305    0.3382034
 333.2000122    0.3113235
 333.4000244    0.3432386
 333.6000061    0.3291323
 333.8000183    0.3466269
 334.0000305    0.3404243
 334.2000122    0.3388320
 334.4000244    0.3482602
 334.6000061    0.3694679
 334.8000183    0.3442825
 335.0000305    0.3574077
 335.2000122    0.3224295
 335.4000244    0.3347192
 335.6000061    0.3451254
 335.8000183    0.3371628
 336.0000305    0.3258378
 336.2000122    0.3242481
 336.4000244    0.3374899
 336.6000061    0.3199432
 336.8000183    0.3373348
 337.0000305    0.2942019
 337.2000122    0.3215680
 337.4000244    0.3031589
 337.6000061    0.3424613
 337.8000183    0.3572305
 338.0000305    0.3274731
 338.2000122    0.3417433
 338.4000244    0.2922945
 338.6000061    0.2582691
 338.8000183    0.3174736
 339.0000305    0.3011322
 339.2000122    0.3238522
 339.4000244    0.3148319
 339.6000061    0.3198065
 339.8000183    0.3280958
 340.0000305    0.3483370
 340.2000122    0.2909864
 340.4000244    0.3124608
 340.6000061    0.3287259
 340.8000183    0.3178611
 341.0000305    0.3529721
 341.2000122    0.3311349
 341.4000244    0.3118449
 341.6000061    0.3557585
 341.8000183    0.3509068
 342.0000305    0.3426375
 342.2000122    0.3362339
 342.4000244    0.3415198
 342.6000061    0.3229597
 342.8000183    0.3221231
 343.0000305    0.3248339
 343.2000122    0.3188480
 343.4000244    0.3367653
 343.6000061    0.3270338
 343.8000183    0.3128296
 344.0000305    0.3275920
 344.2000122    0.3594503
 344.4000244    0.3396909
 344.6000061    0.3420582
 344.8000183    0.3580314
 345.0000305    0.3433881
 345.2000122    0.3486573
 345.4000244    0.3402133
 345.6000061    0.3368461
 345.8000183    0.3157468
 346.0000305    0.3295426
 346.2000122    0.3532852
 346.4000244    0.3380508
 346.6000061    0.3516141
 346.8000183    0.3536648
 347.0000305    0.3666016
 347.2000122    0.3472295
 347.4000244    0.3641392
 347.6000061    0.3513416
 347.8000183    0.3393334
 348.0000305    0.3393298
 348.2000122    0.3244267
 348.4000244    0.3503256
 348.6000061    0.3427123
 348.8000183    0.3579718
 349.0000305    0.3578888
 349.2000122    0.3487620
 349.4000244    0.3425343
 349.6000061    0.3858294
 349.8000183    0.3786713
 350.0000305    0.3596323
 350.2000122    0.3780471
 350.4000244    0.3558953
 350.6000061    0.3405507
 350.8000183    0.3529047
 351.0000305    0.3477470
 351.2000122    0.3420039
 351.4000244    0.3522105
 351.6000061    0.3553154
 351.8000183    0.3333515
 352.0000305    0.3298435
 352.2000122    0.3521184
 352.4000244    0.3608388
 352.6000061    0.3533887
 352.8000183    0.3389141
 353.0000305    0.3466007
 353.2000122    0.3633744
 353.4000244    0.3547875
 353.6000061    0.3663643
 353.8000183    0.3570721
 354.0000305    0.3523405
 354.2000122    0.3725591
 354.4000244    0.3527646
 354.6000061    0.3637502
 354.8000183    0.3608786
 355.0000305    0.3632142
 355.2000122    0.3636313
 355.4000244    0.3473208
 355.6000061    0.3754138
 355.8000183    0.3624446
 356.0000305    0.3528397
 356.2000122    0.3594620
 356.4000244    0.3637075
 356.6000061    0.3490559
 356.8000183    0.3263733
 357.0000305    0.3296736
 357.2000122    0.3466387
 357.4000244    0.3472649
 357.6000061    0.3544360
 357.8000183    0.3382928
 358.0000305    0.3452264
 358.2000122    0.3428379
 358.4000244    0.3602051
 358.6000061    0.3399963
 358.8000183    0.3700703
 359.0000305    0.3509308
 359.2000122    0.3404135
 359.4000244    0.3553174
 359.6000061    0.3511596
 359.8000183    0.3303411
 360.0000305    0.3550631
 360.2000122    0.3248476
 360.4000244    0.3503207
 360.6000061    0.3415415
 360.8000183    0.3482268
 361.0000305    0.3226986
 361.2000122    0.3186076
 361.4000244    0.3290043
 361.6000061    0.3065476
 361.8000183    0.3319638
 362.0000305    0.3299913
 362.2000122    0.3184837
 362.4000244    0.3198984
 362.6000061    0.3123738
 362.8000183    0.2927947
 363.0000305    0.2844644
 363.2000122    0.3316540
 363.4000244    0.3052064
 363.6000061    0.3120287
 363.8000183    0.3409102
 364.0000305    0.3126958
 364.2000122    0.3302775
 364.4000244    0.2571614
 364.6000061    0.3373786
 364.8000183    0.4022194
 365.0000305    0.3455885
 365.2000122    0.3731057
 365.4000244    0.3674800
 365.6000061    0.3524386
 365.8000183    0.3442503
 366.0000305    0.3629285
 366.2000122    0.3591559
 366.4000244    0.3522429
 366.6000061    0.3740277
 366.8000183    0.3688775
 367.0000305    0.3511029
 367.2000122    0.3792522
 367.4000244    0.3435581
 367.6000061    0.3493805
 367.8000183    0.3755468
 368.0000305    0.3477589
 368.2000122    0.3280298
 368.4000244    0.3198882
 368.6000061    0.3408017
 368.8000183    0.3358920
 369.0000305    0.3538108
 369.2000122    0.3640406
 369.4000244    0.3208635
 369.6000061    0.3270949
 369.8000183    0.3426782
 370.0000305    0.3401238
 370.2000122    0.3342361
 370.4000244    0.3181810
 370.6000061    0.3462466
 370.8000183    0.3317189
 371.0000305    0.3051862
 371.2000122    0.3093850
 371.4000244    0.2906892
 371.6000061    0.2536819
 371.8000183    0.2781371
 372.0000305    0.2706214
 372.2000122    0.2838679
 372.4000244    0.3285266
 372.6000061    0.3335213
 372.8000183    0.3424348
 373.0000305    0.3454143
 373.2000122    0.3450410
 373.4000244    0.3643135
 373.6000061    0.3613875
 373.8000183    0.3231276
 374.0000305    0.3336512
 374.2000122    0.3260924
 374.4000244    0.3321781
 374.6000061    0.3481125
 374.8000183    0.3666768
 375.0000305    0.3330034
 375.2000122    0.3430110
 375.4000244    0.3313615
 375.6000061    0.3370185
 375.8000183    0.3446246
 376.0000305    0.3589833
 376.2000122    0.3610689
 376.4000244    0.3507311
 376.6000061    0.3477736
 376.8000183    0.3503909
 377.0000305    0.3505331
 377.2000122    0.3620470
 377.4000244    0.3454911
 377.6000061    0.3398860
 377.8000183    0.3418718
 378.0000305    0.3490055
 378.2000122    0.3255451
 378.4000244    0.3102823
 378.6000061    0.3207786
 378.8000183    0.3085637
 379.0000305    0.3464757
 379.2000122    0.3619836
 379.4000244    0.3386544
 379.6000061    0.3214702
 379.8000183    0.3418327
 380.0000305    0.3344245
 380.2000122    0.3402118
 380.4000244    0.3356472
 380.6000061    0.3543723
 380.8000183    0.3425016
 381.0000305    0.3320905
 381.2000122    0.3193740
 381.4000244    0.3070324
 381.6000061    0.3261934
 381.8000183    0.3298689
 382.0000305    0.3177513
 382.2000122    0.3195749
 382.4000244    0.3244581
 382.6000061    0.3020519
 382.8000183    0.3399132
 383.0000305    0.2615616
 383.2000122    0.3271966
 383.4000244    0.3128242
 383.6000061    0.2855549
 383.8000183    0.3004941
 384.0000305    0.3402149
 384.2000122    0.3254641
 384.4000244    0.3432616
 384.6000061    0.3545879
 384.8000183    0.3497172
 385.0000305    0.3291284
 385.2000122    0.3390377
 385.4000244    0.3497260
 385.6000061    0.3355683
 385.8000183    0.3357776
 386.0000305    0.3413597
 386.2000122    0.3303696
 386.4000244    0.3255793
 386.6000061    0.3462450
 386.8000183    0.3215268
 387.0000305    0.3110213
 387.2000122    0.3255333
 387.4000244    0.3368609
 387.6000061    0.3670479
 387.8000183    0.3280495
 388.0000305    0.3345780
 388.2000122    0.3330474
 388.4000244    0.3402363
 388.6000061    0.3329507
 388.8000183    0.3304599
 389.0000305    0.3527048
 389.2000122    0.3272912
 389.4000244    0.3349082
 389.6000061    0.3493259
 389.8000183    0.3376795
 390.0000305    0.3438599
 390.2000122    0.3408041
 390.4000244    0.3285990
 390.6000061    0.3236120
 390.8000183    0.3375684
 391.0000305    0.3374247
 391.2000122    0.3275897
 391.4000244    0.3351814
 391.6000061    0.3417050
 391.8000183    0.3597457
 392.0000305    0.3229400
 392.2000122    0.3291967
 392.4000244    0.3319453
 392.6000061    0.3674735
 392.8000183    0.3492561
 393.0000305    0.3520899
 393.2000122    0.3686401
 393.4000244    0.3403872
 393.6000061    0.3329177
 393.8000183    0.3482060
 394.0000305    0.3386191
 394.2000122    0.3310869
 394.4000244    0.3345697
 394.6000061    0.3385939
 394.8000183    0.3329520
 395.0000305    0.3424290
 395.2000122    0.3364941
 395.4000244    0.3396710
 395.6000061    0.3451345
 395.8000183    0.3719070
 396.0000305    0.3559792
 396.2000122    0.3423459
 396.4000244    0.3388370
 396.6000061    0.3504206
 396.8000183    0.3882377
 397.0000305    0.3742918
 397.2000122    0.3560112
 397.4000244    0.3472216
 397.6000061    0.3298827
 397.8000183    0.3483739
 398.0000305    0.3419885
 398.2000122    0.3268729
 398.4000244    0.3249961
 398.6000061    0.3374625
 398.8000183    0.3361098
 399.0000305    0.3366148
 399.2000122    0.3200808
 399.4000244    0.3598209
 399.6000061    0.3126818
 399.8000183    0.3297168
 400.0000305    0.3514459
 400.2000122    0.3362445
 400.4000244    0.3326620
 400.6000061    0.3313317
 400.8000183    0.3407350
 401.0000305    0.3241836
 401.2000122    0.3295358
 401.4000244    0.3310219
 401.6000061    0.3457830
 401.8000183    0.3407975
 402.0000305    0.3336374
 402.2000122    0.3250343
 402.4000244    0.3501188
 402.6000061    0.3481295
 402.8000183    0.3406439
 403.0000305    0.3481151
 403.2000122    0.3407731
 403.4000244    0.3480832
 403.6000061    0.3458396
 403.8000183    0.3490902
 404.0000305    0.3528740
 404.2000122    0.3512104
 404.4000244    0.3315204
 404.6000061    0.3513730
 404.8000183    0.3311777
 405.0000305    0.3256992
 405.2000122    0.3392607
 405.4000244    0.3197164
 405.6000061    0.3352045
 405.8000183    0.3324324
 406.0000305    0.3297000
 406.2000122    0.3263134
 406.4000244    0.3236351
 406.6000061    0.3398191
 406.8000183    0.3333511
 407.0000305    0.3377396
 407.2000122    0.3305987
 407.4000244    0.3311535
 407.6000061    0.3407445
 407.8000183    0.3309957
 408.0000305    0.3338549
 408.2000122    0.3360026
 408.4000244    0.3227636
 408.6000061    0.3440645
 408.8000183    0.3379602
 409.0000305    0.3506320
 409.2000122    0.3365667
 409.4000244    0.3594773
 409.6000061    0.3369486
 409.8000183    0.3300543
 410.0000305    0.3238026
 410.2000122    0.3066863
 410.4000244    0.3381302
 410.6000061    0.3162859
 410.8000183    0.2978268
 411.0000305    0.3278185
 411.2000122    0.3321137
 411.4000244    0.3315058
 411.6000061    0.3281339
 411.8000183    0.3111084
 412.0000305    0.3164341
 412.2000122    0.3352412
 412.4000244    0.3335595
 412.6000061    0.3243310
 412.8000183    0.3278968
 413.0000305    0.3361754
 413.2000122    0.3205350
 413.4000244    0.3287150
 413.6000061    0.3519768
 413.8000183    0.3253374
 414.0000305    0.3317605
 414.2000122    0.3403027
 414.4000244    0.3495165
 414.6000061    0.3505691
 414.8000183    0.3516226
 415.0000305    0.3319090
 415.2000122    0.3383505
 415.4000244    0.3472686
 415.6000061    0.3358210
 415.8000183    0.3625673
 416.0000305    0.3451629
 416.2000122    0.3420543
 416.4000244    0.3497386
 416.6000061    0.3343560
 416.8000183    0.3541291
 417.0000305    0.3520178
 417.2000122    0.3388515
 417.4000244    0.3497410
 417.6000061    0.3045928
 417.8000183    0.3422443
 418.0000305    0.3584324
 418.2000122    0.3178562
 418.4000244    0.3496663
 418.6000061    0.3443782
 418.8000183    0.3528422
 419.0000305    0.3776204
 419.2000122    0.3495065
 419.4000244    0.3342163
 419.6000061    0.3771126
 419.8000183    0.3393484
 420.0000305    0.3396730
 420.2000122    0.3350780
 420.4000244    0.3357771
 420.6000061    0.3626098
 420.8000183    0.3343933
 421.0000305    0.3526472
 421.2000122    0.3459498
 421.4000244    0.3430265
 421.6000061    0.3276339
 421.8000183    0.3464299
 422.0000305    0.3369714
 422.2000122    0.3489044
 422.4000244    0.3648196
 422.6000061    0.3488072
 422.8000183    0.3518615
 423.0000305    0.3510082
 423.2000122    0.3550915
 423.4000244    0.3507927
 423.6000061    0.3469767
 423.8000183    0.3304494
 424.0000305    0.3228576
 424.2000122    0.3371054
 424.4000244    0.3501285
 424.6000061    0.3415508
 424.8000183    0.3468434
 425.0000305    0.3275415
 425.2000122    0.3418243
 425.4000244    0.3362941
 425.6000061    0.3473971
 425.8000183    0.3282216
 426.0000305    0.3329239
 426.2000122    0.3353612
 426.4000244    0.3627515
 426.6000061    0.3681182
 426.8000183    0.3717318
 427.0000305    0.3601639
 427.2000122    0.3470565
 427.4000244    0.3454698
 427.6000061    0.3579586
 427.8000183    0.3365687
 428.0000305    0.3326524
 428.2000122    0.3273601
 428.4000244    0.2797922
 428.6000061    0.3304861
 428.8000183    0.3283566
 429.0000305    0.3223635
 429.2000122    0.3252815
 429.4000244    0.3353690
 429.6000061    0.3260887
 429.8000183    0.3463914
 430.0000305    0.3291726
 430.2000122    0.3678814
 430.4000244    0.3589471
 430.6000061    0.3438123
 430.8000183    0.3388529
 431.0000305    0.3168940
 431.2000122    0.3173087
 431.4000244    0.3266712
 431.6000061    0.2937888
 431.8000183    0.3372865
 432.0000305    0.3460355
 432.2000122    0.3539106
 432.4000244    0.3720806
 432.6000061    0.3250103
 432.8000183    0.3492966
 433.0000305    0.3354783
 433.2000122    0.3470892
 433.4000244    0.3434184
 433.6000061    0.3344341
 433.8000183    0.3605060
 434.0000305    0.3175103
 434.2000122    0.3338534
 434.4000244    0.3071210
 434.6000061    0.3152815
 434.8000183    0.3583934
 435.0000305    0.3704000
 435.2000122    0.3715282
 435.4000244    0.3123333
 435.6000061    0.3123635
 435.8000183    0.3199247
 436.0000305    0.2541942
 436.2000122    0.3041182
 436.4000244    0.3131258
 436.6000061    0.3060955
 436.8000183    0.3259981
 437.0000305    0.3351830
 437.2000122    0.3200443
 437.4000244    0.3305517
 437.6000061    0.3354001
 437.8000183    0.3351861
 438.0000305    0.3011599
 438.2000122    0.3076827
 438.4000244    0.2946575
 438.6000061    0.3465627
 438.8000183    0.3359291
 439.0000305    0.3416867
 439.2000122    0.3392945
 439.4000244    0.3346695
 439.6000061    0.3499617
 439.8000183    0.3421993
 440.0000305    0.3318392
 440.2000122    0.3359005
 440.4000244    0.3664592
 440.6000061    0.3571318
 440.8000183    0.3584698
 441.0000305    0.3330421
 441.2000122    0.3640650
 441.4000244    0.3521985
 441.6000061    0.3584646
 441.8000183    0.3507348
 442.0000305    0.3587964
 442.2000122    0.3451235
 442.4000244    0.3407799
 442.6000061    0.3361805
 442.8000183    0.3230058
 443.0000305    0.3450451
 443.2000122    0.3515359
 443.4000244    0.3467881
 443.6000061    0.3310346
 443.8000183    0.3261512
 444.0000305    0.3249102
 444.2000122    0.3208953
 444.4000244    0.3139634
 444.6000061    0.3063353
 444.8000183    0.3295689
 445.0000305    0.3340991
 445.2000122    0.3110213
 445.4000244    0.3124368
 445.6000061    0.3281819
 445.8000183    0.3422444
 446.0000305    0.3561293
 446.2000122    0.3426896
 446.4000244    0.3284039
 446.6000061    0.3264286
 446.8000183    0.3301372
 447.0000305    0.3273760
 447.2000122    0.3328099
 447.4000244    0.3440600
 447.6000061    0.3118075
 447.8000183    0.3646212
 448.0000305    0.3719508
 448.2000122    0.3456133
 448.4000244    0.3500090
 448.6000061    0.3726014
 448.8000183    0.3359643
 449.0000305    0.3618240
 449.2000122    0.3596083
 449.4000244    0.3423955
 449.6000061    0.3438905
 449.8000183    0.3444468
 450.0000305    0.3409701
 450.2000122    0.3662583
 450.4000244    0.3425262
 450.6000366    0.3196596
 450.8000183    0.3195568
 451.0000305    0.3534008
 451.2000122    0.3440137
 451.4000244    0.3479655
 451.6000366    0.3417083
 451.8000183    0.3579253
 452.0000305    0.3551328
 452.2000122    0.3248805
 452.4000244    0.3416656
 452.6000366    0.3470123
 452.8000183    0.3504353
 453.0000305    0.3328832
 453.2000122    0.3518394
 453.4000244    0.3529260
 453.6000366    0.3555745
 453.8000183    0.3485537
 454.0000305    0.3589636
 454.2000122    0.3526035
 454.4000244    0.3463493
 454.6000366    0.3424713
 454.8000183    0.3109916
 455.0000305    0.3688994
 455.2000122    0.3388969
 455.4000244    0.3414936
 455.6000366    0.3540275
 455.8000183    0.3177882
 456.0000305    0.3470730
 456.2000122    0.3182094
 456.4000244    0.3304816
 456.6000366    0.3313275
 456.8000183    0.3397279
 457.0000305    0.3276573
 457.2000122    0.3487354
 457.4000244    0.3502709
 457.6000366    0.3272989
 457.8000183    0.3529876
 458.0000305    0.3197704
 458.2000122    0.3406443
 458.4000244    0.3368119
 458.6000366    0.3358832
 458.8000183    0.3222901
 459.0000305    0.3392630
 459.2000122    0.3286227
 459.4000244    0.3246599
 459.6000366    0.3539933
 459.8000183    0.3573937
 460.0000305    0.3135473
 460.2000122    0.3359521
 460.4000244    0.3312138
 460.6000366    0.3229463
 460.8000183    0.3314586
 461.0000305    0.3262666
 461.2000122    0.3578041
 461.4000244    0.3132883
 461.6000366    0.3244513
 461.8000183    0.3255180
 462.0000305    0.3175355
 462.2000122    0.3276814
 462.4000244    0.3224577
 462.6000366    0.3215991
 462.8000183    0.3256733
 463.0000305    0.3404475
 463.2000122    0.3001988
 463.4000244    0.3208666
 463.6000366    0.3367936
 463.8000183    0.3205958
 464.0000305    0.3239062
 464.2000122    0.3160155
 464.4000244    0.3403945
 464.6000366    0.3450993
 464.8000183    0.3040785
 465.0000305    0.3209326
 465.2000122    0.3285504
 465.4000244    0.3169104
 465.6000366    0.3348808
 465.8000183    0.3452173
 466.0000305    0.3103130
 466.2000122    0.3265786
 466.4000244    0.3574779
 466.6000366    0.3589412
 466.8000183    0.3353531
 467.0000305    0.3406413
 467.2000122    0.3505035
 467.4000244    0.3522393
 467.6000366    0.3375963
 467.8000183    0.3316726
 468.0000305    0.3346921
 468.2000122    0.3635231
 468.4000244    0.3588698
 468.6000366    0.3532265
 468.8000183    0.3579911
 469.0000305    0.3492193
 469.2000122    0.3402902
 469.4000244    0.3437982
 469.6000366    0.3485017
 469.8000183    0.3488949
 470.0000305    0.3337437
 470.2000122    0.3537312
 470.4000244    0.3761974
 470.6000366    0.3722859
 470.8000183    0.3701105
 471.0000305    0.3816487
 471.2000122    0.3710133
 471.4000244    0.3729493
 471.6000366    0.3794887
 471.8000183    0.3498764
 472.0000305    0.3725096
 472.2000122    0.3819988
 472.4000244    0.3870141
 472.6000366    0.3800559
 472.8000183    0.3675804
 473.0000305    0.3602160
 473.2000122    0.3772020
 473.4000244    0.3786406
 473.6000366    0.3843839
 473.8000183    0.3703111
 474.0000305    0.3675507
 474.2000122    0.3608780
 474.4000244    0.3663917
 474.6000366    0.3666415
 474.8000183    0.3724388
 475.0000305    0.3770401
 475.2000122    0.3871985
 475.4000244    0.3746229
 475.6000366    0.3678620
 475.8000183    0.3638795
 476.0000305    0.3712384
 476.2000122    0.3895156
 476.4000244    0.3847578
 476.6000366    0.3806450
 476.8000183    0.3641698
 477.0000305    0.3503226
 477.2000122    0.3498280
 477.4000244    0.3593573
 477.6000366    0.3633684
 477.8000183    0.3683914
 478.0000305    0.3627646
 478.2000122    0.3589607
 478.4000244    0.3579282
 478.6000366    0.3574138
 478.8000183    0.3681238
 479.0000305    0.3746927
 479.2000122    0.3748698
 479.4000244    0.3899620
 479.6000366    0.3874425
 479.8000183    0.3928523
 480.0000305    0.3744733
 480.2000122    0.3818082
 480.4000244    0.3886527
 480.6000366    0.3891049
 480.8000183    0.4014554
 481.0000305    0.3905392
 481.2000122    0.3739123
 481.4000244    0.3918855
 481.6000366    0.3738755
 481.8000183    0.3620847
 482.0000305    0.3755995
 482.2000122    0.3767438
 482.4000244    0.3583997
 482.6000366    0.3699795
 482.8000183    0.3745239
 483.0000305    0.3699056
 483.2000122    0.3714899
 483.4000244    0.3877699
 483.6000366    0.3924246
 483.8000183    0.3713495
 484.0000305    0.3546364
 484.2000122    0.3625575
 484.4000244    0.3704505
 484.6000366    0.3862956
 484.8000183    0.3651797
 485.0000305    0.3712847
 485.2000122    0.3815678
 485.4000244    0.3783726
 485.6000366    0.3820988
 485.8000183    0.3593837
 486.0000305    0.3591112
 486.2000122    0.3843231
 486.4000244    0.3729350
 486.6000366    0.3520325
 486.8000183    0.3643261
 487.0000305    0.3620226
 487.2000122    0.3878870
 487.4000244    0.3832375
 487.6000366    0.3834673
 487.8000183    0.3580796
 488.0000305    0.3708349
 488.2000122    0.3736108
 488.4000244    0.3494599
 488.6000366    0.3962509
 488.8000183    0.3672595
 489.0000305    0.3458722
 489.2000122    0.3690493
 489.4000244    0.3643736
 489.6000366    0.3699259
 489.8000183    0.3659069
 490.0000305    0.3800990
 490.2000122    0.3587184
 490.4000244    0.3470853
 490.6000366    0.3519487
 490.8000183    0.3827321
 491.0000305    0.3701624
 491.2000122    0.3488892
 491.4000244    0.3503164
 491.6000366    0.3706205
 491.8000183    0.3708484
 492.0000305    0.4287565
 492.2000122    0.4025617
 492.4000244    0.4177724
 492.6000366    0.4197268
 492.8000183    0.4128559
 493.0000305    0.3813475
 493.2000122    0.3645009
 493.4000244    0.3527015
 493.6000366    0.3483122
 493.8000183    0.3650216
 494.0000305    0.3625754
 494.2000122    0.3587792
 494.4000244    0.3620487
 494.6000366    0.3426320
 494.8000183    0.3583465
 495.0000305    0.3675601
 495.2000122    0.3683180
 495.4000244    0.3398557
 495.6000366    0.3764770
 495.8000183    0.3644445
 496.0000305    0.3401691
 496.2000122    0.3465225
 496.4000244    0.3451872
 496.6000366    0.3606400
 496.8000183    0.3547610
 497.0000305    0.3522583
 497.2000122    0.3409944
 497.4000244    0.3609864
 497.6000366    0.3627307
 497.8000183    0.3566203
 498.0000305    0.3533429
 498.2000122    0.3553674
 498.4000244    0.3481361
 498.6000366    0.3570023
 498.8000183    0.3619341
 499.0000305    0.3351412
 499.2000122    0.3674244
 499.4000244    0.3483246
 499.6000366    0.3566313
 499.8000183    0.3353298
 500.0000305    0.3463903
