# Supplementary material for: Structure and inhibition mechanisms of Mycobacterium tuberculosis essential transporter efflux protein A
Source: Nat Commun. 2025 Apr 1;16:3139. doi: 10.1038/s41467-025-58133-6 (PMC11961569; doi:10.1038/s41467-025-58133-6)
Supplement: Supplementary file 3 — Supplementary Data 1 [file 41467_2025_58133_MOESM3_ESM.zip › supplemental_computational_details/traj_2/data_rep2/rmsd-EPG3.xvg]

# This file was created Wed May 22 14:31:37 2024
# Created by:
#                       :-) GROMACS - gmx rms, 2024.1 (-:
# 
# Executable:   /wynton/home/sali/sreeganb/bin/gromacs/bin/gmx
# Data prefix:  /wynton/home/sali/sreeganb/bin/gromacs
# Working dir:  /wynton/scratch/sreeganb/nitesh-work/membrane-calculations/gromacs/replicate-2
# Command line:
#   gmx rms -f step7_production_rep2_run1.trr -s step7_production_rep2_run1.tpr -o data_2/rmsd-EPG3.xvg -tu ns
# gmx rms is part of G R O M A C S:
#
# Gromacs Runs On Most of All Computer Systems
#
@    title "RMSD"
@    xaxis  label "Time (ns)"
@    yaxis  label "RMSD (nm)"
@TYPE xy
@ subtitle "EPG3 after lsq fit to EPG3"
   0.0000000    0.0000000
   0.2000000    0.1190642
   0.4000000    0.1104918
   0.6000000    0.1478674
   0.8000000    0.1362337
   1.0000000    0.0990118
   1.2000000    0.1110300
   1.4000001    0.1957487
   1.6000000    0.1124445
   1.8000001    0.1687732
   2.0000000    0.1618877
   2.2000000    0.2036010
   2.4000001    0.1835953
   2.6000001    0.1776622
   2.8000002    0.1846411
   3.0000002    0.2162641
   3.2000000    0.2101904
   3.4000001    0.2075955
   3.6000001    0.2026137
   3.8000002    0.1853996
   4.0000000    0.2010628
   4.2000003    0.1883687
   4.4000001    0.1984442
   4.6000004    0.1980797
   4.8000002    0.2062364
   5.0000000    0.1753080
   5.2000003    0.1585524
   5.4000001    0.1608137
   5.6000004    0.2001551
   5.8000002    0.1815403
   6.0000005    0.1883492
   6.2000003    0.1902878
   6.4000001    0.2536575
   6.6000004    0.2667273
   6.8000002    0.2791501
   7.0000005    0.2721571
   7.2000003    0.2743915
   7.4000006    0.2769959
   7.6000004    0.2742073
   7.8000002    0.2288179
   8.0000000    0.2265511
   8.2000008    0.2395693
   8.4000006    0.2026555
   8.6000004    0.2244378
   8.8000002    0.2008595
   9.0000000    0.2197639
   9.2000008    0.1712538
   9.4000006    0.2370028
   9.6000004    0.1956937
   9.8000002    0.2203941
  10.0000000    0.1949539
  10.2000008    0.2368504
  10.4000006    0.2969728
  10.6000004    0.2943266
  10.8000002    0.2916636
  11.0000010    0.2614555
  11.2000008    0.2793368
  11.4000006    0.2616366
  11.6000004    0.2489539
  11.8000002    0.2544785
  12.0000010    0.2492109
  12.2000008    0.2754070
  12.4000006    0.2740087
  12.6000004    0.3006363
  12.8000002    0.3101057
  13.0000010    0.3067537
  13.2000008    0.2840779
  13.4000006    0.2837489
  13.6000004    0.2947551
  13.8000002    0.2911758
  14.0000010    0.2831466
  14.2000008    0.2736631
  14.4000006    0.2856987
  14.6000004    0.2883933
  14.8000011    0.2882630
  15.0000010    0.2754520
  15.2000008    0.2947983
  15.4000006    0.2857287
  15.6000004    0.2729391
  15.8000011    0.2909152
  16.0000000    0.2930065
  16.2000008    0.2605847
  16.4000015    0.2793214
  16.6000004    0.2620459
  16.8000011    0.2749195
  17.0000000    0.2916933
  17.2000008    0.2731970
  17.4000015    0.2682059
  17.6000004    0.2827755
  17.8000011    0.2587219
  18.0000000    0.2611362
  18.2000008    0.2813974
  18.4000015    0.2940339
  18.6000004    0.2777897
  18.8000011    0.2993322
  19.0000000    0.2832354
  19.2000008    0.3171700
  19.4000015    0.2934574
  19.6000004    0.3369668
  19.8000011    0.2769935
  20.0000000    0.3048306
  20.2000008    0.3150922
  20.4000015    0.3144750
  20.6000004    0.2994246
  20.8000011    0.3152591
  21.0000019    0.3185572
  21.2000008    0.2253063
  21.4000015    0.3239923
  21.6000004    0.3041202
  21.8000011    0.2724525
  22.0000019    0.2937420
  22.2000008    0.2912741
  22.4000015    0.2928925
  22.6000004    0.2943279
  22.8000011    0.2659681
  23.0000019    0.2472530
  23.2000008    0.2874386
  23.4000015    0.2785677
  23.6000004    0.2723095
  23.8000011    0.2459811
  24.0000019    0.2622527
  24.2000008    0.2864413
  24.4000015    0.2394924
  24.6000004    0.2971882
  24.8000011    0.3124520
  25.0000019    0.3044983
  25.2000008    0.2955490
  25.4000015    0.2921027
  25.6000004    0.2668798
  25.8000011    0.2410012
  26.0000019    0.2938088
  26.2000008    0.3061154
  26.4000015    0.2919026
  26.6000004    0.2806515
  26.8000011    0.3006260
  27.0000019    0.3056051
  27.2000008    0.3019164
  27.4000015    0.3167468
  27.6000004    0.2778454
  27.8000011    0.2983840
  28.0000019    0.3224960
  28.2000008    0.3052493
  28.4000015    0.2934097
  28.6000023    0.3304384
  28.8000011    0.3343110
  29.0000019    0.3418506
  29.2000008    0.3259307
  29.4000015    0.3609536
  29.6000023    0.3521346
  29.8000011    0.3557675
  30.0000019    0.3504176
  30.2000008    0.3092470
  30.4000015    0.3454687
  30.6000023    0.3389815
  30.8000011    0.3514708
  31.0000019    0.3497022
  31.2000008    0.3586947
  31.4000015    0.3224505
  31.6000023    0.3195966
  31.8000011    0.3322539
  32.0000000    0.3252687
  32.2000008    0.3192618
  32.4000015    0.3318382
  32.6000023    0.3265252
  32.8000031    0.3184913
  33.0000000    0.3295812
  33.2000008    0.3120810
  33.4000015    0.3164681
  33.6000023    0.3425524
  33.8000031    0.3265442
  34.0000000    0.3082916
  34.2000008    0.3434646
  34.4000015    0.3206409
  34.6000023    0.3274817
  34.8000031    0.3311744
  35.0000000    0.3291063
  35.2000008    0.3257523
  35.4000015    0.3563177
  35.6000023    0.3292478
  35.8000031    0.3279299
  36.0000000    0.3038399
  36.2000008    0.2865292
  36.4000015    0.2812444
  36.6000023    0.3177581
  36.8000031    0.3342797
  37.0000000    0.3410248
  37.2000008    0.3254236
  37.4000015    0.3663556
  37.6000023    0.3753728
  37.8000031    0.3766193
  38.0000000    0.3907214
  38.2000008    0.3798414
  38.4000015    0.3724423
  38.6000023    0.3673902
  38.8000031    0.3733088
  39.0000000    0.3577760
  39.2000008    0.3499143
  39.4000015    0.3442010
  39.6000023    0.3694785
  39.8000031    0.3420120
  40.0000000    0.3508784
  40.2000008    0.3665970
  40.4000015    0.3575357
  40.6000023    0.3506107
  40.8000031    0.3099424
  41.0000038    0.3075922
  41.2000008    0.3617343
  41.4000015    0.3417027
  41.6000023    0.3795334
  41.8000031    0.3535144
  42.0000038    0.3485905
  42.2000008    0.3394978
  42.4000015    0.2645401
  42.6000023    0.2722459
  42.8000031    0.2424047
  43.0000038    0.2213853
  43.2000008    0.2487937
  43.4000015    0.2394428
  43.6000023    0.2357469
  43.8000031    0.2352419
  44.0000038    0.2339822
  44.2000008    0.2530366
  44.4000015    0.2482536
  44.6000023    0.1856543
  44.8000031    0.1969564
  45.0000038    0.2491875
  45.2000008    0.2583466
  45.4000015    0.2765971
  45.6000023    0.3137279
  45.8000031    0.3016714
  46.0000038    0.2744754
  46.2000008    0.3046964
  46.4000015    0.2570407
  46.6000023    0.2279398
  46.8000031    0.3079799
  47.0000038    0.2824691
  47.2000008    0.3557294
  47.4000015    0.2463080
  47.6000023    0.2458733
  47.8000031    0.2725431
  48.0000038    0.2654670
  48.2000008    0.3263782
  48.4000015    0.2441795
  48.6000023    0.2639830
  48.8000031    0.2572400
  49.0000038    0.2318972
  49.2000008    0.2487456
  49.4000015    0.2836176
  49.6000023    0.2572476
  49.8000031    0.2771606
  50.0000038    0.3002216
  50.2000008    0.2981586
  50.4000015    0.2651714
  50.6000023    0.2285266
  50.8000031    0.2526008
  51.0000038    0.2480874
  51.2000008    0.2251433
  51.4000015    0.1991559
  51.6000023    0.2164356
  51.8000031    0.2426412
  52.0000038    0.2034923
  52.2000008    0.2669591
  52.4000015    0.2612603
  52.6000023    0.2469944
  52.8000031    0.2454747
  53.0000038    0.2330932
  53.2000008    0.2272965
  53.4000015    0.2530124
  53.6000023    0.2458589
  53.8000031    0.2349926
  54.0000038    0.2631410
  54.2000008    0.2611001
  54.4000015    0.2444694
  54.6000023    0.2423659
  54.8000031    0.2541444
  55.0000038    0.2521390
  55.2000008    0.1946278
  55.4000015    0.2112533
  55.6000023    0.2705042
  55.8000031    0.2649603
  56.0000038    0.2405649
  56.2000008    0.2869373
  56.4000015    0.2529667
  56.6000023    0.2612201
  56.8000031    0.2829829
  57.0000038    0.2656352
  57.2000046    0.2691452
  57.4000015    0.3298438
  57.6000023    0.3246859
  57.8000031    0.3050818
  58.0000038    0.3467311
  58.2000046    0.3407696
  58.4000015    0.3637722
  58.6000023    0.3558930
  58.8000031    0.3089608
  59.0000038    0.2967871
  59.2000046    0.2818272
  59.4000015    0.3145990
  59.6000023    0.2976303
  59.8000031    0.2993132
  60.0000038    0.2929855
  60.2000046    0.2774807
  60.4000015    0.2980186
  60.6000023    0.2621311
  60.8000031    0.2567511
  61.0000038    0.2725744
  61.2000046    0.2806507
  61.4000015    0.2960614
  61.6000023    0.3031980
  61.8000031    0.2788329
  62.0000038    0.2646582
  62.2000046    0.3205543
  62.4000015    0.3047508
  62.6000023    0.3059565
  62.8000031    0.3184699
  63.0000038    0.3120967
  63.2000046    0.2985711
  63.4000015    0.2454184
  63.6000023    0.2310798
  63.8000031    0.2722554
  64.0000000    0.2686658
  64.2000046    0.2615727
  64.4000015    0.2500636
  64.6000061    0.2565691
  64.8000031    0.2454208
  65.0000000    0.2681658
  65.2000046    0.2515873
  65.4000015    0.2553744
  65.6000061    0.2504375
  65.8000031    0.2410174
  66.0000000    0.2322825
  66.2000046    0.1911682
  66.4000015    0.2596447
  66.6000061    0.2333360
  66.8000031    0.2201789
  67.0000000    0.2820620
  67.2000046    0.2917923
  67.4000015    0.2800889
  67.6000061    0.2852909
  67.8000031    0.2034351
  68.0000000    0.2252292
  68.2000046    0.2204414
  68.4000015    0.2438234
  68.6000061    0.2532102
  68.8000031    0.2628322
  69.0000000    0.2296318
  69.2000046    0.2586094
  69.4000015    0.2427983
  69.6000061    0.2481167
  69.8000031    0.2601542
  70.0000000    0.2502482
  70.2000046    0.2568765
  70.4000015    0.2200431
  70.6000061    0.2227453
  70.8000031    0.2407590
  71.0000000    0.2128195
  71.2000046    0.1682714
  71.4000015    0.2080467
  71.6000061    0.2064926
  71.8000031    0.2358432
  72.0000000    0.2145377
  72.2000046    0.2371487
  72.4000015    0.2530508
  72.6000061    0.2633504
  72.8000031    0.2493559
  73.0000000    0.2677950
  73.2000046    0.2231982
  73.4000015    0.2266285
  73.6000061    0.2245593
  73.8000031    0.2496021
  74.0000000    0.2288919
  74.2000046    0.2343194
  74.4000015    0.1870913
  74.6000061    0.2088735
  74.8000031    0.1959265
  75.0000000    0.2171383
  75.2000046    0.2264385
  75.4000015    0.2097384
  75.6000061    0.2184466
  75.8000031    0.2131268
  76.0000000    0.2046907
  76.2000046    0.2434444
  76.4000015    0.2204499
  76.6000061    0.2120636
  76.8000031    0.2490904
  77.0000000    0.2274746
  77.2000046    0.2025187
  77.4000015    0.2011718
  77.6000061    0.2388222
  77.8000031    0.1954038
  78.0000000    0.2074486
  78.2000046    0.2277601
  78.4000015    0.2051309
  78.6000061    0.2134764
  78.8000031    0.1944872
  79.0000000    0.2213176
  79.2000046    0.2006105
  79.4000015    0.1928434
  79.6000061    0.2133555
  79.8000031    0.2214067
  80.0000000    0.2547435
  80.2000046    0.2528276
  80.4000015    0.2534445
  80.6000061    0.2157407
  80.8000031    0.2445100
  81.0000076    0.2547494
  81.2000046    0.2318507
  81.4000015    0.2599361
  81.6000061    0.2393851
  81.8000031    0.2368669
  82.0000076    0.2413487
  82.2000046    0.2159724
  82.4000015    0.2560007
  82.6000061    0.2397244
  82.8000031    0.2281967
  83.0000076    0.2120268
  83.2000046    0.1898201
  83.4000015    0.1904784
  83.6000061    0.2097776
  83.8000031    0.2071849
  84.0000076    0.1929796
  84.2000046    0.2201484
  84.4000015    0.1872196
  84.6000061    0.1978295
  84.8000031    0.1774792
  85.0000076    0.2197186
  85.2000046    0.2165032
  85.4000015    0.2229351
  85.6000061    0.2254299
  85.8000031    0.2199378
  86.0000076    0.2054918
  86.2000046    0.2296494
  86.4000015    0.2080962
  86.6000061    0.2439688
  86.8000031    0.2335837
  87.0000076    0.2347068
  87.2000046    0.2390648
  87.4000015    0.2462882
  87.6000061    0.2691884
  87.8000031    0.2449906
  88.0000076    0.2588785
  88.2000046    0.2788390
  88.4000015    0.3121082
  88.6000061    0.3210352
  88.8000031    0.3200051
  89.0000076    0.3020782
  89.2000046    0.3360500
  89.4000015    0.3030203
  89.6000061    0.3042821
  89.8000031    0.2869078
  90.0000076    0.2875256
  90.2000046    0.3118591
  90.4000015    0.2781547
  90.6000061    0.3130926
  90.8000031    0.3275353
  91.0000076    0.3145428
  91.2000046    0.2756481
  91.4000015    0.3092195
  91.6000061    0.3332388
  91.8000031    0.3019298
  92.0000076    0.3105965
  92.2000046    0.3182695
  92.4000015    0.3298983
  92.6000061    0.3289320
  92.8000031    0.3112933
  93.0000076    0.3199230
  93.2000046    0.3037387
  93.4000015    0.3010228
  93.6000061    0.3112096
  93.8000031    0.2885195
  94.0000076    0.3085528
  94.2000046    0.2893658
  94.4000015    0.3236765
  94.6000061    0.2861421
  94.8000031    0.3079862
  95.0000076    0.2940942
  95.2000046    0.3023262
  95.4000015    0.2650863
  95.6000061    0.3126432
  95.8000031    0.2915586
  96.0000076    0.2881848
  96.2000046    0.3123801
  96.4000015    0.2906478
  96.6000061    0.2984467
  96.8000031    0.3188306
  97.0000076    0.3039046
  97.2000046    0.2907450
  97.4000015    0.2869833
  97.6000061    0.2889197
  97.8000031    0.3141970
  98.0000076    0.2924682
  98.2000046    0.2980217
  98.4000015    0.2797293
  98.6000061    0.2835872
  98.8000031    0.3033597
  99.0000076    0.3096004
  99.2000046    0.2950301
  99.4000015    0.3225117
  99.6000061    0.3205363
  99.8000031    0.3218667
 100.0000076    0.3330627
 100.2000046    0.3278708
 100.4000015    0.3091603
 100.6000061    0.3246911
 100.8000031    0.3381508
 101.0000076    0.3109789
 101.2000046    0.2918985
 101.4000015    0.2991775
 101.6000061    0.3083180
 101.8000031    0.2887572
 102.0000076    0.3137447
 102.2000046    0.3320241
 102.4000015    0.3015362
 102.6000061    0.3476638
 102.8000031    0.3198227
 103.0000076    0.2682509
 103.2000046    0.3112018
 103.4000015    0.3395450
 103.6000061    0.3169627
 103.8000031    0.3369899
 104.0000076    0.3119176
 104.2000046    0.2609926
 104.4000015    0.2843806
 104.6000061    0.2917224
 104.8000031    0.2878655
 105.0000076    0.2805549
 105.2000046    0.2470934
 105.4000015    0.2540479
 105.6000061    0.2735115
 105.8000031    0.2485694
 106.0000076    0.2401797
 106.2000046    0.2398671
 106.4000015    0.2453361
 106.6000061    0.2254163
 106.8000031    0.1964593
 107.0000076    0.2039942
 107.2000046    0.2077750
 107.4000015    0.1730381
 107.6000061    0.1830759
 107.8000031    0.2194138
 108.0000076    0.2285139
 108.2000046    0.2220565
 108.4000015    0.2194729
 108.6000061    0.1831916
 108.8000031    0.2290912
 109.0000076    0.2100417
 109.2000046    0.2174878
 109.4000015    0.2167299
 109.6000061    0.2117124
 109.8000031    0.1409642
 110.0000076    0.1449448
 110.2000046    0.1893269
 110.4000015    0.1272928
 110.6000061    0.1418287
 110.8000031    0.1711411
 111.0000076    0.1680871
 111.2000046    0.1877925
 111.4000015    0.1727947
 111.6000061    0.1495838
 111.8000031    0.1429853
 112.0000076    0.2193088
 112.2000046    0.1986032
 112.4000015    0.1879818
 112.6000061    0.1928316
 112.8000031    0.1932053
 113.0000076    0.1954924
 113.2000046    0.2107940
 113.4000092    0.1684449
 113.6000061    0.1868260
 113.8000031    0.1854925
 114.0000076    0.1741266
 114.2000046    0.2457221
 114.4000092    0.2004706
 114.6000061    0.2086829
 114.8000031    0.2236100
 115.0000076    0.2219643
 115.2000046    0.2289515
 115.4000092    0.2240082
 115.6000061    0.2112095
 115.8000031    0.2057436
 116.0000076    0.2072543
 116.2000046    0.1982033
 116.4000092    0.1903230
 116.6000061    0.2103722
 116.8000031    0.2323602
 117.0000076    0.2321001
 117.2000046    0.2182974
 117.4000092    0.2446565
 117.6000061    0.2356501
 117.8000031    0.3023708
 118.0000076    0.2596927
 118.2000046    0.2426149
 118.4000092    0.2513381
 118.6000061    0.2158359
 118.8000031    0.2771696
 119.0000076    0.2894168
 119.2000046    0.2772661
 119.4000092    0.2659844
 119.6000061    0.2932704
 119.8000031    0.2666999
 120.0000076    0.2671103
 120.2000046    0.2655303
 120.4000092    0.2287277
 120.6000061    0.1982445
 120.8000031    0.1883951
 121.0000076    0.1947276
 121.2000046    0.2128162
 121.4000092    0.2076151
 121.6000061    0.2021792
 121.8000031    0.2314443
 122.0000076    0.2125746
 122.2000046    0.1848946
 122.4000092    0.1955064
 122.6000061    0.1707421
 122.8000031    0.2221133
 123.0000076    0.1975172
 123.2000046    0.2004772
 123.4000092    0.1868954
 123.6000061    0.2138776
 123.8000031    0.1756067
 124.0000076    0.2040837
 124.2000046    0.2178390
 124.4000092    0.1825604
 124.6000061    0.1899322
 124.8000031    0.1718238
 125.0000076    0.1975981
 125.2000046    0.2224036
 125.4000092    0.2049493
 125.6000061    0.1956445
 125.8000031    0.2062748
 126.0000076    0.2444704
 126.2000046    0.2076883
 126.4000092    0.2138476
 126.6000061    0.2125511
 126.8000031    0.2163595
 127.0000076    0.1961810
 127.2000046    0.2207741
 127.4000092    0.2120148
 127.6000061    0.2323037
 127.8000031    0.2169425
 128.0000000    0.1977479
 128.2000122    0.1904664
 128.4000092    0.2153604
 128.6000061    0.2302060
 128.8000031    0.2116145
 129.0000000    0.1818396
 129.2000122    0.2389193
 129.4000092    0.2327768
 129.6000061    0.2054528
 129.8000031    0.2074656
 130.0000000    0.1993861
 130.2000122    0.1988265
 130.4000092    0.2068481
 130.6000061    0.1812573
 130.8000031    0.2310543
 131.0000000    0.1855101
 131.2000122    0.1787916
 131.4000092    0.1850562
 131.6000061    0.1723215
 131.8000031    0.1950510
 132.0000000    0.2073572
 132.2000122    0.2056231
 132.4000092    0.1801808
 132.6000061    0.1983383
 132.8000031    0.2236675
 133.0000000    0.2081000
 133.2000122    0.1744818
 133.4000092    0.2382155
 133.6000061    0.1817521
 133.8000031    0.1709994
 134.0000000    0.1968334
 134.2000122    0.1855025
 134.4000092    0.2006111
 134.6000061    0.2014224
 134.8000031    0.2029748
 135.0000000    0.2233377
 135.2000122    0.2082226
 135.4000092    0.2241662
 135.6000061    0.2158430
 135.8000031    0.2231911
 136.0000000    0.2167683
 136.2000122    0.2086585
 136.4000092    0.1781793
 136.6000061    0.2050027
 136.8000031    0.2349800
 137.0000000    0.2355117
 137.2000122    0.2224251
 137.4000092    0.2169019
 137.6000061    0.2199538
 137.8000031    0.2371642
 138.0000000    0.2126640
 138.2000122    0.2116225
 138.4000092    0.2108374
 138.6000061    0.2230881
 138.8000031    0.1980348
 139.0000000    0.2295063
 139.2000122    0.2556472
 139.4000092    0.2334431
 139.6000061    0.2583196
 139.8000031    0.2273365
 140.0000000    0.2571646
 140.2000122    0.2115096
 140.4000092    0.2393099
 140.6000061    0.2535126
 140.8000031    0.2328420
 141.0000000    0.2632712
 141.2000122    0.2589730
 141.4000092    0.2064700
 141.6000061    0.2227396
 141.8000031    0.2740279
 142.0000000    0.2955844
 142.2000122    0.2737642
 142.4000092    0.2537465
 142.6000061    0.2818213
 142.8000031    0.2772195
 143.0000000    0.2971152
 143.2000122    0.2528073
 143.4000092    0.2707086
 143.6000061    0.2810907
 143.8000031    0.2793417
 144.0000000    0.2862377
 144.2000122    0.2554899
 144.4000092    0.2461882
 144.6000061    0.2330645
 144.8000031    0.3269706
 145.0000000    0.2751999
 145.2000122    0.2887639
 145.4000092    0.3590628
 145.6000061    0.3065134
 145.8000031    0.2762278
 146.0000000    0.3018079
 146.2000122    0.3167912
 146.4000092    0.3329161
 146.6000061    0.3172550
 146.8000031    0.2527002
 147.0000000    0.2440895
 147.2000122    0.2840527
 147.4000092    0.2978593
 147.6000061    0.3231442
 147.8000031    0.2992390
 148.0000000    0.3009227
 148.2000122    0.2958201
 148.4000092    0.2817968
 148.6000061    0.2673299
 148.8000031    0.2619231
 149.0000000    0.2675793
 149.2000122    0.3026146
 149.4000092    0.2544853
 149.6000061    0.2310171
 149.8000031    0.2556233
 150.0000000    0.3215720
 150.2000122    0.2771550
 150.4000092    0.2922036
 150.6000061    0.2772323
 150.8000031    0.3231133
 151.0000000    0.2664452
 151.2000122    0.2599434
 151.4000092    0.2697030
 151.6000061    0.2679809
 151.8000031    0.2876061
 152.0000000    0.3187030
 152.2000122    0.3093555
 152.4000092    0.3156004
 152.6000061    0.3285019
 152.8000031    0.2779494
 153.0000000    0.3808646
 153.2000122    0.3558158
 153.4000092    0.3677062
 153.6000061    0.3497943
 153.8000031    0.3269370
 154.0000000    0.3484040
 154.2000122    0.2896127
 154.4000092    0.3035337
 154.6000061    0.2439673
 154.8000031    0.3339473
 155.0000000    0.2754481
 155.2000122    0.2264153
 155.4000092    0.2145219
 155.6000061    0.2214103
 155.8000031    0.2417477
 156.0000000    0.2124768
 156.2000122    0.1954622
 156.4000092    0.1937371
 156.6000061    0.1975085
 156.8000031    0.1823791
 157.0000000    0.2140772
 157.2000122    0.2202561
 157.4000092    0.2122267
 157.6000061    0.2525775
 157.8000031    0.1998785
 158.0000000    0.2072696
 158.2000122    0.2009744
 158.4000092    0.2035548
 158.6000061    0.2131878
 158.8000031    0.2117676
 159.0000000    0.2101089
 159.2000122    0.2314440
 159.4000092    0.1765382
 159.6000061    0.1886632
 159.8000031    0.1923586
 160.0000000    0.2023797
 160.2000122    0.1867915
 160.4000092    0.1952115
 160.6000061    0.2555255
 160.8000031    0.2834277
 161.0000153    0.2911531
 161.2000122    0.3144632
 161.4000092    0.3183839
 161.6000061    0.3186278
 161.8000031    0.3139004
 162.0000153    0.2901666
 162.2000122    0.2883196
 162.4000092    0.2999970
 162.6000061    0.3365717
 162.8000031    0.3626405
 163.0000153    0.3488587
 163.2000122    0.3116192
 163.4000092    0.3185257
 163.6000061    0.3194090
 163.8000031    0.3278139
 164.0000153    0.3152254
 164.2000122    0.3101326
 164.4000092    0.3062650
 164.6000061    0.3157866
 164.8000031    0.3030748
 165.0000153    0.3106517
 165.2000122    0.3333322
 165.4000092    0.3028554
 165.6000061    0.2989409
 165.8000031    0.3246154
 166.0000153    0.3211224
 166.2000122    0.3055700
 166.4000092    0.3514589
 166.6000061    0.3525316
 166.8000031    0.3795613
 167.0000153    0.3776004
 167.2000122    0.3080360
 167.4000092    0.3145556
 167.6000061    0.3143262
 167.8000031    0.3146751
 168.0000153    0.2995342
 168.2000122    0.2686644
 168.4000092    0.2823013
 168.6000061    0.3031420
 168.8000031    0.2945225
 169.0000153    0.3443279
 169.2000122    0.3057921
 169.4000092    0.3092441
 169.6000061    0.3019774
 169.8000031    0.2932673
 170.0000153    0.2918663
 170.2000122    0.2836487
 170.4000092    0.2266082
 170.6000061    0.2599144
 170.8000031    0.2762757
 171.0000153    0.2294167
 171.2000122    0.2425104
 171.4000092    0.2166006
 171.6000061    0.2237643
 171.8000031    0.2165326
 172.0000153    0.2119098
 172.2000122    0.2188945
 172.4000092    0.2198617
 172.6000061    0.2546916
 172.8000031    0.2501868
 173.0000153    0.2845900
 173.2000122    0.2622111
 173.4000092    0.2815688
 173.6000061    0.2545497
 173.8000031    0.2683922
 174.0000153    0.2645348
 174.2000122    0.2648319
 174.4000092    0.2539169
 174.6000061    0.2548112
 174.8000031    0.2500627
 175.0000153    0.2404148
 175.2000122    0.2900849
 175.4000092    0.2653061
 175.6000061    0.2929638
 175.8000031    0.2700115
 176.0000153    0.2870694
 176.2000122    0.2591302
 176.4000092    0.2853940
 176.6000061    0.2814909
 176.8000031    0.2695518
 177.0000153    0.3094984
 177.2000122    0.2468505
 177.4000092    0.2842066
 177.6000061    0.2502882
 177.8000031    0.2754814
 178.0000153    0.2587579
 178.2000122    0.2755315
 178.4000092    0.2801258
 178.6000061    0.2612711
 178.8000031    0.2384154
 179.0000153    0.2577038
 179.2000122    0.2246007
 179.4000092    0.2361970
 179.6000061    0.3116128
 179.8000031    0.2979462
 180.0000153    0.2433080
 180.2000122    0.2116808
 180.4000092    0.2427103
 180.6000061    0.2391205
 180.8000031    0.2521706
 181.0000153    0.3000421
 181.2000122    0.2916279
 181.4000092    0.2477811
 181.6000061    0.2948534
 181.8000031    0.2938047
 182.0000153    0.2539953
 182.2000122    0.2611287
 182.4000092    0.2951188
 182.6000061    0.2780088
 182.8000031    0.3035758
 183.0000153    0.2723573
 183.2000122    0.1961585
 183.4000092    0.1900755
 183.6000061    0.2269763
 183.8000031    0.2390401
 184.0000153    0.2015745
 184.2000122    0.2003956
 184.4000092    0.2345761
 184.6000061    0.2404096
 184.8000031    0.2599032
 185.0000153    0.2234769
 185.2000122    0.2341935
 185.4000092    0.2347486
 185.6000061    0.2413313
 185.8000031    0.2392280
 186.0000153    0.2465701
 186.2000122    0.2206751
 186.4000092    0.2541564
 186.6000061    0.2556798
 186.8000031    0.2052436
 187.0000153    0.2308590
 187.2000122    0.2349124
 187.4000092    0.2452447
 187.6000061    0.2578332
 187.8000031    0.2052701
 188.0000153    0.2484085
 188.2000122    0.2434293
 188.4000092    0.2397249
 188.6000061    0.2507660
 188.8000031    0.2306641
 189.0000153    0.2504420
 189.2000122    0.2316157
 189.4000092    0.2544171
 189.6000061    0.2303374
 189.8000031    0.2274589
 190.0000153    0.2693548
 190.2000122    0.2803423
 190.4000092    0.3083878
 190.6000061    0.3424623
 190.8000031    0.3328102
 191.0000153    0.3161411
 191.2000122    0.2816794
 191.4000092    0.3189550
 191.6000061    0.3022301
 191.8000031    0.3015687
 192.0000153    0.3284487
 192.2000122    0.3399283
 192.4000092    0.3393694
 192.6000061    0.3430446
 192.8000031    0.3420930
 193.0000153    0.3577126
 193.2000122    0.3338906
 193.4000092    0.3396483
 193.6000061    0.3211887
 193.8000031    0.3384185
 194.0000153    0.3250730
 194.2000122    0.3422665
 194.4000092    0.3427505
 194.6000061    0.3246052
 194.8000031    0.3554098
 195.0000153    0.3355240
 195.2000122    0.3175309
 195.4000092    0.3120348
 195.6000061    0.3201013
 195.8000031    0.2830766
 196.0000153    0.3312581
 196.2000122    0.3177097
 196.4000092    0.2870298
 196.6000061    0.3368928
 196.8000031    0.3360696
 197.0000153    0.3467089
 197.2000122    0.3361973
 197.4000092    0.3346124
 197.6000061    0.3387527
 197.8000031    0.3610870
 198.0000153    0.3408867
 198.2000122    0.3211487
 198.4000092    0.3220751
 198.6000061    0.2969504
 198.8000031    0.3228994
 199.0000153    0.2746043
 199.2000122    0.2934142
 199.4000092    0.2798078
 199.6000061    0.2868166
 199.8000031    0.3109233
 200.0000153    0.2771477
 200.2000122    0.2890592
 200.4000092    0.3351721
 200.6000061    0.3494076
 200.8000031    0.3245304
 201.0000153    0.3313197
 201.2000122    0.3473465
 201.4000092    0.3347516
 201.6000061    0.3334503
 201.8000031    0.3296835
 202.0000153    0.3413411
 202.2000122    0.3241296
 202.4000092    0.3295396
 202.6000061    0.3779369
 202.8000031    0.3252670
 203.0000153    0.3278067
 203.2000122    0.3232661
 203.4000092    0.3013624
 203.6000061    0.3220006
 203.8000031    0.3088429
 204.0000153    0.3133231
 204.2000122    0.3158947
 204.4000092    0.3262142
 204.6000061    0.3189983
 204.8000031    0.3429405
 205.0000153    0.3251098
 205.2000122    0.3479772
 205.4000092    0.3317749
 205.6000061    0.3317414
 205.8000031    0.3240174
 206.0000153    0.3498063
 206.2000122    0.3150698
 206.4000092    0.3345203
 206.6000061    0.3341938
 206.8000031    0.3594456
 207.0000153    0.3512151
 207.2000122    0.3403632
 207.4000092    0.3525943
 207.6000061    0.3147110
 207.8000031    0.3187566
 208.0000153    0.2995044
 208.2000122    0.3193917
 208.4000092    0.3122635
 208.6000061    0.3081811
 208.8000031    0.3061323
 209.0000153    0.3008605
 209.2000122    0.3366632
 209.4000092    0.3391306
 209.6000061    0.3505603
 209.8000031    0.3162258
 210.0000153    0.2972018
 210.2000122    0.3130812
 210.4000092    0.2884863
 210.6000061    0.3221321
 210.8000031    0.2961966
 211.0000153    0.3465022
 211.2000122    0.3159932
 211.4000092    0.3355092
 211.6000061    0.3374925
 211.8000031    0.2940736
 212.0000153    0.3570469
 212.2000122    0.3219673
 212.4000092    0.3371116
 212.6000061    0.2852978
 212.8000031    0.2427690
 213.0000153    0.2791815
 213.2000122    0.3557782
 213.4000092    0.3291120
 213.6000061    0.3018643
 213.8000031    0.3340953
 214.0000153    0.3174955
 214.2000122    0.3286629
 214.4000092    0.3152338
 214.6000061    0.3341404
 214.8000031    0.3228377
 215.0000153    0.3066228
 215.2000122    0.3334498
 215.4000092    0.2883234
 215.6000061    0.3135839
 215.8000031    0.3255791
 216.0000153    0.3401964
 216.2000122    0.3915399
 216.4000092    0.3695201
 216.6000061    0.3793590
 216.8000031    0.3586968
 217.0000153    0.3365386
 217.2000122    0.3618448
 217.4000092    0.3461950
 217.6000061    0.3699779
 217.8000031    0.3626191
 218.0000153    0.3795525
 218.2000122    0.3635182
 218.4000092    0.3438247
 218.6000061    0.3264965
 218.8000031    0.3523681
 219.0000153    0.3427525
 219.2000122    0.3624477
 219.4000092    0.3681521
 219.6000061    0.3614579
 219.8000031    0.3629745
 220.0000153    0.3438009
 220.2000122    0.3831505
 220.4000092    0.3762149
 220.6000061    0.3659991
 220.8000031    0.3287046
 221.0000153    0.3682057
 221.2000122    0.3734088
 221.4000092    0.3694421
 221.6000061    0.3134103
 221.8000031    0.3275255
 222.0000153    0.3317709
 222.2000122    0.3421381
 222.4000092    0.3013692
 222.6000061    0.3121447
 222.8000031    0.3152022
 223.0000153    0.3295877
 223.2000122    0.3104869
 223.4000092    0.3370810
 223.6000061    0.3370174
 223.8000031    0.3418802
 224.0000153    0.3491111
 224.2000122    0.2832336
 224.4000092    0.2860711
 224.6000061    0.2797099
 224.8000031    0.2868013
 225.0000153    0.2964688
 225.2000122    0.3200629
 225.4000092    0.3290454
 225.6000061    0.3413559
 225.8000183    0.3393790
 226.0000153    0.3491374
 226.2000122    0.2936760
 226.4000092    0.2745593
 226.6000061    0.2686400
 226.8000183    0.2859600
 227.0000153    0.2877755
 227.2000122    0.2977676
 227.4000092    0.2506636
 227.6000061    0.2497059
 227.8000183    0.2431194
 228.0000153    0.2341768
 228.2000122    0.2724929
 228.4000092    0.3008770
 228.6000061    0.2693889
 228.8000183    0.2776844
 229.0000153    0.2963052
 229.2000122    0.2821642
 229.4000092    0.2731111
 229.6000061    0.2671114
 229.8000183    0.2779164
 230.0000153    0.2702503
 230.2000122    0.2388949
 230.4000092    0.2175597
 230.6000061    0.2293430
 230.8000183    0.3031250
 231.0000153    0.2793944
 231.2000122    0.2296457
 231.4000092    0.2798481
 231.6000061    0.2719471
 231.8000183    0.2736772
 232.0000153    0.2927385
 232.2000122    0.2761880
 232.4000092    0.2859523
 232.6000061    0.2965897
 232.8000183    0.2390431
 233.0000153    0.2602215
 233.2000122    0.2586451
 233.4000092    0.2640145
 233.6000061    0.2742619
 233.8000183    0.2784391
 234.0000153    0.2875033
 234.2000122    0.2701341
 234.4000092    0.2334798
 234.6000061    0.3102158
 234.8000183    0.2760071
 235.0000153    0.2840590
 235.2000122    0.2886263
 235.4000092    0.2634121
 235.6000061    0.2858283
 235.8000183    0.2811203
 236.0000153    0.2813508
 236.2000122    0.2755739
 236.4000092    0.2430020
 236.6000061    0.2296215
 236.8000183    0.2328636
 237.0000153    0.2329707
 237.2000122    0.2182326
 237.4000092    0.1996320
 237.6000061    0.2635892
 237.8000183    0.2280682
 238.0000153    0.2253617
 238.2000122    0.1971051
 238.4000092    0.2327421
 238.6000061    0.2405340
 238.8000183    0.2469681
 239.0000153    0.1886684
 239.2000122    0.2082201
 239.4000092    0.1984126
 239.6000061    0.2268342
 239.8000183    0.2699118
 240.0000153    0.2574696
 240.2000122    0.2368234
 240.4000092    0.2432430
 240.6000061    0.2623866
 240.8000183    0.2604502
 241.0000153    0.2486901
 241.2000122    0.1984565
 241.4000092    0.2500357
 241.6000061    0.2535280
 241.8000183    0.2467512
 242.0000153    0.2608815
 242.2000122    0.2404016
 242.4000092    0.2327221
 242.6000061    0.2767709
 242.8000183    0.2539729
 243.0000153    0.2437479
 243.2000122    0.2166516
 243.4000092    0.2206121
 243.6000061    0.2489673
 243.8000183    0.2726040
 244.0000153    0.2354278
 244.2000122    0.2824853
 244.4000092    0.2950099
 244.6000061    0.2914001
 244.8000183    0.3012689
 245.0000153    0.2879112
 245.2000122    0.3016821
 245.4000092    0.2974558
 245.6000061    0.2800607
 245.8000183    0.2559775
 246.0000153    0.2305219
 246.2000122    0.2741652
 246.4000092    0.2669595
 246.6000061    0.2787458
 246.8000183    0.2243711
 247.0000153    0.2589441
 247.2000122    0.2231847
 247.4000092    0.2366077
 247.6000061    0.2355405
 247.8000183    0.2550101
 248.0000153    0.2523776
 248.2000122    0.2164066
 248.4000092    0.2737939
 248.6000061    0.2476628
 248.8000183    0.2608748
 249.0000153    0.2647303
 249.2000122    0.2129077
 249.4000092    0.2216999
 249.6000061    0.2031522
 249.8000183    0.2018074
 250.0000153    0.2198250
 250.2000122    0.2190736
 250.4000092    0.2294364
 250.6000061    0.2246838
 250.8000183    0.2244664
 251.0000153    0.2330449
 251.2000122    0.2146401
 251.4000092    0.2159111
 251.6000061    0.2251091
 251.8000183    0.2462638
 252.0000153    0.2168787
 252.2000122    0.1963625
 252.4000092    0.2151580
 252.6000061    0.2290139
 252.8000183    0.2310544
 253.0000153    0.2250080
 253.2000122    0.2300567
 253.4000092    0.2159413
 253.6000061    0.2318608
 253.8000183    0.2596978
 254.0000153    0.2203743
 254.2000122    0.2516779
 254.4000092    0.2356278
 254.6000061    0.2152831
 254.8000183    0.2180500
 255.0000153    0.2101929
 255.2000122    0.2749733
 255.4000092    0.2964559
 255.6000061    0.3144693
 255.8000183    0.2791298
 256.0000000    0.3155682
 256.2000122    0.3046983
 256.4000244    0.2639481
 256.6000061    0.2774322
 256.8000183    0.2571952
 257.0000000    0.2971416
 257.2000122    0.2960375
 257.4000244    0.3269604
 257.6000061    0.3583969
 257.8000183    0.3043495
 258.0000000    0.3562272
 258.2000122    0.3487898
 258.4000244    0.3558905
 258.6000061    0.3557825
 258.8000183    0.3349871
 259.0000000    0.3241450
 259.2000122    0.3087476
 259.4000244    0.3118547
 259.6000061    0.2802170
 259.8000183    0.2993432
 260.0000000    0.3059549
 260.2000122    0.2756212
 260.4000244    0.2897911
 260.6000061    0.2760921
 260.8000183    0.2792123
 261.0000000    0.2048409
 261.2000122    0.1794430
 261.4000244    0.1798701
 261.6000061    0.2317952
 261.8000183    0.2450900
 262.0000000    0.2642888
 262.2000122    0.2480283
 262.4000244    0.2588626
 262.6000061    0.2903381
 262.8000183    0.3146254
 263.0000000    0.3031799
 263.2000122    0.2968183
 263.4000244    0.3036905
 263.6000061    0.2967706
 263.8000183    0.3038577
 264.0000000    0.3162299
 264.2000122    0.2877306
 264.4000244    0.3348107
 264.6000061    0.3706787
 264.8000183    0.3477502
 265.0000000    0.3563992
 265.2000122    0.3574743
 265.4000244    0.3474666
 265.6000061    0.3094167
 265.8000183    0.3078284
 266.0000000    0.2676531
 266.2000122    0.2581007
 266.4000244    0.2612495
 266.6000061    0.3012531
 266.8000183    0.2823164
 267.0000000    0.2789122
 267.2000122    0.2873687
 267.4000244    0.2887466
 267.6000061    0.3074248
 267.8000183    0.3014646
 268.0000000    0.3197836
 268.2000122    0.3204966
 268.4000244    0.3215939
 268.6000061    0.3100399
 268.8000183    0.3205604
 269.0000000    0.3193997
 269.2000122    0.3250306
 269.4000244    0.3278557
 269.6000061    0.3272874
 269.8000183    0.3376818
 270.0000000    0.3306100
 270.2000122    0.3291654
 270.4000244    0.3551228
 270.6000061    0.2737503
 270.8000183    0.3103633
 271.0000000    0.3061138
 271.2000122    0.3318841
 271.4000244    0.3151795
 271.6000061    0.3517465
 271.8000183    0.3094302
 272.0000000    0.3428849
 272.2000122    0.2963720
 272.4000244    0.3278562
 272.6000061    0.2825515
 272.8000183    0.3379222
 273.0000000    0.3245509
 273.2000122    0.2941173
 273.4000244    0.2745362
 273.6000061    0.2719444
 273.8000183    0.2634125
 274.0000000    0.3320698
 274.2000122    0.3263412
 274.4000244    0.3577121
 274.6000061    0.3326153
 274.8000183    0.3283251
 275.0000000    0.3301883
 275.2000122    0.3367120
 275.4000244    0.3294029
 275.6000061    0.3053086
 275.8000183    0.3079541
 276.0000000    0.3032842
 276.2000122    0.2870224
 276.4000244    0.2724556
 276.6000061    0.2607563
 276.8000183    0.3011680
 277.0000000    0.2975837
 277.2000122    0.2772811
 277.4000244    0.2720974
 277.6000061    0.2932654
 277.8000183    0.2904213
 278.0000000    0.2827942
 278.2000122    0.2809708
 278.4000244    0.2994040
 278.6000061    0.3044200
 278.8000183    0.2696243
 279.0000000    0.2923888
 279.2000122    0.2764881
 279.4000244    0.2933139
 279.6000061    0.2904669
 279.8000183    0.2938326
 280.0000000    0.3025065
 280.2000122    0.2961237
 280.4000244    0.3192790
 280.6000061    0.3603775
 280.8000183    0.3683354
 281.0000000    0.3719111
 281.2000122    0.4036463
 281.4000244    0.3838118
 281.6000061    0.3949067
 281.8000183    0.3626746
 282.0000000    0.3799476
 282.2000122    0.4175663
 282.4000244    0.4146175
 282.6000061    0.3986063
 282.8000183    0.4495539
 283.0000000    0.4062695
 283.2000122    0.4056111
 283.4000244    0.4053268
 283.6000061    0.4144034
 283.8000183    0.4030842
 284.0000000    0.3862084
 284.2000122    0.4005460
 284.4000244    0.3935077
 284.6000061    0.3840550
 284.8000183    0.4222953
 285.0000000    0.4230296
 285.2000122    0.4086215
 285.4000244    0.3831507
 285.6000061    0.4129555
 285.8000183    0.4109738
 286.0000000    0.3978572
 286.2000122    0.3991472
 286.4000244    0.3944801
 286.6000061    0.4094177
 286.8000183    0.4063738
 287.0000000    0.3929064
 287.2000122    0.4119176
 287.4000244    0.4096887
 287.6000061    0.4122079
 287.8000183    0.3981954
 288.0000000    0.3968482
 288.2000122    0.4546534
 288.4000244    0.4719643
 288.6000061    0.4623609
 288.8000183    0.5056115
 289.0000000    0.5009049
 289.2000122    0.4991097
 289.4000244    0.4792168
 289.6000061    0.4780337
 289.8000183    0.4740898
 290.0000000    0.4709553
 290.2000122    0.4707844
 290.4000244    0.4699768
 290.6000061    0.4212512
 290.8000183    0.4068236
 291.0000000    0.4090312
 291.2000122    0.3975314
 291.4000244    0.3912501
 291.6000061    0.3729677
 291.8000183    0.3540584
 292.0000000    0.3914407
 292.2000122    0.3456813
 292.4000244    0.3574786
 292.6000061    0.3428530
 292.8000183    0.3582100
 293.0000000    0.3890987
 293.2000122    0.3746415
 293.4000244    0.3774966
 293.6000061    0.3652171
 293.8000183    0.3571469
 294.0000000    0.3605811
 294.2000122    0.3465826
 294.4000244    0.3693692
 294.6000061    0.3459204
 294.8000183    0.3438788
 295.0000000    0.3609875
 295.2000122    0.3894786
 295.4000244    0.3475889
 295.6000061    0.3507412
 295.8000183    0.3826684
 296.0000000    0.3462820
 296.2000122    0.3444304
 296.4000244    0.3578733
 296.6000061    0.3580105
 296.8000183    0.3815776
 297.0000000    0.3604543
 297.2000122    0.3660231
 297.4000244    0.3458927
 297.6000061    0.3578791
 297.8000183    0.3560953
 298.0000000    0.4040076
 298.2000122    0.3597563
 298.4000244    0.3614459
 298.6000061    0.3861756
 298.8000183    0.3621841
 299.0000000    0.3524142
 299.2000122    0.3535869
 299.4000244    0.3711871
 299.6000061    0.3656776
 299.8000183    0.3625010
 300.0000000    0.3612517
 300.2000122    0.3736180
 300.4000244    0.3659934
 300.6000061    0.3645667
 300.8000183    0.3791641
 301.0000000    0.3683977
 301.2000122    0.3680585
 301.4000244    0.3687473
 301.6000061    0.3625970
 301.8000183    0.3588226
 302.0000000    0.3661210
 302.2000122    0.3713480
 302.4000244    0.3690090
 302.6000061    0.3844693
 302.8000183    0.3754906
 303.0000000    0.3808634
 303.2000122    0.3893906
 303.4000244    0.4110845
 303.6000061    0.4013879
 303.8000183    0.4246504
 304.0000000    0.3935539
 304.2000122    0.3886603
 304.4000244    0.3839219
 304.6000061    0.3948064
 304.8000183    0.3904175
 305.0000000    0.3864628
 305.2000122    0.3912988
 305.4000244    0.3820854
 305.6000061    0.3920623
 305.8000183    0.3746695
 306.0000000    0.3899331
 306.2000122    0.3934541
 306.4000244    0.3770349
 306.6000061    0.3921883
 306.8000183    0.4139358
 307.0000000    0.3683586
 307.2000122    0.3928669
 307.4000244    0.3862694
 307.6000061    0.3773709
 307.8000183    0.3677425
 308.0000000    0.3910887
 308.2000122    0.3788357
 308.4000244    0.3735746
 308.6000061    0.3572398
 308.8000183    0.3755222
 309.0000000    0.3722904
 309.2000122    0.3675089
 309.4000244    0.3834662
 309.6000061    0.3888862
 309.8000183    0.3618348
 310.0000000    0.3712042
 310.2000122    0.3783531
 310.4000244    0.3746510
 310.6000061    0.3889138
 310.8000183    0.3598354
 311.0000000    0.3686955
 311.2000122    0.3394755
 311.4000244    0.3603801
 311.6000061    0.3692818
 311.8000183    0.3208176
 312.0000000    0.3363423
 312.2000122    0.3152853
 312.4000244    0.3260183
 312.6000061    0.3638691
 312.8000183    0.3213172
 313.0000000    0.3434302
 313.2000122    0.3271806
 313.4000244    0.3422257
 313.6000061    0.3310544
 313.8000183    0.3580295
 314.0000000    0.3562788
 314.2000122    0.3798892
 314.4000244    0.3786771
 314.6000061    0.3994580
 314.8000183    0.3346578
 315.0000000    0.3100728
 315.2000122    0.2940660
 315.4000244    0.3042148
 315.6000061    0.2959406
 315.8000183    0.2978733
 316.0000000    0.2775427
 316.2000122    0.3136968
 316.4000244    0.2825394
 316.6000061    0.2867797
 316.8000183    0.3023990
 317.0000000    0.3142008
 317.2000122    0.3048969
 317.4000244    0.3256807
 317.6000061    0.3432600
 317.8000183    0.3099743
 318.0000000    0.3403536
 318.2000122    0.3724049
 318.4000244    0.3273490
 318.6000061    0.2911498
 318.8000183    0.2606610
 319.0000000    0.3354509
 319.2000122    0.2558688
 319.4000244    0.2447843
 319.6000061    0.2746565
 319.8000183    0.2914225
 320.0000000    0.2951441
 320.2000122    0.2723663
 320.4000244    0.2736584
 320.6000061    0.2787363
 320.8000183    0.2734640
 321.0000000    0.2774902
 321.2000122    0.2622048
 321.4000244    0.2516299
 321.6000061    0.2923115
 321.8000183    0.2681669
 322.0000305    0.2694686
 322.2000122    0.2747174
 322.4000244    0.2600026
 322.6000061    0.2805169
 322.8000183    0.2614116
 323.0000305    0.2512170
 323.2000122    0.2691589
 323.4000244    0.2684723
 323.6000061    0.2782307
 323.8000183    0.2770546
 324.0000305    0.2752850
 324.2000122    0.2738387
 324.4000244    0.2680171
 324.6000061    0.2693952
 324.8000183    0.3088242
 325.0000305    0.2726431
 325.2000122    0.3152784
 325.4000244    0.2883678
 325.6000061    0.2953374
 325.8000183    0.2923690
 326.0000305    0.2974373
 326.2000122    0.2834135
 326.4000244    0.2815167
 326.6000061    0.2913386
 326.8000183    0.2780870
 327.0000305    0.2972777
 327.2000122    0.2563067
 327.4000244    0.2990886
 327.6000061    0.3001034
 327.8000183    0.3116165
 328.0000305    0.2949978
 328.2000122    0.2948381
 328.4000244    0.3242142
 328.6000061    0.3022630
 328.8000183    0.2771720
 329.0000305    0.2904274
 329.2000122    0.3017639
 329.4000244    0.2615062
 329.6000061    0.2498092
 329.8000183    0.2508498
 330.0000305    0.2755459
 330.2000122    0.2740204
 330.4000244    0.2729923
 330.6000061    0.2846097
 330.8000183    0.2958665
 331.0000305    0.3233385
 331.2000122    0.3031662
 331.4000244    0.3130179
 331.6000061    0.3067962
 331.8000183    0.2843869
 332.0000305    0.2819963
 332.2000122    0.3099244
 332.4000244    0.2633359
 332.6000061    0.2774883
 332.8000183    0.2954930
 333.0000305    0.2836241
 333.2000122    0.2826580
 333.4000244    0.2876079
 333.6000061    0.2808231
 333.8000183    0.3251331
 334.0000305    0.3161160
 334.2000122    0.3062477
 334.4000244    0.3152920
 334.6000061    0.2977087
 334.8000183    0.3003357
 335.0000305    0.3296112
 335.2000122    0.3715900
 335.4000244    0.3676036
 335.6000061    0.3385864
 335.8000183    0.3261267
 336.0000305    0.3732997
 336.2000122    0.4037135
 336.4000244    0.3122356
 336.6000061    0.3857898
 336.8000183    0.3487320
 337.0000305    0.3408646
 337.2000122    0.3352177
 337.4000244    0.3223468
 337.6000061    0.3442206
 337.8000183    0.3585663
 338.0000305    0.3012140
 338.2000122    0.3289517
 338.4000244    0.3043717
 338.6000061    0.3084705
 338.8000183    0.2461533
 339.0000305    0.2878960
 339.2000122    0.2701880
 339.4000244    0.2764170
 339.6000061    0.2891596
 339.8000183    0.3259890
 340.0000305    0.3750275
 340.2000122    0.3316053
 340.4000244    0.3064780
 340.6000061    0.3513753
 340.8000183    0.3418975
 341.0000305    0.3350874
 341.2000122    0.3300065
 341.4000244    0.3300228
 341.6000061    0.3439028
 341.8000183    0.3503012
 342.0000305    0.3107679
 342.2000122    0.3447179
 342.4000244    0.3151027
 342.6000061    0.3421403
 342.8000183    0.3329775
 343.0000305    0.3277184
 343.2000122    0.3138081
 343.4000244    0.3389727
 343.6000061    0.3435826
 343.8000183    0.3906703
 344.0000305    0.3545087
 344.2000122    0.3381403
 344.4000244    0.3436803
 344.6000061    0.3325006
 344.8000183    0.3710861
 345.0000305    0.3352090
 345.2000122    0.3674859
 345.4000244    0.3510505
 345.6000061    0.3699390
 345.8000183    0.3292786
 346.0000305    0.3145567
 346.2000122    0.2690070
 346.4000244    0.2965230
 346.6000061    0.3060186
 346.8000183    0.2870215
 347.0000305    0.2823182
 347.2000122    0.2960306
 347.4000244    0.2765828
 347.6000061    0.2886162
 347.8000183    0.3117659
 348.0000305    0.2922598
 348.2000122    0.3066428
 348.4000244    0.3124785
 348.6000061    0.2862014
 348.8000183    0.2728096
 349.0000305    0.3182973
 349.2000122    0.3218788
 349.4000244    0.2939385
 349.6000061    0.3054043
 349.8000183    0.2995066
 350.0000305    0.3135753
 350.2000122    0.3598736
 350.4000244    0.3247539
 350.6000061    0.3857367
 350.8000183    0.3517806
 351.0000305    0.3707412
 351.2000122    0.3635229
 351.4000244    0.3822496
 351.6000061    0.3585663
 351.8000183    0.3700453
 352.0000305    0.3313599
 352.2000122    0.3068703
 352.4000244    0.3267708
 352.6000061    0.2997087
 352.8000183    0.3318593
 353.0000305    0.3072726
 353.2000122    0.2818108
 353.4000244    0.2819525
 353.6000061    0.3278951
 353.8000183    0.3209664
 354.0000305    0.2979837
 354.2000122    0.3579387
 354.4000244    0.2961583
 354.6000061    0.3436193
 354.8000183    0.3387913
 355.0000305    0.3869585
 355.2000122    0.3761633
 355.4000244    0.3829996
 355.6000061    0.3812209
 355.8000183    0.3813616
 356.0000305    0.3528370
 356.2000122    0.3883466
 356.4000244    0.3662766
 356.6000061    0.3487465
 356.8000183    0.3466249
 357.0000305    0.3510804
 357.2000122    0.3625435
 357.4000244    0.3990964
 357.6000061    0.3658321
 357.8000183    0.3513979
 358.0000305    0.3398392
 358.2000122    0.3407880
 358.4000244    0.3579084
 358.6000061    0.3296288
 358.8000183    0.3267643
 359.0000305    0.3466927
 359.2000122    0.3560358
 359.4000244    0.3566515
 359.6000061    0.3601721
 359.8000183    0.3730222
 360.0000305    0.3966609
 360.2000122    0.3881952
 360.4000244    0.3746763
 360.6000061    0.3768400
 360.8000183    0.3701581
 361.0000305    0.3350908
 361.2000122    0.3266980
 361.4000244    0.3039053
 361.6000061    0.3104787
 361.8000183    0.3131865
 362.0000305    0.3334542
 362.2000122    0.3344583
 362.4000244    0.2892431
 362.6000061    0.3005578
 362.8000183    0.2827211
 363.0000305    0.3030273
 363.2000122    0.2781828
 363.4000244    0.2812646
 363.6000061    0.3128402
 363.8000183    0.3199618
 364.0000305    0.3317386
 364.2000122    0.3081454
 364.4000244    0.2986096
 364.6000061    0.3160326
 364.8000183    0.2939436
 365.0000305    0.2948559
 365.2000122    0.3080304
 365.4000244    0.3130983
 365.6000061    0.2956029
 365.8000183    0.3323698
 366.0000305    0.3229977
 366.2000122    0.3469383
 366.4000244    0.3466519
 366.6000061    0.2769705
 366.8000183    0.3120198
 367.0000305    0.3443651
 367.2000122    0.3158222
 367.4000244    0.3414390
 367.6000061    0.3192981
 367.8000183    0.2360370
 368.0000305    0.3167783
 368.2000122    0.2974077
 368.4000244    0.2406674
 368.6000061    0.2814086
 368.8000183    0.3876342
 369.0000305    0.3759547
 369.2000122    0.3694276
 369.4000244    0.3818759
 369.6000061    0.3292838
 369.8000183    0.3273787
 370.0000305    0.3141710
 370.2000122    0.3195374
 370.4000244    0.3200793
 370.6000061    0.3325855
 370.8000183    0.3266120
 371.0000305    0.3339698
 371.2000122    0.3201202
 371.4000244    0.2925450
 371.6000061    0.2598646
 371.8000183    0.2876313
 372.0000305    0.3158326
 372.2000122    0.3220224
 372.4000244    0.3032089
 372.6000061    0.2719253
 372.8000183    0.3203282
 373.0000305    0.2794656
 373.2000122    0.2890529
 373.4000244    0.3097456
 373.6000061    0.3221716
 373.8000183    0.3225353
 374.0000305    0.2988409
 374.2000122    0.3181710
 374.4000244    0.2490858
 374.6000061    0.2714632
 374.8000183    0.2830492
 375.0000305    0.2793959
 375.2000122    0.2497695
 375.4000244    0.2932396
 375.6000061    0.2757049
 375.8000183    0.2958288
 376.0000305    0.2707192
 376.2000122    0.2989959
 376.4000244    0.3051814
 376.6000061    0.2953725
 376.8000183    0.3165820
 377.0000305    0.3254373
 377.2000122    0.3206419
 377.4000244    0.3380300
 377.6000061    0.3240900
 377.8000183    0.3251032
 378.0000305    0.3029860
 378.2000122    0.3019110
 378.4000244    0.3120280
 378.6000061    0.3066393
 378.8000183    0.3208471
 379.0000305    0.2983750
 379.2000122    0.3101945
 379.4000244    0.3243941
 379.6000061    0.3166454
 379.8000183    0.3217110
 380.0000305    0.3333421
 380.2000122    0.3081879
 380.4000244    0.3155378
 380.6000061    0.3165748
 380.8000183    0.2882401
 381.0000305    0.3126632
 381.2000122    0.3281979
 381.4000244    0.3245171
 381.6000061    0.3062645
 381.8000183    0.2787679
 382.0000305    0.2818810
 382.2000122    0.2918551
 382.4000244    0.2878462
 382.6000061    0.3126213
 382.8000183    0.2836881
 383.0000305    0.2888081
 383.2000122    0.2821957
 383.4000244    0.2942199
 383.6000061    0.2846474
 383.8000183    0.2854840
 384.0000305    0.2900123
 384.2000122    0.2789091
 384.4000244    0.2950239
 384.6000061    0.2685552
 384.8000183    0.2574745
 385.0000305    0.2617887
 385.2000122    0.2837530
 385.4000244    0.2649509
 385.6000061    0.2840745
 385.8000183    0.2510402
 386.0000305    0.2862632
 386.2000122    0.2665592
 386.4000244    0.2660566
 386.6000061    0.2662142
 386.8000183    0.2506287
 387.0000305    0.3022135
 387.2000122    0.3345352
 387.4000244    0.2907269
 387.6000061    0.3106963
 387.8000183    0.3071939
 388.0000305    0.3961432
 388.2000122    0.3001320
 388.4000244    0.3022415
 388.6000061    0.2593445
 388.8000183    0.2946520
 389.0000305    0.2736601
 389.2000122    0.2730142
 389.4000244    0.2653738
 389.6000061    0.3255020
 389.8000183    0.3463471
 390.0000305    0.3464032
 390.2000122    0.3478525
 390.4000244    0.3289148
 390.6000061    0.3292386
 390.8000183    0.3374037
 391.0000305    0.3123170
 391.2000122    0.3267412
 391.4000244    0.3367054
 391.6000061    0.3164367
 391.8000183    0.3314613
 392.0000305    0.3018439
 392.2000122    0.3325368
 392.4000244    0.3070735
 392.6000061    0.2984371
 392.8000183    0.3347720
 393.0000305    0.3231524
 393.2000122    0.3201205
 393.4000244    0.3267775
 393.6000061    0.3411473
 393.8000183    0.3315071
 394.0000305    0.3428603
 394.2000122    0.3344827
 394.4000244    0.3188922
 394.6000061    0.3695451
 394.8000183    0.3482610
 395.0000305    0.3529796
 395.2000122    0.3668549
 395.4000244    0.3445055
 395.6000061    0.3471934
 395.8000183    0.3493383
 396.0000305    0.3535998
 396.2000122    0.3336032
 396.4000244    0.3590036
 396.6000061    0.3395990
 396.8000183    0.2663787
 397.0000305    0.3201294
 397.2000122    0.3353002
 397.4000244    0.3472580
 397.6000061    0.3356661
 397.8000183    0.3171901
 398.0000305    0.3218752
 398.2000122    0.3105135
 398.4000244    0.2960978
 398.6000061    0.2888814
 398.8000183    0.2913698
 399.0000305    0.3153750
 399.2000122    0.3121400
 399.4000244    0.3018131
 399.6000061    0.2848182
 399.8000183    0.2730602
 400.0000305    0.2468532
 400.2000122    0.2762399
 400.4000244    0.2673469
 400.6000061    0.2893819
 400.8000183    0.2843799
 401.0000305    0.2661948
 401.2000122    0.2696380
 401.4000244    0.2593841
 401.6000061    0.2782318
 401.8000183    0.3048396
 402.0000305    0.2938319
 402.2000122    0.3029303
 402.4000244    0.3220890
 402.6000061    0.3041070
 402.8000183    0.2417059
 403.0000305    0.3002313
 403.2000122    0.2776516
 403.4000244    0.2897806
 403.6000061    0.2714792
 403.8000183    0.2642676
 404.0000305    0.2729423
 404.2000122    0.2536429
 404.4000244    0.2953519
 404.6000061    0.3191805
 404.8000183    0.3221954
 405.0000305    0.3344759
 405.2000122    0.3332746
 405.4000244    0.3244944
 405.6000061    0.3203647
 405.8000183    0.3176818
 406.0000305    0.3212352
 406.2000122    0.3557448
 406.4000244    0.3334485
 406.6000061    0.3153148
 406.8000183    0.3541549
 407.0000305    0.3502213
 407.2000122    0.3105404
 407.4000244    0.2831356
 407.6000061    0.3336557
 407.8000183    0.2954841
 408.0000305    0.2816908
 408.2000122    0.3036346
 408.4000244    0.3228742
 408.6000061    0.3036076
 408.8000183    0.2872513
 409.0000305    0.2999976
 409.2000122    0.2830679
 409.4000244    0.3083399
 409.6000061    0.2884189
 409.8000183    0.3016744
 410.0000305    0.3006451
 410.2000122    0.2869291
 410.4000244    0.2881337
 410.6000061    0.3091503
 410.8000183    0.3265923
 411.0000305    0.3181945
 411.2000122    0.3321219
 411.4000244    0.3415823
 411.6000061    0.3465940
 411.8000183    0.3624298
 412.0000305    0.3683153
 412.2000122    0.3626126
 412.4000244    0.3545158
 412.6000061    0.3808462
 412.8000183    0.3597323
 413.0000305    0.3612123
 413.2000122    0.3837774
 413.4000244    0.3748993
 413.6000061    0.3888733
 413.8000183    0.3592697
 414.0000305    0.3750074
 414.2000122    0.3673761
 414.4000244    0.3369528
 414.6000061    0.3558757
 414.8000183    0.3385097
 415.0000305    0.3472731
 415.2000122    0.3343308
 415.4000244    0.3403496
 415.6000061    0.3485049
 415.8000183    0.3360167
 416.0000305    0.3509764
 416.2000122    0.3378763
 416.4000244    0.3494414
 416.6000061    0.3473587
 416.8000183    0.3402427
 417.0000305    0.3571264
 417.2000122    0.3503540
 417.4000244    0.3164654
 417.6000061    0.2833935
 417.8000183    0.3637771
 418.0000305    0.3398053
 418.2000122    0.3565190
 418.4000244    0.3533377
 418.6000061    0.3257431
 418.8000183    0.3150149
 419.0000305    0.3280270
 419.2000122    0.3334731
 419.4000244    0.3122706
 419.6000061    0.3300870
 419.8000183    0.3276717
 420.0000305    0.3262999
 420.2000122    0.2999370
 420.4000244    0.2500255
 420.6000061    0.2786851
 420.8000183    0.2860809
 421.0000305    0.2637986
 421.2000122    0.2577633
 421.4000244    0.2740437
 421.6000061    0.2695430
 421.8000183    0.2984148
 422.0000305    0.2821014
 422.2000122    0.2624490
 422.4000244    0.2754925
 422.6000061    0.2847480
 422.8000183    0.2789328
 423.0000305    0.2456042
 423.2000122    0.2637653
 423.4000244    0.2693126
 423.6000061    0.2520636
 423.8000183    0.2755576
 424.0000305    0.2840990
 424.2000122    0.2809571
 424.4000244    0.2655158
 424.6000061    0.2673599
 424.8000183    0.2905010
 425.0000305    0.2515633
 425.2000122    0.2973386
 425.4000244    0.3294345
 425.6000061    0.3284774
 425.8000183    0.3323264
 426.0000305    0.3395185
 426.2000122    0.3432082
 426.4000244    0.3528970
 426.6000061    0.3149423
 426.8000183    0.3138964
 427.0000305    0.3430149
 427.2000122    0.3308982
 427.4000244    0.3318858
 427.6000061    0.3060434
 427.8000183    0.3257538
 428.0000305    0.3529203
 428.2000122    0.3384191
 428.4000244    0.3278292
 428.6000061    0.3508869
 428.8000183    0.3548262
 429.0000305    0.3254668
 429.2000122    0.3282727
 429.4000244    0.3167398
 429.6000061    0.3310435
 429.8000183    0.3253484
 430.0000305    0.3350356
 430.2000122    0.3391501
 430.4000244    0.3518588
 430.6000061    0.3357027
 430.8000183    0.3206995
 431.0000305    0.3338380
 431.2000122    0.3671932
 431.4000244    0.3272055
 431.6000061    0.3223281
 431.8000183    0.3171338
 432.0000305    0.3283278
 432.2000122    0.3100672
 432.4000244    0.3200211
 432.6000061    0.3242914
 432.8000183    0.2969246
 433.0000305    0.2571824
 433.2000122    0.2582397
 433.4000244    0.2941758
 433.6000061    0.2769554
 433.8000183    0.2664015
 434.0000305    0.2995561
 434.2000122    0.2743437
 434.4000244    0.3157049
 434.6000061    0.3266690
 434.8000183    0.3353290
 435.0000305    0.3446757
 435.2000122    0.3522260
 435.4000244    0.3372138
 435.6000061    0.3346227
 435.8000183    0.3452781
 436.0000305    0.3400357
 436.2000122    0.3399048
 436.4000244    0.3309270
 436.6000061    0.3478718
 436.8000183    0.3498155
 437.0000305    0.3232454
 437.2000122    0.3231342
 437.4000244    0.3206778
 437.6000061    0.3468525
 437.8000183    0.3185649
 438.0000305    0.3388309
 438.2000122    0.3155020
 438.4000244    0.3342555
 438.6000061    0.3180801
 438.8000183    0.3403177
 439.0000305    0.3460919
 439.2000122    0.3337086
 439.4000244    0.3636745
 439.6000061    0.3434116
 439.8000183    0.3604554
 440.0000305    0.3370023
 440.2000122    0.3329189
 440.4000244    0.3385891
 440.6000061    0.3531365
 440.8000183    0.3463612
 441.0000305    0.3402673
 441.2000122    0.3751248
 441.4000244    0.3597056
 441.6000061    0.3792533
 441.8000183    0.3687626
 442.0000305    0.3276711
 442.2000122    0.3542749
 442.4000244    0.3326142
 442.6000061    0.3349721
 442.8000183    0.3432012
 443.0000305    0.3322454
 443.2000122    0.3238315
 443.4000244    0.2878625
 443.6000061    0.3081620
 443.8000183    0.3018083
 444.0000305    0.3360415
 444.2000122    0.3543034
 444.4000244    0.3144713
 444.6000061    0.3192775
 444.8000183    0.3358706
 445.0000305    0.3199659
 445.2000122    0.3145719
 445.4000244    0.3300426
 445.6000061    0.3167261
 445.8000183    0.3354136
 446.0000305    0.3226842
 446.2000122    0.3259410
 446.4000244    0.3184958
 446.6000061    0.3249859
 446.8000183    0.3300461
 447.0000305    0.3411555
 447.2000122    0.3329389
 447.4000244    0.3082171
 447.6000061    0.3281894
 447.8000183    0.3098147
 448.0000305    0.3132484
 448.2000122    0.3079489
 448.4000244    0.3058271
 448.6000061    0.3099423
 448.8000183    0.3289500
 449.0000305    0.2799738
 449.2000122    0.2911159
 449.4000244    0.3114895
 449.6000061    0.3063779
 449.8000183    0.3062826
 450.0000305    0.3339071
 450.2000122    0.3389415
 450.4000244    0.3211097
 450.6000366    0.3339791
 450.8000183    0.3162879
 451.0000305    0.3336095
 451.2000122    0.2956966
 451.4000244    0.3116063
 451.6000366    0.3314291
 451.8000183    0.3374079
 452.0000305    0.2735085
 452.2000122    0.2627993
 452.4000244    0.3084054
 452.6000366    0.3364203
 452.8000183    0.3248095
 453.0000305    0.3288524
 453.2000122    0.3554500
 453.4000244    0.3540560
 453.6000366    0.3382684
 453.8000183    0.3193721
 454.0000305    0.3191128
 454.2000122    0.3375750
 454.4000244    0.3536315
 454.6000366    0.3362194
 454.8000183    0.3602125
 455.0000305    0.3571417
 455.2000122    0.3355161
 455.4000244    0.3373336
 455.6000366    0.3467523
 455.8000183    0.3377182
 456.0000305    0.3446187
 456.2000122    0.3456255
 456.4000244    0.3412575
 456.6000366    0.3381034
 456.8000183    0.2951742
 457.0000305    0.2840339
 457.2000122    0.2766837
 457.4000244    0.3160558
 457.6000366    0.3330654
 457.8000183    0.3129002
 458.0000305    0.3186407
 458.2000122    0.3214662
 458.4000244    0.2795603
 458.6000366    0.2760342
 458.8000183    0.3035794
 459.0000305    0.2924636
 459.2000122    0.2663080
 459.4000244    0.2397823
 459.6000366    0.2747713
 459.8000183    0.2731481
 460.0000305    0.2776533
 460.2000122    0.3078553
 460.4000244    0.3146261
 460.6000366    0.3114779
 460.8000183    0.3102513
 461.0000305    0.3028321
 461.2000122    0.3061818
 461.4000244    0.3014099
 461.6000366    0.2942846
 461.8000183    0.2788462
 462.0000305    0.2776780
 462.2000122    0.2817127
 462.4000244    0.3297892
 462.6000366    0.2739512
 462.8000183    0.2898618
 463.0000305    0.3124308
 463.2000122    0.2787640
 463.4000244    0.2656752
 463.6000366    0.3056267
 463.8000183    0.2792058
 464.0000305    0.2998611
 464.2000122    0.3049212
 464.4000244    0.3099685
 464.6000366    0.2855676
 464.8000183    0.2429534
 465.0000305    0.2621982
 465.2000122    0.2655802
 465.4000244    0.2673829
 465.6000366    0.2914163
 465.8000183    0.2887667
 466.0000305    0.3065014
 466.2000122    0.3126786
 466.4000244    0.3062472
 466.6000366    0.2746019
 466.8000183    0.2805231
 467.0000305    0.2868473
 467.2000122    0.2515258
 467.4000244    0.2602394
 467.6000366    0.2865583
 467.8000183    0.3350906
 468.0000305    0.2315199
 468.2000122    0.2237240
 468.4000244    0.2233298
 468.6000366    0.1904633
 468.8000183    0.2079308
 469.0000305    0.2089507
 469.2000122    0.2104285
 469.4000244    0.2138726
 469.6000366    0.2192373
 469.8000183    0.2047897
 470.0000305    0.2260629
 470.2000122    0.2367452
 470.4000244    0.2181180
 470.6000366    0.2309994
 470.8000183    0.2351126
 471.0000305    0.2194310
 471.2000122    0.2169599
 471.4000244    0.2270241
 471.6000366    0.2234726
 471.8000183    0.2376549
 472.0000305    0.2415612
 472.2000122    0.2388925
 472.4000244    0.2519837
 472.6000366    0.2544420
 472.8000183    0.2522898
 473.0000305    0.2896003
 473.2000122    0.2772569
 473.4000244    0.2649649
 473.6000366    0.2717777
 473.8000183    0.2881578
 474.0000305    0.2799941
 474.2000122    0.2703852
 474.4000244    0.2593324
 474.6000366    0.2609617
 474.8000183    0.2836676
 475.0000305    0.2757613
 475.2000122    0.2827578
 475.4000244    0.2612010
 475.6000366    0.2642030
 475.8000183    0.2813811
 476.0000305    0.2778233
 476.2000122    0.2843775
 476.4000244    0.2604414
 476.6000366    0.2778538
 476.8000183    0.2588771
 477.0000305    0.2693416
 477.2000122    0.2797861
 477.4000244    0.2728588
 477.6000366    0.2678780
 477.8000183    0.2625737
 478.0000305    0.2661184
 478.2000122    0.2764145
 478.4000244    0.2882406
 478.6000366    0.2869236
 478.8000183    0.2722199
 479.0000305    0.2632792
 479.2000122    0.2633193
 479.4000244    0.2684910
 479.6000366    0.2754041
 479.8000183    0.2680467
 480.0000305    0.2824626
 480.2000122    0.2674609
 480.4000244    0.2750135
 480.6000366    0.2785252
 480.8000183    0.2396359
 481.0000305    0.2870043
 481.2000122    0.2816248
 481.4000244    0.2709169
 481.6000366    0.2644227
 481.8000183    0.2724799
 482.0000305    0.2655077
 482.2000122    0.2630554
 482.4000244    0.2643974
 482.6000366    0.2749238
 482.8000183    0.2640983
 483.0000305    0.2719035
 483.2000122    0.2676839
 483.4000244    0.2650794
 483.6000366    0.2566671
 483.8000183    0.2727592
 484.0000305    0.2582959
 484.2000122    0.2694687
 484.4000244    0.2687169
 484.6000366    0.2787008
 484.8000183    0.2718386
 485.0000305    0.2527884
 485.2000122    0.2679691
 485.4000244    0.2705209
 485.6000366    0.2645932
 485.8000183    0.2610910
 486.0000305    0.2661988
 486.2000122    0.2783966
 486.4000244    0.2737987
 486.6000366    0.2720251
 486.8000183    0.2725222
 487.0000305    0.2696555
 487.2000122    0.2658527
 487.4000244    0.2891587
 487.6000366    0.2635336
 487.8000183    0.2743066
 488.0000305    0.2698134
 488.2000122    0.2818365
 488.4000244    0.2817319
 488.6000366    0.2673278
 488.8000183    0.2833019
 489.0000305    0.2730144
 489.2000122    0.2609554
 489.4000244    0.2701961
 489.6000366    0.2592490
 489.8000183    0.2711815
 490.0000305    0.2631945
 490.2000122    0.2705244
 490.4000244    0.2695479
 490.6000366    0.2717633
 490.8000183    0.2622702
 491.0000305    0.2726847
 491.2000122    0.2722301
 491.4000244    0.2715886
 491.6000366    0.2669108
 491.8000183    0.2717634
 492.0000305    0.2686333
 492.2000122    0.2648770
 492.4000244    0.2452157
 492.6000366    0.2719306
 492.8000183    0.2646746
 493.0000305    0.2621580
 493.2000122    0.2510161
 493.4000244    0.2640406
 493.6000366    0.2665377
 493.8000183    0.2678089
 494.0000305    0.2348031
 494.2000122    0.2692394
 494.4000244    0.2734179
 494.6000366    0.2771881
 494.8000183    0.2538002
 495.0000305    0.2580574
 495.2000122    0.2763346
 495.4000244    0.2931870
 495.6000366    0.2499927
 495.8000183    0.2736481
 496.0000305    0.2496349
 496.2000122    0.2608663
 496.4000244    0.2756726
 496.6000366    0.2620475
 496.8000183    0.2581156
 497.0000305    0.2651384
 497.2000122    0.2666109
 497.4000244    0.2854575
 497.6000366    0.2759721
 497.8000183    0.2867737
 498.0000305    0.2648926
 498.2000122    0.2757094
 498.4000244    0.2640762
 498.6000366    0.2807504
 498.8000183    0.2780368
 499.0000305    0.2609977
 499.2000122    0.2723352
 499.4000244    0.2905179
 499.6000366    0.3005186
 499.8000183    0.2664003
 500.0000305    0.2725695
