# Supplementary material for: Structure and inhibition mechanisms of Mycobacterium tuberculosis essential transporter efflux protein A
Source: Nat Commun. 2025 Apr 1;16:3139. doi: 10.1038/s41467-025-58133-6 (PMC11961569; doi:10.1038/s41467-025-58133-6)
Supplement: Supplementary file 3 — Supplementary Data 1 [file 41467_2025_58133_MOESM3_ESM.zip › supplemental_computational_details/traj_2/data_rep2/rmsd-EPG2.xvg]

# This file was created Wed May 22 14:22:55 2024
# Created by:
#                       :-) GROMACS - gmx rms, 2024.1 (-:
# 
# Executable:   /wynton/home/sali/sreeganb/bin/gromacs/bin/gmx
# Data prefix:  /wynton/home/sali/sreeganb/bin/gromacs
# Working dir:  /wynton/scratch/sreeganb/nitesh-work/membrane-calculations/gromacs/replicate-2
# Command line:
#   gmx rms -f step7_production_rep2_run1.trr -s step7_production_rep2_run1.tpr -o data_2/rmsd-EPG2.xvg -tu ns
# gmx rms is part of G R O M A C S:
#
# Gallium Rubidium Oxygen Manganese Argon Carbon Silicon
#
@    title "RMSD"
@    xaxis  label "Time (ns)"
@    yaxis  label "RMSD (nm)"
@TYPE xy
@ subtitle "EPG2 after lsq fit to EPG2"
   0.0000000    0.0000001
   0.2000000    0.1395681
   0.4000000    0.1180537
   0.6000000    0.1263039
   0.8000000    0.1794335
   1.0000000    0.1906339
   1.2000000    0.1863071
   1.4000001    0.1762399
   1.6000000    0.1623721
   1.8000001    0.2015855
   2.0000000    0.1927548
   2.2000000    0.1847480
   2.4000001    0.2150037
   2.6000001    0.2285330
   2.8000002    0.2015402
   3.0000002    0.2114001
   3.2000000    0.1860587
   3.4000001    0.1959867
   3.6000001    0.2090186
   3.8000002    0.2053812
   4.0000000    0.2016700
   4.2000003    0.2076956
   4.4000001    0.2175689
   4.6000004    0.2401137
   4.8000002    0.2069201
   5.0000000    0.2219427
   5.2000003    0.2904868
   5.4000001    0.2967544
   5.6000004    0.2602159
   5.8000002    0.2436526
   6.0000005    0.2623364
   6.2000003    0.2745888
   6.4000001    0.2716386
   6.6000004    0.2378060
   6.8000002    0.2134508
   7.0000005    0.2205691
   7.2000003    0.2259912
   7.4000006    0.2093461
   7.6000004    0.2261349
   7.8000002    0.2278243
   8.0000000    0.2792009
   8.2000008    0.2571885
   8.4000006    0.2455540
   8.6000004    0.2362117
   8.8000002    0.2479715
   9.0000000    0.2458519
   9.2000008    0.2284038
   9.4000006    0.2458420
   9.6000004    0.2456653
   9.8000002    0.2463287
  10.0000000    0.2785158
  10.2000008    0.2275260
  10.4000006    0.2331169
  10.6000004    0.2361187
  10.8000002    0.2563313
  11.0000010    0.2542903
  11.2000008    0.2099096
  11.4000006    0.2433468
  11.6000004    0.2453294
  11.8000002    0.2227190
  12.0000010    0.2151729
  12.2000008    0.2257677
  12.4000006    0.2234789
  12.6000004    0.2136479
  12.8000002    0.2456303
  13.0000010    0.2028533
  13.2000008    0.2057639
  13.4000006    0.1987433
  13.6000004    0.2214980
  13.8000002    0.2641162
  14.0000010    0.2534874
  14.2000008    0.2385498
  14.4000006    0.2065406
  14.6000004    0.2074484
  14.8000011    0.2389033
  15.0000010    0.2349091
  15.2000008    0.2299537
  15.4000006    0.2352755
  15.6000004    0.2460844
  15.8000011    0.2481278
  16.0000000    0.2471334
  16.2000008    0.2458814
  16.4000015    0.2470134
  16.6000004    0.2340174
  16.8000011    0.2447997
  17.0000000    0.2469897
  17.2000008    0.2281542
  17.4000015    0.2474671
  17.6000004    0.2337712
  17.8000011    0.2720652
  18.0000000    0.2329543
  18.2000008    0.2491660
  18.4000015    0.2659202
  18.6000004    0.2403866
  18.8000011    0.3261262
  19.0000000    0.3252296
  19.2000008    0.3273065
  19.4000015    0.3491911
  19.6000004    0.3609574
  19.8000011    0.3586684
  20.0000000    0.3324282
  20.2000008    0.3178201
  20.4000015    0.3126193
  20.6000004    0.3076478
  20.8000011    0.3522374
  21.0000019    0.3272985
  21.2000008    0.3644936
  21.4000015    0.3115648
  21.6000004    0.3296810
  21.8000011    0.3620968
  22.0000019    0.3566734
  22.2000008    0.3750039
  22.4000015    0.3951330
  22.6000004    0.3688022
  22.8000011    0.3721941
  23.0000019    0.4067721
  23.2000008    0.4200975
  23.4000015    0.3815982
  23.6000004    0.4666140
  23.8000011    0.3943439
  24.0000019    0.3939792
  24.2000008    0.3755018
  24.4000015    0.4219989
  24.6000004    0.4163090
  24.8000011    0.3808239
  25.0000019    0.3694479
  25.2000008    0.3957268
  25.4000015    0.3953129
  25.6000004    0.3655544
  25.8000011    0.3854122
  26.0000019    0.3782328
  26.2000008    0.3985539
  26.4000015    0.3916029
  26.6000004    0.3839707
  26.8000011    0.4058590
  27.0000019    0.4098046
  27.2000008    0.3974702
  27.4000015    0.3934865
  27.6000004    0.3999560
  27.8000011    0.3940481
  28.0000019    0.4193858
  28.2000008    0.3962330
  28.4000015    0.3723670
  28.6000023    0.3657740
  28.8000011    0.3590018
  29.0000019    0.3744677
  29.2000008    0.3866971
  29.4000015    0.3330367
  29.6000023    0.3927092
  29.8000011    0.3262022
  30.0000019    0.3771296
  30.2000008    0.2815664
  30.4000015    0.3622091
  30.6000023    0.3412074
  30.8000011    0.4056449
  31.0000019    0.4021985
  31.2000008    0.3813054
  31.4000015    0.4682025
  31.6000023    0.4633965
  31.8000011    0.4749894
  32.0000000    0.4460137
  32.2000008    0.4443734
  32.4000015    0.4079135
  32.6000023    0.4227615
  32.8000031    0.4337462
  33.0000000    0.4381049
  33.2000008    0.4311643
  33.4000015    0.4392270
  33.6000023    0.4148388
  33.8000031    0.4014522
  34.0000000    0.3992590
  34.2000008    0.4251826
  34.4000015    0.4491895
  34.6000023    0.4512712
  34.8000031    0.4193030
  35.0000000    0.4260148
  35.2000008    0.4158450
  35.4000015    0.4516074
  35.6000023    0.4412020
  35.8000031    0.4539513
  36.0000000    0.4348474
  36.2000008    0.5035761
  36.4000015    0.4946645
  36.6000023    0.5074646
  36.8000031    0.4601974
  37.0000000    0.5031065
  37.2000008    0.4813044
  37.4000015    0.4967594
  37.6000023    0.5106816
  37.8000031    0.4839254
  38.0000000    0.5067179
  38.2000008    0.5102859
  38.4000015    0.5016983
  38.6000023    0.4973330
  38.8000031    0.4864804
  39.0000000    0.4919290
  39.2000008    0.4717444
  39.4000015    0.4778113
  39.6000023    0.5081427
  39.8000031    0.4782066
  40.0000000    0.4970742
  40.2000008    0.4666760
  40.4000015    0.4468074
  40.6000023    0.4580440
  40.8000031    0.4697654
  41.0000038    0.5250235
  41.2000008    0.5429726
  41.4000015    0.5205336
  41.6000023    0.4638520
  41.8000031    0.4698666
  42.0000038    0.4861290
  42.2000008    0.4319026
  42.4000015    0.4439036
  42.6000023    0.4550529
  42.8000031    0.4659944
  43.0000038    0.4310662
  43.2000008    0.4286092
  43.4000015    0.4179395
  43.6000023    0.4559223
  43.8000031    0.4221170
  44.0000038    0.4494019
  44.2000008    0.4720925
  44.4000015    0.4767452
  44.6000023    0.4114193
  44.8000031    0.4009032
  45.0000038    0.3916850
  45.2000008    0.4168592
  45.4000015    0.4218505
  45.6000023    0.3955613
  45.8000031    0.3860720
  46.0000038    0.3652795
  46.2000008    0.4027871
  46.4000015    0.4094059
  46.6000023    0.3634921
  46.8000031    0.3649367
  47.0000038    0.3389072
  47.2000008    0.3514862
  47.4000015    0.3449475
  47.6000023    0.3980486
  47.8000031    0.4152525
  48.0000038    0.4019671
  48.2000008    0.3937072
  48.4000015    0.3966498
  48.6000023    0.4119905
  48.8000031    0.3816052
  49.0000038    0.3922780
  49.2000008    0.3744999
  49.4000015    0.4075125
  49.6000023    0.3974994
  49.8000031    0.3885196
  50.0000038    0.3969617
  50.2000008    0.3740325
  50.4000015    0.4565255
  50.6000023    0.4247691
  50.8000031    0.4260999
  51.0000038    0.3965053
  51.2000008    0.4391519
  51.4000015    0.3935690
  51.6000023    0.4111091
  51.8000031    0.3944839
  52.0000038    0.4155035
  52.2000008    0.3914284
  52.4000015    0.4038057
  52.6000023    0.3939629
  52.8000031    0.3693734
  53.0000038    0.3740818
  53.2000008    0.3621219
  53.4000015    0.4322164
  53.6000023    0.4126106
  53.8000031    0.4416838
  54.0000038    0.4074384
  54.2000008    0.4170702
  54.4000015    0.4247403
  54.6000023    0.4240741
  54.8000031    0.4194532
  55.0000038    0.4355969
  55.2000008    0.4620757
  55.4000015    0.4315810
  55.6000023    0.4993278
  55.8000031    0.5160909
  56.0000038    0.4663697
  56.2000008    0.4732175
  56.4000015    0.4545331
  56.6000023    0.4076447
  56.8000031    0.4329346
  57.0000038    0.4453785
  57.2000046    0.4469427
  57.4000015    0.4599295
  57.6000023    0.4768813
  57.8000031    0.4645091
  58.0000038    0.4677084
  58.2000046    0.4634940
  58.4000015    0.4747860
  58.6000023    0.4511623
  58.8000031    0.4793917
  59.0000038    0.4560856
  59.2000046    0.4887570
  59.4000015    0.4577155
  59.6000023    0.4255581
  59.8000031    0.4386171
  60.0000038    0.3980245
  60.2000046    0.4204341
  60.4000015    0.4159651
  60.6000023    0.3735329
  60.8000031    0.3688823
  61.0000038    0.3671642
  61.2000046    0.3561246
  61.4000015    0.3772649
  61.6000023    0.3689063
  61.8000031    0.3907458
  62.0000038    0.3730062
  62.2000046    0.3209080
  62.4000015    0.3183837
  62.6000023    0.3367739
  62.8000031    0.3451445
  63.0000038    0.3622745
  63.2000046    0.3650843
  63.4000015    0.3590362
  63.6000023    0.3273070
  63.8000031    0.3189749
  64.0000000    0.3187276
  64.2000046    0.3374701
  64.4000015    0.3514847
  64.6000061    0.3494716
  64.8000031    0.3352080
  65.0000000    0.3496311
  65.2000046    0.3195091
  65.4000015    0.3118120
  65.6000061    0.3341146
  65.8000031    0.3179241
  66.0000000    0.3267743
  66.2000046    0.3228170
  66.4000015    0.3408594
  66.6000061    0.3414033
  66.8000031    0.3322813
  67.0000000    0.3376184
  67.2000046    0.3195252
  67.4000015    0.2915972
  67.6000061    0.3309306
  67.8000031    0.3140072
  68.0000000    0.3070649
  68.2000046    0.2943738
  68.4000015    0.3227718
  68.6000061    0.3356157
  68.8000031    0.3124721
  69.0000000    0.3448649
  69.2000046    0.3605122
  69.4000015    0.3466188
  69.6000061    0.3570763
  69.8000031    0.3431877
  70.0000000    0.3305038
  70.2000046    0.3404503
  70.4000015    0.3335260
  70.6000061    0.3459520
  70.8000031    0.3568863
  71.0000000    0.3700227
  71.2000046    0.3559601
  71.4000015    0.3407028
  71.6000061    0.3328143
  71.8000031    0.3182548
  72.0000000    0.3315465
  72.2000046    0.3081715
  72.4000015    0.3457759
  72.6000061    0.3924814
  72.8000031    0.3956397
  73.0000000    0.3945839
  73.2000046    0.3645836
  73.4000015    0.3796182
  73.6000061    0.3869649
  73.8000031    0.3871151
  74.0000000    0.3953547
  74.2000046    0.4406213
  74.4000015    0.4727984
  74.6000061    0.4246606
  74.8000031    0.4091763
  75.0000000    0.4204727
  75.2000046    0.4302868
  75.4000015    0.4362682
  75.6000061    0.4326632
  75.8000031    0.4254532
  76.0000000    0.4522601
  76.2000046    0.4416793
  76.4000015    0.4541570
  76.6000061    0.4481941
  76.8000031    0.4474588
  77.0000000    0.4295817
  77.2000046    0.4514091
  77.4000015    0.4293805
  77.6000061    0.4823248
  77.8000031    0.4737791
  78.0000000    0.4218858
  78.2000046    0.4513556
  78.4000015    0.3799282
  78.6000061    0.3917884
  78.8000031    0.3424223
  79.0000000    0.3203080
  79.2000046    0.3903170
  79.4000015    0.4186242
  79.6000061    0.4280421
  79.8000031    0.4274746
  80.0000000    0.4176337
  80.2000046    0.4356380
  80.4000015    0.4072030
  80.6000061    0.4074264
  80.8000031    0.4277380
  81.0000076    0.4070526
  81.2000046    0.3807676
  81.4000015    0.4322724
  81.6000061    0.4298842
  81.8000031    0.4431785
  82.0000076    0.4386206
  82.2000046    0.4547764
  82.4000015    0.4174795
  82.6000061    0.4353433
  82.8000031    0.4672555
  83.0000076    0.5312076
  83.2000046    0.4652973
  83.4000015    0.4528086
  83.6000061    0.4854889
  83.8000031    0.4346953
  84.0000076    0.4574054
  84.2000046    0.4592282
  84.4000015    0.4853230
  84.6000061    0.4171028
  84.8000031    0.4555057
  85.0000076    0.4823682
  85.2000046    0.4363726
  85.4000015    0.4269944
  85.6000061    0.4501221
  85.8000031    0.3953522
  86.0000076    0.4292926
  86.2000046    0.4133595
  86.4000015    0.4313150
  86.6000061    0.4458930
  86.8000031    0.4395248
  87.0000076    0.4486196
  87.2000046    0.4551316
  87.4000015    0.4284942
  87.6000061    0.4290181
  87.8000031    0.4300485
  88.0000076    0.4645312
  88.2000046    0.4272187
  88.4000015    0.4642346
  88.6000061    0.5069870
  88.8000031    0.4503366
  89.0000076    0.4675128
  89.2000046    0.4531526
  89.4000015    0.4066498
  89.6000061    0.4139484
  89.8000031    0.3171001
  90.0000076    0.4224699
  90.2000046    0.4389924
  90.4000015    0.4407736
  90.6000061    0.4128319
  90.8000031    0.4339900
  91.0000076    0.4737990
  91.2000046    0.4206539
  91.4000015    0.4190698
  91.6000061    0.3733026
  91.8000031    0.4337580
  92.0000076    0.3864214
  92.2000046    0.4322962
  92.4000015    0.4020340
  92.6000061    0.3679741
  92.8000031    0.3645794
  93.0000076    0.3370545
  93.2000046    0.3533312
  93.4000015    0.3940607
  93.6000061    0.3908363
  93.8000031    0.4905317
  94.0000076    0.5020202
  94.2000046    0.4993412
  94.4000015    0.4719160
  94.6000061    0.5646138
  94.8000031    0.5271379
  95.0000076    0.5073258
  95.2000046    0.5010043
  95.4000015    0.5272794
  95.6000061    0.5485206
  95.8000031    0.5727889
  96.0000076    0.5671948
  96.2000046    0.6035039
  96.4000015    0.5934733
  96.6000061    0.5599076
  96.8000031    0.5680695
  97.0000076    0.5568006
  97.2000046    0.5308930
  97.4000015    0.5326635
  97.6000061    0.5502905
  97.8000031    0.5067350
  98.0000076    0.4909259
  98.2000046    0.5068569
  98.4000015    0.5166979
  98.6000061    0.5403486
  98.8000031    0.5223290
  99.0000076    0.5336046
  99.2000046    0.5374830
  99.4000015    0.5381624
  99.6000061    0.5595498
  99.8000031    0.5495461
 100.0000076    0.5482067
 100.2000046    0.5667170
 100.4000015    0.5308523
 100.6000061    0.5045918
 100.8000031    0.5473363
 101.0000076    0.5460417
 101.2000046    0.5676357
 101.4000015    0.5236049
 101.6000061    0.5094165
 101.8000031    0.5114823
 102.0000076    0.5139875
 102.2000046    0.5405227
 102.4000015    0.5069860
 102.6000061    0.5694562
 102.8000031    0.5312173
 103.0000076    0.5005510
 103.2000046    0.5001637
 103.4000015    0.4494470
 103.6000061    0.4836194
 103.8000031    0.4702909
 104.0000076    0.4724390
 104.2000046    0.5112026
 104.4000015    0.4842548
 104.6000061    0.4487018
 104.8000031    0.5058343
 105.0000076    0.4954025
 105.2000046    0.4767199
 105.4000015    0.5197935
 105.6000061    0.4934663
 105.8000031    0.4880229
 106.0000076    0.4933875
 106.2000046    0.5014814
 106.4000015    0.5048209
 106.6000061    0.5217512
 106.8000031    0.5185709
 107.0000076    0.5068515
 107.2000046    0.5137118
 107.4000015    0.4756209
 107.6000061    0.4873261
 107.8000031    0.4775467
 108.0000076    0.4883194
 108.2000046    0.5008763
 108.4000015    0.4845920
 108.6000061    0.5348070
 108.8000031    0.5126354
 109.0000076    0.5043455
 109.2000046    0.4945807
 109.4000015    0.5190416
 109.6000061    0.4985566
 109.8000031    0.4491530
 110.0000076    0.5281029
 110.2000046    0.5246160
 110.4000015    0.5128962
 110.6000061    0.4941987
 110.8000031    0.5331210
 111.0000076    0.5117138
 111.2000046    0.4866645
 111.4000015    0.5214971
 111.6000061    0.4929854
 111.8000031    0.5025859
 112.0000076    0.4916568
 112.2000046    0.4935508
 112.4000015    0.5222349
 112.6000061    0.4933386
 112.8000031    0.5096055
 113.0000076    0.5154560
 113.2000046    0.5084583
 113.4000092    0.5296650
 113.6000061    0.5207271
 113.8000031    0.4815683
 114.0000076    0.5198486
 114.2000046    0.5161058
 114.4000092    0.5127569
 114.6000061    0.5120596
 114.8000031    0.5280733
 115.0000076    0.5031298
 115.2000046    0.5576220
 115.4000092    0.5431059
 115.6000061    0.5107974
 115.8000031    0.4777304
 116.0000076    0.4813063
 116.2000046    0.4347381
 116.4000092    0.4393081
 116.6000061    0.4218331
 116.8000031    0.4658870
 117.0000076    0.4512042
 117.2000046    0.4709189
 117.4000092    0.4661141
 117.6000061    0.5070813
 117.8000031    0.4437449
 118.0000076    0.5162078
 118.2000046    0.4455081
 118.4000092    0.4601390
 118.6000061    0.4499678
 118.8000031    0.4723140
 119.0000076    0.4411047
 119.2000046    0.4420928
 119.4000092    0.5054789
 119.6000061    0.4370585
 119.8000031    0.4942509
 120.0000076    0.4341244
 120.2000046    0.4163969
 120.4000092    0.4793276
 120.6000061    0.4391549
 120.8000031    0.4234067
 121.0000076    0.4539696
 121.2000046    0.4515096
 121.4000092    0.4661696
 121.6000061    0.4871199
 121.8000031    0.5415546
 122.0000076    0.4849539
 122.2000046    0.4230265
 122.4000092    0.5118954
 122.6000061    0.4661550
 122.8000031    0.3686644
 123.0000076    0.4083045
 123.2000046    0.3933545
 123.4000092    0.4424947
 123.6000061    0.4133782
 123.8000031    0.3956818
 124.0000076    0.3900165
 124.2000046    0.3897866
 124.4000092    0.3844868
 124.6000061    0.3701931
 124.8000031    0.3414201
 125.0000076    0.3749242
 125.2000046    0.4073476
 125.4000092    0.3709725
 125.6000061    0.3816051
 125.8000031    0.4249794
 126.0000076    0.4203490
 126.2000046    0.4169757
 126.4000092    0.4238846
 126.6000061    0.4006425
 126.8000031    0.4288944
 127.0000076    0.4724158
 127.2000046    0.4121753
 127.4000092    0.4504524
 127.6000061    0.4620573
 127.8000031    0.4386330
 128.0000000    0.4832809
 128.2000122    0.4334543
 128.4000092    0.3918020
 128.6000061    0.4524428
 128.8000031    0.4478516
 129.0000000    0.4333864
 129.2000122    0.4370236
 129.4000092    0.4008047
 129.6000061    0.4399585
 129.8000031    0.4610652
 130.0000000    0.4587387
 130.2000122    0.4505975
 130.4000092    0.3882929
 130.6000061    0.4275132
 130.8000031    0.4267015
 131.0000000    0.3956290
 131.2000122    0.3993388
 131.4000092    0.4034563
 131.6000061    0.5069609
 131.8000031    0.3963329
 132.0000000    0.3570556
 132.2000122    0.5042505
 132.4000092    0.4801046
 132.6000061    0.5092397
 132.8000031    0.4259717
 133.0000000    0.4988596
 133.2000122    0.4204947
 133.4000092    0.4697680
 133.6000061    0.5108379
 133.8000031    0.4816545
 134.0000000    0.4672273
 134.2000122    0.4575005
 134.4000092    0.4887826
 134.6000061    0.4059406
 134.8000031    0.4846366
 135.0000000    0.3957905
 135.2000122    0.4657812
 135.4000092    0.4690612
 135.6000061    0.5065438
 135.8000031    0.5073372
 136.0000000    0.4547366
 136.2000122    0.4670598
 136.4000092    0.4271311
 136.6000061    0.5074208
 136.8000031    0.4543388
 137.0000000    0.5155051
 137.2000122    0.4602292
 137.4000092    0.5015422
 137.6000061    0.4842253
 137.8000031    0.5409573
 138.0000000    0.5172449
 138.2000122    0.5269552
 138.4000092    0.5141956
 138.6000061    0.5156265
 138.8000031    0.5040206
 139.0000000    0.5168727
 139.2000122    0.5149754
 139.4000092    0.5488175
 139.6000061    0.5228558
 139.8000031    0.4971922
 140.0000000    0.5398735
 140.2000122    0.5519260
 140.4000092    0.5476052
 140.6000061    0.5290491
 140.8000031    0.5020698
 141.0000000    0.5065642
 141.2000122    0.5283551
 141.4000092    0.5118501
 141.6000061    0.4638288
 141.8000031    0.4760383
 142.0000000    0.4815018
 142.2000122    0.5026599
 142.4000092    0.5025988
 142.6000061    0.4890076
 142.8000031    0.4811447
 143.0000000    0.5013781
 143.2000122    0.5133925
 143.4000092    0.5274656
 143.6000061    0.5226980
 143.8000031    0.4974391
 144.0000000    0.5020507
 144.2000122    0.5070943
 144.4000092    0.5051374
 144.6000061    0.5131874
 144.8000031    0.5464159
 145.0000000    0.5378298
 145.2000122    0.5277679
 145.4000092    0.5528162
 145.6000061    0.4975327
 145.8000031    0.5274201
 146.0000000    0.5233140
 146.2000122    0.5438729
 146.4000092    0.4947788
 146.6000061    0.5152004
 146.8000031    0.5320257
 147.0000000    0.5284638
 147.2000122    0.5026699
 147.4000092    0.4917584
 147.6000061    0.4916675
 147.8000031    0.5075635
 148.0000000    0.4953347
 148.2000122    0.5301622
 148.4000092    0.5522695
 148.6000061    0.5126190
 148.8000031    0.5001320
 149.0000000    0.4936225
 149.2000122    0.5370340
 149.4000092    0.5592261
 149.6000061    0.5617432
 149.8000031    0.5496098
 150.0000000    0.5398600
 150.2000122    0.5502053
 150.4000092    0.5896775
 150.6000061    0.5639625
 150.8000031    0.5368307
 151.0000000    0.5636517
 151.2000122    0.5523513
 151.4000092    0.5616674
 151.6000061    0.5532247
 151.8000031    0.5707673
 152.0000000    0.5737301
 152.2000122    0.5569419
 152.4000092    0.5596302
 152.6000061    0.5341127
 152.8000031    0.5316437
 153.0000000    0.5387846
 153.2000122    0.5575200
 153.4000092    0.5175901
 153.6000061    0.5379065
 153.8000031    0.5125883
 154.0000000    0.5002073
 154.2000122    0.4756921
 154.4000092    0.4973360
 154.6000061    0.4577609
 154.8000031    0.4462302
 155.0000000    0.4853536
 155.2000122    0.4538246
 155.4000092    0.4293692
 155.6000061    0.4332378
 155.8000031    0.4839061
 156.0000000    0.5088345
 156.2000122    0.5033667
 156.4000092    0.4810944
 156.6000061    0.4195456
 156.8000031    0.3947319
 157.0000000    0.4092420
 157.2000122    0.3619691
 157.4000092    0.3659671
 157.6000061    0.3893851
 157.8000031    0.4045416
 158.0000000    0.4134061
 158.2000122    0.4297954
 158.4000092    0.3945476
 158.6000061    0.3855218
 158.8000031    0.4645562
 159.0000000    0.4576589
 159.2000122    0.4406685
 159.4000092    0.4861223
 159.6000061    0.4416303
 159.8000031    0.4443403
 160.0000000    0.4424640
 160.2000122    0.4540832
 160.4000092    0.4136180
 160.6000061    0.3897271
 160.8000031    0.4378539
 161.0000153    0.4265706
 161.2000122    0.4426247
 161.4000092    0.4366356
 161.6000061    0.4215158
 161.8000031    0.4339801
 162.0000153    0.4509281
 162.2000122    0.3990838
 162.4000092    0.3729513
 162.6000061    0.3590047
 162.8000031    0.3535400
 163.0000153    0.3650746
 163.2000122    0.3809860
 163.4000092    0.4345140
 163.6000061    0.3577107
 163.8000031    0.4521921
 164.0000153    0.4190308
 164.2000122    0.4486126
 164.4000092    0.3913308
 164.6000061    0.4748110
 164.8000031    0.4862520
 165.0000153    0.4605701
 165.2000122    0.4487005
 165.4000092    0.4488952
 165.6000061    0.4460100
 165.8000031    0.4241192
 166.0000153    0.4333715
 166.2000122    0.4539381
 166.4000092    0.4220226
 166.6000061    0.4119917
 166.8000031    0.4296691
 167.0000153    0.4518595
 167.2000122    0.4668514
 167.4000092    0.4712550
 167.6000061    0.4378442
 167.8000031    0.4274152
 168.0000153    0.4332339
 168.2000122    0.4672508
 168.4000092    0.5135770
 168.6000061    0.4751691
 168.8000031    0.4605682
 169.0000153    0.4823898
 169.2000122    0.4638500
 169.4000092    0.4601887
 169.6000061    0.5056723
 169.8000031    0.4935966
 170.0000153    0.4365378
 170.2000122    0.4409207
 170.4000092    0.4646737
 170.6000061    0.4513847
 170.8000031    0.4699782
 171.0000153    0.4642885
 171.2000122    0.4841092
 171.4000092    0.4878837
 171.6000061    0.4705538
 171.8000031    0.4483958
 172.0000153    0.4554686
 172.2000122    0.4553489
 172.4000092    0.4931172
 172.6000061    0.4830168
 172.8000031    0.4813134
 173.0000153    0.4592231
 173.2000122    0.5010642
 173.4000092    0.4376135
 173.6000061    0.4416837
 173.8000031    0.4312882
 174.0000153    0.4134650
 174.2000122    0.3550420
 174.4000092    0.3839108
 174.6000061    0.3425650
 174.8000031    0.3746214
 175.0000153    0.3493654
 175.2000122    0.3739942
 175.4000092    0.3305330
 175.6000061    0.3545063
 175.8000031    0.4141764
 176.0000153    0.4177557
 176.2000122    0.4716443
 176.4000092    0.5076764
 176.6000061    0.5922270
 176.8000031    0.5426735
 177.0000153    0.4674721
 177.2000122    0.4887286
 177.4000092    0.5145595
 177.6000061    0.5044050
 177.8000031    0.4950776
 178.0000153    0.4722820
 178.2000122    0.5327098
 178.4000092    0.5208805
 178.6000061    0.5257843
 178.8000031    0.4738171
 179.0000153    0.4276434
 179.2000122    0.4196832
 179.4000092    0.4160793
 179.6000061    0.3735508
 179.8000031    0.3851056
 180.0000153    0.3594992
 180.2000122    0.3292262
 180.4000092    0.3439366
 180.6000061    0.3486490
 180.8000031    0.4043083
 181.0000153    0.4500789
 181.2000122    0.4008089
 181.4000092    0.3731828
 181.6000061    0.5035113
 181.8000031    0.4827759
 182.0000153    0.4677321
 182.2000122    0.4223289
 182.4000092    0.4528078
 182.6000061    0.3680905
 182.8000031    0.4015704
 183.0000153    0.4122892
 183.2000122    0.3854923
 183.4000092    0.4120196
 183.6000061    0.4142639
 183.8000031    0.3843877
 184.0000153    0.4263766
 184.2000122    0.4028518
 184.4000092    0.4420238
 184.6000061    0.4208512
 184.8000031    0.4178933
 185.0000153    0.3785461
 185.2000122    0.3799650
 185.4000092    0.4340930
 185.6000061    0.4544194
 185.8000031    0.4465610
 186.0000153    0.3589425
 186.2000122    0.3880429
 186.4000092    0.3575538
 186.6000061    0.3525747
 186.8000031    0.3463162
 187.0000153    0.3486081
 187.2000122    0.3301021
 187.4000092    0.3407396
 187.6000061    0.3712087
 187.8000031    0.3219058
 188.0000153    0.3436008
 188.2000122    0.3568224
 188.4000092    0.3483188
 188.6000061    0.3486410
 188.8000031    0.3393658
 189.0000153    0.3762344
 189.2000122    0.3470759
 189.4000092    0.3458171
 189.6000061    0.3589949
 189.8000031    0.3592897
 190.0000153    0.3926612
 190.2000122    0.4544923
 190.4000092    0.4584380
 190.6000061    0.4605202
 190.8000031    0.4606951
 191.0000153    0.4476633
 191.2000122    0.4427945
 191.4000092    0.4609520
 191.6000061    0.4530443
 191.8000031    0.4428527
 192.0000153    0.4287606
 192.2000122    0.3865949
 192.4000092    0.3743641
 192.6000061    0.4053253
 192.8000031    0.4059820
 193.0000153    0.4248942
 193.2000122    0.4216121
 193.4000092    0.4453922
 193.6000061    0.4347048
 193.8000031    0.4254496
 194.0000153    0.4340760
 194.2000122    0.4771960
 194.4000092    0.4488834
 194.6000061    0.4693967
 194.8000031    0.4171843
 195.0000153    0.4136535
 195.2000122    0.4401149
 195.4000092    0.4378475
 195.6000061    0.3756408
 195.8000031    0.3608752
 196.0000153    0.4209249
 196.2000122    0.3686151
 196.4000092    0.3802276
 196.6000061    0.4056448
 196.8000031    0.3855654
 197.0000153    0.4146294
 197.2000122    0.3573562
 197.4000092    0.3811923
 197.6000061    0.3275877
 197.8000031    0.3466835
 198.0000153    0.3622384
 198.2000122    0.3988809
 198.4000092    0.3996183
 198.6000061    0.3258733
 198.8000031    0.3314471
 199.0000153    0.3532823
 199.2000122    0.3516411
 199.4000092    0.3429573
 199.6000061    0.3696221
 199.8000031    0.3736505
 200.0000153    0.3867550
 200.2000122    0.3899561
 200.4000092    0.3472739
 200.6000061    0.3409361
 200.8000031    0.3761044
 201.0000153    0.3802207
 201.2000122    0.3340564
 201.4000092    0.3150417
 201.6000061    0.3657657
 201.8000031    0.3675069
 202.0000153    0.3567469
 202.2000122    0.4003755
 202.4000092    0.3723060
 202.6000061    0.3447604
 202.8000031    0.3853098
 203.0000153    0.4032435
 203.2000122    0.4004501
 203.4000092    0.3674181
 203.6000061    0.3978460
 203.8000031    0.3704291
 204.0000153    0.4012085
 204.2000122    0.4072557
 204.4000092    0.4077807
 204.6000061    0.4026160
 204.8000031    0.3910345
 205.0000153    0.4068276
 205.2000122    0.3673553
 205.4000092    0.3738309
 205.6000061    0.4323317
 205.8000031    0.5080968
 206.0000153    0.4817293
 206.2000122    0.4892526
 206.4000092    0.4558620
 206.6000061    0.4836439
 206.8000031    0.4972364
 207.0000153    0.5275371
 207.2000122    0.5706449
 207.4000092    0.5480705
 207.6000061    0.6318666
 207.8000031    0.5583352
 208.0000153    0.5768548
 208.2000122    0.5760820
 208.4000092    0.5963331
 208.6000061    0.5624666
 208.8000031    0.6011338
 209.0000153    0.5609466
 209.2000122    0.5047891
 209.4000092    0.4655819
 209.6000061    0.4256290
 209.8000031    0.4196886
 210.0000153    0.4677178
 210.2000122    0.4599924
 210.4000092    0.5235195
 210.6000061    0.5524825
 210.8000031    0.5374668
 211.0000153    0.4690302
 211.2000122    0.5147892
 211.4000092    0.4704888
 211.6000061    0.4728794
 211.8000031    0.4282920
 212.0000153    0.4766803
 212.2000122    0.4507382
 212.4000092    0.4875665
 212.6000061    0.4923448
 212.8000031    0.5002844
 213.0000153    0.4975452
 213.2000122    0.4864818
 213.4000092    0.5036347
 213.6000061    0.4946723
 213.8000031    0.5240203
 214.0000153    0.4860741
 214.2000122    0.4771429
 214.4000092    0.4768178
 214.6000061    0.5273097
 214.8000031    0.5152044
 215.0000153    0.5369219
 215.2000122    0.5088707
 215.4000092    0.5317732
 215.6000061    0.5305172
 215.8000031    0.5486432
 216.0000153    0.5064669
 216.2000122    0.4627941
 216.4000092    0.4547814
 216.6000061    0.5179349
 216.8000031    0.5397400
 217.0000153    0.5679415
 217.2000122    0.5428673
 217.4000092    0.5179350
 217.6000061    0.5078246
 217.8000031    0.5318682
 218.0000153    0.5558385
 218.2000122    0.4545656
 218.4000092    0.4857871
 218.6000061    0.5368875
 218.8000031    0.5167183
 219.0000153    0.4878307
 219.2000122    0.5410680
 219.4000092    0.4646932
 219.6000061    0.4890960
 219.8000031    0.5652898
 220.0000153    0.5016497
 220.2000122    0.4897734
 220.4000092    0.4873373
 220.6000061    0.5187456
 220.8000031    0.5370625
 221.0000153    0.5261973
 221.2000122    0.4978957
 221.4000092    0.5045712
 221.6000061    0.4964502
 221.8000031    0.5088400
 222.0000153    0.4509504
 222.2000122    0.4423938
 222.4000092    0.4948224
 222.6000061    0.5273276
 222.8000031    0.4575651
 223.0000153    0.4870377
 223.2000122    0.4996206
 223.4000092    0.5210319
 223.6000061    0.5285597
 223.8000031    0.4732631
 224.0000153    0.5015603
 224.2000122    0.5083835
 224.4000092    0.5134741
 224.6000061    0.5376773
 224.8000031    0.5008532
 225.0000153    0.4979770
 225.2000122    0.5115592
 225.4000092    0.5238201
 225.6000061    0.5246132
 225.8000183    0.5023521
 226.0000153    0.4701706
 226.2000122    0.4841540
 226.4000092    0.4480729
 226.6000061    0.4902466
 226.8000183    0.4609927
 227.0000153    0.4700585
 227.2000122    0.4450780
 227.4000092    0.4655780
 227.6000061    0.4234943
 227.8000183    0.4288826
 228.0000153    0.4621131
 228.2000122    0.4278529
 228.4000092    0.3924079
 228.6000061    0.4269921
 228.8000183    0.4862489
 229.0000153    0.4758537
 229.2000122    0.4317018
 229.4000092    0.4744467
 229.6000061    0.4483815
 229.8000183    0.4948406
 230.0000153    0.5060101
 230.2000122    0.4879365
 230.4000092    0.4492522
 230.6000061    0.4819999
 230.8000183    0.4466775
 231.0000153    0.4833085
 231.2000122    0.4473161
 231.4000092    0.4778495
 231.6000061    0.4398944
 231.8000183    0.4900623
 232.0000153    0.3476118
 232.2000122    0.3866795
 232.4000092    0.4572679
 232.6000061    0.4515658
 232.8000183    0.4322348
 233.0000153    0.4222602
 233.2000122    0.4027115
 233.4000092    0.4020343
 233.6000061    0.4552678
 233.8000183    0.4396389
 234.0000153    0.4626646
 234.2000122    0.4596612
 234.4000092    0.4328443
 234.6000061    0.4304885
 234.8000183    0.4119712
 235.0000153    0.4243897
 235.2000122    0.4604420
 235.4000092    0.4642870
 235.6000061    0.4368608
 235.8000183    0.5375201
 236.0000153    0.5122936
 236.2000122    0.5147706
 236.4000092    0.5327225
 236.6000061    0.5297820
 236.8000183    0.5180353
 237.0000153    0.4811722
 237.2000122    0.5226406
 237.4000092    0.5384060
 237.6000061    0.5670792
 237.8000183    0.5424882
 238.0000153    0.5703371
 238.2000122    0.5021437
 238.4000092    0.6030405
 238.6000061    0.5340996
 238.8000183    0.5006787
 239.0000153    0.5242729
 239.2000122    0.5081291
 239.4000092    0.5493144
 239.6000061    0.5223163
 239.8000183    0.5688182
 240.0000153    0.5121282
 240.2000122    0.4633831
 240.4000092    0.4610586
 240.6000061    0.4375719
 240.8000183    0.4635364
 241.0000153    0.4389822
 241.2000122    0.4931688
 241.4000092    0.5244737
 241.6000061    0.4655730
 241.8000183    0.4679221
 242.0000153    0.4495113
 242.2000122    0.4702835
 242.4000092    0.5465302
 242.6000061    0.5503679
 242.8000183    0.6174744
 243.0000153    0.5931149
 243.2000122    0.6057844
 243.4000092    0.5951434
 243.6000061    0.5556058
 243.8000183    0.5591316
 244.0000153    0.5174834
 244.2000122    0.5417784
 244.4000092    0.4740211
 244.6000061    0.4843948
 244.8000183    0.4816401
 245.0000153    0.4516237
 245.2000122    0.4446827
 245.4000092    0.5077415
 245.6000061    0.5063044
 245.8000183    0.4730722
 246.0000153    0.5125913
 246.2000122    0.5436932
 246.4000092    0.5251425
 246.6000061    0.3887485
 246.8000183    0.4861378
 247.0000153    0.5497506
 247.2000122    0.5395225
 247.4000092    0.5538284
 247.6000061    0.5573581
 247.8000183    0.5495431
 248.0000153    0.5357428
 248.2000122    0.5660348
 248.4000092    0.5440801
 248.6000061    0.5479736
 248.8000183    0.5296977
 249.0000153    0.4885111
 249.2000122    0.4223658
 249.4000092    0.4354042
 249.6000061    0.4122127
 249.8000183    0.4455314
 250.0000153    0.4395716
 250.2000122    0.4538146
 250.4000092    0.4747723
 250.6000061    0.4903173
 250.8000183    0.4679453
 251.0000153    0.5030401
 251.2000122    0.4967145
 251.4000092    0.4795168
 251.6000061    0.4950766
 251.8000183    0.4945880
 252.0000153    0.4895405
 252.2000122    0.4875781
 252.4000092    0.4835008
 252.6000061    0.4509830
 252.8000183    0.4631355
 253.0000153    0.4473072
 253.2000122    0.4210411
 253.4000092    0.4733728
 253.6000061    0.4785947
 253.8000183    0.4587237
 254.0000153    0.4639322
 254.2000122    0.4712184
 254.4000092    0.4900526
 254.6000061    0.5126500
 254.8000183    0.5231974
 255.0000153    0.4857968
 255.2000122    0.4310754
 255.4000092    0.4281346
 255.6000061    0.3972536
 255.8000183    0.4063533
 256.0000000    0.4088858
 256.2000122    0.3927045
 256.4000244    0.3672945
 256.6000061    0.3844986
 256.8000183    0.3778442
 257.0000000    0.4492055
 257.2000122    0.5013894
 257.4000244    0.4556977
 257.6000061    0.5530009
 257.8000183    0.5300146
 258.0000000    0.4262086
 258.2000122    0.3990364
 258.4000244    0.4052707
 258.6000061    0.4450111
 258.8000183    0.4615183
 259.0000000    0.5328220
 259.2000122    0.4907585
 259.4000244    0.4839664
 259.6000061    0.4667483
 259.8000183    0.5173855
 260.0000000    0.4979854
 260.2000122    0.4556177
 260.4000244    0.4692038
 260.6000061    0.4433359
 260.8000183    0.4858299
 261.0000000    0.5048561
 261.2000122    0.4936118
 261.4000244    0.4803071
 261.6000061    0.5428292
 261.8000183    0.5438716
 262.0000000    0.5081061
 262.2000122    0.4420239
 262.4000244    0.4121819
 262.6000061    0.4335678
 262.8000183    0.4674376
 263.0000000    0.4679376
 263.2000122    0.4141492
 263.4000244    0.4784126
 263.6000061    0.4646350
 263.8000183    0.4434046
 264.0000000    0.4578414
 264.2000122    0.4863670
 264.4000244    0.4384250
 264.6000061    0.4692480
 264.8000183    0.4338276
 265.0000000    0.4793364
 265.2000122    0.4706910
 265.4000244    0.4489883
 265.6000061    0.4276377
 265.8000183    0.4423070
 266.0000000    0.4316138
 266.2000122    0.4412889
 266.4000244    0.4215803
 266.6000061    0.4157649
 266.8000183    0.4635718
 267.0000000    0.5164308
 267.2000122    0.4981996
 267.4000244    0.4419660
 267.6000061    0.4193778
 267.8000183    0.3579977
 268.0000000    0.4027385
 268.2000122    0.4736463
 268.4000244    0.4993036
 268.6000061    0.4301956
 268.8000183    0.4488547
 269.0000000    0.4140491
 269.2000122    0.4147326
 269.4000244    0.4045595
 269.6000061    0.4307405
 269.8000183    0.4458934
 270.0000000    0.4136745
 270.2000122    0.3575664
 270.4000244    0.3905106
 270.6000061    0.4290122
 270.8000183    0.3797460
 271.0000000    0.4254641
 271.2000122    0.4168647
 271.4000244    0.4307080
 271.6000061    0.5065169
 271.8000183    0.4618867
 272.0000000    0.4333018
 272.2000122    0.3562575
 272.4000244    0.3516490
 272.6000061    0.3792189
 272.8000183    0.4000030
 273.0000000    0.3574294
 273.2000122    0.3966171
 273.4000244    0.4145046
 273.6000061    0.4192724
 273.8000183    0.4735065
 274.0000000    0.4897470
 274.2000122    0.4441784
 274.4000244    0.3883956
 274.6000061    0.3830679
 274.8000183    0.4129233
 275.0000000    0.4820902
 275.2000122    0.4715118
 275.4000244    0.4196138
 275.6000061    0.4359322
 275.8000183    0.4385315
 276.0000000    0.3857094
 276.2000122    0.4119453
 276.4000244    0.4297338
 276.6000061    0.4182499
 276.8000183    0.4114074
 277.0000000    0.4252782
 277.2000122    0.3899636
 277.4000244    0.3635851
 277.6000061    0.3859941
 277.8000183    0.3615788
 278.0000000    0.4223404
 278.2000122    0.4290959
 278.4000244    0.4822580
 278.6000061    0.4875594
 278.8000183    0.4598275
 279.0000000    0.4020023
 279.2000122    0.4081904
 279.4000244    0.4053431
 279.6000061    0.4226798
 279.8000183    0.3774118
 280.0000000    0.3863046
 280.2000122    0.3928580
 280.4000244    0.4690286
 280.6000061    0.5220448
 280.8000183    0.5468050
 281.0000000    0.5501537
 281.2000122    0.5651631
 281.4000244    0.5311199
 281.6000061    0.5256970
 281.8000183    0.4355077
 282.0000000    0.4822385
 282.2000122    0.5219482
 282.4000244    0.5351634
 282.6000061    0.5482379
 282.8000183    0.5758249
 283.0000000    0.5472343
 283.2000122    0.4824963
 283.4000244    0.4967861
 283.6000061    0.5031286
 283.8000183    0.5384651
 284.0000000    0.4851871
 284.2000122    0.4911214
 284.4000244    0.5102835
 284.6000061    0.4284725
 284.8000183    0.4709538
 285.0000000    0.5058192
 285.2000122    0.5465669
 285.4000244    0.5360625
 285.6000061    0.5368322
 285.8000183    0.5215870
 286.0000000    0.5450049
 286.2000122    0.5350782
 286.4000244    0.5406554
 286.6000061    0.5525707
 286.8000183    0.4700804
 287.0000000    0.4977016
 287.2000122    0.4497027
 287.4000244    0.3982437
 287.6000061    0.3388866
 287.8000183    0.3125604
 288.0000000    0.3449330
 288.2000122    0.3768237
 288.4000244    0.3655450
 288.6000061    0.4221193
 288.8000183    0.4070154
 289.0000000    0.3796802
 289.2000122    0.3722163
 289.4000244    0.2872035
 289.6000061    0.3312750
 289.8000183    0.3420680
 290.0000000    0.3341213
 290.2000122    0.2895437
 290.4000244    0.3041461
 290.6000061    0.2880500
 290.8000183    0.2896214
 291.0000000    0.2800776
 291.2000122    0.3241526
 291.4000244    0.3452982
 291.6000061    0.3845796
 291.8000183    0.3392413
 292.0000000    0.4004299
 292.2000122    0.4546804
 292.4000244    0.4385882
 292.6000061    0.4339446
 292.8000183    0.4857074
 293.0000000    0.4594158
 293.2000122    0.4646920
 293.4000244    0.4551974
 293.6000061    0.4361653
 293.8000183    0.4720170
 294.0000000    0.3425513
 294.2000122    0.3586139
 294.4000244    0.3680785
 294.6000061    0.4346222
 294.8000183    0.3717132
 295.0000000    0.3939187
 295.2000122    0.4653411
 295.4000244    0.4736734
 295.6000061    0.5085806
 295.8000183    0.4969501
 296.0000000    0.5055404
 296.2000122    0.4728775
 296.4000244    0.4857492
 296.6000061    0.4260946
 296.8000183    0.4201030
 297.0000000    0.4422905
 297.2000122    0.4743514
 297.4000244    0.4118930
 297.6000061    0.4215508
 297.8000183    0.4353570
 298.0000000    0.4818505
 298.2000122    0.4880496
 298.4000244    0.5292299
 298.6000061    0.4780276
 298.8000183    0.4557804
 299.0000000    0.4772451
 299.2000122    0.4485478
 299.4000244    0.4616657
 299.6000061    0.4418808
 299.8000183    0.4786088
 300.0000000    0.4784065
 300.2000122    0.4805019
 300.4000244    0.4454076
 300.6000061    0.4679758
 300.8000183    0.4571844
 301.0000000    0.3907233
 301.2000122    0.4112359
 301.4000244    0.4218745
 301.6000061    0.4172708
 301.8000183    0.4391266
 302.0000000    0.4281707
 302.2000122    0.4226594
 302.4000244    0.4247420
 302.6000061    0.4283862
 302.8000183    0.4500294
 303.0000000    0.4417713
 303.2000122    0.4596163
 303.4000244    0.5072280
 303.6000061    0.4871300
 303.8000183    0.4573632
 304.0000000    0.4910130
 304.2000122    0.4132932
 304.4000244    0.4533130
 304.6000061    0.3681030
 304.8000183    0.4761585
 305.0000000    0.4628435
 305.2000122    0.4263279
 305.4000244    0.4292940
 305.6000061    0.4573236
 305.8000183    0.4668589
 306.0000000    0.4271043
 306.2000122    0.4218224
 306.4000244    0.4342307
 306.6000061    0.4837103
 306.8000183    0.4820474
 307.0000000    0.4626052
 307.2000122    0.4498866
 307.4000244    0.4213629
 307.6000061    0.4523575
 307.8000183    0.4622227
 308.0000000    0.5218818
 308.2000122    0.5253560
 308.4000244    0.5215898
 308.6000061    0.4463749
 308.8000183    0.5123479
 309.0000000    0.4852270
 309.2000122    0.5126355
 309.4000244    0.4595450
 309.6000061    0.4341425
 309.8000183    0.3467855
 310.0000000    0.3481843
 310.2000122    0.4348828
 310.4000244    0.4655187
 310.6000061    0.4772803
 310.8000183    0.4717434
 311.0000000    0.4946508
 311.2000122    0.4924144
 311.4000244    0.4972669
 311.6000061    0.5264448
 311.8000183    0.5313383
 312.0000000    0.5062368
 312.2000122    0.5033394
 312.4000244    0.4301866
 312.6000061    0.4516347
 312.8000183    0.4521637
 313.0000000    0.4188424
 313.2000122    0.4758895
 313.4000244    0.4823606
 313.6000061    0.5092424
 313.8000183    0.4525931
 314.0000000    0.4196950
 314.2000122    0.4543272
 314.4000244    0.5212868
 314.6000061    0.5730959
 314.8000183    0.5221599
 315.0000000    0.5090001
 315.2000122    0.4876826
 315.4000244    0.5283071
 315.6000061    0.5637498
 315.8000183    0.5981081
 316.0000000    0.5884393
 316.2000122    0.5827742
 316.4000244    0.5494484
 316.6000061    0.5341960
 316.8000183    0.4959678
 317.0000000    0.5292842
 317.2000122    0.5392734
 317.4000244    0.5506840
 317.6000061    0.5359449
 317.8000183    0.5495939
 318.0000000    0.5485229
 318.2000122    0.5100426
 318.4000244    0.5358037
 318.6000061    0.5859199
 318.8000183    0.5357395
 319.0000000    0.5049416
 319.2000122    0.5323483
 319.4000244    0.5271730
 319.6000061    0.5179537
 319.8000183    0.5796457
 320.0000000    0.5678955
 320.2000122    0.5773094
 320.4000244    0.5704857
 320.6000061    0.5315115
 320.8000183    0.5489361
 321.0000000    0.5294535
 321.2000122    0.5129238
 321.4000244    0.5130596
 321.6000061    0.5149482
 321.8000183    0.4721528
 322.0000305    0.4640034
 322.2000122    0.4467255
 322.4000244    0.4787851
 322.6000061    0.4684046
 322.8000183    0.4561945
 323.0000305    0.5346427
 323.2000122    0.5416474
 323.4000244    0.5804260
 323.6000061    0.5964495
 323.8000183    0.5343966
 324.0000305    0.5040060
 324.2000122    0.4902225
 324.4000244    0.5329065
 324.6000061    0.5737437
 324.8000183    0.5043399
 325.0000305    0.4976803
 325.2000122    0.4947173
 325.4000244    0.5035877
 325.6000061    0.4762948
 325.8000183    0.5411446
 326.0000305    0.5408571
 326.2000122    0.5188769
 326.4000244    0.5199031
 326.6000061    0.4939925
 326.8000183    0.5452453
 327.0000305    0.5251225
 327.2000122    0.5178808
 327.4000244    0.5076277
 327.6000061    0.4563658
 327.8000183    0.4438306
 328.0000305    0.4586303
 328.2000122    0.5123905
 328.4000244    0.4818440
 328.6000061    0.4815511
 328.8000183    0.5220217
 329.0000305    0.4965713
 329.2000122    0.4492760
 329.4000244    0.4746699
 329.6000061    0.5416549
 329.8000183    0.5737489
 330.0000305    0.5011883
 330.2000122    0.5478886
 330.4000244    0.5603011
 330.6000061    0.5411160
 330.8000183    0.5420591
 331.0000305    0.5155872
 331.2000122    0.5328520
 331.4000244    0.5380276
 331.6000061    0.5719282
 331.8000183    0.5260729
 332.0000305    0.5257990
 332.2000122    0.5055109
 332.4000244    0.5494329
 332.6000061    0.5219423
 332.8000183    0.5443168
 333.0000305    0.5279995
 333.2000122    0.4631382
 333.4000244    0.4704501
 333.6000061    0.5592908
 333.8000183    0.5356150
 334.0000305    0.5550436
 334.2000122    0.5504566
 334.4000244    0.5760851
 334.6000061    0.5878378
 334.8000183    0.6128607
 335.0000305    0.5536826
 335.2000122    0.6389509
 335.4000244    0.6364660
 335.6000061    0.6029571
 335.8000183    0.5787206
 336.0000305    0.6224718
 336.2000122    0.5598196
 336.4000244    0.6110489
 336.6000061    0.5782956
 336.8000183    0.5934323
 337.0000305    0.5753976
 337.2000122    0.5186983
 337.4000244    0.5336880
 337.6000061    0.5027315
 337.8000183    0.5508057
 338.0000305    0.5359228
 338.2000122    0.4978181
 338.4000244    0.5027282
 338.6000061    0.4235761
 338.8000183    0.4954884
 339.0000305    0.4997905
 339.2000122    0.4622672
 339.4000244    0.4843465
 339.6000061    0.4797390
 339.8000183    0.4963676
 340.0000305    0.5217842
 340.2000122    0.5081440
 340.4000244    0.5274475
 340.6000061    0.5349889
 340.8000183    0.5183974
 341.0000305    0.5389044
 341.2000122    0.5389836
 341.4000244    0.4807763
 341.6000061    0.5123284
 341.8000183    0.4981102
 342.0000305    0.5269129
 342.2000122    0.5337287
 342.4000244    0.5497186
 342.6000061    0.5271181
 342.8000183    0.5201321
 343.0000305    0.5339994
 343.2000122    0.5999190
 343.4000244    0.6005325
 343.6000061    0.5571849
 343.8000183    0.5361195
 344.0000305    0.5509173
 344.2000122    0.5519446
 344.4000244    0.5680845
 344.6000061    0.5736303
 344.8000183    0.5011916
 345.0000305    0.5187039
 345.2000122    0.5495854
 345.4000244    0.5715010
 345.6000061    0.5900381
 345.8000183    0.5828694
 346.0000305    0.5951397
 346.2000122    0.5605935
 346.4000244    0.5717651
 346.6000061    0.5358912
 346.8000183    0.5919371
 347.0000305    0.5870732
 347.2000122    0.5413290
 347.4000244    0.4772407
 347.6000061    0.5611072
 347.8000183    0.5518313
 348.0000305    0.5453970
 348.2000122    0.5297356
 348.4000244    0.5465502
 348.6000061    0.5539940
 348.8000183    0.5476871
 349.0000305    0.5869309
 349.2000122    0.5374749
 349.4000244    0.5738372
 349.6000061    0.5949394
 349.8000183    0.6048905
 350.0000305    0.5999727
 350.2000122    0.5595261
 350.4000244    0.6394781
 350.6000061    0.5502693
 350.8000183    0.5516178
 351.0000305    0.5005262
 351.2000122    0.5393690
 351.4000244    0.5135905
 351.6000061    0.4595505
 351.8000183    0.5103269
 352.0000305    0.5094680
 352.2000122    0.6217721
 352.4000244    0.5206791
 352.6000061    0.5534528
 352.8000183    0.5691665
 353.0000305    0.5355842
 353.2000122    0.5729023
 353.4000244    0.5313685
 353.6000061    0.5122473
 353.8000183    0.5240254
 354.0000305    0.4547438
 354.2000122    0.4752102
 354.4000244    0.5030489
 354.6000061    0.4902132
 354.8000183    0.5232692
 355.0000305    0.5247775
 355.2000122    0.5171685
 355.4000244    0.5337446
 355.6000061    0.5535876
 355.8000183    0.5512624
 356.0000305    0.5740249
 356.2000122    0.5611431
 356.4000244    0.5426491
 356.6000061    0.5818480
 356.8000183    0.5875503
 357.0000305    0.5644025
 357.2000122    0.5752877
 357.4000244    0.5713490
 357.6000061    0.5362943
 357.8000183    0.5468752
 358.0000305    0.5420706
 358.2000122    0.5531672
 358.4000244    0.5538249
 358.6000061    0.5513757
 358.8000183    0.5760355
 359.0000305    0.5437860
 359.2000122    0.5106518
 359.4000244    0.4990401
 359.6000061    0.4926327
 359.8000183    0.4929026
 360.0000305    0.5490071
 360.2000122    0.5143273
 360.4000244    0.4950178
 360.6000061    0.5437247
 360.8000183    0.4931972
 361.0000305    0.5351686
 361.2000122    0.5652987
 361.4000244    0.5421414
 361.6000061    0.5667603
 361.8000183    0.5560505
 362.0000305    0.5022603
 362.2000122    0.5143840
 362.4000244    0.5104175
 362.6000061    0.5569338
 362.8000183    0.5919920
 363.0000305    0.5187946
 363.2000122    0.5169908
 363.4000244    0.5227564
 363.6000061    0.5830732
 363.8000183    0.5737778
 364.0000305    0.5214824
 364.2000122    0.5899226
 364.4000244    0.5696486
 364.6000061    0.5674931
 364.8000183    0.5414733
 365.0000305    0.5480811
 365.2000122    0.5195024
 365.4000244    0.5198410
 365.6000061    0.5219814
 365.8000183    0.5406892
 366.0000305    0.5815064
 366.2000122    0.5405884
 366.4000244    0.5911254
 366.6000061    0.5844600
 366.8000183    0.5959314
 367.0000305    0.6049607
 367.2000122    0.5461094
 367.4000244    0.5133473
 367.6000061    0.5293548
 367.8000183    0.5268115
 368.0000305    0.5102461
 368.2000122    0.5224714
 368.4000244    0.5106819
 368.6000061    0.5042863
 368.8000183    0.4948537
 369.0000305    0.4872564
 369.2000122    0.4893832
 369.4000244    0.4550915
 369.6000061    0.5022005
 369.8000183    0.4532284
 370.0000305    0.4826271
 370.2000122    0.4257511
 370.4000244    0.4763051
 370.6000061    0.4504696
 370.8000183    0.4853259
 371.0000305    0.4942718
 371.2000122    0.4818861
 371.4000244    0.4924226
 371.6000061    0.4881056
 371.8000183    0.4773628
 372.0000305    0.5043516
 372.2000122    0.4829590
 372.4000244    0.5213990
 372.6000061    0.5464052
 372.8000183    0.5464550
 373.0000305    0.5675786
 373.2000122    0.5123892
 373.4000244    0.5211602
 373.6000061    0.5416743
 373.8000183    0.4603524
 374.0000305    0.4283395
 374.2000122    0.4817771
 374.4000244    0.5720100
 374.6000061    0.5609748
 374.8000183    0.5899205
 375.0000305    0.5327851
 375.2000122    0.5397302
 375.4000244    0.5499736
 375.6000061    0.5583136
 375.8000183    0.5342215
 376.0000305    0.5414175
 376.2000122    0.5179716
 376.4000244    0.5965168
 376.6000061    0.5032969
 376.8000183    0.4590060
 377.0000305    0.4998144
 377.2000122    0.4898356
 377.4000244    0.4733138
 377.6000061    0.4728858
 377.8000183    0.4252441
 378.0000305    0.5061840
 378.2000122    0.4585055
 378.4000244    0.5052318
 378.6000061    0.5298304
 378.8000183    0.5330316
 379.0000305    0.5255247
 379.2000122    0.4987568
 379.4000244    0.4998647
 379.6000061    0.5213662
 379.8000183    0.5521070
 380.0000305    0.5021985
 380.2000122    0.4953082
 380.4000244    0.5095901
 380.6000061    0.5391791
 380.8000183    0.5785568
 381.0000305    0.5304734
 381.2000122    0.5107238
 381.4000244    0.5061774
 381.6000061    0.4632363
 381.8000183    0.5347155
 382.0000305    0.5433923
 382.2000122    0.4969837
 382.4000244    0.5425088
 382.6000061    0.5696453
 382.8000183    0.5204142
 383.0000305    0.5214308
 383.2000122    0.4679548
 383.4000244    0.4600976
 383.6000061    0.4776556
 383.8000183    0.4960926
 384.0000305    0.5431056
 384.2000122    0.4971438
 384.4000244    0.5314642
 384.6000061    0.5126100
 384.8000183    0.5462398
 385.0000305    0.4930702
 385.2000122    0.5035876
 385.4000244    0.5206344
 385.6000061    0.5417991
 385.8000183    0.5390837
 386.0000305    0.5030158
 386.2000122    0.4485278
 386.4000244    0.4443849
 386.6000061    0.4190365
 386.8000183    0.4783431
 387.0000305    0.4314167
 387.2000122    0.4337400
 387.4000244    0.4166744
 387.6000061    0.4845408
 387.8000183    0.4785011
 388.0000305    0.4900385
 388.2000122    0.5407274
 388.4000244    0.5714725
 388.6000061    0.5620316
 388.8000183    0.5831690
 389.0000305    0.5353966
 389.2000122    0.5848517
 389.4000244    0.5717154
 389.6000061    0.5377413
 389.8000183    0.5817347
 390.0000305    0.5964355
 390.2000122    0.5750081
 390.4000244    0.5422265
 390.6000061    0.5734203
 390.8000183    0.5862883
 391.0000305    0.4595164
 391.2000122    0.4651528
 391.4000244    0.4835412
 391.6000061    0.5133058
 391.8000183    0.5086700
 392.0000305    0.5136330
 392.2000122    0.4911068
 392.4000244    0.4807001
 392.6000061    0.5268274
 392.8000183    0.5109646
 393.0000305    0.4555230
 393.2000122    0.4826864
 393.4000244    0.5120015
 393.6000061    0.4751267
 393.8000183    0.4955535
 394.0000305    0.5324116
 394.2000122    0.5137228
 394.4000244    0.5378242
 394.6000061    0.4925786
 394.8000183    0.5133712
 395.0000305    0.5218282
 395.2000122    0.4866438
 395.4000244    0.4675998
 395.6000061    0.4503691
 395.8000183    0.4876136
 396.0000305    0.5017896
 396.2000122    0.5002693
 396.4000244    0.5084326
 396.6000061    0.5149165
 396.8000183    0.5385272
 397.0000305    0.5179780
 397.2000122    0.5156574
 397.4000244    0.4799736
 397.6000061    0.4821219
 397.8000183    0.5217111
 398.0000305    0.5309355
 398.2000122    0.5435128
 398.4000244    0.5377096
 398.6000061    0.5063941
 398.8000183    0.4876207
 399.0000305    0.5305464
 399.2000122    0.5570861
 399.4000244    0.5620125
 399.6000061    0.5573871
 399.8000183    0.5426062
 400.0000305    0.5760205
 400.2000122    0.5804042
 400.4000244    0.5735664
 400.6000061    0.5713784
 400.8000183    0.5874768
 401.0000305    0.5995171
 401.2000122    0.5559051
 401.4000244    0.5412724
 401.6000061    0.5447910
 401.8000183    0.5539539
 402.0000305    0.5604677
 402.2000122    0.5851039
 402.4000244    0.5462259
 402.6000061    0.5495028
 402.8000183    0.5475191
 403.0000305    0.5517083
 403.2000122    0.5609847
 403.4000244    0.5987375
 403.6000061    0.5669110
 403.8000183    0.5910938
 404.0000305    0.5785218
 404.2000122    0.5923774
 404.4000244    0.5901874
 404.6000061    0.5714428
 404.8000183    0.5831005
 405.0000305    0.5623295
 405.2000122    0.5403191
 405.4000244    0.5575825
 405.6000061    0.5470945
 405.8000183    0.5494439
 406.0000305    0.5801520
 406.2000122    0.4825268
 406.4000244    0.5669370
 406.6000061    0.5448202
 406.8000183    0.5273829
 407.0000305    0.5326159
 407.2000122    0.5636542
 407.4000244    0.5340526
 407.6000061    0.4870346
 407.8000183    0.5054871
 408.0000305    0.5057596
 408.2000122    0.4525155
 408.4000244    0.4698402
 408.6000061    0.4981431
 408.8000183    0.4845892
 409.0000305    0.5273411
 409.2000122    0.5487280
 409.4000244    0.5203291
 409.6000061    0.5344669
 409.8000183    0.5412796
 410.0000305    0.5220458
 410.2000122    0.5247464
 410.4000244    0.5232807
 410.6000061    0.5167311
 410.8000183    0.5249723
 411.0000305    0.4979928
 411.2000122    0.4696356
 411.4000244    0.4470200
 411.6000061    0.4833849
 411.8000183    0.4889360
 412.0000305    0.4692427
 412.2000122    0.4588586
 412.4000244    0.5433426
 412.6000061    0.5564839
 412.8000183    0.5403550
 413.0000305    0.5225220
 413.2000122    0.5293316
 413.4000244    0.5774991
 413.6000061    0.5667750
 413.8000183    0.5370482
 414.0000305    0.5790659
 414.2000122    0.5364292
 414.4000244    0.5212845
 414.6000061    0.5063868
 414.8000183    0.5313461
 415.0000305    0.5148833
 415.2000122    0.5088030
 415.4000244    0.5523965
 415.6000061    0.5401687
 415.8000183    0.5688899
 416.0000305    0.5203409
 416.2000122    0.5519142
 416.4000244    0.5055778
 416.6000061    0.4760952
 416.8000183    0.5297512
 417.0000305    0.5100257
 417.2000122    0.4890254
 417.4000244    0.5102122
 417.6000061    0.5444078
 417.8000183    0.5414209
 418.0000305    0.5663151
 418.2000122    0.5601899
 418.4000244    0.5436794
 418.6000061    0.5541887
 418.8000183    0.5582866
 419.0000305    0.6027286
 419.2000122    0.5518684
 419.4000244    0.5661696
 419.6000061    0.4867906
 419.8000183    0.5672283
 420.0000305    0.4964103
 420.2000122    0.4950314
 420.4000244    0.4865768
 420.6000061    0.4725126
 420.8000183    0.4822213
 421.0000305    0.4974013
 421.2000122    0.5314878
 421.4000244    0.5342878
 421.6000061    0.5448151
 421.8000183    0.5065504
 422.0000305    0.5062633
 422.2000122    0.5281715
 422.4000244    0.5046701
 422.6000061    0.5252628
 422.8000183    0.5416462
 423.0000305    0.5560402
 423.2000122    0.5696735
 423.4000244    0.5819516
 423.6000061    0.5582891
 423.8000183    0.5790688
 424.0000305    0.5719882
 424.2000122    0.6417637
 424.4000244    0.5917966
 424.6000061    0.5296780
 424.8000183    0.5739866
 425.0000305    0.5969433
 425.2000122    0.5870434
 425.4000244    0.5906112
 425.6000061    0.6095046
 425.8000183    0.6194487
 426.0000305    0.6154253
 426.2000122    0.5903012
 426.4000244    0.6169981
 426.6000061    0.6016533
 426.8000183    0.6756971
 427.0000305    0.6442890
 427.2000122    0.6479996
 427.4000244    0.6083083
 427.6000061    0.5884807
 427.8000183    0.5815496
 428.0000305    0.5160377
 428.2000122    0.5000637
 428.4000244    0.5523387
 428.6000061    0.5793872
 428.8000183    0.5691042
 429.0000305    0.6272928
 429.2000122    0.5761136
 429.4000244    0.5230245
 429.6000061    0.5358875
 429.8000183    0.5600116
 430.0000305    0.5841896
 430.2000122    0.5631366
 430.4000244    0.5597236
 430.6000061    0.6311300
 430.8000183    0.5925724
 431.0000305    0.5887486
 431.2000122    0.5933990
 431.4000244    0.6621273
 431.6000061    0.5657322
 431.8000183    0.5399558
 432.0000305    0.6047523
 432.2000122    0.6105652
 432.4000244    0.6509216
 432.6000061    0.7069983
 432.8000183    0.6326256
 433.0000305    0.6226894
 433.2000122    0.6739372
 433.4000244    0.6405910
 433.6000061    0.6297383
 433.8000183    0.6528726
 434.0000305    0.6509703
 434.2000122    0.6599394
 434.4000244    0.6197907
 434.6000061    0.5677696
 434.8000183    0.6285844
 435.0000305    0.5699962
 435.2000122    0.6267160
 435.4000244    0.5913107
 435.6000061    0.5691459
 435.8000183    0.5702244
 436.0000305    0.5605501
 436.2000122    0.5817945
 436.4000244    0.5862392
 436.6000061    0.5785363
 436.8000183    0.5693463
 437.0000305    0.5703753
 437.2000122    0.5466357
 437.4000244    0.4608169
 437.6000061    0.5042776
 437.8000183    0.5560104
 438.0000305    0.4998838
 438.2000122    0.4884868
 438.4000244    0.4877170
 438.6000061    0.5027678
 438.8000183    0.5233920
 439.0000305    0.5268107
 439.2000122    0.4938794
 439.4000244    0.5373750
 439.6000061    0.5788584
 439.8000183    0.5833290
 440.0000305    0.4915074
 440.2000122    0.5297681
 440.4000244    0.5308056
 440.6000061    0.5219067
 440.8000183    0.5074778
 441.0000305    0.5078740
 441.2000122    0.5004264
 441.4000244    0.4845374
 441.6000061    0.4890452
 441.8000183    0.4713791
 442.0000305    0.4265195
 442.2000122    0.3794785
 442.4000244    0.3896327
 442.6000061    0.4372763
 442.8000183    0.4444946
 443.0000305    0.5072368
 443.2000122    0.6095449
 443.4000244    0.6187553
 443.6000061    0.6089777
 443.8000183    0.5579914
 444.0000305    0.5845421
 444.2000122    0.5714784
 444.4000244    0.5685915
 444.6000061    0.5486740
 444.8000183    0.5963142
 445.0000305    0.6058268
 445.2000122    0.6084657
 445.4000244    0.5944167
 445.6000061    0.5628786
 445.8000183    0.5349252
 446.0000305    0.5639117
 446.2000122    0.5924153
 446.4000244    0.5868102
 446.6000061    0.5676789
 446.8000183    0.5943506
 447.0000305    0.5821724
 447.2000122    0.5743914
 447.4000244    0.4923947
 447.6000061    0.4683064
 447.8000183    0.4986413
 448.0000305    0.4808969
 448.2000122    0.4773690
 448.4000244    0.4889123
 448.6000061    0.4388474
 448.8000183    0.4700001
 449.0000305    0.4356385
 449.2000122    0.4308580
 449.4000244    0.4537956
 449.6000061    0.4741614
 449.8000183    0.5070722
 450.0000305    0.5031811
 450.2000122    0.5164068
 450.4000244    0.5644152
 450.6000366    0.5819489
 450.8000183    0.4793047
 451.0000305    0.5104856
 451.2000122    0.5049605
 451.4000244    0.4749189
 451.6000366    0.4720553
 451.8000183    0.4379690
 452.0000305    0.5085843
 452.2000122    0.5116261
 452.4000244    0.4465921
 452.6000366    0.4561428
 452.8000183    0.5018883
 453.0000305    0.4862692
 453.2000122    0.4333448
 453.4000244    0.4687254
 453.6000366    0.4945283
 453.8000183    0.4522261
 454.0000305    0.4743022
 454.2000122    0.4860650
 454.4000244    0.4715331
 454.6000366    0.5145581
 454.8000183    0.4817514
 455.0000305    0.4470454
 455.2000122    0.4579529
 455.4000244    0.4765225
 455.6000366    0.4873928
 455.8000183    0.5095438
 456.0000305    0.4798171
 456.2000122    0.5167403
 456.4000244    0.5201237
 456.6000366    0.4698464
 456.8000183    0.4747817
 457.0000305    0.5266461
 457.2000122    0.5452937
 457.4000244    0.5913608
 457.6000366    0.5461702
 457.8000183    0.5294860
 458.0000305    0.5365057
 458.2000122    0.6033728
 458.4000244    0.5222497
 458.6000366    0.5174357
 458.8000183    0.5394346
 459.0000305    0.4863384
 459.2000122    0.4517069
 459.4000244    0.4364613
 459.6000366    0.4662994
 459.8000183    0.4665447
 460.0000305    0.4044054
 460.2000122    0.4326714
 460.4000244    0.4442542
 460.6000366    0.4291158
 460.8000183    0.4474054
 461.0000305    0.4666589
 461.2000122    0.4837850
 461.4000244    0.5036282
 461.6000366    0.4278690
 461.8000183    0.4016162
 462.0000305    0.4102209
 462.2000122    0.3868621
 462.4000244    0.4470416
 462.6000366    0.4690323
 462.8000183    0.4721051
 463.0000305    0.5151718
 463.2000122    0.5591680
 463.4000244    0.5682157
 463.6000366    0.5072389
 463.8000183    0.5083420
 464.0000305    0.4861280
 464.2000122    0.4551761
 464.4000244    0.4841661
 464.6000366    0.4632689
 464.8000183    0.4930658
 465.0000305    0.4712460
 465.2000122    0.5089511
 465.4000244    0.5149387
 465.6000366    0.4678495
 465.8000183    0.4466071
 466.0000305    0.4543021
 466.2000122    0.5023906
 466.4000244    0.4967362
 466.6000366    0.3849232
 466.8000183    0.4573169
 467.0000305    0.4151934
 467.2000122    0.4060091
 467.4000244    0.3916137
 467.6000366    0.4064232
 467.8000183    0.4134216
 468.0000305    0.3986672
 468.2000122    0.4606880
 468.4000244    0.4542501
 468.6000366    0.4437346
 468.8000183    0.4568864
 469.0000305    0.4802474
 469.2000122    0.4498992
 469.4000244    0.4196001
 469.6000366    0.5039678
 469.8000183    0.4941357
 470.0000305    0.4566720
 470.2000122    0.4060563
 470.4000244    0.4261753
 470.6000366    0.4042346
 470.8000183    0.4053151
 471.0000305    0.4520991
 471.2000122    0.4176153
 471.4000244    0.4533911
 471.6000366    0.3995475
 471.8000183    0.4098872
 472.0000305    0.4429238
 472.2000122    0.4425185
 472.4000244    0.4356683
 472.6000366    0.4508195
 472.8000183    0.4508841
 473.0000305    0.4805413
 473.2000122    0.5281621
 473.4000244    0.4491517
 473.6000366    0.5002784
 473.8000183    0.5033964
 474.0000305    0.4867004
 474.2000122    0.5237143
 474.4000244    0.4911869
 474.6000366    0.4768272
 474.8000183    0.4683000
 475.0000305    0.4473880
 475.2000122    0.4678713
 475.4000244    0.4763967
 475.6000366    0.4761637
 475.8000183    0.4835265
 476.0000305    0.4107237
 476.2000122    0.4177167
 476.4000244    0.4247391
 476.6000366    0.4315080
 476.8000183    0.4394330
 477.0000305    0.5021819
 477.2000122    0.4934048
 477.4000244    0.4661489
 477.6000366    0.4349802
 477.8000183    0.4767866
 478.0000305    0.4259424
 478.2000122    0.4490297
 478.4000244    0.3552746
 478.6000366    0.3376002
 478.8000183    0.3578436
 479.0000305    0.3224858
 479.2000122    0.3592337
 479.4000244    0.4072364
 479.6000366    0.4553586
 479.8000183    0.4183336
 480.0000305    0.4548798
 480.2000122    0.4702579
 480.4000244    0.4649613
 480.6000366    0.4470353
 480.8000183    0.4701712
 481.0000305    0.4570595
 481.2000122    0.5128966
 481.4000244    0.4129051
 481.6000366    0.4926067
 481.8000183    0.4091986
 482.0000305    0.4077883
 482.2000122    0.4620049
 482.4000244    0.4268525
 482.6000366    0.4719395
 482.8000183    0.4579171
 483.0000305    0.4907755
 483.2000122    0.4734821
 483.4000244    0.4912406
 483.6000366    0.4945771
 483.8000183    0.5489656
 484.0000305    0.5429834
 484.2000122    0.5838497
 484.4000244    0.5624813
 484.6000366    0.5570547
 484.8000183    0.5699497
 485.0000305    0.5547623
 485.2000122    0.5685656
 485.4000244    0.5128009
 485.6000366    0.5448434
 485.8000183    0.5380083
 486.0000305    0.5018725
 486.2000122    0.5260884
 486.4000244    0.5198771
 486.6000366    0.5142178
 486.8000183    0.5765529
 487.0000305    0.5242280
 487.2000122    0.5248269
 487.4000244    0.5587974
 487.6000366    0.5424180
 487.8000183    0.5850649
 488.0000305    0.5489124
 488.2000122    0.5733966
 488.4000244    0.5748103
 488.6000366    0.5965005
 488.8000183    0.5752435
 489.0000305    0.5661166
 489.2000122    0.6267953
 489.4000244    0.5758409
 489.6000366    0.6306878
 489.8000183    0.6024480
 490.0000305    0.6347635
 490.2000122    0.6467301
 490.4000244    0.5649409
 490.6000366    0.5347619
 490.8000183    0.5193609
 491.0000305    0.5382735
 491.2000122    0.5418319
 491.4000244    0.5370764
 491.6000366    0.4870643
 491.8000183    0.5514777
 492.0000305    0.5581546
 492.2000122    0.5256147
 492.4000244    0.5796238
 492.6000366    0.5183224
 492.8000183    0.5459329
 493.0000305    0.5398674
 493.2000122    0.4718174
 493.4000244    0.4850275
 493.6000366    0.5642501
 493.8000183    0.5276285
 494.0000305    0.5653059
 494.2000122    0.5730153
 494.4000244    0.5232658
 494.6000366    0.5100380
 494.8000183    0.5371054
 495.0000305    0.5599058
 495.2000122    0.5834678
 495.4000244    0.5248571
 495.6000366    0.5084841
 495.8000183    0.5063194
 496.0000305    0.5078541
 496.2000122    0.4883024
 496.4000244    0.4822190
 496.6000366    0.5002843
 496.8000183    0.4877984
 497.0000305    0.4775030
 497.2000122    0.4384907
 497.4000244    0.4595127
 497.6000366    0.4982819
 497.8000183    0.4537460
 498.0000305    0.4630942
 498.2000122    0.4556101
 498.4000244    0.4730066
 498.6000366    0.4905510
 498.8000183    0.4712719
 499.0000305    0.4852968
 499.2000122    0.4744670
 499.4000244    0.4823483
 499.6000366    0.5058503
 499.8000183    0.4755547
 500.0000305    0.4542996
