# Supplementary material for: Structure and inhibition mechanisms of Mycobacterium tuberculosis essential transporter efflux protein A
Source: Nat Commun. 2025 Apr 1;16:3139. doi: 10.1038/s41467-025-58133-6 (PMC11961569; doi:10.1038/s41467-025-58133-6)
Supplement: Supplementary file 3 — Supplementary Data 1 [file 41467_2025_58133_MOESM3_ESM.zip › supplemental_computational_details/traj_2/minimized_structure.gro]

Generated by CHARMM-GUI FF-Converter
162312
    1ARG      N    1   7.815   7.667   3.509
    1ARG    HT1    2   7.784   7.569   3.522
    1ARG    HT2    3   7.919   7.668   3.510
    1ARG    HT3    4   7.781   7.695   3.415
    1ARG     CA    5   7.757   7.764   3.607
    1ARG     HA    6   7.793   7.738   3.706
    1ARG     CB    7   7.807   7.906   3.567
    1ARG    HB1    8   7.740   7.953   3.494
    1ARG    HB2    9   7.907   7.900   3.518
    1ARG     CG   10   7.831   8.002   3.685
    1ARG    HG1   11   7.928   7.984   3.736
    1ARG    HG2   12   7.753   7.988   3.761
    1ARG     CD   13   7.811   8.148   3.649
    1ARG    HD1   14   7.800   8.205   3.744
    1ARG    HD2   15   7.721   8.159   3.585
    1ARG     NE   16   7.930   8.200   3.580
    1ARG     HE   17   8.018   8.205   3.630
    1ARG     CZ   18   7.933   8.270   3.468
    1ARG    NH1   19   7.828   8.289   3.392
    1ARG   HH11   20   7.742   8.270   3.438
    1ARG   HH12   21   7.839   8.361   3.324
    1ARG    NH2   22   8.032   8.355   3.449
    1ARG   HH21   23   8.121   8.310   3.426
    1ARG   HH22   24   8.066   8.382   3.539
    1ARG      C   25   7.605   7.741   3.603
    1ARG      O   26   7.544   7.700   3.701
    2SER      N   27   7.541   7.750   3.485
    2SER     HN   28   7.580   7.802   3.409
    2SER     CA   29   7.398   7.719   3.471
    2SER     HA   30   7.345   7.795   3.527
    2SER     CB   31   7.352   7.731   3.322
    2SER    HB1   32   7.409   7.658   3.260
    2SER    HB2   33   7.377   7.831   3.283
    2SER     OG   34   7.212   7.709   3.301
    2SER    HG1   35   7.168   7.702   3.387
    2SER      C   36   7.351   7.583   3.525
    2SER      O   37   7.243   7.571   3.585
    3PHE      N   38   7.430   7.475   3.509
    3PHE     HN   39   7.514   7.483   3.457
    3PHE     CA   40   7.398   7.345   3.568
    3PHE     HA   41   7.300   7.315   3.534
    3PHE     CB   42   7.503   7.241   3.522
    3PHE    HB1   43   7.604   7.268   3.558
    3PHE    HB2   44   7.507   7.241   3.412
    3PHE     CG   45   7.470   7.101   3.567
    3PHE    CD1   46   7.368   7.025   3.508
    3PHE    HD1   47   7.309   7.066   3.427
    3PHE    CE1   48   7.341   6.894   3.552
    3PHE    HE1   49   7.261   6.836   3.508
    3PHE     CZ   50   7.418   6.839   3.655
    3PHE     HZ   51   7.398   6.739   3.689
    3PHE    CD2   52   7.545   7.044   3.670
    3PHE    HD2   53   7.620   7.105   3.718
    3PHE    CE2   54   7.521   6.914   3.714
    3PHE    HE2   55   7.579   6.872   3.795
    3PHE      C   56   7.393   7.344   3.719
    3PHE      O   57   7.297   7.296   3.779
    4ILE      N   58   7.494   7.404   3.785
    4ILE     HN   59   7.568   7.448   3.737
    4ILE     CA   60   7.508   7.396   3.928
    4ILE     HA   61   7.488   7.294   3.957
    4ILE     CB   62   7.652   7.422   3.970
    4ILE     HB   63   7.658   7.414   4.082
    4ILE    CG2   64   7.738   7.312   3.907
    4ILE   HG21   65   7.752   7.329   3.798
    4ILE   HG22   66   7.689   7.214   3.918
    4ILE   HG23   67   7.839   7.308   3.953
    4ILE    CG1   68   7.711   7.555   3.923
    4ILE   HG11   69   7.629   7.627   3.914
    4ILE   HG12   70   7.752   7.543   3.821
    4ILE     CD   71   7.822   7.600   4.018
    4ILE    HD1   72   7.886   7.514   4.047
    4ILE    HD2   73   7.781   7.642   4.112
    4ILE    HD3   74   7.889   7.674   3.970
    4ILE      C   75   7.401   7.476   4.002
    4ILE      O   76   7.354   7.437   4.108
    5ALA      N   77   7.353   7.589   3.942
    5ALA     HN   78   7.390   7.621   3.856
    5ALA     CA   79   7.233   7.657   3.989
    5ALA     HA   80   7.241   7.674   4.095
    5ALA     CB   81   7.199   7.786   3.911
    5ALA    HB1   82   7.196   7.768   3.802
    5ALA    HB2   83   7.269   7.868   3.932
    5ALA    HB3   84   7.100   7.827   3.944
    5ALA      C   85   7.107   7.578   3.983
    5ALA      O   86   7.024   7.585   4.073
    6ALA      N   87   7.085   7.504   3.872
    6ALA     HN   88   7.156   7.497   3.802
    6ALA     CA   89   6.964   7.428   3.857
    6ALA     HA   90   6.880   7.494   3.874
    6ALA     CB   91   6.953   7.370   3.716
    6ALA    HB1   92   7.039   7.302   3.692
    6ALA    HB2   93   6.955   7.453   3.645
    6ALA    HB3   94   6.857   7.315   3.701
    6ALA      C   95   6.951   7.316   3.958
    6ALA      O   96   6.848   7.302   4.023
    7VAL      N   97   7.058   7.235   3.976
    7VAL     HN   98   7.140   7.247   3.920
    7VAL     CA   99   7.059   7.126   4.072
    7VAL     HA  100   6.972   7.065   4.050
    7VAL     CB  101   7.179   7.032   4.056
    7VAL     HB  102   7.171   6.947   4.129
    7VAL    CG1  103   7.178   6.972   3.914
    7VAL   HG11  104   7.192   7.051   3.837
    7VAL   HG12  105   7.082   6.920   3.895
    7VAL   HG13  106   7.260   6.899   3.903
    7VAL    CG2  107   7.313   7.104   4.081
    7VAL   HG21  108   7.322   7.138   4.187
    7VAL   HG22  109   7.321   7.192   4.015
    7VAL   HG23  110   7.398   7.037   4.060
    7VAL      C  111   7.040   7.171   4.216
    7VAL      O  112   6.960   7.112   4.289
    8ILE      N  113   7.109   7.280   4.259
    8ILE     HN  114   7.174   7.327   4.198
    8ILE     CA  115   7.095   7.337   4.392
    8ILE     HA  116   7.110   7.258   4.464
    8ILE     CB  117   7.199   7.447   4.417
    8ILE     HB  118   7.192   7.521   4.333
    8ILE    CG2  119   7.171   7.524   4.548
    8ILE   HG21  120   7.165   7.455   4.635
    8ILE   HG22  121   7.077   7.582   4.543
    8ILE   HG23  122   7.253   7.596   4.568
    8ILE    CG1  123   7.343   7.390   4.414
    8ILE   HG11  124   7.414   7.476   4.407
    8ILE   HG12  125   7.358   7.329   4.323
    8ILE     CD  126   7.382   7.305   4.536
    8ILE    HD1  127   7.310   7.223   4.552
    8ILE    HD2  128   7.387   7.367   4.628
    8ILE    HD3  129   7.483   7.259   4.520
    8ILE      C  130   6.954   7.389   4.418
    8ILE      O  131   6.894   7.361   4.521
    9ALA      N  132   6.895   7.462   4.320
    9ALA     HN  133   6.947   7.489   4.238
    9ALA     CA  134   6.760   7.514   4.334
    9ALA     HA  135   6.758   7.579   4.421
    9ALA     CB  136   6.723   7.595   4.209
    9ALA    HB1  137   6.717   7.530   4.119
    9ALA    HB2  138   6.801   7.671   4.188
    9ALA    HB3  139   6.626   7.647   4.222
    9ALA      C  140   6.654   7.408   4.355
    9ALA      O  141   6.569   7.420   4.443
   10ILE      N  142   6.658   7.299   4.275
   10ILE     HN  143   6.728   7.293   4.204
   10ILE     CA  144   6.564   7.187   4.281
   10ILE     HA  145   6.464   7.228   4.271
   10ILE     CB  146   6.588   7.091   4.165
   10ILE     HB  147   6.695   7.059   4.166
   10ILE    CG2  148   6.500   6.965   4.179
   10ILE   HG21  149   6.393   6.994   4.190
   10ILE   HG22  150   6.528   6.903   4.267
   10ILE   HG23  151   6.509   6.900   4.089
   10ILE    CG1  152   6.559   7.161   4.030
   10ILE   HG11  153   6.601   7.264   4.030
   10ILE   HG12  154   6.449   7.172   4.018
   10ILE     CD  155   6.618   7.088   3.909
   10ILE    HD1  156   6.575   6.986   3.899
   10ILE    HD2  157   6.729   7.080   3.921
   10ILE    HD3  158   6.597   7.144   3.816
   10ILE      C  159   6.567   7.116   4.416
   10ILE      O  160   6.463   7.084   4.475
   11GLY      N  161   6.687   7.094   4.472
   11GLY     HN  162   6.771   7.120   4.422
   11GLY     CA  163   6.704   7.029   4.601
   11GLY    HA1  164   6.806   6.993   4.605
   11GLY    HA2  165   6.633   6.949   4.610
   11GLY      C  166   6.685   7.120   4.720
   11GLY      O  167   6.697   7.076   4.834
   12GLY      N  168   6.653   7.250   4.699
   12GLY     HN  169   6.651   7.284   4.604
   12GLY     CA  170   6.637   7.348   4.805
   12GLY    HA1  171   6.602   7.439   4.759
   12GLY    HA2  172   6.732   7.360   4.854
   12GLY      C  173   6.536   7.313   4.912
   12GLY      O  174   6.561   7.328   5.031
   13MET      N  175   6.418   7.261   4.872
   13MET     HN  176   6.400   7.251   4.775
   13MET     CA  177   6.314   7.221   4.966
   13MET     HA  178   6.298   7.305   5.033
   13MET     CB  179   6.180   7.194   4.893
   13MET    HB1  180   6.187   7.101   4.833
   13MET    HB2  181   6.161   7.277   4.822
   13MET     CG  182   6.059   7.184   4.989
   13MET    HG1  183   6.077   7.106   5.066
   13MET    HG2  184   5.971   7.149   4.932
   13MET     SD  185   6.019   7.343   5.069
   13MET     CE  186   6.023   7.284   5.240
   13MET    HE1  187   6.124   7.245   5.266
   13MET    HE2  188   5.950   7.203   5.257
   13MET    HE3  189   6.000   7.367   5.310
   13MET      C  190   6.355   7.103   5.055
   13MET      O  191   6.315   7.096   5.171
   14GLN      N  192   6.438   7.009   5.004
   14GLN     HN  193   6.474   7.018   4.912
   14GLN     CA  194   6.493   6.900   5.084
   14GLN     HA  195   6.411   6.847   5.130
   14GLN     CB  196   6.571   6.802   4.993
   14GLN    HB1  197   6.627   6.728   5.056
   14GLN    HB2  198   6.648   6.858   4.936
   14GLN     CG  199   6.484   6.724   4.893
   14GLN    HG1  200   6.551   6.668   4.824
   14GLN    HG2  201   6.423   6.794   4.831
   14GLN     CD  202   6.395   6.620   4.961
   14GLN    OE1  203   6.444   6.533   5.032
   14GLN    NE2  204   6.261   6.626   4.940
   14GLN   HE21  205   6.208   6.551   4.979
   14GLN   HE22  206   6.221   6.700   4.889
   14GLN      C  207   6.583   6.947   5.197
   14GLN      O  208   6.571   6.901   5.311
   15LEU      N  209   6.672   7.044   5.166
   15LEU     HN  210   6.682   7.075   5.072
   15LEU     CA  211   6.756   7.109   5.265
   15LEU     HA  212   6.813   7.032   5.316
   15LEU     CB  213   6.853   7.208   5.196
   15LEU    HB1  214   6.793   7.287   5.145
   15LEU    HB2  215   6.908   7.153   5.117
   15LEU     CG  216   6.956   7.277   5.289
   15LEU     HG  217   6.906   7.309   5.384
   15LEU    CD1  218   7.070   7.181   5.325
   15LEU   HD11  219   7.129   7.156   5.234
   15LEU   HD12  220   7.029   7.087   5.366
   15LEU   HD13  221   7.138   7.227   5.399
   15LEU    CD2  222   7.013   7.404   5.224
   15LEU   HD21  223   6.931   7.476   5.202
   15LEU   HD22  224   7.064   7.379   5.129
   15LEU   HD23  225   7.085   7.453   5.292
   15LEU      C  226   6.676   7.183   5.371
   15LEU      O  227   6.699   7.164   5.491
   16LEU      N  228   6.577   7.265   5.331
   16LEU     HN  229   6.561   7.282   5.234
   16LEU     CA  230   6.494   7.337   5.426
   16LEU     HA  231   6.560   7.392   5.492
   16LEU     CB  232   6.401   7.437   5.353
   16LEU    HB1  233   6.330   7.483   5.425
   16LEU    HB2  234   6.341   7.382   5.277
   16LEU     CG  235   6.473   7.554   5.281
   16LEU     HG  236   6.550   7.512   5.211
   16LEU    CD1  237   6.373   7.634   5.197
   16LEU   HD11  238   6.295   7.677   5.263
   16LEU   HD12  239   6.323   7.568   5.122
   16LEU   HD13  240   6.424   7.716   5.144
   16LEU    CD2  241   6.545   7.647   5.381
   16LEU   HD21  242   6.631   7.596   5.429
   16LEU   HD22  243   6.475   7.681   5.460
   16LEU   HD23  244   6.582   7.738   5.329
   16LEU      C  245   6.409   7.249   5.516
   16LEU      O  246   6.414   7.262   5.639
   17ALA      N  247   6.333   7.152   5.460
   17ALA     HN  248   6.331   7.139   5.361
   17ALA     CA  249   6.245   7.067   5.539
   17ALA     HA  250   6.178   7.132   5.595
   17ALA     CB  251   6.159   6.979   5.446
   17ALA    HB1  252   6.223   6.913   5.383
   17ALA    HB2  253   6.099   7.043   5.377
   17ALA    HB3  254   6.088   6.916   5.503
   17ALA      C  255   6.317   6.980   5.641
   17ALA      O  256   6.275   6.971   5.756
   18THR      N  257   6.428   6.917   5.599
   18THR     HN  258   6.459   6.925   5.505
   18THR     CA  259   6.513   6.837   5.687
   18THR     HA  260   6.449   6.765   5.737
   18THR     CB  261   6.619   6.760   5.610
   18THR     HB  262   6.697   6.828   5.568
   18THR    OG1  263   6.560   6.690   5.501
   18THR    HG1  264   6.550   6.754   5.429
   18THR    CG2  265   6.685   6.655   5.701
   18THR   HG21  266   6.606   6.590   5.747
   18THR   HG22  267   6.742   6.703   5.783
   18THR   HG23  268   6.753   6.590   5.643
   18THR      C  269   6.579   6.919   5.795
   18THR      O  270   6.588   6.880   5.912
   19MET      N  271   6.630   7.040   5.760
   19MET     HN  272   6.625   7.072   5.666
   19MET     CA  273   6.688   7.131   5.857
   19MET     HA  274   6.764   7.077   5.912
   19MET     CB  275   6.757   7.247   5.783
   19MET    HB1  276   6.680   7.302   5.723
   19MET    HB2  277   6.829   7.204   5.711
   19MET     CG  278   6.831   7.347   5.873
   19MET    HG1  279   6.907   7.291   5.932
   19MET    HG2  280   6.760   7.393   5.946
   19MET     SD  281   6.912   7.479   5.778
   19MET     CE  282   6.959   7.576   5.923
   19MET    HE1  283   7.014   7.514   5.998
   19MET    HE2  284   6.869   7.619   5.973
   19MET    HE3  285   7.025   7.660   5.894
   19MET      C  286   6.590   7.182   5.962
   19MET      O  287   6.619   7.180   6.082
   20ASP      N  288   6.468   7.225   5.920
   20ASP     HN  289   6.446   7.231   5.822
   20ASP     CA  290   6.365   7.273   6.011
   20ASP     HA  291   6.408   7.352   6.070
   20ASP     CB  292   6.245   7.334   5.932
   20ASP    HB1  293   6.193   7.255   5.874
   20ASP    HB2  294   6.284   7.409   5.861
   20ASP     CG  295   6.139   7.405   6.018
   20ASP    OD1  296   6.157   7.416   6.141
   20ASP    OD2  297   6.038   7.450   5.959
   20ASP      C  298   6.321   7.165   6.110
   20ASP      O  299   6.311   7.191   6.230
   21SER      N  300   6.299   7.039   6.065
   21SER     HN  301   6.311   7.016   5.968
   21SER     CA  302   6.257   6.933   6.156
   21SER     HA  303   6.167   6.967   6.206
   21SER     CB  304   6.222   6.799   6.084
   21SER    HB1  305   6.146   6.821   6.006
   21SER    HB2  306   6.176   6.727   6.156
   21SER     OG  307   6.335   6.740   6.019
   21SER    HG1  308   6.399   6.713   6.086
   21SER      C  309   6.358   6.904   6.266
   21SER      O  310   6.323   6.892   6.383
   22THR      N  311   6.488   6.899   6.231
   22THR     HN  312   6.515   6.905   6.134
   22THR     CA  313   6.596   6.887   6.327
   22THR     HA  314   6.574   6.801   6.389
   22THR     CB  315   6.731   6.861   6.260
   22THR     HB  316   6.755   6.942   6.188
   22THR    OG1  317   6.724   6.739   6.189
   22THR    HG1  318   6.808   6.694   6.205
   22THR    CG2  319   6.844   6.845   6.363
   22THR   HG21  320   6.821   6.763   6.435
   22THR   HG22  321   6.861   6.939   6.420
   22THR   HG23  322   6.939   6.819   6.311
   22THR      C  323   6.607   7.004   6.422
   22THR      O  324   6.615   6.986   6.544
   23VAL      N  325   6.600   7.129   6.371
   23VAL     HN  326   6.595   7.143   6.272
   23VAL     CA  327   6.599   7.250   6.453
   23VAL     HA  328   6.686   7.247   6.517
   23VAL     CB  329   6.610   7.376   6.366
   23VAL     HB  330   6.535   7.371   6.284
   23VAL    CG1  331   6.584   7.504   6.447
   23VAL   HG11  332   6.650   7.507   6.537
   23VAL   HG12  333   6.479   7.513   6.480
   23VAL   HG13  334   6.606   7.593   6.385
   23VAL    CG2  335   6.752   7.381   6.305
   23VAL   HG21  336   6.771   7.294   6.239
   23VAL   HG22  337   6.829   7.383   6.385
   23VAL   HG23  338   6.764   7.474   6.244
   23VAL      C  339   6.480   7.260   6.548
   23VAL      O  340   6.497   7.291   6.667
   24ALA      N  341   6.357   7.229   6.502
   24ALA     HN  342   6.341   7.218   6.404
   24ALA     CA  343   6.238   7.228   6.585
   24ALA     HA  344   6.225   7.328   6.626
   24ALA     CB  345   6.117   7.194   6.495
   24ALA    HB1  346   6.127   7.091   6.454
   24ALA    HB2  347   6.113   7.266   6.410
   24ALA    HB3  348   6.021   7.201   6.552
   24ALA      C  349   6.244   7.132   6.704
   24ALA      O  350   6.208   7.169   6.816
   25ILE      N  351   6.294   7.009   6.682
   25ILE     HN  352   6.323   6.982   6.590
   25ILE     CA  353   6.313   6.910   6.788
   25ILE     HA  354   6.218   6.896   6.837
   25ILE     CB  355   6.358   6.775   6.730
   25ILE     HB  356   6.445   6.794   6.662
   25ILE    CG2  357   6.407   6.678   6.840
   25ILE   HG21  358   6.330   6.667   6.920
   25ILE   HG22  359   6.502   6.712   6.887
   25ILE   HG23  360   6.426   6.578   6.796
   25ILE    CG1  361   6.247   6.711   6.643
   25ILE   HG11  362   6.293   6.631   6.580
   25ILE   HG12  363   6.206   6.786   6.572
   25ILE     CD  364   6.131   6.649   6.722
   25ILE    HD1  365   6.086   6.723   6.792
   25ILE    HD2  366   6.164   6.561   6.780
   25ILE    HD3  367   6.051   6.615   6.652
   25ILE      C  368   6.409   6.957   6.897
   25ILE      O  369   6.380   6.946   7.016
   26VAL      N  370   6.525   7.015   6.858
   26VAL     HN  371   6.544   7.023   6.760
   26VAL     CA  372   6.628   7.064   6.948
   26VAL     HA  373   6.657   6.982   7.013
   26VAL     CB  374   6.752   7.111   6.872
   26VAL     HB  375   6.722   7.185   6.794
   26VAL    CG1  376   6.855   7.178   6.966
   26VAL   HG11  377   6.877   7.112   7.053
   26VAL   HG12  378   6.818   7.275   7.004
   26VAL   HG13  379   6.950   7.197   6.912
   26VAL    CG2  380   6.818   6.990   6.803
   26VAL   HG21  381   6.746   6.934   6.739
   26VAL   HG22  382   6.858   6.920   6.879
   26VAL   HG23  383   6.903   7.024   6.739
   26VAL      C  384   6.577   7.173   7.041
   26VAL      O  385   6.608   7.177   7.160
   27ALA      N  386   6.491   7.263   6.989
   27ALA     HN  387   6.468   7.257   6.892
   27ALA     CA  388   6.446   7.378   7.061
   27ALA     HA  389   6.521   7.408   7.133
   27ALA     CB  390   6.426   7.493   6.960
   27ALA    HB1  391   6.352   7.465   6.882
   27ALA    HB2  392   6.522   7.516   6.910
   27ALA    HB3  393   6.391   7.585   7.012
   27ALA      C  394   6.316   7.357   7.139
   27ALA      O  395   6.270   7.448   7.207
   28LEU      N  396   6.256   7.236   7.138
   28LEU     HN  397   6.292   7.163   7.079
   28LEU     CA  398   6.135   7.207   7.214
   28LEU     HA  399   6.061   7.278   7.183
   28LEU     CB  400   6.077   7.065   7.193
   28LEU    HB1  401   5.994   7.049   7.266
   28LEU    HB2  402   6.154   6.987   7.213
   28LEU     CG  403   6.016   7.034   7.055
   28LEU     HG  404   6.099   7.015   6.984
   28LEU    CD1  405   5.930   6.907   7.068
   28LEU   HD11  406   5.841   6.928   7.131
   28LEU   HD12  407   5.989   6.825   7.115
   28LEU   HD13  408   5.896   6.873   6.969
   28LEU    CD2  409   5.931   7.149   6.999
   28LEU   HD21  410   5.994   7.237   6.976
   28LEU   HD22  411   5.853   7.178   7.073
   28LEU   HD23  412   5.881   7.118   6.905
   28LEU      C  413   6.145   7.229   7.365
   28LEU      O  414   6.050   7.287   7.418
   29PRO      N  415   6.250   7.195   7.439
   29PRO     CD  416   6.361   7.109   7.396
   29PRO    HD1  417   6.439   7.173   7.349
   29PRO    HD2  418   6.330   7.032   7.323
   29PRO     CA  419   6.250   7.213   7.584
   29PRO     HA  420   6.160   7.169   7.625
   29PRO     CB  421   6.379   7.147   7.633
   29PRO    HB1  422   6.364   7.099   7.732
   29PRO    HB2  423   6.461   7.221   7.643
   29PRO     CG  424   6.415   7.046   7.524
   29PRO    HG1  425   6.523   7.026   7.517
   29PRO    HG2  426   6.362   6.950   7.544
   29PRO      C  427   6.250   7.360   7.619
   29PRO      O  428   6.190   7.399   7.719
   30LYS      N  429   6.318   7.444   7.540
   30LYS     HN  430   6.362   7.411   7.456
   30LYS     CA  431   6.325   7.585   7.571
   30LYS     HA  432   6.341   7.596   7.677
   30LYS     CB  433   6.444   7.650   7.499
   30LYS    HB1  434   6.430   7.642   7.389
   30LYS    HB2  435   6.534   7.591   7.526
   30LYS     CG  436   6.460   7.797   7.540
   30LYS    HG1  437   6.468   7.802   7.652
   30LYS    HG2  438   6.370   7.855   7.513
   30LYS     CD  439   6.584   7.863   7.481
   30LYS    HD1  440   6.578   7.971   7.509
   30LYS    HD2  441   6.580   7.855   7.370
   30LYS     CE  442   6.712   7.800   7.533
   30LYS    HE1  443   6.730   7.700   7.487
   30LYS    HE2  444   6.709   7.789   7.643
   30LYS     NZ  445   6.824   7.888   7.498
   30LYS    HZ1  446   6.859   7.932   7.588
   30LYS    HZ2  447   6.799   7.961   7.429
   30LYS    HZ3  448   6.903   7.829   7.461
   30LYS      C  449   6.195   7.658   7.538
   30LYS      O  450   6.156   7.754   7.605
   31ILE      N  451   6.122   7.612   7.434
   31ILE     HN  452   6.158   7.540   7.375
   31ILE     CA  453   5.988   7.660   7.401
   31ILE     HA  454   5.994   7.767   7.387
   31ILE     CB  455   5.934   7.599   7.272
   31ILE     HB  456   5.940   7.488   7.278
   31ILE    CG2  457   5.787   7.641   7.249
   31ILE   HG21  458   5.780   7.752   7.248
   31ILE   HG22  459   5.718   7.601   7.327
   31ILE   HG23  460   5.750   7.604   7.151
   31ILE    CG1  461   6.019   7.646   7.151
   31ILE   HG11  462   6.127   7.646   7.179
   31ILE   HG12  463   5.992   7.752   7.128
   31ILE     CD  464   6.002   7.560   7.026
   31ILE    HD1  465   5.898   7.566   6.988
   31ILE    HD2  466   6.026   7.454   7.047
   31ILE    HD3  467   6.070   7.597   6.946
   31ILE      C  468   5.893   7.638   7.518
   31ILE      O  469   5.808   7.723   7.549
   32GLN      N  470   5.909   7.526   7.592
   32GLN     HN  471   5.975   7.457   7.561
   32GLN     CA  472   5.840   7.502   7.717
   32GLN     HA  473   5.735   7.507   7.697
   32GLN     CB  474   5.873   7.360   7.772
   32GLN    HB1  475   5.907   7.363   7.878
   32GLN    HB2  476   5.956   7.316   7.713
   32GLN     CG  477   5.750   7.268   7.760
   32GLN    HG1  478   5.728   7.248   7.653
   32GLN    HG2  479   5.663   7.320   7.806
   32GLN     CD  480   5.770   7.134   7.831
   32GLN    OE1  481   5.878   7.091   7.870
   32GLN    NE2  482   5.652   7.069   7.849
   32GLN   HE21  483   5.651   6.970   7.872
   32GLN   HE22  484   5.566   7.109   7.818
   32GLN      C  485   5.863   7.604   7.826
   32GLN      O  486   5.767   7.651   7.889
   33ASN      N  487   5.987   7.645   7.851
   33ASN     HN  488   6.062   7.600   7.803
   33ASN     CA  489   6.019   7.733   7.961
   33ASN     HA  490   5.961   7.701   8.046
   33ASN     CB  491   6.170   7.727   7.994
   33ASN    HB1  492   6.197   7.805   8.068
   33ASN    HB2  493   6.230   7.745   7.902
   33ASN     CG  494   6.208   7.591   8.052
   33ASN    OD1  495   6.130   7.498   8.069
   33ASN    ND2  496   6.336   7.585   8.092
   33ASN   HD21  497   6.368   7.505   8.142
   33ASN   HD22  498   6.396   7.662   8.068
   33ASN      C  499   5.979   7.878   7.939
   33ASN      O  500   5.963   7.954   8.035
   34GLU      N  501   5.959   7.919   7.812
   34GLU     HN  502   5.984   7.859   7.736
   34GLU     CA  503   5.919   8.055   7.779
   34GLU     HA  504   5.947   8.121   7.860
   34GLU     CB  505   5.993   8.103   7.653
   34GLU    HB1  506   5.950   8.057   7.562
   34GLU    HB2  507   6.099   8.069   7.656
   34GLU     CG  508   5.993   8.257   7.644
   34GLU    HG1  509   6.079   8.299   7.701
   34GLU    HG2  510   5.900   8.300   7.686
   34GLU     CD  511   6.004   8.305   7.501
   34GLU    OE1  512   5.910   8.375   7.454
   34GLU    OE2  513   6.107   8.275   7.435
   34GLU      C  514   5.768   8.065   7.761
   34GLU      O  515   5.699   8.128   7.841
   35LEU      N  516   5.710   7.994   7.661
   35LEU     HN  517   5.766   7.942   7.598
   35LEU     CA  518   5.568   8.001   7.630
   35LEU     HA  519   5.538   8.105   7.630
   35LEU     CB  520   5.537   7.937   7.491
   35LEU    HB1  521   5.426   7.933   7.476
   35LEU    HB2  522   5.575   7.833   7.491
   35LEU     CG  523   5.596   8.011   7.368
   35LEU     HG  524   5.707   8.009   7.376
   35LEU    CD1  525   5.556   7.939   7.238
   35LEU   HD11  526   5.446   7.947   7.221
   35LEU   HD12  527   5.580   7.831   7.243
   35LEU   HD13  528   5.608   7.984   7.151
   35LEU    CD2  529   5.549   8.157   7.360
   35LEU   HD21  530   5.583   8.215   7.448
   35LEU   HD22  531   5.438   8.162   7.354
   35LEU   HD23  532   5.592   8.205   7.269
   35LEU      C  533   5.479   7.935   7.734
   35LEU      O  534   5.361   7.967   7.746
   36SER      N  535   5.534   7.841   7.814
   36SER     HN  536   5.633   7.826   7.808
   36SER     CA  537   5.462   7.762   7.912
   36SER     HA  538   5.533   7.688   7.948
   36SER     CB  539   5.420   7.842   8.039
   36SER    HB1  540   5.510   7.891   8.082
   36SER    HB2  541   5.378   7.773   8.116
   36SER     OG  542   5.322   7.942   8.011
   36SER    HG1  543   5.339   7.965   7.918
   36SER      C  544   5.346   7.684   7.854
   36SER      O  545   5.234   7.686   7.903
   37LEU      N  546   5.370   7.605   7.748
   37LEU     HN  547   5.458   7.607   7.702
   37LEU     CA  548   5.260   7.545   7.673
   37LEU     HA  549   5.176   7.612   7.675
   37LEU     CB  550   5.300   7.529   7.524
   37LEU    HB1  551   5.340   7.626   7.486
   37LEU    HB2  552   5.207   7.511   7.465
   37LEU     CG  553   5.400   7.417   7.485
   37LEU     HG  554   5.360   7.319   7.520
   37LEU    CD1  555   5.412   7.408   7.333
   37LEU   HD11  556   5.450   7.504   7.291
   37LEU   HD12  557   5.314   7.390   7.285
   37LEU   HD13  558   5.481   7.327   7.301
   37LEU    CD2  559   5.540   7.439   7.541
   37LEU   HD21  560   5.539   7.427   7.651
   37LEU   HD22  561   5.575   7.541   7.515
   37LEU   HD23  562   5.611   7.366   7.498
   37LEU      C  563   5.214   7.409   7.726
   37LEU      O  564   5.128   7.345   7.665
   38SER      N  565   5.264   7.363   7.842
   38SER     HN  566   5.309   7.432   7.898
   38SER     CA  567   5.237   7.230   7.900
   38SER     HA  568   5.288   7.227   7.995
   38SER     CB  569   5.086   7.205   7.934
   38SER    HB1  570   5.043   7.298   7.980
   38SER    HB2  571   5.076   7.125   8.010
   38SER     OG  572   5.006   7.168   7.821
   38SER    HG1  573   5.013   7.245   7.761
   38SER      C  574   5.292   7.113   7.816
   38SER      O  575   5.340   7.130   7.704
   39ASP      N  576   5.292   6.989   7.868
   39ASP     HN  577   5.261   6.972   7.963
   39ASP     CA  578   5.339   6.873   7.793
   39ASP     HA  579   5.430   6.901   7.743
   39ASP     CB  580   5.366   6.750   7.886
   39ASP    HB1  581   5.348   6.655   7.833
   39ASP    HB2  582   5.301   6.755   7.976
   39ASP     CG  583   5.511   6.739   7.933
   39ASP    OD1  584   5.599   6.805   7.874
   39ASP    OD2  585   5.538   6.654   8.022
   39ASP      C  586   5.243   6.834   7.679
   39ASP      O  587   5.285   6.779   7.578
   40ALA      N  588   5.111   6.862   7.689
   40ALA     HN  589   5.075   6.906   7.770
   40ALA     CA  590   5.019   6.841   7.577
   40ALA     HA  591   5.025   6.737   7.547
   40ALA     CB  592   4.876   6.870   7.626
   40ALA    HB1  593   4.864   6.975   7.660
   40ALA    HB2  594   4.850   6.803   7.711
   40ALA    HB3  595   4.802   6.849   7.545
   40ALA      C  596   5.053   6.924   7.453
   40ALA      O  597   5.060   6.875   7.340
   41GLY      N  598   5.085   7.054   7.473
   41GLY     HN  599   5.082   7.093   7.564
   41GLY     CA  600   5.127   7.146   7.366
   41GLY    HA1  601   5.137   7.244   7.409
   41GLY    HA2  602   5.054   7.143   7.287
   41GLY      C  603   5.260   7.111   7.306
   41GLY      O  604   5.286   7.137   7.189
   42ARG      N  605   5.350   7.047   7.385
   42ARG     HN  606   5.325   7.028   7.480
   42ARG     CA  607   5.485   7.012   7.343
   42ARG     HA  608   5.537   7.103   7.317
   42ARG     CB  609   5.558   6.938   7.459
   42ARG    HB1  610   5.503   6.845   7.482
   42ARG    HB2  611   5.552   7.003   7.549
   42ARG     CG  612   5.708   6.905   7.433
   42ARG    HG1  613   5.761   7.002   7.419
   42ARG    HG2  614   5.720   6.848   7.338
   42ARG     CD  615   5.777   6.830   7.548
   42ARG    HD1  616   5.756   6.881   7.644
   42ARG    HD2  617   5.887   6.824   7.531
   42ARG     NE  618   5.719   6.692   7.548
   42ARG     HE  619   5.655   6.670   7.476
   42ARG     CZ  620   5.724   6.608   7.650
   42ARG    NH1  621   5.797   6.629   7.756
   42ARG   HH11  622   5.828   6.723   7.760
   42ARG   HH12  623   5.757   6.598   7.842
   42ARG    NH2  624   5.651   6.498   7.646
   42ARG   HH21  625   5.605   6.471   7.562
   42ARG   HH22  626   5.685   6.424   7.702
   42ARG      C  627   5.487   6.924   7.218
   42ARG      O  628   5.566   6.944   7.126
   43SER      N  629   5.397   6.824   7.211
   43SER     HN  630   5.334   6.805   7.286
   43SER     CA  631   5.382   6.741   7.093
   43SER     HA  632   5.480   6.726   7.049
   43SER     CB  633   5.329   6.599   7.127
   43SER    HB1  634   5.413   6.543   7.173
   43SER    HB2  635   5.297   6.543   7.036
   43SER     OG  636   5.225   6.602   7.225
   43SER    HG1  637   5.146   6.646   7.189
   43SER      C  638   5.299   6.803   6.982
   43SER      O  639   5.318   6.768   6.866
   44TRP      N  640   5.210   6.899   7.012
   44TRP     HN  641   5.199   6.933   7.106
   44TRP     CA  642   5.128   6.965   6.912
   44TRP     HA  643   5.083   6.887   6.854
   44TRP     CB  644   5.012   7.048   6.974
   44TRP    HB1  645   4.986   7.134   6.908
   44TRP    HB2  646   5.046   7.091   7.070
   44TRP     CG  647   4.887   6.968   6.993
   44TRP    CD1  648   4.833   6.919   7.109
   44TRP    HD1  649   4.876   6.930   7.207
   44TRP    NE1  650   4.717   6.850   7.080
   44TRP    HE1  651   4.675   6.783   7.140
   44TRP    CE2  652   4.693   6.855   6.946
   44TRP    CD2  653   4.800   6.927   6.887
   44TRP    CE3  654   4.802   6.943   6.748
   44TRP    HE3  655   4.883   6.995   6.700
   44TRP    CZ3  656   4.698   6.890   6.672
   44TRP    HZ3  657   4.699   6.902   6.564
   44TRP    CZ2  658   4.588   6.805   6.871
   44TRP    HZ2  659   4.505   6.754   6.919
   44TRP    CH2  660   4.592   6.824   6.733
   44TRP    HH2  661   4.512   6.787   6.671
   44TRP      C  662   5.206   7.045   6.808
   44TRP      O  663   5.169   7.050   6.691
   45VAL      N  664   5.316   7.109   6.848
   45VAL     HN  665   5.339   7.110   6.945
   45VAL     CA  666   5.402   7.185   6.757
   45VAL     HA  667   5.336   7.254   6.705
   45VAL     CB  668   5.504   7.271   6.831
   45VAL     HB  669   5.565   7.330   6.758
   45VAL    CG1  670   5.428   7.371   6.920
   45VAL   HG11  671   5.363   7.320   6.995
   45VAL   HG12  672   5.363   7.438   6.861
   45VAL   HG13  673   5.500   7.432   6.978
   45VAL    CG2  674   5.598   7.186   6.918
   45VAL   HG21  675   5.657   7.114   6.859
   45VAL   HG22  676   5.539   7.133   6.995
   45VAL   HG23  677   5.669   7.253   6.972
   45VAL      C  678   5.469   7.102   6.648
   45VAL      O  679   5.486   7.146   6.534
   46ILE      N  680   5.511   6.978   6.682
   46ILE     HN  681   5.501   6.950   6.777
   46ILE     CA  682   5.561   6.877   6.591
   46ILE     HA  683   5.631   6.923   6.523
   46ILE     CB  684   5.632   6.766   6.667
   46ILE     HB  685   5.560   6.714   6.735
   46ILE    CG2  686   5.687   6.661   6.568
   46ILE   HG21  687   5.750   6.709   6.489
   46ILE   HG22  688   5.607   6.604   6.516
   46ILE   HG23  689   5.750   6.586   6.620
   46ILE    CG1  690   5.745   6.823   6.757
   46ILE   HG11  691   5.799   6.736   6.802
   46ILE   HG12  692   5.700   6.880   6.841
   46ILE     CD  693   5.849   6.911   6.685
   46ILE    HD1  694   5.801   7.003   6.646
   46ILE    HD2  695   5.895   6.855   6.600
   46ILE    HD3  696   5.930   6.941   6.755
   46ILE      C  697   5.453   6.818   6.503
   46ILE      O  698   5.465   6.815   6.381
   47THR      N  699   5.341   6.775   6.564
   47THR     HN  700   5.328   6.778   6.663
   47THR     CA  701   5.230   6.713   6.491
   47THR     HA  702   5.272   6.635   6.430
   47THR     CB  703   5.124   6.648   6.578
   47THR     HB  704   5.044   6.601   6.516
   47THR    OG1  705   5.066   6.744   6.665
   47THR    HG1  706   4.981   6.708   6.691
   47THR    CG2  707   5.189   6.539   6.665
   47THR   HG21  708   5.276   6.577   6.721
   47THR   HG22  709   5.222   6.454   6.601
   47THR   HG23  710   5.117   6.500   6.739
   47THR      C  711   5.162   6.809   6.396
   47THR      O  712   5.118   6.767   6.290
   48ALA      N  713   5.152   6.939   6.429
   48ALA     HN  714   5.177   6.968   6.522
   48ALA     CA  715   5.093   7.041   6.343
   48ALA     HA  716   4.990   7.014   6.325
   48ALA     CB  717   5.098   7.177   6.415
   48ALA    HB1  718   5.203   7.204   6.440
   48ALA    HB2  719   5.040   7.173   6.510
   48ALA    HB3  720   5.055   7.259   6.353
   48ALA      C  721   5.160   7.051   6.207
   48ALA      O  722   5.093   7.055   6.104
   49TYR      N  723   5.295   7.047   6.203
   49TYR     HN  724   5.346   7.039   6.288
   49TYR     CA  725   5.368   7.038   6.078
   49TYR     HA  726   5.338   7.120   6.015
   49TYR     CB  727   5.521   7.048   6.107
   49TYR    HB1  728   5.552   6.970   6.181
   49TYR    HB2  729   5.542   7.148   6.151
   49TYR     CG  730   5.607   7.031   5.982
   49TYR    CD1  731   5.628   7.140   5.897
   49TYR    HD1  732   5.582   7.235   5.921
   49TYR    CE1  733   5.706   7.126   5.781
   49TYR    HE1  734   5.722   7.211   5.715
   49TYR     CZ  735   5.764   7.002   5.750
   49TYR     OH  736   5.843   6.987   5.634
   49TYR     HH  737   5.880   6.898   5.638
   49TYR    CD2  738   5.665   6.908   5.950
   49TYR    HD2  739   5.650   6.822   6.015
   49TYR    CE2  740   5.743   6.893   5.835
   49TYR    HE2  741   5.787   6.796   5.812
   49TYR      C  742   5.336   6.910   6.001
   49TYR      O  743   5.311   6.912   5.881
   50VAL      N  744   5.336   6.795   6.071
   50VAL     HN  745   5.353   6.795   6.169
   50VAL     CA  746   5.313   6.666   6.008
   50VAL     HA  747   5.378   6.661   5.921
   50VAL     CB  748   5.353   6.554   6.100
   50VAL     HB  749   5.292   6.555   6.194
   50VAL    CG1  750   5.336   6.419   6.029
   50VAL   HG11  751   5.386   6.423   5.929
   50VAL   HG12  752   5.230   6.389   6.016
   50VAL   HG13  753   5.388   6.342   6.089
   50VAL    CG2  754   5.501   6.573   6.137
   50VAL   HG21  755   5.520   6.666   6.194
   50VAL   HG22  756   5.564   6.575   6.045
   50VAL   HG23  757   5.535   6.488   6.200
   50VAL      C  758   5.172   6.646   5.958
   50VAL      O  759   5.149   6.583   5.854
   51LEU      N  760   5.073   6.699   6.031
   51LEU     HN  761   5.096   6.745   6.118
   51LEU     CA  762   4.933   6.688   6.001
   51LEU     HA  763   4.908   6.583   5.995
   51LEU     CB  764   4.854   6.751   6.119
   51LEU    HB1  765   4.876   6.860   6.126
   51LEU    HB2  766   4.895   6.704   6.212
   51LEU     CG  767   4.703   6.725   6.120
   51LEU     HG  768   4.686   6.619   6.088
   51LEU    CD1  769   4.644   6.744   6.260
   51LEU   HD11  770   4.667   6.846   6.298
   51LEU   HD12  771   4.684   6.669   6.331
   51LEU   HD13  772   4.533   6.734   6.255
   51LEU    CD2  773   4.627   6.817   6.026
   51LEU   HD21  774   4.667   6.821   5.923
   51LEU   HD22  775   4.626   6.921   6.067
   51LEU   HD23  776   4.523   6.779   6.019
   51LEU      C  777   4.899   6.748   5.866
   51LEU      O  778   4.827   6.689   5.785
   52THR      N  779   4.955   6.867   5.836
   52THR     HN  780   5.013   6.916   5.902
   52THR     CA  781   4.931   6.931   5.708
   52THR     HA  782   4.833   6.901   5.677
   52THR     CB  783   4.936   7.084   5.713
   52THR     HB  784   4.922   7.128   5.611
   52THR    OG1  785   5.059   7.129   5.763
   52THR    HG1  786   5.055   7.226   5.763
   52THR    CG2  787   4.829   7.140   5.808
   52THR   HG21  788   4.834   7.089   5.906
   52THR   HG22  789   4.727   7.130   5.769
   52THR   HG23  790   4.846   7.249   5.824
   52THR      C  791   5.026   6.884   5.600
   52THR      O  792   4.987   6.873   5.484
   53PHE      N  793   5.151   6.851   5.636
   53PHE     HN  794   5.184   6.869   5.730
   53PHE     CA  795   5.251   6.799   5.544
   53PHE     HA  796   5.262   6.870   5.464
   53PHE     CB  797   5.388   6.785   5.617
   53PHE    HB1  798   5.373   6.729   5.712
   53PHE    HB2  799   5.426   6.886   5.643
   53PHE     CG  800   5.493   6.714   5.536
   53PHE    CD1  801   5.552   6.780   5.426
   53PHE    HD1  802   5.521   6.880   5.402
   53PHE    CE1  803   5.649   6.715   5.349
   53PHE    HE1  804   5.694   6.767   5.265
   53PHE     CZ  805   5.686   6.583   5.379
   53PHE     HZ  806   5.760   6.532   5.319
   53PHE    CD2  807   5.532   6.583   5.566
   53PHE    HD2  808   5.488   6.531   5.650
   53PHE    CE2  809   5.628   6.517   5.488
   53PHE    HE2  810   5.656   6.415   5.510
   53PHE      C  811   5.208   6.668   5.477
   53PHE      O  812   5.219   6.653   5.355
   54GLY      N  813   5.153   6.574   5.557
   54GLY     HN  814   5.149   6.589   5.656
   54GLY     CA  815   5.104   6.446   5.506
   54GLY    HA1  816   5.097   6.379   5.590
   54GLY    HA2  817   5.171   6.410   5.429
   54GLY      C  818   4.967   6.455   5.445
   54GLY      O  819   4.936   6.385   5.349
   55GLY      N  820   4.881   6.545   5.497
   55GLY     HN  821   4.905   6.600   5.577
   55GLY     CA  822   4.745   6.562   5.445
   55GLY    HA1  823   4.696   6.635   5.509
   55GLY    HA2  824   4.695   6.467   5.446
   55GLY      C  825   4.737   6.614   5.304
   55GLY      O  826   4.659   6.562   5.223
   56LEU      N  827   4.819   6.717   5.269
   56LEU     HN  828   4.877   6.761   5.338
   56LEU     CA  829   4.817   6.776   5.135
   56LEU     HA  830   4.726   6.747   5.084
   56LEU     CB  831   4.824   6.931   5.132
   56LEU    HB1  832   4.842   6.973   5.031
   56LEU    HB2  833   4.909   6.963   5.198
   56LEU     CG  834   4.695   6.997   5.181
   56LEU     HG  835   4.674   6.938   5.271
   56LEU    CD1  836   4.718   7.147   5.203
   56LEU   HD11  837   4.729   7.198   5.105
   56LEU   HD12  838   4.811   7.166   5.261
   56LEU   HD13  839   4.632   7.193   5.256
   56LEU    CD2  840   4.569   6.977   5.098
   56LEU   HD21  841   4.547   6.870   5.078
   56LEU   HD22  842   4.580   7.031   5.003
   56LEU   HD23  843   4.481   7.021   5.150
   56LEU      C  844   4.929   6.731   5.045
   56LEU      O  845   4.943   6.780   4.933
   57MET      N  846   5.013   6.634   5.088
   57MET     HN  847   5.006   6.598   5.181
   57MET     CA  848   5.121   6.586   5.004
   57MET     HA  849   5.182   6.672   4.978
   57MET     CB  850   5.214   6.489   5.079
   57MET    HB1  851   5.152   6.424   5.146
   57MET    HB2  852   5.281   6.549   5.144
   57MET     CG  853   5.300   6.396   4.990
   57MET    HG1  854   5.339   6.453   4.903
   57MET    HG2  855   5.235   6.315   4.948
   57MET     SD  856   5.440   6.320   5.078
   57MET     CE  857   5.560   6.449   5.033
   57MET    HE1  858   5.521   6.550   5.057
   57MET    HE2  859   5.583   6.446   4.924
   57MET    HE3  860   5.655   6.435   5.088
   57MET      C  861   5.076   6.529   4.870
   57MET      O  862   5.130   6.563   4.764
   58LEU      N  863   4.971   6.445   4.869
   58LEU     HN  864   4.930   6.415   4.955
   58LEU     CA  865   4.920   6.389   4.745
   58LEU     HA  866   5.004   6.353   4.688
   58LEU     CB  867   4.825   6.270   4.772
   58LEU    HB1  868   4.782   6.233   4.676
   58LEU    HB2  869   4.741   6.304   4.836
   58LEU     CG  870   4.893   6.149   4.840
   58LEU     HG  871   4.937   6.184   4.936
   58LEU    CD1  872   4.786   6.044   4.872
   58LEU   HD11  873   4.740   6.006   4.779
   58LEU   HD12  874   4.706   6.089   4.936
   58LEU   HD13  875   4.830   5.958   4.927
   58LEU    CD2  876   5.005   6.088   4.755
   58LEU   HD21  877   5.088   6.160   4.739
   58LEU   HD22  878   4.966   6.057   4.656
   58LEU   HD23  879   5.047   5.999   4.805
   58LEU      C  880   4.851   6.489   4.655
   58LEU      O  881   4.854   6.475   4.533
   59LEU      N  882   4.790   6.596   4.710
   59LEU     HN  883   4.789   6.606   4.809
   59LEU     CA  884   4.735   6.706   4.632
   59LEU     HA  885   4.664   6.664   4.561
   59LEU     CB  886   4.662   6.807   4.723
   59LEU    HB1  887   4.732   6.843   4.802
   59LEU    HB2  888   4.579   6.755   4.776
   59LEU     CG  889   4.605   6.932   4.651
   59LEU     HG  890   4.686   6.982   4.592
   59LEU    CD1  891   4.491   6.896   4.555
   59LEU   HD11  892   4.409   6.851   4.614
   59LEU   HD12  893   4.524   6.825   4.476
   59LEU   HD13  894   4.452   6.988   4.506
   59LEU    CD2  895   4.554   7.034   4.751
   59LEU   HD21  896   4.639   7.072   4.813
   59LEU   HD22  897   4.476   6.990   4.816
   59LEU   HD23  898   4.511   7.121   4.697
   59LEU      C  899   4.840   6.779   4.551
   59LEU      O  900   4.822   6.809   4.433
   60GLY      N  901   4.957   6.806   4.615
   60GLY     HN  902   4.966   6.780   4.711
   60GLY     CA  903   5.069   6.876   4.554
   60GLY    HA1  904   5.148   6.883   4.628
   60GLY    HA2  905   5.035   6.973   4.522
   60GLY      C  906   5.129   6.809   4.434
   60GLY      O  907   5.180   6.876   4.345
   61GLY      N  908   5.122   6.674   4.427
   61GLY     HN  909   5.086   6.625   4.506
   61GLY     CA  910   5.168   6.597   4.311
   61GLY    HA1  911   5.142   6.494   4.329
   61GLY    HA2  912   5.274   6.613   4.299
   61GLY      C  913   5.103   6.635   4.180
   61GLY      O  914   5.170   6.652   4.078
   62ARG      N  915   4.969   6.654   4.182
   62ARG     HN  916   4.919   6.641   4.267
   62ARG     CA  917   4.894   6.693   4.064
   62ARG     HA  918   4.948   6.662   3.976
   62ARG     CB  919   4.754   6.625   4.064
   62ARG    HB1  920   4.679   6.686   4.008
   62ARG    HB2  921   4.718   6.618   4.170
   62ARG     CG  922   4.750   6.486   3.998
   62ARG    HG1  923   4.648   6.443   4.014
   62ARG    HG2  924   4.823   6.419   4.048
   62ARG     CD  925   4.778   6.493   3.848
   62ARG    HD1  926   4.884   6.522   3.832
   62ARG    HD2  927   4.711   6.567   3.798
   62ARG     NE  928   4.754   6.358   3.788
   62ARG     HE  929   4.706   6.287   3.841
   62ARG     CZ  930   4.780   6.332   3.661
   62ARG    NH1  931   4.833   6.420   3.579
   62ARG   HH11  932   4.893   6.493   3.619
   62ARG   HH12  933   4.850   6.394   3.485
   62ARG    NH2  934   4.757   6.212   3.613
   62ARG   HH21  935   4.722   6.146   3.679
   62ARG   HH22  936   4.811   6.185   3.533
   62ARG      C  937   4.877   6.844   4.049
   62ARG      O  938   4.823   6.892   3.949
   63LEU      N  939   4.925   6.924   4.145
   63LEU     HN  940   4.964   6.886   4.229
   63LEU     CA  941   4.913   7.069   4.139
   63LEU     HA  942   4.811   7.090   4.109
   63LEU     CB  943   4.939   7.128   4.279
   63LEU    HB1  944   5.047   7.118   4.304
   63LEU    HB2  945   4.882   7.067   4.353
   63LEU     CG  946   4.895   7.275   4.297
   63LEU     HG  947   4.946   7.338   4.220
   63LEU    CD1  948   4.743   7.291   4.280
   63LEU   HD11  949   4.688   7.227   4.352
   63LEU   HD12  950   4.712   7.263   4.177
   63LEU   HD13  951   4.713   7.397   4.297
   63LEU    CD2  952   4.937   7.327   4.435
   63LEU   HD21  953   5.047   7.318   4.447
   63LEU   HD22  954   4.888   7.269   4.515
   63LEU   HD23  955   4.909   7.434   4.446
   63LEU      C  956   5.004   7.132   4.034
   63LEU      O  957   4.971   7.231   3.969
   64GLY      N  958   5.120   7.069   4.006
   64GLY     HN  959   5.143   6.989   4.061
   64GLY     CA  960   5.215   7.113   3.905
   64GLY    HA1  961   5.304   7.054   3.917
   64GLY    HA2  962   5.234   7.218   3.920
   64GLY      C  963   5.170   7.098   3.761
   64GLY      O  964   5.212   7.175   3.676
   65ASP      N  965   5.086   6.998   3.731
   65ASP     HN  966   5.064   6.930   3.801
   65ASP     CA  967   5.026   6.974   3.600
   65ASP     HA  968   5.105   6.974   3.526
   65ASP     CB  969   4.955   6.835   3.601
   65ASP    HB1  970   4.901   6.818   3.505
   65ASP    HB2  971   4.882   6.830   3.684
   65ASP     CG  972   5.054   6.721   3.615
   65ASP    OD1  973   5.173   6.742   3.580
   65ASP    OD2  974   5.014   6.607   3.652
   65ASP      C  975   4.929   7.086   3.559
   65ASP      O  976   4.920   7.131   3.444
   66THR      N  977   4.851   7.135   3.657
   66THR     HN  978   4.864   7.099   3.749
   66THR     CA  979   4.740   7.226   3.633
   66THR     HA  980   4.707   7.214   3.531
   66THR     CB  981   4.623   7.186   3.724
   66THR     HB  982   4.617   7.074   3.723
   66THR    OG1  983   4.499   7.233   3.675
   66THR    HG1  984   4.483   7.175   3.597
   66THR    CG2  985   4.637   7.230   3.870
   66THR   HG21  986   4.624   7.339   3.878
   66THR   HG22  987   4.735   7.200   3.912
   66THR   HG23  988   4.558   7.183   3.931
   66THR      C  989   4.779   7.372   3.651
   66THR      O  990   4.709   7.460   3.599
   67ILE      N  991   4.894   7.404   3.716
   67ILE     HN  992   4.944   7.332   3.763
   67ILE     CA  993   4.941   7.539   3.739
   67ILE     HA  994   4.874   7.609   3.692
   67ILE     CB  995   4.945   7.569   3.891
   67ILE     HB  996   4.995   7.482   3.941
   67ILE    CG2  997   5.029   7.693   3.926
   67ILE   HG21  998   4.992   7.781   3.869
   67ILE   HG22  999   5.137   7.677   3.905
   67ILE   HG23 1000   5.019   7.715   4.035
   67ILE    CG1 1001   4.803   7.582   3.952
   67ILE   HG11 1002   4.814   7.594   4.062
   67ILE   HG12 1003   4.748   7.487   3.937
   67ILE     CD 1004   4.717   7.699   3.899
   67ILE    HD1 1005   4.704   7.692   3.789
   67ILE    HD2 1006   4.762   7.797   3.924
   67ILE    HD3 1007   4.616   7.694   3.945
   67ILE      C 1008   5.078   7.566   3.674
   67ILE      O 1009   5.100   7.676   3.621
   68GLY      N 1010   5.166   7.464   3.673
   68GLY     HN 1011   5.137   7.373   3.701
   68GLY     CA 1012   5.307   7.474   3.633
   68GLY    HA1 1013   5.333   7.576   3.608
   68GLY    HA2 1014   5.322   7.406   3.551
   68GLY      C 1015   5.400   7.430   3.745
   68GLY      O 1016   5.384   7.465   3.861
   69ARG      N 1017   5.502   7.349   3.711
   69ARG     HN 1018   5.516   7.323   3.616
   69ARG     CA 1019   5.599   7.301   3.808
   69ARG     HA 1020   5.544   7.267   3.895
   69ARG     CB 1021   5.680   7.180   3.757
   69ARG    HB1 1022   5.760   7.155   3.831
   69ARG    HB2 1023   5.730   7.205   3.661
   69ARG     CG 1024   5.592   7.054   3.741
   69ARG    HG1 1025   5.520   7.071   3.658
   69ARG    HG2 1026   5.533   7.040   3.835
   69ARG     CD 1027   5.674   6.926   3.716
   69ARG    HD1 1028   5.744   6.909   3.801
   69ARG    HD2 1029   5.734   6.932   3.623
   69ARG     NE 1030   5.579   6.811   3.710
   69ARG     HE 1031   5.570   6.750   3.788
   69ARG     CZ 1032   5.503   6.780   3.605
   69ARG    NH1 1033   5.507   6.845   3.491
   69ARG   HH11 1034   5.573   6.917   3.480
   69ARG   HH12 1035   5.446   6.812   3.420
   69ARG    NH2 1036   5.423   6.677   3.616
   69ARG   HH21 1037   5.331   6.692   3.574
   69ARG   HH22 1038   5.416   6.638   3.707
   69ARG      C 1039   5.692   7.408   3.862
   69ARG      O 1040   5.727   7.406   3.980
   70LYS      N 1041   5.738   7.502   3.777
   70LYS     HN 1042   5.710   7.508   3.681
   70LYS     CA 1043   5.823   7.610   3.825
   70LYS     HA 1044   5.904   7.566   3.881
   70LYS     CB 1045   5.883   7.692   3.708
   70LYS    HB1 1046   5.811   7.769   3.672
   70LYS    HB2 1047   5.902   7.623   3.623
   70LYS     CG 1048   6.016   7.758   3.747
   70LYS    HG1 1049   6.089   7.675   3.766
   70LYS    HG2 1050   6.006   7.814   3.843
   70LYS     CD 1051   6.072   7.850   3.638
   70LYS    HD1 1052   6.049   7.806   3.538
   70LYS    HD2 1053   6.182   7.849   3.650
   70LYS     CE 1054   6.025   7.995   3.647
   70LYS    HE1 1055   6.037   8.031   3.752
   70LYS    HE2 1056   5.918   8.004   3.617
   70LYS     NZ 1057   6.107   8.081   3.559
   70LYS    HZ1 1058   6.088   8.057   3.460
   70LYS    HZ2 1059   6.208   8.065   3.578
   70LYS    HZ3 1060   6.084   8.182   3.574
   70LYS      C 1061   5.747   7.703   3.920
   70LYS      O 1062   5.792   7.730   4.031
   71ARG      N 1063   5.626   7.748   3.881
   71ARG     HN 1064   5.595   7.730   3.787
   71ARG     CA 1065   5.541   7.828   3.968
   71ARG     HA 1066   5.598   7.915   3.996
   71ARG     CB 1067   5.415   7.879   3.893
   71ARG    HB1 1068   5.367   7.793   3.840
   71ARG    HB2 1069   5.450   7.949   3.814
   71ARG     CG 1070   5.312   7.948   3.985
   71ARG    HG1 1071   5.368   7.995   4.069
   71ARG    HG2 1072   5.244   7.873   4.031
   71ARG     CD 1073   5.233   8.062   3.920
   71ARG    HD1 1074   5.303   8.139   3.879
   71ARG    HD2 1075   5.169   8.110   3.997
   71ARG     NE 1076   5.142   8.004   3.815
   71ARG     HE 1077   5.083   7.929   3.841
   71ARG     CZ 1078   5.147   8.032   3.684
   71ARG    NH1 1079   5.237   8.111   3.631
   71ARG   HH11 1080   5.317   8.135   3.684
   71ARG   HH12 1081   5.231   8.134   3.534
   71ARG    NH2 1082   5.049   7.989   3.607
   71ARG   HH21 1083   4.989   7.919   3.645
   71ARG   HH22 1084   5.065   7.991   3.509
   71ARG      C 1085   5.502   7.761   4.099
   71ARG      O 1086   5.506   7.823   4.205
   72THR      N 1087   5.466   7.632   4.095
   72THR     HN 1088   5.457   7.587   4.006
   72THR     CA 1089   5.435   7.552   4.214
   72THR     HA 1090   5.355   7.601   4.267
   72THR     CB 1091   5.386   7.412   4.177
   72THR     HB 1092   5.463   7.356   4.120
   72THR    OG1 1093   5.268   7.422   4.098
   72THR    HG1 1094   5.299   7.441   4.008
   72THR    CG2 1095   5.346   7.331   4.300
   72THR   HG21 1096   5.268   7.386   4.357
   72THR   HG22 1097   5.432   7.311   4.367
   72THR   HG23 1098   5.303   7.233   4.271
   72THR      C 1099   5.552   7.544   4.311
   72THR      O 1100   5.536   7.557   4.433
   73PHE      N 1101   5.675   7.524   4.258
   73PHE     HN 1102   5.686   7.512   4.160
   73PHE     CA 1103   5.796   7.520   4.337
   73PHE     HA 1104   5.780   7.448   4.416
   73PHE     CB 1105   5.913   7.471   4.248
   73PHE    HB1 1106   5.941   7.548   4.172
   73PHE    HB2 1107   5.881   7.380   4.193
   73PHE     CG 1108   6.034   7.435   4.330
   73PHE    CD1 1109   6.030   7.320   4.411
   73PHE    HD1 1110   5.940   7.260   4.413
   73PHE    CE1 1111   6.140   7.283   4.488
   73PHE    HE1 1112   6.136   7.194   4.549
   73PHE     CZ 1113   6.256   7.361   4.484
   73PHE     HZ 1114   6.342   7.332   4.543
   73PHE    CD2 1115   6.152   7.511   4.325
   73PHE    HD2 1116   6.157   7.598   4.262
   73PHE    CE2 1117   6.262   7.475   4.403
   73PHE    HE2 1118   6.352   7.534   4.400
   73PHE      C 1119   5.829   7.652   4.407
   73PHE      O 1120   5.861   7.654   4.526
   74ILE      N 1121   5.819   7.766   4.335
   74ILE     HN 1122   5.799   7.763   4.237
   74ILE     CA 1123   5.839   7.898   4.395
   74ILE     HA 1124   5.933   7.896   4.447
   74ILE     CB 1125   5.843   8.010   4.291
   74ILE     HB 1126   5.745   8.014   4.237
   74ILE    CG2 1127   5.866   8.147   4.359
   74ILE   HG21 1128   5.956   8.144   4.423
   74ILE   HG22 1129   5.780   8.177   4.422
   74ILE   HG23 1130   5.880   8.226   4.282
   74ILE    CG1 1131   5.952   7.986   4.184
   74ILE   HG11 1132   5.953   8.073   4.115
   74ILE   HG12 1133   5.926   7.897   4.123
   74ILE     CD 1134   6.093   7.966   4.239
   74ILE    HD1 1135   6.100   7.872   4.299
   74ILE    HD2 1136   6.125   8.051   4.303
   74ILE    HD3 1137   6.165   7.959   4.155
   74ILE      C 1138   5.735   7.930   4.502
   74ILE      O 1139   5.769   7.977   4.610
   75VAL      N 1140   5.606   7.901   4.475
   75VAL     HN 1141   5.580   7.864   4.386
   75VAL     CA 1142   5.497   7.925   4.569
   75VAL     HA 1143   5.500   8.030   4.596
   75VAL     CB 1144   5.361   7.898   4.504
   75VAL     HB 1145   5.363   7.799   4.454
   75VAL    CG1 1146   5.247   7.899   4.608
   75VAL   HG11 1147   5.249   7.993   4.667
   75VAL   HG12 1148   5.254   7.813   4.678
   75VAL   HG13 1149   5.149   7.892   4.557
   75VAL    CG2 1150   5.333   8.008   4.399
   75VAL   HG21 1151   5.414   8.016   4.324
   75VAL   HG22 1152   5.323   8.107   4.450
   75VAL   HG23 1153   5.238   7.986   4.346
   75VAL      C 1154   5.513   7.849   4.699
   75VAL      O 1155   5.499   7.906   4.807
   76GLY      N 1156   5.548   7.718   4.694
   76GLY     HN 1157   5.556   7.672   4.605
   76GLY     CA 1158   5.569   7.639   4.814
   76GLY    HA1 1159   5.587   7.537   4.784
   76GLY    HA2 1160   5.480   7.646   4.876
   76GLY      C 1161   5.686   7.683   4.900
   76GLY      O 1162   5.673   7.699   5.021
   77VAL      N 1163   5.803   7.709   4.838
   77VAL     HN 1164   5.813   7.694   4.739
   77VAL     CA 1165   5.923   7.760   4.906
   77VAL     HA 1166   5.943   7.694   4.989
   77VAL     CB 1167   6.046   7.758   4.815
   77VAL     HB 1168   6.026   7.817   4.723
   77VAL    CG1 1169   6.169   7.817   4.887
   77VAL   HG11 1170   6.190   7.761   4.980
   77VAL   HG12 1171   6.156   7.924   4.913
   77VAL   HG13 1172   6.259   7.811   4.821
   77VAL    CG2 1173   6.077   7.613   4.775
   77VAL   HG21 1174   5.993   7.566   4.720
   77VAL   HG22 1175   6.097   7.551   4.865
   77VAL   HG23 1176   6.167   7.609   4.709
   77VAL      C 1177   5.902   7.898   4.966
   77VAL      O 1178   5.945   7.927   5.079
   78ALA      N 1179   5.834   7.989   4.894
   78ALA     HN 1180   5.802   7.968   4.801
   78ALA     CA 1181   5.799   8.120   4.945
   78ALA     HA 1182   5.890   8.169   4.976
   78ALA     CB 1183   5.732   8.203   4.834
   78ALA    HB1 1184   5.636   8.158   4.802
   78ALA    HB2 1185   5.799   8.206   4.744
   78ALA    HB3 1186   5.715   8.308   4.866
   78ALA      C 1187   5.709   8.111   5.067
   78ALA      O 1188   5.738   8.171   5.170
   79LEU      N 1189   5.602   8.028   5.063
   79LEU     HN 1190   5.577   7.981   4.978
   79LEU     CA 1191   5.514   8.011   5.177
   79LEU     HA 1192   5.477   8.108   5.204
   79LEU     CB 1193   5.395   7.920   5.137
   79LEU    HB1 1194   5.435   7.822   5.101
   79LEU    HB2 1195   5.343   7.967   5.050
   79LEU     CG 1196   5.292   7.894   5.248
   79LEU     HG 1197   5.342   7.840   5.333
   79LEU    CD1 1198   5.235   8.026   5.303
   79LEU   HD11 1199   5.180   8.079   5.223
   79LEU   HD12 1200   5.314   8.092   5.343
   79LEU   HD13 1201   5.165   8.002   5.386
   79LEU    CD2 1202   5.177   7.805   5.199
   79LEU   HD21 1203   5.216   7.706   5.166
   79LEU   HD22 1204   5.125   7.853   5.113
   79LEU   HD23 1205   5.104   7.789   5.281
   79LEU      C 1206   5.584   7.956   5.301
   79LEU      O 1207   5.564   8.002   5.414
   80PHE      N 1208   5.674   7.857   5.281
   80PHE     HN 1209   5.681   7.815   5.191
   80PHE     CA 1210   5.757   7.800   5.385
   80PHE     HA 1211   5.691   7.760   5.462
   80PHE     CB 1212   5.840   7.685   5.323
   80PHE    HB1 1213   5.907   7.724   5.243
   80PHE    HB2 1214   5.773   7.611   5.276
   80PHE     CG 1215   5.925   7.616   5.426
   80PHE    CD1 1216   5.874   7.506   5.496
   80PHE    HD1 1217   5.775   7.470   5.476
   80PHE    CE1 1218   5.952   7.442   5.594
   80PHE    HE1 1219   5.912   7.357   5.649
   80PHE     CZ 1220   6.080   7.489   5.623
   80PHE     HZ 1221   6.138   7.441   5.700
   80PHE    CD2 1222   6.055   7.661   5.455
   80PHE    HD2 1223   6.095   7.746   5.402
   80PHE    CE2 1224   6.132   7.599   5.554
   80PHE    HE2 1225   6.231   7.636   5.578
   80PHE      C 1226   5.848   7.903   5.453
   80PHE      O 1227   5.860   7.909   5.576
   81THR      N 1228   5.915   7.987   5.371
   81THR     HN 1229   5.907   7.974   5.272
   81THR     CA 1230   6.006   8.091   5.417
   81THR     HA 1231   6.083   8.043   5.476
   81THR     CB 1232   6.074   8.165   5.303
   81THR     HB 1233   5.998   8.210   5.234
   81THR    OG1 1234   6.153   8.073   5.228
   81THR    HG1 1235   6.092   8.020   5.174
   81THR    CG2 1236   6.168   8.275   5.355
   81THR   HG21 1237   6.238   8.232   5.430
   81THR   HG22 1238   6.112   8.358   5.401
   81THR   HG23 1239   6.228   8.316   5.271
   81THR      C 1240   5.937   8.190   5.507
   81THR      O 1241   5.985   8.225   5.615
   82ILE      N 1242   5.817   8.234   5.468
   82ILE     HN 1243   5.777   8.202   5.382
   82ILE     CA 1244   5.741   8.329   5.545
   82ILE     HA 1245   5.808   8.411   5.572
   82ILE     CB 1246   5.624   8.383   5.469
   82ILE     HB 1247   5.548   8.303   5.450
   82ILE    CG2 1248   5.563   8.493   5.562
   82ILE   HG21 1249   5.644   8.551   5.610
   82ILE   HG22 1250   5.503   8.446   5.643
   82ILE   HG23 1251   5.498   8.565   5.514
   82ILE    CG1 1252   5.676   8.427   5.331
   82ILE   HG11 1253   5.590   8.432   5.263
   82ILE   HG12 1254   5.748   8.359   5.283
   82ILE     CD 1255   5.746   8.558   5.332
   82ILE    HD1 1256   5.816   8.570   5.417
   82ILE    HD2 1257   5.663   8.630   5.342
   82ILE    HD3 1258   5.799   8.577   5.236
   82ILE      C 1259   5.688   8.274   5.674
   82ILE      O 1260   5.691   8.338   5.779
   83SER      N 1261   5.638   8.151   5.670
   83SER     HN 1262   5.632   8.101   5.583
   83SER     CA 1263   5.587   8.085   5.789
   83SER     HA 1264   5.508   8.147   5.830
   83SER     CB 1265   5.527   7.947   5.756
   83SER    HB1 1266   5.490   7.897   5.849
   83SER    HB2 1267   5.604   7.884   5.707
   83SER     OG 1268   5.419   7.959   5.666
   83SER    HG1 1269   5.455   7.989   5.581
   83SER      C 1270   5.692   8.070   5.897
   83SER      O 1271   5.663   8.079   6.015
   84SER      N 1272   5.820   8.053   5.857
   84SER     HN 1273   5.838   8.044   5.759
   84SER     CA 1274   5.936   8.050   5.947
   84SER     HA 1275   5.920   7.969   6.018
   84SER     CB 1276   6.068   8.022   5.871
   84SER    HB1 1277   6.152   8.013   5.943
   84SER    HB2 1278   6.092   8.105   5.801
   84SER     OG 1279   6.060   7.900   5.797
   84SER    HG1 1280   5.990   7.910   5.730
   84SER      C 1281   5.951   8.178   6.029
   84SER      O 1282   5.977   8.177   6.150
   85VAL      N 1283   5.930   8.295   5.967
   85VAL     HN 1284   5.915   8.298   5.869
   85VAL     CA 1285   5.921   8.423   6.035
   85VAL     HA 1286   6.014   8.442   6.088
   85VAL     CB 1287   5.896   8.528   5.931
   85VAL     HB 1288   5.806   8.505   5.870
   85VAL    CG1 1289   5.864   8.666   5.994
   85VAL   HG11 1290   5.945   8.696   6.063
   85VAL   HG12 1291   5.769   8.668   6.050
   85VAL   HG13 1292   5.853   8.739   5.912
   85VAL    CG2 1293   6.016   8.522   5.836
   85VAL   HG21 1294   6.035   8.422   5.792
   85VAL   HG22 1295   6.109   8.555   5.888
   85VAL   HG23 1296   5.991   8.587   5.751
   85VAL      C 1297   5.808   8.437   6.133
   85VAL      O 1298   5.826   8.481   6.246
   86LEU      N 1299   5.687   8.397   6.091
   86LEU     HN 1300   5.674   8.365   5.997
   86LEU     CA 1301   5.569   8.403   6.175
   86LEU     HA 1302   5.560   8.503   6.214
   86LEU     CB 1303   5.441   8.368   6.095
   86LEU    HB1 1304   5.353   8.367   6.164
   86LEU    HB2 1305   5.452   8.266   6.053
   86LEU     CG 1306   5.409   8.465   5.979
   86LEU     HG 1307   5.497   8.470   5.911
   86LEU    CD1 1308   5.291   8.411   5.898
   86LEU   HD11 1309   5.201   8.401   5.963
   86LEU   HD12 1310   5.314   8.311   5.855
   86LEU   HD13 1311   5.266   8.480   5.815
   86LEU    CD2 1312   5.379   8.607   6.029
   86LEU   HD21 1313   5.468   8.652   6.078
   86LEU   HD22 1314   5.296   8.605   6.103
   86LEU   HD23 1315   5.348   8.673   5.945
   86LEU      C 1316   5.584   8.311   6.296
   86LEU      O 1317   5.542   8.342   6.407
   87CYS      N 1318   5.651   8.197   6.275
   87CYS     HN 1319   5.677   8.175   6.181
   87CYS     CA 1320   5.690   8.104   6.379
   87CYS     HA 1321   5.602   8.079   6.436
   87CYS     CB 1322   5.747   7.974   6.315
   87CYS    HB1 1323   5.839   7.999   6.257
   87CYS    HB2 1324   5.672   7.937   6.241
   87CYS     SG 1325   5.783   7.842   6.434
   87CYS    HG1 1326   5.868   7.913   6.508
   87CYS      C 1327   5.790   8.164   6.477
   87CYS      O 1328   5.790   8.131   6.595
   88ALA      N 1329   5.876   8.256   6.431
   88ALA     HN 1330   5.876   8.284   6.335
   88ALA     CA 1331   5.980   8.316   6.512
   88ALA     HA 1332   6.019   8.242   6.580
   88ALA     CB 1333   6.094   8.365   6.421
   88ALA    HB1 1334   6.059   8.446   6.353
   88ALA    HB2 1335   6.132   8.282   6.358
   88ALA    HB3 1336   6.179   8.404   6.481
   88ALA      C 1337   5.930   8.433   6.595
   88ALA      O 1338   6.005   8.488   6.675
   89VAL      N 1339   5.803   8.475   6.581
   89VAL     HN 1340   5.745   8.435   6.509
   89VAL     CA 1341   5.744   8.583   6.660
   89VAL     HA 1342   5.814   8.613   6.737
   89VAL     CB 1343   5.712   8.707   6.580
   89VAL     HB 1344   5.677   8.788   6.649
   89VAL    CG1 1345   5.842   8.754   6.518
   89VAL   HG11 1346   5.869   8.693   6.429
   89VAL   HG12 1347   5.926   8.750   6.591
   89VAL   HG13 1348   5.827   8.860   6.490
   89VAL    CG2 1349   5.603   8.683   6.473
   89VAL   HG21 1350   5.503   8.667   6.519
   89VAL   HG22 1351   5.628   8.595   6.411
   89VAL   HG23 1352   5.597   8.771   6.406
   89VAL      C 1353   5.620   8.541   6.733
   89VAL      O 1354   5.541   8.624   6.779
   90ALA      N 1355   5.598   8.410   6.748
   90ALA     HN 1356   5.660   8.343   6.708
   90ALA     CA 1357   5.480   8.358   6.814
   90ALA     HA 1358   5.394   8.401   6.766
   90ALA     CB 1359   5.476   8.205   6.800
   90ALA    HB1 1360   5.568   8.159   6.843
   90ALA    HB2 1361   5.471   8.178   6.693
   90ALA    HB3 1362   5.388   8.162   6.851
   90ALA      C 1363   5.472   8.398   6.961
   90ALA      O 1364   5.558   8.361   7.040
   91TRP      N 1365   5.372   8.478   7.001
   91TRP     HN 1366   5.306   8.516   6.936
   91TRP     CA 1367   5.360   8.524   7.138
   91TRP     HA 1368   5.459   8.541   7.178
   91TRP     CB 1369   5.284   8.660   7.147
   91TRP    HB1 1370   5.339   8.733   7.083
   91TRP    HB2 1371   5.288   8.698   7.251
   91TRP     CG 1372   5.141   8.659   7.102
   91TRP    CD1 1373   5.032   8.629   7.179
   91TRP    HD1 1374   5.037   8.607   7.285
   91TRP    NE1 1375   4.919   8.631   7.103
   91TRP    HE1 1376   4.834   8.587   7.123
   91TRP    CE2 1377   4.951   8.668   6.975
   91TRP    CD2 1378   5.091   8.689   6.971
   91TRP    CE3 1379   5.151   8.733   6.852
   91TRP    HE3 1380   5.257   8.750   6.846
   91TRP    CZ3 1381   5.070   8.754   6.741
   91TRP    HZ3 1382   5.115   8.788   6.648
   91TRP    CZ2 1383   4.872   8.686   6.863
   91TRP    HZ2 1384   4.767   8.665   6.865
   91TRP    CH2 1385   4.933   8.731   6.746
   91TRP    HH2 1386   4.872   8.747   6.658
   91TRP      C 1387   5.294   8.423   7.231
   91TRP      O 1388   5.320   8.425   7.351
   92ASP      N 1389   5.210   8.333   7.178
   92ASP     HN 1390   5.183   8.337   7.082
   92ASP     CA 1391   5.137   8.234   7.254
   92ASP     HA 1392   5.188   8.216   7.347
   92ASP     CB 1393   4.990   8.280   7.280
   92ASP    HB1 1394   4.988   8.386   7.313
   92ASP    HB2 1395   4.944   8.219   7.361
   92ASP     CG 1396   4.903   8.267   7.156
   92ASP    OD1 1397   4.792   8.210   7.169
   92ASP    OD2 1398   4.949   8.307   7.046
   92ASP      C 1399   5.140   8.105   7.173
   92ASP      O 1400   5.194   8.097   7.063
   93GLU      N 1401   5.078   8.000   7.229
   93GLU     HN 1402   5.040   8.007   7.321
   93GLU     CA 1403   5.064   7.871   7.165
   93GLU     HA 1404   5.163   7.842   7.134
   93GLU     CB 1405   5.008   7.768   7.266
   93GLU    HB1 1406   4.902   7.791   7.289
   93GLU    HB2 1407   5.067   7.779   7.360
   93GLU     CG 1408   5.022   7.621   7.219
   93GLU    HG1 1409   4.956   7.601   7.133
   93GLU    HG2 1410   4.996   7.552   7.302
   93GLU     CD 1411   5.165   7.588   7.176
   93GLU    OE1 1412   5.180   7.500   7.087
   93GLU    OE2 1413   5.258   7.650   7.233
   93GLU      C 1414   4.980   7.871   7.038
   93GLU      O 1415   5.011   7.802   6.940
   94ALA      N 1416   4.870   7.950   7.031
   94ALA     HN 1417   4.843   8.015   7.103
   94ALA     CA 1418   4.787   7.955   6.912
   94ALA     HA 1419   4.751   7.855   6.890
   94ALA     CB 1420   4.668   8.049   6.935
   94ALA    HB1 1421   4.702   8.152   6.961
   94ALA    HB2 1422   4.606   8.013   7.019
   94ALA    HB3 1423   4.607   8.057   6.844
   94ALA      C 1424   4.863   8.004   6.790
   94ALA      O 1425   4.861   7.943   6.683
   95THR      N 1426   4.941   8.111   6.808
   95THR     HN 1427   4.932   8.162   6.895
   95THR     CA 1428   5.027   8.168   6.705
   95THR     HA 1429   4.964   8.195   6.622
   95THR     CB 1430   5.099   8.293   6.753
   95THR     HB 1431   5.173   8.270   6.833
   95THR    OG1 1432   5.005   8.385   6.806
   95THR    HG1 1433   4.977   8.354   6.896
   95THR    CG2 1434   5.167   8.364   6.635
   95THR   HG21 1435   5.093   8.380   6.553
   95THR   HG22 1436   5.252   8.306   6.595
   95THR   HG23 1437   5.204   8.464   6.667
   95THR      C 1438   5.129   8.069   6.653
   95THR      O 1439   5.153   8.058   6.533
   96LEU      N 1440   5.191   7.990   6.743
   96LEU     HN 1441   5.169   7.996   6.840
   96LEU     CA 1442   5.287   7.887   6.705
   96LEU     HA 1443   5.359   7.935   6.641
   96LEU     CB 1444   5.359   7.834   6.831
   96LEU    HB1 1445   5.288   7.774   6.894
   96LEU    HB2 1446   5.390   7.921   6.893
   96LEU     CG 1447   5.485   7.749   6.804
   96LEU     HG 1448   5.456   7.660   6.743
   96LEU    CD1 1449   5.592   7.828   6.728
   96LEU   HD11 1450   5.620   7.920   6.784
   96LEU   HD12 1451   5.557   7.859   6.627
   96LEU   HD13 1452   5.684   7.767   6.715
   96LEU    CD2 1453   5.544   7.700   6.937
   96LEU   HD21 1454   5.466   7.648   6.997
   96LEU   HD22 1455   5.579   7.787   6.996
   96LEU   HD23 1456   5.629   7.631   6.920
   96LEU      C 1457   5.227   7.772   6.624
   96LEU      O 1458   5.284   7.726   6.526
   97VAL      N 1459   5.109   7.723   6.664
   97VAL     HN 1460   5.069   7.753   6.751
   97VAL     CA 1461   5.038   7.617   6.594
   97VAL     HA 1462   5.105   7.533   6.586
   97VAL     CB 1463   4.917   7.575   6.677
   97VAL     HB 1464   4.872   7.666   6.723
   97VAL    CG1 1465   4.809   7.507   6.592
   97VAL   HG11 1466   4.850   7.417   6.541
   97VAL   HG12 1467   4.764   7.575   6.516
   97VAL   HG13 1468   4.726   7.476   6.658
   97VAL    CG2 1469   4.967   7.482   6.790
   97VAL   HG21 1470   5.046   7.531   6.850
   97VAL   HG22 1471   5.008   7.388   6.748
   97VAL   HG23 1472   4.884   7.457   6.859
   97VAL      C 1473   4.998   7.651   6.451
   97VAL      O 1474   5.029   7.576   6.358
   98ILE      N 1475   4.934   7.768   6.429
   98ILE     HN 1476   4.910   7.826   6.507
   98ILE     CA 1477   4.897   7.817   6.297
   98ILE     HA 1478   4.843   7.738   6.247
   98ILE     CB 1479   4.801   7.937   6.302
   98ILE     HB 1480   4.840   8.012   6.376
   98ILE    CG2 1481   4.792   8.008   6.165
   98ILE   HG21 1482   4.759   7.936   6.086
   98ILE   HG22 1483   4.890   8.052   6.134
   98ILE   HG23 1484   4.719   8.091   6.169
   98ILE    CG1 1485   4.658   7.895   6.346
   98ILE   HG11 1486   4.635   7.793   6.307
   98ILE   HG12 1487   4.586   7.964   6.296
   98ILE     CD 1488   4.630   7.901   6.496
   98ILE    HD1 1489   4.660   8.000   6.538
   98ILE    HD2 1490   4.685   7.822   6.550
   98ILE    HD3 1491   4.521   7.888   6.516
   98ILE      C 1492   5.020   7.840   6.211
   98ILE      O 1493   5.021   7.809   6.091
   99ALA      N 1494   5.131   7.890   6.270
   99ALA     HN 1495   5.130   7.919   6.366
   99ALA     CA 1496   5.258   7.898   6.202
   99ALA     HA 1497   5.244   7.958   6.113
   99ALA     CB 1498   5.360   7.969   6.294
   99ALA    HB1 1499   5.382   7.908   6.384
   99ALA    HB2 1500   5.317   8.066   6.329
   99ALA    HB3 1501   5.454   7.990   6.241
   99ALA      C 1502   5.315   7.763   6.157
   99ALA      O 1503   5.356   7.747   6.042
  100ARG      N 1504   5.313   7.660   6.244
  100ARG     HN 1505   5.289   7.676   6.340
  100ARG     CA 1506   5.348   7.523   6.209
  100ARG     HA 1507   5.444   7.527   6.160
  100ARG     CB 1508   5.364   7.437   6.337
  100ARG    HB1 1509   5.379   7.330   6.310
  100ARG    HB2 1510   5.270   7.444   6.396
  100ARG     CG 1511   5.483   7.482   6.424
  100ARG    HG1 1512   5.475   7.434   6.524
  100ARG    HG2 1513   5.475   7.592   6.442
  100ARG     CD 1514   5.620   7.455   6.363
  100ARG    HD1 1515   5.700   7.507   6.420
  100ARG    HD2 1516   5.624   7.489   6.257
  100ARG     NE 1517   5.643   7.307   6.371
  100ARG     HE 1518   5.582   7.251   6.430
  100ARG     CZ 1519   5.754   7.251   6.325
  100ARG    NH1 1520   5.834   7.317   6.244
  100ARG   HH11 1521   5.926   7.288   6.219
  100ARG   HH12 1522   5.806   7.406   6.206
  100ARG    NH2 1523   5.784   7.128   6.361
  100ARG   HH21 1524   5.720   7.076   6.417
  100ARG   HH22 1525   5.857   7.083   6.311
  100ARG      C 1526   5.258   7.457   6.107
  100ARG      O 1527   5.307   7.389   6.017
  101LEU      N 1528   5.125   7.478   6.114
  101LEU     HN 1529   5.086   7.528   6.192
  101LEU     CA 1530   5.032   7.431   6.013
  101LEU     HA 1531   5.041   7.324   6.006
  101LEU     CB 1532   4.885   7.469   6.049
  101LEU    HB1 1533   4.817   7.449   5.964
  101LEU    HB2 1534   4.883   7.578   6.070
  101LEU     CG 1535   4.825   7.395   6.172
  101LEU     HG 1536   4.897   7.402   6.257
  101LEU    CD1 1537   4.693   7.461   6.215
  101LEU   HD11 1538   4.620   7.455   6.132
  101LEU   HD12 1539   4.708   7.567   6.242
  101LEU   HD13 1540   4.651   7.407   6.302
  101LEU    CD2 1541   4.800   7.247   6.143
  101LEU   HD21 1542   4.894   7.196   6.113
  101LEU   HD22 1543   4.725   7.235   6.062
  101LEU   HD23 1544   4.762   7.196   6.234
  101LEU      C 1545   5.063   7.486   5.874
  101LEU      O 1546   5.063   7.413   5.774
  102SER      N 1547   5.095   7.617   5.865
  102SER     HN 1548   5.093   7.672   5.948
  102SER     CA 1549   5.131   7.687   5.742
  102SER     HA 1550   5.052   7.669   5.670
  102SER     CB 1551   5.139   7.840   5.763
  102SER    HB1 1552   5.155   7.892   5.666
  102SER    HB2 1553   5.223   7.867   5.831
  102SER     OG 1554   5.016   7.886   5.819
  102SER    HG1 1555   5.012   7.854   5.910
  102SER      C 1556   5.259   7.637   5.677
  102SER      O 1557   5.268   7.621   5.555
  103GLN      N 1558   5.363   7.605   5.759
  103GLN     HN 1559   5.354   7.624   5.857
  103GLN     CA 1560   5.486   7.541   5.713
  103GLN     HA 1561   5.530   7.606   5.639
  103GLN     CB 1562   5.588   7.522   5.829
  103GLN    HB1 1563   5.640   7.424   5.824
  103GLN    HB2 1564   5.532   7.524   5.925
  103GLN     CG 1565   5.699   7.630   5.830
  103GLN    HG1 1566   5.652   7.729   5.826
  103GLN    HG2 1567   5.765   7.616   5.742
  103GLN     CD 1568   5.784   7.628   5.958
  103GLN    OE1 1569   5.746   7.573   6.062
  103GLN    NE2 1570   5.902   7.695   5.949
  103GLN   HE21 1571   5.976   7.658   6.006
  103GLN   HE22 1572   5.927   7.738   5.863
  103GLN      C 1573   5.466   7.408   5.643
  103GLN      O 1574   5.526   7.383   5.538
  104GLY      N 1575   5.379   7.321   5.697
  104GLY     HN 1576   5.334   7.342   5.784
  104GLY     CA 1577   5.351   7.192   5.634
  104GLY    HA1 1578   5.289   7.134   5.700
  104GLY    HA2 1579   5.445   7.142   5.614
  104GLY      C 1580   5.281   7.206   5.502
  104GLY      O 1581   5.307   7.130   5.410
  105VAL      N 1582   5.192   7.307   5.486
  105VAL     HN 1583   5.172   7.368   5.562
  105VAL     CA 1584   5.130   7.339   5.357
  105VAL     HA 1585   5.083   7.249   5.321
  105VAL     CB 1586   5.022   7.446   5.370
  105VAL     HB 1587   5.065   7.539   5.416
  105VAL    CG1 1588   4.963   7.483   5.232
  105VAL   HG11 1589   4.927   7.392   5.180
  105VAL   HG12 1590   5.037   7.533   5.167
  105VAL   HG13 1591   4.877   7.552   5.245
  105VAL    CG2 1592   4.911   7.393   5.463
  105VAL   HG21 1593   4.948   7.378   5.566
  105VAL   HG22 1594   4.872   7.296   5.426
  105VAL   HG23 1595   4.827   7.466   5.467
  105VAL      C 1596   5.232   7.379   5.251
  105VAL      O 1597   5.230   7.326   5.140
  106GLY      N 1598   5.329   7.467   5.284
  106GLY     HN 1599   5.326   7.512   5.373
  106GLY     CA 1600   5.436   7.505   5.192
  106GLY    HA1 1601   5.497   7.579   5.242
  106GLY    HA2 1602   5.392   7.543   5.101
  106GLY      C 1603   5.526   7.391   5.154
  106GLY      O 1604   5.561   7.371   5.037
  107SER      N 1605   5.565   7.310   5.255
  107SER     HN 1606   5.540   7.333   5.349
  107SER     CA 1607   5.642   7.187   5.234
  107SER     HA 1608   5.731   7.214   5.178
  107SER     CB 1609   5.689   7.126   5.368
  107SER    HB1 1610   5.602   7.095   5.430
  107SER    HB2 1611   5.745   7.204   5.425
  107SER     OG 1612   5.775   7.014   5.347
  107SER    HG1 1613   5.812   6.990   5.434
  107SER      C 1614   5.570   7.082   5.150
  107SER      O 1615   5.630   7.020   5.063
  108ALA      N 1616   5.439   7.061   5.172
  108ALA     HN 1617   5.391   7.108   5.247
  108ALA     CA 1618   5.356   6.972   5.094
  108ALA     HA 1619   5.400   6.873   5.098
  108ALA     CB 1620   5.214   6.967   5.152
  108ALA    HB1 1621   5.165   7.066   5.149
  108ALA    HB2 1622   5.219   6.935   5.259
  108ALA    HB3 1623   5.151   6.893   5.098
  108ALA      C 1624   5.348   7.010   4.947
  108ALA      O 1625   5.353   6.924   4.859
  109ILE      N 1626   5.335   7.140   4.915
  109ILE     HN 1627   5.319   7.207   4.987
  109ILE     CA 1628   5.337   7.190   4.778
  109ILE     HA 1629   5.266   7.132   4.721
  109ILE     CB 1630   5.289   7.336   4.777
  109ILE     HB 1631   5.351   7.394   4.851
  109ILE    CG2 1632   5.307   7.400   4.638
  109ILE   HG21 1633   5.256   7.337   4.563
  109ILE   HG22 1634   5.414   7.410   4.610
  109ILE   HG23 1635   5.262   7.502   4.634
  109ILE    CG1 1636   5.141   7.343   4.824
  109ILE   HG11 1637   5.128   7.284   4.918
  109ILE   HG12 1638   5.077   7.295   4.747
  109ILE     CD 1639   5.092   7.485   4.852
  109ILE    HD1 1640   5.088   7.545   4.759
  109ILE    HD2 1641   5.160   7.537   4.924
  109ILE    HD3 1642   4.990   7.483   4.896
  109ILE      C 1643   5.471   7.172   4.706
  109ILE      O 1644   5.480   7.128   4.591
  110ALA      N 1645   5.583   7.203   4.775
  110ALA     HN 1646   5.576   7.240   4.868
  110ALA     CA 1647   5.713   7.207   4.711
  110ALA     HA 1648   5.702   7.233   4.607
  110ALA     CB 1649   5.798   7.317   4.777
  110ALA    HB1 1650   5.800   7.304   4.887
  110ALA    HB2 1651   5.755   7.416   4.756
  110ALA    HB3 1652   5.903   7.318   4.738
  110ALA      C 1653   5.790   7.076   4.714
  110ALA      O 1654   5.868   7.049   4.623
  111SER      N 1655   5.770   6.989   4.816
  111SER     HN 1656   5.710   7.012   4.893
  111SER     CA 1657   5.842   6.861   4.825
  111SER     HA 1658   5.947   6.886   4.819
  111SER     CB 1659   5.826   6.787   4.962
  111SER    HB1 1660   5.867   6.684   4.955
  111SER    HB2 1661   5.719   6.778   4.991
  111SER     OG 1662   5.896   6.854   5.066
  111SER    HG1 1663   5.838   6.924   5.099
  111SER      C 1664   5.818   6.764   4.709
  111SER      O 1665   5.917   6.719   4.652
  112PRO      N 1666   5.695   6.734   4.663
  112PRO     CD 1667   5.569   6.768   4.728
  112PRO    HD1 1668   5.534   6.865   4.686
  112PRO    HD2 1669   5.577   6.776   4.838
  112PRO     CA 1670   5.673   6.642   4.551
  112PRO     HA 1671   5.731   6.552   4.566
  112PRO     CB 1672   5.521   6.617   4.549
  112PRO    HB1 1673   5.497   6.512   4.525
  112PRO    HB2 1674   5.468   6.683   4.476
  112PRO     CG 1675   5.474   6.656   4.689
  112PRO    HG1 1676   5.368   6.689   4.692
  112PRO    HG2 1677   5.487   6.570   4.759
  112PRO      C 1678   5.718   6.704   4.421
  112PRO      O 1679   5.768   6.635   4.333
  113THR      N 1680   5.699   6.836   4.408
  113THR     HN 1681   5.649   6.884   4.479
  113THR     CA 1682   5.740   6.913   4.291
  113THR     HA 1683   5.693   6.867   4.206
  113THR     CB 1684   5.692   7.057   4.294
  113THR     HB 1685   5.740   7.115   4.376
  113THR    OG1 1686   5.551   7.062   4.310
  113THR    HG1 1687   5.531   7.068   4.405
  113THR    CG2 1688   5.719   7.123   4.158
  113THR   HG21 1689   5.674   7.062   4.078
  113THR   HG22 1690   5.828   7.134   4.138
  113THR   HG23 1691   5.674   7.224   4.155
  113THR      C 1692   5.889   6.909   4.267
  113THR      O 1693   5.934   6.891   4.154
  114GLY      N 1694   5.972   6.921   4.373
  114GLY     HN 1695   5.934   6.943   4.463
  114GLY     CA 1696   6.118   6.909   4.363
  114GLY    HA1 1697   6.158   6.915   4.463
  114GLY    HA2 1698   6.155   6.989   4.299
  114GLY      C 1699   6.167   6.779   4.303
  114GLY      O 1700   6.251   6.778   4.214
  115LEU      N 1701   6.114   6.665   4.349
  115LEU     HN 1702   6.050   6.666   4.426
  115LEU     CA 1703   6.145   6.536   4.288
  115LEU     HA 1704   6.252   6.529   4.284
  115LEU     CB 1705   6.093   6.419   4.376
  115LEU    HB1 1706   5.982   6.423   4.380
  115LEU    HB2 1707   6.130   6.436   4.480
  115LEU     CG 1708   6.138   6.278   4.333
  115LEU     HG 1709   6.099   6.257   4.231
  115LEU    CD1 1710   6.291   6.264   4.330
  115LEU   HD11 1711   6.335   6.285   4.429
  115LEU   HD12 1712   6.336   6.333   4.255
  115LEU   HD13 1713   6.319   6.160   4.301
  115LEU    CD2 1714   6.079   6.171   4.428
  115LEU   HD21 1715   5.968   6.177   4.428
  115LEU   HD22 1716   6.116   6.188   4.531
  115LEU   HD23 1717   6.109   6.070   4.395
  115LEU      C 1718   6.096   6.523   4.143
  115LEU      O 1719   6.166   6.469   4.057
  116ALA      N 1720   5.976   6.576   4.111
  116ALA     HN 1721   5.918   6.616   4.182
  116ALA     CA 1722   5.923   6.573   3.976
  116ALA     HA 1723   5.933   6.473   3.937
  116ALA     CB 1724   5.773   6.611   3.976
  116ALA    HB1 1725   5.758   6.714   4.013
  116ALA    HB2 1726   5.717   6.541   4.043
  116ALA    HB3 1727   5.731   6.601   3.874
  116ALA      C 1728   5.999   6.665   3.880
  116ALA      O 1729   6.006   6.640   3.760
  117LEU      N 1730   6.060   6.773   3.933
  117LEU     HN 1731   6.038   6.800   4.027
  117LEU     CA 1732   6.155   6.857   3.861
  117LEU     HA 1733   6.106   6.888   3.770
  117LEU     CB 1734   6.193   6.984   3.941
  117LEU    HB1 1735   6.288   7.028   3.903
  117LEU    HB2 1736   6.210   6.956   4.047
  117LEU     CG 1737   6.087   7.097   3.935
  117LEU     HG 1738   5.987   7.051   3.950
  117LEU    CD1 1739   6.110   7.197   4.049
  117LEU   HD11 1740   6.212   7.241   4.041
  117LEU   HD12 1741   6.100   7.148   4.148
  117LEU   HD13 1742   6.036   7.279   4.044
  117LEU    CD2 1743   6.090   7.169   3.799
  117LEU   HD21 1744   6.067   7.098   3.717
  117LEU   HD22 1745   6.191   7.212   3.780
  117LEU   HD23 1746   6.017   7.252   3.796
  117LEU      C 1747   6.280   6.783   3.816
  117LEU      O 1748   6.331   6.811   3.708
  118VAL      N 1749   6.334   6.689   3.896
  118VAL     HN 1750   6.292   6.671   3.985
  118VAL     CA 1751   6.451   6.609   3.859
  118VAL     HA 1752   6.531   6.678   3.837
  118VAL     CB 1753   6.495   6.514   3.971
  118VAL     HB 1754   6.410   6.448   3.999
  118VAL    CG1 1755   6.613   6.425   3.927
  118VAL   HG11 1756   6.696   6.486   3.885
  118VAL   HG12 1757   6.583   6.351   3.850
  118VAL   HG13 1758   6.653   6.367   4.013
  118VAL    CG2 1759   6.535   6.596   4.095
  118VAL   HG21 1760   6.450   6.657   4.133
  118VAL   HG22 1761   6.620   6.664   4.071
  118VAL   HG23 1762   6.567   6.528   4.177
  118VAL      C 1763   6.429   6.528   3.732
  118VAL      O 1764   6.513   6.529   3.642
  119ALA      N 1765   6.314   6.458   3.720
  119ALA     HN 1766   6.248   6.454   3.795
  119ALA     CA 1767   6.281   6.385   3.599
  119ALA     HA 1768   6.366   6.323   3.575
  119ALA     CB 1769   6.161   6.293   3.624
  119ALA    HB1 1770   6.071   6.353   3.650
  119ALA    HB2 1771   6.181   6.224   3.709
  119ALA    HB3 1772   6.137   6.231   3.535
  119ALA      C 1773   6.257   6.472   3.476
  119ALA      O 1774   6.306   6.439   3.367
  120THR      N 1775   6.183   6.583   3.488
  120THR     HN 1776   6.142   6.609   3.576
  120THR     CA 1777   6.143   6.665   3.373
  120THR     HA 1778   6.120   6.599   3.291
  120THR     CB 1779   6.017   6.747   3.400
  120THR     HB 1780   5.987   6.803   3.308
  120THR    OG1 1781   6.031   6.840   3.508
  120THR    HG1 1782   6.081   6.914   3.471
  120THR    CG2 1783   5.902   6.652   3.437
  120THR   HG21 1784   5.926   6.593   3.528
  120THR   HG22 1785   5.884   6.580   3.354
  120THR   HG23 1786   5.809   6.708   3.456
  120THR      C 1787   6.252   6.758   3.323
  120THR      O 1788   6.268   6.777   3.202
  121THR      N 1789   6.326   6.823   3.415
  121THR     HN 1790   6.309   6.804   3.512
  121THR     CA 1791   6.430   6.921   3.384
  121THR     HA 1792   6.386   6.994   3.317
  121THR     CB 1793   6.479   6.997   3.508
  121THR     HB 1794   6.538   6.929   3.574
  121THR    OG1 1795   6.368   7.045   3.582
  121THR    HG1 1796   6.336   6.967   3.630
  121THR    CG2 1797   6.565   7.119   3.471
  121THR   HG21 1798   6.509   7.184   3.402
  121THR   HG22 1799   6.660   7.088   3.423
  121THR   HG23 1800   6.590   7.177   3.562
  121THR      C 1801   6.550   6.863   3.313
  121THR      O 1802   6.604   6.920   3.219
  122PHE      N 1803   6.595   6.744   3.358
  122PHE     HN 1804   6.548   6.694   3.431
  122PHE     CA 1805   6.713   6.680   3.306
  122PHE     HA 1806   6.765   6.747   3.239
  122PHE     CB 1807   6.808   6.639   3.422
  122PHE    HB1 1808   6.901   6.593   3.382
  122PHE    HB2 1809   6.758   6.565   3.489
  122PHE     CG 1810   6.847   6.760   3.503
  122PHE    CD1 1811   6.942   6.852   3.453
  122PHE    HD1 1812   6.986   6.834   3.357
  122PHE    CE1 1813   6.980   6.963   3.528
  122PHE    HE1 1814   7.055   7.031   3.490
  122PHE     CZ 1815   6.925   6.984   3.656
  122PHE     HZ 1816   6.957   7.068   3.715
  122PHE    CD2 1817   6.794   6.782   3.631
  122PHE    HD2 1818   6.723   6.711   3.671
  122PHE    CE2 1819   6.833   6.892   3.707
  122PHE    HE2 1820   6.794   6.904   3.807
  122PHE      C 1821   6.677   6.556   3.227
  122PHE      O 1822   6.607   6.466   3.276
  123ARG      N 1823   6.726   6.546   3.102
  123ARG     HN 1824   6.785   6.618   3.065
  123ARG     CA 1825   6.710   6.424   3.024
  123ARG     HA 1826   6.605   6.402   3.019
  123ARG     CB 1827   6.765   6.440   2.879
  123ARG    HB1 1828   6.758   6.342   2.826
  123ARG    HB2 1829   6.873   6.465   2.886
  123ARG     CG 1830   6.694   6.548   2.795
  123ARG    HG1 1831   6.751   6.563   2.701
  123ARG    HG2 1832   6.701   6.644   2.852
  123ARG     CD 1833   6.545   6.526   2.764
  123ARG    HD1 1834   6.501   6.610   2.708
  123ARG    HD2 1835   6.487   6.514   2.859
  123ARG     NE 1836   6.531   6.400   2.685
  123ARG     HE 1837   6.508   6.315   2.736
  123ARG     CZ 1838   6.550   6.387   2.554
  123ARG    NH1 1839   6.585   6.487   2.477
  123ARG   HH11 1840   6.635   6.560   2.522
  123ARG   HH12 1841   6.618   6.462   2.386
  123ARG    NH2 1842   6.528   6.269   2.499
  123ARG   HH21 1843   6.501   6.193   2.559
  123ARG   HH22 1844   6.492   6.271   2.406
  123ARG      C 1845   6.777   6.305   3.091
  123ARG      O 1846   6.879   6.318   3.159
  124LYS      N 1847   6.718   6.185   3.071
  124LYS     HN 1848   6.639   6.178   3.012
  124LYS     CA 1849   6.771   6.062   3.124
  124LYS     HA 1850   6.780   6.071   3.231
  124LYS     CB 1851   6.674   5.947   3.089
  124LYS    HB1 1852   6.666   5.936   2.979
  124LYS    HB2 1853   6.575   5.980   3.127
  124LYS     CG 1854   6.707   5.814   3.158
  124LYS    HG1 1855   6.728   5.835   3.266
  124LYS    HG2 1856   6.798   5.769   3.115
  124LYS     CD 1857   6.587   5.717   3.152
  124LYS    HD1 1858   6.495   5.772   3.182
  124LYS    HD2 1859   6.602   5.638   3.230
  124LYS     CE 1860   6.561   5.652   3.016
  124LYS    HE1 1861   6.559   5.727   2.934
  124LYS    HE2 1862   6.464   5.598   3.018
  124LYS     NZ 1863   6.667   5.552   2.987
  124LYS    HZ1 1864   6.668   5.482   3.065
  124LYS    HZ2 1865   6.760   5.597   2.983
  124LYS    HZ3 1866   6.650   5.500   2.899
  124LYS      C 1867   6.909   6.036   3.066
  124LYS      O 1868   6.929   6.048   2.946
  125GLY      N 1869   7.009   6.004   3.150
  125GLY     HN 1870   6.997   5.995   3.249
  125GLY     CA 1871   7.146   6.001   3.103
  125GLY    HA1 1872   7.158   6.069   3.020
  125GLY    HA2 1873   7.170   5.899   3.080
  125GLY      C 1874   7.233   6.049   3.215
  125GLY      O 1875   7.188   6.052   3.329
  126PRO      N 1876   7.356   6.092   3.193
  126PRO     CD 1877   7.428   6.078   3.066
  126PRO    HD1 1878   7.364   6.096   2.977
  126PRO    HD2 1879   7.470   5.976   3.060
  126PRO     CA 1880   7.445   6.138   3.298
  126PRO     HA 1881   7.451   6.062   3.376
  126PRO     CB 1882   7.580   6.161   3.227
  126PRO    HB1 1883   7.640   6.067   3.239
  126PRO    HB2 1884   7.639   6.246   3.267
  126PRO     CG 1885   7.540   6.179   3.080
  126PRO    HG1 1886   7.499   6.281   3.067
  126PRO    HG2 1887   7.621   6.165   3.006
  126PRO      C 1888   7.397   6.264   3.367
  126PRO      O 1889   7.425   6.278   3.485
  127ALA      N 1890   7.326   6.356   3.298
  127ALA     HN 1891   7.311   6.348   3.199
  127ALA     CA 1892   7.273   6.475   3.363
  127ALA     HA 1893   7.356   6.531   3.404
  127ALA     CB 1894   7.199   6.563   3.259
  127ALA    HB1 1895   7.113   6.509   3.213
  127ALA    HB2 1896   7.269   6.592   3.178
  127ALA    HB3 1897   7.161   6.656   3.306
  127ALA      C 1898   7.177   6.444   3.478
  127ALA      O 1899   7.187   6.499   3.588
  128ARG      N 1900   7.082   6.351   3.457
  128ARG     HN 1901   7.074   6.308   3.367
  128ARG     CA 1902   6.988   6.308   3.558
  128ARG     HA 1903   6.945   6.397   3.602
  128ARG     CB 1904   6.874   6.225   3.495
  128ARG    HB1 1905   6.915   6.129   3.458
  128ARG    HB2 1906   6.836   6.281   3.407
  128ARG     CG 1907   6.757   6.199   3.592
  128ARG    HG1 1908   6.708   6.296   3.619
  128ARG    HG2 1909   6.797   6.156   3.686
  128ARG     CD 1910   6.655   6.099   3.539
  128ARG    HD1 1911   6.585   6.072   3.621
  128ARG    HD2 1912   6.706   6.008   3.500
  128ARG     NE 1913   6.578   6.167   3.431
  128ARG     HE 1914   6.604   6.259   3.399
  128ARG     CZ 1915   6.472   6.115   3.372
  128ARG    NH1 1916   6.434   5.991   3.391
  128ARG   HH11 1917   6.473   5.943   3.468
  128ARG   HH12 1918   6.356   5.954   3.342
  128ARG    NH2 1919   6.401   6.192   3.293
  128ARG   HH21 1920   6.310   6.161   3.270
  128ARG   HH22 1921   6.414   6.291   3.302
  128ARG      C 1922   7.053   6.230   3.672
  128ARG      O 1923   7.013   6.241   3.788
  129ASN      N 1924   7.155   6.148   3.642
  129ASN     HN 1925   7.181   6.136   3.546
  129ASN     CA 1926   7.232   6.075   3.740
  129ASN     HA 1927   7.163   6.015   3.799
  129ASN     CB 1928   7.336   5.982   3.672
  129ASN    HB1 1929   7.389   5.920   3.748
  129ASN    HB2 1930   7.412   6.043   3.618
  129ASN     CG 1931   7.272   5.886   3.571
  129ASN    OD1 1932   7.151   5.863   3.563
  129ASN    ND2 1933   7.361   5.827   3.486
  129ASN   HD21 1934   7.458   5.849   3.493
  129ASN   HD22 1935   7.325   5.769   3.414
  129ASN      C 1936   7.305   6.168   3.837
  129ASN      O 1937   7.300   6.151   3.959
  130ALA      N 1938   7.372   6.274   3.786
  130ALA     HN 1939   7.385   6.282   3.687
  130ALA     CA 1940   7.430   6.379   3.868
  130ALA     HA 1941   7.495   6.331   3.940
  130ALA     CB 1942   7.515   6.472   3.780
  130ALA    HB1 1943   7.453   6.522   3.702
  130ALA    HB2 1944   7.593   6.412   3.727
  130ALA    HB3 1945   7.565   6.549   3.842
  130ALA      C 1946   7.330   6.460   3.949
  130ALA      O 1947   7.351   6.483   4.068
  131ALA      N 1948   7.216   6.502   3.890
  131ALA     HN 1949   7.202   6.487   3.791
  131ALA     CA 1950   7.111   6.575   3.959
  131ALA     HA 1951   7.155   6.665   4.001
  131ALA     CB 1952   7.000   6.613   3.860
  131ALA    HB1 1953   6.954   6.523   3.815
  131ALA    HB2 1954   7.044   6.674   3.777
  131ALA    HB3 1955   6.921   6.674   3.909
  131ALA      C 1956   7.051   6.497   4.076
  131ALA      O 1957   7.028   6.551   4.184
  132THR      N 1958   7.029   6.366   4.057
  132THR     HN 1959   7.045   6.328   3.966
  132THR     CA 1960   6.982   6.274   4.160
  132THR     HA 1961   6.888   6.314   4.198
  132THR     CB 1962   6.955   6.136   4.103
  132THR     HB 1963   7.047   6.093   4.058
  132THR    OG1 1964   6.855   6.145   4.001
  132THR    HG1 1965   6.898   6.186   3.925
  132THR    CG2 1966   6.901   6.041   4.211
  132THR   HG21 1967   6.813   6.086   4.261
  132THR   HG22 1968   6.978   6.019   4.288
  132THR   HG23 1969   6.870   5.945   4.164
  132THR      C 1970   7.075   6.265   4.279
  132THR      O 1971   7.032   6.270   4.394
  133ALA      N 1972   7.208   6.256   4.255
  133ALA     HN 1973   7.243   6.251   4.161
  133ALA     CA 1974   7.306   6.258   4.361
  133ALA     HA 1975   7.283   6.178   4.429
  133ALA     CB 1976   7.448   6.235   4.304
  133ALA    HB1 1977   7.475   6.316   4.232
  133ALA    HB2 1978   7.451   6.138   4.250
  133ALA    HB3 1979   7.524   6.232   4.384
  133ALA      C 1980   7.304   6.387   4.443
  133ALA      O 1981   7.305   6.381   4.566
  134VAL      N 1982   7.296   6.505   4.378
  134VAL     HN 1983   7.301   6.507   4.278
  134VAL     CA 1984   7.281   6.634   4.445
  134VAL     HA 1985   7.362   6.642   4.517
  134VAL     CB 1986   7.294   6.751   4.347
  134VAL     HB 1987   7.218   6.741   4.266
  134VAL    CG1 1988   7.275   6.887   4.418
  134VAL   HG11 1989   7.344   6.895   4.505
  134VAL   HG12 1990   7.171   6.900   4.455
  134VAL   HG13 1991   7.297   6.970   4.349
  134VAL    CG2 1992   7.435   6.746   4.283
  134VAL   HG21 1993   7.448   6.654   4.223
  134VAL   HG22 1994   7.513   6.748   4.363
  134VAL   HG23 1995   7.450   6.833   4.217
  134VAL      C 1996   7.153   6.646   4.527
  134VAL      O 1997   7.155   6.693   4.641
  135PHE      N 1998   7.039   6.598   4.472
  135PHE     HN 1999   7.040   6.565   4.377
  135PHE     CA 2000   6.911   6.596   4.540
  135PHE     HA 2001   6.887   6.698   4.568
  135PHE     CB 2002   6.804   6.540   4.443
  135PHE    HB1 2003   6.827   6.434   4.417
  135PHE    HB2 2004   6.806   6.599   4.349
  135PHE     CG 2005   6.664   6.547   4.500
  135PHE    CD1 2006   6.589   6.664   4.486
  135PHE    HD1 2007   6.633   6.750   4.436
  135PHE    CE1 2008   6.459   6.672   4.536
  135PHE    HE1 2009   6.402   6.764   4.526
  135PHE     CZ 2010   6.402   6.562   4.601
  135PHE     HZ 2011   6.302   6.567   4.640
  135PHE    CD2 2012   6.606   6.436   4.564
  135PHE    HD2 2013   6.663   6.344   4.576
  135PHE    CE2 2014   6.476   6.444   4.616
  135PHE    HE2 2015   6.432   6.360   4.667
  135PHE      C 2016   6.914   6.517   4.671
  135PHE      O 2017   6.870   6.565   4.775
  136ALA      N 2018   6.973   6.396   4.669
  136ALA     HN 2019   7.007   6.357   4.584
  136ALA     CA 2020   6.991   6.316   4.789
  136ALA     HA 2021   6.898   6.317   4.845
  136ALA     CB 2022   7.024   6.171   4.749
  136ALA    HB1 2023   7.118   6.167   4.690
  136ALA    HB2 2024   6.942   6.129   4.687
  136ALA    HB3 2025   7.036   6.107   4.840
  136ALA      C 2026   7.099   6.367   4.883
  136ALA      O 2027   7.089   6.353   5.005
  137ALA      N 2028   7.206   6.428   4.830
  137ALA     HN 2029   7.215   6.437   4.730
  137ALA     CA 2030   7.316   6.476   4.910
  137ALA     HA 2031   7.353   6.393   4.968
  137ALA     CB 2032   7.430   6.525   4.820
  137ALA    HB1 2033   7.404   6.620   4.769
  137ALA    HB2 2034   7.454   6.450   4.741
  137ALA    HB3 2035   7.523   6.538   4.880
  137ALA      C 2036   7.278   6.584   5.010
  137ALA      O 2037   7.316   6.579   5.127
  138MET      N 2038   7.195   6.682   4.968
  138MET     HN 2039   7.163   6.683   4.872
  138MET     CA 2040   7.163   6.796   5.051
  138MET     HA 2041   7.246   6.813   5.117
  138MET     CB 2042   7.148   6.923   4.964
  138MET    HB1 2043   7.241   6.930   4.903
  138MET    HB2 2044   7.145   7.011   5.032
  138MET     CG 2045   7.027   6.927   4.870
  138MET    HG1 2046   6.937   6.960   4.928
  138MET    HG2 2047   7.005   6.825   4.831
  138MET     SD 2048   7.051   7.037   4.727
  138MET     CE 2049   7.119   7.182   4.815
  138MET    HE1 2050   7.223   7.163   4.848
  138MET    HE2 2051   7.057   7.207   4.903
  138MET    HE3 2052   7.120   7.270   4.747
  138MET      C 2053   7.044   6.773   5.140
  138MET      O 2054   7.016   6.853   5.230
  139THR      N 2055   6.974   6.657   5.128
  139THR     HN 2056   6.984   6.601   5.046
  139THR     CA 2057   6.886   6.604   5.231
  139THR     HA 2058   6.815   6.682   5.257
  139THR     CB 2059   6.807   6.481   5.186
  139THR     HB 2060   6.875   6.395   5.168
  139THR    OG1 2061   6.740   6.507   5.064
  139THR    HG1 2062   6.645   6.505   5.083
  139THR    CG2 2063   6.699   6.442   5.289
  139THR   HG21 2064   6.637   6.530   5.314
  139THR   HG22 2065   6.745   6.403   5.382
  139THR   HG23 2066   6.632   6.364   5.249
  139THR      C 2067   6.963   6.571   5.358
  139THR      O 2068   6.924   6.607   5.469
  140ALA      N 2069   7.081   6.505   5.345
  140ALA     HN 2070   7.111   6.474   5.255
  140ALA     CA 2071   7.173   6.478   5.455
  140ALA     HA 2072   7.116   6.436   5.537
  140ALA     CB 2073   7.277   6.374   5.410
  140ALA    HB1 2074   7.342   6.412   5.329
  140ALA    HB2 2075   7.225   6.283   5.373
  140ALA    HB3 2076   7.342   6.343   5.496
  140ALA      C 2077   7.244   6.602   5.512
  140ALA      O 2078   7.264   6.614   5.633
  141ILE      N 2079   7.281   6.700   5.425
  141ILE     HN 2080   7.272   6.683   5.327
  141ILE     CA 2081   7.344   6.824   5.468
  141ILE     HA 2082   7.435   6.799   5.521
  141ILE     CB 2083   7.379   6.918   5.352
  141ILE     HB 2084   7.286   6.939   5.294
  141ILE    CG2 2085   7.434   7.053   5.405
  141ILE   HG21 2086   7.520   7.036   5.473
  141ILE   HG22 2087   7.357   7.111   5.460
  141ILE   HG23 2088   7.469   7.117   5.322
  141ILE    CG1 2089   7.481   6.853   5.256
  141ILE   HG11 2090   7.449   6.750   5.230
  141ILE   HG12 2091   7.580   6.844   5.308
  141ILE     CD 2092   7.500   6.932   5.126
  141ILE    HD1 2093   7.562   7.023   5.144
  141ILE    HD2 2094   7.402   6.964   5.085
  141ILE    HD3 2095   7.551   6.871   5.049
  141ILE      C 2096   7.257   6.900   5.566
  141ILE      O 2097   7.303   6.945   5.671
  142GLY      N 2098   7.125   6.910   5.538
  142GLY     HN 2099   7.090   6.875   5.451
  142GLY     CA 2100   7.031   6.978   5.626
  142GLY    HA1 2101   6.933   6.973   5.580
  142GLY    HA2 2102   7.065   7.079   5.641
  142GLY      C 2103   7.018   6.915   5.762
  142GLY      O 2104   7.006   6.985   5.862
  143SER      N 2105   7.020   6.781   5.772
  143SER     HN 2106   7.028   6.725   5.690
  143SER     CA 2107   7.013   6.714   5.901
  143SER     HA 2108   6.922   6.746   5.952
  143SER     CB 2109   7.009   6.560   5.883
  143SER    HB1 2110   7.104   6.521   5.841
  143SER    HB2 2111   6.929   6.536   5.810
  143SER     OG 2112   6.976   6.491   6.004
  143SER    HG1 2113   7.019   6.530   6.083
  143SER      C 2114   7.131   6.744   5.991
  143SER      O 2115   7.116   6.786   6.106
  144VAL      N 2116   7.254   6.726   5.939
  144VAL     HN 2117   7.267   6.692   5.846
  144VAL     CA 2118   7.375   6.753   6.015
  144VAL     HA 2119   7.364   6.706   6.112
  144VAL     CB 2120   7.498   6.693   5.950
  144VAL     HB 2121   7.503   6.724   5.843
  144VAL    CG1 2122   7.627   6.737   6.021
  144VAL   HG11 2123   7.621   6.712   6.129
  144VAL   HG12 2124   7.646   6.845   6.010
  144VAL   HG13 2125   7.714   6.683   5.977
  144VAL    CG2 2126   7.482   6.540   5.959
  144VAL   HG21 2127   7.406   6.503   5.888
  144VAL   HG22 2128   7.452   6.510   6.061
  144VAL   HG23 2129   7.579   6.490   5.936
  144VAL      C 2130   7.391   6.901   6.046
  144VAL      O 2131   7.426   6.939   6.158
  145MET      N 2132   7.361   6.988   5.949
  145MET     HN 2133   7.338   6.958   5.856
  145MET     CA 2134   7.368   7.132   5.969
  145MET     HA 2135   7.462   7.155   6.017
  145MET     CB 2136   7.363   7.201   5.831
  145MET    HB1 2137   7.263   7.187   5.786
  145MET    HB2 2138   7.437   7.150   5.765
  145MET     CG 2139   7.400   7.351   5.835
  145MET    HG1 2140   7.496   7.360   5.892
  145MET    HG2 2141   7.323   7.406   5.893
  145MET     SD 2142   7.421   7.427   5.671
  145MET     CE 2143   7.250   7.406   5.615
  145MET    HE1 2144   7.179   7.447   5.690
  145MET    HE2 2145   7.225   7.299   5.599
  145MET    HE3 2146   7.233   7.460   5.519
  145MET      C 2147   7.256   7.183   6.060
  145MET      O 2148   7.273   7.282   6.131
  146GLY      N 2149   7.141   7.112   6.066
  146GLY     HN 2150   7.123   7.039   6.000
  146GLY     CA 2151   7.035   7.138   6.163
  146GLY    HA1 2152   6.955   7.069   6.143
  146GLY    HA2 2153   7.004   7.242   6.153
  146GLY      C 2154   7.078   7.117   6.305
  146GLY      O 2155   7.045   7.196   6.393
  147LEU      N 2156   7.155   7.009   6.332
  147LEU     HN 2157   7.175   6.940   6.262
  147LEU     CA 2158   7.216   6.992   6.463
  147LEU     HA 2159   7.138   6.992   6.537
  147LEU     CB 2160   7.297   6.860   6.473
  147LEU    HB1 2161   7.362   6.861   6.563
  147LEU    HB2 2162   7.363   6.852   6.384
  147LEU     CG 2163   7.215   6.731   6.484
  147LEU     HG 2164   7.140   6.726   6.402
  147LEU    CD1 2165   7.311   6.614   6.468
  147LEU   HD11 2166   7.387   6.613   6.549
  147LEU   HD12 2167   7.364   6.622   6.370
  147LEU   HD13 2168   7.257   6.517   6.470
  147LEU    CD2 2169   7.141   6.721   6.619
  147LEU   HD21 2170   7.067   6.803   6.629
  147LEU   HD22 2171   7.213   6.726   6.704
  147LEU   HD23 2172   7.087   6.624   6.625
  147LEU      C 2173   7.312   7.103   6.501
  147LEU      O 2174   7.305   7.158   6.610
  148VAL      N 2175   7.404   7.141   6.409
  148VAL     HN 2176   7.411   7.090   6.323
  148VAL     CA 2177   7.502   7.246   6.434
  148VAL     HA 2178   7.555   7.221   6.525
  148VAL     CB 2179   7.604   7.257   6.320
  148VAL     HB 2180   7.550   7.273   6.224
  148VAL    CG1 2181   7.701   7.374   6.343
  148VAL   HG11 2182   7.750   7.366   6.442
  148VAL   HG12 2183   7.651   7.473   6.337
  148VAL   HG13 2184   7.781   7.373   6.265
  148VAL    CG2 2185   7.683   7.125   6.310
  148VAL   HG21 2186   7.616   7.039   6.286
  148VAL   HG22 2187   7.734   7.103   6.407
  148VAL   HG23 2188   7.760   7.131   6.231
  148VAL      C 2189   7.438   7.382   6.459
  148VAL      O 2190   7.469   7.451   6.556
  149VAL      N 2191   7.344   7.425   6.373
  149VAL     HN 2192   7.321   7.371   6.292
  149VAL     CA 2193   7.273   7.550   6.390
  149VAL     HA 2194   7.346   7.629   6.406
  149VAL     CB 2195   7.193   7.584   6.265
  149VAL     HB 2196   7.128   7.498   6.237
  149VAL    CG1 2197   7.103   7.708   6.288
  149VAL   HG11 2198   7.165   7.794   6.322
  149VAL   HG12 2199   7.024   7.689   6.363
  149VAL   HG13 2200   7.052   7.736   6.193
  149VAL    CG2 2201   7.291   7.611   6.149
  149VAL   HG21 2202   7.353   7.522   6.127
  149VAL   HG22 2203   7.359   7.696   6.173
  149VAL   HG23 2204   7.235   7.637   6.056
  149VAL      C 2205   7.184   7.550   6.513
  149VAL      O 2206   7.188   7.642   6.595
  150GLY      N 2207   7.107   7.441   6.532
  150GLY     HN 2208   7.107   7.365   6.466
  150GLY     CA 2209   7.014   7.427   6.643
  150GLY    HA1 2210   6.959   7.335   6.628
  150GLY    HA2 2211   6.950   7.515   6.646
  150GLY      C 2212   7.083   7.417   6.775
  150GLY      O 2213   7.034   7.467   6.875
  151GLY      N 2214   7.200   7.353   6.779
  151GLY     HN 2215   7.235   7.308   6.697
  151GLY     CA 2216   7.279   7.335   6.900
  151GLY    HA1 2217   7.344   7.250   6.883
  151GLY    HA2 2218   7.213   7.321   6.985
  151GLY      C 2219   7.369   7.450   6.934
  151GLY      O 2220   7.418   7.457   7.046
  152ALA      N 2221   7.397   7.541   6.839
  152ALA     HN 2222   7.366   7.526   6.745
  152ALA     CA 2223   7.483   7.656   6.863
  152ALA     HA 2224   7.551   7.634   6.945
  152ALA     CB 2225   7.562   7.687   6.734
  152ALA    HB1 2226   7.493   7.708   6.650
  152ALA    HB2 2227   7.624   7.600   6.705
  152ALA    HB3 2228   7.629   7.775   6.749
  152ALA      C 2229   7.407   7.782   6.902
  152ALA      O 2230   7.444   7.857   6.992
  153LEU      N 2231   7.295   7.810   6.832
  153LEU     HN 2232   7.264   7.748   6.760
  153LEU     CA 2233   7.220   7.934   6.847
  153LEU     HA 2234   7.281   8.006   6.899
  153LEU     CB 2235   7.182   7.996   6.710
  153LEU    HB1 2236   7.117   8.086   6.725
  153LEU    HB2 2237   7.122   7.921   6.653
  153LEU     CG 2238   7.302   8.040   6.623
  153LEU     HG 2239   7.373   7.954   6.616
  153LEU    CD1 2240   7.258   8.076   6.481
  153LEU   HD11 2241   7.188   8.163   6.483
  153LEU   HD12 2242   7.206   7.990   6.433
  153LEU   HD13 2243   7.345   8.104   6.419
  153LEU    CD2 2244   7.378   8.158   6.686
  153LEU   HD21 2245   7.417   8.132   6.787
  153LEU   HD22 2246   7.312   8.247   6.696
  153LEU   HD23 2247   7.465   8.186   6.624
  153LEU      C 2248   7.099   7.913   6.936
  153LEU      O 2249   6.996   7.979   6.924
  154THR      N 2250   7.111   7.820   7.032
  154THR     HN 2251   7.196   7.767   7.039
  154THR     CA 2252   7.007   7.790   7.130
  154THR     HA 2253   6.931   7.867   7.123
  154THR     CB 2254   6.934   7.659   7.107
  154THR     HB 2255   7.004   7.572   7.124
  154THR    OG1 2256   6.888   7.656   6.974
  154THR    HG1 2257   6.952   7.597   6.931
  154THR    CG2 2258   6.806   7.642   7.191
  154THR   HG21 2259   6.742   7.732   7.181
  154THR   HG22 2260   6.829   7.622   7.297
  154THR   HG23 2261   6.749   7.554   7.154
  154THR      C 2262   7.063   7.804   7.271
  154THR      O 2263   7.006   7.758   7.369
  155GLU      N 2264   7.173   7.879   7.288
  155GLU     HN 2265   7.241   7.882   7.215
  155GLU     CA 2266   7.213   7.933   7.419
  155GLU     HA 2267   7.156   7.885   7.498
  155GLU     CB 2268   7.361   7.904   7.451
  155GLU    HB1 2269   7.395   7.969   7.534
  155GLU    HB2 2270   7.424   7.926   7.362
  155GLU     CG 2271   7.387   7.758   7.497
  155GLU    HG1 2272   7.322   7.733   7.584
  155GLU    HG2 2273   7.493   7.746   7.525
  155GLU     CD 2274   7.358   7.658   7.387
  155GLU    OE1 2275   7.407   7.681   7.273
  155GLU    OE2 2276   7.283   7.561   7.415
  155GLU      C 2277   7.184   8.081   7.429
  155GLU      O 2278   7.215   8.147   7.528
  156VAL      N 2279   7.118   8.137   7.326
  156VAL     HN 2280   7.105   8.080   7.245
  156VAL     CA 2281   7.080   8.277   7.319
  156VAL     HA 2282   7.118   8.329   7.406
  156VAL     CB 2283   7.131   8.346   7.193
  156VAL     HB 2284   7.082   8.307   7.101
  156VAL    CG1 2285   7.105   8.499   7.203
  156VAL   HG11 2286   7.154   8.542   7.293
  156VAL   HG12 2287   6.996   8.522   7.206
  156VAL   HG13 2288   7.147   8.549   7.113
  156VAL    CG2 2289   7.281   8.316   7.180
  156VAL   HG21 2290   7.301   8.208   7.166
  156VAL   HG22 2291   7.335   8.351   7.271
  156VAL   HG23 2292   7.321   8.367   7.090
  156VAL      C 2293   6.930   8.287   7.326
  156VAL      O 2294   6.873   8.339   7.423
  157SER      N 2295   6.861   8.236   7.223
  157SER     HN 2296   6.906   8.202   7.141
  157SER     CA 2297   6.717   8.232   7.220
  157SER     HA 2298   6.680   8.195   7.314
  157SER     CB 2299   6.661   8.372   7.189
  157SER    HB1 2300   6.705   8.407   7.093
  157SER    HB2 2301   6.695   8.443   7.267
  157SER     OG 2302   6.519   8.372   7.181
  157SER    HG1 2303   6.487   8.392   7.270
  157SER      C 2304   6.678   8.135   7.111
  157SER      O 2305   6.743   8.127   7.008
  158TRP      N 2306   6.566   8.061   7.129
  158TRP     HN 2307   6.505   8.078   7.206
  158TRP     CA 2308   6.522   7.962   7.031
  158TRP     HA 2309   6.607   7.905   6.998
  158TRP     CB 2310   6.418   7.866   7.095
  158TRP    HB1 2311   6.466   7.809   7.177
  158TRP    HB2 2312   6.387   7.792   7.019
  158TRP     CG 2313   6.295   7.933   7.149
  158TRP    CD1 2314   6.276   7.987   7.273
  158TRP    HD1 2315   6.350   7.989   7.351
  158TRP    NE1 2316   6.153   8.047   7.280
  158TRP    HE1 2317   6.126   8.120   7.342
  158TRP    CE2 2318   6.088   8.029   7.162
  158TRP    CD2 2319   6.174   7.959   7.075
  158TRP    CE3 2320   6.134   7.935   6.943
  158TRP    HE3 2321   6.201   7.888   6.873
  158TRP    CZ3 2322   6.007   7.975   6.904
  158TRP    HZ3 2323   5.973   7.956   6.802
  158TRP    CZ2 2324   5.961   8.068   7.123
  158TRP    HZ2 2325   5.896   8.119   7.192
  158TRP    CH2 2326   5.921   8.039   6.993
  158TRP    HH2 2327   5.821   8.066   6.960
  158TRP      C 2328   6.460   8.027   6.907
  158TRP      O 2329   6.453   7.967   6.800
  159ARG      N 2330   6.414   8.153   6.920
  159ARG     HN 2331   6.417   8.198   7.009
  159ARG     CA 2332   6.357   8.230   6.811
  159ARG     HA 2333   6.272   8.174   6.773
  159ARG     CB 2334   6.306   8.368   6.859
  159ARG    HB1 2335   6.290   8.435   6.771
  159ARG    HB2 2336   6.384   8.415   6.923
  159ARG     CG 2337   6.171   8.365   6.935
  159ARG    HG1 2338   6.180   8.306   7.028
  159ARG    HG2 2339   6.098   8.313   6.869
  159ARG     CD 2340   6.119   8.507   6.966
  159ARG    HD1 2341   6.135   8.574   6.878
  159ARG    HD2 2342   6.173   8.552   7.052
  159ARG     NE 2343   5.971   8.500   6.991
  159ARG     HE 2344   5.909   8.529   6.919
  159ARG     CZ 2345   5.919   8.483   7.112
  159ARG    NH1 2346   5.993   8.460   7.217
  159ARG   HH11 2347   6.085   8.429   7.201
  159ARG   HH12 2348   5.953   8.430   7.307
  159ARG    NH2 2349   5.789   8.479   7.128
  159ARG   HH21 2350   5.732   8.460   7.048
  159ARG   HH22 2351   5.761   8.437   7.213
  159ARG      C 2352   6.450   8.248   6.692
  159ARG      O 2353   6.410   8.243   6.576
  160TRP      N 2354   6.580   8.269   6.722
  160TRP     HN 2355   6.612   8.261   6.816
  160TRP     CA 2356   6.684   8.293   6.623
  160TRP     HA 2357   6.651   8.374   6.560
  160TRP     CB 2358   6.817   8.335   6.691
  160TRP    HB1 2359   6.896   8.340   6.612
  160TRP    HB2 2360   6.848   8.257   6.764
  160TRP     CG 2361   6.814   8.468   6.760
  160TRP    CD1 2362   6.726   8.511   6.856
  160TRP    HD1 2363   6.643   8.452   6.893
  160TRP    NE1 2364   6.759   8.637   6.896
  160TRP    HE1 2365   6.706   8.699   6.951
  160TRP    CE2 2366   6.869   8.680   6.829
  160TRP    CD2 2367   6.908   8.576   6.741
  160TRP    CE3 2368   7.018   8.595   6.657
  160TRP    HE3 2369   7.050   8.518   6.588
  160TRP    CZ3 2370   7.088   8.716   6.665
  160TRP    HZ3 2371   7.173   8.733   6.600
  160TRP    CZ2 2372   6.938   8.800   6.836
  160TRP    HZ2 2373   6.908   8.878   6.903
  160TRP    CH2 2374   7.048   8.817   6.752
  160TRP    HH2 2375   7.104   8.909   6.756
  160TRP      C 2376   6.705   8.174   6.531
  160TRP      O 2377   6.736   8.189   6.414
  161ALA      N 2378   6.684   8.051   6.582
  161ALA     HN 2379   6.655   8.040   6.677
  161ALA     CA 2380   6.697   7.928   6.508
  161ALA     HA 2381   6.797   7.926   6.465
  161ALA     CB 2382   6.684   7.809   6.604
  161ALA    HB1 2383   6.580   7.799   6.643
  161ALA    HB2 2384   6.752   7.822   6.691
  161ALA    HB3 2385   6.713   7.715   6.553
  161ALA      C 2386   6.599   7.915   6.390
  161ALA      O 2387   6.633   7.863   6.285
  162PHE      N 2388   6.476   7.969   6.406
  162PHE     HN 2389   6.452   8.010   6.493
  162PHE     CA 2390   6.375   7.972   6.301
  162PHE     HA 2391   6.378   7.878   6.248
  162PHE     CB 2392   6.234   7.993   6.361
  162PHE    HB1 2393   6.158   8.014   6.282
  162PHE    HB2 2394   6.234   8.078   6.432
  162PHE     CG 2395   6.190   7.868   6.433
  162PHE    CD1 2396   6.210   7.852   6.571
  162PHE    HD1 2397   6.258   7.931   6.627
  162PHE    CE1 2398   6.168   7.735   6.636
  162PHE    HE1 2399   6.184   7.722   6.741
  162PHE     CZ 2400   6.105   7.634   6.563
  162PHE     HZ 2401   6.074   7.543   6.612
  162PHE    CD2 2402   6.127   7.766   6.361
  162PHE    HD2 2403   6.110   7.776   6.254
  162PHE    CE2 2404   6.085   7.649   6.425
  162PHE    HE2 2405   6.038   7.570   6.368
  162PHE      C 2406   6.400   8.079   6.195
  162PHE      O 2407   6.352   8.069   6.082
  163LEU      N 2408   6.478   8.183   6.228
  163LEU     HN 2409   6.513   8.191   6.321
  163LEU     CA 2410   6.517   8.286   6.133
  163LEU     HA 2411   6.432   8.306   6.068
  163LEU     CB 2412   6.558   8.419   6.201
  163LEU    HB1 2413   6.595   8.490   6.123
  163LEU    HB2 2414   6.642   8.400   6.271
  163LEU     CG 2415   6.446   8.492   6.277
  163LEU     HG 2416   6.416   8.429   6.365
  163LEU    CD1 2417   6.499   8.625   6.328
  163LEU   HD11 2418   6.526   8.692   6.244
  163LEU   HD12 2419   6.589   8.611   6.392
  163LEU   HD13 2420   6.420   8.675   6.389
  163LEU    CD2 2421   6.319   8.515   6.192
  163LEU   HD21 2422   6.272   8.418   6.166
  163LEU   HD22 2423   6.345   8.569   6.098
  163LEU   HD23 2424   6.246   8.576   6.248
  163LEU      C 2425   6.629   8.243   6.039
  163LEU      O 2426   6.648   8.304   5.934
  164VAL      N 2427   6.704   8.136   6.071
  164VAL     HN 2428   6.690   8.088   6.158
  164VAL     CA 2429   6.814   8.089   5.987
  164VAL     HA 2430   6.878   8.173   5.967
  164VAL     CB 2431   6.898   7.982   6.057
  164VAL     HB 2432   6.836   7.891   6.076
  164VAL    CG1 2433   7.020   7.944   5.971
  164VAL   HG11 2434   7.077   8.035   5.943
  164VAL   HG12 2435   6.989   7.892   5.878
  164VAL   HG13 2436   7.088   7.877   6.027
  164VAL    CG2 2437   6.944   8.038   6.193
  164VAL   HG21 2438   6.859   8.050   6.263
  164VAL   HG22 2439   6.993   8.137   6.180
  164VAL   HG23 2440   7.018   7.970   6.240
  164VAL      C 2441   6.766   8.038   5.851
  164VAL      O 2442   6.835   8.045   5.750
  165ASN      N 2443   6.640   7.992   5.845
  165ASN     HN 2444   6.588   7.982   5.930
  165ASN     CA 2445   6.573   7.950   5.723
  165ASN     HA 2446   6.637   7.875   5.676
  165ASN     CB 2447   6.435   7.885   5.752
  165ASN    HB1 2448   6.394   7.838   5.660
  165ASN    HB2 2449   6.363   7.962   5.788
  165ASN     CG 2450   6.447   7.775   5.858
  165ASN    OD1 2451   6.549   7.708   5.870
  165ASN    ND2 2452   6.341   7.761   5.942
  165ASN   HD21 2453   6.348   7.689   6.012
  165ASN   HD22 2454   6.254   7.805   5.922
  165ASN      C 2455   6.556   8.063   5.621
  165ASN      O 2456   6.559   8.041   5.500
  166VAL      N 2457   6.534   8.188   5.668
  166VAL     HN 2458   6.535   8.204   5.766
  166VAL     CA 2459   6.508   8.305   5.584
  166VAL     HA 2460   6.424   8.280   5.522
  166VAL     CB 2461   6.465   8.425   5.668
  166VAL     HB 2462   6.534   8.439   5.754
  166VAL    CG1 2463   6.462   8.556   5.586
  166VAL   HG11 2464   6.396   8.545   5.497
  166VAL   HG12 2465   6.563   8.586   5.551
  166VAL   HG13 2466   6.423   8.639   5.648
  166VAL    CG2 2467   6.326   8.396   5.728
  166VAL   HG21 2468   6.327   8.302   5.787
  166VAL   HG22 2469   6.249   8.388   5.649
  166VAL   HG23 2470   6.298   8.478   5.797
  166VAL      C 2471   6.619   8.338   5.486
  166VAL      O 2472   6.589   8.355   5.367
  167PRO      N 2473   6.748   8.340   5.520
  167PRO     CD 2474   6.797   8.373   5.655
  167PRO    HD1 2475   6.800   8.280   5.715
  167PRO    HD2 2476   6.735   8.449   5.705
  167PRO     CA 2477   6.851   8.364   5.420
  167PRO     HA 2478   6.828   8.455   5.366
  167PRO     CB 2479   6.981   8.372   5.501
  167PRO    HB1 2480   7.057   8.435   5.451
  167PRO    HB2 2481   7.024   8.271   5.520
  167PRO     CG 2482   6.938   8.429   5.636
  167PRO    HG1 2483   7.006   8.400   5.718
  167PRO    HG2 2484   6.934   8.540   5.630
  167PRO      C 2485   6.860   8.251   5.320
  167PRO      O 2486   6.882   8.276   5.202
  168ILE      N 2487   6.845   8.126   5.366
  168ILE     HN 2488   6.830   8.110   5.463
  168ILE     CA 2489   6.849   8.009   5.279
  168ILE     HA 2490   6.938   8.017   5.218
  168ILE     CB 2491   6.860   7.879   5.360
  168ILE     HB 2492   6.771   7.870   5.426
  168ILE    CG2 2493   6.864   7.759   5.263
  168ILE   HG21 2494   6.949   7.769   5.193
  168ILE   HG22 2495   6.771   7.749   5.203
  168ILE   HG23 2496   6.876   7.664   5.320
  168ILE    CG1 2497   6.986   7.881   5.450
  168ILE   HG11 2498   6.997   7.979   5.501
  168ILE   HG12 2499   7.076   7.866   5.387
  168ILE     CD 2500   6.982   7.775   5.561
  168ILE    HD1 2501   6.971   7.673   5.519
  168ILE    HD2 2502   6.896   7.793   5.629
  168ILE    HD3 2503   7.075   7.778   5.622
  168ILE      C 2504   6.732   8.004   5.182
  168ILE      O 2505   6.749   7.981   5.062
  169GLY      N 2506   6.608   8.029   5.229
  169GLY     HN 2507   6.597   8.048   5.327
  169GLY     CA 2508   6.487   8.026   5.148
  169GLY    HA1 2509   6.404   8.049   5.213
  169GLY    HA2 2510   6.479   7.929   5.101
  169GLY      C 2511   6.486   8.129   5.038
  169GLY      O 2512   6.446   8.102   4.925
  170LEU      N 2513   6.537   8.249   5.069
  170LEU     HN 2514   6.563   8.270   5.163
  170LEU     CA 2515   6.560   8.355   4.972
  170LEU     HA 2516   6.467   8.383   4.926
  170LEU     CB 2517   6.626   8.473   5.045
  170LEU    HB1 2518   6.697   8.530   4.980
  170LEU    HB2 2519   6.687   8.431   5.128
  170LEU     CG 2520   6.529   8.577   5.100
  170LEU     HG 2521   6.497   8.637   5.012
  170LEU    CD1 2522   6.400   8.520   5.164
  170LEU   HD11 2523   6.422   8.468   5.259
  170LEU   HD12 2524   6.349   8.449   5.096
  170LEU   HD13 2525   6.328   8.601   5.187
  170LEU    CD2 2526   6.609   8.664   5.197
  170LEU   HD21 2527   6.685   8.724   5.141
  170LEU   HD22 2528   6.664   8.600   5.269
  170LEU   HD23 2529   6.545   8.732   5.257
  170LEU      C 2530   6.654   8.318   4.861
  170LEU      O 2531   6.628   8.346   4.744
  171VAL      N 2532   6.767   8.255   4.896
  171VAL     HN 2533   6.787   8.236   4.993
  171VAL     CA 2534   6.866   8.214   4.799
  171VAL     HA 2535   6.892   8.301   4.740
  171VAL     CB 2536   6.994   8.164   4.865
  171VAL     HB 2537   6.969   8.088   4.942
  171VAL    CG1 2538   7.089   8.102   4.761
  171VAL   HG11 2539   7.104   8.172   4.676
  171VAL   HG12 2540   7.051   8.005   4.722
  171VAL   HG13 2541   7.187   8.085   4.810
  171VAL    CG2 2542   7.065   8.283   4.933
  171VAL   HG21 2543   6.998   8.337   5.002
  171VAL   HG22 2544   7.101   8.355   4.856
  171VAL   HG23 2545   7.153   8.247   4.990
  171VAL      C 2546   6.808   8.114   4.702
  171VAL      O 2547   6.814   8.136   4.581
  172MET      N 2548   6.738   8.010   4.750
  172MET     HN 2549   6.731   7.997   4.849
  172MET     CA 2550   6.675   7.909   4.666
  172MET     HA 2551   6.753   7.867   4.604
  172MET     CB 2552   6.612   7.795   4.750
  172MET    HB1 2553   6.567   7.719   4.682
  172MET    HB2 2554   6.531   7.835   4.814
  172MET     CG 2555   6.714   7.722   4.841
  172MET    HG1 2556   6.660   7.645   4.900
  172MET    HG2 2557   6.755   7.794   4.913
  172MET     SD 2558   6.850   7.644   4.750
  172MET     CE 2559   6.951   7.615   4.898
  172MET    HE1 2560   6.896   7.552   4.972
  172MET    HE2 2561   6.978   7.711   4.947
  172MET    HE3 2562   7.045   7.562   4.872
  172MET      C 2563   6.572   7.964   4.568
  172MET      O 2564   6.567   7.924   4.452
  173ILE      N 2565   6.488   8.061   4.612
  173ILE     HN 2566   6.492   8.089   4.708
  173ILE     CA 2567   6.393   8.131   4.527
  173ILE     HA 2568   6.331   8.056   4.479
  173ILE     CB 2569   6.301   8.221   4.609
  173ILE     HB 2570   6.364   8.285   4.675
  173ILE    CG2 2571   6.217   8.314   4.517
  173ILE   HG21 2572   6.163   8.253   4.441
  173ILE   HG22 2573   6.280   8.389   4.465
  173ILE   HG23 2574   6.141   8.369   4.576
  173ILE    CG1 2575   6.210   8.135   4.699
  173ILE   HG11 2576   6.270   8.053   4.745
  173ILE   HG12 2577   6.132   8.086   4.636
  173ILE     CD 2578   6.144   8.213   4.813
  173ILE    HD1 2579   6.077   8.293   4.775
  173ILE    HD2 2580   6.222   8.260   4.877
  173ILE    HD3 2581   6.084   8.144   4.877
  173ILE      C 2582   6.460   8.207   4.413
  173ILE      O 2583   6.418   8.199   4.297
  174TYR      N 2584   6.570   8.280   4.440
  174TYR     HN 2585   6.603   8.288   4.535
  174TYR     CA 2586   6.649   8.346   4.337
  174TYR     HA 2587   6.582   8.411   4.282
  174TYR     CB 2588   6.759   8.435   4.401
  174TYR    HB1 2589   6.818   8.375   4.473
  174TYR    HB2 2590   6.712   8.518   4.458
  174TYR     CG 2591   6.853   8.495   4.299
  174TYR    CD1 2592   6.811   8.599   4.214
  174TYR    HD1 2593   6.710   8.634   4.217
  174TYR    CE1 2594   6.900   8.657   4.122
  174TYR    HE1 2595   6.868   8.740   4.060
  174TYR     CZ 2596   7.029   8.607   4.110
  174TYR     OH 2597   7.117   8.662   4.016
  174TYR     HH 2598   7.177   8.593   3.988
  174TYR    CD2 2599   6.985   8.447   4.286
  174TYR    HD2 2600   7.019   8.367   4.350
  174TYR    CE2 2601   7.071   8.500   4.190
  174TYR    HE2 2602   7.172   8.461   4.180
  174TYR      C 2603   6.707   8.249   4.234
  174TYR      O 2604   6.699   8.275   4.113
  175LEU      N 2605   6.764   8.136   4.280
  175LEU     HN 2606   6.772   8.122   4.378
  175LEU     CA 2607   6.819   8.032   4.194
  175LEU     HA 2608   6.890   8.076   4.125
  175LEU     CB 2609   6.881   7.915   4.277
  175LEU    HB1 2610   6.928   7.841   4.208
  175LEU    HB2 2611   6.803   7.863   4.337
  175LEU     CG 2612   6.989   7.963   4.373
  175LEU     HG 2613   6.940   8.010   4.459
  175LEU    CD1 2614   7.074   7.852   4.433
  175LEU   HD11 2615   7.111   7.782   4.355
  175LEU   HD12 2616   7.013   7.794   4.506
  175LEU   HD13 2617   7.161   7.894   4.488
  175LEU    CD2 2618   7.070   8.069   4.304
  175LEU   HD21 2619   7.015   8.154   4.260
  175LEU   HD22 2620   7.125   8.020   4.221
  175LEU   HD23 2621   7.135   8.116   4.381
  175LEU      C 2622   6.719   7.968   4.106
  175LEU      O 2623   6.739   7.953   3.986
  176ALA      N 2624   6.604   7.931   4.163
  176ALA     HN 2625   6.592   7.942   4.262
  176ALA     CA 2626   6.496   7.870   4.090
  176ALA     HA 2627   6.535   7.784   4.037
  176ALA     CB 2628   6.391   7.823   4.191
  176ALA    HB1 2629   6.355   7.909   4.251
  176ALA    HB2 2630   6.435   7.749   4.261
  176ALA    HB3 2631   6.305   7.774   4.140
  176ALA      C 2632   6.439   7.964   3.985
  176ALA      O 2633   6.404   7.923   3.874
  177ARG      N 2634   6.430   8.094   4.016
  177ARG     HN 2635   6.450   8.126   4.109
  177ARG     CA 2636   6.395   8.193   3.917
  177ARG     HA 2637   6.302   8.159   3.872
  177ARG     CB 2638   6.366   8.330   3.981
  177ARG    HB1 2639   6.424   8.412   3.935
  177ARG    HB2 2640   6.398   8.326   4.088
  177ARG     CG 2641   6.215   8.360   3.977
  177ARG    HG1 2642   6.162   8.278   4.031
  177ARG    HG2 2643   6.180   8.357   3.871
  177ARG     CD 2644   6.178   8.492   4.042
  177ARG    HD1 2645   6.234   8.503   4.138
  177ARG    HD2 2646   6.069   8.497   4.064
  177ARG     NE 2647   6.220   8.600   3.946
  177ARG     HE 2648   6.318   8.608   3.924
  177ARG     CZ 2649   6.140   8.679   3.877
  177ARG    NH1 2650   6.010   8.660   3.872
  177ARG   HH11 2651   5.974   8.609   3.950
  177ARG   HH12 2652   5.956   8.741   3.851
  177ARG    NH2 2653   6.188   8.778   3.808
  177ARG   HH21 2654   6.287   8.792   3.805
  177ARG   HH22 2655   6.132   8.807   3.732
  177ARG      C 2656   6.489   8.210   3.799
  177ARG      O 2657   6.445   8.221   3.685
  178THR      N 2658   6.621   8.212   3.825
  178THR     HN 2659   6.655   8.199   3.918
  178THR     CA 2660   6.718   8.250   3.723
  178THR     HA 2661   6.670   8.309   3.647
  178THR     CB 2662   6.830   8.336   3.782
  178THR     HB 2663   6.910   8.355   3.707
  178THR    OG1 2664   6.886   8.275   3.896
  178THR    HG1 2665   6.826   8.292   3.969
  178THR    CG2 2666   6.772   8.470   3.828
  178THR   HG21 2667   6.702   8.457   3.914
  178THR   HG22 2668   6.717   8.521   3.746
  178THR   HG23 2669   6.854   8.537   3.860
  178THR      C 2670   6.779   8.131   3.653
  178THR      O 2671   6.852   8.146   3.554
  179ALA      N 2672   6.744   8.008   3.694
  179ALA     HN 2673   6.695   7.999   3.781
  179ALA     CA 2674   6.800   7.886   3.638
  179ALA     HA 2675   6.868   7.911   3.558
  179ALA     CB 2676   6.881   7.814   3.747
  179ALA    HB1 2677   6.816   7.776   3.828
  179ALA    HB2 2678   6.953   7.886   3.792
  179ALA    HB3 2679   6.939   7.729   3.705
  179ALA      C 2680   6.700   7.786   3.581
  179ALA      O 2681   6.738   7.702   3.500
  180LEU      N 2682   6.570   7.794   3.616
  180LEU     HN 2683   6.538   7.865   3.679
  180LEU     CA 2684   6.470   7.701   3.566
  180LEU     HA 2685   6.517   7.617   3.518
  180LEU     CB 2686   6.379   7.644   3.679
  180LEU    HB1 2687   6.303   7.576   3.633
  180LEU    HB2 2688   6.327   7.728   3.729
  180LEU     CG 2689   6.450   7.565   3.791
  180LEU     HG 2690   6.522   7.633   3.842
  180LEU    CD1 2691   6.346   7.516   3.894
  180LEU   HD11 2692   6.273   7.448   3.844
  180LEU   HD12 2693   6.290   7.601   3.937
  180LEU   HD13 2694   6.396   7.459   3.976
  180LEU    CD2 2695   6.529   7.446   3.735
  180LEU   HD21 2696   6.610   7.480   3.667
  180LEU   HD22 2697   6.460   7.379   3.679
  180LEU   HD23 2698   6.575   7.388   3.818
  180LEU      C 2699   6.381   7.767   3.461
  180LEU      O 2700   6.348   7.886   3.468
  181ARG      N 2701   6.341   7.690   3.359
  181ARG     HN 2702   6.358   7.591   3.363
  181ARG     CA 2703   6.256   7.734   3.251
  181ARG     HA 2704   6.246   7.842   3.252
  181ARG     CB 2705   6.312   7.691   3.113
  181ARG    HB1 2706   6.241   7.717   3.032
  181ARG    HB2 2707   6.324   7.580   3.112
  181ARG     CG 2708   6.449   7.753   3.080
  181ARG    HG1 2709   6.483   7.712   2.983
  181ARG    HG2 2710   6.523   7.719   3.156
  181ARG     CD 2711   6.452   7.907   3.076
  181ARG    HD1 2712   6.555   7.944   3.061
  181ARG    HD2 2713   6.415   7.951   3.172
  181ARG     NE 2714   6.365   7.954   2.964
  181ARG     HE 2715   6.270   7.981   2.982
  181ARG     CZ 2716   6.401   7.948   2.836
  181ARG    NH1 2717   6.519   7.906   2.797
  181ARG   HH11 2718   6.587   7.920   2.869
  181ARG   HH12 2719   6.546   7.934   2.705
  181ARG    NH2 2720   6.317   7.999   2.750
  181ARG   HH21 2721   6.229   8.029   2.787
  181ARG   HH22 2722   6.325   7.980   2.653
  181ARG      C 2723   6.117   7.678   3.270
  181ARG      O 2724   6.100   7.565   3.315
  182GLU      N 2725   6.013   7.758   3.238
  182GLU     HN 2726   6.026   7.850   3.202
  182GLU     CA 2727   5.875   7.715   3.247
  182GLU     HA 2728   5.866   7.643   3.327
  182GLU     CB 2729   5.780   7.834   3.280
  182GLU    HB1 2730   5.784   7.907   3.197
  182GLU    HB2 2731   5.819   7.884   3.372
  182GLU     CG 2732   5.631   7.797   3.305
  182GLU    HG1 2733   5.589   7.746   3.216
  182GLU    HG2 2734   5.572   7.889   3.321
  182GLU     CD 2735   5.607   7.708   3.427
  182GLU    OE1 2736   5.612   7.759   3.542
  182GLU    OE2 2737   5.584   7.585   3.407
  182GLU      C 2738   5.837   7.647   3.117
  182GLU      O 2739   5.853   7.699   3.006
  183THR      N 2740   5.793   7.520   3.129
  183THR     HN 2741   5.784   7.480   3.220
  183THR     CA 2742   5.750   7.440   3.016
  183THR     HA 2743   5.830   7.446   2.943
  183THR     CB 2744   5.732   7.292   3.052
  183THR     HB 2745   5.825   7.260   3.105
  183THR    OG1 2746   5.718   7.210   2.937
  183THR    HG1 2747   5.665   7.264   2.876
  183THR    CG2 2748   5.612   7.269   3.147
  183THR   HG21 2749   5.516   7.291   3.095
  183THR   HG22 2750   5.619   7.336   3.236
  183THR   HG23 2751   5.609   7.164   3.182
  183THR      C 2752   5.625   7.498   2.949
  183THR      O 2753   5.529   7.536   3.015
  184ASN      N 2754   5.622   7.503   2.814
  184ASN     HN 2755   5.702   7.482   2.759
  184ASN     CA 2756   5.501   7.544   2.744
  184ASN     HA 2757   5.438   7.603   2.808
  184ASN     CB 2758   5.535   7.624   2.616
  184ASN    HB1 2759   5.446   7.635   2.551
  184ASN    HB2 2760   5.615   7.573   2.559
  184ASN     CG 2761   5.579   7.764   2.657
  184ASN    OD1 2762   5.533   7.820   2.757
  184ASN    ND2 2763   5.673   7.823   2.580
  184ASN   HD21 2764   5.709   7.910   2.611
  184ASN   HD22 2765   5.717   7.771   2.507
  184ASN      C 2766   5.419   7.423   2.705
  184ASN      O 2767   5.441   7.363   2.600
  185LYS      N 2768   5.324   7.385   2.792
  185LYS     HN 2769   5.309   7.433   2.877
  185LYS     CA 2770   5.233   7.275   2.769
  185LYS     HA 2771   5.221   7.258   2.662
  185LYS     CB 2772   5.273   7.144   2.842
  185LYS    HB1 2773   5.205   7.063   2.809
  185LYS    HB2 2774   5.260   7.157   2.952
  185LYS     CG 2775   5.418   7.100   2.818
  185LYS    HG1 2776   5.485   7.181   2.854
  185LYS    HG2 2777   5.433   7.090   2.708
  185LYS     CD 2778   5.452   6.968   2.889
  185LYS    HD1 2779   5.356   6.923   2.922
  185LYS    HD2 2780   5.511   6.988   2.981
  185LYS     CE 2781   5.522   6.864   2.800
  185LYS    HE1 2782   5.470   6.854   2.703
  185LYS    HE2 2783   5.519   6.765   2.851
  185LYS     NZ 2784   5.663   6.898   2.775
  185LYS    HZ1 2785   5.711   6.924   2.864
  185LYS    HZ2 2786   5.675   6.974   2.705
  185LYS    HZ3 2787   5.708   6.808   2.740
  185LYS      C 2788   5.100   7.319   2.826
  185LYS      O 2789   5.093   7.387   2.929
  186GLU      N 2790   4.991   7.276   2.759
  186GLU     HN 2791   4.999   7.225   2.674
  186GLU     CA 2792   4.855   7.294   2.804
  186GLU     HA 2793   4.836   7.401   2.809
  186GLU     CB 2794   4.758   7.230   2.703
  186GLU    HB1 2795   4.657   7.228   2.748
  186GLU    HB2 2796   4.787   7.124   2.686
  186GLU     CG 2797   4.754   7.306   2.568
  186GLU    HG1 2798   4.684   7.255   2.498
  186GLU    HG2 2799   4.854   7.308   2.521
  186GLU     CD 2800   4.704   7.450   2.582
  186GLU    OE1 2801   4.620   7.475   2.673
  186GLU    OE2 2802   4.747   7.536   2.500
  186GLU      C 2803   4.828   7.237   2.942
  186GLU      O 2804   4.869   7.126   2.976
  187ARG      N 2805   4.759   7.316   3.026
  187ARG     HN 2806   4.721   7.403   2.995
  187ARG     CA 2807   4.729   7.274   3.160
  187ARG     HA 2808   4.818   7.230   3.202
  187ARG     CB 2809   4.686   7.394   3.245
  187ARG    HB1 2810   4.678   7.359   3.350
  187ARG    HB2 2811   4.587   7.428   3.207
  187ARG     CG 2812   4.780   7.516   3.243
  187ARG    HG1 2813   4.748   7.586   3.323
  187ARG    HG2 2814   4.768   7.569   3.145
  187ARG     CD 2815   4.925   7.476   3.262
  187ARG    HD1 2816   4.960   7.409   3.181
  187ARG    HD2 2817   4.940   7.428   3.362
  187ARG     NE 2818   5.002   7.604   3.255
  187ARG     HE 2819   4.953   7.691   3.247
  187ARG     CZ 2820   5.134   7.608   3.264
  187ARG    NH1 2821   5.208   7.499   3.271
  187ARG   HH11 2822   5.166   7.412   3.250
  187ARG   HH12 2823   5.304   7.507   3.294
  187ARG    NH2 2824   5.195   7.725   3.262
  187ARG   HH21 2825   5.142   7.809   3.258
  187ARG   HH22 2826   5.293   7.728   3.244
  187ARG      C 2827   4.620   7.168   3.166
  187ARG      O 2828   4.527   7.163   3.086
  188MET      N 2829   4.627   7.079   3.266
  188MET     HN 2830   4.704   7.079   3.329
  188MET     CA 2831   4.531   6.970   3.281
  188MET     HA 2832   4.484   6.950   3.186
  188MET     CB 2833   4.603   6.841   3.327
  188MET    HB1 2834   4.529   6.758   3.325
  188MET    HB2 2835   4.638   6.854   3.432
  188MET     CG 2836   4.724   6.805   3.240
  188MET    HG1 2837   4.800   6.886   3.248
  188MET    HG2 2838   4.692   6.800   3.133
  188MET     SD 2839   4.803   6.648   3.287
  188MET     CE 2840   4.968   6.694   3.228
  188MET    HE1 2841   5.006   6.784   3.283
  188MET    HE2 2842   4.968   6.717   3.119
  188MET    HE3 2843   5.042   6.613   3.246
  188MET      C 2844   4.424   7.006   3.382
  188MET      O 2845   4.450   7.075   3.480
  189LYS      N 2846   4.298   6.962   3.363
  189LYS     HN 2847   4.278   6.902   3.286
  189LYS     CA 2848   4.192   6.979   3.460
  189LYS     HA 2849   4.191   7.083   3.488
  189LYS     CB 2850   4.059   6.943   3.389
  189LYS    HB1 2851   4.063   6.836   3.358
  189LYS    HB2 2852   4.054   7.005   3.297
  189LYS     CG 2853   3.927   6.963   3.465
  189LYS    HG1 2854   3.919   6.886   3.545
  189LYS    HG2 2855   3.842   6.946   3.397
  189LYS     CD 2856   3.911   7.103   3.525
  189LYS    HD1 2857   3.976   7.093   3.612
  189LYS    HD2 2858   3.806   7.113   3.562
  189LYS     CE 2859   3.948   7.221   3.432
  189LYS    HE1 2860   3.890   7.215   3.339
  189LYS    HE2 2861   4.055   7.218   3.403
  189LYS     NZ 2862   3.920   7.355   3.489
  189LYS    HZ1 2863   3.981   7.374   3.571
  189LYS    HZ2 2864   3.820   7.360   3.517
  189LYS    HZ3 2865   3.941   7.428   3.416
  189LYS      C 2866   4.214   6.899   3.589
  189LYS      O 2867   4.219   6.777   3.587
  190LEU      N 2868   4.232   6.965   3.708
  190LEU     HN 2869   4.242   7.063   3.717
  190LEU     CA 2870   4.243   6.887   3.832
  190LEU     HA 2871   4.325   6.819   3.818
  190LEU     CB 2872   4.271   6.969   3.962
  190LEU    HB1 2873   4.175   7.017   3.987
  190LEU    HB2 2874   4.349   7.045   3.941
  190LEU     CG 2875   4.308   6.894   4.094
  190LEU     HG 2876   4.234   6.813   4.113
  190LEU    CD1 2877   4.447   6.828   4.087
  190LEU   HD11 2878   4.525   6.904   4.066
  190LEU   HD12 2879   4.451   6.750   4.008
  190LEU   HD13 2880   4.471   6.779   4.184
  190LEU    CD2 2881   4.300   6.981   4.221
  190LEU   HD21 2882   4.204   7.037   4.225
  190LEU   HD22 2883   4.386   7.050   4.228
  190LEU   HD23 2884   4.304   6.914   4.310
  190LEU      C 2885   4.119   6.804   3.861
  190LEU      O 2886   4.005   6.843   3.838
  191ASP      N 2887   4.144   6.688   3.921
  191ASP     HN 2888   4.236   6.657   3.939
  191ASP     CA 2889   4.042   6.601   3.971
  191ASP     HA 2890   3.960   6.596   3.900
  191ASP     CB 2891   4.108   6.464   3.985
  191ASP    HB1 2892   4.183   6.465   4.068
  191ASP    HB2 2893   4.160   6.435   3.892
  191ASP     CG 2894   4.007   6.358   4.015
  191ASP    OD1 2895   3.885   6.379   3.993
  191ASP    OD2 2896   4.053   6.250   4.056
  191ASP      C 2897   3.989   6.650   4.105
  191ASP      O 2898   4.048   6.627   4.211
  192ALA      N 2899   3.875   6.722   4.105
  192ALA     HN 2900   3.832   6.743   4.017
  192ALA     CA 2901   3.820   6.782   4.224
  192ALA     HA 2902   3.897   6.844   4.269
  192ALA     CB 2903   3.701   6.870   4.185
  192ALA    HB1 2904   3.619   6.811   4.139
  192ALA    HB2 2905   3.735   6.945   4.110
  192ALA    HB3 2906   3.661   6.926   4.272
  192ALA      C 2907   3.777   6.682   4.331
  192ALA      O 2908   3.824   6.686   4.445
  193THR      N 2909   3.690   6.586   4.294
  193THR     HN 2910   3.660   6.581   4.199
  193THR     CA 2911   3.638   6.484   4.384
  193THR     HA 2912   3.600   6.535   4.471
  193THR     CB 2913   3.521   6.406   4.325
  193THR     HB 2914   3.547   6.369   4.223
  193THR    OG1 2915   3.407   6.492   4.318
  193THR    HG1 2916   3.329   6.435   4.303
  193THR    CG2 2917   3.481   6.286   4.413
  193THR   HG21 2918   3.461   6.320   4.517
  193THR   HG22 2919   3.562   6.210   4.415
  193THR   HG23 2920   3.391   6.237   4.372
  193THR      C 2921   3.746   6.391   4.438
  193THR      O 2922   3.750   6.362   4.558
  194GLY      N 2923   3.840   6.347   4.351
  194GLY     HN 2924   3.837   6.368   4.253
  194GLY     CA 2925   3.954   6.265   4.392
  194GLY    HA1 2926   4.011   6.240   4.304
  194GLY    HA2 2927   3.917   6.176   4.442
  194GLY      C 2928   4.048   6.335   4.487
  194GLY      O 2929   4.090   6.280   4.588
  195ALA      N 2930   4.082   6.463   4.461
  195ALA     HN 2931   4.053   6.506   4.375
  195ALA     CA 2932   4.169   6.541   4.546
  195ALA     HA 2933   4.262   6.485   4.558
  195ALA     CB 2934   4.201   6.672   4.474
  195ALA    HB1 2935   4.109   6.733   4.458
  195ALA    HB2 2936   4.245   6.651   4.374
  195ALA    HB3 2937   4.274   6.732   4.531
  195ALA      C 2938   4.118   6.570   4.687
  195ALA      O 2939   4.190   6.556   4.786
  196ILE      N 2940   3.989   6.610   4.699
  196ILE     HN 2941   3.934   6.627   4.617
  196ILE     CA 2942   3.925   6.634   4.828
  196ILE     HA 2943   3.989   6.702   4.883
  196ILE     CB 2944   3.790   6.705   4.810
  196ILE     HB 2945   3.750   6.680   4.709
  196ILE    CG2 2946   3.683   6.660   4.913
  196ILE   HG21 2947   3.720   6.675   5.017
  196ILE   HG22 2948   3.655   6.554   4.900
  196ILE   HG23 2949   3.591   6.721   4.901
  196ILE    CG1 2950   3.806   6.860   4.819
  196ILE   HG11 2951   3.842   6.885   4.921
  196ILE   HG12 2952   3.705   6.906   4.808
  196ILE     CD 2953   3.900   6.922   4.715
  196ILE    HD1 2954   3.865   6.898   4.612
  196ILE    HD2 2955   4.003   6.885   4.727
  196ILE    HD3 2956   3.901   7.033   4.726
  196ILE      C 2957   3.917   6.510   4.915
  196ILE      O 2958   3.954   6.513   5.033
  197LEU      N 2959   3.875   6.395   4.859
  197LEU     HN 2960   3.844   6.393   4.764
  197LEU     CA 2961   3.870   6.268   4.930
  197LEU     HA 2962   3.818   6.286   5.023
  197LEU     CB 2963   3.791   6.162   4.851
  197LEU    HB1 2964   3.794   6.064   4.904
  197LEU    HB2 2965   3.837   6.149   4.751
  197LEU     CG 2966   3.641   6.198   4.832
  197LEU     HG 2967   3.634   6.303   4.793
  197LEU    CD1 2968   3.576   6.107   4.728
  197LEU   HD11 2969   3.584   6.001   4.760
  197LEU   HD12 2970   3.628   6.118   4.631
  197LEU   HD13 2971   3.469   6.133   4.714
  197LEU    CD2 2972   3.564   6.192   4.965
  197LEU   HD21 2973   3.604   6.265   5.038
  197LEU   HD22 2974   3.572   6.090   5.009
  197LEU   HD23 2975   3.457   6.215   4.948
  197LEU      C 2976   4.007   6.217   4.972
  197LEU      O 2977   4.027   6.175   5.086
  198ALA      N 2978   4.109   6.228   4.883
  198ALA     HN 2979   4.092   6.257   4.789
  198ALA     CA 2980   4.246   6.193   4.917
  198ALA     HA 2981   4.248   6.090   4.949
  198ALA     CB 2982   4.336   6.207   4.792
  198ALA    HB1 2983   4.341   6.313   4.757
  198ALA    HB2 2984   4.294   6.146   4.709
  198ALA    HB3 2985   4.439   6.171   4.812
  198ALA      C 2986   4.304   6.276   5.032
  198ALA      O 2987   4.366   6.222   5.124
  199THR      N 2988   4.281   6.409   5.031
  199THR     HN 2989   4.231   6.448   4.953
  199THR     CA 2990   4.320   6.501   5.138
  199THR     HA 2991   4.428   6.495   5.150
  199THR     CB 2992   4.282   6.645   5.105
  199THR     HB 2993   4.173   6.652   5.083
  199THR    OG1 2994   4.353   6.689   4.990
  199THR    HG1 2995   4.314   6.640   4.916
  199THR    CG2 2996   4.315   6.743   5.220
  199THR   HG21 2997   4.420   6.728   5.253
  199THR   HG22 2998   4.248   6.729   5.307
  199THR   HG23 2999   4.304   6.848   5.186
  199THR      C 3000   4.258   6.467   5.271
  199THR      O 3001   4.324   6.458   5.375
  200LEU      N 3002   4.126   6.445   5.272
  200LEU     HN 3003   4.073   6.457   5.187
  200LEU     CA 3004   4.051   6.409   5.390
  200LEU     HA 3005   4.068   6.485   5.465
  200LEU     CB 3006   3.903   6.410   5.349
  200LEU    HB1 3007   3.896   6.354   5.253
  200LEU    HB2 3008   3.873   6.515   5.328
  200LEU     CG 3009   3.804   6.349   5.448
  200LEU     HG 3010   3.835   6.244   5.472
  200LEU    CD1 3011   3.795   6.428   5.579
  200LEU   HD11 3012   3.767   6.533   5.559
  200LEU   HD12 3013   3.892   6.427   5.633
  200LEU   HD13 3014   3.718   6.383   5.646
  200LEU    CD2 3015   3.670   6.339   5.374
  200LEU   HD21 3016   3.686   6.305   5.270
  200LEU   HD22 3017   3.620   6.438   5.372
  200LEU   HD23 3018   3.605   6.263   5.423
  200LEU      C 3019   4.092   6.276   5.452
  200LEU      O 3020   4.109   6.267   5.573
  201ALA      N 3021   4.111   6.171   5.369
  201ALA     HN 3022   4.089   6.178   5.271
  201ALA     CA 3023   4.155   6.041   5.416
  201ALA     HA 3024   4.087   6.007   5.492
  201ALA     CB 3025   4.156   5.940   5.299
  201ALA    HB1 3026   4.232   5.969   5.222
  201ALA    HB2 3027   4.058   5.940   5.248
  201ALA    HB3 3028   4.178   5.837   5.335
  201ALA      C 3029   4.294   6.043   5.479
  201ALA      O 3030   4.315   5.992   5.589
  202CYS      N 3031   4.391   6.108   5.412
  202CYS     HN 3032   4.372   6.145   5.320
  202CYS     CA 3033   4.527   6.120   5.463
  202CYS     HA 3034   4.561   6.020   5.486
  202CYS     CB 3035   4.623   6.182   5.358
  202CYS    HB1 3036   4.725   6.194   5.402
  202CYS    HB2 3037   4.587   6.283   5.329
  202CYS     SG 3038   4.638   6.078   5.210
  202CYS    HG1 3039   4.520   6.111   5.159
  202CYS      C 3040   4.538   6.198   5.592
  202CYS      O 3041   4.603   6.155   5.687
  203THR      N 3042   4.470   6.313   5.599
  203THR     HN 3043   4.421   6.346   5.518
  203THR     CA 3044   4.468   6.398   5.718
  203THR     HA 3045   4.569   6.424   5.743
  203THR     CB 3046   4.389   6.525   5.691
  203THR     HB 3047   4.282   6.501   5.669
  203THR    OG1 3048   4.443   6.594   5.580
  203THR    HG1 3049   4.414   6.546   5.501
  203THR    CG2 3050   4.397   6.618   5.812
  203THR   HG21 3051   4.502   6.651   5.828
  203THR   HG22 3052   4.360   6.572   5.906
  203THR   HG23 3053   4.333   6.706   5.791
  203THR      C 3054   4.406   6.331   5.839
  203THR      O 3055   4.462   6.333   5.950
  204ALA      N 3056   4.289   6.266   5.823
  204ALA     HN 3057   4.242   6.265   5.734
  204ALA     CA 3058   4.220   6.196   5.930
  204ALA     HA 3059   4.205   6.267   6.011
  204ALA     CB 3060   4.082   6.148   5.882
  204ALA    HB1 3061   4.091   6.075   5.799
  204ALA    HB2 3062   4.022   6.234   5.844
  204ALA    HB3 3063   4.025   6.101   5.965
  204ALA      C 3064   4.300   6.081   5.987
  204ALA      O 3065   4.307   6.060   6.108
  205ALA      N 3066   4.367   6.003   5.900
  205ALA     HN 3067   4.357   6.016   5.801
  205ALA     CA 3068   4.456   5.897   5.942
  205ALA     HA 3069   4.399   5.828   6.003
  205ALA     CB 3070   4.505   5.824   5.816
  205ALA    HB1 3071   4.574   5.887   5.757
  205ALA    HB2 3072   4.418   5.798   5.751
  205ALA    HB3 3073   4.556   5.729   5.842
  205ALA      C 3074   4.575   5.944   6.027
  205ALA      O 3075   4.604   5.886   6.132
  206VAL      N 3076   4.643   6.053   5.987
  206VAL     HN 3077   4.622   6.095   5.898
  206VAL     CA 3078   4.748   6.117   6.066
  206VAL     HA 3079   4.822   6.042   6.089
  206VAL     CB 3080   4.815   6.231   5.990
  206VAL     HB 3081   4.738   6.302   5.951
  206VAL    CG1 3082   4.917   6.309   6.076
  206VAL   HG11 3083   4.988   6.239   6.125
  206VAL   HG12 3084   4.866   6.370   6.154
  206VAL   HG13 3085   4.976   6.378   6.012
  206VAL    CG2 3086   4.890   6.169   5.871
  206VAL   HG21 3087   4.820   6.114   5.804
  206VAL   HG22 3088   4.968   6.099   5.907
  206VAL   HG23 3089   4.939   6.249   5.811
  206VAL      C 3090   4.697   6.168   6.199
  206VAL      O 3091   4.760   6.147   6.304
  207PHE      N 3092   4.580   6.234   6.200
  207PHE     HN 3093   4.533   6.254   6.113
  207PHE     CA 3094   4.518   6.285   6.320
  207PHE     HA 3095   4.588   6.351   6.368
  207PHE     CB 3096   4.389   6.365   6.284
  207PHE    HB1 3097   4.315   6.299   6.234
  207PHE    HB2 3098   4.416   6.446   6.213
  207PHE     CG 3099   4.325   6.426   6.406
  207PHE    CD1 3100   4.229   6.355   6.481
  207PHE    HD1 3101   4.199   6.256   6.450
  207PHE    CE1 3102   4.179   6.408   6.600
  207PHE    HE1 3103   4.109   6.352   6.660
  207PHE     CZ 3104   4.223   6.534   6.644
  207PHE     HZ 3105   4.192   6.571   6.740
  207PHE    CD2 3106   4.360   6.556   6.446
  207PHE    HD2 3107   4.431   6.612   6.388
  207PHE    CE2 3108   4.309   6.610   6.564
  207PHE    HE2 3109   4.335   6.710   6.594
  207PHE      C 3110   4.488   6.174   6.421
  207PHE      O 3111   4.527   6.184   6.537
  208ALA      N 3112   4.423   6.064   6.378
  208ALA     HN 3113   4.390   6.058   6.283
  208ALA     CA 3114   4.394   5.950   6.463
  208ALA     HA 3115   4.335   5.986   6.547
  208ALA     CB 3116   4.312   5.845   6.386
  208ALA    HB1 3117   4.369   5.804   6.300
  208ALA    HB2 3118   4.220   5.891   6.345
  208ALA    HB3 3119   4.282   5.761   6.453
  208ALA      C 3120   4.518   5.884   6.520
  208ALA      O 3121   4.526   5.853   6.639
  209PHE      N 3122   4.621   5.862   6.436
  209PHE     HN 3123   4.612   5.884   6.339
  209PHE     CA 3124   4.746   5.803   6.479
  209PHE     HA 3125   4.723   5.710   6.528
  209PHE     CB 3126   4.833   5.773   6.355
  209PHE    HB1 3127   4.851   5.864   6.294
  209PHE    HB2 3128   4.775   5.701   6.293
  209PHE     CG 3129   4.964   5.707   6.388
  209PHE    CD1 3130   4.968   5.571   6.421
  209PHE    HD1 3131   4.876   5.514   6.424
  209PHE    CE1 3132   5.089   5.509   6.451
  209PHE    HE1 3133   5.091   5.405   6.478
  209PHE     CZ 3134   5.208   5.582   6.448
  209PHE     HZ 3135   5.302   5.533   6.471
  209PHE    CD2 3136   5.084   5.780   6.384
  209PHE    HD2 3137   5.081   5.884   6.357
  209PHE    CE2 3138   5.205   5.717   6.414
  209PHE    HE2 3139   5.298   5.772   6.411
  209PHE      C 3140   4.820   5.886   6.582
  209PHE      O 3141   4.869   5.836   6.683
  210SER      N 3142   4.828   6.018   6.559
  210SER     HN 3143   4.790   6.056   6.474
  210SER     CA 3144   4.887   6.112   6.652
  210SER     HA 3145   4.987   6.079   6.676
  210SER     CB 3146   4.895   6.251   6.584
  210SER    HB1 3147   4.798   6.275   6.536
  210SER    HB2 3148   4.972   6.246   6.503
  210SER     OG 3149   4.929   6.356   6.674
  210SER    HG1 3150   4.867   6.352   6.748
  210SER      C 3151   4.815   6.126   6.785
  210SER      O 3152   4.877   6.124   6.891
  211ILE      N 3153   4.681   6.141   6.782
  211ILE     HN 3154   4.631   6.147   6.695
  211ILE     CA 3155   4.604   6.170   6.903
  211ILE     HA 3156   4.661   6.239   6.965
  211ILE     CB 3157   4.471   6.237   6.869
  211ILE     HB 3158   4.492   6.318   6.796
  211ILE    CG2 3159   4.374   6.136   6.804
  211ILE   HG21 3160   4.332   6.065   6.880
  211ILE   HG22 3161   4.425   6.077   6.726
  211ILE   HG23 3162   4.289   6.189   6.757
  211ILE    CG1 3163   4.408   6.303   6.995
  211ILE   HG11 3164   4.486   6.364   7.046
  211ILE   HG12 3165   4.376   6.223   7.064
  211ILE     CD 3166   4.287   6.393   6.965
  211ILE    HD1 3167   4.207   6.335   6.914
  211ILE    HD2 3168   4.317   6.476   6.899
  211ILE    HD3 3169   4.246   6.436   7.059
  211ILE      C 3170   4.581   6.046   6.987
  211ILE      O 3171   4.555   6.053   7.108
  212GLY      N 3172   4.594   5.926   6.925
  212GLY     HN 3173   4.611   5.926   6.826
  212GLY     CA 3174   4.575   5.797   6.989
  212GLY    HA1 3175   4.605   5.720   6.919
  212GLY    HA2 3176   4.471   5.790   7.016
  212GLY      C 3177   4.650   5.774   7.117
  212GLY      O 3178   4.588   5.735   7.215
  213PRO      N 3179   4.779   5.799   7.129
  213PRO     CD 3180   4.871   5.799   7.014
  213PRO    HD1 3181   4.875   5.901   6.973
  213PRO    HD2 3182   4.839   5.729   6.934
  213PRO     CA 3183   4.850   5.777   7.255
  213PRO     HA 3184   4.831   5.675   7.289
  213PRO     CB 3185   4.997   5.801   7.218
  213PRO    HB1 3186   5.066   5.744   7.283
  213PRO    HB2 3187   5.023   5.909   7.225
  213PRO     CG 3188   5.007   5.759   7.071
  213PRO    HG1 3189   5.090   5.810   7.018
  213PRO    HG2 3190   5.020   5.649   7.064
  213PRO      C 3191   4.805   5.872   7.365
  213PRO      O 3192   4.802   5.833   7.481
  214GLU      N 3193   4.773   5.998   7.329
  214GLU     HN 3194   4.778   6.021   7.232
  214GLU     CA 3195   4.728   6.102   7.421
  214GLU     HA 3196   4.801   6.109   7.500
  214GLU     CB 3197   4.717   6.240   7.349
  214GLU    HB1 3198   4.641   6.233   7.268
  214GLU    HB2 3199   4.815   6.261   7.300
  214GLU     CG 3200   4.680   6.359   7.442
  214GLU    HG1 3201   4.762   6.372   7.515
  214GLU    HG2 3202   4.586   6.339   7.495
  214GLU     CD 3203   4.662   6.495   7.373
  214GLU    OE1 3204   4.678   6.506   7.250
  214GLU    OE2 3205   4.629   6.591   7.449
  214GLU      C 3206   4.595   6.069   7.488
  214GLU      O 3207   4.577   6.090   7.608
  215LYS      N 3208   4.497   6.018   7.410
  215LYS     HN 3209   4.514   6.008   7.311
  215LYS     CA 3210   4.363   5.991   7.459
  215LYS     HA 3211   4.347   6.038   7.555
  215LYS     CB 3212   4.259   6.046   7.357
  215LYS    HB1 3213   4.158   6.026   7.397
  215LYS    HB2 3214   4.270   5.991   7.261
  215LYS     CG 3215   4.266   6.197   7.328
  215LYS    HG1 3216   4.183   6.221   7.258
  215LYS    HG2 3217   4.362   6.219   7.275
  215LYS     CD 3218   4.260   6.283   7.455
  215LYS    HD1 3219   4.363   6.282   7.499
  215LYS    HD2 3220   4.192   6.235   7.529
  215LYS     CE 3221   4.220   6.430   7.435
  215LYS    HE1 3222   4.283   6.479   7.359
  215LYS    HE2 3223   4.231   6.485   7.532
  215LYS     NZ 3224   4.078   6.440   7.394
  215LYS    HZ1 3225   4.020   6.391   7.467
  215LYS    HZ2 3226   4.064   6.393   7.303
  215LYS    HZ3 3227   4.050   6.540   7.388
  215LYS      C 3228   4.336   5.842   7.482
  215LYS      O 3229   4.238   5.802   7.544
  216GLY      N 3230   4.427   5.756   7.435
  216GLY     HN 3231   4.508   5.795   7.393
  216GLY     CA 3232   4.414   5.610   7.430
  216GLY    HA1 3233   4.340   5.578   7.503
  216GLY    HA2 3234   4.512   5.569   7.446
  216GLY      C 3235   4.366   5.562   7.295
  216GLY      O 3236   4.294   5.632   7.223
  217TRP      N 3237   4.401   5.437   7.254
  217TRP     HN 3238   4.451   5.375   7.313
  217TRP     CA 3239   4.362   5.389   7.120
  217TRP     HA 3240   4.376   5.471   7.051
  217TRP     CB 3241   4.438   5.269   7.059
  217TRP    HB1 3242   4.386   5.231   6.968
  217TRP    HB2 3243   4.441   5.184   7.130
  217TRP     CG 3244   4.575   5.306   7.016
  217TRP    CD1 3245   4.669   5.308   7.110
  217TRP    HD1 3246   4.635   5.321   7.210
  217TRP    NE1 3247   4.790   5.342   7.058
  217TRP    HE1 3248   4.869   5.287   7.071
  217TRP    CE2 3249   4.771   5.390   6.936
  217TRP    CD2 3250   4.635   5.369   6.902
  217TRP    CE3 3251   4.588   5.416   6.780
  217TRP    HE3 3252   4.485   5.406   6.750
  217TRP    CZ3 3253   4.676   5.489   6.700
  217TRP    HZ3 3254   4.639   5.532   6.607
  217TRP    CZ2 3255   4.856   5.464   6.859
  217TRP    HZ2 3256   4.956   5.490   6.892
  217TRP    CH2 3257   4.807   5.513   6.739
  217TRP    HH2 3258   4.871   5.577   6.679
  217TRP      C 3259   4.216   5.356   7.110
  217TRP      O 3260   4.163   5.348   7.001
  218MET      N 3261   4.147   5.337   7.222
  218MET     HN 3262   4.193   5.337   7.310
  218MET     CA 3263   4.006   5.309   7.224
  218MET     HA 3264   3.967   5.300   7.123
  218MET     CB 3265   3.979   5.173   7.294
  218MET    HB1 3266   3.870   5.153   7.294
  218MET    HB2 3267   4.012   5.179   7.400
  218MET     CG 3268   4.049   5.053   7.225
  218MET    HG1 3269   4.049   5.067   7.115
  218MET    HG2 3270   3.987   4.964   7.249
  218MET     SD 3271   4.217   5.014   7.278
  218MET     CE 3272   4.214   4.851   7.199
  218MET    HE1 3273   4.206   4.861   7.089
  218MET    HE2 3274   4.127   4.790   7.233
  218MET    HE3 3275   4.306   4.793   7.222
  218MET      C 3276   3.929   5.423   7.289
  218MET      O 3277   3.819   5.403   7.339
  219SER      N 3278   3.984   5.546   7.287
  219SER     HN 3279   4.076   5.559   7.250
  219SER     CA 3280   3.923   5.661   7.355
  219SER     HA 3281   3.922   5.640   7.461
  219SER     CB 3282   4.004   5.791   7.330
  219SER    HB1 3283   4.002   5.819   7.222
  219SER    HB2 3284   4.110   5.770   7.353
  219SER     OG 3285   3.955   5.900   7.408
  219SER    HG1 3286   3.972   5.876   7.500
  219SER      C 3287   3.781   5.694   7.313
  219SER      O 3288   3.697   5.733   7.393
  220GLY      N 3289   3.755   5.685   7.181
  220GLY     HN 3290   3.824   5.645   7.122
  220GLY     CA 3291   3.629   5.723   7.118
  220GLY    HA1 3292   3.565   5.773   7.189
  220GLY    HA2 3293   3.584   5.634   7.077
  220GLY      C 3294   3.656   5.818   7.006
  220GLY      O 3295   3.595   5.809   6.900
  221ILE      N 3296   3.754   5.909   7.022
  221ILE     HN 3297   3.798   5.918   7.111
  221ILE     CA 3298   3.789   6.003   6.916
  221ILE     HA 3299   3.703   6.022   6.854
  221ILE     CB 3300   3.834   6.138   6.973
  221ILE     HB 3301   3.755   6.171   7.045
  221ILE    CG2 3302   3.967   6.125   7.052
  221ILE   HG21 3303   4.052   6.103   6.984
  221ILE   HG22 3304   3.962   6.045   7.129
  221ILE   HG23 3305   3.990   6.220   7.105
  221ILE    CG1 3306   3.842   6.244   6.861
  221ILE   HG11 3307   3.746   6.242   6.804
  221ILE   HG12 3308   3.923   6.220   6.790
  221ILE     CD 3309   3.863   6.387   6.912
  221ILE    HD1 3310   3.964   6.398   6.957
  221ILE    HD2 3311   3.786   6.415   6.986
  221ILE    HD3 3312   3.857   6.458   6.826
  221ILE      C 3313   3.897   5.947   6.826
  221ILE      O 3314   3.910   5.983   6.709
  222THR      N 3315   3.977   5.852   6.877
  222THR     HN 3316   3.971   5.832   6.975
  222THR     CA 3317   4.087   5.789   6.806
  222THR     HA 3318   4.149   5.868   6.764
  222THR     CB 3319   4.172   5.707   6.902
  222THR     HB 3320   4.118   5.617   6.940
  222THR    OG1 3321   4.201   5.788   7.015
  222THR    HG1 3322   4.263   5.739   7.071
  222THR    CG2 3323   4.302   5.664   6.833
  222THR   HG21 3324   4.356   5.752   6.794
  222THR   HG22 3325   4.282   5.594   6.749
  222THR   HG23 3326   4.369   5.612   6.904
  222THR      C 3327   4.038   5.702   6.693
  222THR      O 3328   4.056   5.728   6.574
  223ILE      N 3329   3.962   5.598   6.729
  223ILE     HN 3330   3.954   5.575   6.825
  223ILE     CA 3331   3.887   5.509   6.643
  223ILE     HA 3332   3.954   5.471   6.567
  223ILE     CB 3333   3.830   5.395   6.727
  223ILE     HB 3334   3.752   5.341   6.670
  223ILE    CG2 3335   3.951   5.301   6.749
  223ILE   HG21 3336   4.025   5.349   6.815
  223ILE   HG22 3337   4.000   5.277   6.653
  223ILE   HG23 3338   3.922   5.205   6.795
  223ILE    CG1 3339   3.768   5.456   6.858
  223ILE   HG11 3340   3.705   5.542   6.829
  223ILE   HG12 3341   3.849   5.493   6.924
  223ILE     CD 3342   3.677   5.371   6.946
  223ILE    HD1 3343   3.734   5.297   7.005
  223ILE    HD2 3344   3.596   5.322   6.887
  223ILE    HD3 3345   3.626   5.437   7.020
  223ILE      C 3346   3.776   5.582   6.570
  223ILE      O 3347   3.738   5.545   6.459
  224GLY      N 3348   3.726   5.692   6.629
  224GLY     HN 3349   3.764   5.722   6.715
  224GLY     CA 3350   3.623   5.776   6.571
  224GLY    HA1 3351   3.595   5.850   6.645
  224GLY    HA2 3352   3.540   5.714   6.541
  224GLY      C 3353   3.671   5.850   6.450
  224GLY      O 3354   3.601   5.864   6.351
  225SER      N 3355   3.796   5.898   6.454
  225SER     HN 3356   3.849   5.893   6.539
  225SER     CA 3357   3.862   5.961   6.340
  225SER     HA 3358   3.790   6.021   6.286
  225SER     CB 3359   3.977   6.053   6.385
  225SER    HB1 3360   4.026   6.102   6.297
  225SER    HB2 3361   4.055   5.996   6.441
  225SER     OG 3362   3.928   6.155   6.473
  225SER    HG1 3363   3.904   6.110   6.555
  225SER      C 3364   3.918   5.859   6.242
  225SER      O 3365   3.917   5.879   6.120
  226GLY      N 3366   3.963   5.741   6.292
  226GLY     HN 3367   3.966   5.730   6.391
  226GLY     CA 3368   4.016   5.631   6.211
  226GLY    HA1 3369   4.048   5.553   6.279
  226GLY    HA2 3370   4.097   5.669   6.150
  226GLY      C 3371   3.913   5.573   6.120
  226GLY      O 3372   3.937   5.526   6.010
  227LEU      N 3373   3.790   5.580   6.165
  227LEU     HN 3374   3.770   5.607   6.259
  227LEU     CA 3375   3.678   5.555   6.082
  227LEU     HA 3376   3.683   5.454   6.046
  227LEU     CB 3377   3.569   5.576   6.182
  227LEU    HB1 3378   3.559   5.681   6.215
  227LEU    HB2 3379   3.598   5.517   6.272
  227LEU     CG 3380   3.440   5.526   6.128
  227LEU     HG 3381   3.468   5.441   6.062
  227LEU    CD1 3382   3.379   5.463   6.257
  227LEU   HD11 3383   3.377   5.534   6.341
  227LEU   HD12 3384   3.448   5.382   6.289
  227LEU   HD13 3385   3.283   5.412   6.252
  227LEU    CD2 3386   3.382   5.632   6.029
  227LEU   HD21 3387   3.419   5.611   5.927
  227LEU   HD22 3388   3.413   5.736   6.052
  227LEU   HD23 3389   3.276   5.632   6.009
  227LEU      C 3390   3.659   5.648   5.964
  227LEU      O 3391   3.636   5.604   5.851
  228VAL      N 3392   3.668   5.781   5.986
  228VAL     HN 3393   3.689   5.814   6.078
  228VAL     CA 3394   3.653   5.883   5.884
  228VAL     HA 3395   3.556   5.870   5.838
  228VAL     CB 3396   3.668   6.026   5.940
  228VAL     HB 3397   3.759   6.029   6.004
  228VAL    CG1 3398   3.688   6.131   5.828
  228VAL   HG11 3399   3.618   6.118   5.744
  228VAL   HG12 3400   3.790   6.126   5.785
  228VAL   HG13 3401   3.674   6.234   5.869
  228VAL    CG2 3402   3.549   6.062   6.031
  228VAL   HG21 3403   3.523   5.979   6.101
  228VAL   HG22 3404   3.461   6.088   5.971
  228VAL   HG23 3405   3.576   6.150   6.092
  228VAL      C 3406   3.757   5.861   5.777
  228VAL      O 3407   3.730   5.867   5.657
  229ALA      N 3408   3.880   5.827   5.821
  229ALA     HN 3409   3.896   5.825   5.920
  229ALA     CA 3410   3.990   5.792   5.736
  229ALA     HA 3411   4.014   5.878   5.675
  229ALA     CB 3412   4.113   5.760   5.824
  229ALA    HB1 3413   4.096   5.670   5.887
  229ALA    HB2 3414   4.134   5.846   5.892
  229ALA    HB3 3415   4.203   5.744   5.762
  229ALA      C 3416   3.960   5.675   5.644
  229ALA      O 3417   3.986   5.680   5.524
  230LEU      N 3418   3.897   5.567   5.695
  230LEU     HN 3419   3.875   5.562   5.792
  230LEU     CA 3420   3.868   5.453   5.612
  230LEU     HA 3421   3.953   5.437   5.547
  230LEU     CB 3422   3.853   5.327   5.701
  230LEU    HB1 3423   3.750   5.327   5.743
  230LEU    HB2 3424   3.925   5.335   5.785
  230LEU     CG 3425   3.886   5.196   5.626
  230LEU     HG 3426   3.835   5.205   5.529
  230LEU    CD1 3427   4.035   5.177   5.597
  230LEU   HD11 3428   4.091   5.171   5.694
  230LEU   HD12 3429   4.080   5.259   5.538
  230LEU   HD13 3430   4.054   5.081   5.544
  230LEU    CD2 3431   3.845   5.068   5.698
  230LEU   HD21 3432   3.738   5.056   5.691
  230LEU   HD22 3433   3.873   5.070   5.805
  230LEU   HD23 3434   3.892   4.979   5.650
  230LEU      C 3435   3.747   5.478   5.521
  230LEU      O 3436   3.740   5.428   5.409
  231ALA      N 3437   3.654   5.565   5.563
  231ALA     HN 3438   3.662   5.604   5.655
  231ALA     CA 3439   3.547   5.614   5.478
  231ALA     HA 3440   3.490   5.531   5.445
  231ALA     CB 3441   3.469   5.717   5.558
  231ALA    HB1 3442   3.512   5.819   5.560
  231ALA    HB2 3443   3.461   5.687   5.664
  231ALA    HB3 3444   3.371   5.726   5.510
  231ALA      C 3445   3.586   5.690   5.356
  231ALA      O 3446   3.541   5.665   5.244
  232ALA      N 3447   3.673   5.789   5.379
  232ALA     HN 3448   3.701   5.808   5.473
  232ALA     CA 3449   3.729   5.874   5.278
  232ALA     HA 3450   3.649   5.916   5.219
  232ALA     CB 3451   3.805   5.989   5.346
  232ALA    HB1 3452   3.886   5.950   5.412
  232ALA    HB2 3453   3.735   6.047   5.410
  232ALA    HB3 3454   3.850   6.059   5.272
  232ALA      C 3455   3.815   5.794   5.183
  232ALA      O 3456   3.809   5.814   5.062
  233ALA      N 3457   3.894   5.699   5.236
  233ALA     HN 3458   3.903   5.690   5.336
  233ALA     CA 3459   3.972   5.606   5.157
  233ALA     HA 3460   4.039   5.663   5.095
  233ALA     CB 3461   4.054   5.517   5.252
  233ALA    HB1 3462   3.989   5.452   5.314
  233ALA    HB2 3463   4.113   5.582   5.320
  233ALA    HB3 3464   4.125   5.453   5.195
  233ALA      C 3465   3.889   5.518   5.063
  233ALA      O 3466   3.925   5.503   4.946
  234VAL      N 3467   3.777   5.460   5.109
  234VAL     HN 3468   3.751   5.468   5.205
  234VAL     CA 3469   3.687   5.384   5.023
  234VAL     HA 3470   3.743   5.304   4.977
  234VAL     CB 3471   3.572   5.327   5.103
  234VAL     HB 3472   3.527   5.406   5.167
  234VAL    CG1 3473   3.462   5.266   5.015
  234VAL   HG11 3474   3.508   5.197   4.940
  234VAL   HG12 3475   3.404   5.344   4.961
  234VAL   HG13 3476   3.391   5.208   5.077
  234VAL    CG2 3477   3.628   5.217   5.192
  234VAL   HG21 3478   3.711   5.254   5.254
  234VAL   HG22 3479   3.664   5.131   5.132
  234VAL   HG23 3480   3.547   5.183   5.260
  234VAL      C 3481   3.627   5.464   4.910
  234VAL      O 3482   3.632   5.425   4.793
  235ALA      N 3483   3.571   5.583   4.943
  235ALA     HN 3484   3.569   5.613   5.039
  235ALA     CA 3485   3.510   5.671   4.846
  235ALA     HA 3486   3.436   5.614   4.791
  235ALA     CB 3487   3.440   5.789   4.915
  235ALA    HB1 3488   3.513   5.849   4.973
  235ALA    HB2 3489   3.362   5.751   4.985
  235ALA    HB3 3490   3.390   5.855   4.840
  235ALA      C 3491   3.611   5.719   4.743
  235ALA      O 3492   3.582   5.722   4.624
  236PHE      N 3493   3.734   5.751   4.788
  236PHE     HN 3494   3.755   5.752   4.886
  236PHE     CA 3495   3.845   5.784   4.701
  236PHE     HA 3496   3.817   5.873   4.645
  236PHE     CB 3497   3.970   5.818   4.788
  236PHE    HB1 3498   3.984   5.738   4.864
  236PHE    HB2 3499   3.953   5.913   4.842
  236PHE     CG 3500   4.096   5.831   4.708
  236PHE    CD1 3501   4.109   5.937   4.617
  236PHE    HD1 3502   4.030   6.009   4.606
  236PHE    CE1 3503   4.222   5.947   4.535
  236PHE    HE1 3504   4.228   6.026   4.461
  236PHE     CZ 3505   4.322   5.850   4.542
  236PHE     HZ 3506   4.404   5.857   4.474
  236PHE    CD2 3507   4.198   5.735   4.716
  236PHE    HD2 3508   4.188   5.651   4.784
  236PHE    CE2 3509   4.311   5.744   4.633
  236PHE    HE2 3510   4.388   5.668   4.636
  236PHE      C 3511   3.875   5.677   4.597
  236PHE      O 3512   3.882   5.705   4.478
  237VAL      N 3513   3.887   5.549   4.638
  237VAL     HN 3514   3.880   5.525   4.735
  237VAL     CA 3515   3.916   5.442   4.543
  237VAL     HA 3516   4.006   5.469   4.489
  237VAL     CB 3517   3.944   5.310   4.616
  237VAL     HB 3518   3.860   5.286   4.685
  237VAL    CG1 3519   3.963   5.193   4.517
  237VAL   HG11 3520   4.042   5.218   4.442
  237VAL   HG12 3521   3.869   5.168   4.464
  237VAL   HG13 3522   3.997   5.102   4.572
  237VAL    CG2 3523   4.074   5.328   4.698
  237VAL   HG21 3524   4.064   5.409   4.773
  237VAL   HG22 3525   4.158   5.352   4.631
  237VAL   HG23 3526   4.098   5.234   4.752
  237VAL      C 3527   3.808   5.424   4.437
  237VAL      O 3528   3.837   5.407   4.318
  238ILE      N 3529   3.680   5.429   4.477
  238ILE     HN 3530   3.660   5.444   4.574
  238ILE     CA 3531   3.567   5.415   4.386
  238ILE     HA 3532   3.577   5.321   4.334
  238ILE     CB 3533   3.435   5.415   4.462
  238ILE     HB 3534   3.430   5.508   4.523
  238ILE    CG2 3535   3.311   5.413   4.368
  238ILE   HG21 3536   3.320   5.331   4.294
  238ILE   HG22 3537   3.299   5.509   4.315
  238ILE   HG23 3538   3.218   5.397   4.427
  238ILE    CG1 3539   3.432   5.297   4.560
  238ILE   HG11 3540   3.529   5.286   4.614
  238ILE   HG12 3541   3.414   5.202   4.505
  238ILE     CD 3542   3.325   5.320   4.667
  238ILE    HD1 3543   3.227   5.279   4.634
  238ILE    HD2 3544   3.313   5.428   4.688
  238ILE    HD3 3545   3.356   5.271   4.761
  238ILE      C 3546   3.558   5.523   4.282
  238ILE      O 3547   3.542   5.494   4.163
  239VAL      N 3548   3.573   5.651   4.324
  239VAL     HN 3549   3.591   5.673   4.420
  239VAL     CA 3550   3.560   5.765   4.233
  239VAL     HA 3551   3.472   5.749   4.172
  239VAL     CB 3552   3.543   5.900   4.305
  239VAL     HB 3553   3.527   5.980   4.228
  239VAL    CG1 3554   3.419   5.898   4.396
  239VAL   HG11 3555   3.419   5.810   4.464
  239VAL   HG12 3556   3.326   5.898   4.337
  239VAL   HG13 3557   3.418   5.990   4.459
  239VAL    CG2 3558   3.670   5.936   4.384
  239VAL   HG21 3559   3.758   5.952   4.318
  239VAL   HG22 3560   3.695   5.857   4.457
  239VAL   HG23 3561   3.655   6.030   4.441
  239VAL      C 3562   3.677   5.771   4.137
  239VAL      O 3563   3.664   5.820   4.025
  240GLU      N 3564   3.794   5.713   4.176
  240GLU     HN 3565   3.806   5.682   4.270
  240GLU     CA 3566   3.916   5.715   4.097
  240GLU     HA 3567   3.934   5.817   4.067
  240GLU     CB 3568   4.036   5.666   4.183
  240GLU    HB1 3569   4.054   5.557   4.170
  240GLU    HB2 3570   4.012   5.681   4.290
  240GLU     CG 3571   4.166   5.747   4.156
  240GLU    HG1 3572   4.189   5.746   4.048
  240GLU    HG2 3573   4.250   5.699   4.211
  240GLU     CD 3574   4.161   5.893   4.202
  240GLU    OE1 3575   4.063   5.937   4.266
  240GLU    OE2 3576   4.264   5.960   4.175
  240GLU      C 3577   3.904   5.629   3.971
  240GLU      O 3578   3.975   5.648   3.873
  241ARG      N 3579   3.811   5.531   3.967
  241ARG     HN 3580   3.752   5.518   4.046
  241ARG     CA 3581   3.786   5.447   3.850
  241ARG     HA 3582   3.880   5.400   3.825
  241ARG     CB 3583   3.680   5.338   3.882
  241ARG    HB1 3584   3.655   5.283   3.788
  241ARG    HB2 3585   3.589   5.388   3.919
  241ARG     CG 3586   3.725   5.233   3.986
  241ARG    HG1 3587   3.774   5.286   4.071
  241ARG    HG2 3588   3.803   5.166   3.941
  241ARG     CD 3589   3.611   5.149   4.046
  241ARG    HD1 3590   3.538   5.215   4.098
  241ARG    HD2 3591   3.652   5.074   4.118
  241ARG     NE 3592   3.545   5.078   3.932
  241ARG     HE 3593   3.585   5.095   3.841
  241ARG     CZ 3594   3.420   5.035   3.926
  241ARG    NH1 3595   3.341   5.015   4.029
  241ARG   HH11 3596   3.379   5.027   4.119
  241ARG   HH12 3597   3.256   4.966   4.012
  241ARG    NH2 3598   3.373   5.016   3.806
  241ARG   HH21 3599   3.434   5.017   3.726
  241ARG   HH22 3600   3.274   5.009   3.788
  241ARG      C 3601   3.742   5.524   3.725
  241ARG      O 3602   3.784   5.494   3.613
  242THR      N 3603   3.656   5.627   3.745
  242THR     HN 3604   3.631   5.650   3.838
  242THR     CA 3605   3.596   5.710   3.642
  242THR     HA 3606   3.627   5.672   3.546
  242THR     CB 3607   3.442   5.713   3.645
  242THR     HB 3608   3.405   5.776   3.560
  242THR    OG1 3609   3.385   5.764   3.766
  242THR    HG1 3610   3.440   5.839   3.794
  242THR    CG2 3611   3.386   5.570   3.627
  242THR   HG21 3612   3.413   5.507   3.714
  242THR   HG22 3613   3.429   5.524   3.535
  242THR   HG23 3614   3.276   5.572   3.618
  242THR      C 3615   3.652   5.851   3.649
  242THR      O 3616   3.586   5.949   3.614
  243ALA      N 3617   3.776   5.865   3.699
  243ALA     HN 3618   3.830   5.785   3.720
  243ALA     CA 3619   3.842   5.993   3.719
  243ALA     HA 3620   3.767   6.071   3.727
  243ALA     CB 3621   3.923   5.994   3.850
  243ALA    HB1 3622   4.002   5.917   3.849
  243ALA    HB2 3623   3.855   5.975   3.936
  243ALA    HB3 3624   3.970   6.093   3.868
  243ALA      C 3625   3.933   6.026   3.601
  243ALA      O 3626   4.005   5.942   3.548
  244GLU      N 3627   3.926   6.153   3.556
  244GLU     HN 3628   3.873   6.221   3.608
  244GLU     CA 3629   4.004   6.203   3.446
  244GLU     HA 3630   4.040   6.120   3.385
  244GLU     CB 3631   3.917   6.296   3.360
  244GLU    HB1 3632   3.878   6.379   3.423
  244GLU    HB2 3633   3.829   6.237   3.326
  244GLU     CG 3634   3.988   6.355   3.236
  244GLU    HG1 3635   4.036   6.274   3.178
  244GLU    HG2 3636   4.066   6.428   3.266
  244GLU     CD 3637   3.891   6.425   3.141
  244GLU    OE1 3638   3.770   6.442   3.172
  244GLU    OE2 3639   3.937   6.457   3.029
  244GLU      C 3640   4.124   6.275   3.502
  244GLU      O 3641   4.110   6.355   3.595
  245ASN      N 3642   4.246   6.244   3.452
  245ASN     HN 3643   4.255   6.187   3.370
  245ASN     CA 3644   4.371   6.286   3.516
  245ASN     HA 3645   4.451   6.234   3.465
  245ASN     CB 3646   4.398   6.439   3.498
  245ASN    HB1 3647   4.496   6.467   3.541
  245ASN    HB2 3648   4.319   6.498   3.551
  245ASN     CG 3649   4.395   6.484   3.353
  245ASN    OD1 3650   4.318   6.572   3.313
  245ASN    ND2 3651   4.483   6.429   3.267
  245ASN   HD21 3652   4.491   6.474   3.178
  245ASN   HD22 3653   4.533   6.345   3.288
  245ASN      C 3654   4.380   6.245   3.664
  245ASN      O 3655   4.392   6.333   3.750
  246PRO      N 3656   4.377   6.115   3.698
  246PRO     CD 3657   4.410   6.005   3.609
  246PRO    HD1 3658   4.521   5.999   3.599
  246PRO    HD2 3659   4.364   6.015   3.508
  246PRO     CA 3660   4.365   6.069   3.836
  246PRO     HA 3661   4.271   6.107   3.875
  246PRO     CB 3662   4.367   5.915   3.829
  246PRO    HB1 3663   4.281   5.873   3.886
  246PRO    HB2 3664   4.460   5.873   3.872
  246PRO     CG 3665   4.357   5.881   3.681
  246PRO    HG1 3666   4.414   5.789   3.655
  246PRO    HG2 3667   4.249   5.868   3.655
  246PRO      C 3668   4.473   6.123   3.928
  246PRO      O 3669   4.589   6.141   3.886
  247VAL      N 3670   4.436   6.149   4.055
  247VAL     HN 3671   4.342   6.127   4.085
  247VAL     CA 3672   4.528   6.180   4.162
  247VAL     HA 3673   4.591   6.262   4.130
  247VAL     CB 3674   4.455   6.223   4.290
  247VAL     HB 3675   4.378   6.146   4.315
  247VAL    CG1 3676   4.551   6.240   4.409
  247VAL   HG11 3677   4.635   6.308   4.384
  247VAL   HG12 3678   4.594   6.143   4.441
  247VAL   HG13 3679   4.496   6.282   4.496
  247VAL    CG2 3680   4.384   6.356   4.261
  247VAL   HG21 3681   4.308   6.341   4.181
  247VAL   HG22 3682   4.457   6.433   4.227
  247VAL   HG23 3683   4.332   6.392   4.352
  247VAL      C 3684   4.621   6.064   4.188
  247VAL      O 3685   4.742   6.082   4.199
  248VAL      N 3686   4.567   5.941   4.193
  248VAL     HN 3687   4.467   5.932   4.184
  248VAL     CA 3688   4.649   5.820   4.207
  248VAL     HA 3689   4.753   5.846   4.203
  248VAL     CB 3690   4.630   5.748   4.341
  248VAL     HB 3691   4.522   5.724   4.356
  248VAL    CG1 3692   4.710   5.616   4.347
  248VAL   HG11 3693   4.817   5.633   4.322
  248VAL   HG12 3694   4.668   5.541   4.277
  248VAL   HG13 3695   4.704   5.573   4.449
  248VAL    CG2 3696   4.678   5.842   4.454
  248VAL   HG21 3697   4.613   5.932   4.461
  248VAL   HG22 3698   4.782   5.875   4.435
  248VAL   HG23 3699   4.674   5.789   4.552
  248VAL      C 3700   4.617   5.726   4.093
  248VAL      O 3701   4.510   5.664   4.092
  249PRO      N 3702   4.704   5.702   3.995
  249PRO     CD 3703   4.817   5.790   3.961
  249PRO    HD1 3704   4.892   5.792   4.044
  249PRO    HD2 3705   4.778   5.893   3.942
  249PRO     CA 3706   4.669   5.613   3.885
  249PRO     HA 3707   4.564   5.619   3.858
  249PRO     CB 3708   4.758   5.660   3.768
  249PRO    HB1 3709   4.702   5.733   3.707
  249PRO    HB2 3710   4.789   5.577   3.700
  249PRO     CG 3711   4.877   5.729   3.835
  249PRO    HG1 3712   4.953   5.653   3.863
  249PRO    HG2 3713   4.924   5.804   3.768
  249PRO      C 3714   4.701   5.472   3.929
  249PRO      O 3715   4.809   5.421   3.906
  250PHE      N 3716   4.603   5.406   3.994
  250PHE     HN 3717   4.523   5.457   4.026
  250PHE     CA 3718   4.618   5.269   4.043
  250PHE     HA 3719   4.697   5.270   4.117
  250PHE     CB 3720   4.487   5.215   4.106
  250PHE    HB1 3721   4.496   5.106   4.127
  250PHE    HB2 3722   4.400   5.231   4.039
  250PHE     CG 3723   4.461   5.282   4.238
  250PHE    CD1 3724   4.533   5.241   4.351
  250PHE    HD1 3725   4.609   5.165   4.341
  250PHE    CE1 3726   4.507   5.297   4.476
  250PHE    HE1 3727   4.563   5.265   4.563
  250PHE     CZ 3728   4.408   5.395   4.489
  250PHE     HZ 3729   4.387   5.439   4.586
  250PHE    CD2 3730   4.361   5.380   4.252
  250PHE    HD2 3731   4.305   5.413   4.166
  250PHE    CE2 3732   4.335   5.436   4.377
  250PHE    HE2 3733   4.259   5.513   4.387
  250PHE      C 3734   4.664   5.172   3.936
  250PHE      O 3735   4.745   5.085   3.960
  251HSD      N 3736   4.617   5.190   3.811
  251HSD     HN 3737   4.556   5.267   3.793
  251HSD     CA 3738   4.652   5.105   3.700
  251HSD     HA 3739   4.629   5.006   3.732
  251HSD     CB 3740   4.572   5.141   3.572
  251HSD    HB1 3741   4.466   5.157   3.600
  251HSD    HB2 3742   4.575   5.058   3.499
  251HSD    ND1 3743   4.726   5.265   3.411
  251HSD    HD1 3744   4.783   5.188   3.383
  251HSD     CG 3745   4.622   5.265   3.502
  251HSD    CE1 3746   4.739   5.392   3.365
  251HSD    HE1 3747   4.815   5.425   3.294
  251HSD    NE2 3748   4.648   5.472   3.418
  251HSD    CD2 3749   4.575   5.392   3.504
  251HSD    HD2 3750   4.494   5.435   3.561
  251HSD      C 3751   4.800   5.103   3.664
  251HSD      O 3752   4.846   5.011   3.597
  252LEU      N 3753   4.877   5.204   3.708
  252LEU     HN 3754   4.839   5.277   3.765
  252LEU     CA 3755   5.018   5.213   3.682
  252LEU     HA 3756   5.036   5.178   3.582
  252LEU     CB 3757   5.055   5.363   3.693
  252LEU    HB1 3758   5.046   5.395   3.800
  252LEU    HB2 3759   4.980   5.421   3.636
  252LEU     CG 3760   5.194   5.402   3.640
  252LEU     HG 3761   5.268   5.338   3.691
  252LEU    CD1 3762   5.207   5.384   3.488
  252LEU   HD11 3763   5.133   5.448   3.436
  252LEU   HD12 3764   5.188   5.279   3.457
  252LEU   HD13 3765   5.308   5.414   3.452
  252LEU    CD2 3766   5.221   5.548   3.678
  252LEU   HD21 3767   5.217   5.560   3.788
  252LEU   HD22 3768   5.143   5.614   3.633
  252LEU   HD23 3769   5.320   5.581   3.641
  252LEU      C 3770   5.099   5.126   3.779
  252LEU      O 3771   5.217   5.101   3.755
  253PHE      N 3772   5.035   5.076   3.886
  253PHE     HN 3773   4.939   5.099   3.905
  253PHE     CA 3774   5.094   4.981   3.978
  253PHE     HA 3775   5.200   4.972   3.960
  253PHE     CB 3776   5.072   5.021   4.126
  253PHE    HB1 3777   5.113   4.944   4.195
  253PHE    HB2 3778   4.964   5.034   4.148
  253PHE     CG 3779   5.143   5.150   4.151
  253PHE    CD1 3780   5.279   5.149   4.189
  253PHE    HD1 3781   5.331   5.056   4.197
  253PHE    CE1 3782   5.345   5.270   4.214
  253PHE    HE1 3783   5.450   5.267   4.242
  253PHE     CZ 3784   5.278   5.392   4.204
  253PHE     HZ 3785   5.329   5.484   4.225
  253PHE    CD2 3786   5.076   5.273   4.139
  253PHE    HD2 3787   4.973   5.274   4.108
  253PHE    CE2 3788   5.143   5.393   4.165
  253PHE    HE2 3789   5.091   5.487   4.155
  253PHE      C 3790   5.033   4.845   3.953
  253PHE      O 3791   4.926   4.810   4.002
  254ARG      N 3792   5.103   4.764   3.873
  254ARG     HN 3793   5.191   4.795   3.840
  254ARG     CA 3794   5.062   4.629   3.844
  254ARG     HA 3795   4.973   4.602   3.900
  254ARG     CB 3796   5.038   4.611   3.692
  254ARG    HB1 3797   4.999   4.508   3.674
  254ARG    HB2 3798   5.134   4.623   3.637
  254ARG     CG 3799   4.936   4.712   3.635
  254ARG    HG1 3800   4.927   4.695   3.526
  254ARG    HG2 3801   4.977   4.814   3.647
  254ARG     CD 3802   4.802   4.707   3.710
  254ARG    HD1 3803   4.807   4.769   3.801
  254ARG    HD2 3804   4.778   4.603   3.738
  254ARG     NE 3805   4.695   4.759   3.619
  254ARG     HE 3806   4.724   4.813   3.540
  254ARG     CZ 3807   4.568   4.773   3.659
  254ARG    NH1 3808   4.539   4.783   3.786
  254ARG   HH11 3809   4.615   4.765   3.849
  254ARG   HH12 3810   4.460   4.727   3.819
  254ARG    NH2 3811   4.468   4.802   3.578
  254ARG   HH21 3812   4.487   4.839   3.487
  254ARG   HH22 3813   4.379   4.808   3.621
  254ARG      C 3814   5.173   4.542   3.896
  254ARG      O 3815   5.265   4.588   3.964
  255ASP      N 3816   5.167   4.412   3.863
  255ASP     HN 3817   5.094   4.379   3.803
  255ASP     CA 3818   5.245   4.305   3.923
  255ASP     HA 3819   5.243   4.316   4.030
  255ASP     CB 3820   5.183   4.172   3.879
  255ASP    HB1 3821   5.234   4.087   3.929
  255ASP    HB2 3822   5.189   4.159   3.769
  255ASP     CG 3823   5.039   4.173   3.922
  255ASP    OD1 3824   5.016   4.161   4.045
  255ASP    OD2 3825   4.952   4.172   3.832
  255ASP      C 3826   5.390   4.304   3.881
  255ASP      O 3827   5.471   4.226   3.929
  256ARG      N 3828   5.425   4.392   3.789
  256ARG     HN 3829   5.354   4.446   3.748
  256ARG     CA 3830   5.561   4.426   3.758
  256ARG     HA 3831   5.608   4.334   3.725
  256ARG     CB 3832   5.562   4.527   3.642
  256ARG    HB1 3833   5.510   4.479   3.556
  256ARG    HB2 3834   5.667   4.544   3.608
  256ARG     CG 3835   5.493   4.662   3.670
  256ARG    HG1 3836   5.520   4.698   3.772
  256ARG    HG2 3837   5.383   4.649   3.669
  256ARG     CD 3838   5.539   4.765   3.568
  256ARG    HD1 3839   5.532   4.722   3.466
  256ARG    HD2 3840   5.648   4.781   3.590
  256ARG     NE 3841   5.467   4.896   3.579
  256ARG     HE 3842   5.523   4.978   3.582
  256ARG     CZ 3843   5.349   4.921   3.524
  256ARG    NH1 3844   5.271   4.831   3.469
  256ARG   HH11 3845   5.322   4.753   3.433
  256ARG   HH12 3846   5.206   4.867   3.404
  256ARG    NH2 3847   5.312   5.045   3.508
  256ARG   HH21 3848   5.227   5.059   3.459
  256ARG   HH22 3849   5.333   5.108   3.582
  256ARG      C 3850   5.643   4.477   3.877
  256ARG      O 3851   5.601   4.489   3.992
  257ASN      N 3852   5.768   4.515   3.849
  257ASN     HN 3853   5.802   4.510   3.756
  257ASN     CA 3854   5.866   4.557   3.946
  257ASN     HA 3855   5.859   4.492   4.033
  257ASN     CB 3856   6.007   4.541   3.885
  257ASN    HB1 3857   6.026   4.432   3.873
  257ASN    HB2 3858   6.085   4.582   3.954
  257ASN     CG 3859   6.025   4.608   3.748
  257ASN    OD1 3860   5.942   4.684   3.698
  257ASN    ND2 3861   6.134   4.571   3.679
  257ASN   HD21 3862   6.197   4.506   3.721
  257ASN   HD22 3863   6.152   4.612   3.590
  257ASN      C 3864   5.844   4.699   3.998
  257ASN      O 3865   5.920   4.749   4.081
  258ARG      N 3866   5.738   4.769   3.954
  258ARG     HN 3867   5.680   4.727   3.885
  258ARG     CA 3868   5.698   4.895   4.014
  258ARG     HA 3869   5.785   4.959   4.014
  258ARG     CB 3870   5.585   4.964   3.934
  258ARG    HB1 3871   5.487   4.917   3.957
  258ARG    HB2 3872   5.603   4.946   3.825
  258ARG     CG 3873   5.577   5.116   3.958
  258ARG    HG1 3874   5.579   5.136   4.068
  258ARG    HG2 3875   5.478   5.153   3.922
  258ARG     CD 3876   5.689   5.198   3.892
  258ARG    HD1 3877   5.789   5.156   3.917
  258ARG    HD2 3878   5.688   5.304   3.925
  258ARG     NE 3879   5.670   5.189   3.743
  258ARG     HE 3880   5.724   5.121   3.693
  258ARG     CZ 3881   5.588   5.266   3.673
  258ARG    NH1 3882   5.519   5.363   3.731
  258ARG   HH11 3883   5.544   5.386   3.825
  258ARG   HH12 3884   5.454   5.417   3.680
  258ARG    NH2 3885   5.575   5.245   3.543
  258ARG   HH21 3886   5.642   5.189   3.495
  258ARG   HH22 3887   5.541   5.320   3.489
  258ARG      C 3888   5.655   4.875   4.158
  258ARG      O 3889   5.696   4.950   4.247
  259LEU      N 3890   5.576   4.769   4.188
  259LEU     HN 3891   5.544   4.707   4.115
  259LEU     CA 3892   5.538   4.735   4.325
  259LEU     HA 3893   5.491   4.821   4.369
  259LEU     CB 3894   5.439   4.616   4.327
  259LEU    HB1 3895   5.441   4.563   4.425
  259LEU    HB2 3896   5.470   4.542   4.249
  259LEU     CG 3897   5.292   4.655   4.303
  259LEU     HG 3898   5.287   4.726   4.217
  259LEU    CD1 3899   5.208   4.531   4.267
  259LEU   HD11 3900   5.201   4.462   4.353
  259LEU   HD12 3901   5.255   4.475   4.183
  259LEU   HD13 3902   5.106   4.560   4.235
  259LEU    CD2 3903   5.231   4.722   4.427
  259LEU   HD21 3904   5.288   4.813   4.456
  259LEU   HD22 3905   5.234   4.652   4.513
  259LEU   HD23 3906   5.126   4.751   4.409
  259LEU      C 3907   5.657   4.702   4.414
  259LEU      O 3908   5.669   4.752   4.526
  260VAL      N 3909   5.751   4.621   4.364
  260VAL     HN 3910   5.736   4.579   4.275
  260VAL     CA 3911   5.872   4.583   4.435
  260VAL     HA 3912   5.844   4.537   4.529
  260VAL     CB 3913   5.951   4.483   4.353
  260VAL     HB 3914   5.981   4.527   4.255
  260VAL    CG1 3915   6.078   4.441   4.429
  260VAL   HG11 3916   6.052   4.387   4.522
  260VAL   HG12 3917   6.144   4.526   4.456
  260VAL   HG13 3918   6.139   4.374   4.365
  260VAL    CG2 3919   5.863   4.359   4.327
  260VAL   HG21 3920   5.775   4.382   4.263
  260VAL   HG22 3921   5.826   4.317   4.423
  260VAL   HG23 3922   5.922   4.280   4.275
  260VAL      C 3923   5.961   4.703   4.470
  260VAL      O 3924   6.006   4.720   4.583
  261THR      N 3925   5.982   4.793   4.372
  261THR     HN 3926   5.945   4.776   4.280
  261THR     CA 3927   6.057   4.916   4.392
  261THR     HA 3928   6.155   4.890   4.432
  261THR     CB 3929   6.079   4.994   4.263
  261THR     HB 3930   5.982   5.026   4.219
  261THR    OG1 3931   6.145   4.912   4.167
  261THR    HG1 3932   6.084   4.842   4.141
  261THR    CG2 3933   6.168   5.117   4.286
  261THR   HG21 3934   6.264   5.088   4.332
  261THR   HG22 3935   6.119   5.193   4.351
  261THR   HG23 3936   6.191   5.166   4.189
  261THR      C 3937   5.993   5.007   4.494
  261THR      O 3938   6.058   5.058   4.586
  262PHE      N 3939   5.859   5.025   4.486
  262PHE     HN 3940   5.805   4.986   4.411
  262PHE     CA 3941   5.786   5.111   4.578
  262PHE     HA 3942   5.843   5.201   4.590
  262PHE     CB 3943   5.648   5.150   4.519
  262PHE    HB1 3944   5.577   5.178   4.600
  262PHE    HB2 3945   5.603   5.064   4.464
  262PHE     CG 3946   5.660   5.267   4.424
  262PHE    CD1 3947   5.748   5.267   4.314
  262PHE    HD1 3948   5.809   5.181   4.292
  262PHE    CE1 3949   5.761   5.379   4.232
  262PHE    HE1 3950   5.831   5.380   4.150
  262PHE     CZ 3951   5.685   5.494   4.258
  262PHE     HZ 3952   5.698   5.581   4.196
  262PHE    CD2 3953   5.581   5.382   4.445
  262PHE    HD2 3954   5.509   5.382   4.525
  262PHE    CE2 3955   5.594   5.495   4.363
  262PHE    HE2 3956   5.533   5.582   4.380
  262PHE      C 3957   5.773   5.052   4.718
  262PHE      O 3958   5.766   5.124   4.817
  263SER      N 3959   5.771   4.919   4.731
  263SER     HN 3960   5.767   4.862   4.648
  263SER     CA 3961   5.777   4.849   4.859
  263SER     HA 3962   5.706   4.895   4.925
  263SER     CB 3963   5.739   4.700   4.845
  263SER    HB1 3964   5.732   4.652   4.945
  263SER    HB2 3965   5.815   4.645   4.784
  263SER     OG 3966   5.612   4.687   4.782
  263SER    HG1 3967   5.624   4.718   4.690
  263SER      C 3968   5.913   4.860   4.926
  263SER      O 3969   5.924   4.878   5.048
  264ALA      N 3970   6.023   4.851   4.847
  264ALA     HN 3971   6.015   4.826   4.750
  264ALA     CA 3972   6.157   4.870   4.899
  264ALA     HA 3973   6.173   4.798   4.978
  264ALA     CB 3974   6.261   4.844   4.787
  264ALA    HB1 3975   6.252   4.919   4.706
  264ALA    HB2 3976   6.245   4.744   4.743
  264ALA    HB3 3977   6.365   4.848   4.827
  264ALA      C 3978   6.180   5.007   4.960
  264ALA      O 3979   6.232   5.016   5.071
  265ILE      N 3980   6.137   5.117   4.894
  265ILE     HN 3981   6.098   5.107   4.802
  265ILE     CA 3982   6.152   5.252   4.946
  265ILE     HA 3983   6.256   5.264   4.973
  265ILE     CB 3984   6.124   5.362   4.843
  265ILE     HB 3985   6.150   5.461   4.887
  265ILE    CG2 3986   6.219   5.338   4.723
  265ILE   HG21 3987   6.194   5.243   4.670
  265ILE   HG22 3988   6.324   5.331   4.757
  265ILE   HG23 3989   6.212   5.420   4.650
  265ILE    CG1 3990   5.976   5.366   4.800
  265ILE   HG11 3991   5.909   5.378   4.888
  265ILE   HG12 3992   5.952   5.269   4.752
  265ILE     CD 3993   5.942   5.480   4.703
  265ILE    HD1 3994   5.998   5.470   4.608
  265ILE    HD2 3995   5.966   5.578   4.749
  265ILE    HD3 3996   5.833   5.478   4.679
  265ILE      C 3997   6.074   5.278   5.074
  265ILE      O 3998   6.119   5.354   5.161
  266LEU      N 3999   5.954   5.218   5.091
  266LEU     HN 4000   5.916   5.163   5.017
  266LEU     CA 4001   5.876   5.228   5.212
  266LEU     HA 4002   5.855   5.332   5.232
  266LEU     CB 4003   5.743   5.150   5.193
  266LEU    HB1 4004   5.763   5.045   5.163
  266LEU    HB2 4005   5.690   5.198   5.108
  266LEU     CG 4006   5.645   5.147   5.314
  266LEU     HG 4007   5.653   5.245   5.368
  266LEU    CD1 4008   5.501   5.135   5.264
  266LEU   HD11 4009   5.490   5.044   5.200
  266LEU   HD12 4010   5.474   5.224   5.205
  266LEU   HD13 4011   5.430   5.127   5.349
  266LEU    CD2 4012   5.672   5.033   5.413
  266LEU   HD21 4013   5.768   5.046   5.468
  266LEU   HD22 4014   5.674   4.935   5.359
  266LEU   HD23 4015   5.591   5.029   5.489
  266LEU      C 4016   5.949   5.173   5.333
  266LEU      O 4017   5.961   5.239   5.437
  267LEU      N 4018   6.006   5.051   5.322
  267LEU     HN 4019   5.997   4.999   5.237
  267LEU     CA 4020   6.074   4.988   5.433
  267LEU     HA 4021   6.022   5.014   5.524
  267LEU     CB 4022   6.069   4.833   5.416
  267LEU    HB1 4023   6.132   4.804   5.329
  267LEU    HB2 4024   5.964   4.805   5.390
  267LEU     CG 4025   6.108   4.752   5.541
  267LEU     HG 4026   6.208   4.787   5.577
  267LEU    CD1 4027   6.006   4.770   5.654
  267LEU   HD11 4028   5.904   4.742   5.619
  267LEU   HD12 4029   6.003   4.876   5.688
  267LEU   HD13 4030   6.032   4.706   5.741
  267LEU    CD2 4031   6.122   4.602   5.508
  267LEU   HD21 4032   6.193   4.587   5.424
  267LEU   HD22 4033   6.024   4.560   5.479
  267LEU   HD23 4034   6.161   4.546   5.596
  267LEU      C 4035   6.217   5.038   5.448
  267LEU      O 4036   6.268   5.051   5.559
  268ALA      N 4037   6.285   5.075   5.337
  268ALA     HN 4038   6.245   5.058   5.247
  268ALA     CA 4039   6.414   5.141   5.338
  268ALA     HA 4040   6.482   5.079   5.396
  268ALA     CB 4041   6.469   5.155   5.195
  268ALA    HB1 4042   6.402   5.218   5.133
  268ALA    HB2 4043   6.476   5.055   5.147
  268ALA    HB3 4044   6.571   5.200   5.196
  268ALA      C 4045   6.412   5.277   5.407
  268ALA      O 4046   6.502   5.311   5.484
  269GLY      N 4047   6.306   5.358   5.383
  269GLY     HN 4048   6.238   5.332   5.314
  269GLY     CA 4049   6.281   5.482   5.456
  269GLY    HA1 4050   6.188   5.523   5.421
  269GLY    HA2 4051   6.365   5.548   5.443
  269GLY      C 4052   6.265   5.461   5.605
  269GLY      O 4053   6.316   5.539   5.686
  270GLY      N 4054   6.195   5.352   5.644
  270GLY     HN 4055   6.150   5.295   5.575
  270GLY     CA 4056   6.186   5.311   5.784
  270GLY    HA1 4057   6.125   5.222   5.786
  270GLY    HA2 4058   6.143   5.392   5.840
  270GLY      C 4059   6.317   5.276   5.850
  270GLY      O 4060   6.345   5.319   5.962
  271VAL      N 4061   6.402   5.196   5.783
  271VAL     HN 4062   6.372   5.155   5.696
  271VAL     CA 4063   6.536   5.165   5.830
  271VAL     HA 4064   6.528   5.123   5.929
  271VAL     CB 4065   6.605   5.062   5.739
  271VAL     HB 4066   6.597   5.095   5.633
  271VAL    CG1 4067   6.755   5.046   5.774
  271VAL   HG11 4068   6.768   5.023   5.881
  271VAL   HG12 4069   6.814   5.137   5.751
  271VAL   HG13 4070   6.799   4.962   5.715
  271VAL    CG2 4071   6.535   4.926   5.755
  271VAL   HG21 4072   6.427   4.933   5.730
  271VAL   HG22 4073   6.544   4.891   5.860
  271VAL   HG23 4074   6.582   4.850   5.689
  271VAL      C 4075   6.622   5.290   5.845
  271VAL      O 4076   6.684   5.312   5.948
  272MET      N 4077   6.623   5.380   5.744
  272MET     HN 4078   6.574   5.360   5.659
  272MET     CA 4079   6.699   5.503   5.750
  272MET     HA 4080   6.802   5.478   5.770
  272MET     CB 4081   6.690   5.577   5.614
  272MET    HB1 4082   6.585   5.613   5.599
  272MET    HB2 4083   6.710   5.504   5.533
  272MET     CG 4084   6.787   5.696   5.598
  272MET    HG1 4085   6.776   5.766   5.684
  272MET    HG2 4086   6.755   5.753   5.508
  272MET     SD 4087   6.961   5.646   5.576
  272MET     CE 4088   7.026   5.704   5.735
  272MET    HE1 4089   6.977   5.650   5.819
  272MET    HE2 4090   7.007   5.812   5.748
  272MET    HE3 4091   7.135   5.687   5.743
  272MET      C 4092   6.655   5.596   5.862
  272MET      O 4093   6.737   5.644   5.940
  273PHE      N 4094   6.523   5.621   5.877
  273PHE     HN 4095   6.456   5.582   5.813
  273PHE     CA 4096   6.469   5.709   5.979
  273PHE     HA 4097   6.521   5.804   5.971
  273PHE     CB 4098   6.319   5.731   5.950
  273PHE    HB1 4099   6.266   5.633   5.956
  273PHE    HB2 4100   6.306   5.770   5.847
  273PHE     CG 4101   6.257   5.828   6.045
  273PHE    CD1 4102   6.285   5.965   6.034
  273PHE    HD1 4103   6.356   5.999   5.960
  273PHE    CE1 4104   6.221   6.057   6.118
  273PHE    HE1 4105   6.243   6.163   6.109
  273PHE     CZ 4106   6.128   6.012   6.212
  273PHE     HZ 4107   6.075   6.081   6.273
  273PHE    CD2 4108   6.168   5.784   6.144
  273PHE    HD2 4109   6.151   5.679   6.156
  273PHE    CE2 4110   6.102   5.875   6.226
  273PHE    HE2 4111   6.031   5.841   6.299
  273PHE      C 4112   6.491   5.661   6.123
  273PHE      O 4113   6.528   5.735   6.214
  274SER      N 4114   6.467   5.531   6.148
  274SER     HN 4115   6.436   5.471   6.073
  274SER     CA 4116   6.490   5.471   6.278
  274SER     HA 4117   6.440   5.533   6.351
  274SER     CB 4118   6.433   5.327   6.292
  274SER    HB1 4119   6.322   5.331   6.282
  274SER    HB2 4120   6.456   5.285   6.393
  274SER     OG 4121   6.486   5.241   6.191
  274SER    HG1 4122   6.443   5.266   6.107
  274SER      C 4123   6.637   5.472   6.318
  274SER      O 4124   6.671   5.499   6.433
  275LEU      N 4125   6.726   5.444   6.222
  275LEU     HN 4126   6.696   5.414   6.131
  275LEU     CA 4127   6.870   5.451   6.240
  275LEU     HA 4128   6.894   5.387   6.324
  275LEU     CB 4129   6.938   5.396   6.112
  275LEU    HB1 4130   6.921   5.467   6.028
  275LEU    HB2 4131   6.885   5.302   6.085
  275LEU     CG 4132   7.088   5.362   6.123
  275LEU     HG 4133   7.143   5.453   6.155
  275LEU    CD1 4134   7.113   5.249   6.224
  275LEU   HD11 4135   7.055   5.159   6.198
  275LEU   HD12 4136   7.085   5.281   6.327
  275LEU   HD13 4137   7.221   5.222   6.225
  275LEU    CD2 4138   7.141   5.321   5.985
  275LEU   HD21 4139   7.132   5.405   5.913
  275LEU   HD22 4140   7.083   5.234   5.946
  275LEU   HD23 4141   7.247   5.291   5.992
  275LEU      C 4142   6.919   5.591   6.274
  275LEU      O 4143   6.999   5.610   6.365
  276THR      N 4144   6.867   5.695   6.205
  276THR     HN 4145   6.808   5.679   6.126
  276THR     CA 4146   6.891   5.835   6.240
  276THR     HA 4147   6.998   5.847   6.246
  276THR     CB 4148   6.841   5.934   6.134
  276THR     HB 4149   6.860   6.040   6.164
  276THR    OG1 4150   6.702   5.919   6.104
  276THR    HG1 4151   6.654   5.938   6.185
  276THR    CG2 4152   6.915   5.906   6.003
  276THR   HG21 4153   6.909   5.799   5.976
  276THR   HG22 4154   7.023   5.932   6.011
  276THR   HG23 4155   6.869   5.964   5.922
  276THR      C 4156   6.839   5.876   6.376
  276THR      O 4157   6.911   5.939   6.454
  277VAL      N 4158   6.713   5.841   6.413
  277VAL     HN 4159   6.653   5.789   6.350
  277VAL     CA 4160   6.657   5.879   6.542
  277VAL     HA 4161   6.671   5.985   6.554
  277VAL     CB 4162   6.507   5.852   6.548
  277VAL     HB 4163   6.486   5.747   6.518
  277VAL    CG1 4164   6.452   5.877   6.690
  277VAL   HG11 4165   6.480   5.978   6.726
  277VAL   HG12 4166   6.488   5.802   6.763
  277VAL   HG13 4167   6.341   5.872   6.689
  277VAL    CG2 4168   6.436   5.946   6.449
  277VAL   HG21 4169   6.476   5.936   6.346
  277VAL   HG22 4170   6.447   6.052   6.480
  277VAL   HG23 4171   6.327   5.924   6.445
  277VAL      C 4172   6.728   5.815   6.660
  277VAL      O 4173   6.761   5.880   6.759
  278CYS      N 4174   6.753   5.682   6.654
  278CYS     HN 4175   6.725   5.629   6.573
  278CYS     CA 4176   6.818   5.609   6.761
  278CYS     HA 4177   6.767   5.636   6.853
  278CYS     CB 4178   6.803   5.456   6.745
  278CYS    HB1 4179   6.854   5.406   6.831
  278CYS    HB2 4180   6.854   5.422   6.652
  278CYS     SG 4181   6.628   5.403   6.744
  278CYS    HG1 4182   6.602   5.448   6.622
  278CYS      C 4183   6.964   5.648   6.785
  278CYS      O 4184   7.009   5.661   6.899
  279ILE      N 4185   7.043   5.669   6.676
  279ILE     HN 4186   7.008   5.654   6.583
  279ILE     CA 4187   7.182   5.712   6.684
  279ILE     HA 4188   7.233   5.644   6.750
  279ILE     CB 4189   7.251   5.703   6.549
  279ILE     HB 4190   7.189   5.753   6.471
  279ILE    CG2 4191   7.390   5.771   6.551
  279ILE   HG21 4192   7.452   5.730   6.633
  279ILE   HG22 4193   7.381   5.881   6.564
  279ILE   HG23 4194   7.444   5.755   6.455
  279ILE    CG1 4195   7.263   5.553   6.512
  279ILE   HG11 4196   7.164   5.504   6.519
  279ILE   HG12 4197   7.330   5.504   6.586
  279ILE     CD 4198   7.317   5.527   6.371
  279ILE    HD1 4199   7.424   5.553   6.364
  279ILE    HD2 4200   7.260   5.586   6.296
  279ILE    HD3 4201   7.306   5.419   6.347
  279ILE      C 4202   7.199   5.848   6.748
  279ILE      O 4203   7.286   5.868   6.833
  280GLY      N 4204   7.111   5.945   6.714
  280GLY     HN 4205   7.045   5.930   6.641
  280GLY     CA 4206   7.110   6.076   6.779
  280GLY    HA1 4207   7.031   6.134   6.735
  280GLY    HA2 4208   7.207   6.122   6.765
  280GLY      C 4209   7.084   6.071   6.928
  280GLY      O 4210   7.157   6.131   7.007
  281LEU      N 4211   6.981   5.995   6.971
  281LEU     HN 4212   6.920   5.950   6.905
  281LEU     CA 4213   6.952   5.974   7.112
  281LEU     HA 4214   6.941   6.071   7.159
  281LEU     CB 4215   6.822   5.893   7.133
  281LEU    HB1 4216   6.808   5.872   7.242
  281LEU    HB2 4217   6.829   5.796   7.080
  281LEU     CG 4218   6.694   5.966   7.086
  281LEU     HG 4219   6.707   5.999   6.980
  281LEU    CD1 4220   6.574   5.870   7.090
  281LEU   HD11 4221   6.561   5.831   7.193
  281LEU   HD12 4222   6.590   5.784   7.022
  281LEU   HD13 4223   6.481   5.923   7.060
  281LEU    CD2 4224   6.665   6.090   7.172
  281LEU   HD21 4225   6.746   6.165   7.161
  281LEU   HD22 4226   6.658   6.063   7.279
  281LEU   HD23 4227   6.570   6.138   7.141
  281LEU      C 4228   7.065   5.906   7.188
  281LEU      O 4229   7.103   5.948   7.297
  282TYR      N 4230   7.127   5.800   7.130
  282TYR     HN 4231   7.094   5.764   7.042
  282TYR     CA 4232   7.238   5.733   7.194
  282TYR     HA 4233   7.204   5.698   7.291
  282TYR     CB 4234   7.280   5.609   7.109
  282TYR    HB1 4235   7.314   5.641   7.008
  282TYR    HB2 4236   7.191   5.545   7.095
  282TYR     CG 4237   7.390   5.528   7.174
  282TYR    CD1 4238   7.527   5.552   7.150
  282TYR    HD1 4239   7.556   5.631   7.083
  282TYR    CE1 4240   7.625   5.477   7.217
  282TYR    HE1 4241   7.729   5.499   7.203
  282TYR     CZ 4242   7.588   5.376   7.307
  282TYR     OH 4243   7.684   5.308   7.385
  282TYR     HH 4244   7.639   5.237   7.437
  282TYR    CD2 4245   7.355   5.424   7.261
  282TYR    HD2 4246   7.251   5.405   7.281
  282TYR    CE2 4247   7.452   5.347   7.326
  282TYR    HE2 4248   7.423   5.269   7.395
  282TYR      C 4249   7.358   5.825   7.220
  282TYR      O 4250   7.410   5.832   7.331
  283VAL      N 4251   7.398   5.904   7.118
  283VAL     HN 4252   7.353   5.899   7.029
  283VAL     CA 4253   7.508   5.998   7.130
  283VAL     HA 4254   7.595   5.944   7.165
  283VAL     CB 4255   7.541   6.056   6.992
  283VAL     HB 4256   7.448   6.096   6.946
  283VAL    CG1 4257   7.645   6.168   7.001
  283VAL   HG11 4258   7.736   6.130   7.053
  283VAL   HG12 4259   7.606   6.257   7.055
  283VAL   HG13 4260   7.675   6.201   6.899
  283VAL    CG2 4261   7.596   5.943   6.902
  283VAL   HG21 4262   7.525   5.858   6.894
  283VAL   HG22 4263   7.692   5.905   6.943
  283VAL   HG23 4264   7.615   5.982   6.800
  283VAL      C 4265   7.484   6.108   7.233
  283VAL      O 4266   7.572   6.141   7.314
  284GLN      N 4267   7.364   6.168   7.236
  284GLN     HN 4268   7.293   6.144   7.170
  284GLN     CA 4269   7.331   6.267   7.337
  284GLN     HA 4270   7.412   6.338   7.341
  284GLN     CB 4271   7.203   6.347   7.302
  284GLN    HB1 4272   7.183   6.419   7.385
  284GLN    HB2 4273   7.115   6.280   7.295
  284GLN     CG 4274   7.220   6.427   7.170
  284GLN    HG1 4275   7.194   6.363   7.083
  284GLN    HG2 4276   7.327   6.457   7.159
  284GLN     CD 4277   7.138   6.557   7.166
  284GLN    OE1 4278   7.144   6.639   7.258
  284GLN    NE2 4279   7.067   6.581   7.053
  284GLN   HE21 4280   7.067   6.514   6.979
  284GLN   HE22 4281   7.021   6.668   7.042
  284GLN      C 4282   7.321   6.213   7.479
  284GLN      O 4283   7.382   6.267   7.572
  285ASP      N 4284   7.251   6.100   7.499
  285ASP     HN 4285   7.201   6.054   7.425
  285ASP     CA 4286   7.217   6.054   7.633
  285ASP     HA 4287   7.201   6.140   7.697
  285ASP     CB 4288   7.088   5.969   7.628
  285ASP    HB1 4289   7.065   5.924   7.727
  285ASP    HB2 4290   7.095   5.888   7.553
  285ASP     CG 4291   6.966   6.053   7.593
  285ASP    OD1 4292   6.977   6.177   7.579
  285ASP    OD2 4293   6.856   5.991   7.586
  285ASP      C 4294   7.328   5.971   7.697
  285ASP      O 4295   7.378   6.001   7.806
  286ILE      N 4296   7.369   5.863   7.630
  286ILE     HN 4297   7.332   5.846   7.539
  286ILE     CA 4298   7.470   5.769   7.677
  286ILE     HA 4299   7.447   5.744   7.779
  286ILE     CB 4300   7.469   5.640   7.595
  286ILE     HB 4301   7.504   5.660   7.491
  286ILE    CG2 4302   7.564   5.534   7.655
  286ILE   HG21 4303   7.542   5.517   7.762
  286ILE   HG22 4304   7.670   5.565   7.645
  286ILE   HG23 4305   7.554   5.437   7.602
  286ILE    CG1 4306   7.324   5.583   7.581
  286ILE   HG11 4307   7.333   5.484   7.531
  286ILE   HG12 4308   7.266   5.648   7.512
  286ILE     CD 4309   7.247   5.564   7.711
  286ILE    HD1 4310   7.234   5.660   7.765
  286ILE    HD2 4311   7.299   5.492   7.778
  286ILE    HD3 4312   7.145   5.523   7.689
  286ILE      C 4313   7.609   5.833   7.681
  286ILE      O 4314   7.681   5.825   7.781
  287LEU      N 4315   7.647   5.902   7.571
  287LEU     HN 4316   7.585   5.909   7.492
  287LEU     CA 4317   7.783   5.953   7.557
  287LEU     HA 4318   7.849   5.897   7.622
  287LEU     CB 4319   7.835   5.934   7.412
  287LEU    HB1 4320   7.941   5.967   7.407
  287LEU    HB2 4321   7.777   6.000   7.343
  287LEU     CG 4322   7.829   5.790   7.355
  287LEU     HG 4323   7.723   5.757   7.354
  287LEU    CD1 4324   7.879   5.789   7.209
  287LEU   HD11 4325   7.984   5.825   7.203
  287LEU   HD12 4326   7.817   5.856   7.146
  287LEU   HD13 4327   7.875   5.687   7.167
  287LEU    CD2 4328   7.910   5.689   7.439
  287LEU   HD21 4329   7.868   5.683   7.541
  287LEU   HD22 4330   8.016   5.721   7.445
  287LEU   HD23 4331   7.905   5.588   7.394
  287LEU      C 4332   7.799   6.099   7.600
  287LEU      O 4333   7.911   6.145   7.626
  288GLY      N 4334   7.688   6.175   7.615
  288GLY     HN 4335   7.599   6.137   7.594
  288GLY     CA 4336   7.691   6.312   7.665
  288GLY    HA1 4337   7.736   6.312   7.763
  288GLY    HA2 4338   7.589   6.347   7.668
  288GLY      C 4339   7.766   6.411   7.581
  288GLY      O 4340   7.839   6.496   7.631
  289TYR      N 4341   7.754   6.405   7.447
  289TYR     HN 4342   7.702   6.332   7.403
  289TYR     CA 4343   7.829   6.497   7.365
  289TYR     HA 4344   7.927   6.511   7.409
  289TYR     CB 4345   7.849   6.440   7.222
  289TYR    HB1 4346   7.889   6.518   7.154
  289TYR    HB2 4347   7.750   6.407   7.181
  289TYR     CG 4348   7.944   6.323   7.215
  289TYR    CD1 4349   8.017   6.270   7.324
  289TYR    HD1 4350   8.005   6.311   7.423
  289TYR    CE1 4351   8.105   6.162   7.306
  289TYR    HE1 4352   8.161   6.123   7.390
  289TYR     CZ 4353   8.121   6.104   7.180
  289TYR     OH 4354   8.209   5.994   7.159
  289TYR     HH 4355   8.242   5.961   7.243
  289TYR    CD2 4356   7.964   6.265   7.089
  289TYR    HD2 4357   7.911   6.304   7.004
  289TYR    CE2 4358   8.050   6.156   7.072
  289TYR    HE2 4359   8.062   6.112   6.974
  289TYR      C 4360   7.771   6.638   7.358
  289TYR      O 4361   7.846   6.735   7.346
  290SER      N 4362   7.637   6.652   7.367
  290SER     HN 4363   7.585   6.569   7.383
  290SER     CA 4364   7.563   6.776   7.345
  290SER     HA 4365   7.468   6.762   7.393
  290SER     CB 4366   7.626   6.906   7.401
  290SER    HB1 4367   7.708   6.942   7.335
  290SER    HB2 4368   7.671   6.880   7.499
  290SER     OG 4369   7.528   7.008   7.418
  290SER    HG1 4370   7.564   7.085   7.466
  290SER      C 4371   7.531   6.797   7.199
  290SER      O 4372   7.594   6.739   7.112
  291ALA      N 4373   7.428   6.878   7.170
  291ALA     HN 4374   7.381   6.925   7.245
  291ALA     CA 4375   7.378   6.901   7.035
  291ALA     HA 4376   7.349   6.806   6.993
  291ALA     CB 4377   7.255   6.993   7.043
  291ALA    HB1 4378   7.279   7.091   7.090
  291ALA    HB2 4379   7.176   6.944   7.104
  291ALA    HB3 4380   7.212   7.012   6.942
  291ALA      C 4381   7.482   6.961   6.939
  291ALA      O 4382   7.497   6.915   6.826
  292LEU      N 4383   7.558   7.063   6.983
  292LEU     HN 4384   7.542   7.101   7.073
  292LEU     CA 4385   7.663   7.122   6.902
  292LEU     HA 4386   7.620   7.154   6.809
  292LEU     CB 4387   7.722   7.245   6.976
  292LEU    HB1 4388   7.757   7.215   7.077
  292LEU    HB2 4389   7.639   7.318   6.990
  292LEU     CG 4390   7.837   7.319   6.904
  292LEU     HG 4391   7.926   7.253   6.898
  292LEU    CD1 4392   7.798   7.359   6.761
  292LEU   HD11 4393   7.702   7.414   6.761
  292LEU   HD12 4394   7.786   7.270   6.696
  292LEU   HD13 4395   7.876   7.424   6.716
  292LEU    CD2 4396   7.876   7.444   6.984
  292LEU   HD21 4397   7.906   7.417   7.087
  292LEU   HD22 4398   7.790   7.514   6.989
  292LEU   HD23 4399   7.961   7.496   6.934
  292LEU      C 4400   7.776   7.026   6.867
  292LEU      O 4401   7.813   7.010   6.751
  293ARG      N 4402   7.830   6.954   6.967
  293ARG     HN 4403   7.795   6.964   7.059
  293ARG     CA 4404   7.936   6.857   6.945
  293ARG     HA 4405   8.015   6.907   6.891
  293ARG     CB 4406   7.990   6.810   7.080
  293ARG    HB1 4407   7.911   6.746   7.126
  293ARG    HB2 4408   8.004   6.898   7.147
  293ARG     CG 4409   8.121   6.730   7.077
  293ARG    HG1 4410   8.204   6.798   7.044
  293ARG    HG2 4411   8.112   6.648   7.003
  293ARG     CD 4412   8.152   6.671   7.215
  293ARG    HD1 4413   8.067   6.608   7.248
  293ARG    HD2 4414   8.169   6.752   7.290
  293ARG     NE 4415   8.275   6.587   7.202
  293ARG     HE 4416   8.322   6.591   7.115
  293ARG     CZ 4417   8.322   6.504   7.294
  293ARG    NH1 4418   8.264   6.486   7.410
  293ARG   HH11 4419   8.176   6.529   7.423
  293ARG   HH12 4420   8.294   6.411   7.467
  293ARG    NH2 4421   8.433   6.438   7.267
  293ARG   HH21 4422   8.482   6.460   7.184
  293ARG   HH22 4423   8.465   6.372   7.333
  293ARG      C 4424   7.890   6.739   6.861
  293ARG      O 4425   7.964   6.692   6.774
  294ALA      N 4426   7.766   6.689   6.882
  294ALA     HN 4427   7.708   6.724   6.956
  294ALA     CA 4428   7.708   6.582   6.801
  294ALA     HA 4429   7.774   6.497   6.806
  294ALA     CB 4430   7.570   6.542   6.857
  294ALA    HB1 4431   7.498   6.627   6.851
  294ALA    HB2 4432   7.579   6.512   6.963
  294ALA    HB3 4433   7.527   6.457   6.800
  294ALA      C 4434   7.695   6.617   6.653
  294ALA      O 4435   7.735   6.540   6.566
  295GLY      N 4436   7.646   6.739   6.620
  295GLY     HN 4437   7.612   6.801   6.692
  295GLY     CA 4438   7.636   6.783   6.481
  295GLY    HA1 4439   7.595   6.882   6.481
  295GLY    HA2 4440   7.576   6.712   6.425
  295GLY      C 4441   7.769   6.791   6.412
  295GLY      O 4442   7.790   6.745   6.300
  296VAL      N 4443   7.866   6.847   6.483
  296VAL     HN 4444   7.844   6.888   6.572
  296VAL     CA 4445   8.003   6.858   6.443
  296VAL     HA 4446   8.006   6.909   6.348
  296VAL     CB 4447   8.063   6.948   6.548
  296VAL     HB 4448   8.027   6.918   6.650
  296VAL    CG1 4449   8.212   6.937   6.547
  296VAL   HG11 4450   8.252   6.954   6.445
  296VAL   HG12 4451   8.246   6.838   6.586
  296VAL   HG13 4452   8.251   7.015   6.616
  296VAL    CG2 4453   8.021   7.093   6.521
  296VAL   HG21 4454   7.911   7.106   6.537
  296VAL   HG22 4455   8.045   7.122   6.416
  296VAL   HG23 4456   8.073   7.163   6.590
  296VAL      C 4457   8.072   6.722   6.422
  296VAL      O 4458   8.145   6.702   6.325
  297GLY      N 4459   8.043   6.623   6.509
  297GLY     HN 4460   7.989   6.645   6.590
  297GLY     CA 4461   8.091   6.486   6.496
  297GLY    HA1 4462   8.067   6.436   6.589
  297GLY    HA2 4463   8.197   6.490   6.477
  297GLY      C 4464   8.028   6.405   6.385
  297GLY      O 4465   8.083   6.303   6.343
  298PHE      N 4466   7.911   6.448   6.334
  298PHE     HN 4467   7.862   6.522   6.379
  298PHE     CA 4468   7.846   6.384   6.220
  298PHE     HA 4469   7.880   6.282   6.211
  298PHE     CB 4470   7.691   6.387   6.231
  298PHE    HB1 4471   7.643   6.342   6.141
  298PHE    HB2 4472   7.657   6.493   6.241
  298PHE     CG 4473   7.642   6.309   6.348
  298PHE    CD1 4474   7.702   6.190   6.392
  298PHE    HD1 4475   7.789   6.150   6.342
  298PHE    CE1 4476   7.650   6.120   6.501
  298PHE    HE1 4477   7.697   6.028   6.534
  298PHE     CZ 4478   7.535   6.167   6.566
  298PHE     HZ 4479   7.492   6.112   6.649
  298PHE    CD2 4480   7.527   6.354   6.413
  298PHE    HD2 4481   7.479   6.442   6.376
  298PHE    CE2 4482   7.473   6.285   6.522
  298PHE    HE2 4483   7.383   6.320   6.570
  298PHE      C 4484   7.881   6.448   6.089
  298PHE      O 4485   7.831   6.410   5.983
  299ILE      N 4486   7.973   6.544   6.086
  299ILE     HN 4487   8.010   6.583   6.170
  299ILE     CA 4488   8.025   6.594   5.961
  299ILE     HA 4489   7.939   6.623   5.901
  299ILE     CB 4490   8.101   6.723   5.983
  299ILE     HB 4491   8.171   6.713   6.069
  299ILE    CG2 4492   8.179   6.756   5.856
  299ILE   HG21 4493   8.123   6.729   5.765
  299ILE   HG22 4494   8.278   6.705   5.857
  299ILE   HG23 4495   8.191   6.865   5.853
  299ILE    CG1 4496   7.998   6.835   6.018
  299ILE   HG11 4497   7.925   6.794   6.091
  299ILE   HG12 4498   7.940   6.860   5.926
  299ILE     CD 4499   8.054   6.963   6.081
  299ILE    HD1 4500   8.107   7.025   6.005
  299ILE    HD2 4501   8.123   6.940   6.165
  299ILE    HD3 4502   7.971   7.024   6.122
  299ILE      C 4503   8.094   6.489   5.874
  299ILE      O 4504   8.058   6.483   5.755
  300PRO      N 4505   8.182   6.398   5.921
  300PRO     CD 4506   8.249   6.407   6.051
  300PRO    HD1 4507   8.179   6.371   6.129
  300PRO    HD2 4508   8.283   6.510   6.074
  300PRO     CA 4509   8.229   6.280   5.847
  300PRO     HA 4510   8.294   6.315   5.768
  300PRO     CB 4511   8.311   6.200   5.949
  300PRO    HB1 4512   8.392   6.142   5.899
  300PRO    HB2 4513   8.247   6.131   6.007
  300PRO     CG 4514   8.366   6.308   6.041
  300PRO    HG1 4515   8.397   6.269   6.141
  300PRO    HG2 4516   8.454   6.358   5.994
  300PRO      C 4517   8.123   6.200   5.775
  300PRO      O 4518   8.150   6.154   5.665
  301PHE      N 4519   8.002   6.183   5.833
  301PHE     HN 4520   7.980   6.223   5.921
  301PHE     CA 4521   7.893   6.110   5.769
  301PHE     HA 4522   7.926   6.009   5.751
  301PHE     CB 4523   7.767   6.106   5.863
  301PHE    HB1 4524   7.739   6.209   5.891
  301PHE    HB2 4525   7.787   6.053   5.957
  301PHE     CG 4526   7.647   6.043   5.797
  301PHE    CD1 4527   7.642   5.904   5.772
  301PHE    HD1 4528   7.723   5.841   5.802
  301PHE    CE1 4529   7.531   5.849   5.706
  301PHE    HE1 4530   7.527   5.742   5.687
  301PHE     CZ 4531   7.426   5.931   5.663
  301PHE     HZ 4532   7.342   5.888   5.610
  301PHE    CD2 4533   7.539   6.123   5.756
  301PHE    HD2 4534   7.541   6.229   5.776
  301PHE    CE2 4535   7.430   6.068   5.688
  301PHE    HE2 4536   7.350   6.132   5.654
  301PHE      C 4537   7.853   6.170   5.635
  301PHE      O 4538   7.839   6.100   5.535
  302VAL      N 4539   7.837   6.302   5.630
  302VAL     HN 4540   7.855   6.360   5.710
  302VAL     CA 4541   7.787   6.369   5.512
  302VAL     HA 4542   7.701   6.314   5.477
  302VAL     CB 4543   7.738   6.510   5.547
  302VAL     HB 4544   7.822   6.581   5.554
  302VAL    CG1 4545   7.632   6.560   5.447
  302VAL   HG11 4546   7.531   6.527   5.481
  302VAL   HG12 4547   7.646   6.522   5.344
  302VAL   HG13 4548   7.630   6.671   5.446
  302VAL    CG2 4549   7.670   6.510   5.685
  302VAL   HG21 4550   7.740   6.484   5.767
  302VAL   HG22 4551   7.586   6.436   5.687
  302VAL   HG23 4552   7.628   6.610   5.708
  302VAL      C 4553   7.895   6.360   5.402
  302VAL      O 4554   7.866   6.343   5.284
  303ILE      N 4555   8.023   6.367   5.442
  303ILE     HN 4556   8.043   6.376   5.540
  303ILE     CA 4557   8.136   6.355   5.353
  303ILE     HA 4558   8.123   6.426   5.272
  303ILE     CB 4559   8.266   6.384   5.425
  303ILE     HB 4560   8.279   6.315   5.512
  303ILE    CG2 4561   8.377   6.355   5.322
  303ILE   HG21 4562   8.352   6.401   5.224
  303ILE   HG22 4563   8.395   6.246   5.307
  303ILE   HG23 4564   8.471   6.395   5.356
  303ILE    CG1 4565   8.263   6.528   5.482
  303ILE   HG11 4566   8.159   6.552   5.509
  303ILE   HG12 4567   8.290   6.599   5.404
  303ILE     CD 4568   8.331   6.553   5.617
  303ILE    HD1 4569   8.434   6.517   5.630
  303ILE    HD2 4570   8.277   6.496   5.693
  303ILE    HD3 4571   8.323   6.660   5.645
  303ILE      C 4572   8.148   6.218   5.291
  303ILE      O 4573   8.164   6.201   5.170
  304ALA      N 4574   8.137   6.116   5.377
  304ALA     HN 4575   8.129   6.132   5.475
  304ALA     CA 4576   8.138   5.977   5.339
  304ALA     HA 4577   8.229   5.956   5.285
  304ALA     CB 4578   8.131   5.895   5.468
  304ALA    HB1 4579   8.036   5.914   5.524
  304ALA    HB2 4580   8.215   5.923   5.535
  304ALA    HB3 4581   8.139   5.787   5.448
  304ALA      C 4582   8.021   5.946   5.246
  304ALA      O 4583   8.035   5.880   5.144
  305MET      N 4584   7.902   5.999   5.278
  305MET     HN 4585   7.889   6.045   5.366
  305MET     CA 4586   7.786   5.991   5.193
  305MET     HA 4587   7.768   5.887   5.172
  305MET     CB 4588   7.662   6.044   5.269
  305MET    HB1 4589   7.677   6.150   5.298
  305MET    HB2 4590   7.654   5.985   5.363
  305MET     CG 4591   7.532   6.032   5.188
  305MET    HG1 4592   7.544   5.947   5.116
  305MET    HG2 4593   7.518   6.124   5.127
  305MET     SD 4594   7.385   5.999   5.289
  305MET     CE 4595   7.274   5.981   5.147
  305MET    HE1 4596   7.318   5.917   5.068
  305MET    HE2 4597   7.250   6.080   5.102
  305MET    HE3 4598   7.179   5.934   5.178
  305MET      C 4599   7.803   6.058   5.057
  305MET      O 4600   7.765   6.005   4.954
  306GLY      N 4601   7.868   6.177   5.053
  306GLY     HN 4602   7.892   6.223   5.139
  306GLY     CA 4603   7.906   6.243   4.928
  306GLY    HA1 4604   7.963   6.331   4.954
  306GLY    HA2 4605   7.816   6.266   4.873
  306GLY      C 4606   7.993   6.160   4.837
  306GLY      O 4607   7.972   6.157   4.716
  307ILE      N 4608   8.093   6.087   4.893
  307ILE     HN 4609   8.112   6.097   4.991
  307ILE     CA 4610   8.171   5.988   4.819
  307ILE     HA 4611   8.215   6.038   4.733
  307ILE     CB 4612   8.285   5.931   4.903
  307ILE     HB 4613   8.243   5.899   5.002
  307ILE    CG2 4614   8.348   5.806   4.836
  307ILE   HG21 4615   8.383   5.829   4.734
  307ILE   HG22 4616   8.277   5.721   4.831
  307ILE   HG23 4617   8.436   5.769   4.895
  307ILE    CG1 4618   8.391   6.040   4.931
  307ILE   HG11 4619   8.341   6.134   4.962
  307ILE   HG12 4620   8.445   6.061   4.836
  307ILE     CD 4621   8.491   6.001   5.040
  307ILE    HD1 4622   8.543   5.906   5.016
  307ILE    HD2 4623   8.439   5.988   5.138
  307ILE    HD3 4624   8.568   6.079   5.052
  307ILE      C 4625   8.086   5.876   4.761
  307ILE      O 4626   8.096   5.842   4.644
  308GLY      N 4627   7.994   5.818   4.842
  308GLY     HN 4628   7.991   5.848   4.938
  308GLY     CA 4629   7.902   5.714   4.797
  308GLY    HA1 4630   7.837   5.690   4.880
  308GLY    HA2 4631   7.960   5.629   4.763
  308GLY      C 4632   7.814   5.757   4.683
  308GLY      O 4633   7.804   5.690   4.580
  309LEU      N 4634   7.748   5.874   4.697
  309LEU     HN 4635   7.755   5.924   4.784
  309LEU     CA 4636   7.665   5.934   4.595
  309LEU     HA 4637   7.588   5.863   4.567
  309LEU     CB 4638   7.599   6.062   4.651
  309LEU    HB1 4639   7.543   6.116   4.572
  309LEU    HB2 4640   7.679   6.129   4.688
  309LEU     CG 4641   7.500   6.037   4.767
  309LEU     HG 4642   7.546   5.967   4.841
  309LEU    CD1 4643   7.470   6.168   4.840
  309LEU   HD11 4644   7.425   6.240   4.769
  309LEU   HD12 4645   7.563   6.213   4.882
  309LEU   HD13 4646   7.399   6.151   4.923
  309LEU    CD2 4647   7.369   5.975   4.718
  309LEU   HD21 4648   7.387   5.876   4.672
  309LEU   HD22 4649   7.322   6.042   4.642
  309LEU   HD23 4650   7.297   5.962   4.802
  309LEU      C 4651   7.741   5.968   4.467
  309LEU      O 4652   7.697   5.938   4.355
  310GLY      N 4653   7.861   6.028   4.480
  310GLY     HN 4654   7.894   6.053   4.571
  310GLY     CA 4655   7.946   6.064   4.367
  310GLY    HA1 4656   8.035   6.111   4.407
  310GLY    HA2 4657   7.891   6.127   4.300
  310GLY      C 4658   7.992   5.945   4.288
  310GLY      O 4659   7.985   5.941   4.166
  311VAL      N 4660   8.038   5.840   4.357
  311VAL     HN 4661   8.048   5.845   4.457
  311VAL     CA 4662   8.074   5.716   4.294
  311VAL     HA 4663   8.149   5.735   4.218
  311VAL     CB 4664   8.132   5.625   4.400
  311VAL     HB 4665   8.070   5.631   4.493
  311VAL    CG1 4666   8.131   5.481   4.351
  311VAL   HG11 4667   8.179   5.473   4.251
  311VAL   HG12 4668   8.029   5.436   4.345
  311VAL   HG13 4669   8.185   5.422   4.425
  311VAL    CG2 4670   8.275   5.673   4.433
  311VAL   HG21 4671   8.274   5.776   4.474
  311VAL   HG22 4672   8.339   5.671   4.342
  311VAL   HG23 4673   8.321   5.606   4.510
  311VAL      C 4674   7.960   5.645   4.223
  311VAL      O 4675   7.971   5.599   4.109
  312SER      N 4676   7.844   5.634   4.292
  312SER     HN 4677   7.838   5.671   4.385
  312SER     CA 4678   7.728   5.560   4.245
  312SER     HA 4679   7.759   5.460   4.222
  312SER     CB 4680   7.620   5.553   4.356
  312SER    HB1 4681   7.577   5.653   4.378
  312SER    HB2 4682   7.671   5.518   4.448
  312SER     OG 4683   7.516   5.461   4.322
  312SER    HG1 4684   7.486   5.417   4.404
  312SER      C 4685   7.672   5.620   4.118
  312SER      O 4686   7.628   5.549   4.027
  313SER      N 4687   7.679   5.754   4.106
  313SER     HN 4688   7.710   5.810   4.183
  313SER     CA 4689   7.636   5.825   3.986
  313SER     HA 4690   7.532   5.802   3.971
  313SER     CB 4691   7.648   5.980   4.002
  313SER    HB1 4692   7.594   6.010   4.094
  313SER    HB2 4693   7.596   6.030   3.916
  313SER     OG 4694   7.782   6.029   4.008
  313SER    HG1 4695   7.830   5.984   4.080
  313SER      C 4696   7.707   5.781   3.858
  313SER      O 4697   7.645   5.769   3.753
  314GLN      N 4698   7.838   5.753   3.863
  314GLN     HN 4699   7.888   5.765   3.949
  314GLN     CA 4700   7.915   5.700   3.753
  314GLN     HA 4701   7.895   5.760   3.665
  314GLN     CB 4702   8.066   5.706   3.788
  314GLN    HB1 4703   8.127   5.672   3.702
  314GLN    HB2 4704   8.086   5.638   3.874
  314GLN     CG 4705   8.115   5.846   3.832
  314GLN    HG1 4706   8.220   5.834   3.868
  314GLN    HG2 4707   8.055   5.883   3.918
  314GLN     CD 4708   8.109   5.955   3.723
  314GLN    OE1 4709   8.015   5.977   3.646
  314GLN    NE2 4710   8.213   6.041   3.728
  314GLN   HE21 4711   8.199   6.129   3.683
  314GLN   HE22 4712   8.282   6.026   3.798
  314GLN      C 4713   7.881   5.555   3.720
  314GLN      O 4714   7.864   5.516   3.604
  315LEU      N 4715   7.869   5.471   3.824
  315LEU     HN 4716   7.880   5.507   3.917
  315LEU     CA 4717   7.852   5.327   3.812
  315LEU     HA 4718   7.919   5.290   3.736
  315LEU     CB 4719   7.888   5.259   3.946
  315LEU    HB1 4720   7.828   5.166   3.961
  315LEU    HB2 4721   7.860   5.328   4.029
  315LEU     CG 4722   8.036   5.218   3.962
  315LEU     HG 4723   8.054   5.131   3.895
  315LEU    CD1 4724   8.137   5.327   3.923
  315LEU   HD11 4725   8.125   5.416   3.989
  315LEU   HD12 4726   8.125   5.358   3.817
  315LEU   HD13 4727   8.241   5.287   3.935
  315LEU    CD2 4728   8.064   5.171   4.105
  315LEU   HD21 4729   7.994   5.091   4.135
  315LEU   HD22 4730   8.055   5.255   4.177
  315LEU   HD23 4731   8.168   5.131   4.111
  315LEU      C 4732   7.713   5.285   3.766
  315LEU      O 4733   7.697   5.179   3.705
  316VAL      N 4734   7.609   5.368   3.787
  316VAL     HN 4735   7.621   5.452   3.840
  316VAL     CA 4736   7.469   5.333   3.760
  316VAL     HA 4737   7.448   5.240   3.809
  316VAL     CB 4738   7.376   5.440   3.818
  316VAL     HB 4739   7.413   5.466   3.920
  316VAL    CG1 4740   7.373   5.569   3.733
  316VAL   HG11 4741   7.323   5.553   3.636
  316VAL   HG12 4742   7.476   5.604   3.713
  316VAL   HG13 4743   7.318   5.649   3.786
  316VAL    CG2 4744   7.234   5.382   3.836
  316VAL   HG21 4745   7.238   5.285   3.890
  316VAL   HG22 4746   7.183   5.366   3.739
  316VAL   HG23 4747   7.172   5.452   3.896
  316VAL      C 4748   7.440   5.312   3.612
  316VAL      O 4749   7.340   5.252   3.573
  317SER      N 4750   7.531   5.358   3.524
  317SER     HN 4751   7.611   5.405   3.561
  317SER     CA 4752   7.516   5.344   3.380
  317SER     HA 4753   7.411   5.343   3.355
  317SER     CB 4754   7.584   5.460   3.302
  317SER    HB1 4755   7.535   5.555   3.330
  317SER    HB2 4756   7.568   5.444   3.193
  317SER     OG 4757   7.725   5.471   3.324
  317SER    HG1 4758   7.742   5.486   3.418
  317SER      C 4759   7.573   5.215   3.328
  317SER      O 4760   7.555   5.183   3.210
  318ARG      N 4761   7.641   5.136   3.412
  318ARG     HN 4762   7.645   5.159   3.509
  318ARG     CA 4763   7.704   5.012   3.368
  318ARG     HA 4764   7.682   4.992   3.264
  318ARG     CB 4765   7.857   5.021   3.388
  318ARG    HB1 4766   7.903   4.920   3.380
  318ARG    HB2 4767   7.875   5.058   3.492
  318ARG     CG 4768   7.925   5.116   3.287
  318ARG    HG1 4769   7.850   5.191   3.252
  318ARG    HG2 4770   7.953   5.057   3.197
  318ARG     CD 4771   8.044   5.194   3.342
  318ARG    HD1 4772   8.010   5.259   3.425
  318ARG    HD2 4773   8.092   5.255   3.262
  318ARG     NE 4774   8.140   5.090   3.390
  318ARG     HE 4775   8.126   4.997   3.358
  318ARG     CZ 4776   8.214   5.103   3.499
  318ARG    NH1 4777   8.248   5.216   3.557
  318ARG   HH11 4778   8.222   5.302   3.515
  318ARG   HH12 4779   8.310   5.211   3.636
  318ARG    NH2 4780   8.254   4.992   3.558
  318ARG   HH21 4781   8.216   4.906   3.524
  318ARG   HH22 4782   8.279   4.998   3.656
  318ARG      C 4783   7.653   4.892   3.443
  318ARG      O 4784   7.658   4.780   3.391
  319PHE      N 4785   7.602   4.916   3.566
  319PHE     HN 4786   7.604   5.008   3.604
  319PHE     CA 4787   7.556   4.813   3.657
  319PHE     HA 4788   7.564   4.716   3.611
  319PHE     CB 4789   7.635   4.818   3.790
  319PHE    HB1 4790   7.602   4.737   3.859
  319PHE    HB2 4791   7.619   4.915   3.840
  319PHE     CG 4792   7.782   4.800   3.765
  319PHE    CD1 4793   7.831   4.672   3.740
  319PHE    HD1 4794   7.760   4.591   3.736
  319PHE    CE1 4795   7.968   4.648   3.730
  319PHE    HE1 4796   8.002   4.547   3.718
  319PHE     CZ 4797   8.059   4.754   3.740
  319PHE     HZ 4798   8.166   4.735   3.736
  319PHE    CD2 4799   7.874   4.906   3.776
  319PHE    HD2 4800   7.838   5.005   3.798
  319PHE    CE2 4801   8.012   4.883   3.763
  319PHE    HE2 4802   8.081   4.965   3.774
  319PHE      C 4803   7.410   4.838   3.690
  319PHE      O 4804   7.367   4.951   3.713
  320SER      N 4805   7.326   4.733   3.690
  320SER     HN 4806   7.364   4.641   3.677
  320SER     CA 4807   7.185   4.739   3.726
  320SER     HA 4808   7.140   4.805   3.654
  320SER     CB 4809   7.116   4.600   3.714
  320SER    HB1 4810   7.119   4.567   3.608
  320SER    HB2 4811   7.009   4.605   3.743
  320SER     OG 4812   7.182   4.504   3.796
  320SER    HG1 4813   7.236   4.447   3.740
  320SER      C 4814   7.158   4.798   3.865
  320SER      O 4815   7.244   4.798   3.953
  321PRO      N 4816   7.039   4.848   3.897
  321PRO     CD 4817   6.936   4.888   3.801
  321PRO    HD1 4818   6.913   4.809   3.727
  321PRO    HD2 4819   6.970   4.981   3.750
  321PRO     CA 4820   7.013   4.901   4.030
  321PRO     HA 4821   7.095   4.966   4.057
  321PRO     CB 4822   6.878   4.975   4.016
  321PRO    HB1 4823   6.898   5.083   3.998
  321PRO    HB2 4824   6.813   4.966   4.105
  321PRO     CG 4825   6.815   4.918   3.890
  321PRO    HG1 4826   6.763   4.822   3.915
  321PRO    HG2 4827   6.743   4.987   3.843
  321PRO      C 4828   7.008   4.793   4.136
  321PRO      O 4829   7.021   4.824   4.254
  322ARG      N 4830   6.982   4.667   4.097
  322ARG     HN 4831   6.969   4.647   4.001
  322ARG     CA 4832   6.971   4.557   4.190
  322ARG     HA 4833   6.894   4.580   4.263
  322ARG     CB 4834   6.934   4.429   4.111
  322ARG    HB1 4835   7.019   4.398   4.045
  322ARG    HB2 4836   6.849   4.454   4.044
  322ARG     CG 4837   6.891   4.313   4.203
  322ARG    HG1 4838   6.807   4.352   4.265
  322ARG    HG2 4839   6.973   4.285   4.273
  322ARG     CD 4840   6.839   4.188   4.131
  322ARG    HD1 4841   6.761   4.214   4.056
  322ARG    HD2 4842   6.797   4.119   4.207
  322ARG     NE 4843   6.954   4.121   4.064
  322ARG     HE 4844   7.038   4.173   4.046
  322ARG     CZ 4845   6.957   3.993   4.029
  322ARG    NH1 4846   6.852   3.915   4.047
  322ARG   HH11 4847   6.772   3.952   4.095
  322ARG   HH12 4848   6.855   3.824   4.008
  322ARG    NH2 4849   7.064   3.941   3.972
  322ARG   HH21 4850   7.143   4.000   3.960
  322ARG   HH22 4851   7.084   3.845   3.983
  322ARG      C 4852   7.101   4.533   4.265
  322ARG      O 4853   7.108   4.526   4.387
  323VAL      N 4854   7.210   4.525   4.189
  323VAL     HN 4855   7.205   4.538   4.090
  323VAL     CA 4856   7.342   4.498   4.239
  323VAL     HA 4857   7.334   4.413   4.306
  323VAL     CB 4858   7.429   4.456   4.123
  323VAL     HB 4859   7.528   4.426   4.163
  323VAL    CG1 4860   7.358   4.341   4.050
  323VAL   HG11 4861   7.273   4.379   3.990
  323VAL   HG12 4862   7.317   4.266   4.120
  323VAL   HG13 4863   7.426   4.290   3.979
  323VAL    CG2 4864   7.453   4.569   4.023
  323VAL   HG21 4865   7.516   4.650   4.065
  323VAL   HG22 4866   7.357   4.610   3.989
  323VAL   HG23 4867   7.504   4.531   3.932
  323VAL      C 4868   7.402   4.610   4.321
  323VAL      O 4869   7.460   4.588   4.427
  324LEU      N 4870   7.385   4.737   4.277
  324LEU     HN 4871   7.338   4.756   4.191
  324LEU     CA 4872   7.432   4.853   4.349
  324LEU     HA 4873   7.536   4.838   4.372
  324LEU     CB 4874   7.417   4.979   4.262
  324LEU    HB1 4875   7.448   5.070   4.319
  324LEU    HB2 4876   7.310   4.991   4.234
  324LEU     CG 4877   7.499   4.977   4.131
  324LEU     HG 4878   7.466   4.890   4.069
  324LEU    CD1 4879   7.471   5.104   4.049
  324LEU   HD11 4880   7.500   5.195   4.106
  324LEU   HD12 4881   7.363   5.111   4.023
  324LEU   HD13 4882   7.529   5.101   3.955
  324LEU    CD2 4883   7.650   4.963   4.156
  324LEU   HD21 4884   7.674   4.865   4.202
  324LEU   HD22 4885   7.685   5.044   4.223
  324LEU   HD23 4886   7.705   4.970   4.060
  324LEU      C 4887   7.363   4.871   4.484
  324LEU      O 4888   7.427   4.903   4.584
  325THR      N 4889   7.230   4.848   4.489
  325THR     HN 4890   7.180   4.830   4.405
  325THR     CA 4891   7.152   4.846   4.613
  325THR     HA 4892   7.165   4.942   4.662
  325THR     CB 4893   7.003   4.824   4.588
  325THR     HB 4894   6.985   4.725   4.540
  325THR    OG1 4895   6.953   4.924   4.500
  325THR    HG1 4896   6.975   4.896   4.410
  325THR    CG2 4897   6.922   4.835   4.718
  325THR   HG21 4898   6.942   4.932   4.768
  325THR   HG22 4899   6.946   4.753   4.788
  325THR   HG23 4900   6.813   4.830   4.696
  325THR      C 4901   7.199   4.740   4.711
  325THR      O 4902   7.221   4.766   4.829
  326ILE      N 4903   7.220   4.617   4.661
  326ILE     HN 4904   7.196   4.595   4.566
  326ILE     CA 4905   7.275   4.508   4.740
  326ILE     HA 4906   7.216   4.499   4.830
  326ILE     CB 4907   7.264   4.378   4.662
  326ILE     HB 4908   7.312   4.391   4.562
  326ILE    CG2 4909   7.336   4.264   4.735
  326ILE   HG21 4910   7.302   4.258   4.841
  326ILE   HG22 4911   7.446   4.279   4.736
  326ILE   HG23 4912   7.315   4.167   4.686
  326ILE    CG1 4913   7.116   4.340   4.635
  326ILE   HG11 4914   7.114   4.256   4.561
  326ILE   HG12 4915   7.061   4.424   4.589
  326ILE     CD 4916   7.038   4.297   4.759
  326ILE    HD1 4917   7.038   4.376   4.837
  326ILE    HD2 4918   7.081   4.204   4.799
  326ILE    HD3 4919   6.932   4.276   4.732
  326ILE      C 4920   7.418   4.535   4.787
  326ILE      O 4921   7.451   4.519   4.905
  327GLY      N 4922   7.506   4.584   4.698
  327GLY     HN 4923   7.479   4.593   4.601
  327GLY     CA 4924   7.645   4.616   4.728
  327GLY    HA1 4925   7.691   4.646   4.636
  327GLY    HA2 4926   7.691   4.529   4.773
  327GLY      C 4927   7.666   4.728   4.825
  327GLY      O 4928   7.752   4.719   4.912
  328GLY      N 4929   7.586   4.836   4.816
  328GLY     HN 4930   7.520   4.845   4.741
  328GLY     CA 4931   7.593   4.945   4.913
  328GLY    HA1 4932   7.527   5.023   4.877
  328GLY    HA2 4933   7.695   4.978   4.922
  328GLY      C 4934   7.544   4.906   5.049
  328GLY      O 4935   7.606   4.934   5.151
  329GLY      N 4936   7.430   4.834   5.057
  329GLY     HN 4937   7.380   4.809   4.974
  329GLY     CA 4938   7.372   4.793   5.185
  329GLY    HA1 4939   7.276   4.751   5.166
  329GLY    HA2 4940   7.368   4.879   5.251
  329GLY      C 4941   7.453   4.687   5.255
  329GLY      O 4942   7.450   4.673   5.377
  330TYR      N 4943   7.531   4.611   5.177
  330TYR     HN 4944   7.519   4.615   5.078
  330TYR     CA 4945   7.632   4.521   5.228
  330TYR     HA 4946   7.581   4.456   5.297
  330TYR     CB 4947   7.685   4.435   5.109
  330TYR    HB1 4948   7.716   4.502   5.026
  330TYR    HB2 4949   7.602   4.371   5.071
  330TYR     CG 4950   7.801   4.346   5.143
  330TYR    CD1 4951   7.786   4.251   5.241
  330TYR    HD1 4952   7.686   4.231   5.266
  330TYR    CE1 4953   7.897   4.191   5.303
  330TYR    HE1 4954   7.897   4.144   5.397
  330TYR     CZ 4955   8.020   4.193   5.245
  330TYR     OH 4956   8.130   4.124   5.301
  330TYR     HH 4957   8.208   4.154   5.255
  330TYR    CD2 4958   7.926   4.351   5.083
  330TYR    HD2 4959   7.940   4.419   5.001
  330TYR    CE2 4960   8.030   4.266   5.130
  330TYR    HE2 4961   8.123   4.263   5.082
  330TYR      C 4962   7.736   4.592   5.318
  330TYR      O 4963   7.757   4.548   5.431
  331LEU      N 4964   7.790   4.711   5.277
  331LEU     HN 4965   7.772   4.743   5.184
  331LEU     CA 4966   7.870   4.802   5.362
  331LEU     HA 4967   7.959   4.754   5.396
  331LEU     CB 4968   7.922   4.928   5.287
  331LEU    HB1 4969   7.951   5.009   5.359
  331LEU    HB2 4970   7.840   4.969   5.225
  331LEU     CG 4971   8.046   4.905   5.198
  331LEU     HG 4972   8.030   4.807   5.148
  331LEU    CD1 4973   8.060   5.009   5.087
  331LEU   HD11 4974   8.085   5.108   5.131
  331LEU   HD12 4975   7.967   5.019   5.028
  331LEU   HD13 4976   8.142   4.981   5.018
  331LEU    CD2 4977   8.178   4.904   5.277
  331LEU   HD21 4978   8.168   4.854   5.375
  331LEU   HD22 4979   8.212   5.008   5.297
  331LEU   HD23 4980   8.257   4.854   5.218
  331LEU      C 4981   7.796   4.846   5.486
  331LEU      O 4982   7.850   4.847   5.597
  332LEU      N 4983   7.668   4.885   5.471
  332LEU     HN 4984   7.629   4.886   5.379
  332LEU     CA 4985   7.586   4.930   5.581
  332LEU     HA 4986   7.640   5.010   5.629
  332LEU     CB 4987   7.452   4.986   5.529
  332LEU    HB1 4988   7.391   4.905   5.485
  332LEU    HB2 4989   7.473   5.060   5.449
  332LEU     CG 4990   7.367   5.058   5.637
  332LEU     HG 4991   7.350   4.989   5.722
  332LEU    CD1 4992   7.439   5.181   5.693
  332LEU   HD11 4993   7.476   5.246   5.611
  332LEU   HD12 4994   7.526   5.151   5.756
  332LEU   HD13 4995   7.370   5.240   5.757
  332LEU    CD2 4996   7.229   5.094   5.580
  332LEU   HD21 4997   7.175   5.002   5.548
  332LEU   HD22 4998   7.239   5.161   5.493
  332LEU   HD23 4999   7.168   5.146   5.658
  332LEU      C 5000   7.560   4.825   5.688
  332LEU      O 5001   7.565   4.853   5.808
  333PHE      N 5002   7.532   4.700   5.650
  333PHE     HN 5003   7.522   4.677   5.553
  333PHE     CA 5004   7.510   4.597   5.750
  333PHE     HA 5005   7.437   4.635   5.820
  333PHE     CB 5006   7.452   4.475   5.684
  333PHE    HB1 5007   7.526   4.439   5.608
  333PHE    HB2 5008   7.359   4.506   5.631
  333PHE     CG 5009   7.418   4.362   5.778
  333PHE    CD1 5010   7.285   4.347   5.821
  333PHE    HD1 5011   7.212   4.423   5.797
  333PHE    CE1 5012   7.245   4.232   5.891
  333PHE    HE1 5013   7.143   4.222   5.923
  333PHE     CZ 5014   7.336   4.129   5.913
  333PHE     HZ 5015   7.304   4.039   5.963
  333PHE    CD2 5016   7.510   4.260   5.809
  333PHE    HD2 5017   7.614   4.271   5.781
  333PHE    CE2 5018   7.468   4.143   5.871
  333PHE    HE2 5019   7.538   4.061   5.885
  333PHE      C 5020   7.631   4.560   5.831
  333PHE      O 5021   7.619   4.535   5.951
  334GLY      N 5022   7.751   4.557   5.770
  334GLY     HN 5023   7.756   4.571   5.671
  334GLY     CA 5024   7.875   4.540   5.845
  334GLY    HA1 5025   7.957   4.546   5.775
  334GLY    HA2 5026   7.870   4.446   5.898
  334GLY      C 5027   7.896   4.648   5.948
  334GLY      O 5028   7.938   4.621   6.061
  335ALA      N 5029   7.865   4.775   5.912
  335ALA     HN 5030   7.834   4.795   5.819
  335ALA     CA 5031   7.872   4.888   6.003
  335ALA     HA 5032   7.973   4.893   6.042
  335ALA     CB 5033   7.841   5.017   5.925
  335ALA    HB1 5034   7.737   5.016   5.885
  335ALA    HB2 5035   7.911   5.026   5.839
  335ALA    HB3 5036   7.853   5.106   5.989
  335ALA      C 5037   7.779   4.877   6.125
  335ALA      O 5038   7.820   4.900   6.239
  336MET      N 5039   7.652   4.836   6.103
  336MET     HN 5040   7.621   4.822   6.008
  336MET     CA 5041   7.556   4.809   6.208
  336MET     HA 5042   7.552   4.896   6.272
  336MET     CB 5043   7.413   4.784   6.155
  336MET    HB1 5044   7.347   4.756   6.240
  336MET    HB2 5045   7.414   4.699   6.083
  336MET     CG 5046   7.351   4.909   6.089
  336MET    HG1 5047   7.405   4.933   5.995
  336MET    HG2 5048   7.368   4.994   6.159
  336MET     SD 5049   7.173   4.895   6.058
  336MET     CE 5050   7.183   4.796   5.906
  336MET    HE1 5051   7.244   4.705   5.919
  336MET    HE2 5052   7.226   4.855   5.823
  336MET    HE3 5053   7.081   4.765   5.875
  336MET      C 5054   7.597   4.695   6.300
  336MET      O 5055   7.587   4.707   6.422
  337LEU      N 5056   7.648   4.584   6.245
  337LEU     HN 5057   7.650   4.571   6.145
  337LEU     CA 5058   7.704   4.477   6.327
  337LEU     HA 5059   7.627   4.446   6.397
  337LEU     CB 5060   7.748   4.356   6.242
  337LEU    HB1 5061   7.808   4.285   6.304
  337LEU    HB2 5062   7.813   4.392   6.159
  337LEU     CG 5063   7.633   4.273   6.181
  337LEU     HG 5064   7.572   4.338   6.115
  337LEU    CD1 5065   7.697   4.161   6.097
  337LEU   HD11 5066   7.779   4.112   6.154
  337LEU   HD12 5067   7.739   4.203   6.003
  337LEU   HD13 5068   7.622   4.084   6.073
  337LEU    CD2 5069   7.541   4.211   6.287
  337LEU   HD21 5070   7.493   4.289   6.349
  337LEU   HD22 5071   7.598   4.142   6.354
  337LEU   HD23 5072   7.461   4.152   6.238
  337LEU      C 5073   7.821   4.518   6.414
  337LEU      O 5074   7.824   4.487   6.532
  338TYR      N 5075   7.920   4.593   6.360
  338TYR     HN 5076   7.921   4.614   6.262
  338TYR     CA 5077   8.032   4.641   6.441
  338TYR     HA 5078   8.079   4.555   6.487
  338TYR     CB 5079   8.137   4.714   6.352
  338TYR    HB1 5080   8.087   4.793   6.292
  338TYR    HB2 5081   8.182   4.641   6.281
  338TYR     CG 5082   8.248   4.779   6.433
  338TYR    CD1 5083   8.361   4.705   6.471
  338TYR    HD1 5084   8.370   4.601   6.441
  338TYR    CE1 5085   8.463   4.765   6.547
  338TYR    HE1 5086   8.549   4.707   6.576
  338TYR     CZ 5087   8.452   4.899   6.585
  338TYR     OH 5088   8.554   4.960   6.661
  338TYR     HH 5089   8.627   4.897   6.666
  338TYR    CD2 5090   8.238   4.913   6.473
  338TYR    HD2 5091   8.149   4.969   6.448
  338TYR    CE2 5092   8.339   4.973   6.549
  338TYR    HE2 5093   8.331   5.076   6.579
  338TYR      C 5094   7.986   4.730   6.557
  338TYR      O 5095   8.024   4.712   6.673
  339GLY      N 5096   7.893   4.823   6.528
  339GLY     HN 5097   7.865   4.836   6.432
  339GLY     CA 5098   7.831   4.911   6.626
  339GLY    HA1 5099   7.765   4.977   6.574
  339GLY    HA2 5100   7.909   4.963   6.680
  339GLY      C 5101   7.748   4.836   6.727
  339GLY      O 5102   7.722   4.884   6.836
  340SER      N 5103   7.706   4.713   6.695
  340SER     HN 5104   7.724   4.674   6.604
  340SER     CA 5105   7.624   4.633   6.785
  340SER     HA 5106   7.564   4.699   6.846
  340SER     CB 5107   7.528   4.541   6.707
  340SER    HB1 5108   7.583   4.464   6.650
  340SER    HB2 5109   7.469   4.602   6.634
  340SER     OG 5110   7.437   4.479   6.796
  340SER    HG1 5111   7.491   4.447   6.870
  340SER      C 5112   7.705   4.543   6.877
  340SER      O 5113   7.648   4.471   6.959
  341PHE      N 5114   7.840   4.544   6.871
  341PHE     HN 5115   7.886   4.599   6.801
  341PHE     CA 5116   7.921   4.458   6.956
  341PHE     HA 5117   7.861   4.415   7.034
  341PHE     CB 5118   7.988   4.343   6.874
  341PHE    HB1 5119   8.051   4.278   6.939
  341PHE    HB2 5120   8.050   4.386   6.793
  341PHE     CG 5121   7.881   4.256   6.813
  341PHE    CD1 5122   7.782   4.198   6.893
  341PHE    HD1 5123   7.787   4.208   7.001
  341PHE    CE1 5124   7.668   4.139   6.836
  341PHE    HE1 5125   7.589   4.102   6.900
  341PHE     CZ 5126   7.657   4.132   6.696
  341PHE     HZ 5127   7.568   4.090   6.652
  341PHE    CD2 5128   7.873   4.239   6.673
  341PHE    HD2 5129   7.949   4.283   6.610
  341PHE    CE2 5130   7.761   4.179   6.615
  341PHE    HE2 5131   7.753   4.174   6.508
  341PHE      C 5132   8.030   4.532   7.030
  341PHE      O 5133   8.070   4.490   7.138
  342PHE      N 5134   8.076   4.648   6.979
  342PHE     HN 5135   8.043   4.680   6.891
  342PHE     CA 5136   8.193   4.716   7.032
  342PHE     HA 5137   8.221   4.675   7.129
  342PHE     CB 5138   8.313   4.705   6.935
  342PHE    HB1 5139   8.405   4.751   6.978
  342PHE    HB2 5140   8.290   4.757   6.839
  342PHE     CG 5141   8.345   4.561   6.904
  342PHE    CD1 5142   8.421   4.483   6.993
  342PHE    HD1 5143   8.455   4.524   7.086
  342PHE    CE1 5144   8.452   4.350   6.960
  342PHE    HE1 5145   8.511   4.290   7.028
  342PHE     CZ 5146   8.408   4.294   6.840
  342PHE     HZ 5147   8.435   4.192   6.815
  342PHE    CD2 5148   8.302   4.504   6.783
  342PHE    HD2 5149   8.245   4.564   6.714
  342PHE    CE2 5150   8.332   4.371   6.751
  342PHE    HE2 5151   8.297   4.328   6.658
  342PHE      C 5152   8.164   4.864   7.055
  342PHE      O 5153   8.246   4.950   7.024
  343MET      N 5154   8.045   4.896   7.108
  343MET     HN 5155   7.977   4.826   7.126
  343MET     CA 5156   8.000   5.034   7.121
  343MET     HA 5157   8.083   5.102   7.110
  343MET     CB 5158   7.894   5.059   7.011
  343MET    HB1 5159   7.802   5.001   7.035
  343MET    HB2 5160   7.934   5.018   6.916
  343MET     CG 5161   7.855   5.205   6.985
  343MET    HG1 5162   7.809   5.250   7.076
  343MET    HG2 5163   7.775   5.200   6.908
  343MET     SD 5164   7.991   5.309   6.922
  343MET     CE 5165   8.012   5.400   7.077
  343MET    HE1 5166   8.039   5.332   7.160
  343MET    HE2 5167   7.918   5.452   7.105
  343MET    HE3 5168   8.092   5.476   7.067
  343MET      C 5169   7.940   5.057   7.258
  343MET      O 5170   7.825   5.094   7.272
  344HSD      N 5171   8.017   5.035   7.366
  344HSD     HN 5172   8.112   5.009   7.358
  344HSD     CA 5173   7.970   5.065   7.499
  344HSD     HA 5174   7.862   5.054   7.505
  344HSD     CB 5175   8.036   4.972   7.604
  344HSD    HB1 5176   8.005   4.867   7.582
  344HSD    HB2 5177   7.998   4.996   7.706
  344HSD    ND1 5178   8.262   5.069   7.675
  344HSD    HD1 5179   8.228   5.150   7.724
  344HSD     CG 5180   8.187   4.978   7.603
  344HSD    CE1 5181   8.392   5.039   7.654
  344HSD    HE1 5182   8.474   5.095   7.698
  344HSD    NE2 5183   8.405   4.936   7.574
  344HSD    CD2 5184   8.277   4.897   7.542
  344HSD    HD2 5185   8.260   4.811   7.478
  344HSD      C 5186   8.002   5.209   7.534
  344HSD      O 5187   8.081   5.277   7.469
  345ARG      N 5188   7.944   5.260   7.643
  345ARG     HN 5189   7.860   5.217   7.681
  345ARG     CA 5190   7.979   5.389   7.695
  345ARG     HA 5191   7.957   5.461   7.618
  345ARG     CB 5192   7.888   5.416   7.816
  345ARG    HB1 5193   7.913   5.341   7.895
  345ARG    HB2 5194   7.783   5.394   7.785
  345ARG     CG 5195   7.893   5.558   7.871
  345ARG    HG1 5196   7.803   5.613   7.834
  345ARG    HG2 5197   7.981   5.614   7.834
  345ARG     CD 5198   7.890   5.554   8.023
  345ARG    HD1 5199   7.981   5.505   8.065
  345ARG    HD2 5200   7.800   5.499   8.058
  345ARG     NE 5201   7.880   5.693   8.073
  345ARG     HE 5202   7.790   5.726   8.103
  345ARG     CZ 5203   7.978   5.783   8.074
  345ARG    NH1 5204   8.097   5.758   8.022
  345ARG   HH11 5205   8.113   5.665   7.991
  345ARG   HH12 5206   8.165   5.832   8.015
  345ARG    NH2 5207   7.947   5.901   8.123
  345ARG   HH21 5208   7.853   5.911   8.156
  345ARG   HH22 5209   8.004   5.979   8.097
  345ARG      C 5210   8.127   5.407   7.735
  345ARG      O 5211   8.190   5.326   7.802
  346GLY      N 5212   8.185   5.521   7.696
  346GLY     HN 5213   8.133   5.583   7.637
  346GLY     CA 5214   8.317   5.562   7.740
  346GLY    HA1 5215   8.342   5.517   7.835
  346GLY    HA2 5216   8.318   5.670   7.745
  346GLY      C 5217   8.426   5.526   7.644
  346GLY      O 5218   8.542   5.538   7.681
  347VAL      N 5219   8.394   5.479   7.522
  347VAL     HN 5220   8.301   5.453   7.498
  347VAL     CA 5221   8.490   5.460   7.414
  347VAL     HA 5222   8.575   5.410   7.458
  347VAL     CB 5223   8.437   5.368   7.303
  347VAL     HB 5224   8.517   5.349   7.229
  347VAL    CG1 5225   8.400   5.231   7.365
  347VAL   HG11 5226   8.319   5.240   7.440
  347VAL   HG12 5227   8.488   5.184   7.414
  347VAL   HG13 5228   8.364   5.162   7.285
  347VAL    CG2 5229   8.318   5.429   7.227
  347VAL   HG21 5230   8.348   5.524   7.176
  347VAL   HG22 5231   8.233   5.450   7.295
  347VAL   HG23 5232   8.284   5.358   7.150
  347VAL      C 5233   8.537   5.595   7.357
  347VAL      O 5234   8.463   5.693   7.366
  348PRO      N 5235   8.660   5.609   7.305
  348PRO     CD 5236   8.762   5.503   7.299
  348PRO    HD1 5237   8.718   5.405   7.271
  348PRO    HD2 5238   8.811   5.497   7.398
  348PRO     CA 5239   8.704   5.728   7.232
  348PRO     HA 5240   8.689   5.813   7.297
  348PRO     CB 5241   8.853   5.701   7.203
  348PRO    HB1 5242   8.912   5.732   7.292
  348PRO    HB2 5243   8.892   5.754   7.114
  348PRO     CG 5244   8.860   5.549   7.191
  348PRO    HG1 5245   8.822   5.516   7.092
  348PRO    HG2 5246   8.963   5.510   7.207
  348PRO      C 5247   8.624   5.757   7.105
  348PRO      O 5248   8.544   5.677   7.058
  349TYR      N 5249   8.650   5.874   7.045
  349TYR     HN 5250   8.716   5.937   7.084
  349TYR     CA 5251   8.577   5.918   6.927
  349TYR     HA 5252   8.474   5.884   6.936
  349TYR     CB 5253   8.576   6.074   6.925
  349TYR    HB1 5254   8.680   6.113   6.937
  349TYR    HB2 5255   8.516   6.110   7.012
  349TYR     CG 5256   8.517   6.133   6.800
  349TYR    CD1 5257   8.379   6.120   6.776
  349TYR    HD1 5258   8.318   6.069   6.849
  349TYR    CE1 5259   8.322   6.172   6.659
  349TYR    HE1 5260   8.216   6.160   6.641
  349TYR     CZ 5261   8.402   6.238   6.566
  349TYR     OH 5262   8.351   6.288   6.445
  349TYR     HH 5263   8.262   6.254   6.431
  349TYR    CD2 5264   8.596   6.200   6.706
  349TYR    HD2 5265   8.703   6.211   6.722
  349TYR    CE2 5266   8.539   6.253   6.590
  349TYR    HE2 5267   8.600   6.302   6.516
  349TYR      C 5268   8.630   5.860   6.797
  349TYR      O 5269   8.562   5.787   6.726
  350PHE      N 5270   8.756   5.893   6.762
  350PHE     HN 5271   8.808   5.956   6.817
  350PHE     CA 5272   8.816   5.850   6.637
  350PHE     HA 5273   8.745   5.878   6.560
  350PHE     CB 5274   8.942   5.937   6.605
  350PHE    HB1 5275   9.002   5.954   6.697
  350PHE    HB2 5276   8.909   6.036   6.567
  350PHE     CG 5277   9.029   5.872   6.502
  350PHE    CD1 5278   9.143   5.802   6.542
  350PHE    HD1 5279   9.177   5.807   6.644
  350PHE    CE1 5280   9.207   5.716   6.452
  350PHE    HE1 5281   9.289   5.655   6.487
  350PHE     CZ 5282   9.164   5.708   6.319
  350PHE     HZ 5283   9.213   5.642   6.250
  350PHE    CD2 5284   8.985   5.863   6.369
  350PHE    HD2 5285   8.894   5.914   6.338
  350PHE    CE2 5286   9.053   5.782   6.278
  350PHE    HE2 5287   9.016   5.772   6.177
  350PHE      C 5288   8.828   5.698   6.614
  350PHE      O 5289   8.788   5.654   6.506
  351PRO      N 5290   8.872   5.613   6.707
  351PRO     CD 5291   8.961   5.653   6.816
  351PRO    HD1 5292   8.899   5.689   6.901
  351PRO    HD2 5293   9.031   5.733   6.784
  351PRO     CA 5294   8.885   5.471   6.676
  351PRO     HA 5295   8.942   5.459   6.585
  351PRO     CB 5296   8.956   5.413   6.800
  351PRO    HB1 5297   9.018   5.324   6.774
  351PRO    HB2 5298   8.883   5.382   6.879
  351PRO     CG 5299   9.040   5.528   6.855
  351PRO    HG1 5300   9.054   5.519   6.965
  351PRO    HG2 5301   9.139   5.528   6.805
  351PRO      C 5302   8.750   5.404   6.656
  351PRO      O 5303   8.733   5.327   6.562
  352ASN      N 5304   8.654   5.428   6.747
  352ASN     HN 5305   8.672   5.490   6.822
  352ASN     CA 5306   8.534   5.347   6.755
  352ASN     HA 5307   8.548   5.254   6.700
  352ASN     CB 5308   8.505   5.314   6.903
  352ASN    HB1 5309   8.410   5.257   6.916
  352ASN    HB2 5310   8.499   5.407   6.963
  352ASN     CG 5311   8.619   5.230   6.961
  352ASN    OD1 5312   8.696   5.276   7.045
  352ASN    ND2 5313   8.628   5.103   6.916
  352ASN   HD21 5314   8.566   5.070   6.845
  352ASN   HD22 5315   8.699   5.046   6.956
  352ASN      C 5316   8.410   5.411   6.693
  352ASN      O 5317   8.330   5.342   6.632
  353LEU      N 5318   8.391   5.544   6.706
  353LEU     HN 5319   8.456   5.602   6.755
  353LEU     CA 5320   8.268   5.605   6.659
  353LEU     HA 5321   8.189   5.531   6.655
  353LEU     CB 5322   8.223   5.718   6.756
  353LEU    HB1 5323   8.302   5.796   6.760
  353LEU    HB2 5324   8.216   5.673   6.857
  353LEU     CG 5325   8.088   5.785   6.722
  353LEU     HG 5326   8.094   5.834   6.622
  353LEU    CD1 5327   7.971   5.686   6.719
  353LEU   HD11 5328   7.963   5.632   6.816
  353LEU   HD12 5329   7.984   5.611   6.638
  353LEU   HD13 5330   7.875   5.739   6.700
  353LEU    CD2 5331   8.059   5.896   6.824
  353LEU   HD21 5332   8.133   5.977   6.814
  353LEU   HD22 5333   8.064   5.856   6.928
  353LEU   HD23 5334   7.958   5.939   6.808
  353LEU      C 5335   8.279   5.662   6.518
  353LEU      O 5336   8.182   5.661   6.443
  354VAL      N 5337   8.396   5.713   6.475
  354VAL     HN 5338   8.474   5.720   6.538
  354VAL     CA 5339   8.410   5.767   6.340
  354VAL     HA 5340   8.329   5.838   6.325
  354VAL     CB 5341   8.542   5.843   6.324
  354VAL     HB 5342   8.626   5.778   6.356
  354VAL    CG1 5343   8.567   5.889   6.179
  354VAL   HG11 5344   8.480   5.948   6.142
  354VAL   HG12 5345   8.585   5.804   6.110
  354VAL   HG13 5346   8.657   5.954   6.175
  354VAL    CG2 5347   8.537   5.967   6.414
  354VAL   HG21 5348   8.515   5.942   6.520
  354VAL   HG22 5349   8.458   6.036   6.378
  354VAL   HG23 5350   8.634   6.022   6.411
  354VAL      C 5351   8.396   5.665   6.228
  354VAL      O 5352   8.318   5.682   6.134
  355MET      N 5353   8.471   5.554   6.236
  355MET     HN 5354   8.534   5.542   6.312
  355MET     CA 5355   8.478   5.454   6.132
  355MET     HA 5356   8.507   5.506   6.042
  355MET     CB 5357   8.590   5.350   6.162
  355MET    HB1 5358   8.601   5.281   6.076
  355MET    HB2 5359   8.562   5.289   6.251
  355MET     CG 5360   8.728   5.414   6.192
  355MET    HG1 5361   8.804   5.333   6.195
  355MET    HG2 5362   8.725   5.457   6.295
  355MET     SD 5363   8.781   5.544   6.076
  355MET     CE 5364   8.794   5.441   5.927
  355MET    HE1 5365   8.699   5.389   5.904
  355MET    HE2 5366   8.874   5.365   5.938
  355MET    HE3 5367   8.819   5.504   5.838
  355MET      C 5368   8.347   5.385   6.095
  355MET      O 5369   8.318   5.377   5.975
  356PRO      N 5370   8.259   5.339   6.185
  356PRO     CD 5371   8.287   5.312   6.326
  356PRO    HD1 5372   8.336   5.397   6.378
  356PRO    HD2 5373   8.350   5.221   6.334
  356PRO     CA 5374   8.135   5.275   6.143
  356PRO     HA 5375   8.156   5.200   6.069
  356PRO     CB 5376   8.076   5.214   6.272
  356PRO    HB1 5377   8.102   5.106   6.276
  356PRO    HB2 5378   7.966   5.223   6.280
  356PRO     CG 5379   8.149   5.287   6.385
  356PRO    HG1 5380   8.099   5.384   6.407
  356PRO    HG2 5381   8.153   5.227   6.479
  356PRO      C 5382   8.040   5.375   6.081
  356PRO      O 5383   7.966   5.337   5.990
  357ILE      N 5384   8.041   5.501   6.126
  357ILE     HN 5385   8.098   5.527   6.203
  357ILE     CA 5386   7.966   5.608   6.062
  357ILE     HA 5387   7.863   5.577   6.055
  357ILE     CB 5388   7.972   5.735   6.146
  357ILE     HB 5389   8.079   5.765   6.158
  357ILE    CG2 5390   7.898   5.850   6.074
  357ILE   HG21 5391   7.795   5.819   6.047
  357ILE   HG22 5392   7.951   5.882   5.983
  357ILE   HG23 5393   7.890   5.938   6.142
  357ILE    CG1 5394   7.916   5.713   6.289
  357ILE   HG11 5395   7.934   5.806   6.347
  357ILE   HG12 5396   7.973   5.632   6.340
  357ILE     CD 5397   7.767   5.678   6.299
  357ILE    HD1 5398   7.748   5.581   6.248
  357ILE    HD2 5399   7.706   5.757   6.252
  357ILE    HD3 5400   7.736   5.667   6.405
  357ILE      C 5401   8.011   5.634   5.918
  357ILE      O 5402   7.928   5.645   5.826
  358VAL      N 5403   8.143   5.642   5.892
  358VAL     HN 5404   8.208   5.639   5.969
  358VAL     CA 5405   8.200   5.658   5.758
  358VAL     HA 5406   8.152   5.744   5.714
  358VAL     CB 5407   8.351   5.684   5.762
  358VAL     HB 5408   8.400   5.604   5.822
  358VAL    CG1 5409   8.412   5.684   5.620
  358VAL   HG11 5410   8.361   5.758   5.555
  358VAL   HG12 5411   8.407   5.585   5.571
  358VAL   HG13 5412   8.519   5.713   5.626
  358VAL    CG2 5413   8.377   5.820   5.830
  358VAL   HG21 5414   8.340   5.822   5.934
  358VAL   HG22 5415   8.327   5.902   5.773
  358VAL   HG23 5416   8.486   5.841   5.832
  358VAL      C 5417   8.169   5.542   5.665
  358VAL      O 5418   8.123   5.563   5.552
  359VAL      N 5419   8.187   5.416   5.710
  359VAL     HN 5420   8.228   5.400   5.801
  359VAL     CA 5421   8.154   5.297   5.631
  359VAL     HA 5422   8.208   5.303   5.537
  359VAL     CB 5423   8.195   5.168   5.703
  359VAL     HB 5424   8.148   5.165   5.804
  359VAL    CG1 5425   8.150   5.044   5.622
  359VAL   HG11 5426   8.187   5.052   5.518
  359VAL   HG12 5427   8.040   5.032   5.620
  359VAL   HG13 5428   8.194   4.952   5.667
  359VAL    CG2 5429   8.348   5.163   5.720
  359VAL   HG21 5430   8.387   5.252   5.774
  359VAL   HG22 5431   8.396   5.156   5.621
  359VAL   HG23 5432   8.377   5.072   5.778
  359VAL      C 5433   8.007   5.292   5.596
  359VAL      O 5434   7.968   5.266   5.482
  360GLY      N 5435   7.919   5.323   5.695
  360GLY     HN 5436   7.953   5.340   5.787
  360GLY     CA 5437   7.775   5.322   5.676
  360GLY    HA1 5438   7.729   5.342   5.772
  360GLY    HA2 5439   7.746   5.227   5.635
  360GLY      C 5440   7.725   5.428   5.582
  360GLY      O 5441   7.638   5.403   5.500
  361GLY      N 5442   7.782   5.550   5.590
  361GLY     HN 5443   7.848   5.570   5.663
  361GLY     CA 5444   7.750   5.660   5.499
  361GLY    HA1 5445   7.811   5.745   5.525
  361GLY    HA2 5446   7.644   5.681   5.507
  361GLY      C 5447   7.776   5.630   5.353
  361GLY      O 5448   7.692   5.656   5.267
  362ILE      N 5449   7.892   5.569   5.323
  362ILE     HN 5450   7.960   5.555   5.394
  362ILE     CA 5451   7.925   5.522   5.188
  362ILE     HA 5452   7.913   5.606   5.121
  362ILE     CB 5453   8.071   5.478   5.178
  362ILE     HB 5454   8.092   5.405   5.260
  362ILE    CG2 5455   8.099   5.410   5.042
  362ILE   HG21 5456   8.072   5.478   4.958
  362ILE   HG22 5457   8.044   5.315   5.031
  362ILE   HG23 5458   8.208   5.387   5.034
  362ILE    CG1 5459   8.162   5.601   5.199
  362ILE   HG11 5460   8.118   5.666   5.277
  362ILE   HG12 5461   8.164   5.661   5.105
  362ILE     CD 5462   8.304   5.568   5.244
  362ILE    HD1 5463   8.362   5.525   5.161
  362ILE    HD2 5464   8.302   5.496   5.329
  362ILE    HD3 5465   8.356   5.661   5.277
  362ILE      C 5466   7.829   5.415   5.138
  362ILE      O 5467   7.781   5.421   5.025
  363GLY      N 5468   7.792   5.318   5.224
  363GLY     HN 5469   7.834   5.313   5.315
  363GLY     CA 5470   7.692   5.218   5.188
  363GLY    HA1 5471   7.681   5.151   5.271
  363GLY    HA2 5472   7.726   5.167   5.098
  363GLY      C 5473   7.555   5.275   5.158
  363GLY      O 5474   7.491   5.237   5.060
  364ILE      N 5475   7.508   5.369   5.241
  364ILE     HN 5476   7.558   5.393   5.325
  364ILE     CA 5477   7.383   5.441   5.217
  364ILE     HA 5478   7.305   5.367   5.204
  364ILE     CB 5479   7.345   5.528   5.337
  364ILE     HB 5480   7.433   5.592   5.363
  364ILE    CG2 5481   7.226   5.621   5.303
  364ILE   HG21 5482   7.140   5.562   5.266
  364ILE   HG22 5483   7.253   5.697   5.226
  364ILE   HG23 5484   7.194   5.677   5.393
  364ILE    CG1 5485   7.311   5.439   5.458
  364ILE   HG11 5486   7.377   5.349   5.458
  364ILE   HG12 5487   7.207   5.403   5.447
  364ILE     CD 5488   7.329   5.511   5.593
  364ILE    HD1 5489   7.274   5.607   5.593
  364ILE    HD2 5490   7.436   5.533   5.612
  364ILE    HD3 5491   7.291   5.448   5.676
  364ILE      C 5492   7.385   5.522   5.089
  364ILE      O 5493   7.294   5.514   5.007
  365GLY      N 5494   7.495   5.598   5.065
  365GLY     HN 5495   7.567   5.603   5.134
  365GLY     CA 5496   7.512   5.676   4.943
  365GLY    HA1 5497   7.609   5.723   4.949
  365GLY    HA2 5498   7.431   5.748   4.937
  365GLY      C 5499   7.508   5.595   4.817
  365GLY      O 5500   7.447   5.634   4.718
  366MET      N 5501   7.570   5.475   4.819
  366MET     HN 5502   7.625   5.447   4.898
  366MET     CA 5503   7.563   5.383   4.707
  366MET     HA 5504   7.600   5.436   4.621
  366MET     CB 5505   7.654   5.259   4.727
  366MET    HB1 5506   7.618   5.175   4.662
  366MET    HB2 5507   7.645   5.226   4.833
  366MET     CG 5508   7.802   5.285   4.693
  366MET    HG1 5509   7.839   5.366   4.759
  366MET    HG2 5510   7.808   5.322   4.588
  366MET     SD 5511   7.909   5.138   4.712
  366MET     CE 5512   7.837   5.036   4.579
  366MET    HE1 5513   7.835   5.092   4.483
  366MET    HE2 5514   7.734   5.004   4.604
  366MET    HE3 5515   7.898   4.944   4.563
  366MET      C 5516   7.424   5.337   4.666
  366MET      O 5517   7.393   5.332   4.547
  367ALA      N 5518   7.338   5.301   4.764
  367ALA     HN 5519   7.368   5.306   4.859
  367ALA     CA 5520   7.207   5.245   4.738
  367ALA     HA 5521   7.213   5.182   4.649
  367ALA     CB 5522   7.165   5.157   4.857
  367ALA    HB1 5523   7.160   5.216   4.951
  367ALA    HB2 5524   7.238   5.075   4.872
  367ALA    HB3 5525   7.065   5.111   4.839
  367ALA      C 5526   7.099   5.348   4.710
  367ALA      O 5527   6.999   5.318   4.644
  368VAL      N 5528   7.113   5.473   4.758
  368VAL     HN 5529   7.190   5.495   4.819
  368VAL     CA 5530   7.014   5.578   4.736
  368VAL     HA 5531   6.918   5.541   4.771
  368VAL     CB 5532   7.048   5.702   4.819
  368VAL     HB 5533   7.154   5.730   4.800
  368VAL    CG1 5534   6.957   5.822   4.785
  368VAL   HG11 5535   6.850   5.793   4.792
  368VAL   HG12 5536   6.977   5.862   4.684
  368VAL   HG13 5537   6.976   5.904   4.858
  368VAL    CG2 5538   7.030   5.670   4.969
  368VAL   HG21 5539   7.063   5.567   4.994
  368VAL   HG22 5540   6.923   5.679   4.997
  368VAL   HG23 5541   7.089   5.741   5.030
  368VAL      C 5542   6.991   5.618   4.590
  368VAL      O 5543   6.877   5.629   4.543
  369VAL      N 5544   7.100   5.638   4.512
  369VAL     HN 5545   7.191   5.624   4.551
  369VAL     CA 5546   7.094   5.677   4.371
  369VAL     HA 5547   7.030   5.764   4.367
  369VAL     CB 5548   7.229   5.724   4.316
  369VAL     HB 5549   7.309   5.650   4.338
  369VAL    CG1 5550   7.224   5.746   4.163
  369VAL   HG11 5551   7.141   5.815   4.135
  369VAL   HG12 5552   7.210   5.650   4.109
  369VAL   HG13 5553   7.319   5.790   4.127
  369VAL    CG2 5554   7.268   5.856   4.386
  369VAL   HG21 5555   7.273   5.840   4.496
  369VAL   HG22 5556   7.195   5.936   4.365
  369VAL   HG23 5557   7.369   5.889   4.352
  369VAL      C 5558   7.024   5.575   4.281
  369VAL      O 5559   6.935   5.615   4.204
  370PRO      N 5560   7.047   5.444   4.288
  370PRO     CD 5561   7.170   5.387   4.344
  370PRO    HD1 5562   7.153   5.365   4.451
  370PRO    HD2 5563   7.258   5.453   4.333
  370PRO     CA 5564   6.980   5.349   4.201
  370PRO     HA 5565   6.988   5.383   4.099
  370PRO     CB 5566   7.054   5.216   4.225
  370PRO    HB1 5567   7.059   5.156   4.133
  370PRO    HB2 5568   7.009   5.156   4.307
  370PRO     CG 5569   7.194   5.258   4.268
  370PRO    HG1 5570   7.243   5.182   4.332
  370PRO    HG2 5571   7.258   5.278   4.179
  370PRO      C 5572   6.833   5.335   4.235
  370PRO      O 5573   6.750   5.326   4.144
  371LEU      N 5574   6.797   5.335   4.365
  371LEU     HN 5575   6.866   5.331   4.437
  371LEU     CA 5576   6.659   5.334   4.408
  371LEU     HA 5577   6.611   5.247   4.364
  371LEU     CB 5578   6.649   5.323   4.562
  371LEU    HB1 5579   6.546   5.347   4.597
  371LEU    HB2 5580   6.719   5.397   4.607
  371LEU     CG 5581   6.682   5.182   4.616
  371LEU     HG 5582   6.777   5.146   4.568
  371LEU    CD1 5583   6.706   5.188   4.768
  371LEU   HD11 5584   6.616   5.227   4.819
  371LEU   HD12 5585   6.792   5.254   4.792
  371LEU   HD13 5586   6.728   5.087   4.807
  371LEU    CD2 5587   6.570   5.082   4.583
  371LEU   HD21 5588   6.559   5.070   4.473
  371LEU   HD22 5589   6.473   5.117   4.624
  371LEU   HD23 5590   6.593   4.983   4.626
  371LEU      C 5591   6.579   5.454   4.359
  371LEU      O 5592   6.466   5.442   4.312
  372THR      N 5593   6.639   5.574   4.366
  372THR     HN 5594   6.731   5.579   4.405
  372THR     CA 5595   6.576   5.697   4.319
  372THR     HA 5596   6.479   5.703   4.367
  372THR     CB 5597   6.655   5.820   4.359
  372THR     HB 5598   6.752   5.824   4.305
  372THR    OG1 5599   6.682   5.817   4.498
  372THR    HG1 5600   6.742   5.743   4.515
  372THR    CG2 5601   6.573   5.947   4.331
  372THR   HG21 5602   6.472   5.938   4.377
  372THR   HG22 5603   6.561   5.965   4.223
  372THR   HG23 5604   6.622   6.036   4.377
  372THR      C 5605   6.549   5.700   4.169
  372THR      O 5606   6.439   5.732   4.125
  373LEU      N 5607   6.649   5.661   4.086
  373LEU     HN 5608   6.740   5.640   4.123
  373LEU     CA 5609   6.636   5.654   3.941
  373LEU     HA 5610   6.601   5.751   3.908
  373LEU     CB 5611   6.772   5.624   3.873
  373LEU    HB1 5612   6.757   5.602   3.765
  373LEU    HB2 5613   6.816   5.534   3.920
  373LEU     CG 5614   6.874   5.740   3.881
  373LEU     HG 5615   6.877   5.778   3.986
  373LEU    CD1 5616   7.015   5.690   3.847
  373LEU   HD11 5617   7.014   5.639   3.748
  373LEU   HD12 5618   7.051   5.619   3.924
  373LEU   HD13 5619   7.086   5.775   3.841
  373LEU    CD2 5620   6.837   5.856   3.788
  373LEU   HD21 5621   6.739   5.899   3.816
  373LEU   HD22 5622   6.831   5.819   3.683
  373LEU   HD23 5623   6.914   5.935   3.792
  373LEU      C 5624   6.529   5.557   3.893
  373LEU      O 5625   6.455   5.585   3.800
  374SER      N 5626   6.518   5.439   3.958
  374SER     HN 5627   6.583   5.418   4.031
  374SER     CA 5628   6.418   5.338   3.925
  374SER     HA 5629   6.414   5.328   3.818
  374SER     CB 5630   6.452   5.199   3.983
  374SER    HB1 5631   6.549   5.164   3.942
  374SER    HB2 5632   6.374   5.125   3.954
  374SER     OG 5633   6.463   5.201   4.125
  374SER    HG1 5634   6.542   5.251   4.148
  374SER      C 5635   6.277   5.374   3.969
  374SER      O 5636   6.180   5.326   3.911
  375ALA      N 5637   6.261   5.464   4.069
  375ALA     HN 5638   6.339   5.498   4.119
  375ALA     CA 5639   6.131   5.509   4.114
  375ALA     HA 5640   6.064   5.423   4.117
  375ALA     CB 5641   6.142   5.569   4.255
  375ALA    HB1 5642   6.208   5.658   4.255
  375ALA    HB2 5643   6.185   5.494   4.325
  375ALA    HB3 5644   6.042   5.598   4.294
  375ALA      C 5645   6.066   5.610   4.021
  375ALA      O 5646   5.945   5.630   4.025
  376ILE      N 5647   6.145   5.675   3.933
  376ILE     HN 5648   6.243   5.660   3.937
  376ILE     CA 5649   6.099   5.775   3.837
  376ILE     HA 5650   5.992   5.787   3.846
  376ILE     CB 5651   6.164   5.912   3.862
  376ILE     HB 5652   6.122   5.986   3.790
  376ILE    CG2 5653   6.124   5.958   4.003
  376ILE   HG21 5654   6.177   5.899   4.080
  376ILE   HG22 5655   6.014   5.946   4.019
  376ILE   HG23 5656   6.148   6.065   4.019
  376ILE    CG1 5657   6.318   5.908   3.843
  376ILE   HG11 5658   6.342   5.883   3.737
  376ILE   HG12 5659   6.362   5.829   3.907
  376ILE     CD 5660   6.387   6.041   3.877
  376ILE    HD1 5661   6.383   6.062   3.986
  376ILE    HD2 5662   6.338   6.125   3.824
  376ILE    HD3 5663   6.494   6.039   3.847
  376ILE      C 5664   6.124   5.728   3.694
  376ILE      O 5665   6.126   5.807   3.599
  377ALA      N 5666   6.143   5.597   3.676
  377ALA     HN 5667   6.140   5.534   3.754
  377ALA     CA 5668   6.174   5.537   3.548
  377ALA     HA 5669   6.226   5.610   3.486
  377ALA     CB 5670   6.267   5.416   3.568
  377ALA    HB1 5671   6.218   5.340   3.633
  377ALA    HB2 5672   6.361   5.449   3.617
  377ALA    HB3 5673   6.294   5.368   3.472
  377ALA      C 5674   6.048   5.495   3.473
  377ALA      O 5675   5.955   5.438   3.529
  378GLY      N 5676   6.041   5.523   3.341
  378GLY     HN 5677   6.113   5.572   3.292
  378GLY     CA 5678   5.934   5.468   3.258
  378GLY    HA1 5679   5.930   5.361   3.275
  378GLY    HA2 5680   5.959   5.490   3.156
  378GLY      C 5681   5.795   5.521   3.284
  378GLY      O 5682   5.697   5.447   3.278
  379VAL      N 5683   5.780   5.652   3.314
  379VAL     HN 5684   5.861   5.707   3.325
  379VAL     CA 5685   5.651   5.709   3.351
  379VAL     HA 5686   5.577   5.630   3.361
  379VAL     CB 5687   5.658   5.780   3.486
  379VAL     HB 5688   5.717   5.875   3.480
  379VAL    CG1 5689   5.515   5.814   3.533
  379VAL   HG11 5690   5.452   5.723   3.537
  379VAL   HG12 5691   5.467   5.886   3.464
  379VAL   HG13 5692   5.518   5.860   3.634
  379VAL    CG2 5693   5.730   5.688   3.587
  379VAL   HG21 5694   5.838   5.679   3.564
  379VAL   HG22 5695   5.685   5.586   3.588
  379VAL   HG23 5696   5.722   5.730   3.689
  379VAL      C 5697   5.598   5.802   3.244
  379VAL      O 5698   5.492   5.779   3.185
  380GLY      N 5699   5.672   5.911   3.214
  380GLY     HN 5700   5.757   5.927   3.263
  380GLY     CA 5701   5.630   6.014   3.120
  380GLY    HA1 5702   5.531   5.992   3.081
  380GLY    HA2 5703   5.705   6.020   3.043
  380GLY      C 5704   5.622   6.150   3.185
  380GLY      O 5705   5.687   6.176   3.286
  381PHE      N 5706   5.542   6.240   3.124
  381PHE     HN 5707   5.492   6.216   3.042
  381PHE     CA 5708   5.524   6.376   3.173
  381PHE     HA 5709   5.593   6.396   3.255
  381PHE     CB 5710   5.549   6.480   3.060
  381PHE    HB1 5711   5.486   6.570   3.076
  381PHE    HB2 5712   5.523   6.437   2.961
  381PHE     CG 5713   5.693   6.526   3.054
  381PHE    CD1 5714   5.802   6.437   3.054
  381PHE    HD1 5715   5.785   6.330   3.055
  381PHE    CE1 5716   5.934   6.484   3.055
  381PHE    HE1 5717   6.016   6.414   3.060
  381PHE     CZ 5718   5.959   6.622   3.051
  381PHE     HZ 5719   6.060   6.660   3.054
  381PHE    CD2 5720   5.721   6.664   3.049
  381PHE    HD2 5721   5.638   6.734   3.050
  381PHE    CE2 5722   5.852   6.712   3.048
  381PHE    HE2 5723   5.873   6.818   3.049
  381PHE      C 5724   5.386   6.396   3.233
  381PHE      O 5725   5.366   6.485   3.315
  382ASP      N 5726   5.288   6.311   3.200
  382ASP     HN 5727   5.296   6.237   3.132
  382ASP     CA 5728   5.151   6.330   3.242
  382ASP     HA 5729   5.133   6.433   3.267
  382ASP     CB 5730   5.061   6.289   3.124
  382ASP    HB1 5731   5.087   6.355   3.037
  382ASP    HB2 5732   4.956   6.308   3.150
  382ASP     CG 5733   5.079   6.146   3.073
  382ASP    OD1 5734   5.194   6.103   3.047
  382ASP    OD2 5735   4.971   6.089   3.043
  382ASP      C 5736   5.114   6.250   3.367
  382ASP      O 5737   5.002   6.256   3.419
  383GLN      N 5738   5.211   6.174   3.419
  383GLN     HN 5739   5.294   6.165   3.366
  383GLN     CA 5740   5.195   6.095   3.539
  383GLN     HA 5741   5.112   6.132   3.597
  383GLN     CB 5742   5.167   5.949   3.501
  383GLN    HB1 5743   5.160   5.886   3.593
  383GLN    HB2 5744   5.251   5.911   3.440
  383GLN     CG 5745   5.036   5.934   3.421
  383GLN    HG1 5746   5.043   5.984   3.322
  383GLN    HG2 5747   4.950   5.977   3.476
  383GLN     CD 5748   5.003   5.788   3.393
  383GLN    OE1 5749   4.892   5.742   3.420
  383GLN    NE2 5750   5.100   5.717   3.334
  383GLN   HE21 5751   5.073   5.629   3.298
  383GLN   HE22 5752   5.183   5.765   3.308
  383GLN      C 5753   5.317   6.101   3.629
  383GLN      O 5754   5.318   6.040   3.736
  384ILE      N 5755   5.422   6.179   3.594
  384ILE     HN 5756   5.421   6.230   3.508
  384ILE     CA 5757   5.538   6.197   3.680
  384ILE     HA 5758   5.574   6.098   3.703
  384ILE     CB 5759   5.651   6.273   3.610
  384ILE     HB 5760   5.668   6.221   3.513
  384ILE    CG2 5761   5.613   6.419   3.578
  384ILE   HG21 5762   5.614   6.481   3.671
  384ILE   HG22 5763   5.513   6.427   3.529
  384ILE   HG23 5764   5.687   6.463   3.509
  384ILE    CG1 5765   5.785   6.267   3.686
  384ILE   HG11 5766   5.776   6.315   3.786
  384ILE   HG12 5767   5.859   6.328   3.629
  384ILE     CD 5768   5.838   6.124   3.701
  384ILE    HD1 5769   5.841   6.074   3.602
  384ILE    HD2 5770   5.773   6.064   3.768
  384ILE    HD3 5771   5.939   6.125   3.746
  384ILE      C 5772   5.505   6.262   3.814
  384ILE      O 5773   5.561   6.226   3.917
  385GLY      N 5774   5.412   6.360   3.813
  385GLY     HN 5775   5.374   6.386   3.724
  385GLY     CA 5776   5.359   6.428   3.930
  385GLY    HA1 5777   5.279   6.493   3.897
  385GLY    HA2 5778   5.439   6.483   3.977
  385GLY      C 5779   5.303   6.338   4.038
  385GLY      O 5780   5.356   6.339   4.149
  386PRO      N 5781   5.204   6.254   4.013
  386PRO     CD 5782   5.112   6.266   3.898
  386PRO    HD1 5783   5.166   6.273   3.801
  386PRO    HD2 5784   5.048   6.356   3.912
  386PRO     CA 5785   5.148   6.168   4.117
  386PRO     HA 5786   5.132   6.227   4.206
  386PRO     CB 5787   5.015   6.119   4.058
  386PRO    HB1 5788   4.935   6.188   4.094
  386PRO    HB2 5789   4.988   6.016   4.088
  386PRO     CG 5790   5.029   6.138   3.907
  386PRO    HG1 5791   5.085   6.053   3.863
  386PRO    HG2 5792   4.931   6.148   3.856
  386PRO      C 5793   5.243   6.056   4.156
  386PRO      O 5794   5.248   6.020   4.273
  387VAL      N 5795   5.320   5.999   4.061
  387VAL     HN 5796   5.313   6.028   3.965
  387VAL     CA 5797   5.420   5.898   4.091
  387VAL     HA 5798   5.370   5.817   4.143
  387VAL     CB 5799   5.480   5.842   3.962
  387VAL     HB 5800   5.517   5.926   3.898
  387VAL    CG1 5801   5.596   5.745   3.989
  387VAL   HG11 5802   5.560   5.661   4.053
  387VAL   HG12 5803   5.681   5.794   4.040
  387VAL   HG13 5804   5.634   5.702   3.894
  387VAL    CG2 5805   5.369   5.766   3.888
  387VAL   HG21 5806   5.286   5.832   3.857
  387VAL   HG22 5807   5.327   5.685   3.953
  387VAL   HG23 5808   5.412   5.719   3.797
  387VAL      C 5809   5.528   5.949   4.186
  387VAL      O 5810   5.566   5.881   4.282
  388SER      N 5811   5.576   6.073   4.165
  388SER     HN 5812   5.545   6.126   4.086
  388SER     CA 5813   5.672   6.136   4.255
  388SER     HA 5814   5.756   6.068   4.266
  388SER     CB 5815   5.728   6.269   4.199
  388SER    HB1 5816   5.805   6.311   4.268
  388SER    HB2 5817   5.647   6.344   4.187
  388SER     OG 5818   5.789   6.243   4.073
  388SER    HG1 5819   5.717   6.219   4.013
  388SER      C 5820   5.619   6.161   4.395
  388SER      O 5821   5.687   6.138   4.495
  389ALA      N 5822   5.491   6.206   4.406
  389ALA     HN 5823   5.438   6.227   4.324
  389ALA     CA 5824   5.425   6.223   4.535
  389ALA     HA 5825   5.484   6.290   4.595
  389ALA     CB 5826   5.286   6.286   4.513
  389ALA    HB1 5827   5.220   6.220   4.452
  389ALA    HB2 5828   5.297   6.382   4.458
  389ALA    HB3 5829   5.236   6.307   4.610
  389ALA      C 5830   5.411   6.094   4.616
  389ALA      O 5831   5.437   6.091   4.736
  390ILE      N 5832   5.374   5.983   4.549
  390ILE     HN 5833   5.348   5.988   4.453
  390ILE     CA 5834   5.370   5.850   4.610
  390ILE     HA 5835   5.307   5.857   4.697
  390ILE     CB 5836   5.307   5.747   4.515
  390ILE     HB 5837   5.366   5.748   4.420
  390ILE    CG2 5838   5.315   5.605   4.575
  390ILE   HG21 5839   5.266   5.602   4.675
  390ILE   HG22 5840   5.419   5.571   4.588
  390ILE   HG23 5841   5.263   5.532   4.509
  390ILE    CG1 5842   5.161   5.782   4.478
  390ILE   HG11 5843   5.133   5.723   4.388
  390ILE   HG12 5844   5.153   5.889   4.451
  390ILE     CD 5845   5.058   5.753   4.588
  390ILE    HD1 5846   5.089   5.799   4.685
  390ILE    HD2 5847   5.046   5.643   4.604
  390ILE    HD3 5848   4.959   5.794   4.561
  390ILE      C 5849   5.506   5.805   4.661
  390ILE      O 5850   5.518   5.753   4.772
  391ALA      N 5851   5.615   5.826   4.583
  391ALA     HN 5852   5.605   5.866   4.492
  391ALA     CA 5853   5.749   5.790   4.626
  391ALA     HA 5854   5.749   5.684   4.647
  391ALA     CB 5855   5.849   5.816   4.511
  391ALA    HB1 5856   5.856   5.925   4.488
  391ALA    HB2 5857   5.816   5.764   4.419
  391ALA    HB3 5858   5.951   5.780   4.537
  391ALA      C 5859   5.797   5.859   4.754
  391ALA      O 5860   5.852   5.796   4.844
  392LEU      N 5861   5.775   5.992   4.767
  392LEU     HN 5862   5.736   6.044   4.691
  392LEU     CA 5863   5.800   6.064   4.890
  392LEU     HA 5864   5.900   6.040   4.923
  392LEU     CB 5865   5.790   6.217   4.873
  392LEU    HB1 5866   5.803   6.266   4.972
  392LEU    HB2 5867   5.688   6.243   4.835
  392LEU     CG 5868   5.895   6.280   4.780
  392LEU     HG 5869   5.877   6.244   4.676
  392LEU    CD1 5870   5.879   6.432   4.783
  392LEU   HD11 5871   5.900   6.470   4.885
  392LEU   HD12 5872   5.774   6.459   4.757
  392LEU   HD13 5873   5.948   6.480   4.712
  392LEU    CD2 5874   6.039   6.246   4.819
  392LEU   HD21 5875   6.058   6.137   4.807
  392LEU   HD22 5876   6.058   6.273   4.925
  392LEU   HD23 5877   6.111   6.301   4.755
  392LEU      C 5878   5.710   6.023   5.005
  392LEU      O 5879   5.756   6.009   5.119
  393MET      N 5880   5.579   6.004   4.979
  393MET     HN 5881   5.541   6.022   4.888
  393MET     CA 5882   5.485   5.965   5.082
  393MET     HA 5883   5.492   6.039   5.161
  393MET     CB 5884   5.339   5.965   5.030
  393MET    HB1 5885   5.327   5.888   4.950
  393MET    HB2 5886   5.319   6.064   4.982
  393MET     CG 5887   5.237   5.942   5.142
  393MET    HG1 5888   5.264   6.012   5.224
  393MET    HG2 5889   5.247   5.840   5.183
  393MET     SD 5890   5.064   5.972   5.098
  393MET     CE 5891   5.046   6.126   5.192
  393MET    HE1 5892   5.123   6.200   5.163
  393MET    HE2 5893   5.058   6.107   5.300
  393MET    HE3 5894   4.946   6.171   5.178
  393MET      C 5895   5.517   5.831   5.146
  393MET      O 5896   5.519   5.820   5.269
  394LEU      N 5897   5.550   5.727   5.066
  394LEU     HN 5898   5.546   5.737   4.966
  394LEU     CA 5899   5.593   5.598   5.118
  394LEU     HA 5900   5.516   5.562   5.186
  394LEU     CB 5901   5.611   5.495   5.005
  394LEU    HB1 5902   5.649   5.399   5.045
  394LEU    HB2 5903   5.687   5.535   4.934
  394LEU     CG 5904   5.483   5.466   4.924
  394LEU     HG 5905   5.436   5.562   4.894
  394LEU    CD1 5906   5.519   5.390   4.796
  394LEU   HD11 5907   5.569   5.295   4.823
  394LEU   HD12 5908   5.590   5.449   4.734
  394LEU   HD13 5909   5.428   5.367   4.737
  394LEU    CD2 5910   5.379   5.385   5.002
  394LEU   HD21 5911   5.361   5.428   5.103
  394LEU   HD22 5912   5.413   5.280   5.013
  394LEU   HD23 5913   5.282   5.384   4.947
  394LEU      C 5914   5.721   5.606   5.200
  394LEU      O 5915   5.731   5.547   5.308
  395GLN      N 5916   5.820   5.683   5.152
  395GLN     HN 5917   5.810   5.728   5.063
  395GLN     CA 5918   5.945   5.706   5.224
  395GLN     HA 5919   5.990   5.609   5.244
  395GLN     CB 5920   6.041   5.788   5.134
  395GLN    HB1 5921   6.003   5.892   5.119
  395GLN    HB2 5922   6.038   5.740   5.033
  395GLN     CG 5923   6.191   5.789   5.177
  395GLN    HG1 5924   6.254   5.811   5.088
  395GLN    HG2 5925   6.218   5.688   5.214
  395GLN     CD 5926   6.224   5.896   5.281
  395GLN    OE1 5927   6.165   6.004   5.287
  395GLN    NE2 5928   6.325   5.869   5.367
  395GLN   HE21 5929   6.342   5.936   5.438
  395GLN   HE22 5930   6.367   5.779   5.366
  395GLN      C 5931   5.924   5.774   5.360
  395GLN      O 5932   5.980   5.732   5.461
  396SER      N 5933   5.838   5.877   5.364
  396SER     HN 5934   5.797   5.911   5.279
  396SER     CA 5935   5.799   5.946   5.487
  396SER     HA 5936   5.889   5.969   5.542
  396SER     CB 5937   5.729   6.080   5.455
  396SER    HB1 5938   5.705   6.135   5.548
  396SER    HB2 5939   5.635   6.063   5.398
  396SER     OG 5940   5.816   6.163   5.377
  396SER    HG1 5941   5.849   6.108   5.305
  396SER      C 5942   5.712   5.864   5.582
  396SER      O 5943   5.731   5.864   5.704
  397LEU      N 5944   5.613   5.788   5.529
  397LEU     HN 5945   5.592   5.798   5.432
  397LEU     CA 5946   5.526   5.697   5.603
  397LEU     HA 5947   5.478   5.754   5.681
  397LEU     CB 5948   5.420   5.637   5.507
  397LEU    HB1 5949   5.471   5.573   5.432
  397LEU    HB2 5950   5.371   5.721   5.451
  397LEU     CG 5951   5.309   5.555   5.575
  397LEU     HG 5952   5.354   5.482   5.647
  397LEU    CD1 5953   5.214   5.646   5.653
  397LEU   HD11 5954   5.165   5.718   5.584
  397LEU   HD12 5955   5.268   5.703   5.732
  397LEU   HD13 5956   5.135   5.585   5.701
  397LEU    CD2 5957   5.228   5.474   5.473
  397LEU   HD21 5958   5.294   5.401   5.420
  397LEU   HD22 5959   5.182   5.541   5.398
  397LEU   HD23 5960   5.147   5.417   5.525
  397LEU      C 5961   5.600   5.583   5.672
  397LEU      O 5962   5.567   5.545   5.785
  398GLY      N 5963   5.701   5.524   5.605
  398GLY     HN 5964   5.720   5.549   5.509
  398GLY     CA 5965   5.778   5.414   5.662
  398GLY    HA1 5966   5.853   5.387   5.588
  398GLY    HA2 5967   5.711   5.332   5.684
  398GLY      C 5968   5.854   5.445   5.789
  398GLY      O 5969   5.878   5.356   5.870
  399GLY      N 5970   5.894   5.572   5.806
  399GLY     HN 5971   5.871   5.639   5.735
  399GLY     CA 5972   5.971   5.620   5.921
  399GLY    HA1 5973   5.985   5.726   5.909
  399GLY    HA2 5974   6.065   5.567   5.921
  399GLY      C 5975   5.908   5.594   6.056
  399GLY      O 5976   5.968   5.524   6.138
  400PRO      N 5977   5.787   5.642   6.085
  400PRO     CD 5978   5.725   5.754   6.013
  400PRO    HD1 5979   5.660   5.713   5.933
  400PRO    HD2 5980   5.799   5.825   5.969
  400PRO     CA 5981   5.729   5.625   6.217
  400PRO     HA 5982   5.801   5.656   6.291
  400PRO     CB 5983   5.602   5.711   6.214
  400PRO    HB1 5984   5.573   5.747   6.315
  400PRO    HB2 5985   5.516   5.657   6.168
  400PRO     CG 5986   5.641   5.825   6.120
  400PRO    HG1 5987   5.552   5.875   6.078
  400PRO    HG2 5988   5.705   5.898   6.173
  400PRO      C 5989   5.694   5.481   6.245
  400PRO      O 5990   5.704   5.439   6.360
  401LEU      N 5991   5.649   5.405   6.144
  401LEU     HN 5992   5.641   5.444   6.053
  401LEU     CA 5993   5.609   5.267   6.160
  401LEU     HA 5994   5.533   5.261   6.237
  401LEU     CB 5995   5.555   5.212   6.027
  401LEU    HB1 5996   5.560   5.101   6.022
  401LEU    HB2 5997   5.622   5.251   5.947
  401LEU     CG 5998   5.409   5.249   5.991
  401LEU     HG 5999   5.342   5.174   6.039
  401LEU    CD1 6000   5.361   5.387   6.041
  401LEU   HD11 6001   5.417   5.468   5.990
  401LEU   HD12 6002   5.374   5.397   6.151
  401LEU   HD13 6003   5.253   5.400   6.018
  401LEU    CD2 6004   5.394   5.242   5.839
  401LEU   HD21 6005   5.401   5.138   5.802
  401LEU   HD22 6006   5.474   5.300   5.789
  401LEU   HD23 6007   5.297   5.287   5.807
  401LEU      C 6008   5.721   5.175   6.207
  401LEU      O 6009   5.707   5.102   6.305
  402VAL      N 6010   5.838   5.179   6.138
  402VAL     HN 6011   5.846   5.237   6.057
  402VAL     CA 6012   5.955   5.104   6.180
  402VAL     HA 6013   5.923   5.003   6.200
  402VAL     CB 6014   6.062   5.097   6.072
  402VAL     HB 6015   6.097   5.199   6.047
  402VAL    CG1 6016   6.183   5.013   6.120
  402VAL   HG11 6017   6.150   4.912   6.152
  402VAL   HG12 6018   6.236   5.061   6.205
  402VAL   HG13 6019   6.256   5.001   6.037
  402VAL    CG2 6020   6.000   5.032   5.946
  402VAL   HG21 6021   5.921   5.096   5.903
  402VAL   HG22 6022   5.956   4.933   5.972
  402VAL   HG23 6023   6.078   5.017   5.869
  402VAL      C 6024   6.011   5.156   6.311
  402VAL      O 6025   6.049   5.080   6.400
  403LEU      N 6026   6.017   5.289   6.331
  403LEU     HN 6027   5.988   5.354   6.260
  403LEU     CA 6028   6.063   5.346   6.456
  403LEU     HA 6029   6.161   5.305   6.475
  403LEU     CB 6030   6.079   5.499   6.442
  403LEU    HB1 6031   5.980   5.542   6.415
  403LEU    HB2 6032   6.148   5.520   6.358
  403LEU     CG 6033   6.131   5.571   6.569
  403LEU     HG 6034   6.058   5.556   6.652
  403LEU    CD1 6035   6.268   5.519   6.615
  403LEU   HD11 6036   6.344   5.529   6.535
  403LEU   HD12 6037   6.263   5.413   6.646
  403LEU   HD13 6038   6.304   5.578   6.703
  403LEU    CD2 6039   6.137   5.721   6.541
  403LEU   HD21 6040   6.037   5.758   6.509
  403LEU   HD22 6041   6.210   5.741   6.460
  403LEU   HD23 6042   6.166   5.776   6.632
  403LEU      C 6043   5.980   5.310   6.579
  403LEU      O 6044   6.036   5.281   6.685
  404ALA      N 6045   5.845   5.306   6.567
  404ALA     HN 6046   5.802   5.339   6.483
  404ALA     CA 6047   5.753   5.267   6.673
  404ALA     HA 6048   5.764   5.338   6.754
  404ALA     CB 6049   5.609   5.273   6.617
  404ALA    HB1 6050   5.596   5.203   6.532
  404ALA    HB2 6051   5.587   5.375   6.581
  404ALA    HB3 6052   5.534   5.248   6.696
  404ALA      C 6053   5.782   5.127   6.727
  404ALA      O 6054   5.784   5.101   6.847
  405VAL      N 6055   5.812   5.035   6.635
  405VAL     HN 6056   5.806   5.061   6.539
  405VAL     CA 6057   5.859   4.901   6.663
  405VAL     HA 6058   5.786   4.850   6.724
  405VAL     CB 6059   5.876   4.834   6.528
  405VAL     HB 6060   5.911   4.912   6.456
  405VAL    CG1 6061   5.986   4.725   6.519
  405VAL   HG11 6062   5.978   4.646   6.596
  405VAL   HG12 6063   6.087   4.771   6.529
  405VAL   HG13 6064   5.984   4.681   6.418
  405VAL    CG2 6065   5.735   4.799   6.477
  405VAL   HG21 6066   5.674   4.891   6.467
  405VAL   HG22 6067   5.684   4.730   6.548
  405VAL   HG23 6068   5.743   4.752   6.377
  405VAL      C 6069   5.990   4.894   6.738
  405VAL      O 6070   6.004   4.823   6.838
  406ILE      N 6071   6.092   4.969   6.690
  406ILE     HN 6072   6.076   5.029   6.612
  406ILE     CA 6073   6.225   4.969   6.748
  406ILE     HA 6074   6.257   4.866   6.757
  406ILE     CB 6075   6.327   5.041   6.658
  406ILE     HB 6076   6.291   5.145   6.640
  406ILE    CG2 6077   6.464   5.051   6.728
  406ILE   HG21 6078   6.498   4.951   6.763
  406ILE   HG22 6079   6.462   5.120   6.815
  406ILE   HG23 6080   6.540   5.089   6.656
  406ILE    CG1 6081   6.341   4.973   6.519
  406ILE   HG11 6082   6.408   5.037   6.457
  406ILE   HG12 6083   6.242   4.972   6.468
  406ILE     CD 6084   6.395   4.830   6.520
  406ILE    HD1 6085   6.326   4.762   6.575
  406ILE    HD2 6086   6.495   4.826   6.568
  406ILE    HD3 6087   6.406   4.792   6.416
  406ILE      C 6088   6.224   5.024   6.889
  406ILE      O 6089   6.277   4.964   6.981
  407GLN      N 6090   6.153   5.136   6.912
  407GLN     HN 6091   6.109   5.184   6.835
  407GLN     CA 6092   6.132   5.195   7.043
  407GLN     HA 6093   6.230   5.212   7.086
  407GLN     CB 6094   6.065   5.335   7.032
  407GLN    HB1 6095   6.011   5.362   7.125
  407GLN    HB2 6096   5.990   5.331   6.950
  407GLN     CG 6097   6.169   5.448   7.003
  407GLN    HG1 6098   6.236   5.415   6.921
  407GLN    HG2 6099   6.229   5.466   7.095
  407GLN     CD 6100   6.103   5.580   6.961
  407GLN    OE1 6101   5.982   5.593   6.946
  407GLN    NE2 6102   6.187   5.684   6.938
  407GLN   HE21 6103   6.146   5.770   6.908
  407GLN   HE22 6104   6.285   5.671   6.949
  407GLN      C 6105   6.062   5.104   7.143
  407GLN      O 6106   6.098   5.101   7.262
  408ALA      N 6107   5.963   5.025   7.099
  408ALA     HN 6108   5.927   5.034   7.006
  408ALA     CA 6109   5.903   4.920   7.181
  408ALA     HA 6110   5.868   4.966   7.272
  408ALA     CB 6111   5.782   4.858   7.108
  408ALA    HB1 6112   5.814   4.802   7.018
  408ALA    HB2 6113   5.713   4.938   7.076
  408ALA    HB3 6114   5.727   4.789   7.175
  408ALA      C 6115   6.002   4.810   7.224
  408ALA      O 6116   6.003   4.769   7.340
  409VAL      N 6117   6.092   4.766   7.131
  409VAL     HN 6118   6.085   4.796   7.036
  409VAL     CA 6119   6.201   4.674   7.163
  409VAL     HA 6120   6.158   4.583   7.203
  409VAL     CB 6121   6.292   4.640   7.043
  409VAL     HB 6122   6.340   4.732   7.003
  409VAL    CG1 6123   6.401   4.542   7.087
  409VAL   HG11 6124   6.356   4.459   7.146
  409VAL   HG12 6125   6.480   4.590   7.149
  409VAL   HG13 6126   6.451   4.497   6.999
  409VAL    CG2 6127   6.217   4.574   6.928
  409VAL   HG21 6128   6.121   4.622   6.905
  409VAL   HG22 6129   6.205   4.468   6.955
  409VAL   HG23 6130   6.280   4.576   6.836
  409VAL      C 6131   6.296   4.730   7.267
  409VAL      O 6132   6.328   4.666   7.367
  410ILE      N 6133   6.340   4.857   7.248
  410ILE     HN 6134   6.315   4.905   7.164
  410ILE     CA 6135   6.434   4.923   7.338
  410ILE     HA 6136   6.524   4.864   7.344
  410ILE     CB 6137   6.467   5.065   7.288
  410ILE     HB 6138   6.372   5.120   7.271
  410ILE    CG2 6139   6.547   5.145   7.394
  410ILE   HG21 6140   6.636   5.089   7.428
  410ILE   HG22 6141   6.486   5.171   7.483
  410ILE   HG23 6142   6.583   5.241   7.350
  410ILE    CG1 6143   6.543   5.065   7.153
  410ILE   HG11 6144   6.562   5.171   7.124
  410ILE   HG12 6145   6.480   5.021   7.073
  410ILE     CD 6146   6.675   4.989   7.155
  410ILE    HD1 6147   6.659   4.879   7.161
  410ILE    HD2 6148   6.735   5.021   7.242
  410ILE    HD3 6149   6.733   5.011   7.063
  410ILE      C 6150   6.379   4.932   7.479
  410ILE      O 6151   6.444   4.897   7.577
  411THR      N 6152   6.252   4.974   7.491
  411THR     HN 6153   6.201   4.998   7.408
  411THR     CA 6154   6.186   4.987   7.620
  411THR     HA 6155   6.249   5.050   7.682
  411THR     CB 6156   6.050   5.056   7.610
  411THR     HB 6157   5.975   4.989   7.562
  411THR    OG1 6158   6.059   5.176   7.532
  411THR    HG1 6159   6.073   5.150   7.440
  411THR    CG2 6160   6.004   5.097   7.751
  411THR   HG21 6161   6.078   5.165   7.797
  411THR   HG22 6162   5.992   5.008   7.817
  411THR   HG23 6163   5.907   5.150   7.745
  411THR      C 6164   6.173   4.854   7.692
  411THR      O 6165   6.205   4.842   7.810
  412SER      N 6166   6.130   4.745   7.621
  412SER     HN 6167   6.099   4.754   7.526
  412SER     CA 6168   6.113   4.613   7.682
  412SER     HA 6169   6.040   4.623   7.762
  412SER     CB 6170   6.059   4.510   7.578
  412SER    HB1 6171   5.970   4.553   7.527
  412SER    HB2 6172   6.024   4.417   7.630
  412SER     OG 6173   6.156   4.473   7.480
  412SER    HG1 6174   6.179   4.553   7.430
  412SER      C 6175   6.240   4.558   7.745
  412SER      O 6176   6.243   4.511   7.860
  413ARG      N 6177   6.353   4.569   7.674
  413ARG     HN 6178   6.349   4.604   7.580
  413ARG     CA 6179   6.478   4.516   7.721
  413ARG     HA 6180   6.459   4.419   7.765
  413ARG     CB 6181   6.573   4.495   7.602
  413ARG    HB1 6182   6.600   4.594   7.557
  413ARG    HB2 6183   6.518   4.437   7.525
  413ARG     CG 6184   6.699   4.418   7.644
  413ARG    HG1 6185   6.665   4.326   7.697
  413ARG    HG2 6186   6.760   4.478   7.714
  413ARG     CD 6187   6.784   4.383   7.523
  413ARG    HD1 6188   6.832   4.475   7.484
  413ARG    HD2 6189   6.720   4.339   7.443
  413ARG     NE 6190   6.889   4.285   7.564
  413ARG     HE 6191   6.984   4.312   7.572
  413ARG     CZ 6192   6.865   4.155   7.574
  413ARG    NH1 6193   6.750   4.098   7.546
  413ARG   HH11 6194   6.674   4.156   7.522
  413ARG   HH12 6195   6.741   4.000   7.557
  413ARG    NH2 6196   6.963   4.077   7.612
  413ARG   HH21 6197   7.058   4.113   7.618
  413ARG   HH22 6198   6.947   3.980   7.616
  413ARG      C 6199   6.544   4.602   7.827
  413ARG      O 6200   6.617   4.552   7.911
  414THR      N 6201   6.514   4.734   7.829
  414THR     HN 6202   6.456   4.772   7.757
  414THR     CA 6203   6.556   4.824   7.936
  414THR     HA 6204   6.664   4.819   7.944
  414THR     CB 6205   6.517   4.969   7.908
  414THR     HB 6206   6.406   4.978   7.897
  414THR    OG1 6207   6.578   5.014   7.788
  414THR    HG1 6208   6.540   4.963   7.715
  414THR    CG2 6209   6.564   5.063   8.019
  414THR   HG21 6210   6.673   5.053   8.035
  414THR   HG22 6211   6.511   5.042   8.115
  414THR   HG23 6212   6.542   5.168   7.993
  414THR      C 6213   6.500   4.780   8.071
  414THR      O 6214   6.572   4.767   8.170
  415LEU      N 6215   6.369   4.746   8.077
  415LEU     HN 6216   6.310   4.758   7.997
  415LEU     CA 6217   6.307   4.687   8.195
  415LEU     HA 6218   6.332   4.749   8.279
  415LEU     CB 6219   6.152   4.683   8.184
  415LEU    HB1 6220   6.112   4.615   8.263
  415LEU    HB2 6221   6.122   4.639   8.087
  415LEU     CG 6222   6.081   4.818   8.205
  415LEU     HG 6223   6.122   4.864   8.298
  415LEU    CD1 6224   6.100   4.919   8.092
  415LEU   HD11 6225   6.058   4.878   7.998
  415LEU   HD12 6226   6.207   4.944   8.075
  415LEU   HD13 6227   6.046   5.013   8.114
  415LEU    CD2 6228   5.930   4.796   8.228
  415LEU   HD21 6229   5.912   4.726   8.312
  415LEU   HD22 6230   5.883   4.754   8.137
  415LEU   HD23 6231   5.880   4.893   8.252
  415LEU      C 6232   6.360   4.549   8.229
  415LEU      O 6233   6.386   4.518   8.345
  416TYR      N 6234   6.380   4.462   8.127
  416TYR     HN 6235   6.352   4.487   8.034
  416TYR     CA 6236   6.433   4.328   8.145
  416TYR     HA 6237   6.368   4.276   8.214
  416TYR     CB 6238   6.430   4.251   8.009
  416TYR    HB1 6239   6.491   4.308   7.936
  416TYR    HB2 6240   6.326   4.246   7.972
  416TYR     CG 6241   6.487   4.111   8.018
  416TYR    CD1 6242   6.414   4.009   8.081
  416TYR    HD1 6243   6.320   4.032   8.129
  416TYR    CE1 6244   6.462   3.877   8.084
  416TYR    HE1 6245   6.404   3.800   8.132
  416TYR     CZ 6246   6.587   3.847   8.029
  416TYR     OH 6247   6.634   3.713   8.028
  416TYR     HH 6248   6.561   3.658   8.058
  416TYR    CD2 6249   6.614   4.080   7.965
  416TYR    HD2 6250   6.672   4.158   7.917
  416TYR    CE2 6251   6.664   3.949   7.972
  416TYR    HE2 6252   6.762   3.926   7.933
  416TYR      C 6253   6.571   4.321   8.207
  416TYR      O 6254   6.592   4.244   8.299
  417LEU      N 6255   6.666   4.406   8.163
  417LEU     HN 6256   6.650   4.469   8.087
  417LEU     CA 6257   6.800   4.407   8.220
  417LEU     HA 6258   6.831   4.305   8.238
  417LEU     CB 6259   6.899   4.473   8.121
  417LEU    HB1 6260   7.001   4.478   8.166
  417LEU    HB2 6261   6.866   4.577   8.102
  417LEU     CG 6262   6.910   4.402   7.984
  417LEU     HG 6263   6.809   4.398   7.938
  417LEU    CD1 6264   7.001   4.483   7.891
  417LEU   HD11 6265   7.103   4.492   7.933
  417LEU   HD12 6266   6.960   4.586   7.879
  417LEU   HD13 6267   7.007   4.436   7.790
  417LEU    CD2 6268   6.962   4.258   7.995
  417LEU   HD21 6269   6.891   4.194   8.053
  417LEU   HD22 6270   7.060   4.256   8.048
  417LEU   HD23 6271   6.976   4.214   7.895
  417LEU      C 6272   6.808   4.478   8.355
  417LEU      O 6273   6.909   4.476   8.425
  418GLY      N 6274   6.697   4.544   8.394
  418GLY     HN 6275   6.616   4.534   8.336
  418GLY     CA 6276   6.682   4.624   8.515
  418GLY    HA1 6277   6.756   4.594   8.588
  418GLY    HA2 6278   6.581   4.612   8.550
  418GLY      C 6279   6.703   4.769   8.483
  418GLY      O 6280   6.816   4.816   8.472
  419GLY      N 6281   6.593   4.846   8.472
  419GLY     HN 6282   6.503   4.811   8.492
  419GLY     CA 6283   6.596   4.981   8.420
  419GLY    HA1 6284   6.588   4.974   8.312
  419GLY    HA2 6285   6.686   5.033   8.452
  419GLY      C 6286   6.477   5.057   8.469
  419GLY      O 6287   6.386   5.002   8.531
  420THR      N 6288   6.473   5.188   8.439
  420THR     HN 6289   6.542   5.227   8.378
  420THR     CA 6290   6.365   5.276   8.483
  420THR     HA 6291   6.281   5.216   8.514
  420THR     CB 6292   6.402   5.368   8.600
  420THR     HB 6293   6.495   5.426   8.574
  420THR    OG1 6294   6.424   5.296   8.722
  420THR    HG1 6295   6.500   5.338   8.765
  420THR    CG2 6296   6.288   5.465   8.634
  420THR   HG21 6297   6.194   5.409   8.653
  420THR   HG22 6298   6.271   5.538   8.551
  420THR   HG23 6299   6.313   5.525   8.724
  420THR      C 6300   6.318   5.355   8.362
  420THR      O 6301   6.399   5.403   8.283
  421THR      N 6302   6.185   5.368   8.343
  421THR     HN 6303   6.120   5.328   8.408
  421THR     CA 6304   6.127   5.450   8.237
  421THR     HA 6305   6.194   5.450   8.152
  421THR     CB 6306   5.994   5.398   8.187
  421THR     HB 6307   5.921   5.390   8.271
  421THR    OG1 6308   6.013   5.268   8.132
  421THR    HG1 6309   6.063   5.218   8.198
  421THR    CG2 6310   5.935   5.487   8.076
  421THR   HG21 6311   6.006   5.496   7.992
  421THR   HG22 6312   5.909   5.588   8.114
  421THR   HG23 6313   5.841   5.442   8.038
  421THR      C 6314   6.114   5.594   8.285
  421THR      O 6315   6.052   5.621   8.388
  422GLY      N 6316   6.177   5.691   8.215
  422GLY     HN 6317   6.226   5.671   8.131
  422GLY     CA 6318   6.178   5.828   8.260
  422GLY    HA1 6319   6.193   5.828   8.367
  422GLY    HA2 6320   6.086   5.874   8.228
  422GLY      C 6321   6.293   5.906   8.202
  422GLY      O 6322   6.369   5.855   8.119
  423PRO      N 6323   6.307   6.035   8.235
  423PRO     CD 6324   6.223   6.103   8.333
  423PRO    HD1 6325   6.196   6.035   8.417
  423PRO    HD2 6326   6.133   6.139   8.280
  423PRO     CA 6327   6.426   6.113   8.200
  423PRO     HA 6328   6.429   6.121   8.092
  423PRO     CB 6329   6.402   6.250   8.266
  423PRO    HB1 6330   6.350   6.316   8.194
  423PRO    HB2 6331   6.495   6.299   8.300
  423PRO     CG 6332   6.309   6.218   8.384
  423PRO    HG1 6333   6.371   6.179   8.468
  423PRO    HG2 6334   6.251   6.306   8.418
  423PRO      C 6335   6.557   6.048   8.242
  423PRO      O 6336   6.566   5.990   8.349
  424VAL      N 6337   6.661   6.060   8.158
  424VAL     HN 6338   6.657   6.111   8.072
  424VAL     CA 6339   6.786   5.989   8.177
  424VAL     HA 6340   6.765   5.888   8.210
  424VAL     CB 6341   6.857   5.984   8.043
  424VAL     HB 6342   6.872   6.088   8.009
  424VAL    CG1 6343   6.994   5.913   8.053
  424VAL   HG11 6344   6.979   5.810   8.092
  424VAL   HG12 6345   7.064   5.966   8.119
  424VAL   HG13 6346   7.040   5.905   7.952
  424VAL    CG2 6347   6.769   5.915   7.936
  424VAL   HG21 6348   6.676   5.973   7.915
  424VAL   HG22 6349   6.742   5.812   7.967
  424VAL   HG23 6350   6.826   5.910   7.840
  424VAL      C 6351   6.870   6.052   8.288
  424VAL      O 6352   6.960   5.990   8.344
  425LYS      N 6353   6.842   6.178   8.325
  425LYS     HN 6354   6.772   6.227   8.276
  425LYS     CA 6355   6.917   6.248   8.429
  425LYS     HA 6356   7.022   6.233   8.410
  425LYS     CB 6357   6.886   6.401   8.424
  425LYS    HB1 6358   6.920   6.436   8.324
  425LYS    HB2 6359   6.949   6.453   8.499
  425LYS     CG 6360   6.738   6.439   8.443
  425LYS    HG1 6361   6.700   6.403   8.541
  425LYS    HG2 6362   6.679   6.389   8.363
  425LYS     CD 6363   6.714   6.590   8.430
  425LYS    HD1 6364   6.757   6.624   8.333
  425LYS    HD2 6365   6.768   6.644   8.512
  425LYS     CE 6366   6.565   6.625   8.435
  425LYS    HE1 6367   6.522   6.597   8.534
  425LYS    HE2 6368   6.510   6.569   8.356
  425LYS     NZ 6369   6.542   6.769   8.415
  425LYS    HZ1 6370   6.600   6.805   8.336
  425LYS    HZ2 6371   6.568   6.818   8.502
  425LYS    HZ3 6372   6.440   6.783   8.396
  425LYS      C 6373   6.893   6.196   8.570
  425LYS      O 6374   6.975   6.215   8.660
  426PHE      N 6375   6.780   6.126   8.592
  426PHE     HN 6376   6.715   6.105   8.518
  426PHE     CA 6377   6.751   6.058   8.716
  426PHE     HA 6378   6.821   6.088   8.793
  426PHE     CB 6379   6.607   6.084   8.767
  426PHE    HB1 6380   6.593   6.034   8.865
  426PHE    HB2 6381   6.534   6.043   8.693
  426PHE     CG 6382   6.580   6.231   8.786
  426PHE    CD1 6383   6.663   6.309   8.867
  426PHE    HD1 6384   6.748   6.265   8.918
  426PHE    CE1 6385   6.638   6.446   8.884
  426PHE    HE1 6386   6.702   6.505   8.948
  426PHE     CZ 6387   6.528   6.505   8.820
  426PHE     HZ 6388   6.512   6.610   8.833
  426PHE    CD2 6389   6.468   6.290   8.726
  426PHE    HD2 6390   6.401   6.229   8.669
  426PHE    CE2 6391   6.442   6.427   8.742
  426PHE    HE2 6392   6.355   6.472   8.696
  426PHE      C 6393   6.772   5.910   8.696
  426PHE      O 6394   6.677   5.831   8.688
  427MET      N 6395   6.900   5.872   8.686
  427MET     HN 6396   6.971   5.941   8.698
  427MET     CA 6397   6.941   5.734   8.672
  427MET     HA 6398   6.860   5.671   8.707
  427MET     CB 6399   6.969   5.694   8.525
  427MET    HB1 6400   7.030   5.602   8.520
  427MET    HB2 6401   7.028   5.776   8.478
  427MET     CG 6402   6.840   5.670   8.443
  427MET    HG1 6403   6.783   5.766   8.438
  427MET    HG2 6404   6.775   5.599   8.499
  427MET     SD 6405   6.870   5.606   8.276
  427MET     CE 6406   6.695   5.611   8.227
  427MET    HE1 6407   6.654   5.714   8.236
  427MET    HE2 6408   6.632   5.547   8.292
  427MET    HE3 6409   6.681   5.578   8.122
  427MET      C 6410   7.059   5.699   8.761
  427MET      O 6411   7.141   5.782   8.801
  428ASN      N 6412   7.073   5.570   8.796
  428ASN     HN 6413   7.002   5.507   8.767
  428ASN     CA 6414   7.163   5.529   8.903
  428ASN     HA 6415   7.169   5.608   8.977
  428ASN     CB 6416   7.100   5.400   8.970
  428ASN    HB1 6417   7.114   5.312   8.904
  428ASN    HB2 6418   6.991   5.418   8.983
  428ASN     CG 6419   7.157   5.371   9.110
  428ASN    OD1 6420   7.211   5.462   9.172
  428ASN    ND2 6421   7.150   5.245   9.158
  428ASN   HD21 6422   7.181   5.233   9.253
  428ASN   HD22 6423   7.087   5.180   9.119
  428ASN      C 6424   7.307   5.498   8.857
  428ASN      O 6425   7.386   5.447   8.935
  429ASP      N 6426   7.343   5.521   8.729
  429ASP     HN 6427   7.289   5.583   8.673
  429ASP     CA 6428   7.463   5.468   8.660
  429ASP     HA 6429   7.450   5.502   8.559
  429ASP     CB 6430   7.600   5.530   8.707
  429ASP    HB1 6431   7.682   5.458   8.687
  429ASP    HB2 6432   7.599   5.551   8.816
  429ASP     CG 6433   7.642   5.658   8.633
  429ASP    OD1 6434   7.568   5.698   8.541
  429ASP    OD2 6435   7.753   5.712   8.659
  429ASP      C 6436   7.464   5.314   8.640
  429ASP      O 6437   7.524   5.262   8.548
  430VAL      N 6438   7.383   5.239   8.719
  430VAL     HN 6439   7.356   5.280   8.806
  430VAL     CA 6440   7.351   5.099   8.693
  430VAL     HA 6441   7.433   5.053   8.639
  430VAL     CB 6442   7.335   5.023   8.825
  430VAL     HB 6443   7.266   5.078   8.893
  430VAL    CG1 6444   7.279   4.883   8.801
  430VAL   HG11 6445   7.337   4.832   8.720
  430VAL   HG12 6446   7.173   4.884   8.769
  430VAL   HG13 6447   7.282   4.822   8.894
  430VAL    CG2 6448   7.474   5.015   8.891
  430VAL   HG21 6449   7.502   5.112   8.937
  430VAL   HG22 6450   7.552   4.990   8.815
  430VAL   HG23 6451   7.475   4.933   8.966
  430VAL      C 6452   7.227   5.085   8.606
  430VAL      O 6453   7.220   5.006   8.512
  431GLN      N 6454   7.128   5.173   8.626
  431GLN     HN 6455   7.129   5.232   8.706
  431GLN     CA 6456   7.013   5.184   8.537
  431GLN     HA 6457   6.974   5.084   8.519
  431GLN     CB 6458   6.903   5.270   8.604
  431GLN    HB1 6459   6.834   5.315   8.529
  431GLN    HB2 6460   6.954   5.354   8.656
  431GLN     CG 6461   6.816   5.188   8.701
  431GLN    HG1 6462   6.878   5.116   8.759
  431GLN    HG2 6463   6.742   5.129   8.642
  431GLN     CD 6464   6.742   5.278   8.799
  431GLN    OE1 6465   6.752   5.401   8.795
  431GLN    NE2 6466   6.670   5.217   8.895
  431GLN   HE21 6467   6.628   5.274   8.967
  431GLN   HE22 6468   6.669   5.117   8.901
  431GLN      C 6469   7.046   5.242   8.402
  431GLN      O 6470   6.977   5.220   8.303
  432LEU      N 6471   7.156   5.319   8.396
  432LEU     HN 6472   7.208   5.335   8.479
  432LEU     CA 6473   7.206   5.379   8.274
  432LEU     HA 6474   7.120   5.411   8.216
  432LEU     CB 6475   7.293   5.500   8.311
  432LEU    HB1 6476   7.386   5.466   8.362
  432LEU    HB2 6477   7.236   5.562   8.384
  432LEU     CG 6478   7.332   5.594   8.195
  432LEU     HG 6479   7.401   5.541   8.125
  432LEU    CD1 6480   7.210   5.640   8.115
  432LEU   HD11 6481   7.138   5.691   8.182
  432LEU   HD12 6482   7.159   5.555   8.065
  432LEU   HD13 6483   7.240   5.712   8.036
  432LEU    CD2 6484   7.405   5.716   8.252
  432LEU   HD21 6485   7.498   5.684   8.305
  432LEU   HD22 6486   7.340   5.769   8.325
  432LEU   HD23 6487   7.433   5.787   8.171
  432LEU      C 6488   7.283   5.280   8.187
  432LEU      O 6489   7.278   5.285   8.064
  433ALA      N 6490   7.353   5.182   8.249
  433ALA     HN 6491   7.367   5.180   8.347
  433ALA     CA 6492   7.413   5.070   8.178
  433ALA     HA 6493   7.476   5.110   8.099
  433ALA     CB 6494   7.503   4.991   8.275
  433ALA    HB1 6495   7.444   4.943   8.356
  433ALA    HB2 6496   7.578   5.058   8.321
  433ALA    HB3 6497   7.559   4.911   8.220
  433ALA      C 6498   7.310   4.980   8.110
  433ALA      O 6499   7.329   4.930   7.998
  434ALA      N 6500   7.193   4.956   8.173
  434ALA     HN 6501   7.177   4.991   8.265
  434ALA     CA 6502   7.084   4.883   8.111
  434ALA     HA 6503   7.121   4.786   8.081
  434ALA     CB 6504   6.971   4.864   8.213
  434ALA    HB1 6505   6.931   4.961   8.249
  434ALA    HB2 6506   7.010   4.808   8.302
  434ALA    HB3 6507   6.888   4.804   8.170
  434ALA      C 6508   7.029   4.950   7.985
  434ALA      O 6509   7.007   4.885   7.883
  435LEU      N 6510   7.013   5.084   7.988
  435LEU     HN 6511   7.022   5.131   8.076
  435LEU     CA 6512   6.978   5.165   7.873
  435LEU     HA 6513   6.886   5.124   7.834
  435LEU     CB 6514   6.954   5.312   7.916
  435LEU    HB1 6515   7.049   5.356   7.953
  435LEU    HB2 6516   6.882   5.311   8.001
  435LEU     CG 6517   6.895   5.403   7.806
  435LEU     HG 6518   6.961   5.398   7.717
  435LEU    CD1 6519   6.755   5.357   7.763
  435LEU   HD11 6520   6.687   5.351   7.850
  435LEU   HD12 6521   6.759   5.256   7.716
  435LEU   HD13 6522   6.712   5.427   7.688
  435LEU    CD2 6523   6.890   5.549   7.854
  435LEU   HD21 6524   6.991   5.585   7.883
  435LEU   HD22 6525   6.822   5.559   7.941
  435LEU   HD23 6526   6.852   5.615   7.772
  435LEU      C 6527   7.080   5.157   7.759
  435LEU      O 6528   7.043   5.142   7.643
  436ASP      N 6529   7.213   5.161   7.788
  436ASP     HN 6530   7.244   5.179   7.881
  436ASP     CA 6531   7.318   5.145   7.688
  436ASP     HA 6532   7.306   5.222   7.613
  436ASP     CB 6533   7.455   5.163   7.759
  436ASP    HB1 6534   7.467   5.085   7.837
  436ASP    HB2 6535   7.457   5.262   7.810
  436ASP     CG 6536   7.579   5.156   7.670
  436ASP    OD1 6537   7.566   5.130   7.549
  436ASP    OD2 6538   7.690   5.177   7.726
  436ASP      C 6539   7.308   5.010   7.615
  436ASP      O 6540   7.305   5.002   7.492
  437HSD      N 6541   7.292   4.899   7.690
  437HSD     HN 6542   7.296   4.905   7.790
  437HSD     CA 6543   7.279   4.769   7.629
  437HSD     HA 6544   7.356   4.760   7.553
  437HSD     CB 6545   7.302   4.656   7.732
  437HSD    HB1 6546   7.285   4.556   7.686
  437HSD    HB2 6547   7.230   4.668   7.816
  437HSD    ND1 6548   7.554   4.629   7.714
  437HSD    HD1 6549   7.561   4.627   7.615
  437HSD     CG 6550   7.441   4.658   7.788
  437HSD    CE1 6551   7.660   4.636   7.799
  437HSD    HE1 6552   7.764   4.628   7.767
  437HSD    NE2 6553   7.621   4.662   7.922
  437HSD    CD2 6554   7.484   4.680   7.915
  437HSD    HD2 6555   7.427   4.703   8.004
  437HSD      C 6556   7.146   4.747   7.558
  437HSD      O 6557   7.138   4.666   7.466
  438ALA      N 6558   7.040   4.818   7.598
  438ALA     HN 6559   7.045   4.878   7.678
  438ALA     CA 6560   6.915   4.819   7.525
  438ALA     HA 6561   6.884   4.716   7.511
  438ALA     CB 6562   6.806   4.890   7.607
  438ALA    HB1 6563   6.830   4.997   7.621
  438ALA    HB2 6564   6.796   4.843   7.707
  438ALA    HB3 6565   6.707   4.883   7.556
  438ALA      C 6566   6.927   4.879   7.385
  438ALA      O 6567   6.883   4.818   7.288
  439TYR      N 6568   6.994   4.996   7.370
  439TYR     HN 6569   7.027   5.044   7.452
  439TYR     CA 6570   7.021   5.057   7.240
  439TYR     HA 6571   6.927   5.071   7.189
  439TYR     CB 6572   7.092   5.194   7.254
  439TYR    HB1 6573   7.146   5.223   7.162
  439TYR    HB2 6574   7.166   5.189   7.337
  439TYR     CG 6575   6.992   5.304   7.282
  439TYR    CD1 6576   6.919   5.360   7.175
  439TYR    HD1 6577   6.931   5.321   7.075
  439TYR    CE1 6578   6.831   5.467   7.198
  439TYR    HE1 6579   6.776   5.511   7.115
  439TYR     CZ 6580   6.817   5.521   7.326
  439TYR     OH 6581   6.730   5.630   7.346
  439TYR     HH 6582   6.764   5.683   7.419
  439TYR    CD2 6583   6.979   5.361   7.410
  439TYR    HD2 6584   7.038   5.322   7.491
  439TYR    CE2 6585   6.891   5.468   7.432
  439TYR    HE2 6586   6.881   5.510   7.531
  439TYR      C 6587   7.102   4.968   7.148
  439TYR      O 6588   7.070   4.950   7.031
  440THR      N 6589   7.207   4.906   7.204
  440THR     HN 6590   7.231   4.929   7.298
  440THR     CA 6591   7.291   4.810   7.133
  440THR     HA 6592   7.331   4.859   7.045
  440THR     CB 6593   7.409   4.767   7.219
  440THR     HB 6594   7.374   4.727   7.317
  440THR    OG1 6595   7.495   4.878   7.242
  440THR    HG1 6596   7.459   4.934   7.313
  440THR    CG2 6597   7.495   4.661   7.148
  440THR   HG21 6598   7.523   4.699   7.048
  440THR   HG22 6599   7.441   4.565   7.137
  440THR   HG23 6600   7.589   4.642   7.205
  440THR      C 6601   7.213   4.690   7.083
  440THR      O 6602   7.228   4.647   6.969
  441TYR      N 6603   7.122   4.633   7.165
  441TYR     HN 6604   7.112   4.665   7.259
  441TYR     CA 6605   7.033   4.527   7.121
  441TYR     HA 6606   7.095   4.448   7.081
  441TYR     CB 6607   6.954   4.472   7.242
  441TYR    HB1 6608   6.899   4.556   7.290
  441TYR    HB2 6609   7.025   4.430   7.316
  441TYR     CG 6610   6.854   4.364   7.205
  441TYR    CD1 6611   6.898   4.232   7.184
  441TYR    HD1 6612   7.003   4.209   7.192
  441TYR    CE1 6613   6.806   4.131   7.151
  441TYR    HE1 6614   6.841   4.031   7.131
  441TYR     CZ 6615   6.670   4.161   7.140
  441TYR     OH 6616   6.579   4.061   7.102
  441TYR     HH 6617   6.628   3.980   7.084
  441TYR    CD2 6618   6.717   4.393   7.195
  441TYR    HD2 6619   6.681   4.493   7.214
  441TYR    CE2 6620   6.625   4.291   7.164
  441TYR    HE2 6621   6.519   4.311   7.159
  441TYR      C 6622   6.939   4.567   7.007
  441TYR      O 6623   6.919   4.493   6.911
  442GLY      N 6624   6.878   4.688   7.015
  442GLY     HN 6625   6.892   4.745   7.096
  442GLY     CA 6626   6.786   4.737   6.913
  442GLY    HA1 6627   6.751   4.834   6.943
  442GLY    HA2 6628   6.705   4.666   6.903
  442GLY      C 6629   6.847   4.755   6.777
  442GLY      O 6630   6.779   4.742   6.676
  443LEU      N 6631   6.979   4.781   6.769
  443LEU     HN 6632   7.031   4.794   6.853
  443LEU     CA 6633   7.054   4.792   6.645
  443LEU     HA 6634   7.006   4.869   6.587
  443LEU     CB 6635   7.200   4.835   6.677
  443LEU    HB1 6636   7.254   4.752   6.727
  443LEU    HB2 6637   7.196   4.919   6.751
  443LEU     CG 6638   7.282   4.885   6.556
  443LEU     HG 6639   7.288   4.803   6.480
  443LEU    CD1 6640   7.218   5.008   6.489
  443LEU   HD11 6641   7.209   5.091   6.561
  443LEU   HD12 6642   7.117   4.984   6.449
  443LEU   HD13 6643   7.281   5.042   6.404
  443LEU    CD2 6644   7.425   4.918   6.601
  443LEU   HD21 6645   7.474   4.826   6.637
  443LEU   HD22 6646   7.424   4.991   6.684
  443LEU   HD23 6647   7.484   4.958   6.516
  443LEU      C 6648   7.051   4.665   6.560
  443LEU      O 6649   7.051   4.668   6.437
  444LEU      N 6650   7.043   4.547   6.625
  444LEU     HN 6651   7.046   4.547   6.724
  444LEU     CA 6652   7.023   4.419   6.561
  444LEU     HA 6653   7.096   4.410   6.482
  444LEU     CB 6654   7.048   4.307   6.664
  444LEU    HB1 6655   7.034   4.210   6.613
  444LEU    HB2 6656   6.974   4.315   6.747
  444LEU     CG 6657   7.190   4.314   6.721
  444LEU     HG 6658   7.210   4.420   6.749
  444LEU    CD1 6659   7.211   4.238   6.852
  444LEU   HD11 6660   7.250   4.137   6.830
  444LEU   HD12 6661   7.117   4.233   6.912
  444LEU   HD13 6662   7.288   4.289   6.913
  444LEU    CD2 6663   7.294   4.271   6.616
  444LEU   HD21 6664   7.301   4.349   6.537
  444LEU   HD22 6665   7.266   4.174   6.570
  444LEU   HD23 6666   7.394   4.262   6.663
  444LEU      C 6667   6.887   4.402   6.495
  444LEU      O 6668   6.875   4.344   6.387
  445TRP      N 6669   6.780   4.455   6.556
  445TRP     HN 6670   6.794   4.501   6.644
  445TRP     CA 6671   6.648   4.463   6.497
  445TRP     HA 6672   6.622   4.364   6.463
  445TRP     CB 6673   6.542   4.508   6.601
  445TRP    HB1 6674   6.451   4.543   6.549
  445TRP    HB2 6675   6.580   4.595   6.659
  445TRP     CG 6676   6.503   4.399   6.695
  445TRP    CD1 6677   6.579   4.338   6.792
  445TRP    HD1 6678   6.681   4.365   6.817
  445TRP    NE1 6679   6.505   4.238   6.851
  445TRP    HE1 6680   6.522   4.193   6.937
  445TRP    CE2 6681   6.383   4.231   6.793
  445TRP    CD2 6682   6.376   4.332   6.695
  445TRP    CE3 6683   6.258   4.347   6.621
  445TRP    HE3 6684   6.249   4.426   6.547
  445TRP    CZ3 6685   6.154   4.258   6.643
  445TRP    HZ3 6686   6.063   4.264   6.584
  445TRP    CZ2 6687   6.279   4.143   6.815
  445TRP    HZ2 6688   6.287   4.063   6.887
  445TRP    CH2 6689   6.163   4.157   6.738
  445TRP    HH2 6690   6.081   4.087   6.750
  445TRP      C 6691   6.642   4.550   6.371
  445TRP      O 6692   6.577   4.515   6.273
  446VAL      N 6693   6.713   4.665   6.372
  446VAL     HN 6694   6.759   4.695   6.455
  446VAL     CA 6695   6.731   4.748   6.253
  446VAL     HA 6696   6.633   4.770   6.214
  446VAL     CB 6697   6.799   4.881   6.287
  446VAL     HB 6698   6.899   4.863   6.332
  446VAL    CG1 6699   6.816   4.968   6.160
  446VAL   HG11 6700   6.719   4.979   6.108
  446VAL   HG12 6701   6.888   4.923   6.089
  446VAL   HG13 6702   6.852   5.069   6.187
  446VAL    CG2 6703   6.711   4.956   6.388
  446VAL   HG21 6704   6.701   4.900   6.484
  446VAL   HG22 6705   6.610   4.974   6.346
  446VAL   HG23 6706   6.756   5.055   6.411
  446VAL      C 6707   6.806   4.676   6.141
  446VAL      O 6708   6.768   4.681   6.024
  447ALA      N 6709   6.914   4.603   6.176
  447ALA     HN 6710   6.950   4.609   6.270
  447ALA     CA 6711   6.987   4.518   6.086
  447ALA     HA 6712   7.020   4.579   6.003
  447ALA     CB 6713   7.111   4.462   6.157
  447ALA    HB1 6714   7.084   4.389   6.237
  447ALA    HB2 6715   7.168   4.545   6.204
  447ALA    HB3 6716   7.180   4.411   6.086
  447ALA      C 6717   6.902   4.406   6.025
  447ALA      O 6718   6.909   4.381   5.906
  448GLY      N 6719   6.816   4.341   6.106
  448GLY     HN 6720   6.819   4.358   6.204
  448GLY     CA 6721   6.718   4.243   6.058
  448GLY    HA1 6722   6.664   4.207   6.143
  448GLY    HA2 6723   6.772   4.165   6.005
  448GLY      C 6724   6.617   4.299   5.961
  448GLY      O 6725   6.584   4.234   5.861
  449ALA      N 6726   6.564   4.421   5.985
  449ALA     HN 6727   6.587   4.469   6.071
  449ALA     CA 6728   6.479   4.491   5.890
  449ALA     HA 6729   6.396   4.426   5.867
  449ALA     CB 6730   6.420   4.618   5.954
  449ALA    HB1 6731   6.500   4.689   5.983
  449ALA    HB2 6732   6.363   4.591   6.045
  449ALA    HB3 6733   6.350   4.669   5.884
  449ALA      C 6734   6.548   4.521   5.757
  449ALA      O 6735   6.490   4.501   5.650
  450ALA      N 6736   6.676   4.563   5.760
  450ALA     HN 6737   6.718   4.584   5.848
  450ALA     CA 6738   6.757   4.586   5.642
  450ALA     HA 6739   6.708   4.661   5.582
  450ALA     CB 6740   6.895   4.640   5.685
  450ALA    HB1 6741   6.951   4.564   5.745
  450ALA    HB2 6742   6.881   4.730   5.748
  450ALA    HB3 6743   6.957   4.667   5.597
  450ALA      C 6744   6.773   4.462   5.553
  450ALA      O 6745   6.767   4.471   5.430
  451ILE      N 6746   6.789   4.342   5.612
  451ILE     HN 6747   6.796   4.337   5.711
  451ILE     CA 6748   6.795   4.216   5.540
  451ILE     HA 6749   6.878   4.222   5.470
  451ILE     CB 6750   6.819   4.102   5.639
  451ILE     HB 6751   6.742   4.108   5.719
  451ILE    CG2 6752   6.805   3.964   5.573
  451ILE   HG21 6753   6.855   3.959   5.475
  451ILE   HG22 6754   6.697   3.940   5.562
  451ILE   HG23 6755   6.848   3.885   5.639
  451ILE    CG1 6756   6.956   4.116   5.708
  451ILE   HG11 6757   6.960   4.047   5.794
  451ILE   HG12 6758   6.969   4.218   5.748
  451ILE     CD 6759   7.073   4.086   5.615
  451ILE    HD1 6760   7.065   4.141   5.519
  451ILE    HD2 6761   7.078   3.977   5.593
  451ILE    HD3 6762   7.168   4.116   5.662
  451ILE      C 6763   6.672   4.187   5.454
  451ILE      O 6764   6.681   4.145   5.338
  452ILE      N 6765   6.551   4.215   5.507
  452ILE     HN 6766   6.546   4.249   5.601
  452ILE     CA 6767   6.425   4.204   5.436
  452ILE     HA 6768   6.416   4.103   5.398
  452ILE     CB 6769   6.308   4.230   5.529
  452ILE     HB 6770   6.327   4.326   5.581
  452ILE    CG2 6771   6.173   4.242   5.456
  452ILE   HG21 6772   6.154   4.151   5.394
  452ILE   HG22 6773   6.168   4.331   5.390
  452ILE   HG23 6774   6.091   4.251   5.530
  452ILE    CG1 6775   6.304   4.118   5.635
  452ILE   HG11 6776   6.404   4.072   5.651
  452ILE   HG12 6777   6.237   4.036   5.601
  452ILE     CD 6778   6.260   4.175   5.769
  452ILE    HD1 6779   6.158   4.219   5.760
  452ILE    HD2 6780   6.329   4.256   5.799
  452ILE    HD3 6781   6.263   4.098   5.848
  452ILE      C 6782   6.417   4.295   5.316
  452ILE      O 6783   6.374   4.253   5.208
  453VAL      N 6784   6.465   4.421   5.329
  453VAL     HN 6785   6.497   4.452   5.419
  453VAL     CA 6786   6.473   4.517   5.220
  453VAL     HA 6787   6.373   4.532   5.181
  453VAL     CB 6788   6.531   4.653   5.262
  453VAL     HB 6789   6.632   4.639   5.307
  453VAL    CG1 6790   6.544   4.749   5.142
  453VAL   HG11 6791   6.446   4.760   5.090
  453VAL   HG12 6792   6.620   4.714   5.068
  453VAL   HG13 6793   6.576   4.849   5.177
  453VAL    CG2 6794   6.439   4.717   5.368
  453VAL   HG21 6795   6.432   4.653   5.458
  453VAL   HG22 6796   6.338   4.730   5.325
  453VAL   HG23 6797   6.478   4.816   5.399
  453VAL      C 6798   6.556   4.462   5.105
  453VAL      O 6799   6.519   4.473   4.989
  454GLY      N 6800   6.668   4.395   5.136
  454GLY     HN 6801   6.696   4.387   5.231
  454GLY     CA 6802   6.754   4.336   5.035
  454GLY    HA1 6803   6.837   4.297   5.088
  454GLY    HA2 6804   6.782   4.412   4.962
  454GLY      C 6805   6.698   4.220   4.959
  454GLY      O 6806   6.715   4.208   4.839
  455GLY      N 6807   6.627   4.129   5.029
  455GLY     HN 6808   6.618   4.140   5.128
  455GLY     CA 6809   6.563   4.016   4.961
  455GLY    HA1 6810   6.527   3.948   5.037
  455GLY    HA2 6811   6.633   3.970   4.894
  455GLY      C 6812   6.448   4.059   4.875
  455GLY      O 6813   6.426   4.005   4.767
  456MET      N 6814   6.375   4.162   4.920
  456MET     HN 6815   6.389   4.198   5.013
  456MET     CA 6816   6.278   4.233   4.840
  456MET     HA 6817   6.213   4.161   4.793
  456MET     CB 6818   6.192   4.319   4.934
  456MET    HB1 6819   6.261   4.372   5.004
  456MET    HB2 6820   6.129   4.250   4.995
  456MET     CG 6821   6.102   4.425   4.868
  456MET    HG1 6822   6.054   4.380   4.778
  456MET    HG2 6823   6.165   4.510   4.832
  456MET     SD 6824   5.972   4.487   4.978
  456MET     CE 6825   6.075   4.539   5.117
  456MET    HE1 6826   6.160   4.602   5.083
  456MET    HE2 6827   6.116   4.451   5.172
  456MET    HE3 6828   6.015   4.598   5.190
  456MET      C 6829   6.338   4.311   4.724
  456MET      O 6830   6.278   4.324   4.618
  457ALA      N 6831   6.462   4.361   4.738
  457ALA     HN 6832   6.505   4.362   4.829
  457ALA     CA 6833   6.536   4.427   4.632
  457ALA     HA 6834   6.468   4.494   4.582
  457ALA     CB 6835   6.652   4.511   4.689
  457ALA    HB1 6836   6.728   4.446   4.737
  457ALA    HB2 6837   6.613   4.582   4.766
  457ALA    HB3 6838   6.701   4.570   4.609
  457ALA      C 6839   6.589   4.332   4.524
  457ALA      O 6840   6.622   4.375   4.413
  458LEU      N 6841   6.595   4.200   4.547
  458LEU     HN 6842   6.577   4.164   4.639
  458LEU     CA 6843   6.637   4.106   4.445
  458LEU     HA 6844   6.726   4.146   4.399
  458LEU     CB 6845   6.674   3.969   4.506
  458LEU    HB1 6846   6.689   3.892   4.426
  458LEU    HB2 6847   6.590   3.934   4.569
  458LEU     CG 6848   6.804   3.971   4.589
  458LEU     HG 6849   6.799   4.057   4.661
  458LEU    CD1 6850   6.813   3.843   4.670
  458LEU   HD11 6851   6.817   3.755   4.603
  458LEU   HD12 6852   6.723   3.836   4.734
  458LEU   HD13 6853   6.903   3.842   4.735
  458LEU    CD2 6854   6.931   3.987   4.504
  458LEU   HD21 6855   6.932   4.085   4.452
  458LEU   HD22 6856   6.937   3.906   4.428
  458LEU   HD23 6857   7.022   3.981   4.567
  458LEU      C 6858   6.536   4.088   4.331
  458LEU      O 6859   6.570   4.037   4.224
  459PHE      N 6860   6.411   4.136   4.350
  459PHE     HN 6861   6.387   4.177   4.438
  459PHE     CA 6862   6.302   4.124   4.253
  459PHE     HA 6863   6.321   4.041   4.186
  459PHE     CB 6864   6.164   4.105   4.322
  459PHE    HB1 6865   6.078   4.122   4.255
  459PHE    HB2 6866   6.154   4.171   4.411
  459PHE     CG 6867   6.156   3.966   4.368
  459PHE    CD1 6868   6.228   3.932   4.481
  459PHE    HD1 6869   6.286   4.006   4.534
  459PHE    CE1 6870   6.226   3.802   4.526
  459PHE    HE1 6871   6.287   3.788   4.613
  459PHE     CZ 6872   6.148   3.705   4.461
  459PHE     HZ 6873   6.142   3.604   4.495
  459PHE    CD2 6874   6.078   3.871   4.301
  459PHE    HD2 6875   6.022   3.900   4.214
  459PHE    CE2 6876   6.073   3.739   4.348
  459PHE    HE2 6877   6.014   3.665   4.297
  459PHE      C 6878   6.285   4.245   4.165
  459PHE      O 6879   6.193   4.252   4.084
  460ILE      N 6880   6.375   4.344   4.176
  460ILE     HN 6881   6.446   4.339   4.246
  460ILE     CA 6882   6.367   4.466   4.098
  460ILE     HA 6883   6.268   4.508   4.112
  460ILE     CB 6884   6.470   4.568   4.148
  460ILE     HB 6885   6.572   4.522   4.141
  460ILE    CG2 6886   6.467   4.694   4.061
  460ILE   HG21 6887   6.363   4.733   4.054
  460ILE   HG22 6888   6.504   4.675   3.958
  460ILE   HG23 6889   6.530   4.774   4.106
  460ILE    CG1 6890   6.447   4.604   4.297
  460ILE   HG11 6891   6.538   4.657   4.334
  460ILE   HG12 6892   6.435   4.512   4.357
  460ILE     CD 6893   6.326   4.693   4.325
  460ILE    HD1 6894   6.235   4.652   4.278
  460ILE    HD2 6895   6.342   4.796   4.286
  460ILE    HD3 6896   6.309   4.701   4.435
  460ILE      C 6897   6.379   4.437   3.948
  460ILE      O 6898   6.287   4.453   3.870
  461GLY      N 6899   6.494   4.386   3.903
  461GLY     HN 6900   6.571   4.373   3.965
  461GLY     CA 6901   6.507   4.334   3.767
  461GLY    HA1 6902   6.421   4.273   3.744
  461GLY    HA2 6903   6.599   4.278   3.761
  461GLY      C 6904   6.515   4.439   3.659
  461GLY      O 6905   6.516   4.406   3.541
  462TYR      N 6906   6.524   4.568   3.696
  462TYR     HN 6907   6.511   4.590   3.792
  462TYR     CA 6908   6.553   4.676   3.605
  462TYR     HA 6909   6.482   4.669   3.523
  462TYR     CB 6910   6.541   4.817   3.669
  462TYR    HB1 6911   6.596   4.892   3.609
  462TYR    HB2 6912   6.585   4.814   3.771
  462TYR     CG 6913   6.399   4.868   3.679
  462TYR    CD1 6914   6.330   4.911   3.564
  462TYR    HD1 6915   6.378   4.903   3.468
  462TYR    CE1 6916   6.202   4.968   3.575
  462TYR    HE1 6917   6.151   5.006   3.488
  462TYR     CZ 6918   6.142   4.982   3.701
  462TYR     OH 6919   6.016   5.045   3.717
  462TYR     HH 6920   6.018   5.080   3.806
  462TYR    CD2 6921   6.339   4.889   3.804
  462TYR    HD2 6922   6.394   4.869   3.894
  462TYR    CE2 6923   6.211   4.943   3.816
  462TYR    HE2 6924   6.168   4.959   3.914
  462TYR      C 6925   6.691   4.662   3.543
  462TYR      O 6926   6.788   4.624   3.608
  463THR      N 6927   6.703   4.694   3.413
  463THR     HN 6928   6.622   4.719   3.360
  463THR     CA 6929   6.829   4.699   3.341
  463THR     HA 6930   6.897   4.631   3.389
  463THR     CB 6931   6.815   4.653   3.194
  463THR     HB 6932   6.915   4.653   3.145
  463THR    OG1 6933   6.725   4.732   3.118
  463THR    HG1 6934   6.734   4.700   3.027
  463THR    CG2 6935   6.757   4.511   3.191
  463THR   HG21 6936   6.652   4.509   3.226
  463THR   HG22 6937   6.817   4.444   3.257
  463THR   HG23 6938   6.760   4.470   3.088
  463THR      C 6939   6.889   4.840   3.347
  463THR      O 6940   6.814   4.937   3.364
  464PRO      N 6941   7.020   4.863   3.333
  464PRO     CD 6942   7.124   4.759   3.334
  464PRO    HD1 6943   7.101   4.675   3.266
  464PRO    HD2 6944   7.137   4.722   3.438
  464PRO     CA 6945   7.078   4.997   3.338
  464PRO     HA 6946   7.043   5.048   3.426
  464PRO     CB 6947   7.231   4.975   3.342
  464PRO    HB1 6948   7.265   4.980   3.448
  464PRO    HB2 6949   7.289   5.049   3.284
  464PRO     CG 6950   7.252   4.832   3.290
  464PRO    HG1 6951   7.257   4.834   3.179
  464PRO    HG2 6952   7.344   4.786   3.330
  464PRO      C 6953   7.036   5.082   3.219
  464PRO      O 6954   7.041   5.204   3.228
  465GLN      N 6955   6.995   5.020   3.107
  465GLN     HN 6956   7.000   4.920   3.101
  465GLN     CA 6957   6.937   5.086   2.991
  465GLN     HA 6958   7.008   5.159   2.955
  465GLN     CB 6959   6.904   4.987   2.876
  465GLN    HB1 6960   6.843   5.039   2.798
  465GLN    HB2 6961   6.841   4.904   2.917
  465GLN     CG 6962   7.025   4.926   2.800
  465GLN    HG1 6963   7.077   5.006   2.745
  465GLN    HG2 6964   6.988   4.851   2.726
  465GLN     CD 6965   7.122   4.852   2.893
  465GLN    OE1 6966   7.084   4.758   2.962
  465GLN    NE2 6967   7.248   4.899   2.899
  465GLN   HE21 6968   7.310   4.854   2.962
  465GLN   HE22 6969   7.277   4.978   2.846
  465GLN      C 6970   6.811   5.165   3.023
  465GLN      O 6971   6.783   5.269   2.963
  466GLN      N 6972   6.727   5.114   3.114
  466GLN     HN 6973   6.750   5.028   3.160
  466GLN     CA 6974   6.599   5.174   3.145
  466GLN     HA 6975   6.556   5.214   3.054
  466GLN     CB 6976   6.501   5.066   3.197
  466GLN    HB1 6977   6.406   5.114   3.231
  466GLN    HB2 6978   6.546   5.013   3.284
  466GLN     CG 6979   6.467   4.965   3.085
  466GLN    HG1 6980   6.557   4.909   3.055
  466GLN    HG2 6981   6.430   5.022   2.997
  466GLN     CD 6982   6.358   4.866   3.127
  466GLN    OE1 6983   6.310   4.864   3.240
  466GLN    NE2 6984   6.317   4.778   3.033
  466GLN   HE21 6985   6.235   4.726   3.055
  466GLN   HE22 6986   6.350   4.791   2.941
  466GLN      C 6987   6.606   5.290   3.242
  466GLN      O 6988   6.563   5.401   3.211
  467VAL      N 6989   6.664   5.268   3.360
  467VAL     HN 6990   6.702   5.178   3.380
  467VAL     CA 6991   6.677   5.367   3.467
  467VAL     HA 6992   6.578   5.408   3.483
  467VAL     CB 6993   6.721   5.303   3.599
  467VAL     HB 6994   6.719   5.381   3.678
  467VAL    CG1 6995   6.619   5.195   3.637
  467VAL   HG11 6996   6.624   5.109   3.567
  467VAL   HG12 6997   6.515   5.235   3.636
  467VAL   HG13 6998   6.640   5.157   3.739
  467VAL    CG2 6999   6.863   5.244   3.591
  467VAL   HG21 7000   6.940   5.323   3.579
  467VAL   HG22 7001   6.872   5.172   3.507
  467VAL   HG23 7002   6.887   5.189   3.685
  467VAL      C 7003   6.764   5.485   3.430
  467VAL      O 7004   6.733   5.601   3.460
  468ALA      N 7005   6.875   5.458   3.358
  468ALA     HN 7006   6.893   5.365   3.326
  468ALA     CA 7007   6.976   5.554   3.322
  468ALA     HA 7008   6.934   5.654   3.325
  468ALA     CB 7009   7.098   5.545   3.417
  468ALA    HB1 7010   7.149   5.446   3.411
  468ALA    HB2 7011   7.062   5.558   3.522
  468ALA    HB3 7012   7.170   5.627   3.398
  468ALA      C 7013   7.014   5.524   3.178
  468ALA      O 7014   6.935   5.465   3.106
  469HSD      N 7015   7.132   5.567   3.131
  469HSD     HN 7016   7.194   5.618   3.191
  469HSD     CA 7017   7.184   5.530   3.000
  469HSD     HA 7018   7.271   5.591   2.982
  469HSD     CB 7019   7.236   5.384   3.002
  469HSD    HB1 7020   7.150   5.316   3.019
  469HSD    HB2 7021   7.305   5.370   3.088
  469HSD    ND1 7022   7.408   5.410   2.814
  469HSD    HD1 7023   7.447   5.498   2.841
  469HSD     CG 7024   7.306   5.341   2.877
  469HSD    CE1 7025   7.442   5.339   2.704
  469HSD    HE1 7026   7.518   5.372   2.633
  469HSD    NE2 7027   7.370   5.230   2.692
  469HSD    CD2 7028   7.284   5.232   2.801
  469HSD    HD2 7029   7.210   5.155   2.817
  469HSD      C 7030   7.092   5.563   2.883
  469HSD      O 7031   7.043   5.476   2.812
  470ALA      N 7032   7.066   5.693   2.863
  470ALA     HN 7033   7.108   5.770   2.911
  470ALA     CA 7034   6.989   5.742   2.752
  470ALA     HA 7035   6.993   5.674   2.669
  470ALA     CB 7036   6.844   5.772   2.793
  470ALA    HB1 7037   6.843   5.817   2.894
  470ALA    HB2 7038   6.785   5.678   2.792
  470ALA    HB3 7039   6.798   5.843   2.722
  470ALA      C 7040   7.060   5.872   2.706
  470ALA    OT1 7041   7.161   5.911   2.772
  470ALA    OT2 7042   7.018   5.927   2.600
  471EPG     C1 7043   7.139   5.242   6.843
  471EPG     C2 7044   7.263   5.331   6.849
  471EPG     C3 7045   7.397   5.256   6.829
  471EPG     C4 7046   7.519   5.350   6.820
  471EPG     C5 7047   7.573   5.369   6.677
  471EPG     C6 7048   7.677   5.266   6.630
  471EPG     C7 7049   7.723   5.288   6.484
  471EPG     C8 7050   7.634   5.219   6.379
  471EPG     C9 7051   7.659   5.265   6.233
  471EPG    C10 7052   7.528   5.294   6.157
  471EPG    C11 7053   7.544   5.347   6.013
  471EPG    C12 7054   7.563   5.500   6.000
  471EPG    C13 7055   7.435   5.586   6.017
  471EPG    C14 7056   7.465   5.730   6.066
  471EPG    C15 7057   7.341   5.822   6.086
  471EPG    C16 7058   7.376   5.968   6.127
  471EPG    C17 7059   7.195   6.125   6.157
  471EPG    C18 7060   7.225   6.176   6.011
  471EPG    C19 7061   7.093   6.235   5.824
  471EPG    C20 7062   6.975   6.155   5.766
  471EPG    C21 7063   6.927   6.190   5.623
  471EPG    C22 7064   6.986   6.102   5.510
  471EPG    C23 7065   6.908   6.116   5.377
  471EPG    C24 7066   6.890   5.984   5.300
  471EPG    C25 7067   6.773   5.982   5.198
  471EPG    C26 7068   6.765   6.103   5.103
  471EPG    C27 7069   6.683   6.077   4.978
  471EPG    C28 7070   6.555   6.112   4.954
  471EPG    C29 7071   6.484   6.081   4.824
  471EPG    C30 7072   6.344   6.018   4.842
  471EPG    C31 7073   6.289   5.952   4.714
  471EPG    C32 7074   6.247   5.805   4.732
  471EPG    C33 7075   6.361   5.701   4.719
  471EPG    C34 7076   6.469   5.710   4.829
  471EPG    C35 7077   6.546   5.579   4.854
  471EPG    C36 7078   6.549   5.537   5.001
  471EPG    C37 7079   7.182   6.241   6.261
  471EPG    C38 7080   6.811   6.258   6.543
  471EPG    C39 7081   6.768   6.327   6.677
  471EPG    C40 7082   6.691   6.231   6.774
  471EPG     O1 7083   7.472   6.029   6.083
  471EPG     O2 7084   7.281   6.018   6.204
  471EPG     O3 7085   7.097   6.210   5.952
  471EPG     O4 7086   7.176   6.295   5.758
  471EPG     O5 7087   7.047   6.250   6.311
  471EPG     O6 7088   7.076   6.375   6.530
  471EPG     O7 7089   7.007   6.501   6.308
  471EPG     O8 7090   6.844   6.354   6.440
  471EPG     O9 7091   6.559   6.275   6.807
  471EPG    O10 7092   6.884   6.380   6.740
  471EPG      P 7093   7.001   6.380   6.399
  471EPG     H1 7094   7.147   5.159   6.917
  471EPG     H2 7095   7.128   5.197   6.742
  471EPG     H3 7096   7.048   5.300   6.866
  471EPG     H4 7097   7.267   5.382   6.948
  471EPG     H5 7098   7.254   5.410   6.771
  471EPG     H6 7099   7.391   5.195   6.737
  471EPG     H7 7100   7.411   5.186   6.915
  471EPG     H8 7101   7.600   5.312   6.886
  471EPG     H9 7102   7.489   5.448   6.861
  471EPG    H10 7103   7.621   5.470   6.672
  471EPG    H11 7104   7.488   5.369   6.606
  471EPG    H12 7105   7.637   5.163   6.642
  471EPG    H13 7106   7.767   5.274   6.696
  471EPG    H14 7107   7.827   5.249   6.472
  471EPG    H15 7108   7.726   5.398   6.464
  471EPG    H16 7109   7.528   5.243   6.405
  471EPG    H17 7110   7.644   5.109   6.386
  471EPG    H18 7111   7.718   5.187   6.180
  471EPG    H19 7112   7.721   5.358   6.234
  471EPG    H20 7113   7.469   5.367   6.214
  471EPG    H21 7114   7.470   5.199   6.154
  471EPG    H22 7115   7.455   5.319   5.953
  471EPG    H23 7116   7.632   5.295   5.968
  471EPG    H24 7117   7.607   5.524   5.901
  471EPG    H25 7118   7.637   5.531   6.076
  471EPG    H26 7119   7.368   5.538   6.092
  471EPG    H27 7120   7.379   5.590   5.921
  471EPG    H28 7121   7.536   5.778   5.995
  471EPG    H29 7122   7.516   5.722   6.164
  471EPG    H30 7123   7.273   5.779   6.162
  471EPG    H31 7124   7.286   5.829   5.989
  471EPG    H32 7125   7.093   6.081   6.152
  471EPG    H33 7126   7.271   6.095   5.950
  471EPG    H34 7127   7.294   6.263   6.013
  471EPG    H35 7128   6.890   6.172   5.836
  471EPG    H36 7129   7.003   6.048   5.771
  471EPG    H37 7130   6.939   6.298   5.600
  471EPG    H38 7131   6.817   6.169   5.623
  471EPG    H39 7132   6.979   5.995   5.543
  471EPG    H40 7133   7.094   6.124   5.495
  471EPG    H41 7134   6.956   6.192   5.313
  471EPG    H42 7135   6.806   6.154   5.401
  471EPG    H43 7136   6.871   5.902   5.372
  471EPG    H44 7137   6.985   5.960   5.247
  471EPG    H45 7138   6.677   5.974   5.253
  471EPG    H46 7139   6.785   5.888   5.138
  471EPG    H47 7140   6.868   6.132   5.073
  471EPG    H48 7141   6.724   6.190   5.159
  471EPG    H49 7142   6.739   6.028   4.897
  471EPG    H50 7143   6.496   6.161   5.032
  471EPG    H51 7144   6.544   6.011   4.762
  471EPG    H52 7145   6.473   6.173   4.763
  471EPG    H53 7146   6.273   6.096   4.879
  471EPG    H54 7147   6.349   5.941   4.922
  471EPG    H55 7148   6.365   5.958   4.632
  471EPG    H56 7149   6.201   6.010   4.680
  471EPG    H57 7150   6.174   5.780   4.652
  471EPG    H58 7151   6.195   5.793   4.829
  471EPG    H59 7152   6.410   5.709   4.620
  471EPG    H60 7153   6.314   5.601   4.726
  471EPG    H61 7154   6.417   5.736   4.924
  471EPG    H62 7155   6.540   5.792   4.806
  471EPG    H63 7156   6.649   5.590   4.815
  471EPG    H64 7157   6.498   5.497   4.795
  471EPG    H65 7158   6.445   5.525   5.040
  471EPG    H66 7159   6.600   5.615   5.063
  471EPG    H67 7160   6.602   5.441   5.013
  471EPG    H68 7161   7.212   6.336   6.211
  471EPG    H69 7162   7.253   6.223   6.345
  471EPG    H70 7163   6.725   6.197   6.507
  471EPG    H71 7164   6.894   6.186   6.563
  471EPG    H72 7165   6.702   6.412   6.650
  471EPG    H73 7166   6.748   6.221   6.870
  471EPG    H74 7167   6.686   6.129   6.730
  471EPG    H75 7168   6.505   6.261   6.728
  471EPG    H76 7169   6.950   6.386   6.668
  472EPG2    C1 7170   6.835   5.370   5.171
  472EPG2    C2 7171   6.914   5.255   5.235
  472EPG2    C3 7172   6.881   5.119   5.172
  472EPG2    C4 7173   6.927   4.998   5.255
  472EPG2    C5 7174   6.992   4.889   5.167
  472EPG2    C6 7175   6.964   4.746   5.215
  472EPG2    C7 7176   7.012   4.642   5.113
  472EPG2    C8 7177   7.012   4.499   5.169
  472EPG2    C9 7178   7.136   4.458   5.252
  472EPG2   C10 7179   7.230   4.364   5.175
  472EPG2   C11 7180   7.208   4.212   5.187
  472EPG2   C12 7181   7.065   4.158   5.172
  472EPG2   C13 7182   7.044   4.092   5.035
  472EPG2   C14 7183   7.011   3.942   5.028
  472EPG2   C15 7184   6.871   3.909   5.078
  472EPG2   C16 7185   6.860   3.774   5.149
  472EPG2   C17 7186   6.655   3.732   5.257
  472EPG2   C18 7187   6.552   3.809   5.344
  472EPG2   C19 7188   6.319   3.784   5.324
  472EPG2   C20 7189   6.282   3.737   5.183
  472EPG2   C21 7190   6.258   3.854   5.087
  472EPG2   C22 7191   6.117   3.913   5.093
  472EPG2   C23 7192   6.064   3.957   4.955
  472EPG2   C24 7193   5.972   3.854   4.887
  472EPG2   C25 7194   5.855   3.918   4.810
  472EPG2   C26 7195   5.900   4.014   4.698
  472EPG2   C27 7196   5.806   4.021   4.580
  472EPG2   C28 7197   5.784   3.918   4.496
  472EPG2   C29 7198   5.696   3.923   4.373
  472EPG2   C30 7199   5.708   3.800   4.280
  472EPG2   C31 7200   5.750   3.835   4.136
  472EPG2   C32 7201   5.635   3.878   4.043
  472EPG2   C33 7202   5.606   3.773   3.934
  472EPG2   C34 7203   6.663   3.582   5.294
  472EPG2   C35 7204   6.356   3.443   5.513
  472EPG2   C36 7205   6.301   3.323   5.590
  472EPG2   C37 7206   6.195   3.359   5.696
  472EPG2    O1 7207   6.898   3.668   5.102
  472EPG2    O2 7208   6.785   3.794   5.256
  472EPG2    O3 7209   6.433   3.728   5.354
  472EPG2    O4 7210   6.255   3.862   5.392
  472EPG2    O5 7211   6.715   3.546   5.421
  472EPG2    O6 7212   6.691   3.381   5.613
  472EPG2    O7 7213   6.575   3.615   5.606
  472EPG2    O8 7214   6.488   3.419   5.464
  472EPG2    O9 7215   6.125   3.242   5.742
  472EPG2   O10 7216   6.235   3.237   5.499
  472EPG2     P 7217   6.618   3.489   5.537
  472EPG2    H1 7218   6.728   5.363   5.199
  472EPG2    H2 7219   6.843   5.366   5.060
  472EPG2    H3 7220   6.874   5.468   5.206
  472EPG2    H4 7221   6.892   5.253   5.344
  472EPG2    H5 7222   7.023   5.275   5.223
  472EPG2    H6 7223   6.931   5.117   5.072
  472EPG2    H7 7224   6.772   5.110   5.154
  472EPG2    H8 7225   6.838   4.956   5.306
  472EPG2    H9 7226   6.999   5.029   5.334
  472EPG2   H10 7227   7.102   4.907   5.161
  472EPG2   H11 7228   6.952   4.898   5.064
  472EPG2   H12 7229   6.854   4.733   5.230
  472EPG2   H13 7230   7.014   4.729   5.313
  472EPG2   H14 7231   7.113   4.666   5.074
  472EPG2   H15 7232   6.943   4.647   5.026
  472EPG2   H16 7233   7.006   4.431   5.082
  472EPG2   H17 7234   6.920   4.485   5.230
  472EPG2   H18 7235   7.105   4.410   5.347
  472EPG2   H19 7236   7.190   4.551   5.279
  472EPG2   H20 7237   7.335   4.386   5.206
  472EPG2   H21 7238   7.225   4.392   5.067
  472EPG2   H22 7239   7.246   4.167   5.279
  472EPG2   H23 7240   7.275   4.169   5.110
  472EPG2   H24 7241   6.995   4.241   5.187
  472EPG2   H25 7242   7.037   4.088   5.252
  472EPG2   H26 7243   7.136   4.106   4.974
  472EPG2   H27 7244   6.963   4.146   4.980
  472EPG2   H28 7245   7.082   3.877   5.081
  472EPG2   H29 7246   7.019   3.911   4.921
  472EPG2   H30 7247   6.804   3.904   4.990
  472EPG2   H31 7248   6.835   3.989   5.146
  472EPG2   H32 7249   6.613   3.740   5.154
  472EPG2   H33 7250   6.531   3.909   5.299
  472EPG2   H34 7251   6.593   3.823   5.445
  472EPG2   H35 7252   6.192   3.672   5.190
  472EPG2   H36 7253   6.365   3.675   5.143
  472EPG2   H37 7254   6.275   3.816   4.983
  472EPG2   H38 7255   6.330   3.937   5.106
  472EPG2   H39 7256   6.118   4.000   5.162
  472EPG2   H40 7257   6.046   3.839   5.137
  472EPG2   H41 7258   6.148   3.982   4.887
  472EPG2   H42 7259   6.004   4.050   4.971
  472EPG2   H43 7260   5.929   3.785   4.963
  472EPG2   H44 7261   6.032   3.792   4.816
  472EPG2   H45 7262   5.790   3.974   4.882
  472EPG2   H46 7263   5.794   3.834   4.769
  472EPG2   H47 7264   5.999   3.979   4.662
  472EPG2   H48 7265   5.917   4.115   4.741
  472EPG2   H49 7266   5.761   4.119   4.559
  472EPG2   H50 7267   5.835   3.823   4.516
  472EPG2   H51 7268   5.720   4.014   4.313
  472EPG2   H52 7269   5.589   3.933   4.403
  472EPG2   H53 7270   5.611   3.745   4.278
  472EPG2   H54 7271   5.784   3.729   4.320
  472EPG2   H55 7272   5.800   3.746   4.091
  472EPG2   H56 7273   5.825   3.917   4.139
  472EPG2   H57 7274   5.662   3.974   3.993
  472EPG2   H58 7275   5.543   3.898   4.103
  472EPG2   H59 7276   5.584   3.676   3.982
  472EPG2   H60 7277   5.695   3.760   3.869
  472EPG2   H61 7278   5.520   3.804   3.871
  472EPG2   H62 7279   6.738   3.541   5.226
  472EPG2   H63 7280   6.563   3.539   5.274
  472EPG2   H64 7281   6.353   3.529   5.582
  472EPG2   H65 7282   6.289   3.470   5.429
  472EPG2   H66 7283   6.392   3.284   5.636
  472EPG2   H67 7284   6.120   3.422   5.643
  472EPG2   H68 7285   6.238   3.420   5.778
  472EPG2   H69 7286   6.110   3.193   5.660
  472EPG2   H70 7287   6.302   3.217   5.432
  473EPG3    C1 7288   4.338   5.616   5.515
  473EPG3    C2 7289   4.471   5.617   5.440
  473EPG3    C3 7290   4.583   5.690   5.517
  473EPG3    C4 7291   4.720   5.685   5.446
  473EPG3    C5 7292   4.791   5.821   5.440
  473EPG3    C6 7293   4.875   5.859   5.563
  473EPG3    C7 7294   4.927   6.003   5.551
  473EPG3    C8 7295   5.061   6.033   5.623
  473EPG3    C9 7296   5.189   5.991   5.548
  473EPG3   C10 7297   5.269   6.107   5.485
  473EPG3   C11 7298   5.364   6.193   5.572
  473EPG3   C12 7299   5.344   6.190   5.723
  473EPG3   C13 7300   5.422   6.077   5.790
  473EPG3   C14 7301   5.509   6.127   5.907
  473EPG3   C15 7302   5.615   6.230   5.867
  473EPG3   C16 7303   5.793   6.290   6.009
  473EPG3   C17 7304   5.822   6.157   6.085
  473EPG3   C18 7305   5.672   6.176   6.274
  473EPG3   C19 7306   5.647   6.084   6.395
  473EPG3   C20 7307   5.546   6.135   6.501
  473EPG3   C21 7308   5.401   6.159   6.455
  473EPG3   C22 7309   5.334   6.050   6.367
  473EPG3   C23 7310   5.330   6.086   6.218
  473EPG3   C24 7311   5.219   6.024   6.131
  473EPG3   C25 7312   5.253   5.884   6.076
  473EPG3   C26 7313   5.153   5.832   5.975
  473EPG3   C27 7314   5.058   5.740   5.998
  473EPG3   C28 7315   4.969   5.683   5.890
  473EPG3   C29 7316   4.818   5.690   5.916
  473EPG3   C30 7317   4.767   5.598   6.029
  473EPG3   C31 7318   4.660   5.496   5.988
  473EPG3   C32 7319   5.830   6.420   6.086
  473EPG3   C33 7320   6.089   6.295   6.422
  473EPG3   C34 7321   6.106   6.253   6.570
  473EPG3   C35 7322   6.044   6.112   6.596
  473EPG3    O1 7323   5.663   6.241   5.755
  473EPG3    O2 7324   5.654   6.296   5.973
  473EPG3    O3 7325   5.792   6.147   6.227
  473EPG3    O4 7326   5.586   6.243   6.221
  473EPG3    O5 7327   5.940   6.403   6.179
  473EPG3    O6 7328   5.922   6.625   6.306
  473EPG3    O7 7329   5.810   6.404   6.396
  473EPG3    O8 7330   6.060   6.436   6.408
  473EPG3    O9 7331   5.908   6.122   6.638
  473EPG3   O10 7332   6.245   6.254   6.604
  473EPG3     P 7333   5.923   6.475   6.326
  473EPG3    H1 7334   4.297   5.719   5.522
  473EPG3    H2 7335   4.351   5.576   5.618
  473EPG3    H3 7336   4.264   5.552   5.462
  473EPG3    H4 7337   4.458   5.665   5.341
  473EPG3    H5 7338   4.503   5.512   5.423
  473EPG3    H6 7339   4.593   5.645   5.618
  473EPG3    H7 7340   4.551   5.795   5.530
  473EPG3    H8 7341   4.701   5.653   5.341
  473EPG3    H9 7342   4.785   5.608   5.493
  473EPG3   H10 7343   4.717   5.900   5.419
  473EPG3   H11 7344   4.861   5.819   5.353
  473EPG3   H12 7345   4.960   5.788   5.570
  473EPG3   H13 7346   4.814   5.849   5.656
  473EPG3   H14 7347   4.848   6.071   5.591
  473EPG3   H15 7348   4.938   6.029   5.444
  473EPG3   H16 7349   5.059   5.985   5.723
  473EPG3   H17 7350   5.065   6.143   5.639
  473EPG3   H18 7351   5.157   5.923   5.466
  473EPG3   H19 7352   5.256   5.933   5.615
  473EPG3   H20 7353   5.198   6.176   5.435
  473EPG3   H21 7354   5.335   6.064   5.406
  473EPG3   H22 7355   5.354   6.298   5.537
  473EPG3   H23 7356   5.470   6.165   5.550
  473EPG3   H24 7357   5.238   6.189   5.754
  473EPG3   H25 7358   5.386   6.287   5.761
  473EPG3   H26 7359   5.489   6.027   5.716
  473EPG3   H27 7360   5.351   5.999   5.825
  473EPG3   H28 7361   5.564   6.042   5.951
  473EPG3   H29 7362   5.445   6.171   5.984
  473EPG3   H30 7363   5.855   6.288   5.916
  473EPG3   H31 7364   5.931   6.139   6.073
  473EPG3   H32 7365   5.771   6.074   6.031
  473EPG3   H33 7366   5.745   6.065   6.444
  473EPG3   H34 7367   5.610   5.987   6.356
  473EPG3   H35 7368   5.586   6.229   6.545
  473EPG3   H36 7369   5.544   6.059   6.583
  473EPG3   H37 7370   5.396   6.257   6.402
  473EPG3   H38 7371   5.340   6.172   6.548
  473EPG3   H39 7372   5.229   6.041   6.402
  473EPG3   H40 7373   5.384   5.953   6.383
  473EPG3   H41 7374   5.430   6.065   6.173
  473EPG3   H42 7375   5.314   6.196   6.213
  473EPG3   H43 7376   5.205   6.092   6.043
  473EPG3   H44 7377   5.123   6.023   6.186
  473EPG3   H45 7378   5.264   5.814   6.161
  473EPG3   H46 7379   5.352   5.890   6.026
  473EPG3   H47 7380   5.168   5.868   5.871
  473EPG3   H48 7381   5.041   5.704   6.100
  473EPG3   H49 7382   4.996   5.576   5.873
  473EPG3   H50 7383   4.987   5.736   5.793
  473EPG3   H51 7384   4.766   5.661   5.822
  473EPG3   H52 7385   4.790   5.795   5.937
  473EPG3   H53 7386   4.722   5.664   6.106
  473EPG3   H54 7387   4.854   5.545   6.074
  473EPG3   H55 7388   4.693   5.438   5.899
  473EPG3   H56 7389   4.565   5.547   5.964
  473EPG3   H57 7390   4.642   5.425   6.072
  473EPG3   H58 7391   5.737   6.453   6.136
  473EPG3   H59 7392   5.857   6.498   6.012
  473EPG3   H60 7393   6.007   6.232   6.381
  473EPG3   H61 7394   6.181   6.272   6.364
  473EPG3   H62 7395   6.054   6.327   6.635
  473EPG3   H63 7396   6.102   6.058   6.674
  473EPG3   H64 7397   6.049   6.051   6.503
  473EPG3   H65 7398   5.867   6.192   6.584
  473EPG3   H66 7399   6.270   6.343   6.577
  474POPC     N 7400   3.164   6.003   7.414
  474POPC   C12 7401   3.198   6.031   7.559
  474POPC  H12A 7402   3.251   5.948   7.605
  474POPC  H12B 7403   3.104   6.042   7.613
  474POPC   C13 7404   3.276   6.043   7.321
  474POPC  H13A 7405   3.367   5.991   7.344
  474POPC  H13B 7406   3.250   6.026   7.217
  474POPC  H13C 7407   3.295   6.150   7.334
  474POPC   C14 7408   3.136   5.858   7.401
  474POPC  H14A 7409   3.222   5.796   7.424
  474POPC  H14B 7410   3.055   5.825   7.465
  474POPC  H14C 7411   3.109   5.830   7.299
  474POPC   C15 7412   3.044   6.085   7.378
  474POPC  H15A 7413   2.956   6.058   7.433
  474POPC  H15B 7414   3.024   6.076   7.271
  474POPC  H15C 7415   3.066   6.189   7.402
  474POPC   C11 7416   3.278   6.158   7.587
  474POPC  H11A 7417   3.379   6.148   7.541
  474POPC  H11B 7418   3.289   6.168   7.698
  474POPC     P 7419   3.261   6.411   7.560
  474POPC   O13 7420   3.397   6.424   7.503
  474POPC   O14 7421   3.245   6.437   7.705
  474POPC   O12 7422   3.207   6.267   7.532
  474POPC   O11 7423   3.161   6.498   7.477
  474POPC    C1 7424   3.070   6.444   7.381
  474POPC    HA 7425   2.998   6.526   7.355
  474POPC    HB 7426   3.008   6.363   7.425
  474POPC    C2 7427   3.134   6.395   7.247
  474POPC    HS 7428   3.179   6.295   7.265
  474POPC   O21 7429   3.236   6.487   7.202
  474POPC   C21 7430   3.335   6.435   7.130
  474POPC   O22 7431   3.345   6.318   7.098
  474POPC   C22 7432   3.443   6.542   7.105
  474POPC   H2R 7433   3.542   6.494   7.115
  474POPC   H2S 7434   3.432   6.617   7.187
  474POPC    C3 7435   3.019   6.379   7.143
  474POPC    HX 7436   2.953   6.468   7.155
  474POPC    HY 7437   2.957   6.290   7.167
  474POPC   O31 7438   3.066   6.379   7.007
  474POPC   C31 7439   3.093   6.264   6.951
  474POPC   O32 7440   3.081   6.154   7.002
  474POPC   C32 7441   3.135   6.292   6.806
  474POPC   H2X 7442   3.207   6.214   6.775
  474POPC   H2Y 7443   3.187   6.391   6.803
  474POPC   C23 7444   3.435   6.619   6.970
  474POPC   H3R 7445   3.501   6.708   6.974
  474POPC   H3S 7446   3.332   6.654   6.957
  474POPC   C24 7447   3.459   6.544   6.839
  474POPC   H4R 7448   3.411   6.445   6.842
  474POPC   H4S 7449   3.568   6.530   6.823
  474POPC   C25 7450   3.397   6.626   6.724
  474POPC   H5R 7451   3.454   6.721   6.710
  474POPC   H5S 7452   3.294   6.657   6.751
  474POPC   C26 7453   3.386   6.554   6.589
  474POPC   H6R 7454   3.378   6.632   6.509
  474POPC   H6S 7455   3.292   6.496   6.586
  474POPC   C27 7456   3.501   6.459   6.555
  474POPC   H7R 7457   3.482   6.360   6.604
  474POPC   H7S 7458   3.595   6.497   6.599
  474POPC   C28 7459   3.523   6.443   6.404
  474POPC   H8R 7460   3.618   6.386   6.392
  474POPC   H8S 7461   3.539   6.542   6.357
  474POPC   C29 7462   3.413   6.368   6.333
  474POPC   H91 7463   3.420   6.260   6.352
  474POPC  C210 7464   3.307   6.409   6.261
  474POPC  H101 7465   3.251   6.328   6.216
  474POPC  C211 7466   3.249   6.543   6.218
  474POPC  H11R 7467   3.321   6.622   6.253
  474POPC  H11S 7468   3.152   6.564   6.268
  474POPC  C212 7469   3.232   6.566   6.065
  474POPC  H12R 7470   3.306   6.502   6.012
  474POPC  H12S 7471   3.260   6.674   6.061
  474POPC  C213 7472   3.101   6.569   5.982
  474POPC  H13R 7473   3.035   6.650   6.021
  474POPC  H13S 7474   3.048   6.475   6.005
  474POPC  C214 7475   3.112   6.595   5.824
  474POPC  H14R 7476   3.113   6.702   5.801
  474POPC  H14S 7477   3.015   6.572   5.776
  474POPC  C215 7478   3.219   6.523   5.737
  474POPC  H15R 7479   3.189   6.418   5.726
  474POPC  H15S 7480   3.317   6.514   5.786
  474POPC  C216 7481   3.239   6.577   5.593
  474POPC  H16R 7482   3.230   6.687   5.590
  474POPC  H16S 7483   3.161   6.536   5.526
  474POPC  C217 7484   3.372   6.535   5.527
  474POPC  H17R 7485   3.454   6.591   5.576
  474POPC  H17S 7486   3.372   6.565   5.419
  474POPC  C218 7487   3.402   6.386   5.538
  474POPC  H18R 7488   3.502   6.369   5.582
  474POPC  H18S 7489   3.398   6.338   5.438
  474POPC  H18T 7490   3.329   6.334   5.603
  474POPC   C33 7491   3.013   6.297   6.711
  474POPC   H3X 7492   2.947   6.380   6.743
  474POPC   H3Y 7493   2.955   6.203   6.720
  474POPC   C34 7494   3.048   6.320   6.562
  474POPC   H4X 7495   3.124   6.400   6.553
  474POPC   H4Y 7496   2.958   6.358   6.513
  474POPC   C35 7497   3.093   6.194   6.486
  474POPC   H5X 7498   3.042   6.105   6.530
  474POPC   H5Y 7499   3.203   6.182   6.505
  474POPC   C36 7500   3.068   6.195   6.333
  474POPC   H6X 7501   3.080   6.297   6.294
  474POPC   H6Y 7502   2.964   6.166   6.308
  474POPC   C37 7503   3.155   6.090   6.263
  474POPC   H7X 7504   3.116   5.995   6.306
  474POPC   H7Y 7505   3.261   6.101   6.293
  474POPC   C38 7506   3.145   6.072   6.109
  474POPC   H8X 7507   3.039   6.060   6.079
  474POPC   H8Y 7508   3.198   5.978   6.083
  474POPC   C39 7509   3.213   6.182   6.028
  474POPC   H9X 7510   3.316   6.198   6.066
  474POPC   H9Y 7511   3.156   6.276   6.048
  474POPC  C310 7512   3.216   6.165   5.875
  474POPC  H10X 7513   3.265   6.256   5.833
  474POPC  H10Y 7514   3.111   6.162   5.844
  474POPC  C311 7515   3.271   6.040   5.807
  474POPC  H11X 7516   3.185   5.991   5.755
  474POPC  H11Y 7517   3.309   5.967   5.882
  474POPC  C312 7518   3.376   6.071   5.699
  474POPC  H12X 7519   3.458   5.999   5.716
  474POPC  H12Y 7520   3.416   6.173   5.713
  474POPC  C313 7521   3.338   6.047   5.551
  474POPC  H13X 7522   3.319   5.938   5.544
  474POPC  H13Y 7523   3.425   6.069   5.486
  474POPC  C314 7524   3.215   6.115   5.492
  474POPC  H14X 7525   3.230   6.218   5.457
  474POPC  H14Y 7526   3.136   6.120   5.568
  474POPC  C315 7527   3.167   6.032   5.373
  474POPC  H15X 7528   3.162   5.926   5.408
  474POPC  H15Y 7529   3.240   6.037   5.290
  474POPC  C316 7530   3.031   6.071   5.323
  474POPC  H16X 7531   2.992   5.995   5.255
  474POPC  H16Y 7532   3.033   6.166   5.268
  474POPC  H16Z 7533   2.957   6.076   5.405
  475POPC     N 7534   5.312   4.749   7.521
  475POPC   C12 7535   5.323   4.895   7.476
  475POPC  H12A 7536   5.421   4.914   7.436
  475POPC  H12B 7537   5.311   4.958   7.564
  475POPC   C13 7538   5.305   4.657   7.404
  475POPC  H13A 7539   5.289   4.554   7.436
  475POPC  H13B 7540   5.218   4.684   7.343
  475POPC  H13C 7541   5.394   4.662   7.343
  475POPC   C14 7542   5.423   4.715   7.614
  475POPC  H14A 7543   5.412   4.616   7.654
  475POPC  H14B 7544   5.519   4.726   7.565
  475POPC  H14C 7545   5.423   4.784   7.699
  475POPC   C15 7546   5.185   4.730   7.596
  475POPC  H15A 7547   5.169   4.813   7.667
  475POPC  H15B 7548   5.172   4.636   7.646
  475POPC  H15C 7549   5.099   4.750   7.530
  475POPC   C11 7550   5.221   4.951   7.375
  475POPC  H11A 7551   5.229   4.895   7.278
  475POPC  H11B 7552   5.241   5.058   7.352
  475POPC     P 7553   5.011   5.011   7.536
  475POPC   O13 7554   5.041   5.156   7.544
  475POPC   O14 7555   5.015   4.934   7.662
  475POPC   O12 7556   5.091   4.936   7.424
  475POPC   O11 7557   4.876   4.977   7.467
  475POPC    C1 7558   4.763   5.059   7.471
  475POPC    HA 7559   4.759   5.120   7.564
  475POPC    HB 7560   4.674   4.992   7.470
  475POPC    C2 7561   4.757   5.149   7.347
  475POPC    HS 7562   4.653   5.189   7.348
  475POPC   O21 7563   4.782   5.076   7.225
  475POPC   C21 7564   4.700   4.977   7.195
  475POPC   O22 7565   4.588   4.960   7.243
  475POPC   C22 7566   4.772   4.894   7.088
  475POPC   H2R 7567   4.870   4.867   7.132
  475POPC   H2S 7568   4.789   4.960   7.000
  475POPC    C3 7569   4.856   5.272   7.354
  475POPC    HX 7570   4.874   5.296   7.460
  475POPC    HY 7571   4.805   5.363   7.315
  475POPC   O31 7572   4.984   5.249   7.288
  475POPC   C31 7573   5.049   5.358   7.248
  475POPC   O32 7574   5.000   5.469   7.239
  475POPC   C32 7575   5.195   5.327   7.218
  475POPC   H2X 7576   5.233   5.270   7.305
  475POPC   H2Y 7577   5.249   5.424   7.214
  475POPC   C23 7578   4.704   4.764   7.037
  475POPC   H3R 7579   4.622   4.790   6.967
  475POPC   H3S 7580   4.658   4.710   7.123
  475POPC   C24 7581   4.803   4.666   6.968
  475POPC   H4R 7582   4.743   4.591   6.913
  475POPC   H4S 7583   4.859   4.612   7.048
  475POPC   C25 7584   4.908   4.728   6.872
  475POPC   H5R 7585   4.968   4.803   6.927
  475POPC   H5S 7586   4.855   4.779   6.789
  475POPC   C26 7587   5.005   4.621   6.815
  475POPC   H6R 7588   4.946   4.540   6.770
  475POPC   H6S 7589   5.061   4.576   6.900
  475POPC   C27 7590   5.109   4.664   6.708
  475POPC   H7R 7591   5.166   4.572   6.681
  475POPC   H7S 7592   5.180   4.735   6.756
  475POPC   C28 7593   5.054   4.726   6.578
  475POPC   H8R 7594   4.988   4.811   6.604
  475POPC   H8S 7595   4.989   4.653   6.525
  475POPC   C29 7596   5.167   4.774   6.489
  475POPC   H91 7597   5.193   4.879   6.505
  475POPC  C210 7598   5.239   4.707   6.395
  475POPC  H101 7599   5.314   4.764   6.339
  475POPC  C211 7600   5.227   4.563   6.350
  475POPC  H11R 7601   5.160   4.505   6.418
  475POPC  H11S 7602   5.326   4.514   6.353
  475POPC  C212 7603   5.172   4.552   6.206
  475POPC  H12R 7604   5.150   4.446   6.183
  475POPC  H12S 7605   5.249   4.586   6.133
  475POPC  C213 7606   5.046   4.638   6.186
  475POPC  H13R 7607   5.078   4.742   6.165
  475POPC  H13S 7608   4.989   4.639   6.282
  475POPC  C214 7609   4.947   4.593   6.078
  475POPC  H14R 7610   4.872   4.676   6.070
  475POPC  H14S 7611   4.892   4.502   6.111
  475POPC  C215 7612   5.006   4.568   5.940
  475POPC  H15R 7613   5.025   4.459   5.928
  475POPC  H15S 7614   5.104   4.620   5.928
  475POPC  C216 7615   4.909   4.616   5.831
  475POPC  H16R 7616   4.806   4.623   5.872
  475POPC  H16S 7617   4.903   4.543   5.750
  475POPC  C217 7618   4.950   4.747   5.765
  475POPC  H17R 7619   4.972   4.822   5.843
  475POPC  H17S 7620   4.863   4.785   5.706
  475POPC  C218 7621   5.070   4.730   5.672
  475POPC  H18R 7622   5.067   4.630   5.626
  475POPC  H18S 7623   5.166   4.734   5.726
  475POPC  H18T 7624   5.070   4.806   5.591
  475POPC   C33 7625   5.215   5.248   7.087
  475POPC   H3X 7626   5.131   5.176   7.071
  475POPC   H3Y 7627   5.309   5.189   7.097
  475POPC   C34 7628   5.232   5.339   6.964
  475POPC   H4X 7629   5.310   5.414   6.988
  475POPC   H4Y 7630   5.138   5.396   6.945
  475POPC   C35 7631   5.277   5.264   6.836
  475POPC   H5X 7632   5.368   5.205   6.860
  475POPC   H5Y 7633   5.306   5.342   6.761
  475POPC   C36 7634   5.172   5.173   6.770
  475POPC   H6X 7635   5.147   5.088   6.837
  475POPC   H6Y 7636   5.216   5.131   6.677
  475POPC   C37 7637   5.043   5.249   6.736
  475POPC   H7X 7638   5.070   5.349   6.694
  475POPC   H7Y 7639   4.992   5.264   6.833
  475POPC   C38 7640   4.940   5.184   6.641
  475POPC   H8X 7641   4.865   5.263   6.616
  475POPC   H8Y 7642   4.886   5.102   6.693
  475POPC   C39 7643   4.998   5.131   6.510
  475POPC   H9X 7644   5.046   5.033   6.529
  475POPC   H9Y 7645   5.077   5.199   6.473
  475POPC  C310 7646   4.893   5.114   6.398
  475POPC  H10X 7647   4.838   5.210   6.385
  475POPC  H10Y 7648   4.820   5.036   6.427
  475POPC  C311 7649   4.961   5.077   6.266
  475POPC  H11X 7650   5.022   4.985   6.281
  475POPC  H11Y 7651   5.030   5.160   6.239
  475POPC  C312 7652   4.863   5.053   6.151
  475POPC  H12X 7653   4.808   5.147   6.129
  475POPC  H12Y 7654   4.789   4.976   6.181
  475POPC  C313 7655   4.934   5.006   6.024
  475POPC  H13X 7656   4.860   4.999   5.942
  475POPC  H13Y 7657   4.974   4.903   6.042
  475POPC  C314 7658   5.050   5.096   5.981
  475POPC  H14X 7659   5.132   5.090   6.056
  475POPC  H14Y 7660   5.015   5.202   5.978
  475POPC  C315 7661   5.107   5.057   5.845
  475POPC  H15X 7662   5.145   5.147   5.794
  475POPC  H15Y 7663   5.025   5.018   5.780
  475POPC  C316 7664   5.220   4.953   5.857
  475POPC  H16X 7665   5.261   4.928   5.757
  475POPC  H16Y 7666   5.182   4.860   5.905
  475POPC  H16Z 7667   5.303   4.990   5.920
  476POPC     N 7668   8.307   3.654   7.579
  476POPC   C12 7669   8.297   3.666   7.427
  476POPC  H12A 7670   8.315   3.568   7.384
  476POPC  H12B 7671   8.376   3.729   7.391
  476POPC   C13 7672   8.213   3.549   7.631
  476POPC  H13A 7673   8.222   3.457   7.576
  476POPC  H13B 7674   8.230   3.529   7.737
  476POPC  H13C 7675   8.110   3.583   7.616
  476POPC   C14 7676   8.448   3.621   7.615
  476POPC  H14A 7677   8.519   3.689   7.570
  476POPC  H14B 7678   8.461   3.621   7.723
  476POPC  H14C 7679   8.475   3.519   7.584
  476POPC   C15 7680   8.263   3.783   7.641
  476POPC  H15A 7681   8.165   3.807   7.601
  476POPC  H15B 7682   8.331   3.864   7.618
  476POPC  H15C 7683   8.252   3.774   7.749
  476POPC   C11 7684   8.167   3.722   7.364
  476POPC  H11A 7685   8.172   3.710   7.253
  476POPC  H11B 7686   8.164   3.832   7.385
  476POPC     P 7687   7.911   3.732   7.401
  476POPC   O13 7688   7.921   3.839   7.301
  476POPC   O14 7689   7.869   3.769   7.538
  476POPC   O12 7690   8.051   3.655   7.413
  476POPC   O11 7691   7.819   3.615   7.347
  476POPC    C1 7692   7.808   3.495   7.424
  476POPC    HA 7693   7.702   3.483   7.454
  476POPC    HB 7694   7.868   3.497   7.518
  476POPC    C2 7695   7.846   3.365   7.347
  476POPC    HS 7696   7.836   3.285   7.422
  476POPC   O21 7697   7.980   3.361   7.292
  476POPC   C21 7698   8.077   3.332   7.374
  476POPC   O22 7699   8.068   3.313   7.495
  476POPC   C22 7700   8.199   3.288   7.293
  476POPC   H2R 7701   8.171   3.196   7.237
  476POPC   H2S 7702   8.278   3.263   7.366
  476POPC    C3 7703   7.749   3.334   7.229
  476POPC    HX 7704   7.645   3.353   7.263
  476POPC    HY 7705   7.757   3.227   7.201
  476POPC   O31 7706   7.779   3.417   7.118
  476POPC   C31 7707   7.733   3.383   7.001
  476POPC   O32 7708   7.678   3.277   6.974
  476POPC   C32 7709   7.757   3.501   6.908
  476POPC   H2X 7710   7.669   3.510   6.842
  476POPC   H2Y 7711   7.843   3.476   6.845
  476POPC   C23 7712   8.253   3.392   7.194
  476POPC   H3R 7713   8.247   3.492   7.240
  476POPC   H3S 7714   8.189   3.396   7.103
  476POPC   C24 7715   8.400   3.368   7.154
  476POPC   H4R 7716   8.406   3.286   7.080
  476POPC   H4S 7717   8.461   3.337   7.242
  476POPC   C25 7718   8.466   3.495   7.096
  476POPC   H5R 7719   8.563   3.468   7.049
  476POPC   H5S 7720   8.488   3.566   7.179
  476POPC   C26 7721   8.377   3.568   6.994
  476POPC   H6R 7722   8.427   3.663   6.964
  476POPC   H6S 7723   8.280   3.597   7.040
  476POPC   C27 7724   8.351   3.485   6.868
  476POPC   H7R 7725   8.322   3.381   6.897
  476POPC   H7S 7726   8.447   3.475   6.812
  476POPC   C28 7727   8.244   3.547   6.777
  476POPC   H8R 7728   8.280   3.537   6.673
  476POPC   H8S 7729   8.236   3.656   6.796
  476POPC   C29 7730   8.111   3.480   6.798
  476POPC   H91 7731   8.053   3.513   6.885
  476POPC  C210 7732   8.063   3.382   6.720
  476POPC  H101 7733   7.967   3.335   6.743
  476POPC  C211 7734   8.139   3.329   6.602
  476POPC  H11R 7735   8.229   3.280   6.638
  476POPC  H11S 7736   8.174   3.413   6.537
  476POPC  C212 7737   8.066   3.230   6.511
  476POPC  H12R 7738   8.081   3.126   6.545
  476POPC  H12S 7739   8.113   3.238   6.411
  476POPC  C213 7740   7.916   3.257   6.501
  476POPC  H13R 7741   7.896   3.366   6.487
  476POPC  H13S 7742   7.864   3.224   6.593
  476POPC  C214 7743   7.861   3.182   6.382
  476POPC  H14R 7744   7.752   3.165   6.394
  476POPC  H14S 7745   7.911   3.082   6.377
  476POPC  C215 7746   7.889   3.256   6.252
  476POPC  H15R 7747   7.998   3.255   6.230
  476POPC  H15S 7748   7.856   3.362   6.258
  476POPC  C216 7749   7.814   3.182   6.144
  476POPC  H16R 7750   7.704   3.187   6.161
  476POPC  H16S 7751   7.844   3.075   6.155
  476POPC  C217 7752   7.849   3.228   6.004
  476POPC  H17R 7753   7.938   3.295   6.003
  476POPC  H17S 7754   7.764   3.286   5.962
  476POPC  C218 7755   7.878   3.105   5.920
  476POPC  H18R 7756   7.825   3.017   5.961
  476POPC  H18S 7757   7.986   3.080   5.919
  476POPC  H18T 7758   7.840   3.119   5.817
  476POPC   C33 7759   7.785   3.635   6.982
  476POPC   H3X 7760   7.847   3.624   7.074
  476POPC   H3Y 7761   7.689   3.680   7.014
  476POPC   C34 7762   7.863   3.733   6.894
  476POPC   H4X 7763   7.967   3.699   6.877
  476POPC   H4Y 7764   7.869   3.830   6.949
  476POPC   C35 7765   7.792   3.752   6.761
  476POPC   H5X 7766   7.687   3.772   6.792
  476POPC   H5Y 7767   7.796   3.663   6.696
  476POPC   C36 7768   7.830   3.878   6.689
  476POPC   H6X 7769   7.821   3.958   6.766
  476POPC   H6Y 7770   7.757   3.897   6.607
  476POPC   C37 7771   7.971   3.892   6.636
  476POPC   H7X 7772   8.045   3.886   6.719
  476POPC   H7Y 7773   7.975   3.996   6.597
  476POPC   C38 7774   8.006   3.794   6.525
  476POPC   H8X 7775   7.919   3.779   6.458
  476POPC   H8Y 7776   8.031   3.695   6.569
  476POPC   C39 7777   8.124   3.847   6.442
  476POPC   H9X 7778   8.150   3.768   6.368
  476POPC   H9Y 7779   8.212   3.863   6.508
  476POPC  C310 7780   8.090   3.979   6.370
  476POPC  H10X 7781   8.085   4.062   6.444
  476POPC  H10Y 7782   7.988   3.970   6.325
  476POPC  C311 7783   8.190   4.021   6.263
  476POPC  H11X 7784   8.290   4.036   6.310
  476POPC  H11Y 7785   8.158   4.119   6.220
  476POPC  C312 7786   8.204   3.920   6.149
  476POPC  H12X 7787   8.249   3.826   6.188
  476POPC  H12Y 7788   8.275   3.962   6.074
  476POPC  C313 7789   8.072   3.888   6.079
  476POPC  H13X 7790   8.028   3.981   6.036
  476POPC  H13Y 7791   7.999   3.845   6.150
  476POPC  C314 7792   8.098   3.787   5.968
  476POPC  H14X 7793   8.146   3.696   6.012
  476POPC  H14Y 7794   8.169   3.830   5.894
  476POPC  C315 7795   7.971   3.744   5.897
  476POPC  H15X 7796   7.921   3.834   5.855
  476POPC  H15Y 7797   7.901   3.696   5.970
  476POPC  C316 7798   8.007   3.647   5.787
  476POPC  H16X 7799   8.064   3.562   5.830
  476POPC  H16Y 7800   8.068   3.695   5.708
  476POPC  H16Z 7801   7.915   3.606   5.740
  477POPC     N 7802   8.575   7.391   7.568
  477POPC   C12 7803   8.640   7.357   7.434
  477POPC  H12A 7804   8.748   7.352   7.447
  477POPC  H12B 7805   8.623   7.437   7.363
  477POPC   C13 7806   8.626   7.525   7.612
  477POPC  H13A 7807   8.599   7.603   7.544
  477POPC  H13B 7808   8.586   7.552   7.708
  477POPC  H13C 7809   8.735   7.524   7.622
  477POPC   C14 7810   8.425   7.389   7.560
  477POPC  H14A 7811   8.391   7.288   7.535
  477POPC  H14B 7812   8.380   7.418   7.654
  477POPC  H14C 7813   8.388   7.458   7.486
  477POPC   C15 7814   8.616   7.288   7.670
  477POPC  H15A 7815   8.723   7.292   7.681
  477POPC  H15B 7816   8.592   7.189   7.631
  477POPC  H15C 7817   8.569   7.301   7.766
  477POPC   C11 7818   8.600   7.224   7.367
  477POPC  H11A 7819   8.649   7.215   7.268
  477POPC  H11B 7820   8.491   7.223   7.347
  477POPC     P 7821   8.770   7.039   7.445
  477POPC   O13 7822   8.782   6.964   7.572
  477POPC   O14 7823   8.879   7.134   7.414
  477POPC   O12 7824   8.633   7.117   7.455
  477POPC   O11 7825   8.735   6.941   7.328
  477POPC    C1 7826   8.826   6.881   7.240
  477POPC    HA 7827   8.807   6.771   7.238
  477POPC    HB 7828   8.932   6.896   7.270
  477POPC    C2 7829   8.802   6.935   7.097
  477POPC    HS 7830   8.881   6.896   7.030
  477POPC   O21 7831   8.801   7.077   7.093
  477POPC   C21 7832   8.908   7.139   7.132
  477POPC   O22 7833   9.018   7.093   7.154
  477POPC   C22 7834   8.872   7.287   7.138
  477POPC   H2R 7835   8.879   7.315   7.246
  477POPC   H2S 7836   8.769   7.305   7.102
  477POPC    C3 7837   8.665   6.892   7.040
  477POPC    HX 7838   8.586   6.961   7.078
  477POPC    HY 7839   8.641   6.790   7.077
  477POPC   O31 7840   8.674   6.887   6.897
  477POPC   C31 7841   8.649   7.002   6.836
  477POPC   O32 7842   8.597   7.100   6.886
  477POPC   C32 7843   8.704   6.993   6.694
  477POPC   H2X 7844   8.715   6.887   6.665
  477POPC   H2Y 7845   8.806   7.028   6.703
  477POPC   C23 7846   8.973   7.369   7.059
  477POPC   H3R 7847   9.071   7.320   7.076
  477POPC   H3S 7848   8.977   7.473   7.099
  477POPC   C24 7849   8.953   7.375   6.908
  477POPC   H4R 7850   9.047   7.420   6.869
  477POPC   H4S 7851   8.869   7.443   6.882
  477POPC   C25 7852   8.929   7.238   6.842
  477POPC   H5R 7853   8.826   7.205   6.868
  477POPC   H5S 7854   9.001   7.163   6.885
  477POPC   C26 7855   8.948   7.236   6.691
  477POPC   H6R 7856   8.869   7.297   6.642
  477POPC   H6S 7857   8.944   7.134   6.648
  477POPC   C27 7858   9.086   7.280   6.649
  477POPC   H7R 7859   9.165   7.228   6.709
  477POPC   H7S 7860   9.088   7.386   6.676
  477POPC   C28 7861   9.109   7.263   6.498
  477POPC   H8R 7862   9.200   7.323   6.476
  477POPC   H8S 7863   9.020   7.300   6.444
  477POPC   C29 7864   9.142   7.130   6.450
  477POPC   H91 7865   9.231   7.096   6.502
  477POPC  C210 7866   9.078   7.050   6.365
  477POPC  H101 7867   9.113   6.947   6.357
  477POPC  C211 7868   8.951   7.074   6.290
  477POPC  H11R 7869   8.933   7.181   6.267
  477POPC  H11S 7870   8.865   7.035   6.349
  477POPC  C212 7871   8.968   6.992   6.162
  477POPC  H12R 7872   9.002   6.888   6.185
  477POPC  H12S 7873   9.044   7.039   6.096
  477POPC  C213 7874   8.835   6.978   6.090
  477POPC  H13R 7875   8.800   7.078   6.055
  477POPC  H13S 7876   8.762   6.939   6.163
  477POPC  C214 7877   8.840   6.878   5.976
  477POPC  H14R 7878   8.737   6.864   5.938
  477POPC  H14S 7879   8.878   6.780   6.012
  477POPC  C215 7880   8.929   6.929   5.864
  477POPC  H15R 7881   9.035   6.928   5.897
  477POPC  H15S 7882   8.904   7.035   5.842
  477POPC  C216 7883   8.915   6.842   5.738
  477POPC  H16R 7884   8.947   6.738   5.759
  477POPC  H16S 7885   8.983   6.891   5.666
  477POPC  C217 7886   8.784   6.842   5.664
  477POPC  H17R 7887   8.699   6.816   5.731
  477POPC  H17S 7888   8.789   6.766   5.582
  477POPC  C218 7889   8.767   6.979   5.604
  477POPC  H18R 7890   8.673   6.990   5.547
  477POPC  H18S 7891   8.853   7.011   5.540
  477POPC  H18T 7892   8.764   7.048   5.692
  477POPC   C33 7893   8.627   7.074   6.588
  477POPC   H3X 7894   8.687   7.091   6.496
  477POPC   H3Y 7895   8.597   7.174   6.627
  477POPC   C34 7896   8.501   6.996   6.552
  477POPC   H4X 7897   8.435   7.063   6.493
  477POPC   H4Y 7898   8.450   6.976   6.649
  477POPC   C35 7899   8.522   6.861   6.481
  477POPC   H5X 7900   8.428   6.801   6.485
  477POPC   H5Y 7901   8.598   6.799   6.532
  477POPC   C36 7902   8.561   6.874   6.334
  477POPC   H6X 7903   8.572   6.771   6.290
  477POPC   H6Y 7904   8.659   6.924   6.331
  477POPC   C37 7905   8.459   6.952   6.250
  477POPC   H7X 7906   8.447   7.056   6.288
  477POPC   H7Y 7907   8.360   6.900   6.258
  477POPC   C38 7908   8.502   6.961   6.104
  477POPC   H8X 7909   8.537   6.861   6.071
  477POPC   H8Y 7910   8.584   7.034   6.093
  477POPC   C39 7911   8.387   7.005   6.016
  477POPC   H9X 7912   8.358   7.110   6.037
  477POPC   H9Y 7913   8.302   6.939   6.044
  477POPC  C310 7914   8.415   6.980   5.868
  477POPC  H10X 7915   8.320   6.992   5.812
  477POPC  H10Y 7916   8.450   6.875   5.855
  477POPC  C311 7917   8.508   7.077   5.800
  477POPC  H11X 7918   8.550   7.024   5.713
  477POPC  H11Y 7919   8.590   7.113   5.866
  477POPC  C312 7920   8.424   7.190   5.743
  477POPC  H12X 7921   8.377   7.240   5.831
  477POPC  H12Y 7922   8.344   7.147   5.680
  477POPC  C313 7923   8.497   7.297   5.664
  477POPC  H13X 7924   8.523   7.366   5.743
  477POPC  H13Y 7925   8.429   7.360   5.604
  477POPC  C314 7926   8.622   7.254   5.585
  477POPC  H14X 7927   8.590   7.174   5.513
  477POPC  H14Y 7928   8.700   7.221   5.656
  477POPC  C315 7929   8.681   7.367   5.502
  477POPC  H15X 7930   8.593   7.431   5.515
  477POPC  H15Y 7931   8.690   7.341   5.395
  477POPC  C316 7932   8.809   7.447   5.538
  477POPC  H16X 7933   8.891   7.382   5.574
  477POPC  H16Y 7934   8.797   7.530   5.608
  477POPC  H16Z 7935   8.838   7.505   5.448
  478POPC     N 7936   9.819   5.497   7.567
  478POPC   C12 7937   9.880   5.627   7.516
  478POPC  H12A 7938   9.979   5.608   7.476
  478POPC  H12B 7939   9.891   5.694   7.601
  478POPC   C13 7940   9.687   5.531   7.629
  478POPC  H13A 7941   9.695   5.622   7.689
  478POPC  H13B 7942   9.617   5.561   7.551
  478POPC  H13C 7943   9.643   5.454   7.691
  478POPC   C14 7944   9.795   5.402   7.453
  478POPC  H14A 7945   9.887   5.368   7.408
  478POPC  H14B 7946   9.736   5.317   7.484
  478POPC  H14C 7947   9.735   5.453   7.378
  478POPC   C15 7948   9.910   5.438   7.669
  478POPC  H15A 7949   9.866   5.352   7.717
  478POPC  H15B 7950   9.932   5.511   7.747
  478POPC  H15C 7951  10.006   5.413   7.625
  478POPC   C11 7952   9.799   5.708   7.414
  478POPC  H11A 7953   9.759   5.643   7.332
  478POPC  H11B 7954   9.869   5.782   7.367
  478POPC     P 7955   9.618   5.889   7.398
  478POPC   O13 7956   9.721   5.981   7.344
  478POPC   O14 7957   9.509   5.942   7.481
  478POPC   O12 7958   9.693   5.775   7.482
  478POPC   O11 7959   9.558   5.805   7.280
  478POPC    C1 7960   9.459   5.706   7.314
  478POPC    HA 7961   9.365   5.755   7.348
  478POPC    HB 7962   9.495   5.640   7.397
  478POPC    C2 7963   9.427   5.614   7.193
  478POPC    HS 7964   9.371   5.526   7.231
  478POPC   O21 7965   9.547   5.576   7.124
  478POPC   C21 7966   9.600   5.462   7.157
  478POPC   O22 7967   9.558   5.385   7.242
  478POPC   C22 7968   9.725   5.436   7.073
  478POPC   H2R 7969   9.773   5.344   7.113
  478POPC   H2S 7970   9.794   5.521   7.088
  478POPC    C3 7971   9.334   5.684   7.089
  478POPC    HX 7972   9.232   5.685   7.133
  478POPC    HY 7973   9.331   5.624   6.996
  478POPC   O31 7974   9.371   5.821   7.064
  478POPC   C31 7975   9.478   5.839   6.987
  478POPC   O32 7976   9.533   5.753   6.919
  478POPC   C32 7977   9.511   5.987   6.985
  478POPC   H2X 7978   9.574   6.009   7.074
  478POPC   H2Y 7979   9.417   6.045   6.993
  478POPC   C23 7980   9.697   5.417   6.922
  478POPC   H3R 7981   9.652   5.511   6.883
  478POPC   H3S 7982   9.625   5.334   6.905
  478POPC   C24 7983   9.825   5.386   6.843
  478POPC   H4R 7984   9.873   5.295   6.884
  478POPC   H4S 7985   9.897   5.471   6.857
  478POPC   C25 7986   9.802   5.366   6.691
  478POPC   H5R 7987   9.746   5.272   6.673
  478POPC   H5S 7988   9.902   5.356   6.644
  478POPC   C26 7989   9.728   5.484   6.626
  478POPC   H6R 7990   9.762   5.576   6.680
  478POPC   H6S 7991   9.619   5.476   6.643
  478POPC   C27 7992   9.760   5.506   6.476
  478POPC   H7R 7993   9.870   5.496   6.463
  478POPC   H7S 7994   9.737   5.612   6.451
  478POPC   C28 7995   9.688   5.414   6.375
  478POPC   H8R 7996   9.719   5.310   6.397
  478POPC   H8S 7997   9.728   5.438   6.273
  478POPC   C29 7998   9.537   5.423   6.378
  478POPC   H91 7999   9.495   5.388   6.473
  478POPC  C210 8000   9.449   5.467   6.285
  478POPC  H101 8001   9.343   5.460   6.313
  478POPC  C211 8002   9.466   5.523   6.145
  478POPC  H11R 8003   9.498   5.628   6.159
  478POPC  H11S 8004   9.364   5.529   6.100
  478POPC  C212 8005   9.554   5.459   6.035
  478POPC  H12R 8006   9.532   5.352   6.024
  478POPC  H12S 8007   9.662   5.467   6.061
  478POPC  C213 8008   9.529   5.520   5.894
  478POPC  H13R 8009   9.607   5.596   5.878
  478POPC  H13S 8010   9.430   5.569   5.890
  478POPC  C214 8011   9.541   5.422   5.777
  478POPC  H14R 8012   9.539   5.478   5.681
  478POPC  H14S 8013   9.454   5.353   5.778
  478POPC  C215 8014   9.669   5.339   5.785
  478POPC  H15R 8015   9.680   5.277   5.693
  478POPC  H15S 8016   9.654   5.268   5.870
  478POPC  C216 8017   9.801   5.414   5.811
  478POPC  H16R 8018   9.790   5.507   5.869
  478POPC  H16S 8019   9.847   5.441   5.713
  478POPC  C217 8020   9.895   5.321   5.887
  478POPC  H17R 8021   9.853   5.299   5.988
  478POPC  H17S 8022   9.996   5.364   5.901
  478POPC  C218 8023   9.908   5.193   5.808
  478POPC  H18R 8024   9.988   5.128   5.849
  478POPC  H18S 8025   9.932   5.220   5.703
  478POPC  H18T 8026   9.813   5.138   5.803
  478POPC   C33 8027   9.586   6.025   6.857
  478POPC   H3X 8028   9.680   5.966   6.847
  478POPC   H3Y 8029   9.612   6.133   6.870
  478POPC   C34 8030   9.505   6.011   6.728
  478POPC   H4X 8031   9.498   6.109   6.677
  478POPC   H4Y 8032   9.402   5.978   6.752
  478POPC   C35 8033   9.569   5.915   6.628
  478POPC   H5X 8034   9.582   5.815   6.676
  478POPC   H5Y 8035   9.670   5.951   6.596
  478POPC   C36 8036   9.478   5.902   6.507
  478POPC   H6X 8037   9.471   6.000   6.454
  478POPC   H6Y 8038   9.377   5.882   6.547
  478POPC   C37 8039   9.519   5.789   6.414
  478POPC   H7X 8040   9.431   5.750   6.359
  478POPC   H7Y 8041   9.559   5.705   6.473
  478POPC   C38 8042   9.612   5.837   6.303
  478POPC   H8X 8043   9.647   5.748   6.246
  478POPC   H8Y 8044   9.701   5.887   6.346
  478POPC   C39 8045   9.535   5.933   6.210
  478POPC   H9X 8046   9.533   6.034   6.256
  478POPC   H9Y 8047   9.429   5.898   6.200
  478POPC  C310 8048   9.597   5.942   6.072
  478POPC  H10X 8049   9.706   5.924   6.085
  478POPC  H10Y 8050   9.583   6.044   6.029
  478POPC  C311 8051   9.536   5.841   5.975
  478POPC  H11X 8052   9.425   5.848   5.971
  478POPC  H11Y 8053   9.563   5.742   6.016
  478POPC  C312 8054   9.595   5.848   5.834
  478POPC  H12X 8055   9.568   5.944   5.786
  478POPC  H12Y 8056   9.554   5.766   5.770
  478POPC  C313 8057   9.746   5.833   5.844
  478POPC  H13X 8058   9.774   5.739   5.896
  478POPC  H13Y 8059   9.787   5.918   5.903
  478POPC  C314 8060   9.816   5.839   5.710
  478POPC  H14X 8061   9.779   5.929   5.656
  478POPC  H14Y 8062   9.792   5.748   5.650
  478POPC  C315 8063   9.966   5.852   5.734
  478POPC  H15X 8064  10.025   5.810   5.650
  478POPC  H15Y 8065   9.988   5.787   5.820
  478POPC  C316 8066  10.011   5.996   5.763
  478POPC  H16X 8067  10.120   6.007   5.749
  478POPC  H16Y 8068   9.985   6.024   5.867
  478POPC  H16Z 8069   9.959   6.066   5.694
  479POPC     N 8070   4.046   7.484   7.516
  479POPC   C12 8071   4.130   7.481   7.388
  479POPC  H12A 8072   4.064   7.469   7.303
  479POPC  H12B 8073   4.189   7.389   7.388
  479POPC   C13 8074   3.993   7.621   7.543
  479POPC  H13A 8075   3.940   7.617   7.637
  479POPC  H13B 8076   4.077   7.689   7.549
  479POPC  H13C 8077   3.926   7.651   7.463
  479POPC   C14 8078   3.933   7.389   7.504
  479POPC  H14A 8079   3.867   7.412   7.421
  479POPC  H14B 8080   3.968   7.286   7.484
  479POPC  H14C 8081   3.874   7.381   7.594
  479POPC   C15 8082   4.132   7.446   7.634
  479POPC  H15A 8083   4.180   7.350   7.618
  479POPC  H15B 8084   4.074   7.441   7.725
  479POPC  H15C 8085   4.214   7.517   7.644
  479POPC   C11 8086   4.230   7.595   7.364
  479POPC  H11A 8087   4.177   7.693   7.356
  479POPC  H11B 8088   4.280   7.579   7.265
  479POPC     P 8089   4.454   7.515   7.466
  479POPC   O13 8090   4.493   7.478   7.604
  479POPC   O14 8091   4.553   7.584   7.380
  479POPC   O12 8092   4.323   7.603   7.471
  479POPC   O11 8093   4.402   7.382   7.395
  479POPC    C1 8094   4.459   7.259   7.440
  479POPC    HA 8095   4.428   7.236   7.544
  479POPC    HB 8096   4.570   7.267   7.442
  479POPC    C2 8097   4.418   7.138   7.349
  479POPC    HS 8098   4.470   7.046   7.385
  479POPC   O21 8099   4.455   7.163   7.212
  479POPC   C21 8100   4.587   7.175   7.189
  479POPC   O22 8101   4.676   7.162   7.271
  479POPC   C22 8102   4.611   7.192   7.040
  479POPC   H2R 8103   4.562   7.107   6.988
  479POPC   H2S 8104   4.721   7.184   7.025
  479POPC    C3 8105   4.262   7.112   7.364
  479POPC    HX 8106   4.218   7.206   7.403
  479POPC    HY 8107   4.253   7.039   7.448
  479POPC   O31 8108   4.191   7.056   7.249
  479POPC   C31 8109   4.077   7.123   7.212
  479POPC   O32 8110   4.052   7.235   7.254
  479POPC   C32 8111   3.998   7.044   7.099
  479POPC   H2X 8112   3.976   6.946   7.146
  479POPC   H2Y 8113   4.072   7.010   7.029
  479POPC   C23 8114   4.562   7.326   6.981
  479POPC   H3R 8115   4.608   7.410   7.039
  479POPC   H3S 8116   4.452   7.334   6.990
  479POPC   C24 8117   4.603   7.342   6.834
  479POPC   H4R 8118   4.713   7.330   6.826
  479POPC   H4S 8119   4.577   7.446   6.804
  479POPC   C25 8120   4.536   7.245   6.735
  479POPC   H5R 8121   4.426   7.254   6.746
  479POPC   H5S 8122   4.564   7.140   6.762
  479POPC   C26 8123   4.578   7.270   6.589
  479POPC   H6R 8124   4.689   7.262   6.583
  479POPC   H6S 8125   4.549   7.373   6.559
  479POPC   C27 8126   4.520   7.171   6.487
  479POPC   H7R 8127   4.551   7.069   6.518
  479POPC   H7S 8128   4.566   7.191   6.388
  479POPC   C28 8129   4.367   7.180   6.472
  479POPC   H8R 8130   4.344   7.262   6.401
  479POPC   H8S 8131   4.321   7.209   6.569
  479POPC   C29 8132   4.306   7.050   6.428
  479POPC   H91 8133   4.259   6.989   6.507
  479POPC  C210 8134   4.305   7.005   6.301
  479POPC  H101 8135   4.261   6.907   6.278
  479POPC  C211 8136   4.365   7.080   6.185
  479POPC  H11R 8137   4.475   7.091   6.199
  479POPC  H11S 8138   4.322   7.182   6.175
  479POPC  C212 8139   4.342   7.002   6.056
  479POPC  H12R 8140   4.236   6.992   6.027
  479POPC  H12S 8141   4.376   6.898   6.070
  479POPC  C213 8142   4.413   7.065   5.938
  479POPC  H13R 8143   4.521   7.079   5.961
  479POPC  H13S 8144   4.371   7.164   5.912
  479POPC  C214 8145   4.399   6.971   5.820
  479POPC  H14R 8146   4.295   6.969   5.781
  479POPC  H14S 8147   4.424   6.869   5.855
  479POPC  C215 8148   4.498   7.005   5.712
  479POPC  H15R 8149   4.597   6.965   5.745
  479POPC  H15S 8150   4.505   7.116   5.704
  479POPC  C216 8151   4.460   6.950   5.576
  479POPC  H16R 8152   4.352   6.966   5.555
  479POPC  H16S 8153   4.481   6.841   5.573
  479POPC  C217 8154   4.544   7.020   5.471
  479POPC  H17R 8155   4.524   7.130   5.473
  479POPC  H17S 8156   4.511   6.981   5.373
  479POPC  C218 8157   4.691   6.995   5.500
  479POPC  H18R 8158   4.710   6.885   5.508
  479POPC  H18S 8159   4.718   7.043   5.594
  479POPC  H18T 8160   4.762   7.036   5.427
  479POPC   C33 8161   3.854   7.094   7.040
  479POPC   H3X 8162   3.818   7.161   7.115
  479POPC   H3Y 8163   3.792   7.004   7.064
  479POPC   C34 8164   3.784   7.139   6.895
  479POPC   H4X 8165   3.700   7.199   6.931
  479POPC   H4Y 8166   3.739   7.042   6.865
  479POPC   C35 8167   3.805   7.207   6.746
  479POPC   H5X 8168   3.711   7.269   6.748
  479POPC   H5Y 8169   3.780   7.130   6.671
  479POPC   C36 8170   3.895   7.319   6.670
  479POPC   H6X 8171   3.947   7.392   6.729
  479POPC   H6Y 8172   3.821   7.381   6.616
  479POPC   C37 8173   4.007   7.289   6.564
  479POPC   H7X 8174   3.994   7.188   6.520
  479POPC   H7Y 8175   4.104   7.295   6.615
  479POPC   C38 8176   4.049   7.396   6.458
  479POPC   H8X 8177   3.975   7.418   6.381
  479POPC   H8Y 8178   4.131   7.344   6.403
  479POPC   C39 8179   4.108   7.528   6.510
  479POPC   H9X 8180   4.084   7.540   6.618
  479POPC   H9Y 8181   4.058   7.612   6.456
  479POPC  C310 8182   4.260   7.542   6.488
  479POPC  H10X 8183   4.311   7.462   6.546
  479POPC  H10Y 8184   4.294   7.639   6.530
  479POPC  C311 8185   4.309   7.532   6.342
  479POPC  H11X 8186   4.275   7.438   6.294
  479POPC  H11Y 8187   4.420   7.528   6.344
  479POPC  C312 8188   4.268   7.649   6.252
  479POPC  H12X 8189   4.277   7.744   6.309
  479POPC  H12Y 8190   4.161   7.638   6.222
  479POPC  C313 8191   4.357   7.660   6.126
  479POPC  H13X 8192   4.462   7.673   6.160
  479POPC  H13Y 8193   4.330   7.751   6.068
  479POPC  C314 8194   4.351   7.537   6.035
  479POPC  H14X 8195   4.367   7.445   6.095
  479POPC  H14Y 8196   4.434   7.542   5.961
  479POPC  C315 8197   4.220   7.525   5.958
  479POPC  H15X 8198   4.211   7.607   5.884
  479POPC  H15Y 8199   4.133   7.532   6.028
  479POPC  C316 8200   4.214   7.391   5.887
  479POPC  H16X 8201   4.221   7.308   5.961
  479POPC  H16Y 8202   4.299   7.380   5.817
  479POPC  H16Z 8203   4.119   7.380   5.831
  480POPC     N 8204   4.105   8.197   7.447
  480POPC   C12 8205   4.062   8.341   7.474
  480POPC  H12A 8206   3.955   8.350   7.472
  480POPC  H12B 8207   4.102   8.402   7.393
  480POPC   C13 8208   4.250   8.196   7.409
  480POPC  H13A 8209   4.310   8.240   7.489
  480POPC  H13B 8210   4.289   8.097   7.390
  480POPC  H13C 8211   4.269   8.258   7.322
  480POPC   C14 8212   4.087   8.111   7.568
  480POPC  H14A 8213   4.134   8.014   7.554
  480POPC  H14B 8214   4.142   8.158   7.650
  480POPC  H14C 8215   3.984   8.098   7.596
  480POPC   C15 8216   4.027   8.141   7.333
  480POPC  H15A 8217   3.921   8.139   7.354
  480POPC  H15B 8218   4.061   8.039   7.315
  480POPC  H15C 8219   4.045   8.198   7.242
  480POPC   C11 8220   4.114   8.408   7.604
  480POPC  H11A 8221   4.093   8.345   7.692
  480POPC  H11B 8222   4.062   8.504   7.623
  480POPC     P 8223   4.312   8.558   7.522
  480POPC   O13 8224   4.460   8.548   7.530
  480POPC   O14 8225   4.244   8.681   7.567
  480POPC   O12 8226   4.254   8.427   7.594
  480POPC   O11 8227   4.270   8.524   7.374
  480POPC    C1 8228   4.225   8.626   7.285
  480POPC    HA 8229   4.309   8.696   7.260
  480POPC    HB 8230   4.140   8.685   7.327
  480POPC    C2 8231   4.179   8.557   7.156
  480POPC    HS 8232   4.169   8.634   7.075
  480POPC   O21 8233   4.057   8.483   7.182
  480POPC   C21 8234   3.951   8.550   7.139
  480POPC   O22 8235   3.950   8.667   7.107
  480POPC   C22 8236   3.838   8.451   7.116
  480POPC   H2R 8237   3.769   8.456   7.202
  480POPC   H2S 8238   3.879   8.349   7.109
  480POPC    C3 8239   4.287   8.459   7.104
  480POPC    HX 8240   4.323   8.397   7.189
  480POPC    HY 8241   4.373   8.519   7.066
  480POPC   O31 8242   4.230   8.373   7.003
  480POPC   C31 8243   4.322   8.289   6.955
  480POPC   O32 8244   4.440   8.294   6.983
  480POPC   C32 8245   4.255   8.186   6.865
  480POPC   H2X 8246   4.163   8.230   6.822
  480POPC   H2Y 8247   4.227   8.099   6.928
  480POPC   C23 8248   3.764   8.489   6.986
  480POPC   H3R 8249   3.724   8.593   6.996
  480POPC   H3S 8250   3.677   8.421   6.972
  480POPC   C24 8251   3.854   8.482   6.859
  480POPC   H4R 8252   3.954   8.525   6.877
  480POPC   H4S 8253   3.805   8.544   6.781
  480POPC   C25 8254   3.866   8.339   6.806
  480POPC   H5R 8255   3.760   8.306   6.799
  480POPC   H5S 8256   3.917   8.275   6.882
  480POPC   C26 8257   3.932   8.318   6.668
  480POPC   H6R 8258   3.932   8.209   6.648
  480POPC   H6S 8259   4.037   8.352   6.673
  480POPC   C27 8260   3.861   8.389   6.550
  480POPC   H7R 8261   3.878   8.498   6.562
  480POPC   H7S 8262   3.752   8.371   6.560
  480POPC   C28 8263   3.908   8.347   6.408
  480POPC   H8R 8264   4.015   8.367   6.395
  480POPC   H8S 8265   3.854   8.413   6.337
  480POPC   C29 8266   3.879   8.204   6.369
  480POPC   H91 8267   3.776   8.193   6.336
  480POPC  C210 8268   3.959   8.101   6.338
  480POPC  H101 8269   3.911   8.005   6.314
  480POPC  C211 8270   4.109   8.097   6.331
  480POPC  H11R 8271   4.151   8.009   6.384
  480POPC  H11S 8272   4.157   8.189   6.372
  480POPC  C212 8273   4.135   8.085   6.180
  480POPC  H12R 8274   4.087   8.172   6.128
  480POPC  H12S 8275   4.088   7.992   6.139
  480POPC  C213 8276   4.283   8.086   6.138
  480POPC  H13R 8277   4.337   8.000   6.183
  480POPC  H13S 8278   4.329   8.179   6.177
  480POPC  C214 8279   4.292   8.081   5.985
  480POPC  H14R 8280   4.205   8.139   5.948
  480POPC  H14S 8281   4.278   7.977   5.949
  480POPC  C215 8282   4.419   8.142   5.923
  480POPC  H15R 8283   4.408   8.136   5.812
  480POPC  H15S 8284   4.508   8.082   5.952
  480POPC  C216 8285   4.443   8.290   5.961
  480POPC  H16R 8286   4.474   8.295   6.068
  480POPC  H16S 8287   4.348   8.345   5.953
  480POPC  C217 8288   4.548   8.364   5.877
  480POPC  H17R 8289   4.646   8.311   5.885
  480POPC  H17S 8290   4.561   8.465   5.921
  480POPC  C218 8291   4.513   8.381   5.728
  480POPC  H18R 8292   4.589   8.443   5.677
  480POPC  H18S 8293   4.416   8.431   5.715
  480POPC  H18T 8294   4.507   8.283   5.677
  480POPC   C33 8295   4.348   8.137   6.751
  480POPC   H3X 8296   4.286   8.081   6.677
  480POPC   H3Y 8297   4.421   8.064   6.790
  480POPC   C34 8298   4.419   8.250   6.677
  480POPC   H4X 8299   4.483   8.205   6.597
  480POPC   H4Y 8300   4.488   8.308   6.742
  480POPC   C35 8301   4.319   8.344   6.612
  480POPC   H5X 8302   4.291   8.428   6.679
  480POPC   H5Y 8303   4.226   8.287   6.590
  480POPC   C36 8304   4.373   8.393   6.479
  480POPC   H6X 8305   4.387   8.304   6.413
  480POPC   H6Y 8306   4.471   8.443   6.490
  480POPC   C37 8307   4.274   8.486   6.414
  480POPC   H7X 8308   4.297   8.592   6.441
  480POPC   H7Y 8309   4.172   8.466   6.453
  480POPC   C38 8310   4.273   8.468   6.263
  480POPC   H8X 8311   4.243   8.365   6.233
  480POPC   H8Y 8312   4.375   8.488   6.223
  480POPC   C39 8313   4.176   8.569   6.207
  480POPC   H9X 8314   4.193   8.662   6.265
  480POPC   H9Y 8315   4.071   8.536   6.223
  480POPC  C310 8316   4.204   8.606   6.064
  480POPC  H10X 8317   4.313   8.607   6.043
  480POPC  H10Y 8318   4.169   8.710   6.049
  480POPC  C311 8319   4.130   8.517   5.967
  480POPC  H11X 8320   4.021   8.526   5.983
  480POPC  H11Y 8321   4.156   8.410   5.986
  480POPC  C312 8322   4.168   8.556   5.825
  480POPC  H12X 8323   4.270   8.523   5.804
  480POPC  H12Y 8324   4.169   8.667   5.817
  480POPC  C313 8325   4.067   8.503   5.724
  480POPC  H13X 8326   4.100   8.523   5.620
  480POPC  H13Y 8327   3.978   8.564   5.745
  480POPC  C314 8328   4.023   8.358   5.744
  480POPC  H14X 8329   3.940   8.341   5.673
  480POPC  H14Y 8330   3.978   8.345   5.845
  480POPC  C315 8331   4.134   8.254   5.727
  480POPC  H15X 8332   4.095   8.154   5.757
  480POPC  H15Y 8333   4.213   8.282   5.799
  480POPC  C316 8334   4.198   8.243   5.589
  480POPC  H16X 8335   4.146   8.168   5.526
  480POPC  H16Y 8336   4.304   8.212   5.599
  480POPC  H16Z 8337   4.194   8.341   5.538
  481POPC     N 8338   8.051   7.850   7.316
  481POPC   C12 8339   8.051   7.833   7.467
  481POPC  H12A 8340   8.151   7.800   7.498
  481POPC  H12B 8341   7.981   7.757   7.498
  481POPC   C13 8342   8.164   7.941   7.284
  481POPC  H13A 8343   8.258   7.903   7.323
  481POPC  H13B 8344   8.174   7.962   7.179
  481POPC  H13C 8345   8.149   8.035   7.338
  481POPC   C14 8346   8.074   7.720   7.245
  481POPC  H14A 8347   7.988   7.654   7.256
  481POPC  H14B 8348   8.090   7.737   7.140
  481POPC  H14C 8349   8.160   7.667   7.284
  481POPC   C15 8350   7.924   7.910   7.265
  481POPC  H15A 8351   7.906   8.007   7.311
  481POPC  H15B 8352   7.837   7.847   7.282
  481POPC  H15C 8353   7.929   7.926   7.158
  481POPC   C11 8354   8.027   7.960   7.552
  481POPC  H11A 8355   8.012   7.927   7.658
  481POPC  H11B 8356   7.932   8.008   7.522
  481POPC     P 8357   8.252   8.053   7.647
  481POPC   O13 8358   8.322   7.924   7.635
  481POPC   O14 8359   8.193   8.088   7.779
  481POPC   O12 8360   8.134   8.054   7.539
  481POPC   O11 8361   8.353   8.167   7.606
  481POPC    C1 8362   8.419   8.156   7.479
  481POPC    HA 8363   8.384   8.071   7.416
  481POPC    HB 8364   8.527   8.141   7.496
  481POPC    C2 8365   8.394   8.285   7.400
  481POPC    HS 8366   8.417   8.371   7.465
  481POPC   O21 8367   8.254   8.285   7.366
  481POPC   C21 8368   8.215   8.384   7.289
  481POPC   O22 8369   8.282   8.478   7.254
  481POPC   C22 8370   8.087   8.337   7.222
  481POPC   H2R 8371   8.039   8.426   7.178
  481POPC   H2S 8372   8.020   8.295   7.299
  481POPC    C3 8373   8.489   8.286   7.276
  481POPC    HX 8374   8.592   8.264   7.313
  481POPC    HY 8375   8.491   8.390   7.236
  481POPC   O31 8376   8.450   8.185   7.180
  481POPC   C31 8377   8.476   8.219   7.055
  481POPC   O32 8378   8.526   8.324   7.019
  481POPC   C32 8379   8.436   8.107   6.963
  481POPC   H2X 8380   8.335   8.127   6.924
  481POPC   H2Y 8381   8.434   8.010   7.018
  481POPC   C23 8382   8.118   8.237   7.108
  481POPC   H3R 8383   8.174   8.150   7.146
  481POPC   H3S 8384   8.185   8.287   7.034
  481POPC   C24 8385   7.989   8.194   7.039
  481POPC   H4R 8386   7.937   8.290   7.015
  481POPC   H4S 8387   7.923   8.142   7.111
  481POPC   C25 8388   8.003   8.110   6.910
  481POPC   H5R 8389   7.900   8.089   6.872
  481POPC   H5S 8390   8.052   8.013   6.933
  481POPC   C26 8391   8.079   8.181   6.798
  481POPC   H6R 8392   8.183   8.204   6.827
  481POPC   H6S 8393   8.030   8.279   6.781
  481POPC   C27 8394   8.079   8.110   6.663
  481POPC   H7R 8395   7.975   8.080   6.636
  481POPC   H7S 8396   8.141   8.018   6.669
  481POPC   C28 8397   8.133   8.204   6.553
  481POPC   H8R 8398   8.228   8.249   6.590
  481POPC   H8S 8399   8.062   8.288   6.539
  481POPC   C29 8400   8.160   8.133   6.424
  481POPC   H91 8401   8.258   8.083   6.423
  481POPC  C210 8402   8.079   8.123   6.317
  481POPC  H101 8403   8.114   8.068   6.229
  481POPC  C211 8404   7.942   8.182   6.302
  481POPC  H11R 8405   7.935   8.235   6.205
  481POPC  H11S 8406   7.926   8.260   6.379
  481POPC  C212 8407   7.826   8.080   6.310
  481POPC  H12R 8408   7.731   8.135   6.290
  481POPC  H12S 8409   7.820   8.039   6.414
  481POPC  C213 8410   7.831   7.966   6.208
  481POPC  H13R 8411   7.741   7.901   6.220
  481POPC  H13S 8412   7.920   7.902   6.229
  481POPC  C214 8413   7.836   8.018   6.064
  481POPC  H14R 8414   7.918   8.092   6.058
  481POPC  H14S 8415   7.741   8.070   6.040
  481POPC  C215 8416   7.869   7.913   5.959
  481POPC  H15R 8417   7.835   7.950   5.860
  481POPC  H15S 8418   7.816   7.817   5.981
  481POPC  C216 8419   8.021   7.892   5.953
  481POPC  H16R 8420   8.056   7.859   6.053
  481POPC  H16S 8421   8.069   7.990   5.930
  481POPC  C217 8422   8.065   7.790   5.849
  481POPC  H17R 8423   8.013   7.695   5.874
  481POPC  H17S 8424   8.175   7.775   5.861
  481POPC  C218 8425   8.036   7.825   5.704
  481POPC  H18R 8426   8.084   7.921   5.677
  481POPC  H18S 8427   7.926   7.833   5.687
  481POPC  H18T 8428   8.076   7.746   5.637
  481POPC   C33 8429   8.537   8.100   6.848
  481POPC   H3X 8430   8.637   8.076   6.892
  481POPC   H3Y 8431   8.548   8.199   6.797
  481POPC   C34 8432   8.501   7.995   6.744
  481POPC   H4X 8433   8.431   8.038   6.670
  481POPC   H4Y 8434   8.453   7.907   6.792
  481POPC   C35 8435   8.631   7.951   6.681
  481POPC   H5X 8436   8.685   7.890   6.757
  481POPC   H5Y 8437   8.691   8.043   6.661
  481POPC   C36 8438   8.624   7.871   6.552
  481POPC   H6X 8439   8.560   7.781   6.564
  481POPC   H6Y 8440   8.727   7.836   6.526
  481POPC   C37 8441   8.575   7.958   6.437
  481POPC   H7X 8442   8.616   8.061   6.446
  481POPC   H7Y 8443   8.464   7.964   6.447
  481POPC   C38 8444   8.617   7.900   6.303
  481POPC   H8X 8445   8.590   7.792   6.300
  481POPC   H8Y 8446   8.728   7.907   6.293
  481POPC   C39 8447   8.551   7.971   6.185
  481POPC   H9X 8448   8.564   7.907   6.096
  481POPC   H9Y 8449   8.600   8.069   6.167
  481POPC  C310 8450   8.402   7.991   6.200
  481POPC  H10X 8451   8.384   8.065   6.280
  481POPC  H10Y 8452   8.354   7.894   6.228
  481POPC  C311 8453   8.340   8.044   6.071
  481POPC  H11X 8454   8.232   8.020   6.071
  481POPC  H11Y 8455   8.385   7.992   5.983
  481POPC  C312 8456   8.357   8.195   6.061
  481POPC  H12X 8457   8.463   8.221   6.043
  481POPC  H12Y 8458   8.325   8.243   6.157
  481POPC  C313 8459   8.271   8.253   5.949
  481POPC  H13X 8460   8.286   8.363   5.944
  481POPC  H13Y 8461   8.164   8.235   5.973
  481POPC  C314 8462   8.304   8.190   5.813
  481POPC  H14X 8463   8.270   8.084   5.811
  481POPC  H14Y 8464   8.414   8.191   5.798
  481POPC  C315 8465   8.234   8.266   5.701
  481POPC  H15X 8466   8.276   8.238   5.603
  481POPC  H15Y 8467   8.253   8.375   5.714
  481POPC  C316 8468   8.085   8.237   5.700
  481POPC  H16X 8469   8.035   8.298   5.624
  481POPC  H16Y 8470   8.040   8.262   5.798
  481POPC  H16Z 8471   8.065   8.130   5.679
  482POPC     N 8472   5.357   4.112   7.528
  482POPC   C12 8473   5.406   4.165   7.394
  482POPC  H12A 8474   5.320   4.193   7.334
  482POPC  H12B 8475   5.456   4.086   7.339
  482POPC   C13 8476   5.464   4.037   7.599
  482POPC  H13A 8477   5.553   4.100   7.606
  482POPC  H13B 8478   5.432   4.012   7.699
  482POPC  H13C 8479   5.489   3.947   7.546
  482POPC   C14 8480   5.317   4.227   7.615
  482POPC  H14A 8481   5.405   4.290   7.630
  482POPC  H14B 8482   5.238   4.284   7.568
  482POPC  H14C 8483   5.279   4.195   7.711
  482POPC   C15 8484   5.241   4.022   7.510
  482POPC  H15A 8485   5.204   3.988   7.606
  482POPC  H15B 8486   5.260   3.938   7.446
  482POPC  H15C 8487   5.158   4.077   7.467
  482POPC   C11 8488   5.502   4.285   7.401
  482POPC  H11A 8489   5.445   4.377   7.426
  482POPC  H11B 8490   5.549   4.301   7.300
  482POPC     P 8491   5.751   4.259   7.481
  482POPC   O13 8492   5.807   4.191   7.600
  482POPC   O14 8493   5.797   4.395   7.452
  482POPC   O12 8494   5.596   4.265   7.505
  482POPC   O11 8495   5.763   4.164   7.352
  482POPC    C1 8496   5.787   4.023   7.369
  482POPC    HA 8497   5.718   3.977   7.442
  482POPC    HB 8498   5.891   4.011   7.408
  482POPC    C2 8499   5.783   3.937   7.236
  482POPC    HS 8500   5.850   3.849   7.253
  482POPC   O21 8501   5.828   4.015   7.125
  482POPC   C21 8502   5.956   4.040   7.128
  482POPC   O22 8503   6.040   3.979   7.193
  482POPC   C22 8504   5.985   4.147   7.028
  482POPC   H2R 8505   5.921   4.129   6.939
  482POPC   H2S 8506   6.091   4.139   6.998
  482POPC    C3 8507   5.647   3.875   7.194
  482POPC    HX 8508   5.607   3.819   7.282
  482POPC    HY 8509   5.669   3.798   7.116
  482POPC   O31 8510   5.549   3.972   7.150
  482POPC   C31 8511   5.545   3.995   7.018
  482POPC   O32 8512   5.601   3.930   6.932
  482POPC   C32 8513   5.452   4.114   6.993
  482POPC   H2X 8514   5.496   4.203   7.042
  482POPC   H2Y 8515   5.356   4.089   7.042
  482POPC   C23 8516   5.959   4.286   7.088
  482POPC   H3R 8517   6.040   4.308   7.162
  482POPC   H3S 8518   5.862   4.292   7.142
  482POPC   C24 8519   5.964   4.391   6.978
  482POPC   H4R 8520   6.052   4.364   6.916
  482POPC   H4S 8521   5.976   4.493   7.021
  482POPC   C25 8522   5.849   4.391   6.878
  482POPC   H5R 8523   5.755   4.430   6.923
  482POPC   H5S 8524   5.829   4.286   6.847
  482POPC   C26 8525   5.887   4.469   6.751
  482POPC   H6R 8526   5.990   4.442   6.719
  482POPC   H6S 8527   5.887   4.578   6.773
  482POPC   C27 8528   5.786   4.433   6.643
  482POPC   H7R 8529   5.696   4.493   6.669
  482POPC   H7S 8530   5.762   4.325   6.653
  482POPC   C28 8531   5.812   4.455   6.492
  482POPC   H8R 8532   5.798   4.562   6.477
  482POPC   H8S 8533   5.721   4.409   6.448
  482POPC   C29 8534   5.932   4.416   6.410
  482POPC   H91 8535   6.031   4.430   6.456
  482POPC  C210 8536   5.923   4.374   6.282
  482POPC  H101 8537   6.015   4.360   6.223
  482POPC  C211 8538   5.793   4.362   6.207
  482POPC  H11R 8539   5.725   4.293   6.263
  482POPC  H11S 8540   5.807   4.314   6.107
  482POPC  C212 8541   5.717   4.495   6.187
  482POPC  H12R 8542   5.717   4.558   6.278
  482POPC  H12S 8543   5.610   4.470   6.171
  482POPC  C213 8544   5.768   4.580   6.070
  482POPC  H13R 8545   5.845   4.523   6.013
  482POPC  H13S 8546   5.816   4.672   6.109
  482POPC  C214 8547   5.654   4.616   5.976
  482POPC  H14R 8548   5.688   4.689   5.900
  482POPC  H14S 8549   5.572   4.663   6.034
  482POPC  C215 8550   5.601   4.491   5.905
  482POPC  H15R 8551   5.575   4.411   5.978
  482POPC  H15S 8552   5.680   4.450   5.839
  482POPC  C216 8553   5.477   4.522   5.822
  482POPC  H16R 8554   5.504   4.597   5.745
  482POPC  H16S 8555   5.398   4.567   5.886
  482POPC  C217 8556   5.423   4.397   5.755
  482POPC  H17R 8557   5.364   4.337   5.829
  482POPC  H17S 8558   5.507   4.333   5.719
  482POPC  C218 8559   5.336   4.436   5.637
  482POPC  H18R 8560   5.260   4.510   5.672
  482POPC  H18S 8561   5.284   4.348   5.594
  482POPC  H18T 8562   5.396   4.486   5.558
  482POPC   C33 8563   5.426   4.143   6.843
  482POPC   H3X 8564   5.327   4.194   6.834
  482POPC   H3Y 8565   5.419   4.049   6.785
  482POPC   C34 8566   5.531   4.236   6.781
  482POPC   H4X 8567   5.630   4.185   6.778
  482POPC   H4Y 8568   5.542   4.326   6.846
  482POPC   C35 8569   5.492   4.283   6.640
  482POPC   H5X 8570   5.547   4.375   6.615
  482POPC   H5Y 8571   5.385   4.313   6.637
  482POPC   C36 8572   5.524   4.181   6.530
  482POPC   H6X 8573   5.608   4.115   6.559
  482POPC   H6Y 8574   5.556   4.236   6.439
  482POPC   C37 8575   5.399   4.099   6.496
  482POPC   H7X 8576   5.312   4.169   6.493
  482POPC   H7Y 8577   5.380   4.023   6.573
  482POPC   C38 8578   5.407   4.034   6.359
  482POPC   H8X 8579   5.415   4.116   6.283
  482POPC   H8Y 8580   5.311   3.979   6.342
  482POPC   C39 8581   5.520   3.934   6.339
  482POPC   H9X 8582   5.517   3.857   6.420
  482POPC   H9Y 8583   5.618   3.986   6.344
  482POPC  C310 8584   5.504   3.866   6.203
  482POPC  H10X 8585   5.411   3.806   6.201
  482POPC  H10Y 8586   5.590   3.797   6.187
  482POPC  C311 8587   5.497   3.971   6.090
  482POPC  H11X 8588   5.550   4.064   6.120
  482POPC  H11Y 8589   5.392   3.996   6.070
  482POPC  C312 8590   5.561   3.920   5.964
  482POPC  H12X 8591   5.504   3.949   5.873
  482POPC  H12Y 8592   5.564   3.809   5.971
  482POPC  C313 8593   5.703   3.968   5.950
  482POPC  H13X 8594   5.755   3.957   6.048
  482POPC  H13Y 8595   5.705   4.075   5.922
  482POPC  C314 8596   5.774   3.882   5.848
  482POPC  H14X 8597   5.735   3.897   5.745
  482POPC  H14Y 8598   5.762   3.776   5.877
  482POPC  C315 8599   5.922   3.905   5.856
  482POPC  H15X 8600   5.971   3.828   5.793
  482POPC  H15Y 8601   5.951   3.887   5.962
  482POPC  C316 8602   5.963   4.044   5.815
  482POPC  H16X 8603   5.971   4.051   5.704
  482POPC  H16Y 8604   6.061   4.063   5.861
  482POPC  H16Z 8605   5.894   4.122   5.852
  483POPC     N 8606   7.154   3.671   7.646
  483POPC   C12 8607   7.074   3.540   7.635
  483POPC  H12A 8608   7.033   3.514   7.732
  483POPC  H12B 8609   7.141   3.457   7.610
  483POPC   C13 8610   7.252   3.679   7.533
  483POPC  H13A 8611   7.198   3.659   7.439
  483POPC  H13B 8612   7.300   3.774   7.524
  483POPC  H13C 8613   7.327   3.601   7.537
  483POPC   C14 8614   7.060   3.786   7.635
  483POPC  H14A 8615   7.012   3.781   7.537
  483POPC  H14B 8616   6.988   3.780   7.716
  483POPC  H14C 8617   7.114   3.880   7.644
  483POPC   C15 8618   7.225   3.683   7.777
  483POPC  H15A 8619   7.293   3.599   7.789
  483POPC  H15B 8620   7.155   3.686   7.860
  483POPC  H15C 8621   7.282   3.776   7.779
  483POPC   C11 8622   6.958   3.538   7.532
  483POPC  H11A 8623   6.878   3.608   7.562
  483POPC  H11B 8624   6.909   3.437   7.535
  483POPC     P 8625   7.078   3.463   7.314
  483POPC   O13 8626   7.053   3.333   7.380
  483POPC   O14 8627   7.218   3.509   7.300
  483POPC   O12 8628   7.002   3.573   7.401
  483POPC   O11 8629   7.002   3.466   7.176
  483POPC    C1 8630   6.863   3.501   7.166
  483POPC    HA 8631   6.826   3.560   7.252
  483POPC    HB 8632   6.800   3.410   7.162
  483POPC    C2 8633   6.831   3.582   7.037
  483POPC    HS 8634   6.728   3.562   7.006
  483POPC   O21 8635   6.922   3.554   6.927
  483POPC   C21 8636   6.901   3.435   6.875
  483POPC   O22 8637   6.803   3.366   6.896
  483POPC   C22 8638   7.006   3.401   6.769
  483POPC   H2R 8639   7.086   3.476   6.771
  483POPC   H2S 8640   6.954   3.411   6.671
  483POPC    C3 8641   6.834   3.733   7.068
  483POPC    HX 8642   6.790   3.754   7.168
  483POPC    HY 8643   6.776   3.785   6.988
  483POPC   O31 8644   6.967   3.773   7.058
  483POPC   C31 8645   7.042   3.825   7.146
  483POPC   O32 8646   7.011   3.865   7.258
  483POPC   C32 8647   7.172   3.844   7.071
  483POPC   H2X 8648   7.213   3.744   7.046
  483POPC   H2Y 8649   7.243   3.897   7.139
  483POPC   C23 8650   7.061   3.256   6.780
  483POPC   H3R 8651   7.122   3.235   6.690
  483POPC   H3S 8652   6.975   3.185   6.778
  483POPC   C24 8653   7.148   3.225   6.904
  483POPC   H4R 8654   7.167   3.115   6.903
  483POPC   H4S 8655   7.095   3.250   6.998
  483POPC   C25 8656   7.286   3.290   6.904
  483POPC   H5R 8657   7.319   3.291   6.799
  483POPC   H5S 8658   7.359   3.226   6.959
  483POPC   C26 8659   7.282   3.427   6.973
  483POPC   H6R 8660   7.299   3.414   7.082
  483POPC   H6S 8661   7.180   3.471   6.963
  483POPC   C27 8662   7.382   3.527   6.916
  483POPC   H7R 8663   7.483   3.501   6.954
  483POPC   H7S 8664   7.356   3.627   6.956
  483POPC   C28 8665   7.382   3.528   6.762
  483POPC   H8R 8666   7.277   3.522   6.727
  483POPC   H8S 8667   7.436   3.438   6.725
  483POPC   C29 8668   7.452   3.650   6.714
  483POPC   H91 8669   7.537   3.673   6.776
  483POPC  C210 8670   7.416   3.730   6.614
  483POPC  H101 8671   7.482   3.814   6.586
  483POPC  C211 8672   7.294   3.712   6.528
  483POPC  H11R 8673   7.245   3.810   6.515
  483POPC  H11S 8674   7.217   3.645   6.572
  483POPC  C212 8675   7.334   3.657   6.392
  483POPC  H12R 8676   7.320   3.546   6.392
  483POPC  H12S 8677   7.442   3.676   6.367
  483POPC  C213 8678   7.251   3.723   6.283
  483POPC  H13R 8679   7.261   3.834   6.292
  483POPC  H13S 8680   7.144   3.698   6.298
  483POPC  C214 8681   7.298   3.683   6.144
  483POPC  H14R 8682   7.405   3.712   6.136
  483POPC  H14S 8683   7.241   3.739   6.067
  483POPC  C215 8684   7.282   3.533   6.119
  483POPC  H15R 8685   7.176   3.507   6.124
  483POPC  H15S 8686   7.336   3.471   6.194
  483POPC  C216 8687   7.329   3.496   5.980
  483POPC  H16R 8688   7.278   3.558   5.904
  483POPC  H16S 8689   7.302   3.390   5.960
  483POPC  C217 8690   7.480   3.514   5.975
  483POPC  H17R 8691   7.526   3.459   6.060
  483POPC  H17S 8692   7.508   3.621   5.983
  483POPC  C218 8693   7.532   3.460   5.845
  483POPC  H18R 8694   7.643   3.453   5.844
  483POPC  H18S 8695   7.498   3.528   5.765
  483POPC  H18T 8696   7.488   3.361   5.824
  483POPC   C33 8697   7.150   3.928   6.942
  483POPC   H3X 8698   7.251   3.954   6.904
  483POPC   H3Y 8699   7.097   4.022   6.971
  483POPC   C34 8700   7.074   3.867   6.821
  483POPC   H4X 8701   6.975   3.825   6.846
  483POPC   H4Y 8702   7.134   3.785   6.776
  483POPC   C35 8703   7.046   3.979   6.720
  483POPC   H5X 8704   7.145   4.023   6.693
  483POPC   H5Y 8705   6.984   4.057   6.769
  483POPC   C36 8706   6.981   3.940   6.587
  483POPC   H6X 8707   7.035   3.853   6.545
  483POPC   H6Y 8708   6.996   4.025   6.516
  483POPC   C37 8709   6.830   3.915   6.589
  483POPC   H7X 8710   6.778   4.002   6.635
  483POPC   H7Y 8711   6.805   3.825   6.650
  483POPC   C38 8712   6.779   3.895   6.445
  483POPC   H8X 8713   6.823   3.973   6.380
  483POPC   H8Y 8714   6.669   3.909   6.443
  483POPC   C39 8715   6.816   3.756   6.392
  483POPC   H9X 8716   6.761   3.680   6.450
  483POPC   H9Y 8717   6.924   3.739   6.411
  483POPC  C310 8718   6.791   3.735   6.242
  483POPC  H10X 8719   6.868   3.792   6.185
  483POPC  H10Y 8720   6.692   3.776   6.213
  483POPC  C311 8721   6.799   3.586   6.206
  483POPC  H11X 8722   6.767   3.571   6.100
  483POPC  H11Y 8723   6.731   3.528   6.272
  483POPC  C312 8724   6.943   3.536   6.222
  483POPC  H12X 8725   6.979   3.558   6.325
  483POPC  H12Y 8726   7.004   3.597   6.151
  483POPC  C313 8727   6.968   3.386   6.201
  483POPC  H13X 8728   6.916   3.331   6.282
  483POPC  H13Y 8729   7.076   3.363   6.217
  483POPC  C314 8730   6.926   3.330   6.065
  483POPC  H14X 8731   6.816   3.338   6.055
  483POPC  H14Y 8732   6.954   3.222   6.063
  483POPC  C315 8733   6.982   3.389   5.936
  483POPC  H15X 8734   7.092   3.376   5.933
  483POPC  H15Y 8735   6.959   3.498   5.929
  483POPC  C316 8736   6.918   3.314   5.820
  483POPC  H16X 8737   6.956   3.347   5.721
  483POPC  H16Y 8738   6.808   3.331   5.821
  483POPC  H16Z 8739   6.934   3.205   5.831
  484POPC     N 8740   4.376   9.318   7.527
  484POPC   C12 8741   4.381   9.167   7.507
  484POPC  H12A 8742   4.391   9.144   7.401
  484POPC  H12B 8743   4.288   9.122   7.541
  484POPC   C13 8744   4.460   9.382   7.421
  484POPC  H13A 8745   4.473   9.488   7.437
  484POPC  H13B 8746   4.561   9.338   7.421
  484POPC  H13C 8747   4.420   9.363   7.322
  484POPC   C14 8748   4.235   9.370   7.520
  484POPC  H14A 8749   4.234   9.478   7.518
  484POPC  H14B 8750   4.186   9.336   7.430
  484POPC  H14C 8751   4.177   9.338   7.605
  484POPC   C15 8752   4.435   9.353   7.660
  484POPC  H15A 8753   4.380   9.304   7.740
  484POPC  H15B 8754   4.437   9.459   7.679
  484POPC  H15C 8755   4.536   9.313   7.662
  484POPC   C11 8756   4.499   9.087   7.572
  484POPC  H11A 8757   4.495   8.981   7.538
  484POPC  H11B 8758   4.482   9.085   7.681
  484POPC     P 8759   4.701   9.131   7.410
  484POPC   O13 8760   4.805   9.027   7.419
  484POPC   O14 8761   4.743   9.270   7.378
  484POPC   O12 8762   4.627   9.145   7.549
  484POPC   O11 8763   4.582   9.091   7.313
  484POPC    C1 8764   4.604   8.998   7.208
  484POPC    HA 8765   4.506   8.957   7.177
  484POPC    HB 8766   4.667   8.912   7.239
  484POPC    C2 8767   4.666   9.069   7.086
  484POPC    HS 8768   4.765   9.112   7.117
  484POPC   O21 8769   4.574   9.172   7.047
  484POPC   C21 8770   4.624   9.265   6.970
  484POPC   O22 8771   4.738   9.270   6.927
  484POPC   C22 8772   4.515   9.369   6.946
  484POPC   H2R 8773   4.518   9.441   7.030
  484POPC   H2S 8774   4.416   9.318   6.946
  484POPC    C3 8775   4.691   8.968   6.971
  484POPC    HX 8776   4.776   8.901   7.001
  484POPC    HY 8777   4.724   9.027   6.882
  484POPC   O31 8778   4.572   8.889   6.947
  484POPC   C31 8779   4.562   8.848   6.823
  484POPC   O32 8780   4.648   8.860   6.737
  484POPC   C32 8781   4.428   8.781   6.800
  484POPC   H2X 8782   4.353   8.832   6.862
  484POPC   H2Y 8783   4.436   8.675   6.833
  484POPC   C23 8784   4.533   9.442   6.812
  484POPC   H3R 8785   4.638   9.477   6.798
  484POPC   H3S 8786   4.468   9.533   6.812
  484POPC   C24 8787   4.492   9.353   6.695
  484POPC   H4R 8788   4.385   9.323   6.706
  484POPC   H4S 8789   4.553   9.259   6.696
  484POPC   C25 8790   4.510   9.420   6.559
  484POPC   H5R 8791   4.481   9.344   6.484
  484POPC   H5S 8792   4.617   9.445   6.542
  484POPC   C26 8793   4.423   9.545   6.540
  484POPC   H6R 8794   4.457   9.624   6.611
  484POPC   H6S 8795   4.317   9.520   6.565
  484POPC   C27 8796   4.430   9.601   6.398
  484POPC   H7R 8797   4.537   9.621   6.374
  484POPC   H7S 8798   4.376   9.699   6.394
  484POPC   C28 8799   4.370   9.506   6.294
  484POPC   H8R 8800   4.262   9.490   6.313
  484POPC   H8S 8801   4.420   9.408   6.304
  484POPC   C29 8802   4.394   9.562   6.157
  484POPC   H91 8803   4.310   9.616   6.111
  484POPC  C210 8804   4.508   9.548   6.088
  484POPC  H101 8805   4.517   9.605   5.995
  484POPC  C211 8806   4.634   9.476   6.127
  484POPC  H11R 8807   4.619   9.392   6.196
  484POPC  H11S 8808   4.701   9.545   6.183
  484POPC  C212 8809   4.712   9.431   6.001
  484POPC  H12R 8810   4.796   9.366   6.036
  484POPC  H12S 8811   4.759   9.523   5.965
  484POPC  C213 8812   4.642   9.357   5.883
  484POPC  H13R 8813   4.586   9.273   5.930
  484POPC  H13S 8814   4.722   9.310   5.821
  484POPC  C214 8815   4.544   9.430   5.785
  484POPC  H14R 8816   4.492   9.515   5.832
  484POPC  H14S 8817   4.465   9.356   5.760
  484POPC  C215 8818   4.599   9.478   5.647
  484POPC  H15R 8819   4.591   9.390   5.578
  484POPC  H15S 8820   4.706   9.502   5.655
  484POPC  C216 8821   4.520   9.595   5.580
  484POPC  H16R 8822   4.450   9.639   5.652
  484POPC  H16S 8823   4.457   9.551   5.503
  484POPC  C217 8824   4.602   9.711   5.515
  484POPC  H17R 8825   4.704   9.670   5.500
  484POPC  H17S 8826   4.608   9.794   5.589
  484POPC  C218 8827   4.559   9.775   5.382
  484POPC  H18R 8828   4.588   9.715   5.294
  484POPC  H18S 8829   4.610   9.872   5.368
  484POPC  H18T 8830   4.449   9.790   5.379
  484POPC   C33 8831   4.394   8.789   6.650
  484POPC   H3X 8832   4.300   8.734   6.631
  484POPC   H3Y 8833   4.474   8.737   6.591
  484POPC   C34 8834   4.382   8.934   6.599
  484POPC   H4X 8835   4.479   8.988   6.613
  484POPC   H4Y 8836   4.305   8.989   6.659
  484POPC   C35 8837   4.347   8.940   6.451
  484POPC   H5X 8838   4.247   8.893   6.437
  484POPC   H5Y 8839   4.420   8.879   6.393
  484POPC   C36 8840   4.340   9.083   6.394
  484POPC   H6X 8841   4.329   9.157   6.476
  484POPC   H6Y 8842   4.249   9.091   6.332
  484POPC   C37 8843   4.460   9.121   6.305
  484POPC   H7X 8844   4.525   9.033   6.289
  484POPC   H7Y 8845   4.525   9.192   6.360
  484POPC   C38 8846   4.417   9.186   6.173
  484POPC   H8X 8847   4.497   9.254   6.140
  484POPC   H8Y 8848   4.326   9.249   6.188
  484POPC   C39 8849   4.396   9.094   6.053
  484POPC   H9X 8850   4.383   9.157   5.962
  484POPC   H9Y 8851   4.304   9.035   6.069
  484POPC  C310 8852   4.512   8.996   6.031
  484POPC  H10X 8853   4.527   8.934   6.121
  484POPC  H10Y 8854   4.606   9.053   6.011
  484POPC  C311 8855   4.483   8.897   5.919
  484POPC  H11X 8856   4.382   8.852   5.931
  484POPC  H11Y 8857   4.559   8.815   5.926
  484POPC  C312 8858   4.495   8.962   5.782
  484POPC  H12X 8859   4.573   9.040   5.787
  484POPC  H12Y 8860   4.400   9.015   5.761
  484POPC  C313 8861   4.525   8.858   5.675
  484POPC  H13X 8862   4.472   8.888   5.582
  484POPC  H13Y 8863   4.476   8.762   5.705
  484POPC  C314 8864   4.674   8.827   5.647
  484POPC  H14X 8865   4.681   8.778   5.548
  484POPC  H14Y 8866   4.705   8.751   5.722
  484POPC  C315 8867   4.781   8.939   5.656
  484POPC  H15X 8868   4.870   8.900   5.601
  484POPC  H15Y 8869   4.811   8.949   5.762
  484POPC  C316 8870   4.755   9.081   5.601
  484POPC  H16X 8871   4.851   9.137   5.598
  484POPC  H16Y 8872   4.686   9.140   5.664
  484POPC  H16Z 8873   4.713   9.080   5.500
  485POPC     N 8874   3.502   6.819   7.648
  485POPC   C12 8875   3.474   6.839   7.500
  485POPC  H12A 8876   3.411   6.926   7.488
  485POPC  H12B 8877   3.422   6.752   7.463
  485POPC   C13 8878   3.572   6.937   7.710
  485POPC  H13A 8879   3.515   7.028   7.705
  485POPC  H13B 8880   3.606   6.916   7.811
  485POPC  H13C 8881   3.662   6.958   7.651
  485POPC   C14 8882   3.375   6.789   7.719
  485POPC  H14A 8883   3.326   6.703   7.673
  485POPC  H14B 8884   3.397   6.764   7.822
  485POPC  H14C 8885   3.305   6.871   7.715
  485POPC   C15 8886   3.596   6.704   7.665
  485POPC  H15A 8887   3.686   6.724   7.609
[truncated: 6,904,217 more chars]
