# Supplementary material for: Structure and inhibition mechanisms of Mycobacterium tuberculosis essential transporter efflux protein A
Source: Nat Commun. 2025 Apr 1;16:3139. doi: 10.1038/s41467-025-58133-6 (PMC11961569; doi:10.1038/s41467-025-58133-6)
Supplement: Supplementary file 3 — Supplementary Data 1 [file 41467_2025_58133_MOESM3_ESM.zip › supplemental_computational_details/traj_2/production_run_rep2.gro]

Title
162312
   49ARG      N    1   8.282   6.341   3.689 -0.5935  0.9754  0.3961
   49ARG    HT1    2   8.338   6.254   3.701  0.1228  1.3373 -0.1799
   49ARG    HT2    3   8.217   6.343   3.770 -1.5022  0.7525 -0.2944
   49ARG    HT3    4   8.344   6.424   3.699 -1.0645  1.5325 -0.8601
   49ARG     CA    5   8.229   6.349   3.551 -0.1258  0.0875  0.1527
   49ARG     HA    6   8.259   6.444   3.510 -2.2003  0.3088 -1.1136
   49ARG     CB    7   8.282   6.248   3.447  0.2586  0.1014  0.3321
   49ARG    HB1    8   8.213   6.234   3.361  0.8755 -0.7557 -0.0510
   49ARG    HB2    9   8.283   6.152   3.503 -0.7302 -0.3868 -0.4388
   49ARG     CG   10   8.417   6.296   3.392  0.2218 -0.1205  0.0468
   49ARG    HG1   11   8.466   6.347   3.477 -0.4757 -0.5088  0.7098
   49ARG    HG2   12   8.407   6.368   3.308  1.8287  0.0910 -0.0283
   49ARG     CD   13   8.509   6.184   3.341 -0.2232 -0.3450 -0.2800
   49ARG    HD1   14   8.458   6.105   3.282  0.3096 -0.1407 -1.0423
   49ARG    HD2   15   8.554   6.123   3.422 -0.4272  1.0226  0.9472
   49ARG     NE   16   8.623   6.239   3.262  0.0813 -0.3419  0.1559
   49ARG     HE   17   8.610   6.248   3.163 -0.7433  0.0305  0.2822
   49ARG     CZ   18   8.725   6.316   3.310  0.0573 -0.4377  0.3628
   49ARG    NH1   19   8.770   6.337   3.437  1.0810  0.2574 -0.0885
   49ARG   HH11   20   8.731   6.295   3.519 -0.1005 -0.8397 -1.1223
   49ARG   HH12   21   8.839   6.409   3.442  0.8721  0.6319 -1.5187
   49ARG    NH2   22   8.798   6.386   3.218 -0.9008 -0.1450 -0.2023
   49ARG   HH21   23   8.860   6.459   3.248 -2.1783  0.5294  1.1022
   49ARG   HH22   24   8.775   6.373   3.122  1.0068 -1.2331 -0.5931
   49ARG      C   25   8.081   6.348   3.559 -0.1448 -0.3079 -0.1811
   49ARG      O   26   8.025   6.329   3.667  0.3561  0.0911  0.1582
   50SER      N   27   8.008   6.373   3.448 -0.3295 -0.0328  0.0005
   50SER     HN   28   8.063   6.395   3.367 -0.6463  0.2833 -0.1312
   50SER     CA   29   7.869   6.400   3.436 -0.2720  0.3360  0.1868
   50SER     HA   30   7.849   6.485   3.500 -0.3044  0.7512 -0.3663
   50SER     CB   31   7.826   6.443   3.294 -0.4170 -0.6432 -0.0737
   50SER    HB1   32   7.813   6.354   3.228 -2.1464 -0.3175 -0.2540
   50SER    HB2   33   7.898   6.514   3.248 -0.6963 -0.9498 -1.0325
   50SER     OG   34   7.699   6.504   3.304 -0.1413 -0.1504  0.5163
   50SER    HG1   35   7.637   6.435   3.281  1.0707 -1.1459  0.0330
   50SER      C   36   7.784   6.290   3.489  0.0756 -0.1656 -0.2944
   50SER      O   37   7.684   6.316   3.555  0.0967  0.0921 -0.3646
   51PHE      N   38   7.811   6.163   3.454 -0.3763 -0.2811 -0.2396
   51PHE     HN   39   7.889   6.145   3.394 -0.5175 -1.3591 -0.1428
   51PHE     CA   40   7.731   6.049   3.489 -0.4463 -0.1408  0.0557
   51PHE     HA   41   7.637   6.078   3.445 -1.2846 -0.7928  1.2966
   51PHE     CB   42   7.778   5.920   3.420 -0.6329  0.3601 -1.0557
   51PHE    HB1   43   7.885   5.899   3.441 -1.0120 -0.1263  0.6565
   51PHE    HB2   44   7.788   5.943   3.312 -0.5947  0.3467 -1.0543
   51PHE     CG   45   7.699   5.795   3.436  0.1268 -0.0635 -0.4982
   51PHE    CD1   46   7.562   5.807   3.436  0.0881 -0.4136 -0.0573
   51PHE    HD1   47   7.516   5.903   3.422  0.9439  0.0657  0.2650
   51PHE    CE1   48   7.482   5.696   3.451 -0.5352  0.0531  0.1497
   51PHE    HE1   49   7.375   5.697   3.466 -0.5751  0.4339 -0.1281
   51PHE     CZ   50   7.547   5.575   3.449 -0.4314  0.1129 -0.5491
   51PHE     HZ   51   7.479   5.491   3.438 -0.4824  0.1563 -0.5516
   51PHE    CD2   52   7.757   5.671   3.454 -0.8223 -0.4547  0.0022
   51PHE    HD2   53   7.863   5.653   3.456 -0.6691  0.3306 -0.2065
   51PHE    CE2   54   7.682   5.556   3.469 -0.6041 -0.5912  0.0619
   51PHE    HE2   55   7.733   5.461   3.469 -0.6813 -0.6404  0.6362
   51PHE      C   56   7.714   6.033   3.636  0.2463  0.1215  0.1758
   51PHE      O   57   7.600   6.021   3.682 -0.0180  0.4441 -0.3760
   52ILE      N   58   7.820   6.040   3.718  0.3569  0.0751  0.0373
   52ILE     HN   59   7.903   6.075   3.674  0.0131  1.3307  0.2950
   52ILE     CA   60   7.831   6.034   3.861  0.8937  0.0446 -0.0033
   52ILE     HA   61   7.790   5.940   3.895  0.8979 -0.1496 -0.5138
   52ILE     CB   62   7.972   6.059   3.907  0.6744  0.4601  0.4605
   52ILE     HB   63   8.007   6.161   3.882 -0.2360  0.8032  0.5270
   52ILE    CG2   64   7.971   6.056   4.061  0.7939  0.0971  0.4555
   52ILE   HG21   65   8.076   6.047   4.095  1.0233 -0.1028 -0.2746
   52ILE   HG22   66   7.916   5.978   4.118  0.4307  0.4754  0.6291
   52ILE   HG23   67   7.937   6.154   4.100  0.7415  0.1287  0.3284
   52ILE    CG1   68   8.064   5.942   3.867 -0.8570 -0.4793 -0.5324
   52ILE   HG11   69   8.007   5.851   3.837  0.1664 -1.6026  0.6792
   52ILE   HG12   70   8.135   5.911   3.947 -0.3170  1.0669 -0.3469
   52ILE     CD   71   8.153   5.980   3.749  0.1391 -0.2255  0.2672
   52ILE    HD1   72   8.224   6.058   3.783  0.1459 -0.2020  0.1993
   52ILE    HD2   73   8.099   6.018   3.660  0.7120  1.3705  0.5462
   52ILE    HD3   74   8.208   5.890   3.714  0.3631 -0.2984  0.7946
   52ILE      C   75   7.747   6.141   3.921  0.3350 -0.3890 -0.0083
   52ILE      O   76   7.667   6.112   4.011  0.2384 -0.4176 -0.1050
   53ALA      N   77   7.759   6.266   3.875 -0.4546 -0.5852 -0.8062
   53ALA     HN   78   7.832   6.288   3.810 -0.7740  0.0014 -0.9796
   53ALA     CA   79   7.688   6.383   3.916 -0.0884 -0.4961 -0.4081
   53ALA     HA   80   7.713   6.395   4.020 -0.0150 -0.8013 -0.3916
   53ALA     CB   81   7.731   6.501   3.827  0.6182 -0.2093  0.2953
   53ALA    HB1   82   7.719   6.473   3.720  0.5501  0.0490  0.2357
   53ALA    HB2   83   7.839   6.525   3.842  0.6290 -0.1368  0.1095
   53ALA    HB3   84   7.667   6.586   3.857  0.3247 -0.0719 -0.6404
   53ALA      C   85   7.540   6.364   3.914 -0.0849 -0.5176 -0.3035
   53ALA      O   86   7.477   6.382   4.018  0.1818 -1.1323 -0.0294
   54ALA      N   87   7.484   6.317   3.801 -0.2617 -0.1780 -0.3583
   54ALA     HN   88   7.547   6.299   3.726  0.0733  1.4925 -0.5657
   54ALA     CA   89   7.346   6.282   3.782 -0.3077 -0.1464 -0.0764
   54ALA     HA   90   7.291   6.372   3.803  0.1211  0.4546 -1.3178
   54ALA     CB   91   7.326   6.233   3.638 -0.0673  0.0619 -0.1814
   54ALA    HB1   92   7.383   6.138   3.624  0.3639  0.1933  0.5893
   54ALA    HB2   93   7.365   6.313   3.572  0.6555 -0.1955 -0.0943
   54ALA    HB3   94   7.217   6.222   3.619 -0.1128  0.6323 -0.2874
   54ALA      C   95   7.290   6.181   3.877 -0.3784 -0.5780 -0.5695
   54ALA      O   96   7.180   6.208   3.925 -0.0726  0.0701 -0.2056
   55VAL      N   97   7.356   6.067   3.901  0.0032 -0.3614 -0.5718
   55VAL     HN   98   7.445   6.041   3.863 -0.1582 -1.1670 -0.4422
   55VAL     CA   99   7.301   5.962   3.981  0.1485 -0.1907 -0.2428
   55VAL     HA  100   7.198   5.951   3.950  0.1578  0.4508 -0.5449
   55VAL     CB  101   7.365   5.830   3.948 -0.2267 -0.3618 -0.3098
   55VAL     HB  102   7.317   5.755   4.014  1.2192 -0.0698  1.2181
   55VAL    CG1  103   7.339   5.793   3.801 -0.0861 -0.2325 -0.3683
   55VAL   HG11  104   7.374   5.692   3.772 -0.6039 -0.3207 -0.6938
   55VAL   HG12  105   7.392   5.866   3.736  0.4653 -0.1297  0.1749
   55VAL   HG13  106   7.231   5.797   3.777 -0.4441  0.4630  1.1006
   55VAL    CG2  107   7.517   5.817   3.968 -0.1672  0.2070 -0.3413
   55VAL   HG21  108   7.545   5.713   3.940 -0.6354  0.2753 -1.1400
   55VAL   HG22  109   7.550   5.838   4.072  1.1852 -1.6216 -0.3099
   55VAL   HG23  110   7.568   5.884   3.896  2.3463 -0.8512  0.2460
   55VAL      C  111   7.301   5.989   4.127 -0.7095 -0.2225 -0.2212
   55VAL      O  112   7.216   5.954   4.209 -0.3322 -0.1961  0.1947
   56ILE      N  113   7.404   6.064   4.171 -0.9308  0.3689 -0.6755
   56ILE     HN  114   7.485   6.081   4.115  1.1014 -0.8328  1.5059
   56ILE     CA  115   7.406   6.104   4.309  0.0516 -0.0824 -0.5362
   56ILE     HA  116   7.394   6.018   4.373  0.0318  0.5060  0.2904
   56ILE     CB  117   7.535   6.173   4.338 -0.0689  0.1980 -0.6529
   56ILE     HB  118   7.566   6.250   4.264  0.5667  1.4505  0.8113
   56ILE    CG2  119   7.527   6.249   4.472 -0.5326 -0.2898 -0.3960
   56ILE   HG21  120   7.454   6.333   4.463  0.6705  0.7120 -1.9366
   56ILE   HG22  121   7.627   6.287   4.502 -0.6497  0.2254 -0.6369
   56ILE   HG23  122   7.490   6.184   4.554  1.0899 -0.4547  0.2767
   56ILE    CG1  123   7.645   6.065   4.343 -0.1250  0.1530 -0.3044
   56ILE   HG11  124   7.640   6.005   4.249 -1.6313  0.9022 -0.7851
   56ILE   HG12  125   7.627   5.988   4.420 -0.3642 -0.1425 -0.6463
   56ILE     CD  126   7.783   6.127   4.359 -0.1196  0.1313 -0.2682
   56ILE    HD1  127   7.851   6.039   4.372  0.2716  0.5822  1.1828
   56ILE    HD2  128   7.798   6.185   4.453  0.7422  1.7748 -1.3310
   56ILE    HD3  129   7.801   6.194   4.273 -1.6876  0.3738 -0.4598
   56ILE      C  130   7.289   6.187   4.350 -0.0880 -0.3903 -0.2982
   56ILE      O  131   7.230   6.161   4.455 -0.0817  0.0141 -0.1893
   57ALA      N  132   7.260   6.292   4.271  0.4073  0.1304  0.1912
   57ALA     HN  133   7.319   6.319   4.195 -0.1172 -0.9163 -0.6503
   57ALA     CA  134   7.150   6.380   4.295  0.0841  0.0359 -0.8553
   57ALA     HA  135   7.170   6.440   4.382  0.6219  0.4107 -1.2311
   57ALA     CB  136   7.129   6.474   4.175  0.2002  0.5821 -0.4562
   57ALA    HB1  137   7.088   6.424   4.084 -0.5782  0.1179  0.1175
   57ALA    HB2  138   7.225   6.523   4.149 -0.2865  1.8776  0.0600
   57ALA    HB3  139   7.057   6.555   4.198 -0.0386  0.3460 -0.3581
   57ALA      C  140   7.014   6.319   4.309  0.2195 -0.1228 -0.1950
   57ALA      O  141   6.933   6.356   4.393  0.1271 -0.4968 -0.1144
   58ILE      N  142   6.981   6.216   4.229  0.6548 -0.3106 -0.1357
   58ILE     HN  143   7.046   6.199   4.155  0.6745  0.0707 -0.2099
   58ILE     CA  144   6.859   6.142   4.239  0.6558 -0.2729  0.1655
   58ILE     HA  145   6.776   6.212   4.237  0.2041 -0.8115 -0.6220
   58ILE     CB  146   6.819   6.062   4.119  0.5879 -0.0404  0.0345
   58ILE     HB  147   6.722   6.011   4.139  0.4667  0.1951  0.0494
   58ILE    CG2  148   6.793   6.169   4.011  0.5087  0.5639  0.6442
   58ILE   HG21  149   6.743   6.263   4.045 -1.2459 -0.1506  0.2794
   58ILE   HG22  150   6.732   6.117   3.935  0.4939 -0.1541  1.1258
   58ILE   HG23  151   6.890   6.193   3.963  0.6960 -0.0566  0.6988
   58ILE    CG1  152   6.923   5.963   4.064  0.8234  0.0013  0.4008
   58ILE   HG11  153   7.022   6.011   4.073  0.7443  0.1680  0.3925
   58ILE   HG12  154   6.912   5.941   3.955  1.5868  1.2479  0.0336
   58ILE     CD  155   6.944   5.827   4.131  0.4760 -0.7127 -0.8614
   58ILE    HD1  156   6.875   5.752   4.088 -1.3843  0.6793 -0.5438
   58ILE    HD2  157   6.899   5.822   4.232 -2.0543 -2.8724 -1.8648
   58ILE    HD3  158   7.050   5.794   4.129  0.5604 -0.4539 -0.7825
   58ILE      C  159   6.848   6.061   4.363 -0.2007  0.1126  0.3489
   58ILE      O  160   6.741   6.047   4.424 -0.0668  0.5852  0.7052
   59GLY      N  161   6.959   6.020   4.425  0.1568 -0.1872 -0.4775
   59GLY     HN  162   7.050   6.032   4.384  0.9713 -2.3657  0.3415
   59GLY     CA  163   6.964   5.965   4.557 -0.0891  0.2269 -0.2958
   59GLY    HA1  164   7.064   5.923   4.548  0.7623  2.1669 -1.0997
   59GLY    HA2  165   6.885   5.895   4.580 -0.0880  0.0861 -0.7169
   59GLY      C  166   6.969   6.062   4.670 -0.2758  0.1929 -0.2617
   59GLY      O  167   6.975   6.025   4.788  0.7111  0.2093 -0.2926
   60GLY      N  168   6.966   6.193   4.642  0.3203  0.2737  0.0475
   60GLY     HN  169   6.954   6.208   4.545 -0.4768 -0.5125  0.0040
   60GLY     CA  170   6.979   6.303   4.734  0.2554  0.2500  0.0832
   60GLY    HA1  171   6.963   6.390   4.673  0.1193  0.2799  0.1608
   60GLY    HA2  172   7.081   6.300   4.768  0.4560 -0.3888 -0.5182
   60GLY      C  173   6.890   6.306   4.853  0.1120 -0.3603 -0.0021
   60GLY      O  174   6.938   6.319   4.966 -0.1085 -0.4450  0.1029
   61MET      N  175   6.757   6.293   4.833  0.1389 -0.5351 -0.0761
   61MET     HN  176   6.720   6.278   4.742  0.4764 -1.5157 -0.0814
   61MET     CA  177   6.665   6.287   4.942  0.7384 -0.1836  0.4627
   61MET     HA  178   6.687   6.368   5.010 -0.5338  1.4124 -0.8533
   61MET     CB  179   6.535   6.349   4.888  0.5134 -0.1766  1.0043
   61MET    HB1  180   6.520   6.319   4.782  0.7278 -0.7562  1.1334
   61MET    HB2  181   6.554   6.458   4.878  0.1233 -0.2161 -1.1319
   61MET     CG  182   6.409   6.335   4.974  0.0882 -0.3022  0.3780
   61MET    HG1  183   6.377   6.229   4.986  1.2212 -0.6871  0.2501
   61MET    HG2  184   6.329   6.382   4.914  0.2715 -0.0030  0.3643
   61MET     SD  185   6.424   6.399   5.144  0.3730 -0.3921  0.3881
   61MET     CE  186   6.425   6.578   5.111  0.4316 -0.2331  1.2214
   61MET    HE1  187   6.384   6.634   5.197 -0.9096 -2.2342  2.0383
   61MET    HE2  188   6.353   6.599   5.029  0.3572 -1.4254  0.9368
   61MET    HE3  189   6.526   6.610   5.076  0.5876 -1.5281  0.3440
   61MET      C  190   6.649   6.158   5.013 -0.5956 -0.3045 -0.0012
   61MET      O  191   6.629   6.161   5.135  0.1188 -0.0492  0.1177
   62GLN      N  192   6.680   6.044   4.948 -0.4705 -0.4611  0.3258
   62GLN     HN  193   6.683   6.043   4.848 -0.3599 -1.2697  0.3254
   62GLN     CA  194   6.698   5.919   5.015  0.0212 -0.3882  0.3386
   62GLN     HA  195   6.611   5.905   5.077  0.6300  0.6267  1.5261
   62GLN     CB  196   6.727   5.798   4.924 -0.2296  0.3146 -0.7161
   62GLN    HB1  197   6.741   5.707   4.986 -0.5421  0.3231 -0.6331
   62GLN    HB2  198   6.821   5.829   4.873  0.4986 -0.3274  0.1517
   62GLN     CG  199   6.610   5.779   4.828 -0.1391  0.2640 -0.8153
   62GLN    HG1  200   6.627   5.704   4.748 -0.3770 -0.4218 -0.2439
   62GLN    HG2  201   6.607   5.875   4.772  1.0441  0.3732 -0.7505
   62GLN     CD  202   6.485   5.733   4.902  0.1433  0.4161 -0.2317
   62GLN    OE1  203   6.377   5.789   4.892  0.0700  0.3328  0.1090
   62GLN    NE2  204   6.496   5.627   4.987 -0.2089  0.5405 -0.0292
   62GLN   HE21  205   6.413   5.596   5.033  0.0600  0.4654  0.4190
   62GLN   HE22  206   6.567   5.560   4.969 -0.7474  0.1592 -0.8539
   62GLN      C  207   6.807   5.929   5.116  0.1552  0.6014  0.1146
   62GLN      O  208   6.791   5.882   5.228 -0.8951  0.3217 -0.1363
   63LEU      N  209   6.919   5.997   5.086  0.3407  0.2846  0.0912
   63LEU     HN  210   6.922   6.037   4.994 -0.6676 -0.1743 -0.1723
   63LEU     CA  211   7.027   6.019   5.178  0.5839  0.0731 -0.1398
   63LEU     HA  212   7.049   5.919   5.213 -0.5230 -0.0561  0.2706
   63LEU     CB  213   7.149   6.065   5.097  0.3067  0.1695 -0.5105
   63LEU    HB1  214   7.119   6.146   5.027  1.0655  0.2511 -0.7628
   63LEU    HB2  215   7.177   5.983   5.028  0.1778 -0.4147  0.1131
   63LEU     CG  216   7.272   6.106   5.180  0.2696 -0.3942 -0.1662
   63LEU     HG  217   7.237   6.185   5.250  0.2250 -0.8436  0.3286
   63LEU    CD1  218   7.339   5.989   5.254  0.6330 -0.0578  0.0458
   63LEU   HD11  219   7.438   6.017   5.296  0.7121  1.6915 -1.0693
   63LEU   HD12  220   7.351   5.894   5.198 -0.1885 -0.0453 -0.1736
   63LEU   HD13  221   7.275   5.957   5.339 -0.3114  0.5477 -0.3996
   63LEU    CD2  222   7.381   6.169   5.091  0.1182  0.5944  0.3199
   63LEU   HD21  223   7.423   6.109   5.007 -0.8664  0.7629 -0.3220
   63LEU   HD22  224   7.463   6.213   5.151 -0.2166  0.1048  1.1594
   63LEU   HD23  225   7.338   6.259   5.042 -0.1533 -0.3256 -1.2700
   63LEU      C  226   6.997   6.108   5.293  0.1853 -0.5242  0.2299
   63LEU      O  227   7.029   6.075   5.407  0.5013 -0.8232  0.0557
   64LEU      N  228   6.922   6.217   5.268  0.3956 -0.5072 -0.3640
   64LEU     HN  229   6.901   6.241   5.174 -1.0958 -1.1685 -0.2484
   64LEU     CA  230   6.874   6.303   5.372 -0.1049 -0.4834 -0.6100
   64LEU     HA  231   6.957   6.320   5.440 -0.1597 -0.4920 -0.5428
   64LEU     CB  232   6.816   6.431   5.310 -0.1463 -0.3503 -0.2947
   64LEU    HB1  233   6.775   6.489   5.396  0.8539 -0.2751  0.1621
   64LEU    HB2  234   6.731   6.406   5.243 -0.7834  0.5657  0.1254
   64LEU     CG  235   6.918   6.520   5.237 -0.1838 -0.4149 -0.4232
   64LEU     HG  236   6.984   6.466   5.165 -0.6285 -0.6168 -0.6871
   64LEU    CD1  237   6.843   6.635   5.167  0.4079 -0.0566 -0.4840
   64LEU   HD11  238   6.788   6.603   5.075 -0.1370 -0.7518  0.0583
   64LEU   HD12  239   6.905   6.725   5.147 -0.3487  0.4095 -0.8340
   64LEU   HD13  240   6.765   6.685   5.229  1.0106  0.2829  0.0177
   64LEU    CD2  241   7.001   6.600   5.338 -0.4274 -0.0439 -0.5142
   64LEU   HD21  242   7.066   6.523   5.384 -0.3542  0.2926 -0.0318
   64LEU   HD22  243   6.944   6.659   5.414  0.4957 -0.3277  0.4526
   64LEU   HD23  244   7.065   6.673   5.284 -1.5997  1.1024 -0.4760
   64LEU      C  245   6.775   6.244   5.466  0.3343 -0.3715 -0.0637
   64LEU      O  246   6.786   6.244   5.588  0.4068 -0.1619 -0.0709
   65ALA      N  247   6.660   6.197   5.413 -0.1326  0.6492 -0.0074
   65ALA     HN  248   6.647   6.193   5.315  0.9714  0.0139 -0.1608
   65ALA     CA  249   6.548   6.164   5.496  0.2550  0.0342  0.2872
   65ALA     HA  250   6.515   6.254   5.546 -0.8359  0.1326 -0.5458
   65ALA     CB  251   6.445   6.115   5.392  0.6295 -0.6198  0.2117
   65ALA    HB1  252   6.414   6.203   5.331  0.9190 -1.2742 -0.9240
   65ALA    HB2  253   6.353   6.083   5.446 -0.1346 -0.2981 -0.8404
   65ALA    HB3  254   6.479   6.042   5.317  2.3237  0.9664 -0.7407
   65ALA      C  255   6.575   6.056   5.595  0.5488 -0.0232  0.1434
   65ALA      O  256   6.548   6.079   5.713  0.2204  0.4413 -0.0166
   66THR      N  257   6.636   5.945   5.549  0.6383  0.1003 -0.0307
   66THR     HN  258   6.654   5.937   5.451  0.0002 -1.1764 -0.0847
   66THR     CA  259   6.665   5.836   5.637  0.2011  0.0113  0.0021
   66THR     HA  260   6.568   5.800   5.671 -0.3674  0.2113 -1.2724
   66THR     CB  261   6.746   5.735   5.562  0.1502  0.2760 -0.4190
   66THR     HB  262   6.855   5.751   5.549  0.2856 -0.5468 -0.3939
   66THR    OG1  263   6.708   5.701   5.429 -0.0411 -0.5514 -0.1652
   66THR    HG1  264   6.775   5.740   5.372  0.9832 -0.9940  0.6486
   66THR    CG2  265   6.719   5.608   5.646  0.7123  0.4840  0.0884
   66THR   HG21  266   6.766   5.604   5.747  0.1328 -1.2956  0.3511
   66THR   HG22  267   6.755   5.517   5.593 -0.0539 -0.5385  1.2369
   66THR   HG23  268   6.609   5.598   5.654  0.7838 -0.2436  0.2254
   66THR      C  269   6.755   5.884   5.745 -0.4107  0.8819  0.1522
   66THR      O  270   6.739   5.841   5.859  0.0159 -0.2087 -0.1645
   67MET      N  271   6.857   5.963   5.708  0.2268 -0.1613 -0.4488
   67MET     HN  272   6.869   5.989   5.613  0.7215 -1.4186 -0.7606
   67MET     CA  273   6.954   6.019   5.798 -0.2312  0.0723 -0.0884
   67MET     HA  274   7.014   5.942   5.844 -0.0203  0.3380  0.0791
   67MET     CB  275   7.053   6.097   5.710 -0.0145 -0.4669 -0.3326
   67MET    HB1  276   7.009   6.186   5.661  0.8170  1.0158  1.3407
   67MET    HB2  277   7.090   6.033   5.627  0.2588  0.2700 -0.7997
   67MET     CG  278   7.167   6.165   5.788 -0.3735 -0.0051 -0.2066
   67MET    HG1  279   7.218   6.093   5.855 -0.1477  0.9606  0.7197
   67MET    HG2  280   7.132   6.245   5.857  1.5462  0.6600  0.1097
   67MET     SD  281   7.303   6.247   5.699  0.2399 -0.1703  0.5579
   67MET     CE  282   7.211   6.402   5.674 -0.4477 -0.6266  0.1671
   67MET    HE1  283   7.119   6.391   5.613 -0.2547 -0.7718 -0.0970
   67MET    HE2  284   7.282   6.480   5.640  1.1912 -1.2680  1.7366
   67MET    HE3  285   7.173   6.445   5.770 -0.3651  0.0871 -0.1135
   67MET      C  286   6.907   6.113   5.903  0.0490 -0.0355  0.1350
   67MET      O  287   6.930   6.091   6.022  0.1073  0.1693  0.1614
   68ASP      N  288   6.820   6.208   5.862 -0.1374 -0.0665  0.4588
   68ASP     HN  289   6.792   6.222   5.768 -0.9848 -0.5964  0.6155
   68ASP     CA  290   6.755   6.307   5.942  0.1211  0.3851  0.1105
   68ASP     HA  291   6.825   6.368   5.998  0.5609 -0.8119  0.9325
   68ASP     CB  292   6.665   6.392   5.850  0.2601 -0.2017 -0.5781
   68ASP    HB1  293   6.602   6.327   5.786  1.7380 -0.5858 -1.7750
   68ASP    HB2  294   6.733   6.452   5.786  0.6382  0.3350  0.2870
   68ASP     CG  295   6.575   6.486   5.928  0.4745 -0.1128 -0.4362
   68ASP    OD1  296   6.451   6.462   5.930  0.6453 -1.0911 -0.5482
   68ASP    OD2  297   6.622   6.585   5.989 -0.1570  0.1289 -0.3217
   68ASP      C  298   6.679   6.241   6.052  0.1299  0.1743 -0.0147
   68ASP      O  299   6.670   6.286   6.166 -0.3895 -0.0777  0.0475
   69SER      N  300   6.599   6.144   6.006  0.4067  0.1927 -0.5453
   69SER     HN  301   6.595   6.128   5.907 -0.0938 -0.6649 -0.4058
   69SER     CA  302   6.508   6.064   6.083  0.6930  0.1546 -0.2511
   69SER     HA  303   6.438   6.131   6.131 -0.4139 -1.6159  0.8305
   69SER     CB  304   6.431   5.962   5.999  0.1607  0.2927  0.0585
   69SER    HB1  305   6.377   5.896   6.070 -0.0639  0.1511 -0.2347
   69SER    HB2  306   6.497   5.899   5.935 -0.0957 -0.7594  0.7796
   69SER     OG  307   6.327   6.026   5.926  0.0896  0.2090  0.0860
   69SER    HG1  308   6.364   6.110   5.897 -0.5597  0.9399  1.2524
   69SER      C  309   6.570   5.995   6.200  0.3334  0.0600 -0.1161
   69SER      O  310   6.516   5.998   6.311  0.3116  0.0025 -0.1258
   70THR      N  311   6.688   5.935   6.178  0.1713 -0.4729  0.4160
   70THR     HN  312   6.732   5.948   6.089  0.7329  0.5415  0.8211
   70THR     CA  313   6.774   5.862   6.266  0.5520 -0.1877  0.2854
   70THR     HA  314   6.704   5.798   6.319 -1.1704 -0.3981 -1.9513
   70THR     CB  315   6.870   5.782   6.184  0.4768  0.1691 -0.1586
   70THR     HB  316   6.945   5.842   6.128  0.8429  0.7628  0.9230
   70THR    OG1  317   6.809   5.696   6.089  0.2041  0.1291  0.0501
   70THR    HG1  318   6.780   5.744   6.011 -0.7059 -0.5821 -0.0850
   70THR    CG2  319   6.942   5.692   6.286 -0.3003  0.1909  0.4289
   70THR   HG21  320   7.000   5.609   6.242  0.6096  0.2757  1.3801
   70THR   HG22  321   6.873   5.638   6.354 -0.4361 -0.5526 -0.2764
   70THR   HG23  322   7.008   5.755   6.350 -0.9482  0.9203  0.4042
   70THR      C  323   6.843   5.953   6.362  0.6899 -0.1731  0.1733
   70THR      O  324   6.856   5.922   6.480 -0.0724  0.5595  0.4801
   71VAL      N  325   6.878   6.075   6.316  0.2401  0.0046  0.2797
   71VAL     HN  326   6.891   6.086   6.218 -0.4023 -0.0794  0.1812
   71VAL     CA  327   6.928   6.182   6.397  0.0609  0.3429 -0.0515
   71VAL     HA  328   7.011   6.146   6.456  0.1956 -1.4690 -1.1952
   71VAL     CB  329   6.981   6.295   6.315  0.0211  0.0704 -0.4593
   71VAL     HB  330   6.906   6.320   6.237 -0.1701 -0.3605 -0.4117
   71VAL    CG1  331   7.011   6.418   6.403 -0.5759  0.0922 -0.2811
   71VAL   HG11  332   6.931   6.463   6.465 -0.2553  0.9914 -0.4981
   71VAL   HG12  333   7.054   6.495   6.335  0.9919 -1.4576 -1.2053
   71VAL   HG13  334   7.091   6.406   6.479 -1.2294  1.7265  0.7670
   71VAL    CG2  335   7.104   6.242   6.239  0.1911 -0.1569 -0.0276
   71VAL   HG21  336   7.131   6.332   6.180 -1.4183  1.3162  1.2769
   71VAL   HG22  337   7.097   6.150   6.176  1.0269  0.0739 -0.4809
   71VAL   HG23  338   7.185   6.209   6.308  0.2111 -0.7412 -0.3156
   71VAL      C  339   6.834   6.234   6.500  0.3153  0.3257  0.1888
   71VAL      O  340   6.862   6.255   6.618  0.3284  0.5626  0.1436
   72ALA      N  341   6.708   6.254   6.460  0.1680  0.4140  0.6844
   72ALA     HN  342   6.701   6.262   6.361  1.4589  0.7778  0.5949
   72ALA     CA  343   6.608   6.307   6.549 -0.4221  0.1054  0.2167
   72ALA     HA  344   6.650   6.401   6.580  0.9790  0.0486 -1.2218
   72ALA     CB  345   6.481   6.322   6.463 -0.4428 -1.0881 -0.0081
   72ALA    HB1  346   6.505   6.381   6.372 -0.6278 -0.4828  0.3229
   72ALA    HB2  347   6.396   6.363   6.522  0.5274  1.9537 -0.3716
   72ALA    HB3  348   6.457   6.224   6.417 -0.7086 -0.9319 -0.2082
   72ALA      C  349   6.578   6.228   6.671 -0.2795 -0.5066 -0.1311
   72ALA      O  350   6.569   6.277   6.784 -0.2461 -0.1647 -0.2735
   73ILE      N  351   6.571   6.096   6.649  0.3885 -0.5730  0.0242
   73ILE     HN  352   6.586   6.055   6.559 -0.6524  0.0574 -0.4621
   73ILE     CA  353   6.532   5.998   6.746  0.1807 -0.5869 -0.0744
   73ILE     HA  354   6.463   6.050   6.811  1.6830  0.9745  0.4247
   73ILE     CB  355   6.463   5.880   6.685  0.7380 -0.8148 -0.2699
   73ILE     HB  356   6.383   5.928   6.624  0.4598  1.0053  1.3426
   73ILE    CG2  357   6.555   5.795   6.596  1.7195 -0.0315 -0.0331
   73ILE   HG21  358   6.631   5.733   6.649  0.7742 -0.8070  0.4597
   73ILE   HG22  359   6.594   5.864   6.517 -1.2549  1.2146 -0.6919
   73ILE   HG23  360   6.491   5.721   6.545  1.4591  0.2988 -0.1904
   73ILE    CG1  361   6.397   5.793   6.793  0.7726 -0.2338  0.2257
   73ILE   HG11  362   6.360   5.868   6.866  0.0732  0.0326 -0.3767
   73ILE   HG12  363   6.476   5.729   6.838  0.1238 -0.3845  1.2044
   73ILE     CD  364   6.280   5.711   6.739  0.2113  1.1394 -0.7815
   73ILE    HD1  365   6.197   5.772   6.699 -0.6450  0.3741 -0.2598
   73ILE    HD2  366   6.257   5.637   6.819  0.7074  1.4527 -0.3278
   73ILE    HD3  367   6.319   5.648   6.655  0.1465  0.6208 -0.4354
   73ILE      C  368   6.645   5.953   6.832  0.0611 -0.4959  0.1310
   73ILE      O  369   6.626   5.929   6.951 -0.0348  0.2837  0.2824
   74VAL      N  370   6.769   5.959   6.779  0.1995  0.3108  0.5231
   74VAL     HN  371   6.778   5.977   6.682 -0.1198 -0.1583  0.4005
   74VAL     CA  372   6.886   5.945   6.860  0.2758 -0.3736  0.3066
   74VAL     HA  373   6.874   5.859   6.924  1.5380 -1.0303 -0.2558
   74VAL     CB  374   7.007   5.895   6.786  0.1623 -0.3700  0.1197
   74VAL     HB  375   7.027   5.958   6.697  0.6906 -1.0915 -0.2905
   74VAL    CG1  376   7.135   5.914   6.870 -0.4369  0.3027  0.9291
   74VAL   HG11  377   7.125   5.874   6.973  0.6976 -1.6300  0.3999
   74VAL   HG12  378   7.155   6.023   6.870  0.1968  0.2714 -0.8864
   74VAL   HG13  379   7.227   5.873   6.822 -0.5241  0.7930  0.3207
   74VAL    CG2  380   6.979   5.753   6.735  0.1910 -0.2419 -0.2544
   74VAL   HG21  381   6.896   5.755   6.661  0.6924 -1.0624 -0.8672
   74VAL   HG22  382   6.935   5.695   6.819 -0.6887  0.4376 -0.2125
   74VAL   HG23  383   7.071   5.710   6.691  0.1780  0.0833 -0.6189
   74VAL      C  384   6.908   6.062   6.949  0.1948  0.0041 -0.1644
   74VAL      O  385   6.941   6.051   7.067  0.0955 -0.0460 -0.1426
   75ALA      N  386   6.896   6.188   6.903  0.1835  0.2217  0.4239
   75ALA     HN  387   6.842   6.207   6.822  0.2510  0.0893  0.3488
   75ALA     CA  388   6.920   6.307   6.979  0.1879  0.4244  0.1082
   75ALA     HA  389   7.010   6.290   7.036  0.6604 -0.0480 -0.7458
   75ALA     CB  390   6.946   6.415   6.873  0.3576  0.4889  0.2133
   75ALA    HB1  391   6.851   6.453   6.830  0.5066  0.8456  0.1931
   75ALA    HB2  392   6.994   6.372   6.783 -2.3754 -0.4295 -1.0297
   75ALA    HB3  393   7.010   6.499   6.908  0.1056  0.4080  0.9116
   75ALA      C  394   6.800   6.340   7.062 -0.0695 -0.4345  0.0983
   75ALA      O  395   6.800   6.435   7.140 -0.2628 -0.5622  0.2562
   76LEU      N  396   6.692   6.261   7.054  0.0076 -0.5207 -0.1276
   76LEU     HN  397   6.689   6.171   7.011 -1.1871 -0.8698  0.5555
   76LEU     CA  398   6.567   6.283   7.121  0.0764 -0.0110 -0.1647
   76LEU     HA  399   6.528   6.380   7.092 -1.1475 -0.5060 -0.2676
   76LEU     CB  400   6.464   6.177   7.081 -0.1899  0.2946 -0.2990
   76LEU    HB1  401   6.497   6.086   7.135  0.3396  0.4731 -0.3133
   76LEU    HB2  402   6.481   6.156   6.973  2.5928 -0.3552  0.1093
   76LEU     CG  403   6.317   6.208   7.115 -0.1034  0.0451  0.3344
   76LEU     HG  404   6.309   6.203   7.225 -0.5731  0.9150  0.3607
   76LEU    CD1  405   6.264   6.345   7.067  0.1374  0.1821  0.4557
   76LEU   HD11  406   6.163   6.365   7.108 -0.9088  0.0801 -1.8082
   76LEU   HD12  407   6.265   6.350   6.956  1.5412 -0.9039  0.3580
   76LEU   HD13  408   6.324   6.431   7.102  0.7572  0.4762 -1.1458
   76LEU    CD2  409   6.221   6.109   7.047 -0.3308  0.9879 -0.7999
   76LEU   HD21  410   6.251   6.084   6.943 -0.0846 -0.7178 -0.3875
   76LEU   HD22  411   6.116   6.145   7.040 -0.8372  0.0817  0.9603
   76LEU   HD23  412   6.231   6.014   7.105  1.5168  1.4335 -0.2524
   76LEU      C  413   6.575   6.292   7.270 -0.4651  0.2804 -0.1488
   76LEU      O  414   6.505   6.386   7.308  0.5196  1.0153 -0.0701
   77PRO      N  415   6.649   6.222   7.350 -0.5666 -0.1867 -0.4559
   77PRO     CD  416   6.720   6.098   7.323  0.3630  0.3036 -0.3197
   77PRO    HD1  417   6.820   6.118   7.279 -0.0488  0.4173 -1.2594
   77PRO    HD2  418   6.661   6.029   7.259  0.7627 -0.2167 -0.1447
   77PRO     CA  419   6.674   6.266   7.484  0.0749 -0.0508 -0.6180
   77PRO     HA  420   6.578   6.264   7.533  0.7056  0.7377  0.7857
   77PRO     CB  421   6.764   6.158   7.544  0.0825  0.2436 -0.0820
   77PRO    HB1  422   6.747   6.142   7.652  0.8135  0.3490  0.0557
   77PRO    HB2  423   6.870   6.186   7.531  0.4278 -0.6217  0.6660
   77PRO     CG  424   6.734   6.031   7.461  0.4935  0.3063 -0.3307
   77PRO    HG1  425   6.813   5.955   7.474  1.4189  1.2515 -0.1398
   77PRO    HG2  426   6.641   5.983   7.497  0.3390  0.4150 -0.5775
   77PRO      C  427   6.729   6.401   7.515 -0.3214 -0.0738  0.2369
   77PRO      O  428   6.682   6.466   7.609 -0.1643  0.1047  0.1949
   78LYS      N  429   6.822   6.446   7.429 -0.0231 -0.3745  0.4006
   78LYS     HN  430   6.866   6.386   7.362 -0.1480 -0.6361  0.5494
   78LYS     CA  431   6.891   6.569   7.456  0.0786 -0.2650 -0.3248
   78LYS     HA  432   6.929   6.573   7.557  0.3531  0.8783 -0.4566
   78LYS     CB  433   7.014   6.575   7.364  0.3709 -0.2737  0.0659
   78LYS    HB1  434   7.062   6.674   7.382  0.5048 -0.2794 -0.2544
   78LYS    HB2  435   6.982   6.594   7.259  0.2083  1.0998  0.3189
   78LYS     CG  436   7.113   6.459   7.373  0.0451 -0.5235  0.4803
   78LYS    HG1  437   7.192   6.469   7.295 -0.7080  0.0850 -0.2296
   78LYS    HG2  438   7.062   6.365   7.344  0.7511 -0.8554  0.2637
   78LYS     CD  439   7.163   6.443   7.517 -0.0531 -0.5898  0.5063
   78LYS    HD1  440   7.081   6.439   7.591  0.0079  1.2675  0.7588
   78LYS    HD2  441   7.202   6.540   7.554 -1.3119 -0.0493  0.5300
   78LYS     CE  442   7.255   6.324   7.544 -0.0818 -0.5860  0.6167
   78LYS    HE1  443   7.207   6.234   7.499  0.7709 -0.4682 -0.6101
   78LYS    HE2  444   7.278   6.321   7.653 -0.2660 -0.3802  0.6630
   78LYS     NZ  445   7.384   6.348   7.477 -0.0988  0.0371  0.7919
   78LYS    HZ1  446   7.375   6.352   7.374  0.5727  0.6078  0.7399
   78LYS    HZ2  447   7.456   6.277   7.503  0.1073  0.1593  0.5582
   78LYS    HZ3  448   7.423   6.439   7.508 -0.5746  0.7946 -0.6439
   78LYS      C  449   6.804   6.686   7.426  0.3438  0.0628  0.1584
   78LYS      O  450   6.793   6.781   7.502  0.0059  0.3531 -0.2413
   79ILE      N  451   6.718   6.669   7.323  0.5282 -0.3507  0.0702
   79ILE     HN  452   6.743   6.583   7.278  0.4010 -0.3711  0.0368
   79ILE     CA  453   6.608   6.746   7.276  0.2158 -0.6895  0.2317
   79ILE     HA  454   6.646   6.844   7.247  0.0973 -0.6573  0.1855
   79ILE     CB  455   6.555   6.699   7.144  0.4721 -0.0316 -0.1153
   79ILE     HB  456   6.531   6.591   7.144 -1.4477  0.2722 -1.4563
   79ILE    CG2  457   6.419   6.760   7.103  0.5091 -0.2082 -0.5095
   79ILE   HG21  458   6.423   6.870   7.115  1.1074 -0.1326 -1.2570
   79ILE   HG22  459   6.338   6.736   7.175  0.8166  0.1354 -0.0366
   79ILE   HG23  460   6.389   6.748   6.997  0.8130 -0.2114 -0.5958
   79ILE    CG1  461   6.659   6.727   7.034  0.3679 -0.1312 -0.2408
   79ILE   HG11  462   6.755   6.682   7.069 -0.1139 -1.7211 -0.8060
   79ILE   HG12  463   6.677   6.836   7.023  0.4449  0.0533  1.2586
   79ILE     CD  464   6.629   6.661   6.900  0.0254 -0.0244 -0.2180
   79ILE    HD1  465   6.711   6.681   6.828 -0.1827 -0.4538 -0.5888
   79ILE    HD2  466   6.528   6.691   6.865 -0.7545 -1.3549  0.7033
   79ILE    HD3  467   6.623   6.550   6.904 -1.6797  0.0140 -0.2200
   79ILE      C  468   6.503   6.775   7.378 -0.6237 -0.3854 -0.6764
   79ILE      O  469   6.475   6.889   7.415  0.0072 -0.1912 -0.7666
   80GLN      N  470   6.465   6.666   7.447  0.2849 -0.3490 -0.0807
   80GLN     HN  471   6.503   6.579   7.417  0.6014 -0.2153 -0.0732
   80GLN     CA  472   6.372   6.655   7.556  0.0022 -0.0090 -0.2857
   80GLN     HA  473   6.290   6.722   7.533  0.5276  1.0937  0.8530
   80GLN     CB  474   6.316   6.514   7.580  0.0725 -0.0094 -0.1191
   80GLN    HB1  475   6.395   6.437   7.580  0.4138  0.3205  0.6363
   80GLN    HB2  476   6.237   6.493   7.504 -2.0769  0.7768  1.6460
   80GLN     CG  477   6.240   6.495   7.711 -0.2651 -0.3262 -0.3549
   80GLN    HG1  478   6.175   6.584   7.729  0.4287  0.0068  0.7581
   80GLN    HG2  479   6.299   6.473   7.803 -1.1920  0.5145  0.4941
   80GLN     CD  480   6.166   6.362   7.708  0.2830 -0.6804  0.6787
   80GLN    OE1  481   6.222   6.254   7.692  0.0796 -0.7149  0.1735
   80GLN    NE2  482   6.035   6.369   7.745  0.0538 -0.2214 -0.1625
   80GLN   HE21  483   5.989   6.286   7.775 -0.1539  0.1844  0.7437
   80GLN   HE22  484   5.999   6.455   7.782  0.4492 -0.1421  0.0583
   80GLN      C  485   6.421   6.717   7.682  0.0064 -0.5449 -0.0172
   80GLN      O  486   6.351   6.782   7.759  0.3342 -0.5012  0.2480
   81ASN      N  487   6.550   6.709   7.719  0.1291 -0.0429 -0.3163
   81ASN     HN  488   6.618   6.663   7.661  0.1849 -0.2143 -0.1157
   81ASN     CA  489   6.601   6.775   7.835  0.1061 -0.4620 -0.0650
   81ASN     HA  490   6.534   6.769   7.920  0.1893 -0.4578  0.0006
   81ASN     CB  491   6.731   6.715   7.891  0.0147 -0.4112  0.2036
   81ASN    HB1  492   6.784   6.779   7.965  1.0506 -1.4367  0.4037
   81ASN    HB2  493   6.795   6.693   7.803 -0.3056 -0.1726 -0.0926
   81ASN     CG  494   6.707   6.589   7.972 -0.0231 -0.3188  0.3364
   81ASN    OD1  495   6.771   6.576   8.076  0.2035 -0.0467  0.2333
   81ASN    ND2  496   6.624   6.498   7.913 -0.1150  0.0932 -0.1829
   81ASN   HD21  497   6.599   6.413   7.959  1.3088 -0.4727 -0.3568
   81ASN   HD22  498   6.624   6.496   7.813 -0.5193  1.2471 -0.2334
   81ASN      C  499   6.621   6.919   7.802 -0.4613 -0.4168 -0.2335
   81ASN      O  500   6.583   7.006   7.879 -0.1189 -0.2497 -0.2500
   82GLU      N  501   6.671   6.955   7.682  0.0239  0.0482  0.1013
   82GLU     HN  502   6.688   6.888   7.611 -1.3002  0.2561 -0.4683
   82GLU     CA  503   6.692   7.091   7.643  0.1936  0.0705  0.2704
   82GLU     HA  504   6.754   7.141   7.715 -0.2436  1.9140 -0.5253
   82GLU     CB  505   6.770   7.099   7.511  0.1879 -0.2398  0.2468
   82GLU    HB1  506   6.766   7.198   7.461  0.8744 -0.0868  0.4747
   82GLU    HB2  507   6.729   7.017   7.449 -0.6751  0.7522 -0.5702
   82GLU     CG  508   6.912   7.059   7.552  0.0294 -1.2666 -0.1431
   82GLU    HG1  509   6.956   6.992   7.476  0.4462 -0.7679 -0.3552
   82GLU    HG2  510   6.918   7.001   7.647  0.5228  0.3378  0.8956
   82GLU     CD  511   7.018   7.167   7.566  0.0715 -1.2490 -0.5819
   82GLU    OE1  512   7.062   7.223   7.462  0.5165  0.1227  0.2849
   82GLU    OE2  513   7.059   7.198   7.681  0.3105 -0.4175 -0.8754
   82GLU      C  514   6.572   7.179   7.636  0.0932 -0.0880  0.0025
   82GLU      O  515   6.585   7.298   7.663  0.4371 -0.1398  0.0715
   83LEU      N  516   6.462   7.125   7.581 -0.0586  0.0867  0.1377
   83LEU     HN  517   6.470   7.034   7.543  0.1158  0.4397 -0.7245
   83LEU     CA  518   6.347   7.207   7.556  0.0506  0.2096  0.0432
   83LEU     HA  519   6.374   7.311   7.566 -0.4878  0.4478 -0.8048
   83LEU     CB  520   6.298   7.178   7.413  0.1364 -0.4024  0.1335
   83LEU    HB1  521   6.201   7.231   7.400  0.6147  0.5660  0.3470
   83LEU    HB2  522   6.263   7.073   7.410 -1.5128  0.0933 -0.4298
   83LEU     CG  523   6.393   7.203   7.295 -0.1886 -0.0178 -0.0498
   83LEU     HG  524   6.472   7.126   7.291 -1.0684 -1.0693  1.1699
   83LEU    CD1  525   6.306   7.205   7.168 -0.1092  0.9217 -0.1060
   83LEU   HD11  526   6.370   7.236   7.083 -1.3550  0.1364 -1.4283
   83LEU   HD12  527   6.223   7.278   7.173 -0.5212  0.4339  0.5445
   83LEU   HD13  528   6.266   7.101   7.156 -1.5187  1.0027  2.3972
   83LEU    CD2  529   6.477   7.331   7.304  0.1428 -0.2545  0.2269
   83LEU   HD21  530   6.527   7.358   7.209  0.2150 -1.1866 -0.0200
   83LEU   HD22  531   6.558   7.317   7.379  0.0075 -0.0219  0.4204
   83LEU   HD23  532   6.429   7.418   7.354  0.5313 -0.9264  1.9472
   83LEU      C  533   6.247   7.176   7.662  0.1687 -0.2390  0.0258
   83LEU      O  534   6.141   7.236   7.682  0.4003  0.0459  0.4125
   84SER      N  535   6.289   7.096   7.762  0.2251 -0.5633 -0.2594
   84SER     HN  536   6.379   7.059   7.739 -0.1015 -0.7447 -1.3720
   84SER     CA  537   6.225   7.050   7.881 -0.4696  0.1565 -0.3398
   84SER     HA  538   6.291   6.974   7.919 -0.6661  0.5791  0.9405
   84SER     CB  539   6.198   7.160   7.985  0.0120 -0.2489  0.2297
   84SER    HB1  540   6.112   7.221   7.949  0.1411  0.1850  0.6466
   84SER    HB2  541   6.286   7.226   7.988 -0.2265  0.2112 -1.1890
   84SER     OG  542   6.155   7.117   8.113 -0.3064 -0.5856  0.0173
   84SER    HG1  543   6.080   7.058   8.105 -1.3384  0.4165  1.2563
   84SER      C  544   6.099   6.973   7.858 -0.4892  0.2335 -0.4949
   84SER      O  545   6.004   6.986   7.936 -0.1647  0.0765 -0.0625
   85LEU      N  546   6.090   6.902   7.744 -0.2443 -0.2841 -0.2010
   85LEU     HN  547   6.167   6.893   7.682 -0.5445  0.4008 -0.6982
   85LEU     CA  548   5.971   6.844   7.688 -0.4291  0.1340 -0.2452
   85LEU     HA  549   5.904   6.928   7.682  0.1900  0.7643  0.8141
   85LEU     CB  550   5.994   6.781   7.550 -0.4846 -0.0838 -0.1563
   85LEU    HB1  551   5.895   6.747   7.515 -0.7649  0.1834  0.3545
   85LEU    HB2  552   6.052   6.687   7.564  0.7627  0.4318 -1.2830
   85LEU     CG  553   6.052   6.870   7.439  0.1418 -0.2258  0.0483
   85LEU     HG  554   6.149   6.917   7.468  0.7452 -1.5281  0.2912
   85LEU    CD1  555   6.075   6.790   7.309 -0.3247  0.0845 -0.2299
   85LEU   HD11  556   6.143   6.851   7.246 -0.1507  0.3155  0.1741
   85LEU   HD12  557   5.978   6.777   7.256 -0.4793  0.4399 -0.0449
   85LEU   HD13  558   6.128   6.694   7.323  0.4969  0.4875 -0.4826
   85LEU    CD2  559   5.954   6.982   7.399  0.1849 -0.1975  0.0193
   85LEU   HD21  560   5.853   6.941   7.377 -0.3276  1.2981 -0.6055
   85LEU   HD22  561   5.986   7.047   7.315 -2.2546  0.0830 -0.8596
   85LEU   HD23  562   5.940   7.037   7.494  1.1661  0.2901 -0.1004
   85LEU      C  563   5.894   6.752   7.775  0.0372 -0.6073 -0.5992
   85LEU      O  564   5.949   6.678   7.857 -0.0151  0.2981  0.2942
   86SER      N  565   5.760   6.749   7.759 -0.0196 -0.1307 -0.2415
   86SER     HN  566   5.714   6.803   7.689 -0.4761 -1.2207 -0.8260
   86SER     CA  567   5.672   6.643   7.798  0.0456 -0.2095 -0.3131
   86SER     HA  568   5.701   6.619   7.899  0.3263 -1.3415 -0.6318
   86SER     CB  569   5.520   6.666   7.790  0.1338  0.5073 -0.0659
   86SER    HB1  570   5.494   6.738   7.871 -0.2640 -0.5109  0.7518
   86SER    HB2  571   5.455   6.577   7.804 -0.4659  1.0176  0.4858
   86SER     OG  572   5.480   6.698   7.657 -0.6229  0.1421  0.0646
   86SER    HG1  573   5.509   6.787   7.638  0.4457 -0.4849 -1.6825
   86SER      C  574   5.704   6.522   7.718  0.1672 -0.3335 -0.0752
   86SER      O  575   5.776   6.522   7.618  0.3314 -0.2526  0.0451
   87ASP      N  576   5.667   6.401   7.765  0.1993 -0.1625  0.3943
   87ASP     HN  577   5.613   6.402   7.848  0.1248  0.6481  0.3489
   87ASP     CA  578   5.666   6.276   7.695 -0.2123  0.0187  0.0713
   87ASP     HA  579   5.761   6.258   7.647 -0.2872  0.8793 -0.4425
   87ASP     CB  580   5.637   6.154   7.784  0.4039 -0.0539  0.1846
   87ASP    HB1  581   5.636   6.058   7.729  1.1131 -0.2862  0.5558
   87ASP    HB2  582   5.541   6.153   7.840  0.2136  0.7779 -0.0986
   87ASP     CG  583   5.749   6.129   7.884  0.3326 -0.2887  0.2061
   87ASP    OD1  584   5.737   6.029   7.960  0.1274 -0.1610  0.3439
   87ASP    OD2  585   5.847   6.208   7.898  0.1508  0.0078 -0.1596
   87ASP      C  586   5.571   6.278   7.580  0.2823  0.5779 -0.3401
   87ASP      O  587   5.600   6.224   7.473  0.5653 -0.0471  0.0382
   88ALA      N  588   5.453   6.339   7.599 -0.2314 -0.5968  0.4912
   88ALA     HN  589   5.420   6.377   7.686 -2.0221 -1.1809  0.1435
   88ALA     CA  590   5.363   6.366   7.492  0.6696  0.1614 -0.1086
   88ALA     HA  591   5.322   6.270   7.465 -0.9686  0.1352  1.9903
   88ALA     CB  592   5.245   6.440   7.557  0.3015 -0.2562 -0.2865
   88ALA    HB1  593   5.188   6.373   7.624 -0.1524 -0.0983 -0.5094
   88ALA    HB2  594   5.167   6.477   7.488 -0.2831 -1.4388 -0.3083
   88ALA    HB3  595   5.283   6.528   7.614 -0.2951 -0.3782  0.3317
   88ALA      C  596   5.418   6.447   7.379 -0.5248  0.6800 -0.3538
   88ALA      O  597   5.380   6.422   7.265 -1.1995 -0.7176  0.1301
   89GLY      N  598   5.499   6.550   7.409  0.1231  0.0063  0.3163
   89GLY     HN  599   5.522   6.566   7.505  2.2380  0.0609 -0.0985
   89GLY     CA  600   5.566   6.638   7.318 -0.0437  0.0127  0.1955
   89GLY    HA1  601   5.610   6.724   7.366  0.5189  0.0086 -0.2842
   89GLY    HA2  602   5.505   6.668   7.234 -0.9171  0.3080  0.9076
   89GLY      C  603   5.677   6.572   7.243  0.1960  0.4187  0.1823
   89GLY      O  604   5.694   6.604   7.126  0.3493  0.7659  0.2967
   90ARG      N  605   5.752   6.481   7.308  0.1153  0.0235 -0.2633
   90ARG     HN  606   5.736   6.472   7.406  0.1941 -1.2598 -0.3360
   90ARG     CA  607   5.850   6.392   7.255  0.2072  0.2078 -0.4096
   90ARG     HA  608   5.927   6.446   7.202  0.3089 -0.1459 -0.6317
   90ARG     CB  609   5.908   6.310   7.371 -0.1917  0.2917 -0.1453
   90ARG    HB1  610   5.830   6.296   7.449 -0.0054  0.0697  0.0079
   90ARG    HB2  611   5.975   6.373   7.433  0.3690 -1.7780  1.6064
   90ARG     CG  612   5.972   6.176   7.334  0.0345  0.2893  0.2348
   90ARG    HG1  613   6.027   6.192   7.238  0.1229 -1.5375 -0.0919
   90ARG    HG2  614   5.903   6.090   7.324  0.9413 -0.5530  0.8539
   90ARG     CD  615   6.080   6.136   7.434 -0.0905 -0.1530  0.1942
   90ARG    HD1  616   6.031   6.115   7.532 -0.7829 -0.3942 -0.1942
   90ARG    HD2  617   6.163   6.209   7.445  0.1002 -0.5315  1.8880
   90ARG     NE  618   6.142   6.009   7.385  0.3517  0.0929  0.1089
   90ARG     HE  619   6.101   5.966   7.305  0.4165 -0.4453  0.3553
   90ARG     CZ  620   6.244   5.946   7.449 -0.0320 -0.2975  0.3445
   90ARG    NH1  621   6.298   5.998   7.563  1.2838  0.4100 -0.5393
   90ARG   HH11  622   6.253   6.076   7.608 -0.3190  0.0048 -1.2995
   90ARG   HH12  623   6.347   5.932   7.620 -0.5326 -0.5394  0.0807
   90ARG    NH2  624   6.301   5.835   7.393 -0.5205 -0.3250 -0.1134
   90ARG   HH21  625   6.280   5.790   7.306  0.2389 -1.6797  0.3416
   90ARG   HH22  626   6.374   5.788   7.444  0.3082 -0.4381 -1.3281
   90ARG      C  627   5.801   6.298   7.150  0.3268  0.0454 -0.3242
   90ARG      O  628   5.862   6.277   7.045 -0.1726  0.1418 -0.6466
   91SER      N  629   5.685   6.232   7.169  0.3646  0.1759  0.4246
   91SER     HN  630   5.636   6.238   7.255 -1.0415  0.1018 -0.3237
   91SER     CA  631   5.620   6.146   7.075  0.3258  0.2427  0.3883
   91SER     HA  632   5.701   6.077   7.054 -0.5052 -0.9537  0.8722
   91SER     CB  633   5.510   6.055   7.133  0.4648  0.0477  0.3535
   91SER    HB1  634   5.463   6.000   7.049  1.2749  0.4318 -0.3853
   91SER    HB2  635   5.424   6.110   7.176  0.4199 -0.0127  0.3415
   91SER     OG  636   5.545   5.957   7.230 -0.1581  0.1032  0.6452
   91SER    HG1  637   5.595   5.887   7.187 -2.3086 -0.8448 -0.6187
   91SER      C  638   5.575   6.206   6.946  0.0877 -0.5166  0.1025
   91SER      O  639   5.591   6.157   6.835  0.1861 -0.4231  0.0737
   92TRP      N  640   5.515   6.326   6.955  0.8605 -0.1026 -0.0875
   92TRP     HN  641   5.522   6.370   7.044  1.1617 -1.5186  0.6490
   92TRP     CA  642   5.449   6.390   6.846  0.5323 -0.2082  0.0433
   92TRP     HA  643   5.391   6.315   6.794 -0.0591  0.3889 -0.1837
   92TRP     CB  644   5.348   6.496   6.893  0.0269 -0.5699 -0.2054
   92TRP    HB1  645   5.393   6.570   6.963 -0.2677 -0.0376 -0.5671
   92TRP    HB2  646   5.282   6.441   6.964 -0.7478  0.2349 -0.2651
   92TRP     CG  647   5.261   6.561   6.790  0.0786  0.0796  0.1474
   92TRP    CD1  648   5.265   6.691   6.749 -0.2860 -0.0507 -0.3175
   92TRP    HD1  649   5.323   6.765   6.803 -0.4541 -0.3395  0.2743
   92TRP    NE1  650   5.162   6.712   6.661 -0.3946 -0.0734 -0.1947
   92TRP    HE1  651   5.115   6.796   6.646 -0.1621 -0.0274 -0.6921
   92TRP    CE2  652   5.109   6.591   6.625  0.4217 -0.4119 -0.3096
   92TRP    CD2  653   5.161   6.496   6.711  0.2486 -0.1331  0.1054
   92TRP    CE3  654   5.112   6.370   6.698 -0.0725  0.0433 -0.4298
   92TRP    HE3  655   5.145   6.285   6.755 -1.6352 -0.4420 -0.1508
   92TRP    CZ3  656   5.005   6.345   6.614  0.0137 -0.2547 -0.4539
   92TRP    HZ3  657   4.982   6.241   6.601  0.2519 -0.2058 -1.4767
   92TRP    CZ2  658   5.007   6.569   6.537  0.3563 -0.5379 -0.2002
   92TRP    HZ2  659   4.975   6.649   6.471  0.5214 -0.0886  0.2525
   92TRP    CH2  660   4.946   6.446   6.540 -0.4722 -0.1386  0.0799
   92TRP    HH2  661   4.864   6.417   6.477 -1.6092  0.7552  1.0679
   92TRP      C  662   5.539   6.443   6.740 -0.1398  0.7844 -0.0599
   92TRP      O  663   5.512   6.424   6.621 -0.8960 -0.4275  0.2745
   93VAL      N  664   5.657   6.493   6.782  0.2583 -0.0185 -0.1727
   93VAL     HN  665   5.673   6.518   6.877  0.5233 -0.3947 -0.1173
   93VAL     CA  666   5.757   6.538   6.691  0.4683  0.1812  0.1526
   93VAL     HA  667   5.714   6.613   6.627  0.1282 -0.9385 -1.0243
   93VAL     CB  668   5.869   6.612   6.759  0.9088 -0.1775 -0.1671
   93VAL     HB  669   5.943   6.626   6.677 -0.0298 -2.2309 -1.5460
   93VAL    CG1  670   5.804   6.741   6.812  0.1722 -0.6068  0.0099
   93VAL   HG11  671   5.882   6.811   6.848 -0.3553  0.3069 -0.5294
   93VAL   HG12  672   5.738   6.714   6.897 -1.4114 -0.3450 -1.0388
   93VAL   HG13  673   5.751   6.790   6.727  0.5118  0.8187  0.5710
   93VAL    CG2  674   5.949   6.529   6.862  0.3239 -0.4402  0.0862
   93VAL   HG21  675   6.049   6.563   6.894  0.2370 -1.3225  1.4555
   93VAL   HG22  676   5.978   6.436   6.808  0.7132  0.1874 -0.8500
   93VAL   HG23  677   5.887   6.510   6.952 -0.6637 -2.0480 -0.8428
   93VAL      C  678   5.812   6.437   6.596 -0.2096 -0.0366 -0.0181
   93VAL      O  679   5.849   6.470   6.483 -0.1375  0.5341  0.1654
   94ILE      N  680   5.812   6.309   6.636 -0.4231 -0.0054  0.0806
   94ILE     HN  681   5.789   6.282   6.729 -0.9505 -0.2889 -0.1208
   94ILE     CA  682   5.840   6.200   6.547  0.1581 -0.0368  0.2974
   94ILE     HA  683   5.923   6.229   6.484  0.6373 -0.1692  0.8537
   94ILE     CB  684   5.877   6.079   6.627  0.2465 -0.2703 -0.0929
   94ILE     HB  685   5.788   6.052   6.688 -0.1847 -1.8864 -1.3127
   94ILE    CG2  686   5.912   5.961   6.535 -0.0778 -0.6593  0.2743
   94ILE   HG21  687   5.992   5.894   6.573 -0.0511 -0.8159 -0.0510
   94ILE   HG22  688   5.932   5.996   6.432  1.7286 -0.4652  0.6286
   94ILE   HG23  689   5.818   5.904   6.522 -0.4392  0.0590 -0.3402
   94ILE    CG1  690   5.993   6.120   6.720  0.0170 -0.1306  0.1327
   94ILE   HG11  691   6.008   6.032   6.786 -0.6173 -0.0106  0.4593
   94ILE   HG12  692   5.967   6.207   6.784  0.3720 -0.0407  0.1573
   94ILE     CD  693   6.116   6.170   6.644 -0.3583  0.6383  0.0062
   94ILE    HD1  694   6.100   6.266   6.591 -1.1772  0.8569  0.6089
   94ILE    HD2  695   6.162   6.099   6.573  0.6880  1.6018 -0.3310
   94ILE    HD3  696   6.200   6.184   6.715 -0.6850 -0.5660  0.6963
   94ILE      C  697   5.717   6.164   6.472  0.2098  0.1808  0.1060
   94ILE      O  698   5.727   6.136   6.352 -0.2765  0.7921 -0.0891
   95THR      N  699   5.598   6.166   6.534  0.1343  0.1911 -0.0388
   95THR     HN  700   5.591   6.208   6.624  0.7957  1.1125 -0.3856
   95THR     CA  701   5.478   6.116   6.475  0.0225  0.3947  0.0100
   95THR     HA  702   5.505   6.022   6.429 -0.2209  0.2023  0.2500
   95THR     CB  703   5.379   6.075   6.581  0.0140  0.0008 -0.1442
   95THR     HB  704   5.368   6.156   6.656  0.7001 -0.1268  0.1160
   95THR    OG1  705   5.428   5.963   6.654  0.1074 -0.0139 -0.2271
   95THR    HG1  706   5.432   5.897   6.585  1.7102  1.0057 -1.2349
   95THR    CG2  707   5.243   6.036   6.521 -0.2998 -0.1143  0.6245
   95THR   HG21  708   5.195   6.125   6.475  0.6456  0.2271  0.2567
   95THR   HG22  709   5.170   5.993   6.593 -0.8876 -0.0026  0.1087
   95THR   HG23  710   5.257   5.970   6.434  0.8955 -0.7751  1.2637
   95THR      C  711   5.416   6.204   6.372  0.0799 -0.0034 -0.3708
   95THR      O  712   5.376   6.158   6.265 -0.0380  0.0969 -0.3696
   96ALA      N  713   5.423   6.337   6.388 -0.0448 -0.0422  0.0354
   96ALA     HN  714   5.446   6.374   6.477 -0.6808  0.2704  0.0792
   96ALA     CA  715   5.394   6.442   6.295 -0.1722 -0.1495 -0.0458
   96ALA     HA  716   5.296   6.424   6.253 -0.6041 -0.8337  1.1575
   96ALA     CB  717   5.384   6.583   6.357  0.0923  0.4004 -1.2002
   96ALA    HB1  718   5.313   6.570   6.441  0.1777  0.8922 -1.0440
   96ALA    HB2  719   5.350   6.666   6.292  0.3342  0.3938 -1.3375
   96ALA    HB3  720   5.482   6.605   6.405 -0.2750  0.1284 -0.2737
   96ALA      C  721   5.482   6.432   6.175  0.3048  0.6523  0.2190
   96ALA      O  722   5.437   6.451   6.062  0.1714  0.2958  0.2098
   97TYR      N  723   5.611   6.401   6.193  0.2009  0.2734  0.3244
   97TYR     HN  724   5.647   6.376   6.283  0.1193  0.6842  0.4751
   97TYR     CA  725   5.695   6.385   6.078 -0.2218  0.0706  0.0411
   97TYR     HA  726   5.701   6.480   6.026  0.4656  0.2436  0.4105
   97TYR     CB  727   5.837   6.371   6.134 -0.0120  0.6061 -0.3509
   97TYR    HB1  728   5.850   6.280   6.196  1.0255  0.3640 -0.8682
   97TYR    HB2  729   5.855   6.462   6.196 -1.3474  0.2666  0.6113
   97TYR     CG  730   5.942   6.374   6.028 -0.0701  0.0925 -0.4242
   97TYR    CD1  731   6.018   6.486   6.002  0.0915  0.2435  0.6392
   97TYR    HD1  732   6.005   6.586   6.041  0.7225  0.9474 -0.8328
   97TYR    CE1  733   6.116   6.481   5.906 -0.7484 -0.1089 -0.2405
   97TYR    HE1  734   6.174   6.571   5.888 -0.3734 -0.2599  0.1830
   97TYR     CZ  735   6.144   6.366   5.837 -0.1337 -0.2708  0.2560
   97TYR     OH  736   6.257   6.372   5.752 -0.2985  0.0778  0.0547
   97TYR     HH  737   6.327   6.418   5.799  1.0830 -0.8277 -0.9327
   97TYR    CD2  738   5.967   6.258   5.958  0.5316 -0.0701  0.0522
   97TYR    HD2  739   5.899   6.177   5.980  0.6224 -0.1185  0.1613
   97TYR    CE2  740   6.073   6.254   5.871  0.3049 -0.6968 -0.2045
   97TYR    HE2  741   6.093   6.156   5.828 -0.0191 -0.4585 -0.9405
   97TYR      C  742   5.661   6.283   5.975 -0.5205  0.1001  0.1088
   97TYR      O  743   5.660   6.311   5.856  0.6365 -0.2043  0.0088
   98VAL      N  744   5.640   6.157   6.020  0.3949 -0.0430  0.1655
   98VAL     HN  745   5.653   6.128   6.114 -1.6102 -0.3405  0.4248
   98VAL     CA  746   5.598   6.046   5.941  0.2285  0.2190 -0.1202
   98VAL     HA  747   5.660   6.043   5.853  1.4974 -0.2548  0.7306
   98VAL     CB  748   5.612   5.915   6.013 -0.1539  0.1915 -0.0874
   98VAL     HB  749   5.593   5.839   5.935 -1.6333  0.6078 -0.1899
   98VAL    CG1  750   5.761   5.907   6.054 -0.0770 -0.3593 -0.4581
   98VAL   HG11  751   5.781   5.959   6.150  1.0069  0.2229 -0.9633
   98VAL   HG12  752   5.823   5.943   5.969 -0.0930 -1.0726 -0.7849
   98VAL   HG13  753   5.794   5.801   6.063 -0.4634 -0.4103  0.6540
   98VAL    CG2  754   5.520   5.889   6.133  0.1484  0.3638  0.1874
   98VAL   HG21  755   5.412   5.898   6.107 -0.0920  0.1470  1.0414
   98VAL   HG22  756   5.547   5.949   6.222  1.0104 -0.8966  0.8419
   98VAL   HG23  757   5.528   5.779   6.148 -0.6290  0.0677 -1.1838
   98VAL      C  758   5.453   6.056   5.905  0.1152 -0.5110  0.0984
   98VAL      O  759   5.413   6.001   5.803 -0.2905  0.2972 -0.1922
   99LEU      N  760   5.369   6.127   5.983  0.4927  0.6284 -0.4930
   99LEU     HN  761   5.390   6.149   6.078  0.0805 -0.2322 -0.1839
   99LEU     CA  762   5.235   6.157   5.942  0.1757 -0.3804 -0.2457
   99LEU     HA  763   5.188   6.067   5.905 -0.8649 -0.1031  0.3317
   99LEU     CB  764   5.156   6.195   6.068  0.1985  0.1680 -0.3958
   99LEU    HB1  765   5.225   6.264   6.122 -0.7390  0.6708  0.2126
   99LEU    HB2  766   5.131   6.109   6.133 -0.1518  0.8656  0.4420
   99LEU     CG  767   5.039   6.294   6.069  0.6800  0.7520 -0.4904
   99LEU     HG  768   5.094   6.386   6.039  0.0698  1.0390 -0.7773
   99LEU    CD1  769   4.917   6.266   5.979  0.3037  0.7466  0.0119
   99LEU   HD11  770   4.951   6.275   5.873  0.2394  2.0237  0.0662
   99LEU   HD12  771   4.847   6.352   5.980  0.4618  0.8752  0.5853
   99LEU   HD13  772   4.871   6.167   6.001 -0.0543  0.6833 -0.9039
   99LEU    CD2  773   4.984   6.314   6.211  0.5921 -0.5135 -0.3271
   99LEU   HD21  774   4.910   6.237   6.244 -0.8991  0.5198 -1.0322
   99LEU   HD22  775   4.925   6.408   6.209 -0.3513 -1.0758 -1.3071
   99LEU   HD23  776   5.069   6.336   6.279  0.1962 -0.0587  0.0389
   99LEU      C  777   5.224   6.257   5.832 -0.3812 -0.2592 -0.0856
   99LEU      O  778   5.146   6.242   5.739  0.3306 -0.1346 -0.7215
  100THR      N  779   5.315   6.356   5.832 -0.5247 -0.1248 -0.3637
  100THR     HN  780   5.380   6.360   5.908  0.3849 -1.3787 -0.9875
  100THR     CA  781   5.333   6.450   5.726  0.1510  0.0391 -0.1138
  100THR     HA  782   5.239   6.498   5.703 -0.4842 -0.6101  0.9394
  100THR     CB  783   5.437   6.557   5.746  0.0789  0.1271 -0.2084
  100THR     HB  784   5.534   6.504   5.753 -0.1386 -0.2385  0.1848
  100THR    OG1  785   5.404   6.626   5.866 -0.6053  0.2334 -0.4481
  100THR    HG1  786   5.407   6.560   5.936  0.1688  0.2605 -0.4341
  100THR    CG2  787   5.458   6.663   5.637 -0.3711  0.2896 -0.1430
  100THR   HG21  788   5.541   6.730   5.667  0.2415 -0.3292 -0.3964
  100THR   HG22  789   5.363   6.716   5.614  0.0324  1.0463 -0.1345
  100THR   HG23  790   5.495   6.597   5.556 -0.6087 -0.0588  0.0260
  100THR      C  791   5.377   6.376   5.605 -0.5733 -0.0009 -0.3624
  100THR      O  792   5.326   6.400   5.496 -0.0642 -0.2712 -0.6732
  101PHE      N  793   5.468   6.278   5.623 -0.7059 -0.1091 -0.2735
  101PHE     HN  794   5.509   6.274   5.714 -1.5560 -1.4511  0.1006
  101PHE     CA  795   5.534   6.208   5.517 -0.3968 -0.4158  0.1104
  101PHE     HA  796   5.578   6.288   5.459 -0.5451  0.6635  1.3718
  101PHE     CB  797   5.651   6.124   5.570 -0.2341 -0.1021  0.2580
  101PHE    HB1  798   5.617   6.039   5.632 -0.8765 -0.8205 -0.9901
  101PHE    HB2  799   5.721   6.180   5.635 -1.1272 -0.7879  1.9317
  101PHE     CG  800   5.732   6.076   5.454 -0.1179  0.0748  0.2646
  101PHE    CD1  801   5.838   6.155   5.415 -0.0458 -0.1371  0.0243
  101PHE    HD1  802   5.862   6.234   5.485  0.0797 -0.6597  0.6010
  101PHE    CE1  803   5.917   6.135   5.304 -0.4685  0.2006 -0.3434
  101PHE    HE1  804   5.992   6.206   5.272  0.5206 -0.2537  0.7923
  101PHE     CZ  805   5.880   6.026   5.229  0.3681 -0.2697 -0.1016
  101PHE     HZ  806   5.930   6.001   5.136 -1.5792 -0.4502 -1.2141
  101PHE    CD2  807   5.704   5.963   5.381  0.0361  0.0662  0.2192
  101PHE    HD2  808   5.627   5.898   5.417 -0.5660  0.7400  0.1900
  101PHE    CE2  809   5.787   5.936   5.274  0.7459 -0.2140  0.8250
  101PHE    HE2  810   5.769   5.849   5.212 -0.7993  0.4547  0.2429
  101PHE      C  811   5.433   6.137   5.432 -0.6436  0.2332 -0.1539
  101PHE      O  812   5.432   6.131   5.309  0.0896 -0.3768 -0.1445
  102GLY      N  813   5.345   6.070   5.507 -0.0775 -0.1407  0.1950
  102GLY     HN  814   5.359   6.074   5.606 -0.6403  0.7973  0.2607
  102GLY     CA  815   5.259   5.968   5.453 -0.2404  0.0177  0.1518
  102GLY    HA1  816   5.222   5.919   5.541 -1.1842  1.1321  0.4227
  102GLY    HA2  817   5.320   5.906   5.389  1.1627 -0.4993  1.8263
  102GLY      C  818   5.142   6.033   5.388 -0.5756 -0.1269  0.5970
  102GLY      O  819   5.082   5.985   5.292  0.0681 -0.1158  0.1767
  103GLY      N  820   5.103   6.153   5.434 -0.4488 -0.1888  0.8701
  103GLY     HN  821   5.160   6.197   5.502  0.8852  0.2053 -0.4195
  103GLY     CA  822   4.995   6.226   5.375  0.0349 -0.4735 -0.4296
  103GLY    HA1  823   4.984   6.313   5.437  0.7276 -0.2922 -0.5464
  103GLY    HA2  824   4.902   6.171   5.367 -0.8244  0.7618  0.2829
  103GLY      C  825   5.023   6.276   5.237  0.1172  0.3096 -0.1407
  103GLY      O  826   4.943   6.263   5.145  0.1054 -0.0545 -0.0873
  104LEU      N  827   5.143   6.332   5.212  0.2056  0.2415  0.1097
  104LEU     HN  828   5.219   6.344   5.275  1.0278 -1.7790 -0.3650
  104LEU     CA  829   5.169   6.401   5.089  0.3376 -0.1499 -0.0871
  104LEU     HA  830   5.082   6.429   5.032  0.2688  1.0295  0.5094
  104LEU     CB  831   5.256   6.527   5.111  0.2498 -0.0179 -0.4833
  104LEU    HB1  832   5.331   6.547   5.032  0.7450  0.5374  0.1095
  104LEU    HB2  833   5.321   6.522   5.201 -0.5059 -1.0167  0.0608
  104LEU     CG  834   5.183   6.661   5.133 -0.6598 -0.5322 -0.2414
  104LEU     HG  835   5.108   6.647   5.214 -0.7931  1.2285  0.0187
  104LEU    CD1  836   5.291   6.765   5.168 -0.9477 -0.1997 -0.3360
  104LEU   HD11  837   5.362   6.783   5.084 -0.4155  0.1470  0.1774
  104LEU   HD12  838   5.339   6.744   5.265 -1.6670 -0.4760 -0.0282
  104LEU   HD13  839   5.241   6.865   5.174  1.7675  1.2915  0.9919
  104LEU    CD2  840   5.118   6.699   4.999 -0.2638 -0.2321 -0.3515
  104LEU   HD21  841   5.186   6.698   4.911 -0.8594 -0.6823 -0.8189
  104LEU   HD22  842   5.065   6.796   5.009 -0.7101 -0.5576  0.7939
  104LEU   HD23  843   5.038   6.625   4.980  0.3627 -0.6340 -1.6004
  104LEU      C  844   5.238   6.322   4.983  0.5160 -0.1092 -0.0046
  104LEU      O  845   5.262   6.372   4.873 -0.1663  0.3075  0.0156
  105MET      N  846   5.273   6.195   5.008  0.2376 -0.2048 -0.0889
  105MET     HN  847   5.264   6.154   5.098 -1.7328 -0.7822 -0.4650
  105MET     CA  848   5.344   6.108   4.919 -0.0142 -0.0930 -0.4026
  105MET     HA  849   5.446   6.138   4.902  0.5601 -1.1435  0.8554
  105MET     CB  850   5.364   5.970   4.984  0.9320 -0.0255 -0.5300
  105MET    HB1  851   5.267   5.928   5.016  0.6714 -0.1966 -1.4841
  105MET    HB2  852   5.431   5.985   5.071  0.6433  0.4927 -0.3884
  105MET     CG  853   5.421   5.858   4.896 -0.1906 -0.5958 -0.5597
  105MET    HG1  854   5.348   5.837   4.815 -0.1499  0.2287 -0.8306
  105MET    HG2  855   5.439   5.763   4.949  1.8116  0.4046  0.7979
  105MET     SD  856   5.575   5.906   4.813  0.2647  0.0282  0.6010
  105MET     CE  857   5.675   5.909   4.964 -0.2835  0.2070  0.9644
  105MET    HE1  858   5.767   5.847   4.966  0.0101  0.6334  1.0261
  105MET    HE2  859   5.622   5.858   5.048 -1.1785  1.1665  1.0167
  105MET    HE3  860   5.680   6.011   5.007  0.9292  0.2838  0.7136
  105MET      C  861   5.280   6.096   4.784 -0.4962  0.3042 -0.2174
  105MET      O  862   5.347   6.117   4.683 -0.2494 -0.1451 -0.1541
  106LEU      N  863   5.150   6.063   4.776 -0.3620 -0.3537  0.1504
  106LEU     HN  864   5.102   6.024   4.854 -0.2086 -1.6675 -0.3629
  106LEU     CA  865   5.073   6.038   4.658  0.2828 -0.6718 -0.2110
  106LEU     HA  866   5.108   5.954   4.599 -1.4240 -0.9985 -0.8716
  106LEU     CB  867   4.926   6.007   4.692  0.2270 -0.2243 -0.0458
  106LEU    HB1  868   4.880   6.088   4.752  0.2288  1.1708 -1.7616
  106LEU    HB2  869   4.931   5.920   4.760  1.1215 -0.3763 -0.2746
  106LEU     CG  870   4.826   5.984   4.578  0.2114 -0.2572 -0.0229
  106LEU     HG  871   4.831   6.077   4.518 -0.4595  0.1641  0.5548
  106LEU    CD1  872   4.858   5.856   4.498  0.3307 -0.1375 -0.1674
  106LEU   HD11  873   4.790   5.843   4.411  0.9105  0.4968 -0.7358
  106LEU   HD12  874   4.839   5.758   4.548 -0.1340 -0.5667 -1.1243
  106LEU   HD13  875   4.962   5.852   4.460  0.0229 -0.7799 -0.9986
  106LEU    CD2  876   4.681   5.965   4.627  0.4207 -0.0759  0.6837
  106LEU   HD21  877   4.621   5.972   4.533  0.1880 -0.2745  0.8144
  106LEU   HD22  878   4.649   6.039   4.703 -0.6001 -0.2604  0.4619
  106LEU   HD23  879   4.675   5.865   4.675  1.3877 -0.3103  0.3764
  106LEU      C  880   5.059   6.156   4.568  0.1499 -0.3816  0.1891
  106LEU      O  881   5.080   6.147   4.447 -0.1149 -0.0218  0.1118
  107LEU      N  882   5.014   6.272   4.620 -0.6468 -0.4157 -0.3983
  107LEU     HN  883   4.981   6.259   4.713  1.0790 -0.0233  0.3262
  107LEU     CA  884   4.999   6.398   4.554 -0.2854  0.4276  1.0418
  107LEU     HA  885   4.949   6.376   4.461 -0.0428  1.1349  0.7316
  107LEU     CB  886   4.930   6.509   4.635 -0.9382  0.4777  0.4340
  107LEU    HB1  887   4.996   6.537   4.719 -0.3337  0.3019  0.0348
  107LEU    HB2  888   4.832   6.484   4.681 -0.6652  0.2270  0.8923
  107LEU     CG  889   4.904   6.640   4.559 -0.0285  0.2901 -0.2335
  107LEU     HG  890   5.003   6.677   4.524  0.5345 -0.0146  0.9197
  107LEU    CD1  891   4.814   6.618   4.437 -0.2574 -0.3679  0.0500
  107LEU   HD11  892   4.711   6.597   4.474 -0.4916 -0.9514 -0.8706
  107LEU   HD12  893   4.850   6.530   4.378 -0.4613  0.0339 -0.7016
  107LEU   HD13  894   4.822   6.715   4.385 -1.1261  0.2118  0.9263
  107LEU    CD2  895   4.846   6.750   4.650  0.1807  0.5317 -0.3868
  107LEU   HD21  896   4.741   6.724   4.676  0.4599  0.5921  0.9510
  107LEU   HD22  897   4.854   6.853   4.609  0.1641  0.6658 -0.0603
  107LEU   HD23  898   4.895   6.754   4.749  0.5055 -0.7762 -0.4574
  107LEU      C  899   5.131   6.444   4.502 -0.6107  0.5782  0.3167
  107LEU      O  900   5.139   6.497   4.391  0.5221  0.1539  0.1622
  108GLY      N  901   5.241   6.419   4.575 -0.3170  0.1131 -0.2571
  108GLY     HN  902   5.226   6.357   4.652  0.0045 -0.3434 -0.5508
  108GLY     CA  903   5.379   6.447   4.548 -0.2177 -0.6532 -0.5850
  108GLY    HA1  904   5.445   6.401   4.620 -1.1589 -0.1681  0.6729
  108GLY    HA2  905   5.395   6.553   4.553 -0.4562 -0.6388  0.0099
  108GLY      C  906   5.414   6.408   4.408  0.2502  0.0953 -0.6851
  108GLY      O  907   5.481   6.488   4.342  0.3763  0.2487 -0.3803
  109GLY      N  908   5.371   6.288   4.367 -0.0887  0.0239 -0.1411
  109GLY     HN  909   5.318   6.230   4.429 -0.0068  0.2277  0.1241
  109GLY     CA  910   5.400   6.237   4.237 -0.3166 -0.3696 -0.0409
  109GLY    HA1  911   5.359   6.137   4.232 -0.2971 -0.3949  0.2413
  109GLY    HA2  912   5.507   6.237   4.221 -0.0414 -0.0027  1.5295
  109GLY      C  913   5.323   6.299   4.126 -0.1057 -0.1802 -0.0814
  109GLY      O  914   5.384   6.328   4.023 -0.4158  0.2837 -0.1427
  110ARG      N  915   5.193   6.328   4.141 -0.0642 -0.2929  0.5250
  110ARG     HN  916   5.144   6.315   4.227 -0.9863  0.7720  0.2007
  110ARG     CA  917   5.117   6.409   4.051 -0.1535  0.1179  0.9610
  110ARG     HA  918   5.150   6.370   3.956 -1.4171 -0.9966  0.9259
  110ARG     CB  919   4.965   6.388   4.062 -0.2788 -0.0474 -0.6693
  110ARG    HB1  920   4.911   6.482   4.034  0.8486  0.7626 -0.2924
  110ARG    HB2  921   4.933   6.367   4.166 -0.5904 -1.0136 -0.9364
  110ARG     CG  922   4.906   6.280   3.972 -0.1207 -0.8664  0.1838
  110ARG    HG1  923   4.798   6.278   3.998 -0.3743 -0.2835 -0.7407
  110ARG    HG2  924   4.946   6.179   3.994 -0.3012 -1.0401 -0.2488
  110ARG     CD  925   4.919   6.313   3.823 -0.1353  0.3510  0.4374
  110ARG    HD1  926   5.026   6.307   3.795  0.1082 -1.3281  1.4846
  110ARG    HD2  927   4.889   6.416   3.792  1.0068  0.9177  1.0665
  110ARG     NE  928   4.837   6.214   3.747  0.0981  0.4803  0.0123
  110ARG     HE  929   4.739   6.211   3.764  0.0731 -0.9631 -0.1612
  110ARG     CZ  930   4.879   6.134   3.645 -0.1356  0.2422  0.1049
  110ARG    NH1  931   5.010   6.126   3.607  0.0931  0.7138  0.7618
  110ARG   HH11  932   5.073   6.184   3.658  1.3995 -0.4493  0.5772
  110ARG   HH12  933   5.022   6.067   3.527  0.8347 -0.5490  1.7264
  110ARG    NH2  934   4.788   6.050   3.585  0.4114 -0.0831 -0.2870
  110ARG   HH21  935   4.706   6.040   3.641  0.9499 -1.1477  0.3866
  110ARG   HH22  936   4.820   5.960   3.556  0.8983 -0.5400  1.3913
  110ARG      C  937   5.150   6.554   4.041  0.0774  0.0127 -0.0472
  110ARG      O  938   5.132   6.611   3.933 -0.2270  0.0060 -0.0046
  111LEU      N  939   5.200   6.621   4.147 -0.0514  0.3536 -0.1944
  111LEU     HN  940   5.197   6.572   4.233  1.4431  1.8034  0.8058
  111LEU     CA  941   5.257   6.752   4.150 -0.0684  0.3616 -0.1281
  111LEU     HA  942   5.186   6.821   4.108  1.1269  1.5112 -0.4041
  111LEU     CB  943   5.290   6.778   4.298  0.6028 -0.4051 -0.1254
  111LEU    HB1  944   5.355   6.704   4.349  0.9617 -0.8838 -1.2106
  111LEU    HB2  945   5.197   6.756   4.354  1.1234  0.2930  1.0949
  111LEU     CG  946   5.322   6.922   4.342  0.3240 -0.5095  0.4296
  111LEU     HG  947   5.419   6.964   4.307 -0.5223  1.3625  0.0856
  111LEU    CD1  948   5.219   7.023   4.290  1.0418 -0.2135 -0.4559
  111LEU   HD11  949   5.219   7.031   4.179  0.2056  0.2260 -0.4466
  111LEU   HD12  950   5.237   7.125   4.330 -3.1246  0.4482  0.6643
  111LEU   HD13  951   5.116   6.997   4.322  0.8130  0.8844 -0.2188
  111LEU    CD2  952   5.326   6.947   4.494  0.5370  0.5658  0.2627
  111LEU   HD21  953   5.379   6.858   4.535 -0.3636  0.0758  0.4166
  111LEU   HD22  954   5.219   6.940   4.521  0.5494  0.2560  0.2448
  111LEU   HD23  955   5.368   7.044   4.527  0.7784  0.6984 -0.3982
  111LEU      C  956   5.378   6.777   4.067  0.0498  0.3925  0.0500
  111LEU      O  957   5.389   6.870   3.987 -0.4791  0.0812 -0.3980
  112GLY      N  958   5.466   6.675   4.062  0.3860  0.6926 -0.4337
  112GLY     HN  959   5.459   6.603   4.131  0.2555 -0.8397 -1.9298
  112GLY     CA  960   5.573   6.679   3.967  0.1180  0.3551 -0.7546
  112GLY    HA1  961   5.633   6.590   3.982  0.3073  0.6994  0.7952
  112GLY    HA2  962   5.629   6.770   3.980 -1.0729  0.9204  1.3526
  112GLY      C  963   5.531   6.667   3.824  0.2447  0.1307 -0.7747
  112GLY      O  964   5.605   6.721   3.742  0.0313  0.6249 -0.6517
  113ASP      N  965   5.418   6.604   3.787 -0.2467  0.1191  0.6346
  113ASP     HN  966   5.348   6.569   3.849 -0.9579 -0.0452 -0.2264
  113ASP     CA  967   5.380   6.609   3.650  0.0046 -0.4532  0.5399
  113ASP     HA  968   5.457   6.589   3.577  0.0941 -0.7193  0.7064
  113ASP     CB  969   5.273   6.501   3.625 -0.2589 -0.1371  0.2840
  113ASP    HB1  970   5.255   6.492   3.516 -0.1594  0.2935  0.2277
  113ASP    HB2  971   5.181   6.531   3.680 -1.2028  0.4276 -1.4585
  113ASP     CG  972   5.310   6.359   3.663  0.1018 -0.1748 -0.1975
  113ASP    OD1  973   5.221   6.273   3.687 -0.1753  0.0735 -0.3298
  113ASP    OD2  974   5.433   6.334   3.649  0.1209 -0.0964 -0.1659
  113ASP      C  975   5.319   6.736   3.600  0.0250 -0.6378  0.0292
  113ASP      O  976   5.308   6.762   3.480  0.1152  0.2644  0.2025
  114THR      N  977   5.288   6.824   3.697  0.4619  0.1314 -0.5077
  114THR     HN  978   5.286   6.781   3.787 -1.0322 -3.3821 -1.8500
  114THR     CA  979   5.241   6.957   3.671 -0.0567 -0.0421 -0.4917
  114THR     HA  980   5.205   6.948   3.570 -0.0326 -2.4342 -0.4073
  114THR     CB  981   5.121   7.006   3.746  0.1502  0.1615 -0.2925
  114THR     HB  982   5.135   6.966   3.849 -1.1258 -0.6122 -0.3783
  114THR    OG1  983   5.002   6.943   3.702 -0.3066  0.5336  0.3622
  114THR    HG1  984   4.988   6.979   3.614  0.5219 -0.9417 -0.4670
  114THR    CG2  985   5.096   7.158   3.740  0.0846  0.1675  0.0693
  114THR   HG21  986   5.010   7.192   3.802 -0.0916 -0.3274  0.1053
  114THR   HG22  987   5.072   7.187   3.636 -1.1146 -0.9366 -0.0162
  114THR   HG23  988   5.178   7.218   3.785 -0.2082  0.0703  0.7533
  114THR      C  989   5.355   7.052   3.679  0.3586 -0.5607  0.0188
  114THR      O  990   5.375   7.120   3.578 -0.6245 -0.2771 -0.0110
  115ILE      N  991   5.428   7.067   3.791 -0.5241  0.2648  0.5209
  115ILE     HN  992   5.399   7.012   3.869 -1.1231 -0.1778  0.0047
  115ILE     CA  993   5.529   7.166   3.812  0.0431 -0.2446  0.2683
  115ILE     HA  994   5.496   7.257   3.766  0.5262 -0.5965 -0.8375
  115ILE     CB  995   5.538   7.165   3.962 -0.6107  0.5220  0.3272
  115ILE     HB  996   5.550   7.058   3.991 -0.7765  0.0761 -1.0827
  115ILE    CG2  997   5.649   7.250   4.027 -0.1959 -0.3139  0.7498
  115ILE   HG21  998   5.650   7.246   4.138 -0.7606  0.1470  0.7829
  115ILE   HG22  999   5.629   7.356   4.001  0.7098 -0.2005  0.4635
  115ILE   HG23 1000   5.752   7.230   3.992 -0.0574 -0.2237  1.0960
  115ILE    CG1 1001   5.402   7.213   4.015 -0.9415  0.3204 -0.3262
  115ILE   HG11 1002   5.425   7.206   4.123 -1.8640 -0.6062 -0.1622
  115ILE   HG12 1003   5.319   7.140   4.005 -0.7696 -0.1710  1.3355
  115ILE     CD 1004   5.350   7.352   3.979  0.8725  1.2410  0.3484
  115ILE    HD1 1005   5.257   7.365   4.039 -0.3214 -1.2690 -0.6276
  115ILE    HD2 1006   5.309   7.340   3.876 -1.4319  0.6089  1.2158
  115ILE    HD3 1007   5.427   7.432   3.987  1.7990  0.4046  0.1972
  115ILE      C 1008   5.655   7.135   3.739 -0.2329 -0.1200 -0.2722
  115ILE      O 1009   5.723   7.224   3.688  0.2120 -0.2002  0.1606
  116GLY      N 1010   5.691   7.005   3.731 -0.2586 -0.1933  0.5772
  116GLY     HN 1011   5.629   6.936   3.766 -0.2710 -0.5461 -0.1069
  116GLY     CA 1012   5.811   6.972   3.659 -0.5222  0.3209 -0.1289
  116GLY    HA1 1013   5.865   7.057   3.623 -2.5517  1.8811  0.1012
  116GLY    HA2 1014   5.783   6.892   3.591  1.3634 -0.6864  0.1461
  116GLY      C 1015   5.891   6.903   3.765 -0.5358  0.0486 -0.2951
  116GLY      O 1016   5.916   6.951   3.875 -0.0163 -0.7183 -0.0632
  117ARG      N 1017   5.940   6.783   3.730  0.8864  0.6538 -0.5208
  117ARG     HN 1018   5.931   6.758   3.634 -0.1174  0.0527 -0.3122
  117ARG     CA 1019   6.011   6.687   3.809  0.2657  0.2005 -0.4991
  117ARG     HA 1020   5.954   6.669   3.899  1.5368  1.0777  0.5566
  117ARG     CB 1021   6.019   6.547   3.744 -0.4694 -0.1105  0.0584
  117ARG    HB1 1022   6.085   6.479   3.801 -0.5868 -0.5707 -0.3412
  117ARG    HB2 1023   6.086   6.567   3.658 -1.2393  0.5789 -0.4136
  117ARG     CG 1024   5.886   6.482   3.704 -0.4380 -0.0924 -0.0784
  117ARG    HG1 1025   5.838   6.550   3.630 -0.7320  0.4848  0.6168
  117ARG    HG2 1026   5.819   6.458   3.789 -1.8516  1.7298 -0.5494
  117ARG     CD 1027   5.900   6.355   3.619 -0.0866 -0.0292 -0.1212
  117ARG    HD1 1028   5.949   6.279   3.683 -0.5019  0.1928  0.4753
  117ARG    HD2 1029   5.964   6.372   3.530  0.2918  0.6637  0.2661
  117ARG     NE 1030   5.765   6.305   3.579  0.2352 -1.0643  0.0243
  117ARG     HE 1031   5.695   6.298   3.651 -0.2118  1.1134 -0.0587
  117ARG     CZ 1032   5.710   6.287   3.456 -0.1224  0.2682 -0.0512
  117ARG    NH1 1033   5.778   6.341   3.351 -0.1202  0.3029 -0.0327
  117ARG   HH11 1034   5.873   6.370   3.361 -0.5704  1.6995  0.7599
  117ARG   HH12 1035   5.726   6.350   3.266 -0.4472 -1.7813 -0.1530
  117ARG    NH2 1036   5.576   6.267   3.441 -0.0843 -0.6362  0.6379
  117ARG   HH21 1037   5.522   6.286   3.523 -0.8846 -0.1097  0.0229
  117ARG   HH22 1038   5.528   6.269   3.354  0.9278  1.5567  0.0053
  117ARG      C 1039   6.137   6.738   3.870  0.3178 -0.3992 -0.0905
  117ARG      O 1040   6.151   6.751   3.991  0.1838 -0.1923 -0.0976
  118LYS      N 1041   6.237   6.770   3.785  0.3813 -0.3855 -0.0065
  118LYS     HN 1042   6.209   6.763   3.689  0.3672 -0.2521 -0.0114
  118LYS     CA 1043   6.354   6.847   3.813  0.2582 -0.2365  0.0905
  118LYS     HA 1044   6.408   6.778   3.877 -1.1575 -1.3687  0.1652
  118LYS     CB 1045   6.425   6.883   3.682 -0.6078  0.2982 -0.2493
  118LYS    HB1 1046   6.348   6.885   3.602  0.2450 -0.9185 -1.1945
  118LYS    HB2 1047   6.487   6.793   3.659 -0.5000  0.2369  0.2477
  118LYS     CG 1048   6.517   7.006   3.680 -0.5667  0.2805  0.2862
  118LYS    HG1 1049   6.560   7.039   3.777 -0.2928  0.1698  0.2044
  118LYS    HG2 1050   6.456   7.090   3.642  0.1529  0.3547 -0.8076
  118LYS     CD 1051   6.632   6.981   3.582 -0.6962 -0.0417  0.2121
  118LYS    HD1 1052   6.595   6.962   3.479  0.7527  1.2159 -0.6247
  118LYS    HD2 1053   6.696   6.897   3.615 -0.0108  0.6192  0.6324
  118LYS     CE 1054   6.721   7.103   3.556 -0.0908 -0.5163  0.0283
  118LYS    HE1 1055   6.757   7.148   3.651 -0.5701  0.0718 -0.0572
  118LYS    HE2 1056   6.655   7.173   3.501 -0.8170 -0.5907  0.7610
  118LYS     NZ 1057   6.832   7.082   3.460 -0.1866  1.0237 -0.4712
  118LYS    HZ1 1058   6.877   6.990   3.480 -0.4662  0.7477 -1.0898
  118LYS    HZ2 1059   6.910   7.151   3.467  0.4039  0.3413 -0.0848
  118LYS    HZ3 1060   6.793   7.080   3.364 -0.0463 -0.1758 -0.5289
  118LYS      C 1061   6.329   6.968   3.896 -0.1083 -0.3482  0.1442
  118LYS      O 1062   6.388   6.989   4.002  0.2349  0.7673 -0.2442
  119ARG      N 1063   6.231   7.053   3.861  0.2692  0.2262  0.4480
  119ARG     HN 1064   6.174   7.037   3.780 -0.5063  1.1849  0.7685
  119ARG     CA 1065   6.187   7.169   3.932 -0.8116  0.1688 -0.0818
  119ARG     HA 1066   6.274   7.233   3.936  0.1950 -1.0729 -0.7433
  119ARG     CB 1067   6.084   7.250   3.852 -0.8004  0.2943  0.0293
  119ARG    HB1 1068   6.022   7.332   3.895 -0.4081  1.3773 -1.2902
  119ARG    HB2 1069   6.015   7.172   3.813 -0.7221 -0.0516  0.5671
  119ARG     CG 1070   6.153   7.320   3.734 -0.9898  0.4713  0.0217
  119ARG    HG1 1071   6.235   7.256   3.695 -0.5443  0.4547  0.9257
  119ARG    HG2 1072   6.204   7.412   3.770 -0.8266  0.4369 -0.1190
  119ARG     CD 1073   6.053   7.345   3.621 -0.4979  0.0656 -0.5110
  119ARG    HD1 1074   5.990   7.434   3.638  0.5924  1.0356 -1.2568
  119ARG    HD2 1075   5.981   7.260   3.613 -0.6272  0.1569 -0.3272
  119ARG     NE 1076   6.131   7.368   3.496 -0.2470  0.0283 -0.3640
  119ARG     HE 1077   6.201   7.301   3.472 -0.6249  0.0103 -1.5782
  119ARG     CZ 1078   6.097   7.462   3.403 -0.2160  0.0276 -0.3748
  119ARG    NH1 1079   5.996   7.550   3.430 -0.0392  0.1844 -0.2263
  119ARG   HH11 1080   5.939   7.540   3.511  0.0023 -0.8583 -0.2922
  119ARG   HH12 1081   5.967   7.604   3.351  0.5552  0.6666 -0.1256
  119ARG    NH2 1082   6.151   7.448   3.279 -0.1166 -0.0692 -0.3193
  119ARG   HH21 1083   6.228   7.388   3.257  0.0648  0.0969 -0.1451
  119ARG   HH22 1084   6.155   7.539   3.237 -1.6090  0.2927  0.2002
  119ARG      C 1085   6.144   7.151   4.074 -0.4318  0.2213  0.0407
  119ARG      O 1086   6.195   7.223   4.160  0.2006 -0.1381 -0.0211
  120THR      N 1087   6.061   7.048   4.099  0.0815 -0.2889 -0.2987
  120THR     HN 1088   6.027   6.985   4.030  0.2011 -1.6227  0.7789
  120THR     CA 1089   6.002   7.017   4.225  0.3053 -0.2193 -0.1784
  120THR     HA 1090   5.950   7.106   4.257  1.2166  0.2126  0.1739
  120THR     CB 1091   5.902   6.905   4.217  0.2142 -0.1566  0.1095
  120THR     HB 1092   5.938   6.820   4.155  0.8454 -0.4047  0.7859
  120THR    OG1 1093   5.796   6.958   4.138  0.6984  0.2286 -0.2976
  120THR    HG1 1094   5.830   6.973   4.049  1.9797 -0.5929 -0.0120
  120THR    CG2 1095   5.833   6.864   4.348 -0.2835  0.4327  0.0377
  120THR   HG21 1096   5.768   6.943   4.393 -0.1881  0.6768 -0.2454
  120THR   HG22 1097   5.905   6.809   4.411 -0.7783 -0.2856 -0.0062
  120THR   HG23 1098   5.762   6.786   4.313  0.1979  0.4238 -1.0039
  120THR      C 1099   6.105   6.975   4.325  0.3834  0.1311 -0.1143
  120THR      O 1100   6.100   7.010   4.443  0.6643  0.3613 -0.1716
  121PHE      N 1101   6.191   6.885   4.274 -0.1240 -0.3156 -0.1880
  121PHE     HN 1102   6.188   6.856   4.179 -0.8968  0.5795 -0.4679
  121PHE     CA 1103   6.299   6.824   4.344  0.2417  0.3844 -0.1355
  121PHE     HA 1104   6.267   6.767   4.430  0.1348  1.3599  0.4991
  121PHE     CB 1105   6.357   6.711   4.257 -0.3527 -0.3188  0.3578
  121PHE    HB1 1106   6.413   6.748   4.169  0.4026 -0.4431  0.7622
  121PHE    HB2 1107   6.268   6.653   4.226  0.3423 -1.2570  0.0099
  121PHE     CG 1108   6.446   6.626   4.342  0.1924 -0.4706 -0.3431
  121PHE    CD1 1109   6.393   6.538   4.434  0.3271  0.3209  0.5191
  121PHE    HD1 1110   6.286   6.543   4.438  0.2637 -0.4918  0.1069
  121PHE    CE1 1111   6.475   6.443   4.491  0.5947  0.4463  0.3465
  121PHE    HE1 1112   6.424   6.368   4.550 -1.1669  1.3529  0.1050
  121PHE     CZ 1113   6.609   6.443   4.463  0.4711  0.3574 -0.2888
  121PHE     HZ 1114   6.677   6.362   4.486  0.0948 -0.0340 -0.5397
  121PHE    CD2 1115   6.582   6.628   4.321  0.1584  0.1432 -0.5383
  121PHE    HD2 1116   6.618   6.709   4.259  1.2606  0.7888  0.8451
  121PHE    CE2 1117   6.665   6.533   4.375  0.2877  0.3004 -0.4603
  121PHE    HE2 1118   6.771   6.547   4.365  0.4679 -0.1535  0.5504
  121PHE      C 1119   6.401   6.921   4.392  0.4785 -0.0324  0.2146
  121PHE      O 1120   6.450   6.914   4.505  0.4539 -0.2867  0.2079
  122ILE      N 1121   6.430   7.025   4.312 -0.6358  0.1019 -0.0335
  122ILE     HN 1122   6.389   7.025   4.221 -0.4378  0.2700 -0.1251
  122ILE     CA 1123   6.506   7.134   4.364 -0.7881  0.2707 -0.1629
  122ILE     HA 1124   6.593   7.092   4.412 -0.4071 -0.0341 -1.0912
  122ILE     CB 1125   6.551   7.229   4.257 -0.2285  0.1590 -0.0291
  122ILE     HB 1126   6.466   7.270   4.198  0.0848  1.4895  0.3787
  122ILE    CG2 1127   6.634   7.346   4.312 -0.7778  0.4157  0.2687
  122ILE   HG21 1128   6.731   7.302   4.344 -0.7862  0.0702 -0.1651
  122ILE   HG22 1129   6.582   7.394   4.398  0.7179 -0.4782  1.8165
  122ILE   HG23 1130   6.659   7.421   4.234  0.2009 -0.1518  0.0032
  122ILE    CG1 1131   6.646   7.152   4.163 -0.1078 -0.6904  0.7548
  122ILE   HG11 1132   6.588   7.070   4.117 -1.4628  0.8440 -0.5395
  122ILE   HG12 1133   6.735   7.105   4.210  1.7032 -0.5175 -2.0183
  122ILE     CD 1134   6.699   7.244   4.053  0.1506 -0.6158  0.9368
  122ILE    HD1 1135   6.755   7.176   3.984 -0.6157 -1.2638  0.9154
  122ILE    HD2 1136   6.775   7.314   4.094 -0.0410 -0.2912  0.7497
  122ILE    HD3 1137   6.618   7.298   3.999  0.6877 -0.8805 -0.2101
  122ILE      C 1138   6.435   7.211   4.471 -0.4380 -0.4791  0.6244
  122ILE      O 1139   6.496   7.236   4.575  0.1518  0.0360  0.1696
  123VAL      N 1140   6.308   7.251   4.455 -0.2429 -0.0438  0.1441
  123VAL     HN 1141   6.270   7.220   4.368 -0.1175  0.2958 -0.0336
  123VAL     CA 1142   6.239   7.325   4.556  0.2428  0.1931  0.3052
  123VAL     HA 1143   6.295   7.413   4.583  0.7200 -0.1148  0.3408
  123VAL     CB 1144   6.101   7.361   4.507  0.2972  0.1241  0.1056
  123VAL     HB 1145   6.059   7.274   4.452 -0.2978  1.6503 -2.0814
  123VAL    CG1 1146   5.997   7.412   4.607  0.1015  0.2968 -0.1886
  123VAL   HG11 1147   5.972   7.331   4.679 -0.0546  0.1920 -0.3571
  123VAL   HG12 1148   5.901   7.445   4.562  0.3140  0.6315 -0.3982
  123VAL   HG13 1149   6.038   7.497   4.666 -1.1263  0.2550  0.8424
  123VAL    CG2 1150   6.113   7.477   4.407 -0.2469  0.2852  0.2237
  123VAL   HG21 1151   6.011   7.492   4.367  0.0104 -0.6962 -0.9270
  123VAL   HG22 1152   6.177   7.450   4.320 -1.7706 -0.2040 -0.8316
  123VAL   HG23 1153   6.147   7.568   4.460 -0.0714  0.0426  0.5334
  123VAL      C 1154   6.218   7.248   4.682  0.6326 -0.1866  0.1400
  123VAL      O 1155   6.253   7.302   4.787  0.0531  0.0377  0.2255
  124GLY      N 1156   6.179   7.119   4.674  0.3424 -0.0694 -0.4175
  124GLY     HN 1157   6.174   7.077   4.584  1.2799 -0.8835 -0.1223
  124GLY     CA 1158   6.156   7.038   4.789 -0.2351  0.5586 -0.0762
  124GLY    HA1 1159   6.143   6.938   4.750  1.4759  0.7005 -1.2269
  124GLY    HA2 1160   6.085   7.084   4.856 -0.3013  1.7531 -0.9133
  124GLY      C 1161   6.275   7.011   4.875 -0.0395  0.4726 -0.3721
  124GLY      O 1162   6.276   7.024   4.998  0.6264 -0.3464 -0.2740
  125VAL      N 1163   6.387   6.968   4.815 -0.0789 -0.2073  0.0194
  125VAL     HN 1164   6.384   6.961   4.716  0.8821 -0.4424 -0.0146
  125VAL     CA 1165   6.513   6.956   4.882 -0.0189  0.1576 -0.0249
  125VAL     HA 1166   6.497   6.894   4.969 -0.4713  1.0994  0.5965
  125VAL     CB 1167   6.615   6.889   4.794 -0.1801 -0.0165 -0.0820
  125VAL     HB 1168   6.625   6.931   4.692 -0.3352 -0.0084 -0.0946
  125VAL    CG1 1169   6.756   6.887   4.855 -0.1437  0.9427 -0.1038
  125VAL   HG11 1170   6.830   6.832   4.794 -0.2794  0.6233  0.0161
  125VAL   HG12 1171   6.758   6.846   4.958  1.7363 -0.2310 -0.5176
  125VAL   HG13 1172   6.788   6.993   4.862 -0.5036  0.9937  1.3868
  125VAL    CG2 1173   6.568   6.743   4.780 -0.4094 -0.0250  0.6919
  125VAL   HG21 1174   6.557   6.699   4.882 -1.5901  0.9794  1.0509
  125VAL   HG22 1175   6.647   6.685   4.728 -0.6622 -0.2475  0.5520
  125VAL   HG23 1176   6.468   6.742   4.732 -0.4323  1.2167  0.6460
  125VAL      C 1177   6.567   7.084   4.937 -0.6449  0.1649  0.5993
  125VAL      O 1178   6.627   7.089   5.044 -0.0533 -0.3432  0.3071
  126ALA      N 1179   6.556   7.197   4.866 -1.1032 -0.0555  0.3053
  126ALA     HN 1180   6.520   7.191   4.773 -0.1839  0.8978 -0.1645
  126ALA     CA 1181   6.593   7.328   4.912  0.1103 -0.2472 -0.0357
  126ALA     HA 1182   6.688   7.313   4.960 -0.2452 -0.9918  0.4716
  126ALA     CB 1183   6.589   7.436   4.802  0.6400 -0.0299  0.1549
  126ALA    HB1 1184   6.488   7.429   4.756 -0.2587  1.7608  1.5809
  126ALA    HB2 1185   6.665   7.413   4.724 -0.2681 -0.1765 -0.7223
  126ALA    HB3 1186   6.604   7.541   4.835  0.4209  0.1092 -0.1855
  126ALA      C 1187   6.504   7.371   5.024 -0.1571  0.0760 -0.3663
  126ALA      O 1188   6.560   7.420   5.121 -0.0586  0.2652 -0.5193
  127LEU      N 1189   6.374   7.336   5.024 -0.2340  0.3585  0.0365
  127LEU     HN 1190   6.328   7.306   4.941 -0.9558  0.9614  0.1936
  127LEU     CA 1191   6.299   7.348   5.145 -0.5073  0.2935 -0.1286
  127LEU     HA 1192   6.307   7.452   5.173 -1.4213  0.0583  1.1781
  127LEU     CB 1193   6.154   7.319   5.102 -0.3493 -0.1819 -0.3500
  127LEU    HB1 1194   6.141   7.222   5.049 -0.5902 -0.4580  0.1934
  127LEU    HB2 1195   6.126   7.400   5.030 -0.3046 -0.0596 -0.2298
  127LEU     CG 1196   6.057   7.316   5.221  0.3039  0.4724  0.2126
  127LEU     HG 1197   6.087   7.237   5.293 -0.2514 -0.2271 -0.3017
  127LEU    CD1 1198   6.035   7.451   5.292 -0.5623  0.4907 -0.0756
  127LEU   HD11 1199   6.126   7.469   5.352  0.2369 -1.5527 -0.5075
  127LEU   HD12 1200   5.951   7.437   5.363 -0.5242 -0.5628 -0.2041
  127LEU   HD13 1201   6.007   7.532   5.221  1.2021  1.0814 -0.1901
  127LEU    CD2 1202   5.920   7.267   5.171  0.4931 -0.5792  0.6747
  127LEU   HD21 1203   5.927   7.173   5.112 -1.1063  0.2012 -0.9063
  127LEU   HD22 1204   5.883   7.340   5.097 -0.3162 -1.3184  0.3138
  127LEU   HD23 1205   5.847   7.262   5.254 -0.5124  0.0701 -0.1342
  127LEU      C 1206   6.342   7.269   5.263  0.1921  0.1771 -0.4558
  127LEU      O 1207   6.325   7.310   5.378 -1.0384 -0.1311 -0.4997
  128PHE      N 1208   6.390   7.146   5.240 -0.0223  0.0426 -0.1896
  128PHE     HN 1209   6.365   7.110   5.151  0.1365  0.3424 -0.3588
  128PHE     CA 1210   6.458   7.065   5.337 -0.2007  0.2461  0.1069
  128PHE     HA 1211   6.393   7.056   5.422 -0.3913  0.6557  0.0100
  128PHE     CB 1212   6.485   6.919   5.297 -0.3723  0.1416  0.3839
  128PHE    HB1 1213   6.563   6.913   5.218 -0.3001 -0.9061  0.5042
  128PHE    HB2 1214   6.396   6.880   5.242 -0.7650 -0.0279  1.1126
  128PHE     CG 1215   6.511   6.818   5.404 -0.1528 -0.1170  0.0856
  128PHE    CD1 1216   6.634   6.793   5.461  0.0551 -0.2058 -0.3924
  128PHE    HD1 1217   6.722   6.853   5.446 -0.6598  1.0628  0.1709
  128PHE    CE1 1218   6.648   6.689   5.549 -0.3540  0.2586  0.2401
  128PHE    HE1 1219   6.746   6.652   5.575 -0.1344 -0.6895 -1.5889
  128PHE     CZ 1220   6.539   6.615   5.591 -0.0582 -0.6631 -0.5337
  128PHE     HZ 1221   6.559   6.538   5.664  1.3097  0.3988  0.3096
  128PHE    CD2 1222   6.402   6.747   5.449 -0.2731  0.1396  0.2036
  128PHE    HD2 1223   6.308   6.770   5.401  0.0113  1.4264  0.1972
  128PHE    CE2 1224   6.415   6.644   5.540 -0.1653  0.0581  0.0979
  128PHE    HE2 1225   6.330   6.585   5.572  0.2564  0.0846  1.3831
  128PHE      C 1226   6.580   7.129   5.393 -0.1404  0.2992 -0.0855
  128PHE      O 1227   6.594   7.131   5.516 -1.0005  0.0719  0.0254
  129THR      N 1228   6.663   7.192   5.308  0.1750 -0.1262 -0.0957
  129THR     HN 1229   6.626   7.179   5.217 -0.0103 -0.4743  0.0263
  129THR     CA 1230   6.781   7.268   5.337  0.4307 -0.6724  0.3287
  129THR     HA 1231   6.845   7.199   5.391  0.5482 -0.8137  0.0157
  129THR     CB 1232   6.848   7.319   5.213 -0.6702  0.1680  0.0466
  129THR     HB 1233   6.795   7.391   5.148 -0.5084 -0.1701 -0.4706
  129THR    OG1 1234   6.887   7.206   5.135 -0.3986 -0.0548  0.4933
  129THR    HG1 1235   6.804   7.178   5.095  0.2112 -0.8823 -0.2661
  129THR    CG2 1236   6.982   7.382   5.255 -0.0417 -0.6955 -0.5580
  129THR   HG21 1237   7.057   7.316   5.302  0.1727  0.4604  0.8758
  129THR   HG22 1238   6.979   7.478   5.312  1.7494 -2.1546  2.4858
  129THR   HG23 1239   7.024   7.420   5.160  0.4683  0.9368  0.2305
  129THR      C 1240   6.752   7.379   5.432 -0.6472 -0.7848  0.1533
  129THR      O 1241   6.821   7.387   5.533 -0.2934  0.3238 -0.1533
  130ILE      N 1242   6.653   7.468   5.410  0.4517  0.5713  0.4204
  130ILE     HN 1243   6.594   7.469   5.330  0.5197  1.0819  0.3718
  130ILE     CA 1244   6.608   7.566   5.504 -0.3884  0.2891  0.3237
  130ILE     HA 1245   6.702   7.608   5.533  0.3235 -0.5564 -0.6058
  130ILE     CB 1246   6.532   7.682   5.446 -0.0692  0.1393 -0.4253
  130ILE     HB 1247   6.527   7.765   5.520 -0.5770 -0.7762  0.6492
  130ILE    CG2 1248   6.621   7.743   5.337  0.4709  0.1171 -0.0059
  130ILE   HG21 1249   6.583   7.840   5.298  0.4176 -0.1876 -0.7449
  130ILE   HG22 1250   6.602   7.678   5.250  1.4310  0.0511 -0.1831
  130ILE   HG23 1251   6.728   7.736   5.364  0.2023  0.1616  1.1762
  130ILE    CG1 1252   6.395   7.638   5.392  0.1453 -0.6227 -0.3770
  130ILE   HG11 1253   6.332   7.607   5.478  0.4258 -0.3692 -0.0778
  130ILE   HG12 1254   6.403   7.553   5.321  0.6591  1.1951 -2.7759
  130ILE     CD 1255   6.317   7.743   5.312 -0.2822 -0.7018 -0.0724
  130ILE    HD1 1256   6.244   7.799   5.373  0.1927 -0.9170  0.7231
  130ILE    HD2 1257   6.257   7.689   5.235  0.0520  0.1083 -0.9487
  130ILE    HD3 1258   6.386   7.813   5.261 -0.0810  0.1734  1.3072
  130ILE      C 1259   6.543   7.510   5.626 -0.3265 -0.0613  0.1974
  130ILE      O 1260   6.578   7.552   5.736  0.1257  0.3457 -0.0958
  131SER      N 1261   6.461   7.404   5.614  0.1005 -0.3715 -0.0682
  131SER     HN 1262   6.442   7.359   5.527 -0.3910  0.2512 -0.2973
  131SER     CA 1263   6.380   7.353   5.720  0.1665 -0.4221 -0.0449
  131SER     HA 1264   6.333   7.442   5.759  0.5096 -0.0150 -0.5418
  131SER     CB 1265   6.264   7.262   5.677  0.2465 -0.4066 -0.2861
  131SER    HB1 1266   6.211   7.244   5.773 -0.0669  2.1690  0.1536
  131SER    HB2 1267   6.287   7.175   5.610 -1.0784 -0.0292 -1.3230
  131SER     OG 1268   6.173   7.334   5.595  0.4864  0.2323  0.0030
  131SER    HG1 1269   6.220   7.351   5.513  0.4089  1.2460  0.1485
  131SER      C 1270   6.466   7.294   5.826  0.2318 -0.7562 -0.2823
  131SER      O 1271   6.435   7.301   5.945  0.5478 -0.0752 -0.2259
  132SER      N 1272   6.583   7.238   5.790  0.1145 -0.5925 -0.9411
  132SER     HN 1273   6.611   7.241   5.694  1.2693  0.5846 -0.6263
  132SER     CA 1274   6.682   7.190   5.881 -0.0276  0.4065 -0.2237
  132SER     HA 1275   6.630   7.113   5.937 -0.3702 -0.3593 -1.4976
  132SER     CB 1276   6.796   7.120   5.805 -0.2770 -0.3484  0.0724
  132SER    HB1 1277   6.875   7.089   5.876 -1.1972  0.1313  1.3726
  132SER    HB2 1278   6.840   7.194   5.735  0.2343 -0.5043  0.2175
  132SER     OG 1279   6.752   7.008   5.729  0.3569 -0.2090 -0.5205
  132SER    HG1 1280   6.689   7.034   5.662 -0.7489  0.6080  0.7395
  132SER      C 1281   6.741   7.293   5.972 -0.1746  0.3079 -0.0105
  132SER      O 1282   6.764   7.270   6.090 -0.3050 -0.2222 -0.0794
  133VAL      N 1283   6.768   7.415   5.924  0.0195  0.3374  0.1697
  133VAL     HN 1284   6.751   7.431   5.827  0.6066  0.9337  0.1481
  133VAL     CA 1285   6.810   7.533   5.994 -0.1446  0.1466  0.5962
  133VAL     HA 1286   6.906   7.511   6.038 -0.1360  0.1381  0.5748
  133VAL     CB 1287   6.836   7.650   5.904  0.6363 -0.7209 -0.3578
  133VAL     HB 1288   6.746   7.694   5.858  1.1575  1.1116  0.2030
  133VAL    CG1 1289   6.914   7.762   5.977 -0.5146  0.1411 -0.3933
  133VAL   HG11 1290   7.010   7.712   6.003 -0.6251 -0.4200 -0.9928
  133VAL   HG12 1291   6.866   7.794   6.071 -0.3487  0.1708 -0.3172
  133VAL   HG13 1292   6.928   7.846   5.906 -0.9939  1.1838  0.6864
  133VAL    CG2 1293   6.927   7.600   5.790 -0.0785 -0.6806 -0.9546
  133VAL   HG21 1294   6.973   7.678   5.725 -0.4772  0.1969 -0.2355
  133VAL   HG22 1295   6.871   7.527   5.728  0.1761 -1.4844 -0.2665
  133VAL   HG23 1296   7.001   7.541   5.847  0.5573  1.0893  0.2198
  133VAL      C 1297   6.714   7.580   6.098 -0.5023  0.0497  0.3181
  133VAL      O 1298   6.755   7.627   6.205 -0.6821  0.0005  0.4091
  134LEU      N 1299   6.583   7.569   6.071 -0.4352 -0.1010  0.0533
  134LEU     HN 1300   6.564   7.527   5.982  1.0875 -1.0516  0.0947
  134LEU     CA 1301   6.477   7.591   6.164 -0.5375 -0.1947 -0.0415
  134LEU     HA 1302   6.502   7.686   6.209 -1.1170  0.3454 -0.7889
  134LEU     CB 1303   6.345   7.605   6.086  0.0417  0.7101 -0.9149
  134LEU    HB1 1304   6.313   7.504   6.051 -0.4041  0.3293  0.4477
  134LEU    HB2 1305   6.348   7.673   5.998  0.6006  1.1093 -0.5955
  134LEU     CG 1306   6.227   7.661   6.168  0.0983 -0.4514  0.0151
  134LEU     HG 1307   6.212   7.618   6.269 -1.9850  0.3811  0.1505
  134LEU    CD1 1308   6.231   7.812   6.196  0.5752 -0.4663  0.0348
  134LEU   HD11 1309   6.235   7.871   6.102  0.4010 -0.4164  0.0584
  134LEU   HD12 1310   6.325   7.825   6.255  0.0520 -0.7281  0.9659
  134LEU   HD13 1311   6.147   7.846   6.260  0.5104  0.2667 -0.4292
  134LEU    CD2 1312   6.100   7.620   6.091  0.2072 -0.2812 -0.2596
  134LEU   HD21 1313   6.108   7.646   5.983 -1.2205 -1.5045 -0.7362
  134LEU   HD22 1314   6.010   7.667   6.136  0.4376  0.9164 -0.9819
  134LEU   HD23 1315   6.086   7.510   6.099 -0.6081 -0.1231  1.7130
  134LEU      C 1316   6.471   7.489   6.272  0.7633 -0.3634 -0.0967
  134LEU      O 1317   6.427   7.529   6.381 -0.0813  0.3195 -0.6579
  135CYS      N 1318   6.506   7.363   6.242  0.3886 -0.5249  0.1190
  135CYS     HN 1319   6.518   7.341   6.145 -0.9565  0.6592 -0.3817
  135CYS     CA 1320   6.529   7.260   6.339 -0.3925 -0.3249  0.5310
  135CYS     HA 1321   6.445   7.266   6.407  0.6612 -0.5062  1.9515
  135CYS     CB 1322   6.529   7.117   6.282 -0.6741  0.1323 -0.6897
  135CYS    HB1 1323   6.622   7.071   6.243 -0.3421  0.5095 -0.3620
  135CYS    HB2 1324   6.466   7.123   6.191 -1.0515  0.3998 -0.4191
  135CYS     SG 1325   6.452   6.988   6.384  0.3446  0.1763  0.1771
  135CYS    HG1 1326   6.519   6.998   6.498 -0.0376  1.9274  0.3020
  135CYS      C 1327   6.651   7.287   6.420  0.0842 -0.2123 -0.2041
  135CYS      O 1328   6.645   7.267   6.541 -0.4675  0.5812 -0.0823
  136ALA      N 1329   6.763   7.331   6.359  0.2943 -0.4535 -0.0007
  136ALA     HN 1330   6.763   7.336   6.259 -1.3084  1.4800 -0.0364
  136ALA     CA 1331   6.884   7.366   6.426  0.2657 -0.0839 -0.1323
  136ALA     HA 1332   6.914   7.276   6.478  1.4740  0.5925  0.4276
  136ALA     CB 1333   6.997   7.392   6.325 -0.2816  0.2883 -0.6652
  136ALA    HB1 1334   6.974   7.481   6.264 -1.3016  0.1548 -0.5037
  136ALA    HB2 1335   7.011   7.302   6.261  2.2557 -0.0076  0.0839
  136ALA    HB3 1336   7.093   7.406   6.380 -0.6622 -0.5483  0.2673
  136ALA      C 1337   6.864   7.471   6.529  0.3677 -0.0107 -0.1827
  136ALA      O 1338   6.905   7.451   6.643  0.3688  0.1296 -0.1566
  137VAL      N 1339   6.788   7.580   6.508  0.6576  0.0898 -0.7329
  137VAL     HN 1340   6.752   7.615   6.421  0.0024  1.3784  0.0060
  137VAL     CA 1341   6.765   7.676   6.611  0.2131 -0.2923 -0.4618
  137VAL     HA 1342   6.843   7.665   6.686 -0.3332 -1.0942  0.0185
  137VAL     CB 1343   6.775   7.816   6.556  0.1545 -0.0781  0.0639
  137VAL     HB 1344   6.756   7.889   6.637 -1.9113 -0.0738 -0.3212
  137VAL    CG1 1345   6.907   7.847   6.484 -0.5110  0.4579 -0.9615
  137VAL   HG11 1346   6.991   7.837   6.557 -1.5696 -1.0425  0.1763
  137VAL   HG12 1347   6.919   7.953   6.452  0.0380  0.0879 -2.1216
  137VAL   HG13 1348   6.926   7.781   6.397  0.1372  0.3041 -0.7174
  137VAL    CG2 1349   6.662   7.852   6.459 -0.0002  0.4549  0.4354
  137VAL   HG21 1350   6.663   7.956   6.419 -1.7119  0.4682  0.3014
  137VAL   HG22 1351   6.565   7.851   6.513  0.3030  0.6025  0.9965
  137VAL   HG23 1352   6.665   7.783   6.371  1.2918  0.0433  0.7539
  137VAL      C 1353   6.637   7.664   6.686  0.2060  0.3408 -0.3619
  137VAL      O 1354   6.612   7.750   6.771 -0.1715 -0.1432  0.0239
  138ALA      N 1355   6.567   7.551   6.666  0.1039  0.2712  0.3447
  138ALA     HN 1356   6.572   7.505   6.579 -1.4149  0.3367  0.1663
  138ALA     CA 1357   6.458   7.509   6.748 -0.2878  0.4139 -0.0943
  138ALA     HA 1358   6.379   7.575   6.717  0.3444  1.5565  0.5931
  138ALA     CB 1359   6.414   7.365   6.717 -0.3484  0.4910 -0.3677
  138ALA    HB1 1360   6.330   7.327   6.779  0.0077 -0.8806 -0.6617
  138ALA    HB2 1361   6.495   7.290   6.726 -0.9971 -0.4106 -1.4960
  138ALA    HB3 1362   6.377   7.362   6.613 -0.4312  1.7991 -0.4068
  138ALA      C 1363   6.466   7.536   6.895 -0.1585  0.0102 -0.0276
  138ALA      O 1364   6.562   7.489   6.956 -0.0699 -0.3608 -0.4421
  139TRP      N 1365   6.377   7.614   6.958  0.0992  0.7268 -0.5282
  139TRP     HN 1366   6.290   7.636   6.915 -0.1371 -1.4570 -1.4349
  139TRP     CA 1367   6.396   7.658   7.093  0.0641 -0.0200 -0.2731
  139TRP     HA 1368   6.480   7.613   7.144  0.0221  0.5690  0.3421
  139TRP     CB 1369   6.413   7.810   7.098  0.3235 -0.0418 -0.4654
  139TRP    HB1 1370   6.505   7.849   7.049  0.3219  0.6504  0.0381
  139TRP    HB2 1371   6.419   7.841   7.205  0.4567  0.9680 -0.7417
  139TRP     CG 1372   6.299   7.890   7.043  0.5275  0.6658  0.0964
  139TRP    CD1 1373   6.185   7.919   7.112 -0.1796 -0.2860 -0.6203
  139TRP    HD1 1374   6.169   7.883   7.213 -0.3050 -0.0400 -0.5499
  139TRP    NE1 1375   6.103   7.998   7.036 -0.0544  0.3689 -0.0877
  139TRP    HE1 1376   6.007   8.012   7.052 -0.0786  0.3135 -0.1910
  139TRP    CE2 1377   6.171   8.035   6.923 -0.1396  0.2841 -0.1665
  139TRP    CD2 1378   6.293   7.969   6.924  0.1270  0.7638  0.1814
  139TRP    CE3 1379   6.379   7.988   6.820  0.0591 -0.0756 -0.0496
  139TRP    HE3 1380   6.479   7.950   6.813  0.1030 -0.3673  1.4538
  139TRP    CZ3 1381   6.339   8.071   6.718 -0.1237  0.6058  0.5541
  139TRP    HZ3 1382   6.407   8.081   6.635 -0.9077 -0.1725 -0.2316
  139TRP    CZ2 1383   6.129   8.119   6.825 -0.7472  0.4263  0.2053
  139TRP    HZ2 1384   6.032   8.166   6.830 -0.7105  0.8205 -1.5682
  139TRP    CH2 1385   6.213   8.126   6.717 -0.3862  0.0222  0.4510
  139TRP    HH2 1386   6.173   8.184   6.634 -0.3762 -1.9587 -1.0823
  139TRP      C 1387   6.277   7.619   7.174 -0.0306  0.3649 -0.2247
  139TRP      O 1388   6.283   7.616   7.297 -0.1899 -0.2190 -0.2238
  140ASP      N 1389   6.159   7.586   7.119 -0.2159  0.5263  0.0709
  140ASP     HN 1390   6.149   7.587   7.020 -0.4832  0.2493  0.0925
  140ASP     CA 1391   6.039   7.540   7.182  0.0431 -0.1713  0.0594
  140ASP     HA 1392   6.073   7.486   7.269  0.2041  0.1200  0.1775
  140ASP     CB 1393   5.947   7.656   7.222  0.4915  0.0537  0.4506
  140ASP    HB1 1394   5.996   7.713   7.304  1.6232  1.0253 -0.8173
  140ASP    HB2 1395   5.852   7.608   7.254  0.1582  0.1755 -0.3235
  140ASP     CG 1396   5.902   7.745   7.108 -0.2650 -0.3955  0.3828
  140ASP    OD1 1397   5.892   7.698   6.991  0.7011  0.7277 -0.1985
  140ASP    OD2 1398   5.865   7.862   7.138 -0.1848 -0.3249  0.2066
  140ASP      C 1399   5.968   7.436   7.101 -0.0398  0.0511 -0.1535
  140ASP      O 1400   6.013   7.396   6.994 -0.0756  0.2012 -0.2254
  141GLU      N 1401   5.853   7.383   7.148  0.0319  0.0462  0.0125
  141GLU     HN 1402   5.814   7.415   7.235  1.1124  0.3259  0.4293
  141GLU     CA 1403   5.778   7.287   7.074  0.1828 -0.2977  0.3032
  141GLU     HA 1404   5.839   7.198   7.064  0.6562 -0.0085  0.5451
  141GLU     CB 1405   5.657   7.253   7.163  0.4612 -0.3093  0.6848
  141GLU    HB1 1406   5.583   7.204   7.097  0.1228  0.8205  0.1669
  141GLU    HB2 1407   5.607   7.347   7.198  0.9936  0.5978 -0.7948
  141GLU     CG 1408   5.677   7.150   7.274  0.4665  0.0206  0.9915
  141GLU    HG1 1409   5.750   7.193   7.346  1.4531  0.1274 -0.0166
  141GLU    HG2 1410   5.706   7.058   7.220 -1.1898 -0.0708  0.1312
  141GLU     CD 1411   5.551   7.131   7.356 -0.2746 -0.0375 -0.1226
  141GLU    OE1 1412   5.502   7.234   7.410  0.5371  0.3100 -0.0221
  141GLU    OE2 1413   5.511   7.013   7.373  0.3331 -0.2000  0.2328
  141GLU      C 1414   5.737   7.337   6.940  0.5629  0.0952  0.3319
  141GLU      O 1415   5.758   7.267   6.842  0.4463 -0.1980  0.5157
  142ALA      N 1416   5.687   7.461   6.929  0.1608 -0.0943  0.0096
  142ALA     HN 1417   5.682   7.512   7.015  1.2576  1.0973 -0.5648
  142ALA     CA 1418   5.628   7.517   6.811 -0.0669 -0.3854 -0.0170
  142ALA     HA 1419   5.554   7.452   6.767 -1.1534  0.9969 -0.3744
  142ALA     CB 1420   5.571   7.657   6.840  0.4211 -0.0634 -0.5746
  142ALA    HB1 1421   5.484   7.660   6.909  1.4859  1.0090  0.8411
  142ALA    HB2 1422   5.539   7.704   6.744 -0.5046  0.1201 -0.1989
  142ALA    HB3 1423   5.644   7.725   6.890 -0.9040  0.6796  0.4919
  142ALA      C 1424   5.731   7.532   6.705  0.4418 -0.7491  0.4194
  142ALA      O 1425   5.701   7.491   6.593 -0.2319  0.1215  0.2620
  143THR      N 1426   5.850   7.584   6.738  0.1520 -0.3965  0.9313
  143THR     HN 1427   5.873   7.603   6.834 -0.9792  0.7389  1.0340
  143THR     CA 1428   5.961   7.584   6.648 -0.1658 -0.3818  0.5329
  143THR     HA 1429   5.919   7.626   6.558  0.7694  0.5174  0.4683
  143THR     CB 1430   6.072   7.676   6.693 -0.3296  0.0871  0.0048
  143THR     HB 1431   6.155   7.670   6.619 -0.5933  1.1092 -0.4036
  143THR    OG1 1432   6.112   7.673   6.829  0.5855  0.7461 -0.2348
  143THR    HG1 1433   6.035   7.710   6.872  0.3710  0.6694 -0.5421
  143THR    CG2 1434   6.019   7.818   6.667 -0.4334  0.1175  0.3679
  143THR   HG21 1435   6.112   7.879   6.666  0.8916 -1.7238 -0.6835
  143THR   HG22 1436   5.948   7.850   6.746 -0.7149 -0.4883  0.3716
  143THR   HG23 1437   5.967   7.829   6.569 -0.1469 -0.8741  0.0853
  143THR      C 1438   6.021   7.457   6.599  0.5465  0.1694 -0.0748
  143THR      O 1439   6.067   7.440   6.486  0.0290 -0.2328 -0.2333
  144LEU      N 1440   6.021   7.355   6.686 -0.6844  0.1939 -0.0102
  144LEU     HN 1441   5.976   7.378   6.772  1.2073 -0.8000  1.4241
  144LEU     CA 1442   6.050   7.219   6.651 -0.0129  0.3560 -0.1245
  144LEU     HA 1443   6.140   7.225   6.592 -0.3179 -1.0986 -0.8203
  144LEU     CB 1444   6.067   7.135   6.779 -0.1892  0.2195 -0.1885
  144LEU    HB1 1445   5.975   7.139   6.841 -0.2195  0.4070 -0.2445
  144LEU    HB2 1446   6.147   7.182   6.839 -1.0389  1.6284 -0.0635
  144LEU     CG 1447   6.123   6.993   6.765  0.1444  0.3158  0.1462
  144LEU     HG 1448   6.036   6.927   6.746  0.2733  0.0906  0.3225
  144LEU    CD1 1449   6.238   6.970   6.666 -0.0928 -0.3475  0.0118
  144LEU   HD11 1450   6.317   7.042   6.697 -1.2045  1.1553 -0.4102
  144LEU   HD12 1451   6.205   7.001   6.565  0.5405  0.5628  0.0521
  144LEU   HD13 1452   6.274   6.865   6.662  1.2794  0.0718  0.2563
  144LEU    CD2 1453   6.173   6.947   6.903 -0.5006  0.2683  0.3714
  144LEU   HD21 1454   6.200   6.840   6.886 -1.0743  0.1489  0.1912
  144LEU   HD22 1455   6.093   6.943   6.980 -0.1335  1.0640  0.8132
  144LEU   HD23 1456   6.267   6.998   6.933 -0.3577 -0.0971  0.5639
  144LEU      C 1457   5.950   7.155   6.561  0.0685 -0.4562  0.3432
  144LEU      O 1458   5.987   7.107   6.454 -0.7146 -0.3433  0.0102
  145VAL      N 1459   5.819   7.154   6.589 -0.0287 -0.2501 -0.0752
  145VAL     HN 1460   5.780   7.201   6.668 -2.3986 -0.9160 -0.6650
  145VAL     CA 1461   5.715   7.095   6.510 -0.2188  0.0223 -0.0346
  145VAL     HA 1462   5.741   6.994   6.481 -0.4848 -0.2932  0.7778
  145VAL     CB 1463   5.583   7.083   6.579 -0.1327  0.8410  0.2923
  145VAL     HB 1464   5.599   7.062   6.687 -0.0495  0.8420  0.2802
  145VAL    CG1 1465   5.502   7.214   6.580 -0.2446  0.7714  0.3244
  145VAL   HG11 1466   5.464   7.238   6.479  0.9309 -0.2095 -0.4032
  145VAL   HG12 1467   5.566   7.299   6.609 -0.1896  1.1229 -0.7507
  145VAL   HG13 1468   5.414   7.196   6.646 -1.2097  1.1063 -0.8052
  145VAL    CG2 1469   5.504   6.964   6.521  0.3396  0.4639  0.4085
  145VAL   HG21 1470   5.476   6.984   6.416  1.1295 -0.3421  0.0198
  145VAL   HG22 1471   5.419   6.935   6.586  0.6072 -0.2894  0.4336
  145VAL   HG23 1472   5.567   6.873   6.511  0.4115  0.6147 -0.6932
  145VAL      C 1473   5.700   7.162   6.378 -0.1992 -0.0516 -0.0764
  145VAL      O 1474   5.698   7.091   6.277  0.1713  0.5639 -0.5361
  146ILE      N 1475   5.702   7.296   6.364  0.8782 -0.0109  0.3152
  146ILE     HN 1476   5.696   7.361   6.439 -0.1628  0.3228 -0.0271
  146ILE     CA 1477   5.704   7.361   6.236 -0.2427  0.1111  0.3401
  146ILE     HA 1478   5.627   7.316   6.175 -0.4725 -0.1658  0.8192
  146ILE     CB 1479   5.669   7.506   6.249 -0.3986  0.1179 -0.0928
  146ILE     HB 1480   5.735   7.558   6.322 -0.5194  0.6187 -0.3326
  146ILE    CG2 1481   5.674   7.576   6.112 -0.4965  0.0492 -0.1326
  146ILE   HG21 1482   5.775   7.593   6.069 -0.5272  0.4851 -0.0431
  146ILE   HG22 1483   5.626   7.677   6.114  0.0277  0.3226 -0.7121
  146ILE   HG23 1484   5.619   7.524   6.030 -0.0827 -0.3282 -0.1756
  146ILE    CG1 1485   5.532   7.529   6.313 -0.4768  0.4454 -0.3695
  146ILE   HG11 1486   5.524   7.640   6.324  1.2546  0.5809  0.0387
  146ILE   HG12 1487   5.527   7.487   6.416  0.0513 -0.0879 -0.5501
  146ILE     CD 1488   5.410   7.476   6.238 -0.7253 -0.5051  0.6527
  146ILE    HD1 1489   5.318   7.493   6.299 -1.1537 -0.4801  0.0196
  146ILE    HD2 1490   5.410   7.369   6.207  1.2697 -0.5191  0.4891
  146ILE    HD3 1491   5.398   7.539   6.148  1.0464 -0.0614  0.6667
  146ILE      C 1492   5.821   7.334   6.147 -0.4932  0.4213 -0.0963
  146ILE      O 1493   5.811   7.314   6.026 -0.0039  0.4361 -0.1439
  147ALA      N 1494   5.943   7.319   6.202 -0.2557  0.1633 -0.6764
  147ALA     HN 1495   5.957   7.329   6.300 -0.4197  1.5252 -0.7424
  147ALA     CA 1496   6.061   7.268   6.140 -0.0558  0.5727 -0.6460
  147ALA     HA 1497   6.080   7.322   6.048 -0.0210  1.6811 -0.0180
  147ALA     CB 1498   6.188   7.283   6.224 -0.5457  0.0701  0.2118
  147ALA    HB1 1499   6.284   7.260   6.172 -0.0899 -0.8170  1.3278
  147ALA    HB2 1500   6.186   7.223   6.318  0.7012 -0.3965 -0.0078
  147ALA    HB3 1501   6.210   7.390   6.244  1.6991 -0.3637  0.7381
  147ALA      C 1502   6.053   7.126   6.095  0.2847  0.4588 -0.3619
  147ALA      O 1503   6.090   7.099   5.981  0.6387 -0.5223 -0.0344
  148ARG      N 1504   6.004   7.035   6.181  0.2589  0.8077 -0.0007
  148ARG     HN 1505   5.993   7.064   6.276  0.2862  0.1431  0.2210
  148ARG     CA 1506   5.984   6.897   6.149 -0.5292  0.8584  0.2302
  148ARG     HA 1507   6.078   6.870   6.104 -0.5092  2.3802 -0.7790
  148ARG     CB 1508   5.951   6.800   6.264 -0.3393  0.8378  0.2674
  148ARG    HB1 1509   5.936   6.701   6.217  0.7893  1.1463 -0.8501
  148ARG    HB2 1510   5.853   6.829   6.307 -0.3747  2.1559 -0.5814
  148ARG     CG 1511   6.061   6.796   6.371  0.1441  0.4966 -0.2352
  148ARG    HG1 1512   6.037   6.708   6.433  1.3957  0.9522  1.0017
  148ARG    HG2 1513   6.067   6.880   6.444  0.1623  0.1679  0.1432
  148ARG     CD 1514   6.203   6.762   6.326  0.1208 -0.2244  0.2230
  148ARG    HD1 1515   6.269   6.757   6.416 -0.2293  0.1975  0.5109
  148ARG    HD2 1516   6.237   6.832   6.248  0.0792 -1.1258 -0.6452
  148ARG     NE 1517   6.198   6.628   6.260  0.5337 -0.5133  0.7518
  148ARG     HE 1518   6.142   6.552   6.293  0.1407 -1.0036 -0.8516
  148ARG     CZ 1519   6.308   6.576   6.199  0.2678 -0.0382 -0.1728
  148ARG    NH1 1520   6.410   6.658   6.159  0.4206  0.0798  0.4362
  148ARG   HH11 1521   6.482   6.621   6.101 -0.5384 -0.2927 -0.6089
  148ARG   HH12 1522   6.392   6.756   6.146 -0.2695 -0.0424  0.3698
  148ARG    NH2 1523   6.320   6.442   6.178 -0.3498 -0.1154 -0.0650
  148ARG   HH21 1524   6.253   6.370   6.197  0.3906 -0.6527  0.6475
  148ARG   HH22 1525   6.399   6.423   6.119  0.8220  1.6348  0.7812
  148ARG      C 1526   5.883   6.877   6.042  0.1267  0.2729 -0.2987
  148ARG      O 1527   5.909   6.804   5.946  0.7893  0.0058  0.0758
  149LEU      N 1528   5.770   6.949   6.049 -0.0022  0.0321  0.0925
  149LEU     HN 1529   5.747   6.997   6.134 -0.1367  0.0081  0.0696
  149LEU     CA 1530   5.660   6.955   5.957 -0.3204 -0.0634  0.4634
  149LEU     HA 1531   5.617   6.858   5.937 -1.3316  0.2813  0.8656
  149LEU     CB 1532   5.549   7.049   6.008 -0.2945  0.3411 -0.2120
  149LEU    HB1 1533   5.586   7.134   6.068  0.5846 -0.8859  1.1238
  149LEU    HB2 1534   5.498   6.985   6.083 -0.2239  1.0177  0.4241
  149LEU     CG 1535   5.444   7.085   5.902 -0.0463  0.1345 -0.5311
  149LEU     HG 1536   5.482   7.134   5.809 -0.4924 -0.0171 -0.7993
  149LEU    CD1 1537   5.346   6.977   5.851  0.2525 -0.3970  0.0013
  149LEU   HD11 1538   5.293   6.931   5.937 -0.0281 -0.7659 -0.3579
  149LEU   HD12 1539   5.404   6.900   5.795  0.5992  0.6561 -1.1799
  149LEU   HD13 1540   5.274   7.012   5.775  0.0427 -1.0934 -0.1365
  149LEU    CD2 1541   5.359   7.198   5.961 -0.3299 -0.1702 -0.3469
  149LEU   HD21 1542   5.277   7.235   5.895 -0.8157  0.7781  0.7283
  149LEU   HD22 1543   5.426   7.281   5.992  1.0265 -1.1855 -0.3983
  149LEU   HD23 1544   5.306   7.153   6.047  0.5164 -1.0283 -0.2373
  149LEU      C 1545   5.700   7.013   5.826 -0.1592 -0.0249  0.5317
  149LEU      O 1546   5.651   6.965   5.724  0.3404  0.1556  0.2017
  150SER      N 1547   5.780   7.121   5.820 -0.1873 -0.0367 -0.1417
  150SER     HN 1548   5.804   7.169   5.904 -1.4018 -0.1033  0.2689
  150SER     CA 1549   5.830   7.173   5.696 -0.2369 -0.2342 -0.2455
  150SER     HA 1550   5.743   7.186   5.633 -0.2362  1.5139  0.0164
  150SER     CB 1551   5.893   7.310   5.723  0.0221 -0.5855  1.0534
  150SER    HB1 1552   5.924   7.354   5.626 -2.4633  0.0600  0.4047
  150SER    HB2 1553   5.984   7.317   5.786  0.2809  0.8321  0.6110
  150SER     OG 1554   5.794   7.399   5.775 -0.0047 -0.2771  0.4953
  150SER    HG1 1555   5.781   7.380   5.868 -1.0737  1.6514  0.8325
  150SER      C 1556   5.924   7.081   5.626 -0.5549 -0.5923 -0.2127
  150SER      O 1557   5.920   7.054   5.506 -0.5101 -0.3266 -0.2749
  151GLN      N 1558   6.018   7.021   5.702 -0.0540 -0.0058 -0.3493
  151GLN     HN 1559   6.028   7.031   5.801 -0.0914 -0.1489 -0.3306
  151GLN     CA 1560   6.104   6.919   5.651 -0.0506 -0.2647  0.1576
  151GLN     HA 1561   6.157   6.968   5.570 -1.0609  0.8000  0.0824
  151GLN     CB 1562   6.199   6.871   5.762 -0.2897  0.3894  0.6599
  151GLN    HB1 1563   6.239   6.771   5.733 -1.6357  0.1024 -0.4327
  151GLN    HB2 1564   6.142   6.869   5.857 -0.4222  1.2617  0.6119
  151GLN     CG 1565   6.324   6.956   5.786  0.1899  0.0561 -0.4816
  151GLN    HG1 1566   6.296   7.056   5.827 -0.4373  0.1321 -1.0764
  151GLN    HG2 1567   6.399   6.956   5.704  0.2575 -0.5394 -0.4308
  151GLN     CD 1568   6.402   6.890   5.900 -0.3310  0.0764 -0.1064
  151GLN    OE1 1569   6.385   6.923   6.017 -0.2568  0.3998 -0.1859
  151GLN    NE2 1570   6.495   6.798   5.863 -0.0718 -0.0914  0.9053
  151GLN   HE21 1571   6.488   6.751   5.775 -2.5146  1.6045 -0.0391
  151GLN   HE22 1572   6.564   6.763   5.926  0.5584  0.8721  0.8006
  151GLN      C 1573   6.037   6.795   5.603  0.3856 -0.5212  0.1999
  151GLN      O 1574   6.074   6.739   5.500 -0.0667 -0.3922 -0.0378
  152GLY      N 1575   5.927   6.754   5.669  0.0794 -0.0968 -0.0409
  152GLY     HN 1576   5.903   6.804   5.752  0.6520  0.8617 -0.4212
  152GLY     CA 1577   5.844   6.642   5.637 -0.4850  0.2804  0.0762
  152GLY    HA1 1578   5.766   6.623   5.710 -1.2851  0.3145 -0.7288
  152GLY    HA2 1579   5.912   6.559   5.625 -0.2484  0.3478  0.8346
  152GLY      C 1580   5.776   6.676   5.509  0.6182  0.3112 -0.5262
  152GLY      O 1581   5.758   6.590   5.423  0.2005 -0.0770 -0.0626
  153VAL      N 1582   5.722   6.798   5.488 -0.5462  0.0731  0.7670
  153VAL     HN 1583   5.720   6.861   5.565  1.2488  0.1802  0.8116
  153VAL     CA 1584   5.661   6.840   5.365 -0.1000 -0.2733  0.4178
  153VAL     HA 1585   5.579   6.773   5.344 -0.8944  0.4398  1.0601
  153VAL     CB 1586   5.600   6.977   5.368 -0.5200 -0.4372 -0.2128
  153VAL     HB 1587   5.666   7.049   5.421  0.7972 -1.5291 -0.2557
  153VAL    CG1 1588   5.568   7.030   5.228 -0.1417  0.7464  0.1310
  153VAL   HG11 1589   5.526   6.954   5.159  0.1717 -0.6110  1.3533
  153VAL   HG12 1590   5.663   7.065   5.180  0.3778 -0.9223 -0.1906
  153VAL   HG13 1591   5.497   7.114   5.242 -0.1621  0.4596  2.3703
  153VAL    CG2 1592   5.468   6.961   5.446 -0.1854  0.2888  0.5216
  153VAL   HG21 1593   5.490   6.938   5.553 -1.3975 -0.8704  0.5634
  153VAL   HG22 1594   5.427   6.870   5.399 -0.1312  0.5251 -0.0020
  153VAL   HG23 1595   5.408   7.054   5.447 -0.1264  0.3840 -0.9828
  153VAL      C 1596   5.756   6.840   5.250 -0.1614  0.2618  0.3592
  153VAL      O 1597   5.728   6.777   5.148  0.6062 -0.0183  0.3031
  154GLY      N 1598   5.873   6.903   5.263  0.0744 -0.1411  0.2697
  154GLY     HN 1599   5.894   6.965   5.339 -0.1688  0.4780 -0.1503
  154GLY     CA 1600   5.978   6.893   5.166 -0.3114  0.1561 -0.1924
  154GLY    HA1 1601   6.058   6.947   5.214 -0.5778  1.2516 -0.9200
  154GLY    HA2 1602   5.940   6.943   5.078 -0.1754  2.2406  0.8176
  154GLY      C 1603   6.030   6.758   5.128 -0.0209  0.2338 -0.0884
  154GLY      O 1604   6.040   6.725   5.010  0.2352  0.2676 -0.0792
  155SER      N 1605   6.058   6.669   5.224  0.2457 -0.1028 -0.4698
  155SER     HN 1606   6.046   6.686   5.322  0.6218 -0.4413 -0.3561
  155SER     CA 1607   6.086   6.531   5.199  0.4537 -0.2007  0.2352
  155SER     HA 1608   6.163   6.520   5.123 -0.2308 -3.1086 -0.3087
  155SER     CB 1609   6.141   6.446   5.315  0.1320 -0.6331  0.0778
  155SER    HB1 1610   6.236   6.488   5.354 -0.1354  0.6729 -0.5678
  155SER    HB2 1611   6.160   6.342   5.279  1.5152  0.0702 -1.4886
  155SER     OG 1612   6.050   6.438   5.424  0.0229  0.3349  0.0702
  155SER    HG1 1613   6.049   6.523   5.469 -1.7856  0.2867  0.2504
  155SER      C 1614   5.976   6.448   5.142  0.3745 -0.2115  0.3996
  155SER      O 1615   6.011   6.367   5.056  0.1392  0.1186 -0.0208
  156ALA      N 1616   5.848   6.466   5.180  0.3075 -0.5690  0.3564
  156ALA     HN 1617   5.825   6.525   5.257 -0.8976  0.9541 -1.0087
  156ALA     CA 1618   5.739   6.398   5.118 -0.0026  0.1016  0.1399
  156ALA     HA 1619   5.761   6.292   5.126 -1.5745 -0.2229  1.1403
  156ALA     CB 1620   5.609   6.409   5.199  0.0192 -0.4093  0.2508
  156ALA    HB1 1621   5.629   6.389   5.307 -0.5531 -0.8552  0.2878
  156ALA    HB2 1622   5.530   6.339   5.164  0.0286 -0.1360 -0.3366
  156ALA    HB3 1623   5.577   6.514   5.179  0.3697 -0.1819  0.8328
  156ALA      C 1624   5.705   6.421   4.975 -0.2312  0.1646  0.2037
  156ALA      O 1625   5.662   6.326   4.909  0.4088  0.0859 -0.1213
  157ILE      N 1626   5.733   6.541   4.921  0.5457 -0.0164  0.1773
  157ILE     HN 1627   5.746   6.613   4.989 -0.5734  0.6409 -0.2367
  157ILE     CA 1628   5.707   6.569   4.783 -0.0792  0.1169  0.3127
  157ILE     HA 1629   5.639   6.499   4.737 -0.0169  0.8511 -0.9854
  157ILE     CB 1630   5.666   6.712   4.765  0.2092  0.1860  0.1908
  157ILE     HB 1631   5.662   6.738   4.657 -0.7899 -0.7210 -0.0255
  157ILE    CG2 1632   5.525   6.735   4.824  0.2820 -0.8224  0.8032
  157ILE   HG21 1633   5.519   6.730   4.934 -0.1020 -1.0729  0.7718
  157ILE   HG22 1634   5.453   6.665   4.778  1.9291 -2.6008  0.6511
  157ILE   HG23 1635   5.493   6.839   4.802 -1.2697 -1.4190 -0.1172
  157ILE    CG1 1636   5.756   6.821   4.826  0.6959 -0.1839  0.1380
  157ILE   HG11 1637   5.801   6.785   4.921 -0.5713 -0.7861  0.5549
  157ILE   HG12 1638   5.685   6.902   4.852  0.0462 -0.3592 -0.9423
  157ILE     CD 1639   5.865   6.880   4.736  0.1688 -0.1148 -0.4763
  157ILE    HD1 1640   5.815   6.951   4.667  0.8560  1.3000  0.3879
  157ILE    HD2 1641   5.910   6.798   4.676  0.3853 -1.3568  1.2178
  157ILE    HD3 1642   5.941   6.937   4.794  0.0872 -0.6751  0.2268
  157ILE      C 1643   5.826   6.546   4.695 -0.2251 -0.2781  0.2186
  157ILE      O 1644   5.824   6.508   4.578  0.1063 -0.0712  0.1472
  158ALA      N 1645   5.945   6.560   4.755 -0.1100 -0.0294 -0.0660
  158ALA     HN 1646   5.954   6.588   4.850  0.6733 -0.7256  0.0914
  158ALA     CA 1647   6.063   6.530   4.679 -0.1903  0.2247 -0.2889
  158ALA     HA 1648   6.042   6.560   4.577 -0.4027 -1.5733 -0.8430
  158ALA     CB 1649   6.189   6.597   4.736  0.1875 -0.7133  0.0261
  158ALA    HB1 1650   6.280   6.564   4.682  0.9688  0.0453  0.8245
  158ALA    HB2 1651   6.201   6.562   4.840 -1.3855 -1.4002  0.0283
  158ALA    HB3 1652   6.177   6.708   4.731  0.6331 -0.6770 -0.4045
  158ALA      C 1653   6.092   6.384   4.669  0.2310  0.2882  0.0036
  158ALA      O 1654   6.151   6.340   4.570  0.5889  0.3848  0.1729
  159SER      N 1655   6.053   6.299   4.766 -0.1729  0.0741 -0.3400
  159SER     HN 1656   5.993   6.320   4.842 -0.7596 -1.3404 -0.3560
  159SER     CA 1657   6.078   6.158   4.758  0.1428  0.0931  0.2241
  159SER     HA 1658   6.183   6.154   4.734 -0.2313  0.0103 -1.7563
  159SER     CB 1659   6.051   6.078   4.886 -0.5293 -0.4890 -0.2656
  159SER    HB1 1660   6.081   5.972   4.868  0.5995 -0.1978 -0.2775
  159SER    HB2 1661   5.944   6.076   4.913 -0.6238  0.0188 -0.6017
  159SER     OG 1662   6.117   6.137   4.997 -0.1735 -0.2129 -0.6181
  159SER    HG1 1663   6.071   6.217   5.023 -0.2053 -0.4335  0.0646
  159SER      C 1664   6.022   6.088   4.639  0.1225  0.0124  0.2858
  159SER      O 1665   6.101   6.013   4.581  0.0939  0.1068  0.1286
  160PRO      N 1666   5.902   6.100   4.592  0.1769 -0.1245  0.1173
  160PRO     CD 1667   5.790   6.164   4.659  0.4827  0.8436 -0.2738
  160PRO    HD1 1668   5.818   6.270   4.679 -0.3181  1.0813 -0.3230
  160PRO    HD2 1669   5.774   6.110   4.755 -0.0168 -0.3068 -0.9589
  160PRO     CA 1670   5.854   6.035   4.473  0.7223 -0.7836  0.2430
  160PRO     HA 1671   5.898   5.938   4.460 -0.0862 -1.0919 -0.3834
  160PRO     CB 1672   5.704   6.025   4.498  0.6036 -0.0172 -0.0851
  160PRO    HB1 1673   5.679   5.940   4.565  0.7751  0.6442  0.8486
  160PRO    HB2 1674   5.648   6.017   4.401 -0.5417 -1.0152  0.5958
  160PRO     CG 1675   5.665   6.154   4.571  0.3970 -0.0927 -0.0602
  160PRO    HG1 1676   5.672   6.240   4.501 -0.5281  0.6173  0.6580
  160PRO    HG2 1677   5.565   6.159   4.620 -0.2501  1.0204 -1.3506
  160PRO      C 1678   5.892   6.113   4.351  0.3718 -0.4619  0.3332
  160PRO      O 1679   5.910   6.045   4.250  0.1859 -0.1465  0.0856
  161THR      N 1680   5.906   6.246   4.352  0.3214 -0.4444 -0.4118
  161THR     HN 1681   5.880   6.302   4.431  0.0169 -0.0394 -0.7836
  161THR     CA 1682   5.973   6.310   4.243 -0.0071 -0.0316 -0.3782
  161THR     HA 1683   5.919   6.280   4.154  0.5859 -0.9049 -0.4681
  161THR     CB 1684   5.963   6.459   4.228  0.1754  0.0071 -0.1247
  161THR     HB 1685   6.034   6.504   4.155  1.3112 -1.0920  0.2351
  161THR    OG1 1686   5.980   6.536   4.347  0.7959 -0.9443  0.4303
  161THR    HG1 1687   5.908   6.513   4.407  0.2695 -0.8812 -0.1509
  161THR    CG2 1688   5.828   6.506   4.173  0.1272  0.5591  0.4449
  161THR   HG21 1689   5.744   6.438   4.200  0.9184 -0.6399  0.0205
  161THR   HG22 1690   5.839   6.493   4.063  0.5037 -1.1296  0.6287
  161THR   HG23 1691   5.791   6.609   4.193 -2.7076  0.0769 -1.1815
  161THR      C 1692   6.112   6.262   4.220 -0.2092 -0.6172 -0.4123
  161THR      O 1693   6.156   6.260   4.106  0.9159 -0.5338 -0.0018
  162GLY      N 1694   6.183   6.208   4.321  0.0876  0.3690 -0.0755
  162GLY     HN 1695   6.147   6.217   4.413 -0.2964  0.6100 -0.2465
  162GLY     CA 1696   6.314   6.151   4.308 -0.1918 -0.1145 -0.8841
  162GLY    HA1 1697   6.345   6.139   4.411 -1.5800  1.4711 -0.1888
  162GLY    HA2 1698   6.382   6.223   4.265  0.3230  0.2863  0.4960
  162GLY      C 1699   6.312   6.022   4.233 -0.5016 -0.1772 -0.7749
  162GLY      O 1700   6.397   5.990   4.149  0.3620  0.3455 -0.1358
  163LEU      N 1701   6.222   5.930   4.271  0.4756 -0.7875  0.2182
  163LEU     HN 1702   6.152   5.950   4.339  0.4074 -1.1424  0.2593
  163LEU     CA 1703   6.197   5.812   4.193 -0.2751 -0.3360 -0.2538
  163LEU     HA 1704   6.294   5.767   4.182  0.0384 -0.2596  1.5251
  163LEU     CB 1705   6.112   5.717   4.279  0.3545 -0.2657  0.4743
  163LEU    HB1 1706   6.013   5.761   4.304  0.1596 -1.4887  2.2337
  163LEU    HB2 1707   6.167   5.722   4.375  0.3662 -0.0021  0.4572
  163LEU     CG 1708   6.091   5.572   4.231  0.3178 -0.1402  0.0940
  163LEU     HG 1709   6.036   5.569   4.135  0.0676 -1.1086  0.2440
  163LEU    CD1 1710   6.219   5.489   4.208 -0.1217 -0.8987  0.3071
  163LEU   HD11 1711   6.198   5.387   4.171  0.5211 -0.6029 -1.0100
  163LEU   HD12 1712   6.282   5.483   4.299  1.0058 -0.4124 -0.3962
  163LEU   HD13 1713   6.280   5.545   4.134 -2.1435  0.5261 -0.4805
  163LEU    CD2 1714   6.006   5.514   4.345 -0.0150 -0.3117 -0.2383
  163LEU   HD21 1715   5.904   5.558   4.346 -0.2905 -0.8491 -1.4088
  163LEU   HD22 1716   6.039   5.535   4.449 -1.9839 -0.3365  0.4691
  163LEU   HD23 1717   6.001   5.404   4.337  0.3669 -0.4879  1.3007
  163LEU      C 1718   6.155   5.838   4.052  0.7082  0.5317 -0.4186
  163LEU      O 1719   6.205   5.772   3.960 -0.1420 -0.0021 -0.5252
  164ALA      N 1720   6.063   5.931   4.021 -0.0408 -0.1223 -0.2383
  164ALA     HN 1721   6.023   5.991   4.090 -0.9645  1.4291 -1.9558
  164ALA     CA 1722   6.023   5.982   3.893 -0.5134 -0.2113 -0.1305
  164ALA     HA 1723   5.978   5.900   3.839 -0.2668 -0.5787  0.2012
  164ALA     CB 1724   5.921   6.094   3.917 -0.5214 -0.2710  0.1297
  164ALA    HB1 1725   5.981   6.174   3.965 -0.4135 -0.8902  1.0961
  164ALA    HB2 1726   5.842   6.054   3.985  0.1157 -0.4798  0.7637
  164ALA    HB3 1727   5.871   6.132   3.825  0.7172 -0.3786 -0.6266
  164ALA      C 1728   6.139   6.036   3.816 -0.6561  0.6589  0.2329
  164ALA      O 1729   6.144   6.008   3.696  0.3072 -0.5519  0.5108
  165LEU      N 1730   6.241   6.110   3.862  0.0049  0.1704 -0.3906
  165LEU     HN 1731   6.229   6.146   3.954 -3.0660  0.4294 -0.6673
  165LEU     CA 1732   6.365   6.138   3.796  0.3916  0.1741  0.3036
  165LEU     HA 1733   6.345   6.189   3.703  0.4906 -0.2188  0.0603
  165LEU     CB 1734   6.453   6.236   3.875  0.3220  0.8216 -0.3939
  165LEU    HB1 1735   6.550   6.252   3.822  0.7046 -0.3253 -0.1000
  165LEU    HB2 1736   6.481   6.175   3.964 -1.0161  1.3790  0.4661
  165LEU     CG 1737   6.402   6.375   3.912 -0.0989  0.6355 -0.2672
  165LEU     HG 1738   6.294   6.362   3.935  0.1319  0.3986  0.8251
  165LEU    CD1 1739   6.461   6.420   4.047 -0.6238  0.0363  0.1743
  165LEU   HD11 1740   6.426   6.522   4.071 -0.9870 -0.3323  1.3685
  165LEU   HD12 1741   6.572   6.424   4.047 -0.6356  0.4718  0.6651
  165LEU   HD13 1742   6.420   6.355   4.128  0.6384 -0.3908  0.5300
  165LEU    CD2 1743   6.425   6.473   3.796 -0.2344  0.3229 -0.5607
  165LEU   HD21 1744   6.358   6.559   3.818  0.0130  0.3199  0.2585
  165LEU   HD22 1745   6.398   6.434   3.696 -1.6633  0.0684 -0.1159
  165LEU   HD23 1746   6.525   6.521   3.788 -0.3118  0.4702 -0.6456
  165LEU      C 1747   6.445   6.021   3.750 -0.0118  0.0352 -0.0736
  165LEU      O 1748   6.510   6.022   3.645  0.7306 -0.2953  0.3610
  166VAL      N 1749   6.446   5.908   3.823 -0.1688 -0.0655 -0.2232
  166VAL     HN 1750   6.401   5.914   3.912 -0.1904 -0.4090 -0.2103
  166VAL     CA 1751   6.517   5.789   3.790  0.2912  0.1424 -0.0081
  166VAL     HA 1752   6.618   5.819   3.771  0.0176  0.7193 -0.6299
  166VAL     CB 1753   6.523   5.684   3.897  0.2190  0.0587 -0.0851
  166VAL     HB 1754   6.418   5.657   3.919 -0.0038  0.8761 -0.0901
  166VAL    CG1 1755   6.601   5.559   3.854  0.0184  0.0273 -0.3618
  166VAL   HG11 1756   6.647   5.514   3.945 -0.2188  0.9169  0.2159
  166VAL   HG12 1757   6.674   5.571   3.770  0.1621 -0.3538 -0.2974
  166VAL   HG13 1758   6.536   5.477   3.816  1.2863 -0.7611 -0.9755
  166VAL    CG2 1759   6.585   5.754   4.020 -0.0762 -0.2132  0.2215
  166VAL   HG21 1760   6.681   5.798   3.988  0.2946  0.0166  1.5379
  166VAL   HG22 1761   6.593   5.685   4.107 -0.3719  0.4260  0.7653
  166VAL   HG23 1762   6.517   5.838   4.042 -1.4651 -1.4324  0.9372
  166VAL      C 1763   6.461   5.722   3.668 -0.0480  0.0402  0.1990
  166VAL      O 1764   6.518   5.654   3.583  0.4063  0.2152  0.3520
  167ALA      N 1765   6.329   5.742   3.662  0.0179  0.3809 -0.2199
  167ALA     HN 1766   6.280   5.789   3.736 -0.4705  0.4258 -0.5618
  167ALA     CA 1767   6.246   5.674   3.567  0.4015  0.3785 -0.5558
  167ALA     HA 1768   6.300   5.586   3.535  0.8080  0.6349 -0.5892
  167ALA     CB 1769   6.115   5.634   3.636  0.6598 -0.3307 -0.4685
  167ALA    HB1 1770   6.077   5.713   3.704  0.9030 -0.9687  0.4536
  167ALA    HB2 1771   6.125   5.540   3.696  0.2731 -0.7552 -1.0466
  167ALA    HB3 1772   6.039   5.604   3.561  1.0035  0.9777 -1.3938
  167ALA      C 1773   6.215   5.763   3.451 -0.2447  0.4428 -0.3440
  167ALA      O 1774   6.141   5.719   3.363  0.0829 -0.1894 -0.3158
  168THR      N 1775   6.274   5.884   3.448  0.2756  0.2148  0.1816
  168THR     HN 1776   6.344   5.913   3.512 -0.1906  0.3545  0.6390
  168THR     CA 1777   6.255   5.969   3.334  0.2948  0.1071  0.0997
  168THR     HA 1778   6.201   5.917   3.256  0.3706 -1.9117  1.2439
  168THR     CB 1779   6.166   6.088   3.352  0.5346  0.3347 -0.2188
  168THR     HB 1780   6.159   6.158   3.266 -2.2773  0.7344  0.1512
  168THR    OG1 1781   6.209   6.167   3.462 -0.2433  0.3231  0.1097
  168THR    HG1 1782   6.193   6.120   3.544  1.0011  0.6677  0.6056
  168THR    CG2 1783   6.023   6.042   3.383  0.7751 -0.6828 -0.5567
  168THR   HG21 1784   6.028   5.944   3.435 -0.0448 -0.7951 -0.6511
  168THR   HG22 1785   5.972   6.037   3.284  0.3885  0.9309 -0.4954
  168THR   HG23 1786   5.970   6.120   3.442  0.6624  0.2177 -1.7571
  168THR      C 1787   6.376   6.013   3.259  0.0628  0.3708 -0.1181
  168THR      O 1788   6.391   5.975   3.143  0.1892 -0.0723  0.0408
  169THR      N 1789   6.472   6.079   3.326  0.1899  0.0737 -0.0095
  169THR     HN 1790   6.464   6.087   3.425 -0.5630 -0.4563 -0.0065
  169THR     CA 1791   6.574   6.153   3.260 -0.1307  0.0200 -0.5692
  169THR     HA 1792   6.543   6.180   3.160  0.8400  0.0490 -0.8817
  169THR     CB 1793   6.601   6.281   3.333  0.4013 -0.5232  0.2151
  169THR     HB 1794   6.503   6.332   3.340  0.2111 -0.7003 -0.7879
  169THR    OG1 1795   6.689   6.362   3.256 -0.4654 -0.1999 -0.4716
  169THR    HG1 1796   6.636   6.387   3.180 -1.2429  0.9759  0.3940
  169THR    CG2 1797   6.662   6.264   3.473  0.8888 -0.3628  0.0278
  169THR   HG21 1798   6.576   6.238   3.539  0.4936  0.9348  0.0775
  169THR   HG22 1799   6.701   6.359   3.515  0.4585  0.2366 -0.8662
  169THR   HG23 1800   6.742   6.187   3.476  1.3934  0.0255 -1.5731
  169THR      C 1801   6.691   6.063   3.236  0.1472  0.1817  0.1573
  169THR      O 1802   6.792   6.097   3.174  0.1461 -0.2470 -0.0845
  170PHE      N 1803   6.690   5.935   3.277  0.0372  0.2551  0.3799
  170PHE     HN 1804   6.623   5.896   3.340  0.1651  0.3215  0.5596
  170PHE     CA 1805   6.797   5.845   3.253 -0.6963 -0.4983 -0.1898
  170PHE     HA 1806   6.889   5.893   3.220 -0.2946 -1.3673 -0.3944
  170PHE     CB 1807   6.827   5.753   3.372 -0.1355  0.0638  0.1151
  170PHE    HB1 1808   6.894   5.668   3.346 -0.2395  0.2242 -0.7109
  170PHE    HB2 1809   6.733   5.714   3.416 -0.2906 -0.1342 -0.3837
  170PHE     CG 1810   6.906   5.834   3.470  0.0833 -0.0472  0.0319
  170PHE    CD1 1811   7.042   5.851   3.460  0.0273  0.1476 -0.4557
  170PHE    HD1 1812   7.088   5.792   3.381 -1.0048 -0.7911 -0.4084
  170PHE    CE1 1813   7.108   5.940   3.541  0.2422 -0.0517 -0.4076
  170PHE    HE1 1814   7.208   5.966   3.508  0.2074  0.3225 -0.2289
  170PHE     CZ 1815   7.038   6.003   3.641 -0.5626 -0.1779 -0.8783
  170PHE     HZ 1816   7.088   6.071   3.707 -1.4753 -1.0174  0.7998
  170PHE    CD2 1817   6.841   5.896   3.574  0.2509  0.0626  0.0732
  170PHE    HD2 1818   6.737   5.867   3.581  0.7573 -1.9711  0.5617
  170PHE    CE2 1819   6.906   5.974   3.666 -0.3536 -0.0020  0.5659
  170PHE    HE2 1820   6.860   6.017   3.754  0.8665  0.9091  0.8067
  170PHE      C 1821   6.760   5.751   3.143 -0.3404  0.2309 -0.9569
  170PHE      O 1822   6.656   5.686   3.139 -0.2547  0.0331 -0.1825
  171ARG      N 1823   6.855   5.739   3.048  0.2623 -0.4164 -0.2971
  171ARG     HN 1824   6.935   5.798   3.043  0.1047 -0.1355  0.3060
  171ARG     CA 1825   6.836   5.644   2.943 -0.3770 -0.1742 -0.4079
  171ARG     HA 1826   6.745   5.673   2.892 -0.3347 -0.7611 -0.8342
  171ARG     CB 1827   6.934   5.659   2.826  0.2327 -0.6599  0.0288
  171ARG    HB1 1828   6.927   5.570   2.758 -0.5842 -0.5184 -0.0900
  171ARG    HB2 1829   7.034   5.665   2.875  0.4277  0.4072 -0.4516
  171ARG     CG 1830   6.906   5.788   2.749 -0.5225 -0.6733  0.2646
  171ARG    HG1 1831   6.991   5.801   2.678 -1.3909  1.8471 -0.5207
  171ARG    HG2 1832   6.909   5.880   2.811 -1.5823 -1.1076  1.0072
  171ARG     CD 1833   6.770   5.800   2.680 -0.3926 -0.0743  0.1019
  171ARG    HD1 1834   6.770   5.889   2.613  0.8182  0.0575  0.2388
  171ARG    HD2 1835   6.696   5.809   2.763 -0.4988  0.5228 -0.0444
  171ARG     NE 1836   6.760   5.677   2.597  0.1690 -0.0269 -0.0450
  171ARG     HE 1837   6.837   5.614   2.600 -0.2624 -0.5611  0.3753
  171ARG     CZ 1838   6.675   5.660   2.492  0.1211  0.1065 -0.0288
  171ARG    NH1 1839   6.584   5.755   2.456 -0.6146 -0.4575  0.2693
  171ARG   HH11 1840   6.560   5.822   2.526 -0.1889 -1.0603  1.0261
  171ARG   HH12 1841   6.510   5.722   2.399 -1.5732  1.6582  0.0849
  171ARG    NH2 1842   6.679   5.545   2.419 -0.1521 -0.0152  0.1439
  171ARG   HH21 1843   6.743   5.479   2.459  1.1348  0.2458 -1.3212
  171ARG   HH22 1844   6.599   5.518   2.366 -0.1950 -1.2103  0.7462
  171ARG      C 1845   6.819   5.501   2.981 -0.0895 -0.1210 -0.0699
  171ARG      O 1846   6.890   5.446   3.065  0.2231  0.7974  0.2864
  172LYS      N 1847   6.710   5.440   2.930  0.0705 -0.2823 -0.2238
  172LYS     HN 1848   6.649   5.492   2.870 -0.1132 -0.0724  0.1334
  172LYS     CA 1849   6.669   5.304   2.942  0.0539 -0.2595 -0.0322
  172LYS     HA 1850   6.656   5.290   3.048 -0.1868 -0.8799 -0.1336
  172LYS     CB 1851   6.531   5.259   2.890  0.1316 -0.3900 -0.1266
  172LYS    HB1 1852   6.504   5.154   2.914 -0.3840 -0.3237 -0.3771
  172LYS    HB2 1853   6.515   5.270   2.780 -1.0094  1.0890  0.1135
  172LYS     CG 1854   6.421   5.337   2.964 -0.1231 -0.2824 -0.6128
  172LYS    HG1 1855   6.440   5.446   2.968  0.0556 -0.3355  0.3626
  172LYS    HG2 1856   6.411   5.307   3.070 -1.5294  0.3200 -0.5340
  172LYS     CD 1857   6.277   5.309   2.921 -0.2785 -0.9937  0.3192
  172LYS    HD1 1858   6.216   5.351   3.004 -0.6253  0.4309 -0.5954
  172LYS    HD2 1859   6.265   5.198   2.919  0.6816 -1.1058 -0.2386
  172LYS     CE 1860   6.245   5.375   2.787  0.1825  0.2350  0.7891
  172LYS    HE1 1861   6.297   5.323   2.704 -0.4696 -0.4015  0.7585
  172LYS    HE2 1862   6.261   5.484   2.799  1.5176  0.0866  0.6530
  172LYS     NZ 1863   6.101   5.352   2.763  0.4066 -0.3670 -0.1006
  172LYS    HZ1 1864   6.085   5.255   2.729  0.3541 -0.2364 -0.4496
  172LYS    HZ2 1865   6.070   5.427   2.698  0.5577  0.3734  0.6515
  172LYS    HZ3 1866   6.046   5.370   2.850  0.6897 -0.0326  0.0151
  172LYS      C 1867   6.768   5.202   2.898 -0.1308 -0.4946  0.0929
  172LYS      O 1868   6.852   5.216   2.810 -0.2549 -0.1302  0.0293
  173GLY      N 1869   6.781   5.099   2.984  0.0604  0.3435  1.1061
  173GLY     HN 1870   6.720   5.085   3.062  0.5645 -0.7862  1.3389
  173GLY     CA 1871   6.897   5.015   2.987 -0.0837  0.0595 -0.0806
  173GLY    HA1 1872   6.940   5.004   2.889  0.3470 -0.9685  0.1956
  173GLY    HA2 1873   6.863   4.923   3.031 -0.6108  0.3006  0.0380
  173GLY      C 1874   7.007   5.060   3.077 -0.3183  0.5287 -0.0183
  173GLY      O 1875   6.969   5.118   3.179 -0.3956  0.3092  0.0811
  174PRO      N 1876   7.135   5.045   3.059 -0.3612 -0.2863  0.2619
  174PRO     CD 1877   7.191   5.007   2.931 -0.0564  0.8868  0.0292
  174PRO    HD1 1878   7.195   5.092   2.859  0.4352  0.7149 -0.1581
  174PRO    HD2 1879   7.138   4.924   2.880  0.9358  1.0912 -1.4840
  174PRO     CA 1880   7.243   5.068   3.151 -0.0551 -0.6833  0.0140
  174PRO     HA 1881   7.231   4.988   3.222  1.0905 -0.1802  0.8377
  174PRO     CB 1882   7.373   5.052   3.072  0.1422  0.4742  0.0606
  174PRO    HB1 1883   7.451   4.992   3.123 -0.2952 -1.5713 -1.4407
  174PRO    HB2 1884   7.412   5.151   3.041 -0.7346  1.0571  0.7125
  174PRO     CG 1885   7.334   4.957   2.957 -0.0209  0.8590 -0.2081
  174PRO    HG1 1886   7.396   4.956   2.864  0.4845 -0.2832  0.1138
  174PRO    HG2 1887   7.315   4.855   2.994  1.4223  0.5475 -0.1769
  174PRO      C 1888   7.233   5.186   3.242  0.8869 -0.2253 -0.4470
  174PRO      O 1889   7.242   5.176   3.364 -0.0194 -0.0025 -0.3472
  175ALA      N 1890   7.211   5.307   3.186 -0.1636 -0.3018 -0.2376
  175ALA     HN 1891   7.188   5.310   3.089 -0.0149 -0.0817 -0.2681
  175ALA     CA 1892   7.206   5.430   3.259 -0.1662  0.0343 -0.7884
  175ALA     HA 1893   7.301   5.430   3.309  0.1745  0.3221 -1.4203
  175ALA     CB 1894   7.202   5.556   3.172 -0.8818  0.4672 -0.1584
  175ALA    HB1 1895   7.115   5.558   3.102 -1.0954  0.1708  0.0952
  175ALA    HB2 1896   7.295   5.562   3.111 -1.0563 -2.4088 -0.9901
  175ALA    HB3 1897   7.201   5.644   3.239  0.2939  0.8088 -0.5265
  175ALA      C 1898   7.097   5.442   3.360 -0.0524  0.5314 -0.7169
  175ALA      O 1899   7.115   5.483   3.475 -0.2415 -0.5555 -0.2692
  176ARG      N 1900   6.975   5.396   3.326 -0.1813  0.5106 -0.2465
  176ARG     HN 1901   6.961   5.359   3.235  1.9084  0.8903 -0.8315
  176ARG     CA 1902   6.872   5.374   3.423  0.0958 -0.3903 -0.1380
  176ARG     HA 1903   6.855   5.466   3.476  0.0670 -0.3798 -0.1632
  176ARG     CB 1904   6.741   5.337   3.350 -0.1043  0.2629 -0.1222
  176ARG    HB1 1905   6.751   5.242   3.294 -0.8034 -0.6571  1.1952
  176ARG    HB2 1906   6.736   5.420   3.276 -0.1248  0.8288  0.4838
  176ARG     CG 1907   6.614   5.334   3.436  0.1179  0.1457  0.2063
  176ARG    HG1 1908   6.618   5.420   3.506 -0.7481 -0.4163  0.9944
  176ARG    HG2 1909   6.604   5.245   3.502 -0.4378 -0.2257 -0.3580
  176ARG     CD 1910   6.480   5.345   3.364  0.2732 -0.6038 -0.2193
  176ARG    HD1 1911   6.407   5.360   3.446  1.8455 -0.8882  1.3646
  176ARG    HD2 1912   6.459   5.252   3.306  0.1518 -0.3455 -0.5997
  176ARG     NE 1913   6.501   5.465   3.278 -0.2661 -0.0894  0.3479
  176ARG     HE 1914   6.590   5.493   3.241 -0.6115  1.5130  0.5799
  176ARG     CZ 1915   6.390   5.531   3.234 -0.0378 -0.2155 -0.4502
  176ARG    NH1 1916   6.264   5.485   3.260  0.0745 -0.1237  0.2884
  176ARG   HH11 1917   6.247   5.387   3.261 -0.8568 -0.1126 -2.1083
  176ARG   HH12 1918   6.186   5.547   3.248 -0.1161 -0.5100 -0.6297
  176ARG    NH2 1919   6.384   5.647   3.162  0.1699 -0.0127 -0.1440
  176ARG   HH21 1920   6.303   5.689   3.121 -0.5273  0.2855  1.4091
  176ARG   HH22 1921   6.475   5.689   3.163 -0.1251  0.6253  0.4492
  176ARG      C 1922   6.893   5.271   3.528  0.5785  0.1962  0.3589
  176ARG      O 1923   6.862   5.277   3.647 -0.6868 -0.4417  0.1071
  177ASN      N 1924   6.950   5.158   3.481  0.1134  0.0056  0.2330
  177ASN     HN 1925   6.971   5.142   3.385  0.0194 -1.4111  0.4095
  177ASN     CA 1926   6.995   5.049   3.562 -0.2129 -0.1660  0.1877
  177ASN     HA 1927   6.911   5.020   3.624  0.3071 -0.2042  0.9053
  177ASN     CB 1928   7.044   4.926   3.483 -0.6555 -0.5634  0.5112
  177ASN    HB1 1929   7.067   4.854   3.564  0.6396 -0.3054  0.4152
  177ASN    HB2 1930   7.138   4.938   3.424 -0.4313  0.3425  1.0092
  177ASN     CG 1931   6.930   4.870   3.399 -0.0973 -0.3914 -0.3910
  177ASN    OD1 1932   6.811   4.900   3.413 -0.0653 -0.3935 -0.1134
  177ASN    ND2 1933   6.967   4.794   3.292 -0.0780 -0.0213 -0.6516
  177ASN   HD21 1934   7.057   4.751   3.295 -0.2609 -0.4013  0.6653
  177ASN   HD22 1935   6.895   4.754   3.234 -0.1011 -0.2773 -0.4491
  177ASN      C 1936   7.091   5.090   3.667  0.4530 -0.9235 -0.1002
  177ASN      O 1937   7.089   5.050   3.784  0.0972  0.1964  0.3056
  178ALA      N 1938   7.193   5.173   3.637 -0.1990  0.0229  0.1776
  178ALA     HN 1939   7.224   5.202   3.547  1.2702  0.6947  0.8180
  178ALA     CA 1940   7.290   5.224   3.729 -0.2232  0.2153  0.0970
  178ALA     HA 1941   7.330   5.142   3.787  0.3158  0.0125 -0.5383
  178ALA     CB 1942   7.402   5.281   3.640  0.1597 -1.2571 -0.4125
  178ALA    HB1 1943   7.383   5.384   3.604  0.4247 -1.6036 -1.6451
  178ALA    HB2 1944   7.433   5.213   3.558  1.1072 -0.9944 -0.2901
  178ALA    HB3 1945   7.496   5.297   3.696  0.1915  0.6996 -0.8845
  178ALA      C 1946   7.232   5.322   3.826 -0.3533 -0.1674  0.4119
  178ALA      O 1947   7.249   5.311   3.948 -0.3686  0.3950  0.4718
  179ALA      N 1948   7.148   5.415   3.778 -0.5275 -0.2693  0.5144
  179ALA     HN 1949   7.131   5.415   3.680  0.0885  0.4528  0.3895
  179ALA     CA 1950   7.074   5.506   3.860 -0.6918  0.1211 -0.0571
  179ALA     HA 1951   7.148   5.564   3.913 -0.0536 -0.3099 -0.4453
  179ALA     CB 1952   6.992   5.595   3.764 -0.2993  0.6912  0.1217
  179ALA    HB1 1953   6.923   5.531   3.704 -1.3186  1.1462  0.7695
  179ALA    HB2 1954   7.060   5.646   3.692  1.0920 -0.1645  0.7358
  179ALA    HB3 1955   6.931   5.672   3.814 -0.4322  0.2943  0.5859
  179ALA      C 1956   6.989   5.437   3.961  0.2811 -0.8944  0.1037
  179ALA      O 1957   6.982   5.467   4.080 -0.2396 -0.0341 -0.1303
  180THR      N 1958   6.911   5.331   3.929 -0.4301 -0.2729 -0.3004
  180THR     HN 1959   6.906   5.305   3.833 -0.8812 -0.3207 -0.2664
  180THR     CA 1960   6.832   5.257   4.022 -0.3321  0.2030  0.1790
  180THR     HA 1961   6.759   5.322   4.067 -0.5278  0.7105 -0.8084
  180THR     CB 1962   6.753   5.149   3.953 -0.8207  0.2752  0.6133
  180THR     HB 1963   6.820   5.082   3.894  0.4567  0.3254  1.8856
  180THR    OG1 1964   6.661   5.201   3.858 -0.1767  0.4959  0.0978
  180THR    HG1 1965   6.706   5.220   3.776  0.4456 -1.3951 -0.1012
  180THR    CG2 1966   6.696   5.042   4.048  0.1599 -0.9246 -0.0793
  180THR   HG21 1967   6.637   5.090   4.130  0.5542 -0.9638  0.2350
  180THR   HG22 1968   6.776   4.976   4.087  0.7425  0.0309  0.4453
  180THR   HG23 1969   6.616   4.983   3.998 -0.4236 -0.3054  0.0953
  180THR      C 1970   6.909   5.201   4.137 -0.2766 -0.4588 -0.1661
  180THR      O 1971   6.865   5.205   4.251 -0.3565  0.0870 -0.2080
  181ALA      N 1972   7.032   5.153   4.111  0.1664  0.5160  0.0159
  181ALA     HN 1973   7.059   5.153   4.015  0.7650  0.6654  0.1776
  181ALA     CA 1974   7.128   5.104   4.205  0.4109  0.2021 -0.3865
  181ALA     HA 1975   7.080   5.024   4.260 -0.1464  0.1094 -0.9810
  181ALA     CB 1976   7.238   5.036   4.123  0.9270  0.6853 -0.1083
  181ALA    HB1 1977   7.198   4.946   4.073  0.1838  0.5984  0.6035
  181ALA    HB2 1978   7.315   5.003   4.196  0.4437  0.0269  0.1262
  181ALA    HB3 1979   7.290   5.110   4.058  1.2236 -0.0404 -0.7280
  181ALA      C 1980   7.166   5.209   4.304 -0.4556  0.0801  0.0965
  181ALA      O 1981   7.153   5.187   4.425 -0.2930  0.5726  0.2067
  182VAL      N 1982   7.202   5.330   4.259 -0.8274  0.1408 -0.0510
  182VAL     HN 1983   7.202   5.345   4.161  1.6789 -0.0189 -0.2132
  182VAL     CA 1984   7.243   5.437   4.345 -0.3286 -0.1621  0.0980
  182VAL     HA 1985   7.328   5.407   4.404  0.4112  0.6488 -0.4917
  182VAL     CB 1986   7.300   5.553   4.268 -0.1196 -0.2092  0.1801
  182VAL     HB 1987   7.220   5.591   4.201  0.3610 -0.5483 -0.6216
  182VAL    CG1 1988   7.349   5.668   4.357  0.7773 -0.0078 -0.5385
  182VAL   HG11 1989   7.372   5.747   4.282 -0.2797  0.5732 -0.2882
  182VAL   HG12 1990   7.434   5.616   4.407  0.7944  0.1886 -0.3583
  182VAL   HG13 1991   7.273   5.710   4.427  0.4022  0.4608 -1.2037
  182VAL    CG2 1992   7.411   5.509   4.170  0.1486 -0.6991  0.6910
  182VAL   HG21 1993   7.371   5.486   4.069 -0.1205  0.4423  0.5056
  182VAL   HG22 1994   7.478   5.428   4.206  0.3389 -1.3002 -0.8748
  182VAL   HG23 1995   7.484   5.591   4.156  0.7376 -1.4639 -1.5354
  182VAL      C 1996   7.137   5.480   4.440 -0.2081 -0.9453  0.6081
  182VAL      O 1997   7.160   5.498   4.560 -0.2215  0.3355  0.4485
  183PHE      N 1998   7.015   5.491   4.386  0.2635 -0.2675 -0.3950
  183PHE     HN 1999   7.000   5.474   4.289  0.5384 -0.6571 -0.3739
  183PHE     CA 2000   6.904   5.534   4.466  0.7079  0.1900 -0.0170
  183PHE     HA 2001   6.924   5.630   4.513 -0.7956  0.1213  0.8828
  183PHE     CB 2002   6.787   5.548   4.368  0.0872 -0.0284  0.6783
  183PHE    HB1 2003   6.759   5.451   4.321 -0.5420  0.5960 -0.3322
  183PHE    HB2 2004   6.814   5.604   4.276 -0.3780 -0.5686  0.1965
  183PHE     CG 2005   6.661   5.601   4.428 -0.0781 -0.1266  0.4255
  183PHE    CD1 2006   6.565   5.509   4.464  0.3321 -0.3658  0.9372
  183PHE    HD1 2007   6.588   5.403   4.465  0.6036 -0.3117  1.4798
  183PHE    CE1 2008   6.441   5.550   4.506  0.0773  0.0042 -0.1122
  183PHE    HE1 2009   6.364   5.480   4.536  0.3691 -0.5316 -0.5584
  183PHE     CZ 2010   6.413   5.684   4.508 -0.5411 -0.0851 -1.1536
  183PHE     HZ 2011   6.317   5.721   4.543  0.8838  3.1840  0.1764
  183PHE    CD2 2012   6.634   5.736   4.431 -0.0357 -0.1072 -0.0337
  183PHE    HD2 2013   6.722   5.795   4.407  0.2303 -0.1565  0.7501
  183PHE    CE2 2014   6.508   5.775   4.469 -0.0994 -0.1223 -0.2273
  183PHE    HE2 2015   6.492   5.882   4.463 -0.2080 -0.1265 -0.0182
  183PHE      C 2016   6.871   5.452   4.585 -0.6238  0.3417 -0.2504
  183PHE      O 2017   6.847   5.503   4.695  0.2743 -0.0190  0.1396
  184ALA      N 2018   6.883   5.319   4.565 -0.1246  0.3051  0.2247
  184ALA     HN 2019   6.899   5.288   4.472  1.0397  0.2949  0.3993
  184ALA     CA 2020   6.878   5.214   4.662 -0.1359 -0.1410 -0.2487
  184ALA     HA 2021   6.784   5.223   4.715  0.0802  0.6577  0.0291
  184ALA     CB 2022   6.864   5.068   4.616 -0.3407 -0.1927 -0.0265
  184ALA    HB1 2023   6.770   5.068   4.556 -0.7178  0.5146  0.5214
  184ALA    HB2 2024   6.867   4.998   4.702  2.2914  0.1673  0.3300
  184ALA    HB3 2025   6.947   5.047   4.545 -0.0685  0.6566  0.0165
  184ALA      C 2026   6.988   5.210   4.763 -0.2631  0.5000 -0.0747
  184ALA      O 2027   6.962   5.187   4.881  0.8886 -0.3215  0.0420
  185ALA      N 2028   7.113   5.238   4.721 -0.4216  0.4889 -0.5756
  185ALA     HN 2029   7.135   5.247   4.624  1.2765  1.3821 -0.1898
  185ALA     CA 2030   7.220   5.252   4.815 -0.6602  0.1286 -0.2406
  185ALA     HA 2031   7.223   5.160   4.871  0.4138 -0.2029 -0.7876
  185ALA     CB 2032   7.356   5.256   4.743 -0.0923 -0.1899  0.7723
  185ALA    HB1 2033   7.364   5.352   4.687  1.3086 -0.6698  0.0466
  185ALA    HB2 2034   7.364   5.174   4.668  0.9281  0.2362  0.3819
  185ALA    HB3 2035   7.438   5.248   4.817 -0.4785 -1.3015  1.1176
  185ALA      C 2036   7.220   5.367   4.909  0.6231  0.0707 -0.1421
  185ALA      O 2037   7.242   5.355   5.030  0.7918 -0.2163 -0.1984
  186MET      N 2038   7.178   5.487   4.864  0.0936  0.2599  0.7937
  186MET     HN 2039   7.134   5.492   4.775 -0.0660  0.9166  0.8991
  186MET     CA 2040   7.158   5.604   4.943 -0.2557  0.5761  0.2444
  186MET     HA 2041   7.255   5.631   4.981  0.1381 -0.6073  0.1449
  186MET     CB 2042   7.121   5.725   4.854 -0.3674 -0.2150 -0.8241
  186MET    HB1 2043   7.087   5.804   4.924 -0.6700 -0.2190 -0.9637
  186MET    HB2 2044   7.031   5.702   4.792 -1.0129  0.1250 -0.0505
  186MET     CG 2045   7.239   5.779   4.773 -0.1625  0.4318 -0.1114
  186MET    HG1 2046   7.196   5.860   4.709 -0.1708 -0.1398 -0.8466
  186MET    HG2 2047   7.281   5.705   4.702 -0.0883  0.6942 -0.3475
  186MET     SD 2048   7.370   5.862   4.869 -0.3359  0.2276  0.3107
  186MET     CE 2049   7.447   5.939   4.723 -0.4412  0.2884  0.2868
  186MET    HE1 2050   7.478   5.868   4.644 -0.4958 -0.1752  0.6704
  186MET    HE2 2051   7.530   6.004   4.758  0.7439  0.1674 -1.9361
  186MET    HE3 2052   7.370   6.007   4.679  0.9719  1.2835 -0.8675
  186MET      C 2053   7.067   5.593   5.060 -0.4963 -0.4347 -0.0193
  186MET      O 2054   7.099   5.656   5.161  0.0026 -0.1709 -0.3334
  187THR      N 2055   6.962   5.509   5.055 -0.4532 -0.4957  0.1257
  187THR     HN 2056   6.943   5.461   4.970  1.0412 -0.8627 -0.0626
  187THR     CA 2057   6.881   5.462   5.164 -0.5291 -0.3654  0.1246
  187THR     HA 2058   6.825   5.547   5.202  0.4286  0.5732 -0.4442
  187THR     CB 2059   6.795   5.351   5.112 -0.4882 -0.2843 -0.1203
  187THR     HB 2060   6.856   5.265   5.076 -0.4529 -0.1197 -0.4656
  187THR    OG1 2061   6.715   5.406   5.008 -0.0276 -0.1640 -0.4181
  187THR    HG1 2062   6.737   5.362   4.926  0.5542  0.8604 -0.8520
  187THR    CG2 2063   6.693   5.300   5.215  0.3661  0.2352  1.0355
  187THR   HG21 2064   6.634   5.376   5.270  0.0176  0.9422 -0.2326
  187THR   HG22 2065   6.746   5.238   5.291 -0.5706 -1.4533  0.4432
  187THR   HG23 2066   6.616   5.233   5.169 -0.2086  1.3703  0.2547
  187THR      C 2067   6.964   5.417   5.279  0.0766  0.2898 -0.0409
  187THR      O 2068   6.955   5.477   5.386  0.1733  0.1857  0.0250
  188ALA      N 2069   7.039   5.306   5.264 -0.1653  0.0569  0.4419
  188ALA     HN 2070   7.041   5.244   5.187 -0.0564  0.5516  0.0331
  188ALA     CA 2071   7.131   5.258   5.363  0.1133  0.3340  0.3197
  188ALA     HA 2072   7.070   5.228   5.447  0.4051 -0.4601  0.2631
  188ALA     CB 2073   7.205   5.137   5.305 -0.2766  0.0333  0.4428
  188ALA    HB1 2074   7.268   5.156   5.216 -0.4524  0.5078  0.4145
  188ALA    HB2 2075   7.139   5.050   5.284  0.2760 -0.3128  0.0749
  188ALA    HB3 2076   7.279   5.104   5.381  1.4316  0.5335 -0.8777
  188ALA      C 2077   7.237   5.355   5.401  0.0495  0.5388 -0.0168
  188ALA      O 2078   7.266   5.359   5.521 -0.1938 -0.2392  0.0798
  189ILE      N 2079   7.300   5.429   5.308 -0.1431  0.2434 -0.3892
  189ILE     HN 2080   7.264   5.430   5.215 -1.2225  1.2775 -0.0117
  189ILE     CA 2081   7.396   5.531   5.341 -0.1654  0.2901 -0.4728
  189ILE     HA 2082   7.472   5.480   5.398 -0.9135  0.1438  0.4417
  189ILE     CB 2083   7.457   5.588   5.216  0.0273  0.3704 -0.3429
  189ILE     HB 2084   7.377   5.635   5.155 -0.8192 -0.8757 -0.2626
  189ILE    CG2 2085   7.571   5.691   5.229  0.1960  0.2502 -0.8318
  189ILE   HG21 2086   7.601   5.708   5.124  1.5424 -2.5259 -1.0869
  189ILE   HG22 2087   7.653   5.667   5.300 -0.5821 -0.6859 -0.1869
  189ILE   HG23 2088   7.526   5.784   5.270 -0.6560  0.3336 -1.8672
  189ILE    CG1 2089   7.515   5.471   5.134 -0.0061 -0.1204  0.3157
  189ILE   HG11 2090   7.468   5.372   5.149  1.4291 -0.9443 -0.2790
  189ILE   HG12 2091   7.615   5.453   5.178 -0.2502 -1.2290  0.4814
  189ILE     CD 2092   7.537   5.484   4.983  0.2172  0.5518  0.3964
  189ILE    HD1 2093   7.606   5.404   4.948 -0.5279  0.3616 -0.7303
  189ILE    HD2 2094   7.591   5.573   4.946  0.6803  0.1064 -0.0209
  189ILE    HD3 2095   7.439   5.482   4.930  0.2148 -1.4991  0.2887
  189ILE      C 2096   7.354   5.635   5.438  0.3335  0.0484  0.0145
  189ILE      O 2097   7.429   5.672   5.528 -0.2133  0.1957  0.4226
  190GLY      N 2098   7.230   5.688   5.427  0.1601 -0.4829 -0.7344
  190GLY     HN 2099   7.173   5.662   5.350  0.2030 -0.7185 -0.6903
  190GLY     CA 2100   7.169   5.779   5.519  0.3637 -0.2812 -0.7976
  190GLY    HA1 2101   7.068   5.798   5.487 -0.0864 -1.4399 -0.2054
  190GLY    HA2 2102   7.231   5.867   5.532 -0.6662  0.3446  0.3172
  190GLY      C 2103   7.141   5.717   5.652 -0.4916  0.3505 -0.6645
  190GLY      O 2104   7.174   5.770   5.758 -0.1129 -0.1711 -0.5121
  191SER      N 2105   7.089   5.593   5.657  0.2084  0.0579 -0.2927
  191SER     HN 2106   7.073   5.545   5.571  0.0708 -0.4350 -0.0014
  191SER     CA 2107   7.063   5.526   5.780  0.3956 -0.0892 -0.3327
  191SER     HA 2108   6.992   5.588   5.832  0.9536 -0.0271  0.3909
  191SER     CB 2109   7.006   5.384   5.759 -0.1409  0.1274 -0.3588
  191SER    HB1 2110   7.082   5.307   5.735  0.1386  0.3597 -0.2368
  191SER    HB2 2111   6.949   5.393   5.664  0.8777 -1.1040 -1.1435
  191SER     OG 2112   6.918   5.342   5.862  0.3518 -0.2775 -0.0936
  191SER    HG1 2113   6.962   5.321   5.945 -0.6365 -0.5800  0.3898
  191SER      C 2114   7.178   5.519   5.876 -0.1336  0.0371  0.3245
  191SER      O 2115   7.188   5.557   5.992  0.5371  0.0304  0.2757
  192VAL      N 2116   7.284   5.461   5.817  0.0359  0.0578  0.6086
  192VAL     HN 2117   7.277   5.439   5.720  0.7199  2.5242 -0.1526
  192VAL     CA 2118   7.413   5.457   5.877 -0.0350  0.0300  0.7561
  192VAL     HA 2119   7.403   5.427   5.981 -1.0269 -1.7216  0.2445
  192VAL     CB 2120   7.504   5.357   5.811 -0.3914  0.2558 -0.1011
  192VAL     HB 2121   7.522   5.387   5.706 -2.8790 -0.1501 -0.7775
  192VAL    CG1 2122   7.637   5.336   5.885 -0.7347  0.3958  0.5729
  192VAL   HG11 2123   7.702   5.425   5.867  1.2117 -1.2979 -3.0148
  192VAL   HG12 2124   7.690   5.247   5.846 -0.8401  0.5008  0.1827
  192VAL   HG13 2125   7.610   5.318   5.991 -0.5670  0.9338  0.7138
  192VAL    CG2 2126   7.436   5.219   5.809  0.6116 -0.2679  0.3967
  192VAL   HG21 2127   7.369   5.203   5.896 -0.1368  1.7579  0.2804
  192VAL   HG22 2128   7.504   5.131   5.797  0.5513 -0.3177  0.4240
  192VAL   HG23 2129   7.372   5.228   5.719  0.1088  0.7033  0.8210
  192VAL      C 2130   7.480   5.588   5.902  0.4796 -0.0683 -0.0268
  192VAL      O 2131   7.520   5.609   6.017  0.0914 -0.6943  0.2354
  193MET      N 2132   7.481   5.687   5.811 -0.2536  0.0323  0.0559
  193MET     HN 2133   7.458   5.666   5.716 -0.3316 -0.2563  0.1381
  193MET     CA 2134   7.526   5.820   5.839  0.3841 -0.1346 -0.1318
  193MET     HA 2135   7.627   5.809   5.874  0.8877  0.5400 -1.2657
  193MET     CB 2136   7.523   5.911   5.715 -0.0845 -0.1051 -0.1009
  193MET    HB1 2137   7.417   5.933   5.687 -0.2385 -0.7275 -0.0482
  193MET    HB2 2138   7.564   5.859   5.626 -0.3883 -0.0388 -0.2831
  193MET     CG 2139   7.587   6.049   5.728 -0.0132 -0.1598  0.1410
  193MET    HG1 2140   7.542   6.113   5.807 -0.1774  0.4707 -0.4340
  193MET    HG2 2141   7.564   6.102   5.632  0.3924 -0.9904 -0.4347
  193MET     SD 2142   7.768   6.049   5.741  0.0096 -0.1524 -0.1656
  193MET     CE 2143   7.816   5.984   5.578 -0.4289 -1.4677  0.1970
  193MET    HE1 2144   7.764   5.887   5.567 -0.1821 -1.4728 -1.3521
  193MET    HE2 2145   7.926   5.975   5.567 -0.1655  1.0883 -0.7502
  193MET    HE3 2146   7.788   6.058   5.500  1.1678 -0.6877  0.2779
  193MET      C 2147   7.457   5.900   5.944  0.5388 -0.4348  0.2003
  193MET      O 2148   7.523   5.970   6.021  0.0611 -0.4597  0.6395
  194GLY      N 2149   7.325   5.884   5.959  0.3136  0.6531 -0.4462
  194GLY     HN 2150   7.292   5.828   5.883  0.2478  0.4317 -0.2586
  194GLY     CA 2151   7.240   5.934   6.063 -0.1305 -0.1836 -0.3818
  194GLY    HA1 2152   7.142   5.908   6.027  0.0207  0.4426 -1.3515
  194GLY    HA2 2153   7.269   6.035   6.090 -0.9863 -0.0560  0.1011
  194GLY      C 2154   7.263   5.870   6.195  0.7286  0.1840 -0.3368
  194GLY      O 2155   7.275   5.934   6.299  0.6950 -0.5754  0.1510
  195LEU      N 2156   7.284   5.737   6.197 -0.2132  0.0240 -0.1270
  195LEU     HN 2157   7.274   5.684   6.113 -1.4075 -0.3521  0.2160
  195LEU     CA 2158   7.308   5.665   6.318 -0.3266 -0.1306 -0.1950
  195LEU     HA 2159   7.232   5.694   6.389  0.7028  0.2379  0.8294
  195LEU     CB 2160   7.290   5.515   6.287  0.2162 -0.2543  0.0566
  195LEU    HB1 2161   7.366   5.483   6.213  0.1792  1.0129 -0.5912
  195LEU    HB2 2162   7.193   5.505   6.233  0.7549  0.7177 -1.2041
  195LEU     CG 2163   7.306   5.426   6.411  0.0511  0.0572  0.3058
  195LEU     HG 2164   7.407   5.432   6.455 -0.0843  0.8837  0.5248
  195LEU    CD1 2165   7.204   5.455   6.522 -0.3812  0.7014 -0.2419
  195LEU   HD11 2166   7.206   5.379   6.603 -0.6206  1.4690  0.5138
  195LEU   HD12 2167   7.103   5.456   6.475 -0.1269 -1.9600 -1.1448
  195LEU   HD13 2168   7.229   5.542   6.587  1.6132 -0.4698  0.7433
  195LEU    CD2 2169   7.277   5.280   6.371 -0.8433  0.2395  0.2518
  195LEU   HD21 2170   7.340   5.251   6.284 -0.4015  0.3957  0.5135
  195LEU   HD22 2171   7.167   5.261   6.363 -0.9058  0.4072  0.6460
  195LEU   HD23 2172   7.298   5.204   6.449 -0.5549 -0.0436 -0.0989
  195LEU      C 2173   7.440   5.705   6.374 -0.4102  0.0205 -0.0994
  195LEU      O 2174   7.441   5.754   6.487  0.4446  0.3766 -0.2417
  196VAL      N 2175   7.548   5.709   6.294 -0.0865 -0.3187  0.3026
  196VAL     HN 2176   7.536   5.686   6.197 -0.4779  1.6394 -0.2084
  196VAL     CA 2177   7.678   5.755   6.332 -0.2270 -0.2999  0.7815
  196VAL     HA 2178   7.705   5.700   6.421  1.8320 -2.6782 -1.0286
  196VAL     CB 2179   7.779   5.735   6.224 -0.5423  1.4339  0.0835
  196VAL     HB 2180   7.723   5.754   6.130  0.1776 -0.3416 -0.8078
  196VAL    CG1 2181   7.910   5.816   6.224  0.2121  0.2780 -0.5187
  196VAL   HG11 2182   7.929   5.841   6.330  0.7499 -1.4182 -0.1510
  196VAL   HG12 2183   7.900   5.913   6.171  0.8296  0.1314 -0.9330
  196VAL   HG13 2184   7.998   5.759   6.186  1.6019  1.1185  1.1268
  196VAL    CG2 2185   7.809   5.584   6.211  0.2398  1.5074  0.7571
  196VAL   HG21 2186   7.727   5.524   6.165  1.1698  0.4900  0.3369
  196VAL   HG22 2187   7.829   5.549   6.314 -0.2869  0.2031  0.4530
  196VAL   HG23 2188   7.891   5.559   6.141 -0.0334 -2.9180  1.4525
  196VAL      C 2189   7.679   5.900   6.369  0.2848 -0.0146 -0.2550
  196VAL      O 2190   7.737   5.931   6.473 -0.2874 -0.2640  0.1522
  197VAL      N 2191   7.612   5.988   6.293  0.1471  0.3541  0.2706
  197VAL     HN 2192   7.583   5.961   6.201 -1.0742  1.4840  0.2589
  197VAL     CA 2193   7.603   6.128   6.322  0.2753  0.5409 -0.5245
  197VAL     HA 2194   7.706   6.158   6.334  0.4896 -0.4925  0.7270
  197VAL     CB 2195   7.551   6.214   6.211 -0.0590 -0.1734 -0.9390
  197VAL     HB 2196   7.471   6.156   6.161 -0.0193  0.1028 -1.3373
  197VAL    CG1 2197   7.482   6.347   6.246  0.4627 -0.2522  0.4943
  197VAL   HG11 2198   7.445   6.391   6.151  0.7360 -0.0387  0.4835
  197VAL   HG12 2199   7.554   6.422   6.285  1.1270  0.0453 -1.1343
  197VAL   HG13 2200   7.396   6.333   6.316  1.1960 -0.1610  1.4635
  197VAL    CG2 2201   7.671   6.246   6.120  0.6435  0.4223  0.1524
  197VAL   HG21 2202   7.738   6.159   6.103  0.5392  0.0833  1.3046
  197VAL   HG22 2203   7.739   6.316   6.173  1.0349  0.0417  0.1686
  197VAL   HG23 2204   7.634   6.298   6.029 -0.0573 -0.0708  0.1340
  197VAL      C 2205   7.536   6.153   6.453  0.1403  0.1998 -0.5239
  197VAL      O 2206   7.575   6.239   6.531 -0.4318  0.2237 -0.2534
  198GLY      N 2207   7.434   6.073   6.490  0.1625  0.4322  0.0559
  198GLY     HN 2208   7.397   6.013   6.420 -0.9723  1.0238  0.0981
  198GLY     CA 2209   7.362   6.072   6.613  0.2253 -0.3574  0.0944
  198GLY    HA1 2210   7.291   5.992   6.591 -1.1750  0.8458 -0.0845
  198GLY    HA2 2211   7.317   6.168   6.632  0.7840 -0.1807  0.5875
  198GLY      C 2212   7.452   6.049   6.730  0.3240  0.1736  0.1261
  198GLY      O 2213   7.466   6.128   6.823 -0.1479 -0.3402  0.6501
  199GLY      N 2214   7.521   5.934   6.728  0.4876  0.2706 -0.5359
  199GLY     HN 2215   7.536   5.877   6.648  0.8101 -1.0167  0.3749
  199GLY     CA 2216   7.608   5.898   6.836  0.4161 -0.3318 -0.6710
  199GLY    HA1 2217   7.631   5.793   6.832 -0.8954 -0.7107  0.2464
  199GLY    HA2 2218   7.554   5.920   6.927  2.2970 -0.5922  0.6376
  199GLY      C 2219   7.737   5.972   6.845 -0.0400  0.3963  0.1991
  199GLY      O 2220   7.784   6.001   6.955  0.7260 -0.4042  0.1044
  200ALA      N 2221   7.796   6.016   6.733 -0.1182  0.1232  0.0500
  200ALA     HN 2222   7.779   5.982   6.641  1.2908 -1.0119  0.1346
  200ALA     CA 2223   7.905   6.108   6.747  0.0147  0.0340 -0.3598
  200ALA     HA 2224   7.982   6.057   6.804  0.9262  0.9641 -0.7047
  200ALA     CB 2225   7.953   6.128   6.602  0.2534 -0.1725 -0.3091
  200ALA    HB1 2226   8.033   6.204   6.596 -0.0403  0.0987 -0.8701
  200ALA    HB2 2227   7.870   6.158   6.534 -0.4410 -1.5437 -0.1415
  200ALA    HB3 2228   8.006   6.038   6.565  0.8390 -0.6293  1.4302
  200ALA      C 2229   7.874   6.238   6.814 -0.3490 -0.3501  0.2362
  200ALA      O 2230   7.945   6.288   6.900  0.0944 -0.0180 -0.3098
  201LEU      N 2231   7.771   6.307   6.760  0.1219  0.3840  0.2538
  201LEU     HN 2232   7.712   6.264   6.692 -0.4354  0.1630  0.8557
  201LEU     CA 2233   7.754   6.447   6.784  0.1595  0.4915 -0.3315
  201LEU     HA 2234   7.850   6.487   6.814  0.3861 -0.6751  0.6795
  201LEU     CB 2235   7.706   6.516   6.655 -0.3237 -0.2799 -0.5841
  201LEU    HB1 2236   7.690   6.619   6.694  0.1313 -0.7438  0.9840
  201LEU    HB2 2237   7.605   6.476   6.634 -0.5955 -0.2974  0.5874
  201LEU     CG 2238   7.805   6.527   6.538 -0.0652 -0.5261 -0.3889
  201LEU     HG 2239   7.803   6.425   6.495 -1.0049 -0.9396  0.5512
  201LEU    CD1 2240   7.769   6.625   6.425 -0.0108 -0.3922 -0.2905
  201LEU   HD11 2241   7.671   6.587   6.390 -0.0230 -0.5478 -0.0958
  201LEU   HD12 2242   7.842   6.617   6.341 -0.0289 -0.3393 -0.3099
  201LEU   HD13 2243   7.748   6.730   6.453 -2.4096 -0.2765 -1.9549
  201LEU    CD2 2244   7.952   6.546   6.579 -0.1692  0.1805 -0.3272
  201LEU   HD21 2245   7.977   6.485   6.668 -0.3823 -0.6436 -0.8199
  201LEU   HD22 2246   7.969   6.654   6.602  0.2583  0.1428 -0.4489
  201LEU   HD23 2247   8.020   6.506   6.501 -0.7619 -1.7370  0.0486
  201LEU      C 2248   7.654   6.464   6.893  0.1613  0.0500 -0.2557
  201LEU      O 2249   7.616   6.577   6.926  0.6425  0.0447  0.3489
  202THR      N 2250   7.598   6.360   6.956  0.3524  0.0969 -0.0051
  202THR     HN 2251   7.608   6.272   6.910 -0.9058  0.3920 -0.9593
  202THR     CA 2252   7.506   6.376   7.064  0.1289 -0.4150 -0.1126
  202THR     HA 2253   7.429   6.441   7.026 -0.4459 -0.7260  0.4753
  202THR     CB 2254   7.434   6.249   7.100  0.0966 -0.3169  0.1711
  202THR     HB 2255   7.366   6.210   7.021 -0.3541  0.5229  0.1187
  202THR    OG1 2256   7.343   6.273   7.207  0.2081 -0.2611  0.2531
  202THR    HG1 2257   7.291   6.193   7.220  0.4698 -0.4138  0.3735
  202THR    CG2 2258   7.528   6.141   7.155  0.7286  0.2293  0.1821
  202THR   HG21 2259   7.598   6.110   7.074 -0.0656  0.0646 -0.4684
  202THR   HG22 2260   7.462   6.053   7.170 -0.9472  1.1705 -1.0060
  202THR   HG23 2261   7.578   6.176   7.249  1.3029 -0.7609  0.2747
  202THR      C 2262   7.564   6.451   7.179  0.2196 -0.0737 -0.3796
  202THR      O 2263   7.500   6.539   7.237 -0.3066 -0.7876  0.1479
  203GLU      N 2264   7.686   6.423   7.227  0.0825 -0.1464 -0.0711
  203GLU     HN 2265   7.746   6.358   7.181  0.0177  0.3978 -0.9721
  203GLU     CA 2266   7.755   6.492   7.332  0.0001 -0.1752 -0.0009
  203GLU     HA 2267   7.684   6.516   7.411  0.3740  0.4709  0.1543
  203GLU     CB 2268   7.873   6.410   7.385  0.3461  0.0228 -0.4547
  203GLU    HB1 2269   7.925   6.467   7.465 -1.0789  0.9519 -0.1183
  203GLU    HB2 2270   7.952   6.389   7.309  0.6308 -0.5206 -0.0273
  203GLU     CG 2271   7.830   6.278   7.449  0.2175  0.4031  0.2604
  203GLU    HG1 2272   7.923   6.241   7.498  0.7208  0.2667 -0.7463
  203GLU    HG2 2273   7.805   6.212   7.363  1.2822  0.8251 -0.4058
  203GLU     CD 2274   7.721   6.288   7.555 -0.1638  0.6986 -0.1513
  203GLU    OE1 2275   7.746   6.342   7.667 -0.1441 -0.8364  0.6434
  203GLU    OE2 2276   7.614   6.227   7.532  0.3369 -0.1365 -0.3603
  203GLU      C 2277   7.806   6.629   7.300 -0.8407  0.1160 -0.1452
  203GLU      O 2278   7.831   6.718   7.380 -0.6295 -0.5213  0.5185
  204VAL      N 2279   7.830   6.653   7.170 -0.2136 -0.8003 -0.2157
  204VAL     HN 2280   7.808   6.578   7.107  0.0170 -1.0744  0.0228
  204VAL     CA 2281   7.864   6.780   7.115 -0.1274 -0.6072  0.2795
  204VAL     HA 2282   7.935   6.823   7.184 -1.0594  0.5900  0.5660
  204VAL     CB 2283   7.930   6.754   6.983  0.0568 -0.4561  0.3436
  204VAL     HB 2284   7.861   6.715   6.905 -0.0299  0.1391  0.1104
  204VAL    CG1 2285   8.001   6.883   6.938  0.0803 -0.4685  0.3477
  204VAL   HG11 2286   8.041   6.933   7.029 -0.1698  0.0110  0.1997
  204VAL   HG12 2287   7.931   6.959   6.896  1.4459  0.0650 -1.1738
  204VAL   HG13 2288   8.084   6.851   6.871  0.7683 -0.9034  1.3591
  204VAL    CG2 2289   8.037   6.645   7.005  0.2602 -0.1875  0.7037
  204VAL   HG21 2290   8.114   6.678   7.078  0.2493  0.1226  0.5798
  204VAL   HG22 2291   8.090   6.633   6.908 -2.0822  1.0677 -0.9356
  204VAL   HG23 2292   7.991   6.551   7.041 -1.2496  0.2286  0.0458
  204VAL      C 2293   7.759   6.886   7.112  0.0337 -0.4528  0.0306
  204VAL      O 2294   7.777   7.003   7.145 -0.1974 -0.2326 -0.6009
  205SER      N 2295   7.636   6.847   7.071  0.2987 -0.2759 -0.9656
  205SER     HN 2296   7.619   6.751   7.054 -0.1622 -0.3467 -0.1826
  205SER     CA 2297   7.520   6.931   7.069  0.4963  0.0483 -0.0201
  205SER     HA 2298   7.468   6.908   7.161  0.5651  1.0350  0.2850
  205SER     CB 2299   7.529   7.082   7.046 -0.1725  0.1791  0.5051
  205SER    HB1 2300   7.580   7.096   6.948 -0.2732 -1.3846  0.1880
  205SER    HB2 2301   7.595   7.121   7.126 -0.1716 -1.8723  1.6188
  205SER     OG 2302   7.404   7.149   7.051  0.2441  1.1135 -0.6431
  205SER    HG1 2303   7.403   7.193   7.136  0.3571  1.1384 -0.6543
  205SER      C 2304   7.448   6.875   6.951 -0.2483  0.8806  0.0243
  205SER      O 2305   7.497   6.864   6.839  0.2221 -0.0911  0.3053
  206TRP      N 2306   7.320   6.841   6.978 -0.0257 -0.0902 -0.0714
  206TRP     HN 2307   7.287   6.851   7.072 -0.5230  0.1242 -0.2656
  206TRP     CA 2308   7.219   6.793   6.889  0.0380 -0.0781 -0.1500
  206TRP     HA 2309   7.262   6.697   6.863  1.0062  0.2988 -0.0385
  206TRP     CB 2310   7.088   6.775   6.967  0.2782 -0.0417  0.2761
  206TRP    HB1 2311   7.108   6.695   7.041 -0.5264  0.2286  0.8181
  206TRP    HB2 2312   7.023   6.720   6.895  0.4375 -0.2637  0.3001
  206TRP     CG 2313   7.011   6.884   7.034 -0.0220 -0.2360  0.2599
  206TRP    CD1 2314   7.029   6.922   7.164 -0.6400  0.5608  0.1306
  206TRP    HD1 2315   7.106   6.885   7.231  0.1974 -0.6752 -1.3739
  206TRP    NE1 2316   6.931   7.010   7.201 -0.4577  0.6487  0.4156
  206TRP    HE1 2317   6.935   7.073   7.275  0.3192  0.5438  0.4762
  206TRP    CE2 2318   6.857   7.037   7.088  0.2953  0.2928 -0.1774
  206TRP    CD2 2319   6.903   6.961   6.981  0.1813 -0.0915  0.0426
  206TRP    CE3 2320   6.846   6.981   6.859 -0.1028  0.2157  0.2205
  206TRP    HE3 2321   6.879   6.924   6.774  1.5974  0.5050  0.6157
  206TRP    CZ3 2322   6.737   7.064   6.846 -0.9393 -0.7861  0.4927
  206TRP    HZ3 2323   6.703   7.092   6.747 -1.7486  0.2849  1.0243
  206TRP    CZ2 2324   6.748   7.117   7.078 -0.0445 -0.0599  0.5756
  206TRP    HZ2 2325   6.709   7.169   7.164 -0.1725  0.6575  0.0970
  206TRP    CH2 2326   6.682   7.124   6.958 -0.3804 -0.6804  0.7170
  206TRP    HH2 2327   6.607   7.199   6.943  0.1562 -0.1574  0.5676
  206TRP      C 2328   7.194   6.866   6.762  0.4354  0.4513  0.0675
  206TRP      O 2329   7.177   6.809   6.654  0.2969  0.7205 -0.0556
  207ARG      N 2330   7.213   6.998   6.782  0.8345  0.3490  0.4051
  207ARG     HN 2331   7.239   7.022   6.874  1.4079 -1.5633  0.8390
  207ARG     CA 2332   7.189   7.098   6.682 -0.5516 -0.2557  0.0831
  207ARG     HA 2333   7.087   7.089   6.647 -0.3333  1.3565 -1.1600
  207ARG     CB 2334   7.203   7.237   6.746 -0.0586 -0.0106 -0.5398
  207ARG    HB1 2335   7.165   7.310   6.672  1.8337  0.3325 -1.2974
  207ARG    HB2 2336   7.309   7.253   6.775 -0.3250  1.2985 -0.1783
  207ARG     CG 2337   7.116   7.252   6.871  0.1348  0.0773 -0.4152
  207ARG    HG1 2338   7.130   7.182   6.956 -0.4093  0.4013 -0.0474
  207ARG    HG2 2339   7.013   7.220   6.845  0.6927 -2.1361 -0.3049
  207ARG     CD 2340   7.112   7.390   6.935  0.3104  0.0521 -0.3484
  207ARG    HD1 2341   7.097   7.477   6.868  1.4315  1.0813  0.6414
  207ARG    HD2 2342   7.209   7.415   6.982  0.3321  0.8317 -0.7748
  207ARG     NE 2343   7.006   7.393   7.040  0.1999 -0.1951 -0.4523
  207ARG     HE 2344   7.041   7.373   7.131  0.0781 -0.6121 -0.4938
  207ARG     CZ 2345   6.873   7.423   7.024  0.0918 -0.4208 -0.0131
  207ARG    NH1 2346   6.823   7.429   6.897  0.9251  0.5412 -0.3182
  207ARG   HH11 2347   6.880   7.431   6.814 -0.5614 -0.0961 -1.4360
  207ARG   HH12 2348   6.727   7.454   6.885  0.9260  1.1583  0.7337
  207ARG    NH2 2349   6.791   7.448   7.129 -0.1076 -0.3834 -0.1754
  207ARG   HH21 2350   6.829   7.446   7.222  0.0772 -0.6738 -0.2524
  207ARG   HH22 2351   6.701   7.483   7.102  0.0924 -0.5996 -1.1786
  207ARG      C 2352   7.280   7.087   6.564 -0.5222  0.4397  0.0354
  207ARG      O 2353   7.235   7.088   6.450 -0.4534 -0.2151 -0.0056
  208TRP      N 2354   7.407   7.050   6.587 -0.5011 -0.0481 -0.8240
  208TRP     HN 2355   7.446   7.056   6.678  0.7689 -0.1537 -1.3119
  208TRP     CA 2356   7.505   7.024   6.485  0.2371 -0.5121 -0.0243
  208TRP     HA 2357   7.500   7.110   6.420  0.5554  0.1851  0.8255
  208TRP     CB 2358   7.646   7.006   6.543  0.0623 -0.3198  0.4715
  208TRP    HB1 2359   7.716   6.991   6.458 -0.5097  0.3757 -0.1496
  208TRP    HB2 2360   7.652   6.913   6.604  0.1564 -1.0288 -0.5788
  208TRP     CG 2361   7.701   7.123   6.618  0.2775 -0.0267 -0.1303
  208TRP    CD1 2362   7.750   7.109   6.745 -0.8137  0.2915  0.3484
  208TRP    HD1 2363   7.737   7.025   6.811 -0.2259  0.3229  0.5112
  208TRP    NE1 2364   7.806   7.229   6.781  0.2040 -0.1459  0.2767
  208TRP    HE1 2365   7.812   7.262   6.873 -0.9530  0.0682  0.3028
  208TRP    CE2 2366   7.802   7.315   6.675  0.2848 -0.4718  0.0045
  208TRP    CD2 2367   7.740   7.252   6.568  0.0509  0.0304 -0.1660
  208TRP    CE3 2368   7.714   7.318   6.453 -0.2664  0.0845 -0.0681
  208TRP    HE3 2369   7.655   7.277   6.372  0.0854  0.3221 -0.4550
  208TRP    CZ3 2370   7.758   7.448   6.439  0.0634 -0.0050  0.1225
  208TRP    HZ3 2371   7.722   7.516   6.363 -1.1705 -1.9333 -1.1874
  208TRP    CZ2 2372   7.827   7.449   6.672  0.1954 -0.4597 -0.3179
  208TRP    HZ2 2373   7.859   7.513   6.752  0.2705 -0.0315 -0.6818
  208TRP    CH2 2374   7.813   7.510   6.549  0.2508  0.1242 -0.0413
  208TRP    HH2 2375   7.811   7.618   6.545  0.2260  0.0983 -1.0225
  208TRP      C 2376   7.477   6.901   6.406  0.2066 -0.3084 -0.3328
  208TRP      O 2377   7.518   6.893   6.290 -0.0970 -0.4708 -0.4315
  209ALA      N 2378   7.396   6.805   6.455 -0.1672  0.0055 -0.3302
  209ALA     HN 2379   7.376   6.800   6.552 -0.9928 -1.2261 -0.5174
  209ALA     CA 2380   7.365   6.693   6.371  0.0988 -0.2225 -0.1265
  209ALA     HA 2381   7.451   6.660   6.316  0.4180  0.0245  0.2124
  209ALA     CB 2382   7.319   6.568   6.447  1.4676 -0.3830  0.4840
  209ALA    HB1 2383   7.394   6.536   6.523  1.9659 -1.7719 -0.5080
  209ALA    HB2 2384   7.292   6.477   6.388  0.0200 -0.4636  1.1888
  209ALA    HB3 2385   7.222   6.583   6.498  0.3634 -1.5419 -1.0773
  209ALA      C 2386   7.263   6.728   6.268 -0.0374 -0.0667  0.0592
  209ALA      O 2387   7.282   6.694   6.152  0.1347  0.0708  0.0471
  210PHE      N 2388   7.157   6.805   6.299  0.0133  0.1036 -0.1905
  210PHE     HN 2389   7.134   6.827   6.393 -0.1194  0.5195 -0.3182
  210PHE     CA 2390   7.068   6.851   6.196 -0.3111 -0.0319  0.0258
  210PHE     HA 2391   7.032   6.771   6.134 -1.3172 -0.1599  0.7262
  210PHE     CB 2392   6.943   6.915   6.259 -0.2422 -0.1147  0.2436
  210PHE    HB1 2393   6.881   6.957   6.177 -0.7195 -0.4450  0.4345
  210PHE    HB2 2394   6.985   6.997   6.322  1.1042 -0.7285  0.2207
  210PHE     CG 2395   6.854   6.829   6.341 -0.2815 -0.3457 -0.0411
  210PHE    CD1 2396   6.810   6.869   6.466  0.2494 -0.0704  0.0640
  210PHE    HD1 2397   6.845   6.960   6.511 -0.1428 -0.2904  0.8476
  210PHE    CE1 2398   6.713   6.792   6.526 -0.4313  0.2482 -0.5860
  210PHE    HE1 2399   6.671   6.833   6.617 -0.8569  0.0269 -0.6780
  210PHE     CZ 2400   6.678   6.668   6.477 -0.2179  0.1633 -0.5252
  210PHE     HZ 2401   6.610   6.606   6.534  0.9319  0.2061  1.0134
  210PHE    CD2 2402   6.809   6.713   6.282  0.0523 -0.1486 -0.6955
  210PHE    HD2 2403   6.837   6.688   6.181  0.9769 -1.0425 -0.2498
  210PHE    CE2 2404   6.726   6.631   6.354  0.1662  0.0436 -0.3398
  210PHE    HE2 2405   6.687   6.539   6.312 -0.1478 -0.0419  0.1316
  210PHE      C 2406   7.134   6.944   6.100 -0.0152  0.0924  0.3461
  210PHE      O 2407   7.076   6.965   5.994  0.1017 -0.2151  0.2188
  211LEU      N 2408   7.253   7.004   6.121  0.1831 -0.0216 -0.4094
  211LEU     HN 2409   7.291   6.987   6.212 -1.1846 -0.9095  0.0585
  211LEU     CA 2410   7.332   7.078   6.028 -0.2230  0.0199 -0.7209
  211LEU     HA 2411   7.258   7.147   5.988 -0.2226  0.8935  0.6466
  211LEU     CB 2412   7.434   7.166   6.101  0.3343 -0.5762 -0.7724
  211LEU    HB1 2413   7.523   7.107   6.133  0.5974  0.2131  0.0406
  211LEU    HB2 2414   7.382   7.210   6.189  0.0990  2.0350 -2.0117
  211LEU     CG 2415   7.492   7.287   6.025  0.7345 -0.0571  0.3151
  211LEU     HG 2416   7.530   7.245   5.930 -0.0938 -1.0379  0.3810
  211LEU    CD1 2417   7.384   7.394   6.000  0.5274 -0.2880  0.2175
  211LEU   HD11 2418   7.293   7.356   5.947  0.5906 -0.8928  0.5235
  211LEU   HD12 2419   7.407   7.478   5.931 -0.2173  0.4911  0.8723
  211LEU   HD13 2420   7.353   7.440   6.096  1.1159  1.0879 -0.2098
  211LEU    CD2 2421   7.604   7.352   6.108  0.0069  0.7418  0.7018
  211LEU   HD21 2422   7.555   7.397   6.197 -1.8610  0.0381  0.1257
  211LEU   HD22 2423   7.662   7.421   6.043  1.0856 -0.5214  0.2349
  211LEU   HD23 2424   7.666   7.270   6.149 -0.2468  0.7553  1.1343
  211LEU      C 2425   7.386   6.994   5.918  0.0061 -0.2195 -0.4236
  211LEU      O 2426   7.411   7.059   5.817 -0.0189  0.1269 -0.2075
  212VAL      N 2427   7.407   6.862   5.936  0.0014 -0.1724 -0.0851
  212VAL     HN 2428   7.376   6.819   6.021 -0.9637 -0.2499 -0.4472
  212VAL     CA 2429   7.464   6.773   5.840 -0.1105  0.1454 -0.4469
  212VAL     HA 2430   7.549   6.820   5.791 -0.0854 -0.3662 -0.9078
  212VAL     CB 2431   7.492   6.641   5.905 -0.1784  0.1703 -0.3699
  212VAL     HB 2432   7.402   6.586   5.940  0.5961 -0.5593  0.5972
  212VAL    CG1 2433   7.569   6.544   5.814  0.1904  0.5411 -0.4608
  212VAL   HG11 2434   7.654   6.591   5.760  0.2111 -1.0010 -1.9386
  212VAL   HG12 2435   7.504   6.503   5.735 -0.7792  0.6727  0.2322
  212VAL   HG13 2436   7.606   6.455   5.871 -0.2603  0.6597  0.0404
  212VAL    CG2 2437   7.586   6.660   6.026 -0.6868  0.0384  0.0528
  212VAL   HG21 2438   7.677   6.714   5.994 -1.2273  0.7372 -0.3684
  212VAL   HG22 2439   7.607   6.564   6.078  0.3749 -0.1459 -0.6540
  212VAL   HG23 2440   7.548   6.728   6.104  1.4770  0.5719  0.7826
  212VAL      C 2441   7.370   6.761   5.725 -0.2781 -0.3150 -0.2642
  212VAL      O 2442   7.420   6.744   5.613  0.6639 -0.0097  0.0868
  213ASN      N 2443   7.238   6.771   5.748 -0.3358 -0.6204 -0.4572
  213ASN     HN 2444   7.214   6.793   5.842 -1.3863 -0.1884 -0.8079
  213ASN     CA 2445   7.143   6.784   5.642 -0.6699  0.0195 -0.0849
  213ASN     HA 2446   7.145   6.691   5.587 -1.4023 -0.2702  0.3453
  213ASN     CB 2447   7.005   6.809   5.705 -0.5645  0.1084  0.1151
  213ASN    HB1 2448   6.934   6.826   5.621  0.7618  1.4476 -0.8306
  213ASN    HB2 2449   7.000   6.904   5.763 -0.4853  0.6153 -0.6796
  213ASN     CG 2450   6.941   6.691   5.776  0.0367 -0.1522  0.2372
  213ASN    OD1 2451   6.955   6.576   5.735  0.0024 -0.0383 -0.1016
  213ASN    ND2 2452   6.849   6.723   5.872  0.2504  0.0646  0.3748
  213ASN   HD21 2453   6.787   6.654   5.909  0.5901 -0.8955 -0.7147
  213ASN   HD22 2454   6.819   6.817   5.887 -0.5872 -0.0889 -0.1668
  213ASN      C 2455   7.173   6.895   5.547 -0.2276  0.0657  0.1036
  213ASN      O 2456   7.174   6.880   5.425 -0.1227  0.6443  0.0251
  214VAL      N 2457   7.203   7.017   5.597  0.1953 -0.0488  0.1406
  214VAL     HN 2458   7.225   7.036   5.692  0.4046  0.9539 -0.0917
  214VAL     CA 2459   7.212   7.139   5.523 -0.0954 -0.0528  0.0911
  214VAL     HA 2460   7.115   7.146   5.476 -0.3316 -0.4119  0.5182
  214VAL     CB 2461   7.220   7.257   5.614 -0.1561 -0.2328  0.3332
  214VAL     HB 2462   7.305   7.243   5.684  1.3040 -1.1121 -1.4569
  214VAL    CG1 2463   7.251   7.393   5.548  0.5487 -0.5402  0.0089
  214VAL   HG11 2464   7.351   7.410   5.503  0.5746 -0.0533  0.2429
  214VAL   HG12 2465   7.237   7.475   5.622 -0.3738 -0.5978 -0.0733
  214VAL   HG13 2466   7.177   7.410   5.467  0.6644  0.5520  0.1058
  214VAL    CG2 2467   7.090   7.263   5.697 -0.2087 -0.1605  0.2468
  214VAL   HG21 2468   7.096   7.347   5.769 -0.3588  0.2530 -0.2102
  214VAL   HG22 2469   7.051   7.170   5.743 -0.2482  0.5902  1.8582
  214VAL   HG23 2470   7.014   7.284   5.618  0.5466 -0.7190 -0.6801
  214VAL      C 2471   7.318   7.149   5.418 -0.2346  0.1390 -0.0380
  214VAL      O 2472   7.275   7.182   5.308  0.1994 -0.2837 -0.3469
  215PRO      N 2473   7.444   7.118   5.424 -0.2984 -0.1951 -0.2759
  215PRO     CD 2474   7.517   7.067   5.540  0.3567  0.9334 -0.1592
  215PRO    HD1 2475   7.460   6.988   5.593  0.4167  1.7266  1.1899
  215PRO    HD2 2476   7.532   7.142   5.621  1.2155 -0.1832  0.7702
  215PRO     CA 2477   7.532   7.115   5.311  0.2136  0.0566  0.1005
  215PRO     HA 2478   7.536   7.215   5.270  0.2998  0.4053  0.9163
  215PRO     CB 2479   7.672   7.096   5.368  0.4429  0.2186 -0.3940
  215PRO    HB1 2480   7.725   7.190   5.397  0.3296  0.5841 -1.2991
  215PRO    HB2 2481   7.745   7.041   5.305  0.2363  0.6158 -1.0003
  215PRO     CG 2482   7.650   7.007   5.491 -0.0060  0.3116 -0.4067
  215PRO    HG1 2483   7.626   6.902   5.464  0.1205 -0.3327  1.6316
  215PRO    HG2 2484   7.723   7.016   5.574 -0.7738  1.1722  0.2268
  215PRO      C 2485   7.494   7.013   5.209  0.1883  0.0674  0.0949
  215PRO      O 2486   7.518   7.029   5.089  0.4414 -0.3913  0.0755
  216ILE      N 2487   7.438   6.896   5.246  0.0853  0.2113  0.4040
  216ILE     HN 2488   7.415   6.885   5.343  2.0688 -0.0599  0.9204
  216ILE     CA 2489   7.413   6.782   5.163  0.3853  0.1380  0.4135
  216ILE     HA 2490   7.503   6.766   5.104 -0.2556 -2.9027 -0.0330
  216ILE     CB 2491   7.369   6.661   5.238  0.3060  0.1866  0.4473
  216ILE     HB 2492   7.273   6.687   5.289 -0.1466 -1.2083  0.3893
  216ILE    CG2 2493   7.337   6.547   5.139  0.6223  0.0491  0.5002
  216ILE   HG21 2494   7.230   6.546   5.112  0.3623  2.2275  1.0663
  216ILE   HG22 2495   7.360   6.445   5.175  0.3966 -0.4383 -0.6799
  216ILE   HG23 2496   7.407   6.556   5.053  0.2111  0.6607  0.2131
  216ILE    CG1 2497   7.485   6.624   5.333  0.1992 -0.0954  0.4725
  216ILE   HG11 2498   7.451   6.533   5.387  1.3006 -0.9769 -0.2491
  216ILE   HG12 2499   7.500   6.704   5.410  0.1562 -0.5908  1.0091
  216ILE     CD 2500   7.624   6.595   5.279  0.2565  0.2990  0.4037
  216ILE    HD1 2501   7.673   6.684   5.233  0.7702 -0.0982  0.1610
  216ILE    HD2 2502   7.626   6.510   5.208  0.2310  0.1371  0.5978
  216ILE    HD3 2503   7.684   6.553   5.362  0.2104  0.1998  0.3872
  216ILE      C 2504   7.314   6.823   5.060  0.4832  0.1503  0.3244
  216ILE      O 2505   7.332   6.814   4.938 -0.0432  0.2976  0.2290
  217GLY      N 2506   7.202   6.879   5.109  0.5156  0.3855  0.1331
  217GLY     HN 2507   7.191   6.868   5.208  0.6202  0.7167  0.1839
  217GLY     CA 2508   7.092   6.945   5.045  0.1635  0.1216  0.4591
  217GLY    HA1 2509   7.034   6.983   5.127 -0.1371 -1.5436  1.0995
  217GLY    HA2 2510   7.045   6.866   4.988  1.4696  0.3569 -1.0864
  217GLY      C 2511   7.137   7.043   4.942 -0.6498 -0.0574 -0.0779
  217GLY      O 2512   7.098   7.032   4.826 -0.1541 -0.4224 -0.2179
  218LEU      N 2513   7.235   7.128   4.977 -0.7652 -0.0610  0.2542
  218LEU     HN 2514   7.252   7.145   5.074  0.5352  0.6202 -0.0553
  218LEU     CA 2515   7.294   7.217   4.882 -0.3007 -0.3776  0.2384
  218LEU     HA 2516   7.220   7.275   4.828  0.4446  0.6355  0.2664
  218LEU     CB 2517   7.396   7.304   4.957 -0.0742 -0.5650  0.1514
  218LEU    HB1 2518   7.436   7.367   4.875  0.9102 -1.6948 -0.2886
  218LEU    HB2 2519   7.479   7.249   5.005  0.5309  0.1396 -0.0500
  218LEU     CG 2520   7.344   7.409   5.056  0.3013  0.0035 -0.2454
  218LEU     HG 2521   7.282   7.354   5.130 -0.1301 -0.8571 -1.2045
  218LEU    CD1 2522   7.457   7.491   5.122  0.6682 -0.5125 -0.2202
  218LEU   HD11 2523   7.425   7.586   5.171  0.6291 -1.0233  0.8012
  218LEU   HD12 2524   7.530   7.504   5.039 -0.5365 -0.5112 -1.3437
  218LEU   HD13 2525   7.511   7.429   5.197  0.0984 -0.1418  0.5182
  218LEU    CD2 2526   7.240   7.509   5.004 -0.6180 -0.5546  0.4706
  218LEU   HD21 2527   7.155   7.458   4.953 -0.6852 -0.2183  0.2394
  218LEU   HD22 2528   7.296   7.577   4.937  0.6419 -0.5264  1.4689
  218LEU   HD23 2529   7.200   7.565   5.091 -1.1865  0.2766 -0.2891
  218LEU      C 2530   7.366   7.147   4.772  0.2791  0.6632 -0.0692
  218LEU      O 2531   7.358   7.189   4.656  0.3381 -0.0509 -0.3463
  219VAL      N 2532   7.448   7.044   4.801 -0.8764 -0.2778  0.0383
  219VAL     HN 2533   7.467   7.019   4.896 -1.3034 -1.1659 -0.0971
  219VAL     CA 2534   7.510   6.971   4.695  0.1972  0.0341  0.4214
  219VAL     HA 2535   7.571   7.032   4.631 -0.6899 -0.7303 -1.2779
  219VAL     CB 2536   7.609   6.870   4.745 -0.3563 -0.8003 -0.1151
  219VAL     HB 2537   7.567   6.813   4.830 -0.3275 -0.3647  0.1989
  219VAL    CG1 2538   7.655   6.768   4.640  0.3716 -0.1128 -0.4920
  219VAL   HG11 2539   7.753   6.732   4.679  0.8984  1.4038 -0.3021
  219VAL   HG12 2540   7.664   6.815   4.540  0.7278 -1.1357 -0.9658
  219VAL   HG13 2541   7.579   6.688   4.622  0.2318  0.0490 -0.6293
  219VAL    CG2 2542   7.731   6.946   4.800 -0.4699 -0.5984 -0.1404
  219VAL   HG21 2543   7.777   7.002   4.716 -1.0895  0.2491  0.0580
  219VAL   HG22 2544   7.805   6.872   4.837  0.9428  0.6345 -0.3195
  219VAL   HG23 2545   7.702   7.021   4.877 -0.3858 -0.2156 -0.4732
  219VAL      C 2546   7.416   6.908   4.599  0.0331  0.3845  0.3484
  219VAL      O 2547   7.421   6.920   4.476 -0.2321  0.5579  0.3532
  220MET      N 2548   7.316   6.833   4.648  0.2194 -0.2177 -0.1570
  220MET     HN 2549   7.312   6.824   4.747 -1.1077  0.9188 -0.0492
  220MET     CA 2550   7.213   6.769   4.571 -0.0257 -0.0420  0.0219
  220MET     HA 2551   7.267   6.713   4.496 -0.2447 -0.1419 -0.0616
  220MET     CB 2552   7.110   6.686   4.649 -0.3207 -0.0553 -0.3757
  220MET    HB1 2553   7.051   6.633   4.572 -0.7850  1.3466 -1.0491
  220MET    HB2 2554   7.046   6.747   4.716  0.0171 -0.4616  0.3422
  220MET     CG 2555   7.178   6.588   4.745 -0.5721 -0.3180 -0.4656
  220MET    HG1 2556   7.097   6.543   4.806 -0.4395 -0.3292 -0.2975
  220MET    HG2 2557   7.244   6.638   4.819 -0.6210 -1.0222  0.0754
  220MET     SD 2558   7.291   6.475   4.660 -0.0183  0.2175 -0.4584
  220MET     CE 2559   7.429   6.469   4.777 -0.4662 -0.3250  0.0561
  220MET    HE1 2560   7.451   6.576   4.797  0.4217 -0.4731 -0.0067
  220MET    HE2 2561   7.526   6.437   4.733  0.4749  1.6210  0.5005
  220MET    HE3 2562   7.397   6.413   4.868  0.7286 -1.9498 -0.4263
  220MET      C 2563   7.133   6.863   4.488  0.3990 -0.1333 -0.4982
  220MET      O 2564   7.099   6.829   4.374  0.3917 -0.1693 -0.4839
  221ILE      N 2565   7.095   6.985   4.530 -0.9188 -0.6879  0.0183
  221ILE     HN 2566   7.138   7.007   4.617  0.1191 -0.6240 -0.4776
  221ILE     CA 2567   7.019   7.073   4.446  0.0580  0.3416  0.1561
  221ILE     HA 2568   6.947   7.003   4.405 -0.0048 -0.0025  0.8253
  221ILE     CB 2569   6.957   7.186   4.523  0.0539  0.2842  0.2332
  221ILE     HB 2570   6.922   7.259   4.447 -0.4326 -0.4851 -0.3111
  221ILE    CG2 2571   6.836   7.135   4.605 -0.0634 -0.0582 -0.1507
  221ILE   HG21 2572   6.875   7.115   4.707  0.7723 -1.1859 -0.6305
  221ILE   HG22 2573   6.802   7.037   4.564 -0.4166 -0.2472  0.5613
  221ILE   HG23 2574   6.754   7.207   4.620 -0.0018  0.1536 -0.7813
  221ILE    CG1 2575   7.052   7.266   4.614  0.6976 -0.1126 -0.0783
  221ILE   HG11 2576   7.141   7.303   4.559  0.5777  0.3729  0.0433
  221ILE   HG12 2577   7.072   7.218   4.712  0.1303 -1.2056 -0.4602
  221ILE     CD 2578   6.978   7.393   4.655 -0.4778 -0.6768 -0.3420
  221ILE    HD1 2579   6.893   7.365   4.720 -0.1238 -1.6331 -0.2575
  221ILE    HD2 2580   6.942   7.454   4.569 -0.3582 -1.6919 -1.1523
  221ILE    HD3 2581   7.059   7.448   4.709 -1.0490  0.5392 -0.6486
  221ILE      C 2582   7.093   7.118   4.325 -0.4630  0.4009 -0.1487
  221ILE      O 2583   7.036   7.113   4.217 -0.3946  0.1365 -0.1731
  222TYR      N 2584   7.224   7.142   4.346 -0.4374  0.1506 -0.0057
  222TYR     HN 2585   7.258   7.129   4.439  0.9348  0.0747 -0.4785
  222TYR     CA 2586   7.317   7.175   4.243  0.0314 -0.5245  0.1875
  222TYR     HA 2587   7.267   7.256   4.192  0.1625 -0.1535  0.6386
  222TYR     CB 2588   7.452   7.224   4.298 -0.0957  0.1947 -0.1122
  222TYR    HB1 2589   7.495   7.145   4.364  0.0923  0.6793  0.3651
  222TYR    HB2 2590   7.442   7.303   4.377 -0.3639 -0.3910  0.4635
  222TYR     CG 2591   7.557   7.257   4.198 -0.0378  0.4416  0.0252
  222TYR    CD1 2592   7.544   7.378   4.133  0.1026  0.2421 -0.3780
  222TYR    HD1 2593   7.460   7.441   4.156  0.1105  0.4385 -0.8744
  222TYR    CE1 2594   7.630   7.419   4.034  0.6058  0.3700  0.1059
  222TYR    HE1 2595   7.621   7.510   3.977 -0.0658 -0.5003 -1.2646
  222TYR     CZ 2596   7.730   7.332   3.998  0.0489 -0.2721  0.0816
  222TYR     OH 2597   7.807   7.372   3.886 -0.1228  0.3313  0.1736
  222TYR     HH 2598   7.778   7.458   3.856 -0.1705  0.1082 -0.4549
  222TYR    CD2 2599   7.661   7.178   4.156 -0.1319  0.3348 -0.0085
  222TYR    HD2 2600   7.671   7.080   4.200 -1.2240  0.6493  1.0492
  222TYR    CE2 2601   7.752   7.209   4.057 -0.0237 -0.3988 -0.1506
  222TYR    HE2 2602   7.823   7.136   4.022  0.2418 -0.9538  1.3814
  222TYR      C 2603   7.329   7.066   4.142 -0.0722 -0.1103 -0.2850
  222TYR      O 2604   7.330   7.093   4.022  0.1851  0.0529 -0.2483
  223LEU      N 2605   7.338   6.940   4.190 -0.1553  0.0727  0.2220
  223LEU     HN 2606   7.353   6.918   4.286  0.4889 -1.8753 -0.2399
  223LEU     CA 2607   7.351   6.830   4.100 -0.3124  0.2702 -0.0479
  223LEU     HA 2608   7.436   6.852   4.038 -0.1681  1.0407  0.3930
  223LEU     CB 2609   7.409   6.706   4.171 -0.3258 -0.5067 -1.3397
  223LEU    HB1 2610   7.410   6.610   4.114  0.1006 -1.7742  0.6079
  223LEU    HB2 2611   7.351   6.692   4.264  2.7611  1.5137  1.3135
  223LEU     CG 2612   7.550   6.719   4.230 -0.7669 -0.2697 -0.2903
  223LEU     HG 2613   7.565   6.795   4.310  1.1604 -1.0652  0.2246
  223LEU    CD1 2614   7.581   6.593   4.312  1.1167  0.3972  0.1245
  223LEU   HD11 2615   7.565   6.508   4.243 -0.3101  0.2405  0.5858
  223LEU   HD12 2616   7.515   6.576   4.399  2.1360  0.5203  0.9657
  223LEU   HD13 2617   7.683   6.594   4.356  1.0953  1.5071  0.2240
  223LEU    CD2 2618   7.662   6.741   4.126  0.1911 -0.2461  0.7062
  223LEU   HD21 2619   7.760   6.739   4.178  0.5035  0.2234  0.1588
  223LEU   HD22 2620   7.659   6.840   4.075  0.5043 -1.4982 -2.1282
  223LEU   HD23 2621   7.671   6.661   4.050  0.8811 -0.1021  0.6218
  223LEU      C 2622   7.225   6.807   4.024 -0.3042  0.1122 -0.0164
  223LEU      O 2623   7.236   6.789   3.903 -0.6760  0.1259 -0.0564
  224ALA      N 2624   7.105   6.821   4.085 -0.1348 -0.5880  0.5148
  224ALA     HN 2625   7.107   6.858   4.177 -0.4818  1.1331 -0.0925
  224ALA     CA 2626   6.981   6.812   4.015  0.3401  0.2338 -0.4932
  224ALA     HA 2627   6.982   6.718   3.963 -0.9169 -0.6261  0.8621
  224ALA     CB 2628   6.863   6.808   4.114  0.5422 -0.2391 -0.2676
  224ALA    HB1 2629   6.869   6.900   4.177 -0.2555 -0.2533 -0.1553
  224ALA    HB2 2630   6.862   6.717   4.178 -1.0084 -0.0388  0.0617
  224ALA    HB3 2631   6.767   6.800   4.060  0.3681 -0.0623  0.0073
  224ALA      C 2632   6.953   6.916   3.911  0.1079  0.5719 -0.1010
  224ALA      O 2633   6.905   6.879   3.804  0.2088 -0.4501  0.1802
  225ARG      N 2634   6.989   7.043   3.939  0.4075  0.4281  0.1924
  225ARG     HN 2635   7.017   7.053   4.034  0.6649  0.2537  0.1385
  225ARG     CA 2636   7.003   7.150   3.845  0.0159  0.3237  0.0106
  225ARG     HA 2637   6.906   7.176   3.805  0.2738  0.9848 -0.2205
  225ARG     CB 2638   7.050   7.275   3.920 -0.0706  0.2001  0.2763
  225ARG    HB1 2639   7.147   7.248   3.968  0.1255 -0.1896 -0.3150
  225ARG    HB2 2640   6.978   7.291   4.003 -0.9051 -0.1585 -0.3643
  225ARG     CG 2641   7.067   7.412   3.854 -0.1652  0.3646  0.5864
  225ARG    HG1 2642   7.158   7.416   3.790 -0.5949  0.9298 -0.0238
  225ARG    HG2 2643   7.081   7.485   3.936  0.5136 -0.2527  1.0329
  225ARG     CD 2644   6.948   7.460   3.770 -0.2090 -0.6433  0.0414
  225ARG    HD1 2645   6.868   7.495   3.839 -0.0143  0.0835 -0.0845
  225ARG    HD2 2646   6.915   7.384   3.696 -1.9227  0.3862 -0.3763
  225ARG     NE 2647   6.991   7.576   3.688 -0.9058 -0.3414  0.0848
  225ARG     HE 2648   7.086   7.583   3.655 -1.1666  0.4169 -0.5838
  225ARG     CZ 2649   6.904   7.672   3.645 -0.1447  0.4685  0.2773
  225ARG    NH1 2650   6.770   7.647   3.654 -0.0859 -0.1218 -0.3624
  225ARG   HH11 2651   6.743   7.551   3.660  0.5014 -0.4136 -1.6622
  225ARG   HH12 2652   6.707   7.715   3.616  0.4555  0.1689 -0.7729
  225ARG    NH2 2653   6.943   7.791   3.591  0.3034  0.0517 -0.3298
  225ARG   HH21 2654   7.041   7.806   3.572  0.4921 -0.5365  0.1049
  225ARG   HH22 2655   6.875   7.840   3.537  0.1490 -0.2136 -0.3766
  225ARG      C 2656   7.090   7.124   3.727  0.0726  0.4958  0.0112
  225ARG      O 2657   7.057   7.168   3.617 -0.1963  0.3667  0.0349
  226THR      N 2658   7.210   7.065   3.744  0.1571  0.7463  0.3231
  226THR     HN 2659   7.239   7.039   3.835 -1.3200 -0.2215  0.5944
  226THR     CA 2660   7.314   7.076   3.647 -0.1630 -0.1053 -0.1418
  226THR     HA 2661   7.292   7.147   3.568 -2.2482 -0.4946 -0.0177
  226THR     CB 2662   7.445   7.123   3.701 -0.5175  0.7320  0.0296
  226THR     HB 2663   7.527   7.118   3.626  0.1540 -0.5257  0.7742
  226THR    OG1 2664   7.494   7.054   3.815  0.2626  0.4745 -0.4390
  226THR    HG1 2665   7.418   7.056   3.874 -0.3286 -1.0270 -1.0516
  226THR    CG2 2666   7.437   7.264   3.761 -0.0608  0.3078  1.1573
  226THR   HG21 2667   7.534   7.313   3.736 -0.1464  0.4604  1.1144
  226THR   HG22 2668   7.418   7.270   3.871  0.0793 -0.3099  1.2215
  226THR   HG23 2669   7.360   7.325   3.708  1.2578  0.6206 -0.5617
  226THR      C 2670   7.342   6.953   3.568  0.6001 -0.0286 -0.0099
  226THR      O 2671   7.403   6.962   3.461  0.1379 -0.2902 -0.3043
  227ALA      N 2672   7.299   6.832   3.610 -0.3401  0.1259 -0.4682
  227ALA     HN 2673   7.251   6.825   3.697 -0.5370 -1.6586 -0.6442
  227ALA     CA 2674   7.331   6.707   3.549 -0.3543  0.0061 -0.2384
  227ALA     HA 2675   7.387   6.721   3.458 -0.1821  0.0496 -0.1282
  227ALA     CB 2676   7.418   6.621   3.642 -0.3406 -0.1106 -0.3566
  227ALA    HB1 2677   7.488   6.687   3.696 -0.2510  0.3402 -0.9998
  227ALA    HB2 2678   7.469   6.539   3.585 -0.3721  0.1897 -0.8297
  227ALA    HB3 2679   7.359   6.573   3.723 -0.8476 -0.0414 -0.6780
  227ALA      C 2680   7.218   6.619   3.505  0.0222 -0.9636  0.6353
  227ALA      O 2681   7.220   6.514   3.441 -1.1010 -0.6880  0.1053
  228LEU      N 2682   7.097   6.668   3.538  0.2136  0.1754 -0.2344
  228LEU     HN 2683   7.090   6.749   3.596 -0.8223 -0.8713  1.2322
  228LEU     CA 2684   6.972   6.607   3.505  0.3290 -0.1387 -0.0932
  228LEU     HA 2685   6.999   6.515   3.455  0.9452 -0.4331  0.7307
  228LEU     CB 2686   6.878   6.591   3.626 -0.0657 -0.5189 -0.4445
  228LEU    HB1 2687   6.780   6.549   3.595 -0.2363 -0.9299  0.5674
  228LEU    HB2 2688   6.847   6.688   3.670 -0.7056 -1.5755  1.7704
  228LEU     CG 2689   6.934   6.526   3.754  0.0476  0.6023  0.0973
  228LEU     HG 2690   6.997   6.601   3.807 -0.4068  0.3514  1.0492
  228LEU    CD1 2691   6.818   6.486   3.848  0.4587 -0.2494  0.2673
  228LEU   HD11 2692   6.853   6.464   3.951  1.0297  0.0136  0.1376
  228LEU   HD12 2693   6.752   6.409   3.803 -1.3744  0.9367  0.6961
  228LEU   HD13 2694   6.750   6.574   3.854 -0.3972 -0.9073  0.6177
  228LEU    CD2 2695   7.018   6.400   3.730 -0.5761  0.2145 -0.1110
  228LEU   HD21 2696   7.102   6.416   3.658  0.0620 -0.6548  0.3941
  228LEU   HD22 2697   6.959   6.315   3.690 -0.1206  0.0861 -0.5485
  228LEU   HD23 2698   7.070   6.372   3.824  0.1875 -0.7636 -0.7776
  228LEU      C 2699   6.902   6.710   3.424  0.4890  0.0409 -0.0062
  228LEU      O 2700   6.922   6.831   3.421 -0.4761  0.2432  0.6298
  229ARG      N 2701   6.811   6.662   3.336  0.2588  0.5469 -0.0526
  229ARG     HN 2702   6.791   6.564   3.341  1.4095  0.1353 -1.7437
  229ARG     CA 2703   6.732   6.729   3.238 -0.1967  0.0227 -0.0516
  229ARG     HA 2704   6.756   6.832   3.257  0.0010 -0.1012  0.3883
  229ARG     CB 2705   6.778   6.683   3.098  0.0867 -0.0254  0.0548
  229ARG    HB1 2706   6.733   6.752   3.023  0.9996  1.9712  1.1839
  229ARG    HB2 2707   6.743   6.579   3.081 -0.6451  0.1542  0.3686
  229ARG     CG 2708   6.929   6.693   3.079  0.2139 -0.6160  0.6652
  229ARG    HG1 2709   6.964   6.644   2.985  0.4176 -1.2090  1.0376
  229ARG    HG2 2710   6.983   6.630   3.153  0.2011 -1.1847  0.2092
  229ARG     CD 2711   6.989   6.833   3.073  0.0700 -0.5717  0.0027
  229ARG    HD1 2712   6.937   6.904   3.142  0.9996  0.3260 -0.1637
  229ARG    HD2 2713   6.975   6.880   2.974  0.9169 -0.2304  0.0223
  229ARG     NE 2714   7.136   6.829   3.097  0.1273  0.4386 -0.0797
  229ARG     HE 2715   7.183   6.742   3.080  0.4357  0.2392  1.4471
  229ARG     CZ 2716   7.213   6.913   3.173  0.4037  0.1103  0.0076
  229ARG    NH1 2717   7.170   7.041   3.189  0.1668 -0.0275  0.5076
  229ARG   HH11 2718   7.099   7.078   3.129  0.6222  0.3564  0.1890
  229ARG   HH12 2719   7.226   7.109   3.236 -0.0862  0.2220  0.4517
  229ARG    NH2 2720   7.339   6.871   3.206  0.3210 -0.0440  0.1250
  229ARG   HH21 2721   7.374   6.780   3.185  1.6315  0.2882  0.6839
  229ARG   HH22 2722   7.404   6.933   3.249 -0.3827  0.3454  0.6694
  229ARG      C 2723   6.586   6.708   3.257 -0.1889  0.0990  0.0980
  229ARG      O 2724   6.539   6.639   3.348  0.2021  0.0588  0.2757
  230GLU      N 2725   6.507   6.778   3.174 -0.0817 -0.0656 -0.1478
  230GLU     HN 2726   6.555   6.852   3.127  0.9959 -1.2308 -1.0139
  230GLU     CA 2727   6.364   6.788   3.177 -0.0726  0.1261 -0.3797
  230GLU     HA 2728   6.335   6.738   3.268  0.4392  0.4252 -0.0384
  230GLU     CB 2729   6.319   6.935   3.180 -0.7543 -0.0884  0.2559
  230GLU    HB1 2730   6.208   6.936   3.195 -0.8769  0.1829 -0.5808
  230GLU    HB2 2731   6.333   6.996   3.088  0.1864  0.1590  0.5440
  230GLU     CG 2732   6.404   7.018   3.276 -0.5177  0.0888 -0.1030
  230GLU    HG1 2733   6.504   7.039   3.233 -0.2615  0.0658  0.4654
  230GLU    HG2 2734   6.414   6.974   3.378  0.8308 -0.2023 -0.3290
  230GLU     CD 2735   6.341   7.152   3.312 -0.5420  0.1138 -0.2438
  230GLU    OE1 2736   6.313   7.186   3.430 -0.1301  0.0452 -0.1257
  230GLU    OE2 2737   6.345   7.235   3.217  0.3568 -0.6852 -0.9415
  230GLU      C 2738   6.296   6.707   3.072 -0.0567  0.2469 -0.4845
  230GLU      O 2739   6.362   6.662   2.978 -0.4888 -0.7552 -0.3318
  231THR      N 2740   6.165   6.682   3.085  0.0666 -0.4200 -0.4507
  231THR     HN 2741   6.128   6.712   3.172  1.4238  0.6789 -0.1941
  231THR     CA 2742   6.076   6.626   2.987 -0.2956 -0.8846  0.1312
  231THR     HA 2743   6.096   6.521   2.973 -1.0387 -0.9762 -0.3803
  231THR     CB 2744   5.942   6.618   3.055 -0.2685 -0.4255  0.2468
  231THR     HB 2745   5.952   6.579   3.159 -0.2452  0.0028  0.4116
  231THR    OG1 2746   5.857   6.529   2.985 -0.2274 -0.2545 -0.0225
  231THR    HG1 2747   5.797   6.494   3.052 -0.5363  0.4125  0.0687
  231THR    CG2 2748   5.875   6.756   3.056 -0.2689 -0.4219  0.8180
  231THR   HG21 2749   5.866   6.789   2.950  0.7297 -1.5036  0.3630
  231THR   HG22 2750   5.937   6.834   3.105  0.2726  0.0743 -0.5463
  231THR   HG23 2751   5.771   6.762   3.095 -0.7813 -0.0734 -0.4896
  231THR      C 2752   6.072   6.695   2.855 -0.2021 -0.4293  0.3601
  231THR      O 2753   6.102   6.813   2.836  0.5491 -0.5404  0.7743
  232ASN      N 2754   6.025   6.620   2.753 -0.4707 -0.0655  0.2129
  232ASN     HN 2755   6.008   6.525   2.777 -1.5779 -0.1041 -0.5688
  232ASN     CA 2756   5.992   6.655   2.619 -0.2101 -0.3772  0.0639
  232ASN     HA 2757   6.043   6.747   2.596 -0.4307 -0.2510  0.0656
  232ASN     CB 2758   6.054   6.564   2.511 -0.7091  0.3111 -0.8390
  232ASN    HB1 2759   6.165   6.570   2.515 -0.6652 -0.5624  0.4285
  232ASN    HB2 2760   6.024   6.596   2.409 -0.0836 -0.5613 -1.3210
  232ASN     CG 2761   6.026   6.416   2.530  0.0110  0.2775  0.1665
  232ASN    OD1 2762   5.999   6.375   2.642 -0.7043  0.0572 -0.0754
  232ASN    ND2 2763   6.015   6.336   2.420 -0.3470  0.4220  0.0938
  232ASN   HD21 2764   5.972   6.247   2.429  1.3985 -0.4388  0.7399
  232ASN   HD22 2765   6.040   6.368   2.328 -0.2809 -1.0687 -0.4583
  232ASN      C 2766   5.845   6.667   2.597 -0.2373  0.1001  0.4599
  232ASN      O 2767   5.799   6.675   2.483 -0.1759  0.3049  0.4501
  233LYS      N 2768   5.767   6.661   2.707 -0.0730 -0.1367  0.5642
  233LYS     HN 2769   5.810   6.641   2.795  0.2809  1.6152  0.8489
  233LYS     CA 2770   5.624   6.659   2.706 -0.0691 -0.5370  0.2428
  233LYS     HA 2771   5.581   6.652   2.607  0.1200 -0.1475  0.1274
  233LYS     CB 2772   5.569   6.532   2.774 -0.8703 -0.1646  0.3036
  233LYS    HB1 2773   5.460   6.554   2.780 -0.5946  1.5102  0.3374
  233LYS    HB2 2774   5.604   6.526   2.879 -1.1173 -0.0599  0.3933
  233LYS     CG 2775   5.591   6.403   2.695 -0.3422  0.2022 -0.1654
  233LYS    HG1 2776   5.555   6.322   2.761  0.7078 -0.1895 -0.0444
  233LYS    HG2 2777   5.700   6.383   2.684 -0.6566 -1.2098 -1.6167
  233LYS     CD 2778   5.523   6.394   2.558 -0.8510  0.1975  0.0842
  233LYS    HD1 2779   5.592   6.450   2.491  0.0322  0.5629  1.2376
  233LYS    HD2 2780   5.429   6.455   2.558 -1.9847 -1.3974 -1.0334
  233LYS     CE 2781   5.501   6.254   2.500  0.1290  0.4107 -0.8685
  233LYS    HE1 2782   5.502   6.179   2.582  0.0888  1.0013 -0.3040
  233LYS    HE2 2783   5.585   6.231   2.431 -0.0472 -0.2056 -0.8910
  233LYS     NZ 2784   5.372   6.245   2.427 -0.4891  0.0078  0.2225
  233LYS    HZ1 2785   5.390   6.283   2.332  0.9697  0.3657  0.5824
  233LYS    HZ2 2786   5.296   6.298   2.475 -0.5036 -0.7780  1.1341
  233LYS    HZ3 2787   5.349   6.144   2.417 -1.2204  0.1765  0.0903
  233LYS      C 2788   5.570   6.787   2.760  0.3304 -0.2953  0.0780
  233LYS      O 2789   5.622   6.842   2.857  0.3283  0.5182 -0.3663
  234GLU      N 2790   5.456   6.833   2.705  0.1205 -0.2686  0.5274
  234GLU     HN 2791   5.422   6.797   2.618 -0.4472 -0.4673  0.8225
  234GLU     CA 2792   5.385   6.948   2.751 -0.2839 -0.1848 -0.2785
  234GLU     HA 2793   5.456   7.025   2.776 -0.5540  0.1505 -0.5282
  234GLU     CB 2794   5.295   7.022   2.650  0.0484  0.5191 -0.0701
  234GLU    HB1 2795   5.224   7.092   2.698 -0.7060 -0.2285 -0.0314
  234GLU    HB2 2796   5.224   6.946   2.609  0.3181  0.4835 -0.4844
  234GLU     CG 2797   5.370   7.094   2.538 -0.1906  0.4649 -0.2670
  234GLU    HG1 2798   5.429   7.016   2.486 -1.6331 -0.6932 -0.3023
  234GLU    HG2 2799   5.427   7.179   2.583  1.6049 -1.1419  0.7720
  234GLU     CD 2800   5.271   7.144   2.434  0.0347  0.5377 -0.4477
  234GLU    OE1 2801   5.316   7.221   2.345 -0.1402 -0.0390 -1.0554
  234GLU    OE2 2802   5.149   7.113   2.444  0.1220  0.0909 -0.7112
  234GLU      C 2803   5.314   6.919   2.879  0.2005  0.0022  0.0314
  234GLU      O 2804   5.223   6.837   2.882  0.2521 -0.0479  0.1760
  235ARG      N 2805   5.353   6.981   2.992  0.7734 -0.4754  0.0994
  235ARG     HN 2806   5.410   7.060   2.972  0.6292 -0.3975  0.0001
  235ARG     CA 2807   5.307   6.948   3.123 -0.0458 -0.2385 -0.1246
  235ARG     HA 2808   5.343   6.847   3.132  0.9352  0.1310  0.4608
  235ARG     CB 2809   5.383   7.035   3.225 -0.4282  0.1129 -0.1340
  235ARG    HB1 2810   5.355   7.011   3.329  0.7287  0.3490  0.2575
  235ARG    HB2 2811   5.367   7.144   3.209  0.4391  0.2480 -0.1764
  235ARG     CG 2812   5.535   7.018   3.219 -0.4167  0.1586  0.0490
  235ARG    HG1 2813   5.580   7.053   3.124 -0.9661  0.2224 -0.1958
  235ARG    HG2 2814   5.551   6.908   3.217 -1.5635 -0.0419  0.3762
  235ARG     CD 2815   5.616   7.092   3.326  0.2241 -0.1887 -0.1921
  235ARG    HD1 2816   5.570   7.070   3.424 -0.7661  0.2234 -0.5434
  235ARG    HD2 2817   5.609   7.201   3.306 -0.2199 -0.2794 -0.5517
  235ARG     NE 2818   5.757   7.043   3.330  0.1413 -0.4112  0.0686
  235ARG     HE 2819   5.781   6.950   3.358  0.0624 -0.3563  0.3176
  235ARG     CZ 2820   5.861   7.108   3.270  0.2569 -0.0844  0.6131
  235ARG    NH1 2821   5.837   7.233   3.219 -0.3570 -0.3386  0.2485
  235ARG   HH11 2822   5.742   7.262   3.208  0.0226  0.4566 -1.9127
  235ARG   HH12 2823   5.909   7.283   3.171 -0.1037 -0.5035  0.4457
  235ARG    NH2 2824   5.982   7.049   3.246  0.3280  0.2980 -0.0352
  235ARG   HH21 2825   6.004   6.956   3.276  0.7732  0.0693 -1.0034
  235ARG   HH22 2826   6.042   7.102   3.187 -0.0298  0.6034 -0.1318
  235ARG      C 2827   5.160   6.937   3.151  0.0003 -0.6909 -0.0599
  235ARG      O 2828   5.079   7.003   3.087  0.0092  0.1254  0.7361
  236MET      N 2829   5.126   6.858   3.254  0.5078  0.0322  0.6800
  236MET     HN 2830   5.195   6.818   3.314 -0.3157 -1.0375  0.9807
  236MET     CA 2831   4.989   6.832   3.286  0.3474  0.2064  0.1363
  236MET     HA 2832   4.943   6.815   3.190  0.1205  1.6675 -0.0689
  236MET     CB 2833   4.976   6.709   3.377  0.6701  0.0091 -0.0822
  236MET    HB1 2834   4.869   6.689   3.396  0.6963  0.7817  1.0654
  236MET    HB2 2835   5.022   6.731   3.476 -1.4311  0.0003  1.0030
  236MET     CG 2836   5.027   6.579   3.314  0.4636  0.0110 -0.2541
  236MET    HG1 2837   5.135   6.597   3.300  0.3524  0.6064 -0.4141
  236MET    HG2 2838   4.995   6.577   3.207  0.8425  1.8247 -0.4584
  236MET     SD 2839   4.980   6.434   3.414  0.1448  0.2114 -0.1108
  236MET     CE 2840   5.102   6.349   3.310  0.2609  0.3406 -0.0816
  236MET    HE1 2841   5.068   6.337   3.205  0.5412 -1.5099 -0.0250
  236MET    HE2 2842   5.122   6.248   3.350  1.7187  1.0706  1.2689
  236MET    HE3 2843   5.200   6.402   3.303  0.5375 -0.1295  0.1872
  236MET      C 2844   4.919   6.947   3.349  0.1362  0.2694 -0.2101
  236MET      O 2845   4.982   7.015   3.430  0.3020  0.1904 -0.2746
  237LYS      N 2846   4.786   6.966   3.340 -0.0443 -0.5297  0.5861
  237LYS     HN 2847   4.742   6.901   3.278  0.0747 -0.3461  0.3053
  237LYS     CA 2848   4.710   7.040   3.436 -0.1599 -0.0469  0.1319
  237LYS     HA 2849   4.778   7.094   3.500 -0.4814 -0.0228  0.4617
  237LYS     CB 2850   4.628   7.154   3.373 -0.5588 -0.2545  0.2674
  237LYS    HB1 2851   4.705   7.224   3.333  0.8069 -1.2244  1.0069
  237LYS    HB2 2852   4.578   7.213   3.452  0.0929  1.1742 -0.3078
  237LYS     CG 2853   4.535   7.115   3.257 -0.1435  0.2275 -0.2372
  237LYS    HG1 2854   4.596   7.070   3.176  0.0225 -0.7313  0.3935
  237LYS    HG2 2855   4.495   7.206   3.208 -0.4158  0.4714  0.4050
  237LYS     CD 2856   4.426   7.018   3.302  0.2438  0.0555  0.3572
  237LYS    HD1 2857   4.390   7.035   3.406 -0.1734 -1.9410  0.6095
  237LYS    HD2 2858   4.475   6.918   3.305  0.4363  0.1485  0.3255
  237LYS     CE 2859   4.307   7.002   3.208  0.0868  0.4678  0.4808
  237LYS    HE1 2860   4.338   6.963   3.109 -0.0916 -1.2053  1.0157
  237LYS    HE2 2861   4.258   7.101   3.198 -0.3618  0.1724 -0.4645
  237LYS     NZ 2862   4.200   6.913   3.261  0.2271 -0.0218 -0.0407
  237LYS    HZ1 2863   4.139   6.879   3.184  0.1986  0.5332 -0.2666
  237LYS    HZ2 2864   4.138   6.951   3.335  0.7641  0.2653  0.2747
  237LYS    HZ3 2865   4.247   6.837   3.315  0.5334  0.7977  0.8976
  237LYS      C 2866   4.640   6.951   3.533 -0.6647 -0.2110 -0.3743
  237LYS      O 2867   4.622   6.831   3.512  0.1799 -0.4122 -0.0369
  238LEU      N 2868   4.616   7.002   3.656 -0.0883  0.5130 -0.5495
  238LEU     HN 2869   4.652   7.092   3.679  1.1850 -0.1370  0.2606
  238LEU     CA 2870   4.562   6.919   3.760  0.3358  0.2810 -0.5103
  238LEU     HA 2871   4.514   6.834   3.714 -0.4782  0.7987 -0.6663
  238LEU     CB 2872   4.672   6.881   3.861 -0.1246  0.0465 -0.0905
  238LEU    HB1 2873   4.702   6.982   3.897 -0.0617  0.1055 -0.3001
  238LEU    HB2 2874   4.758   6.835   3.808  0.3074  0.6191  0.0882
  238LEU     CG 2875   4.634   6.788   3.977 -0.4496  0.0761 -0.1700
  238LEU     HG 2876   4.544   6.833   4.023  0.1904  1.2566  0.0075
  238LEU    CD1 2877   4.603   6.644   3.933  0.1624 -0.1894  0.2377
  238LEU   HD11 2878   4.531   6.640   3.848 -0.4049  0.7354  0.6415
  238LEU   HD12 2879   4.557   6.599   4.023 -0.3407  0.7073  0.4528
  238LEU   HD13 2880   4.698   6.598   3.898 -0.0358  0.3702 -1.1701
  238LEU    CD2 2881   4.743   6.794   4.086 -0.7098 -0.2454  0.1132
  238LEU   HD21 2882   4.751   6.693   4.132  0.2894 -0.5015 -0.5515
  238LEU   HD22 2883   4.726   6.872   4.162  0.9650 -0.3194  0.6458
  238LEU   HD23 2884   4.844   6.806   4.041  0.1928 -0.8613  1.7999
  238LEU      C 2885   4.456   6.997   3.830  0.1323 -0.0974 -0.3945
  238LEU      O 2886   4.477   7.110   3.873 -0.2459 -0.0854 -0.2328
  239ASP      N 2887   4.333   6.944   3.841  0.1440 -0.0782 -0.1671
  239ASP     HN 2888   4.316   6.853   3.803 -0.8762 -0.7354  1.6093
  239ASP     CA 2889   4.226   7.008   3.911  0.0909 -0.0509 -0.2726
  239ASP     HA 2890   4.227   7.112   3.882 -1.7979 -0.1879 -1.0684
  239ASP     CB 2891   4.082   6.962   3.883 -0.0258  0.2748 -0.2227
  239ASP    HB1 2892   4.003   7.029   3.920 -0.1255  0.6877 -1.1221
  239ASP    HB2 2893   4.065   6.856   3.911 -0.3053  0.2313 -0.5407
  239ASP     CG 2894   4.064   6.965   3.732  0.4219  0.1496 -0.2815
  239ASP    OD1 2895   4.062   6.859   3.664 -0.6404 -0.2460  0.3210
  239ASP    OD2 2896   4.057   7.078   3.675  0.1286  0.3328  0.1102
  239ASP      C 2897   4.254   6.990   4.056  0.0196  0.1679 -0.2305
  239ASP      O 2898   4.297   6.886   4.107 -0.2564  0.3023  0.2912
  240ALA      N 2899   4.233   7.095   4.138  0.2639  0.1124 -0.0951
  240ALA     HN 2900   4.165   7.159   4.104  0.5894  0.4255 -0.1664
  240ALA     CA 2901   4.268   7.099   4.277 -0.6813  0.2012  0.1519
  240ALA     HA 2902   4.368   7.059   4.279 -0.3048  1.0392 -0.5322
  240ALA     CB 2903   4.271   7.246   4.324  0.0750  0.3227 -0.2529
  240ALA    HB1 2904   4.319   7.307   4.245  1.1125 -0.0108  0.0831
  240ALA    HB2 2905   4.334   7.251   4.416  0.2268 -0.5309 -0.2900
  240ALA    HB3 2906   4.169   7.281   4.351 -0.1671 -1.4321  1.5986
  240ALA      C 2907   4.179   7.016   4.364 -0.2384 -0.0012  0.4198
  240ALA      O 2908   4.228   6.967   4.465  0.0332 -0.1378  0.2260
  241THR      N 2909   4.055   6.989   4.319 -0.1354 -0.0712  0.1667
  241THR     HN 2910   4.029   7.025   4.230  0.1980  0.5870  0.3239
  241THR     CA 2911   3.948   6.916   4.380 -0.4562  0.1488 -0.1213
  241THR     HA 2912   3.924   6.963   4.475 -0.5141 -0.5194  0.2069
  241THR     CB 2913   3.820   6.905   4.304 -0.3296 -0.1245 -0.2963
  241THR     HB 2914   3.754   6.827   4.348 -0.2469 -0.1046 -0.1347
  241THR    OG1 2915   3.841   6.884   4.165  0.2696  0.6150 -0.3244
  241THR    HG1 2916   3.756   6.870   4.123 -0.3684  0.2652  0.9890
  241THR    CG2 2917   3.737   7.033   4.321 -0.1511 -0.0596  0.1049
  241THR   HG21 2918   3.724   7.031   4.431  0.9808 -0.8714  0.2550
  241THR   HG22 2919   3.643   7.032   4.261  0.1118  0.9753 -0.3688
  241THR   HG23 2920   3.788   7.125   4.285 -0.4865 -0.1698 -0.7014
  241THR      C 2921   3.983   6.774   4.412 -0.0134  0.2115 -0.3084
  241THR      O 2922   3.952   6.724   4.520  0.1809  0.5679 -0.0831
  242GLY      N 2923   4.043   6.699   4.318 -0.0163  0.0115 -0.1495
  242GLY     HN 2924   4.042   6.726   4.223  1.3729 -0.4029 -0.3208
  242GLY     CA 2925   4.099   6.568   4.329 -0.2489 -0.0562  0.2761
  242GLY    HA1 2926   4.135   6.533   4.234  0.4132 -0.7602  0.7604
  242GLY    HA2 2927   4.027   6.503   4.377 -0.3875 -0.2813 -0.2210
  242GLY      C 2928   4.228   6.566   4.403 -0.1322  0.1292  0.0773
  242GLY      O 2929   4.250   6.481   4.490 -0.1604  0.0306 -0.0127
  243ALA      N 2930   4.312   6.669   4.379 -0.1644  0.0087 -0.5846
  243ALA     HN 2931   4.293   6.731   4.304 -0.7388  0.3229 -0.1905
  243ALA     CA 2932   4.434   6.691   4.451 -0.4728  0.4257 -0.1749
  243ALA     HA 2933   4.502   6.608   4.437 -0.3214  0.6091 -0.5486
  243ALA     CB 2934   4.509   6.812   4.395 -0.1489  0.0784 -0.5074
  243ALA    HB1 2935   4.451   6.907   4.405 -0.4107 -0.1382  0.1156
  243ALA    HB2 2936   4.527   6.790   4.288  0.0868  0.4445 -0.5469
  243ALA    HB3 2937   4.610   6.820   4.440 -0.1263 -0.3329 -0.4838
  243ALA      C 2938   4.416   6.703   4.599 -0.1820 -0.6041 -0.0358
  243ALA      O 2939   4.484   6.634   4.675 -0.1069 -0.5852 -0.0845
  244ILE      N 2940   4.327   6.790   4.650  0.2342 -0.1289 -0.1072
  244ILE     HN 2941   4.291   6.858   4.587 -0.0091  0.5102  0.6849
  244ILE     CA 2942   4.295   6.805   4.789  0.2841 -0.2408 -0.0822
  244ILE     HA 2943   4.388   6.820   4.842  0.6581  2.0359 -1.1447
  244ILE     CB 2944   4.211   6.926   4.816  0.0375 -0.4880  0.2867
  244ILE     HB 2945   4.116   6.909   4.760  0.2706 -0.3956 -0.1539
  244ILE    CG2 2946   4.176   6.937   4.965 -0.3274  0.8868  0.1282
  244ILE   HG21 2947   4.126   6.850   5.012  0.3434  0.6398  0.4108
  244ILE   HG22 2948   4.119   7.030   4.987 -0.2827  1.0182 -0.2969
  244ILE   HG23 2949   4.270   6.941   5.024 -0.6686 -0.3892  0.8341
  244ILE    CG1 2950   4.276   7.057   4.769 -0.7782 -0.0542  0.3233
  244ILE   HG11 2951   4.324   7.060   4.669  0.2944  0.6460  0.8171
  244ILE   HG12 2952   4.357   7.080   4.843  0.6941 -0.9239 -0.9072
  244ILE     CD 2953   4.172   7.169   4.764 -0.0279  0.6406 -0.8462
  244ILE    HD1 2954   4.117   7.179   4.860  0.0058 -0.9872 -0.5899
  244ILE    HD2 2955   4.098   7.139   4.687 -0.9148 -0.9694  0.4884
  244ILE    HD3 2956   4.219   7.265   4.735  0.8909  0.3907 -0.2777
  244ILE      C 2957   4.225   6.687   4.848 -0.0845  0.0896  0.1495
  244ILE      O 2958   4.278   6.637   4.947 -0.8304 -0.6084  0.2143
  245LEU      N 2959   4.123   6.624   4.786 -0.1059 -0.1361  0.4147
  245LEU     HN 2960   4.099   6.656   4.695 -0.2663  0.5233  0.6805
  245LEU     CA 2961   4.050   6.510   4.833  0.2098 -0.6214 -0.2362
  245LEU     HA 2962   4.020   6.529   4.935  0.3365 -1.2275 -0.0786
  245LEU     CB 2963   3.926   6.466   4.754 -0.1695 -0.1754  0.0961
  245LEU    HB1 2964   3.886   6.371   4.795  0.0108 -0.2369  0.1285
  245LEU    HB2 2965   3.953   6.441   4.649  0.9123  0.5140  0.1731
  245LEU     CG 2966   3.807   6.564   4.750  0.4519  0.5808 -0.3922
  245LEU     HG 2967   3.847   6.661   4.712  0.5977  0.5290 -0.3756
  245LEU    CD1 2968   3.705   6.507   4.651  0.2645  0.6555 -0.2412
  245LEU   HD11 2969   3.661   6.421   4.706  0.9525  0.0951 -0.5410
  245LEU   HD12 2970   3.761   6.468   4.563  0.5668 -1.5036  0.7587
  245LEU   HD13 2971   3.616   6.566   4.619  0.1134 -0.1020 -1.3565
  245LEU    CD2 2972   3.756   6.578   4.894  0.5572 -0.6588 -0.2072
  245LEU   HD21 2973   3.834   6.612   4.965 -0.4834  1.2303  0.1819
  245LEU   HD22 2974   3.705   6.483   4.923  0.5753 -0.6388 -0.1085
  245LEU   HD23 2975   3.682   6.662   4.890 -1.0444 -1.9868 -1.1967
  245LEU      C 2976   4.135   6.391   4.862  0.4188 -0.4417 -0.1064
  245LEU      O 2977   4.138   6.342   4.974 -0.4735 -0.6630 -0.1673
  246ALA      N 2978   4.226   6.358   4.768  0.4327 -0.5227 -0.0629
  246ALA     HN 2979   4.227   6.408   4.681  1.4508  0.0582  0.2575
  246ALA     CA 2980   4.321   6.253   4.784  0.3044 -0.6505 -0.1569
  246ALA     HA 2981   4.280   6.154   4.797  0.6783 -0.7007  0.7758
  246ALA     CB 2982   4.389   6.232   4.648  0.1035  0.0541 -0.3696
  246ALA    HB1 2983   4.436   6.327   4.615 -0.8600  1.0236  0.8760
  246ALA    HB2 2984   4.311   6.208   4.573 -0.9963 -0.2139  0.7980
  246ALA    HB3 2985   4.455   6.143   4.656 -1.3699 -1.0438  0.4550
  246ALA      C 2986   4.414   6.269   4.900 -0.1640  0.3728  0.0964
  246ALA      O 2987   4.443   6.174   4.973 -0.5340 -0.0260 -0.2657
  247THR      N 2988   4.476   6.387   4.918 -0.0085  0.2426  0.4179
  247THR     HN 2989   4.459   6.460   4.852 -0.9277 -0.7356 -0.5187
  247THR     CA 2990   4.569   6.416   5.022  0.6856 -0.4298  0.0085
  247THR     HA 2991   4.646   6.341   5.033  0.6338 -0.4455  0.2749
  247THR     CB 2992   4.633   6.552   5.013  0.4326 -0.3023  0.1097
  247THR     HB 2993   4.557   6.632   4.998  0.1911 -0.6114 -0.3805
  247THR    OG1 2994   4.711   6.564   4.894 -0.7419  1.1244 -0.5750
  247THR    HG1 2995   4.657   6.567   4.814 -0.8940  0.9532 -0.4790
  247THR    CG2 2996   4.723   6.600   5.128  0.1216 -0.0881  0.2686
  247THR   HG21 2997   4.680   6.601   5.230  0.6094  1.9237  0.5344
  247THR   HG22 2998   4.753   6.705   5.107  0.9554 -0.4293 -0.4113
  247THR   HG23 2999   4.820   6.546   5.135  1.4694  2.1169  0.4816
  247THR      C 3000   4.495   6.408   5.151 -0.2014 -0.3896 -0.4796
  247THR      O 3001   4.546   6.350   5.247 -0.6385  0.3197  0.2098
  248LEU      N 3002   4.379   6.475   5.159  0.0342  0.0020 -0.1979
  248LEU     HN 3003   4.344   6.525   5.080 -1.0623  0.4409  0.5157
  248LEU     CA 3004   4.294   6.467   5.274  0.2047 -0.3184 -0.0904
  248LEU     HA 3005   4.351   6.510   5.355 -0.2466  0.6674 -0.2696
  248LEU     CB 3006   4.174   6.563   5.264  0.4830  0.0377 -0.0544
  248LEU    HB1 3007   4.102   6.522   5.190 -0.4256  0.0298  0.7910
  248LEU    HB2 3008   4.199   6.664   5.227 -1.1223  0.1343 -1.0432
  248LEU     CG 3009   4.086   6.571   5.390  0.4104 -0.0494 -0.0995
  248LEU     HG 3010   4.045   6.469   5.412  0.3166 -0.3020 -1.3281
  248LEU    CD1 3011   4.156   6.616   5.520  0.1615 -0.2450  0.1035
  248LEU   HD11 3012   4.210   6.525   5.553 -0.8763 -1.1164 -0.4462
  248LEU   HD12 3013   4.089   6.635   5.606  0.9937 -1.4769  1.0881
  248LEU   HD13 3014   4.213   6.707   5.493  0.4281 -0.3625  0.2609
  248LEU    CD2 3015   3.959   6.654   5.367 -0.2079 -0.8702  0.2444
  248LEU   HD21 3016   3.886   6.637   5.449 -0.3636  0.2964  0.3766
  248LEU   HD22 3017   3.927   6.633   5.263  0.2526  0.1376 -0.1328
  248LEU   HD23 3018   3.986   6.762   5.374 -0.4920 -0.8156  0.5816
  248LEU      C 3019   4.258   6.328   5.315 -0.3668 -0.0631  0.3040
  248LEU      O 3020   4.285   6.302   5.432  0.3753  0.1365  0.1899
  249ALA      N 3021   4.210   6.236   5.229 -0.1023  0.0697  0.0094
  249ALA     HN 3022   4.181   6.263   5.137 -0.4643 -0.6799 -0.1077
  249ALA     CA 3023   4.198   6.096   5.253 -0.2239  0.0302 -0.2754
  249ALA     HA 3024   4.125   6.084   5.332 -0.1288 -0.6070 -0.2732
  249ALA     CB 3025   4.152   6.029   5.122 -0.5611 -0.1737 -0.0584
  249ALA    HB1 3026   4.129   5.922   5.140  0.5383 -0.4176  0.0845
  249ALA    HB2 3027   4.227   6.035   5.040 -0.0456 -1.2291  0.2959
  249ALA    HB3 3028   4.058   6.074   5.084 -0.4359  0.0951 -0.0577
  249ALA      C 3029   4.321   6.024   5.297 -0.0002  0.3706 -0.3363
  249ALA      O 3030   4.319   5.959   5.401 -0.4890  0.5337 -0.2363
  250CYS      N 3031   4.433   6.038   5.224  0.0964 -0.0847 -0.2807
  250CYS     HN 3032   4.437   6.085   5.137 -0.4890 -0.7543 -0.6878
  250CYS     CA 3033   4.560   5.990   5.270  0.1279  0.1719 -0.0958
  250CYS     HA 3034   4.549   5.882   5.273 -0.8431  0.2488 -0.1013
  250CYS     CB 3035   4.671   6.011   5.166 -0.0809  0.6305 -0.2266
  250CYS    HB1 3036   4.762   5.965   5.209 -1.1835 -1.1167  0.4618
  250CYS    HB2 3037   4.694   6.117   5.142 -0.1423  0.7235  0.1170
  250CYS     SG 3038   4.643   5.916   5.014  0.2308 -0.2281  0.2410
  250CYS    HG1 3039   4.563   6.006   4.959  0.9425  0.6053  0.5069
  250CYS      C 3040   4.603   6.025   5.409  0.1057  0.3069 -0.1231
  250CYS      O 3041   4.644   5.947   5.495 -0.2715  0.2889  0.0413
  251THR      N 3042   4.596   6.156   5.435 -0.8067  0.2498 -0.0275
  251THR     HN 3043   4.550   6.210   5.365 -2.2705 -2.1102 -1.1089
  251THR     CA 3044   4.648   6.217   5.554 -0.3145  0.5644 -0.3980
  251THR     HA 3045   4.744   6.175   5.580 -0.3799 -0.3225 -1.4448
  251THR     CB 3046   4.666   6.366   5.544 -0.5433  0.6362  0.2087
  251THR     HB 3047   4.572   6.424   5.538 -0.2099  1.1210 -0.5127
  251THR    OG1 3048   4.738   6.401   5.427 -0.0918 -0.3772  0.1633
  251THR    HG1 3049   4.684   6.377   5.351  0.2829 -0.4041 -0.1018
  251THR    CG2 3050   4.738   6.418   5.670 -0.2195 -0.3757  0.4630
  251THR   HG21 3051   4.672   6.412   5.760  0.3598 -0.5189  0.8933
  251THR   HG22 3052   4.759   6.525   5.647  0.8257 -0.6996 -0.2183
  251THR   HG23 3053   4.836   6.376   5.700 -0.0671  0.8396  1.9038
  251THR      C 3054   4.558   6.194   5.670  0.0583 -0.0694 -0.2222
  251THR      O 3055   4.607   6.171   5.781  0.4137  0.1156 -0.3333
  252ALA      N 3056   4.425   6.192   5.654 -0.0373  0.5675  0.3459
  252ALA     HN 3057   4.388   6.212   5.564  1.3144  0.2441 -0.3327
  252ALA     CA 3058   4.332   6.149   5.754 -0.0291  0.0351  0.1373
  252ALA     HA 3059   4.345   6.200   5.849 -0.5044 -1.5075  1.1029
  252ALA     CB 3060   4.189   6.178   5.706  0.1435 -0.3843 -0.6687
  252ALA    HB1 3061   4.165   6.133   5.608 -1.4302  0.1632 -0.5969
  252ALA    HB2 3062   4.185   6.288   5.694 -0.7127  0.0904  2.2433
  252ALA    HB3 3063   4.110   6.160   5.782 -0.2406  0.4215 -0.8516
  252ALA      C 3064   4.339   6.004   5.786 -1.0371 -0.1535 -0.4080
  252ALA      O 3065   4.324   5.958   5.900 -0.2050 -0.6234 -0.4697
  253ALA      N 3066   4.376   5.920   5.688  0.0893  0.4786 -0.5589
  253ALA     HN 3067   4.379   5.943   5.591  0.2378 -1.5813 -1.1336
  253ALA     CA 3068   4.406   5.782   5.715  0.5367  0.5849 -0.4817
  253ALA     HA 3069   4.322   5.736   5.766  0.8254  0.7964  0.1984
  253ALA     CB 3070   4.416   5.708   5.580  1.0343  0.0898 -0.1802
  253ALA    HB1 3071   4.497   5.746   5.515  0.6663  0.1367 -0.6178
  253ALA    HB2 3072   4.322   5.723   5.523 -0.2518 -1.4645  1.3210
  253ALA    HB3 3073   4.435   5.601   5.604 -0.4066 -0.0410  0.6275
  253ALA      C 3074   4.522   5.751   5.803 -0.2281 -0.2232  0.2832
  253ALA      O 3075   4.519   5.677   5.901  0.2666 -0.7601 -0.0884
  254VAL      N 3076   4.632   5.818   5.764 -0.1550 -0.3030  0.3497
  254VAL     HN 3077   4.623   5.877   5.684  0.8191 -0.8894 -0.2205
  254VAL     CA 3078   4.755   5.821   5.836  0.2216 -0.1852 -0.2876
  254VAL     HA 3079   4.770   5.715   5.845 -0.5651 -0.2608  0.3040
  254VAL     CB 3080   4.865   5.885   5.756 -0.3985  0.4063 -0.6871
  254VAL     HB 3081   4.837   5.980   5.705  0.2465  0.2905 -1.2893
  254VAL    CG1 3082   4.993   5.915   5.836  0.1973  0.8691 -1.7748
  254VAL   HG11 3083   5.087   5.928   5.778  1.1241 -0.3614 -0.6662
  254VAL   HG12 3084   5.013   5.823   5.894 -1.6516  1.3824 -0.1001
  254VAL   HG13 3085   4.977   5.998   5.908 -0.1397 -0.4340 -0.2562
  254VAL    CG2 3086   4.909   5.783   5.649  0.5254  0.2391 -0.1708
  254VAL   HG21 3087   4.959   5.697   5.697  0.7289 -0.1236 -0.9951
  254VAL   HG22 3088   4.984   5.824   5.579  0.4889  0.7083  0.0605
  254VAL   HG23 3089   4.823   5.748   5.587  0.6136  0.1049 -0.2187
  254VAL      C 3090   4.734   5.873   5.974 -0.0672 -0.2332 -0.3144
  254VAL      O 3091   4.795   5.826   6.070  0.1215  0.0630 -0.2868
  255PHE      N 3092   4.655   5.981   5.989 -0.0619 -0.2237 -0.3706
  255PHE     HN 3093   4.630   6.037   5.910 -0.0929  0.5948  0.1950
  255PHE     CA 3094   4.621   6.044   6.112  0.2797  0.0293 -0.4031
  255PHE     HA 3095   4.718   6.057   6.157  0.0661  0.0671  0.0576
  255PHE     CB 3096   4.571   6.190   6.103  0.1781  0.0192 -0.0313
  255PHE    HB1 3097   4.479   6.183   6.040  1.1392 -0.1263 -1.5344
  255PHE    HB2 3098   4.639   6.246   6.035  0.1444 -0.4354 -0.4550
  255PHE     CG 3099   4.543   6.250   6.236  0.1900 -0.1633  0.0554
  255PHE    CD1 3100   4.619   6.243   6.350 -0.2518 -0.1954  0.3518
  255PHE    HD1 3101   4.711   6.187   6.347 -1.2739 -2.1103  0.9302
  255PHE    CE1 3102   4.569   6.286   6.471  0.1671  0.5650  0.2639
  255PHE    HE1 3103   4.615   6.265   6.566 -0.7149 -1.8385  0.2947
  255PHE     CZ 3104   4.442   6.338   6.478 -0.4071 -0.6209 -0.5592
  255PHE     HZ 3105   4.413   6.368   6.578 -0.0772 -0.3425 -0.5396
  255PHE    CD2 3106   4.422   6.316   6.242  0.0143 -0.4606 -0.1394
  255PHE    HD2 3107   4.375   6.318   6.145 -1.1063  1.0174  0.3528
  255PHE    CE2 3108   4.368   6.352   6.363 -0.7267 -0.7567 -0.3721
  255PHE    HE2 3109   4.275   6.406   6.368 -0.2142  0.1555 -0.2403
  255PHE      C 3110   4.541   5.952   6.198 -0.2594  0.5877 -0.2933
  255PHE      O 3111   4.558   5.942   6.319 -0.4624  0.0256 -0.3052
  256ALA      N 3112   4.441   5.883   6.139  0.1276 -0.1525 -0.1031
  256ALA     HN 3113   4.417   5.888   6.042  0.4432  0.5900 -0.1536
  256ALA     CA 3114   4.362   5.786   6.208 -0.2526  0.0926 -0.1892
  256ALA     HA 3115   4.324   5.841   6.292 -1.5441  0.9305 -1.2453
  256ALA     CB 3116   4.254   5.734   6.111  0.1216 -0.5429 -0.2753
  256ALA    HB1 3117   4.293   5.676   6.024 -0.1396 -0.3481 -0.5230
  256ALA    HB2 3118   4.202   5.819   6.064  0.9917 -0.1994 -0.6507
  256ALA    HB3 3119   4.178   5.674   6.166  0.7069 -0.0303  1.1921
  256ALA      C 3120   4.437   5.670   6.265 -0.0673  0.1791 -0.2579
  256ALA      O 3121   4.407   5.611   6.368 -0.2198  1.1395  0.2721
  257PHE      N 3122   4.537   5.624   6.188 -0.1691  0.5959 -0.6437
  257PHE     HN 3123   4.546   5.670   6.099  0.0749  0.5614 -0.6393
  257PHE     CA 3124   4.620   5.516   6.232 -0.5983  0.5224  0.0080
  257PHE     HA 3125   4.555   5.439   6.269 -0.6415  0.8093  0.5551
  257PHE     CB 3126   4.699   5.452   6.117  0.3635  0.2148  0.8105
  257PHE    HB1 3127   4.788   5.512   6.089 -0.2995  0.3899 -1.3006
  257PHE    HB2 3128   4.634   5.454   6.026  0.6954  0.4414  0.5751
  257PHE     CG 3129   4.741   5.312   6.145  0.2495  0.0438  0.1823
  257PHE    CD1 3130   4.871   5.285   6.182  0.1324 -0.0072  0.5700
  257PHE    HD1 3131   4.931   5.374   6.198 -0.4997  0.3772  0.8851
  257PHE    CE1 3132   4.923   5.158   6.172  0.3241  0.0998  0.1564
  257PHE    HE1 3133   5.027   5.139   6.189  0.5259  0.7679 -0.2335
  257PHE     CZ 3134   4.838   5.053   6.144  0.3610  0.2306 -0.4747
  257PHE     HZ 3135   4.882   4.956   6.129 -0.0462  0.1608 -1.3575
  257PHE    CD2 3136   4.657   5.204   6.129  0.1373  0.1865 -0.2179
  257PHE    HD2 3137   4.553   5.231   6.121 -0.3020 -1.3181 -0.2400
  257PHE    CE2 3138   4.703   5.074   6.128  0.2804  0.2302  0.1638
  257PHE    HE2 3139   4.641   4.991   6.098 -0.4091  0.8006 -0.0504
  257PHE      C 3140   4.715   5.564   6.336 -0.9227 -0.0510  0.5811
  257PHE      O 3141   4.760   5.483   6.417  0.1769  0.1038  0.1609
  258SER      N 3142   4.742   5.695   6.349  0.3516 -0.2340  0.0809
  258SER     HN 3143   4.698   5.756   6.283 -0.1855  0.5514  1.1059
  258SER     CA 3144   4.843   5.753   6.431 -0.0236 -0.1315  0.4797
  258SER     HA 3145   4.918   5.677   6.443  0.5002  0.4064  0.7604
  258SER     CB 3146   4.908   5.886   6.387  0.1432 -0.2967  0.2213
  258SER    HB1 3147   4.972   5.934   6.465  1.7330 -2.0805  0.1712
  258SER    HB2 3148   4.831   5.958   6.352  0.4991 -0.2661 -0.5327
  258SER     OG 3149   4.983   5.862   6.269 -0.3453 -0.5742 -0.0402
  258SER    HG1 3150   4.924   5.831   6.200  0.4895 -1.5782 -0.3696
  258SER      C 3151   4.781   5.790   6.562  0.1075  0.9553  0.2559
  258SER      O 3152   4.850   5.791   6.663  0.3945  0.0621  0.0842
  259ILE      N 3153   4.648   5.805   6.572  0.0063  0.3656 -0.0789
  259ILE     HN 3154   4.590   5.811   6.490  0.2676 -0.1800 -0.3110
  259ILE     CA 3155   4.584   5.843   6.695 -0.0704  0.2622 -0.0854
  259ILE     HA 3156   4.652   5.892   6.763  0.1143  0.2260 -0.2387
  259ILE     CB 3157   4.484   5.951   6.667 -0.1815  0.0817 -0.4187
  259ILE     HB 3158   4.528   6.031   6.603  1.1368  0.4304  0.7864
  259ILE    CG2 3159   4.364   5.904   6.584 -0.1602 -1.0427  0.1590
  259ILE   HG21 3160   4.388   5.843   6.494 -1.7783 -0.1644 -0.9720
  259ILE   HG22 3161   4.296   5.983   6.546 -1.1051 -1.4854  0.8182
  259ILE   HG23 3162   4.303   5.834   6.646 -0.9358 -0.4959  0.0433
  259ILE    CG1 3163   4.448   6.024   6.798 -0.2810  0.0801 -0.4442
  259ILE   HG11 3164   4.543   6.044   6.853 -0.1829 -0.0514 -0.5627
  259ILE   HG12 3165   4.384   5.956   6.859  0.3641 -0.2515 -0.1156
  259ILE     CD 3166   4.382   6.160   6.777 -0.5955 -0.0259 -0.1593
  259ILE    HD1 3167   4.333   6.154   6.677  0.3410  0.6014 -0.6870
  259ILE    HD2 3168   4.462   6.237   6.773  0.3856 -0.9936 -0.1740
  259ILE    HD3 3169   4.309   6.189   6.856 -0.8048 -0.0184 -0.3501
  259ILE      C 3170   4.528   5.721   6.759  0.3400  0.0223 -0.1669
  259ILE      O 3171   4.508   5.716   6.881 -0.2497 -0.2850 -0.2669
  260GLY      N 3172   4.501   5.613   6.683 -0.3149 -0.1461  0.2806
  260GLY     HN 3173   4.518   5.619   6.585 -0.2412 -0.0740  0.2966
  260GLY     CA 3174   4.461   5.483   6.727 -0.1696 -0.2439  0.1281
  260GLY    HA1 3175   4.469   5.413   6.646 -0.7087 -0.3497  0.1637
  260GLY    HA2 3176   4.357   5.486   6.755  0.0283 -0.3728  0.9261
  260GLY      C 3177   4.534   5.416   6.838 -0.0708 -0.3467  0.0031
  260GLY      O 3178   4.465   5.373   6.931  0.3365 -0.0638  0.4473
  261PRO      N 3179   4.663   5.401   6.847 -0.0174  0.1347  0.0728
  261PRO     CD 3180   4.756   5.410   6.735 -0.7221 -0.6357 -0.5992
  261PRO    HD1 3181   4.740   5.506   6.681  0.6252 -0.6833 -1.1443
  261PRO    HD2 3182   4.733   5.322   6.670 -0.7640 -0.8919 -0.2451
  261PRO     CA 3183   4.732   5.355   6.964 -0.3745 -0.5779  0.0113
  261PRO     HA 3184   4.667   5.282   7.009 -1.6593  0.0928 -0.6353
  261PRO     CB 3185   4.869   5.302   6.920 -0.7363 -0.7246 -0.9777
  261PRO    HB1 3186   4.886   5.198   6.884  0.5976 -0.6634 -0.5922
  261PRO    HB2 3187   4.949   5.335   6.989  0.3195 -0.4305 -2.2455
  261PRO     CG 3188   4.896   5.387   6.795 -0.6896  0.2989 -0.2892
  261PRO    HG1 3189   4.937   5.480   6.840 -0.8342 -0.5710  1.8413
  261PRO    HG2 3190   4.975   5.353   6.725  0.2865  1.7474  0.0277
  261PRO      C 3191   4.736   5.454   7.075 -0.2747 -0.2991 -0.2401
  261PRO      O 3192   4.704   5.415   7.187 -0.6800 -0.3093 -0.3581
  262GLU      N 3193   4.752   5.584   7.043  0.1806 -0.3501 -0.2402
  262GLU     HN 3194   4.766   5.614   6.949 -0.0942  0.3737 -0.0583
  262GLU     CA 3195   4.741   5.689   7.140  0.0811 -0.4889 -0.1002
  262GLU     HA 3196   4.823   5.676   7.209  0.0457 -0.1317  0.0113
  262GLU     CB 3197   4.778   5.824   7.076  0.3671 -0.3643  0.3195
  262GLU    HB1 3198   4.749   5.905   7.145 -0.7616 -0.3487 -0.1271
  262GLU    HB2 3199   4.728   5.829   6.977  1.4600 -0.3079 -0.2605
  262GLU     CG 3200   4.928   5.847   7.061  0.2502  0.1104 -0.1863
  262GLU    HG1 3201   4.940   5.946   7.012  0.6047  0.1681  0.0101
  262GLU    HG2 3202   4.982   5.767   7.005  1.1404  1.0691 -0.7743
  262GLU     CD 3203   5.000   5.853   7.195  0.0349  0.0433 -0.0675
  262GLU    OE1 3204   5.077   5.763   7.238  0.6976  0.8519  0.4997
  262GLU    OE2 3205   4.981   5.954   7.269  0.0501 -0.1916  0.2611
  262GLU      C 3206   4.614   5.701   7.218  0.1802 -0.3130  0.0347
  262GLU      O 3207   4.615   5.688   7.340  0.2060 -0.3155  0.0351
  263LYS      N 3208   4.502   5.722   7.147 -0.1497 -0.1701  0.5854
  263LYS     HN 3209   4.496   5.734   7.048 -1.0467  1.0717  0.7512
  263LYS     CA 3210   4.379   5.750   7.215 -0.5609 -0.2183 -0.1141
  263LYS     HA 3211   4.389   5.787   7.316 -0.3174  0.7249 -0.4633
  263LYS     CB 3212   4.319   5.875   7.148  0.6396  0.5436  0.1537
  263LYS    HB1 3213   4.218   5.897   7.190  0.2260  0.8798 -0.9491
  263LYS    HB2 3214   4.290   5.836   7.048 -1.0008 -0.4459  0.9126
  263LYS     CG 3215   4.397   6.005   7.132  0.5872  0.5358 -0.1832
  263LYS    HG1 3216   4.331   6.082   7.088 -0.5856 -0.0097  0.5211
  263LYS    HG2 3217   4.479   5.986   7.059 -0.9398 -0.4612 -1.7796
  263LYS     CD 3218   4.461   6.046   7.265 -0.1689  0.2301  0.2827
  263LYS    HD1 3219   4.521   5.965   7.311 -0.2107 -0.5228 -0.9052
  263LYS    HD2 3220   4.382   6.054   7.343  0.5031 -0.3124  1.0535
  263LYS     CE 3221   4.541   6.175   7.248  0.9135 -0.5219 -0.6208
  263LYS    HE1 3222   4.464   6.250   7.221  0.8627 -0.1462  0.4580
  263LYS    HE2 3223   4.618   6.160   7.170  1.0738 -0.4831 -0.4730
  263LYS     NZ 3224   4.598   6.220   7.377 -1.0554  0.0120  0.1373
  263LYS    HZ1 3225   4.536   6.219   7.461 -0.7714  1.9074  0.4393
  263LYS    HZ2 3226   4.636   6.316   7.369  0.5816 -0.5848 -0.0918
  263LYS    HZ3 3227   4.673   6.151   7.398 -0.8534  0.1395 -0.1550
  263LYS      C 3228   4.283   5.636   7.216 -0.1759 -0.5479  0.3646
  263LYS      O 3229   4.189   5.637   7.295 -0.5078 -0.6005 -0.0253
  264GLY      N 3230   4.297   5.537   7.127 -0.1071  0.2047 -0.4902
  264GLY     HN 3231   4.367   5.547   7.056 -0.8037  0.2554 -1.2058
  264GLY     CA 3232   4.218   5.418   7.119  0.0163  0.0657  0.1988
  264GLY    HA1 3233   4.142   5.401   7.194 -0.8983 -0.3916 -0.7653
  264GLY    HA2 3234   4.281   5.331   7.127 -0.2711 -0.0706  1.2696
  264GLY      C 3235   4.146   5.417   6.988  0.4162  0.0395 -0.0235
  264GLY      O 3236   4.100   5.521   6.942  0.3067 -0.0031 -0.0088
  265TRP      N 3237   4.132   5.296   6.931 -0.5976  0.0312  0.2012
  265TRP     HN 3238   4.169   5.215   6.975  0.2622 -0.5116 -1.3743
  265TRP     CA 3239   4.070   5.272   6.805  0.0238  0.0664 -0.1147
  265TRP     HA 3240   4.122   5.328   6.727  0.4972  0.1791  0.2728
  265TRP     CB 3241   4.083   5.126   6.758  0.0830  0.2054 -0.5281
  265TRP    HB1 3242   4.031   5.134   6.659  0.7748  0.4841 -0.8807
  265TRP    HB2 3243   4.024   5.061   6.826 -0.1237 -0.3547 -1.2210
  265TRP     CG 3244   4.224   5.081   6.740  0.3946  0.6125  0.7593
  265TRP    CD1 3245   4.297   4.986   6.806 -0.4015 -0.3154  0.3573
  265TRP    HD1 3246   4.232   4.920   6.862 -1.6353  0.6918  0.2196
  265TRP    NE1 3247   4.422   4.979   6.751 -0.4778 -0.4584  0.2043
  265TRP    HE1 3248   4.494   4.924   6.790 -1.2937 -0.9814  1.0675
  265TRP    CE2 3249   4.434   5.071   6.651  0.2040 -0.5417  0.1978
  265TRP    CD2 3250   4.309   5.130   6.636  0.1686 -0.6889 -0.0795
  265TRP    CE3 3251   4.289   5.227   6.544 -0.2423 -0.4887  0.2212
  265TRP    HE3 3252   4.196   5.274   6.514  0.5817  0.1917 -1.5775
  265TRP    CZ3 3253   4.400   5.257   6.469 -0.1484 -1.2140  0.0607
  265TRP    HZ3 3254   4.380   5.333   6.394  0.5211 -1.3165 -0.2340
  265TRP    CZ2 3255   4.538   5.099   6.568  0.0341 -0.1706  0.1114
  265TRP    HZ2 3256   4.627   5.040   6.578  0.4757  0.4187 -0.2281
  265TRP    CH2 3257   4.527   5.207   6.483  0.3087 -0.0708  0.2057
  265TRP    HH2 3258   4.609   5.233   6.417  0.2841  0.3996  0.3526
  265TRP      C 3259   3.925   5.305   6.810  0.0286 -0.0112  0.5683
  265TRP      O 3260   3.877   5.367   6.716 -0.0921 -0.1017  0.5710
  266MET      N 3261   3.859   5.280   6.925 -0.0955 -0.1044  0.4772
  266MET     HN 3262   3.913   5.253   7.004 -0.3926 -0.1643  0.6625
  266MET     CA 3263   3.721   5.305   6.951 -0.1157 -0.1329  0.3977
  266MET     HA 3264   3.670   5.305   6.855 -1.1239 -1.3554  0.8768
  266MET     CB 3265   3.649   5.192   7.026 -0.6580 -0.4343 -0.5351
  266MET    HB1 3266   3.540   5.217   7.025 -0.3477  1.1469 -0.5540
  266MET    HB2 3267   3.694   5.198   7.127 -1.5256  0.9916 -0.1705
  266MET     CG 3268   3.661   5.047   6.979  0.5100 -0.5084 -0.0647
  266MET    HG1 3269   3.635   4.982   7.065  0.1503  0.4762  0.6070
  266MET    HG2 3270   3.766   5.023   6.951  0.6990  0.1567  0.0317
  266MET     SD 3271   3.563   5.006   6.832  0.3150  0.2690 -0.1608
  266MET     CE 3272   3.591   4.827   6.848 -0.3930  0.1780  0.1562
  266MET    HE1 3273   3.587   4.801   6.956 -0.4288  1.4349  0.4905
  266MET    HE2 3274   3.676   4.783   6.791 -0.4805 -0.0469  0.1997
  266MET    HE3 3275   3.504   4.775   6.803  0.1898 -0.7688  0.0698
  266MET      C 3276   3.684   5.438   7.007 -0.3319  0.1092 -0.2898
  266MET      O 3277   3.588   5.447   7.084 -0.1252  0.2569 -0.0418
  267SER      N 3278   3.765   5.540   6.973  0.1176 -0.0071  0.3837
  267SER     HN 3279   3.849   5.527   6.921 -0.7406 -1.4132 -0.7868
  267SER     CA 3280   3.746   5.676   7.012  0.8052  0.2578 -0.1483
  267SER     HA 3281   3.667   5.673   7.086  0.7158  0.9297 -0.1999
  267SER     CB 3282   3.870   5.736   7.081  0.5703  0.3663  0.1882
  267SER    HB1 3283   3.957   5.731   7.012  1.0696 -0.7391  0.8440
  267SER    HB2 3284   3.890   5.665   7.164 -0.2106 -0.3502 -0.2025
  267SER     OG 3285   3.853   5.868   7.130 -0.6490  0.5032 -0.5281
  267SER    HG1 3286   3.822   5.853   7.219 -0.2233  2.2873  0.0060
  267SER      C 3287   3.693   5.761   6.902 -0.0326  0.1836  0.1812
  267SER      O 3288   3.729   5.739   6.786  0.4178  0.4699  0.2630
  268GLY      N 3289   3.604   5.858   6.931 -0.3651 -0.1669  0.3533
  268GLY     HN 3290   3.580   5.858   7.027 -1.0213  0.2828  0.2092
  268GLY     CA 3291   3.535   5.940   6.836  0.3811  0.1724  0.0897
  268GLY    HA1 3292   3.475   6.010   6.891  0.3628 -0.2262  0.5853
  268GLY    HA2 3293   3.460   5.890   6.776  0.6766 -0.7139  0.4194
  268GLY      C 3294   3.617   6.020   6.740  0.1055  0.2657 -0.0738
  268GLY      O 3295   3.593   6.020   6.620 -0.1306 -0.1160 -0.0313
  269ILE      N 3296   3.725   6.082   6.792  0.2429 -0.4185  0.5063
  269ILE     HN 3297   3.748   6.097   6.888  0.0167  1.6110  0.3357
  269ILE     CA 3298   3.831   6.128   6.707  0.1899 -0.3984  0.4479
  269ILE     HA 3299   3.788   6.204   6.643  0.7117  0.2736  0.8544
  269ILE     CB 3300   3.941   6.184   6.793 -0.1930  0.5927  0.3289
  269ILE     HB 3301   3.903   6.267   6.856  0.0528  0.6020  0.4681
  269ILE    CG2 3302   3.992   6.076   6.890  0.7457 -0.1032 -0.8905
  269ILE   HG21 3303   3.908   6.022   6.938  0.9042  0.6837  0.3666
  269ILE   HG22 3304   4.038   6.129   6.976 -0.4484 -0.8772  0.3069
  269ILE   HG23 3305   4.067   6.008   6.843  0.5913 -0.4833 -0.6033
  269ILE    CG1 3306   4.062   6.244   6.720 -0.0599 -0.0773 -0.0217
  269ILE   HG11 3307   4.120   6.167   6.665  0.5855  0.1881  0.2664
  269ILE   HG12 3308   4.134   6.278   6.798  0.0472  0.7780 -0.4679
  269ILE     CD 3309   4.024   6.365   6.635  0.0877  1.1235  1.5264
  269ILE    HD1 3310   3.942   6.339   6.565  0.0735  0.7358  1.6807
  269ILE    HD2 3311   4.107   6.402   6.572 -0.8983 -0.0445 -0.7035
  269ILE    HD3 3312   3.986   6.448   6.698 -0.7306  1.6258  0.4371
  269ILE      C 3313   3.889   6.033   6.609  0.2886  0.0445  0.0641
  269ILE      O 3314   3.900   6.063   6.491 -0.1327 -0.3911 -0.0936
  270THR      N 3315   3.923   5.908   6.648  0.2753 -0.1228 -0.4415
  270THR     HN 3316   3.908   5.885   6.744 -0.0279  0.9707 -0.1917
  270THR     CA 3317   3.970   5.799   6.568  0.6787 -0.0181 -0.3547
  270THR     HA 3318   4.055   5.834   6.512  1.5307 -0.2704  0.7288
  270THR     CB 3319   4.037   5.688   6.642  0.0209 -0.0716  0.1854
  270THR     HB 3320   3.958   5.617   6.674 -0.4310  0.3136 -0.0559
  270THR    OG1 3321   4.103   5.741   6.756  0.0426 -0.0690  0.1724
  270THR    HG1 3322   4.118   5.662   6.807 -0.1617 -0.7668 -0.7953
  270THR    CG2 3323   4.133   5.611   6.549  0.5111 -0.1413  0.7318
  270THR   HG21 3324   4.070   5.581   6.462 -0.1193 -0.2396  1.2041
  270THR   HG22 3325   4.165   5.511   6.585  0.0121 -0.8572 -0.6434
  270THR   HG23 3326   4.216   5.671   6.507  0.2273 -0.3674 -0.2221
  270THR      C 3327   3.868   5.749   6.471  0.3722 -0.9076  0.4063
  270THR      O 3328   3.904   5.734   6.355  0.3941  0.3194  0.2303
  271ILE      N 3329   3.740   5.729   6.507  0.1149 -0.0494  0.0154
  271ILE     HN 3330   3.710   5.742   6.602 -1.1164  0.0727 -0.3477
  271ILE     CA 3331   3.632   5.689   6.422 -0.2784  0.1666  0.3992
  271ILE     HA 3332   3.658   5.596   6.374  0.3313 -0.5135  1.9176
  271ILE     CB 3333   3.507   5.654   6.498 -0.2629 -0.3046  0.2210
  271ILE     HB 3334   3.464   5.744   6.547  0.4811  0.6385 -0.7751
  271ILE    CG2 3335   3.391   5.634   6.399 -0.1709 -0.6101  0.1705
  271ILE   HG21 3336   3.410   5.561   6.318 -0.4458  0.4119 -0.8677
  271ILE   HG22 3337   3.343   5.722   6.351  0.5906 -0.5814 -0.5849
  271ILE   HG23 3338   3.307   5.591   6.459 -1.2095  0.3322 -0.5161
  271ILE    CG1 3339   3.521   5.542   6.603  0.4541 -0.1931  0.2533
  271ILE   HG11 3340   3.429   5.519   6.660  0.7215 -0.6113  0.5309
  271ILE   HG12 3341   3.588   5.580   6.683  0.4255  0.2773  0.0624
  271ILE     CD 3342   3.572   5.412   6.541 -0.7709 -0.3425 -0.5013
  271ILE    HD1 3343   3.582   5.333   6.619 -1.5931 -0.4840 -0.5108
  271ILE    HD2 3344   3.673   5.434   6.504 -0.3108  0.4229  1.0414
  271ILE    HD3 3345   3.498   5.373   6.468 -1.4957  0.0571 -0.0092
  271ILE      C 3346   3.613   5.796   6.320  1.1672  0.0219 -0.0655
  271ILE      O 3347   3.615   5.756   6.204  0.3244 -0.4820  0.0734
  272GLY      N 3348   3.599   5.925   6.355  0.0122 -0.1813  0.3357
  272GLY     HN 3349   3.613   5.953   6.450 -2.0151 -0.4882  0.8045
  272GLY     CA 3350   3.574   6.027   6.258  0.3324 -0.1944  0.2309
  272GLY    HA1 3351   3.550   6.117   6.312 -0.5616 -0.3264  0.0861
  272GLY    HA2 3352   3.493   6.002   6.190  0.0550  1.1028  0.0210
  272GLY      C 3353   3.689   6.052   6.166  0.2939  1.0979  0.5037
  272GLY      O 3354   3.670   6.075   6.047  0.8393 -0.2004  0.1312
  273SER      N 3355   3.813   6.029   6.212  0.0684 -0.4463  0.4205
  273SER     HN 3356   3.830   6.007   6.308  0.8729 -1.4368  0.0911
  273SER     CA 3357   3.931   6.040   6.131 -0.0475  0.1808  0.3244
  273SER     HA 3358   3.936   6.130   6.072 -0.9795  0.7083  0.9985
  273SER     CB 3359   4.063   6.023   6.207 -0.1805 -0.0944  0.5020
  273SER    HB1 3360   4.151   6.040   6.140 -0.5423  0.8937  0.2447
  273SER    HB2 3361   4.082   5.927   6.258  0.2455 -0.6114 -0.5728
  273SER     OG 3362   4.080   6.127   6.303 -0.8208  0.6402 -0.1520
  273SER    HG1 3363   4.029   6.114   6.383  0.8564 -1.1067  0.7996
  273SER      C 3364   3.927   5.941   6.019 -0.0034  0.5312  0.0118
  273SER      O 3365   3.960   5.969   5.904 -0.6981 -0.5490 -0.4777
  274GLY      N 3366   3.883   5.816   6.044 -0.5136  0.5618 -0.6691
  274GLY     HN 3367   3.865   5.783   6.136  1.4984 -0.4809 -0.5190
  274GLY     CA 3368   3.860   5.715   5.945  0.5467  0.1904 -0.5663
  274GLY    HA1 3369   3.834   5.631   6.008  0.7717 -0.5285 -1.3954
  274GLY    HA2 3370   3.953   5.699   5.893  0.3280  1.2722 -1.3728
  274GLY      C 3371   3.745   5.736   5.852  0.2071 -0.1213 -0.2247
  274GLY      O 3372   3.751   5.714   5.731 -0.3277  0.3441 -0.3442
  275LEU      N 3373   3.637   5.792   5.908  0.0095 -0.3295 -0.3910
  275LEU     HN 3374   3.629   5.805   6.007  0.0252  0.6561 -0.4909
  275LEU     CA 3375   3.525   5.834   5.830 -0.0117 -0.1638 -0.2769
  275LEU     HA 3376   3.496   5.750   5.768  0.2170 -0.7101  0.3339
  275LEU     CB 3377   3.400   5.867   5.914  0.1388 -0.1419 -0.0575
  275LEU    HB1 3378   3.313   5.893   5.850  0.4928  2.5905  0.3432
  275LEU    HB2 3379   3.420   5.956   5.978  0.3356  0.6515 -1.1663
  275LEU     CG 3380   3.332   5.756   5.997 -0.7094  0.2028 -0.2720
  275LEU     HG 3381   3.410   5.725   6.070 -0.6470  0.4639 -0.2260
  275LEU    CD1 3382   3.197   5.776   6.068 -0.7495  0.1198 -0.3259
  275LEU   HD11 3383   3.199   5.884   6.096 -2.7646  0.4358 -1.0832
  275LEU   HD12 3384   3.183   5.711   6.157 -0.5557  0.2647 -0.1863
  275LEU   HD13 3385   3.112   5.787   5.998 -0.0675 -0.1744 -1.2444
  275LEU    CD2 3386   3.317   5.628   5.913 -0.4562  0.1996 -0.3133
  275LEU   HD21 3387   3.281   5.542   5.973 -0.4858  0.5318  0.1550
  275LEU   HD22 3388   3.414   5.592   5.874 -0.2127  0.3491  0.1500
  275LEU   HD23 3389   3.249   5.652   5.828 -0.1004  1.0299 -0.3892
  275LEU      C 3390   3.550   5.943   5.732 -0.0337  0.1604  0.0701
  275LEU      O 3391   3.510   5.940   5.615 -0.3017 -0.7315  0.1654
  276VAL      N 3392   3.625   6.046   5.773  0.0948  0.1273 -0.0717
  276VAL     HN 3393   3.644   6.050   5.871 -0.6593 -1.1213  0.1718
  276VAL     CA 3394   3.678   6.150   5.690  0.2994  0.1322  0.0543
  276VAL     HA 3395   3.589   6.195   5.648  0.8170 -0.8101 -2.4398
  276VAL     CB 3396   3.738   6.262   5.769 -0.8286  0.8763 -0.0848
  276VAL     HB 3397   3.809   6.222   5.844 -1.7886  2.0148  1.5510
  276VAL    CG1 3398   3.821   6.363   5.686  0.3191 -0.4726 -0.6629
  276VAL   HG11 3399   3.771   6.396   5.592  0.7843  0.7092 -0.5215
  276VAL   HG12 3400   3.923   6.325   5.664  0.5581  0.0144 -0.4202
  276VAL   HG13 3401   3.845   6.448   5.752 -0.7861 -0.0723 -0.7308
  276VAL    CG2 3402   3.623   6.326   5.848 -0.8811  0.7362 -0.0431
  276VAL   HG21 3403   3.660   6.411   5.909  0.0486  0.7193 -0.5466
  276VAL   HG22 3404   3.561   6.257   5.909  0.7686 -0.3491  0.5538
  276VAL   HG23 3405   3.550   6.369   5.776  0.2574 -0.0228 -1.7887
  276VAL      C 3406   3.761   6.109   5.574 -0.2094 -0.4203 -0.1303
  276VAL      O 3407   3.743   6.166   5.466  0.1800 -0.2464 -0.1095
  277ALA      N 3408   3.852   6.010   5.586 -0.0957 -0.3091 -0.0322
  277ALA     HN 3409   3.879   5.986   5.679 -0.6393 -0.3954  0.1131
  277ALA     CA 3410   3.924   5.949   5.478  0.0008  0.7361 -0.5896
  277ALA     HA 3411   3.959   6.035   5.423 -1.1271  1.3722 -0.3852
  277ALA     CB 3412   4.037   5.856   5.526 -0.4941 -0.1065 -0.9987
  277ALA    HB1 3413   3.990   5.774   5.584  0.3330 -0.2760 -0.5291
  277ALA    HB2 3414   4.116   5.899   5.593 -0.3708 -1.1628 -0.4120
  277ALA    HB3 3415   4.097   5.808   5.446  0.5954 -0.2046 -0.1828
  277ALA      C 3416   3.842   5.872   5.381 -0.2419  0.4534 -0.1722
  277ALA      O 3417   3.865   5.874   5.260 -0.8014 -1.1363 -0.3473
  278LEU      N 3418   3.743   5.796   5.431  0.3209 -0.7655 -0.8252
  278LEU     HN 3419   3.714   5.799   5.527 -1.7158  0.5546 -1.3666
  278LEU     CA 3420   3.642   5.727   5.356 -0.5589 -0.6341  0.1795
  278LEU     HA 3421   3.697   5.671   5.281  0.5134 -0.3200  0.6817
  278LEU     CB 3422   3.569   5.632   5.452 -0.1422 -0.3118  0.8393
  278LEU    HB1 3423   3.478   5.585   5.408 -0.7961  0.6543  1.0913
  278LEU    HB2 3424   3.532   5.683   5.544  0.9202  1.8513  0.2023
  278LEU     CG 3425   3.654   5.508   5.483  0.3138 -0.3451 -0.4192
  278LEU     HG 3426   3.762   5.534   5.485 -0.0067  1.3179 -1.4527
  278LEU    CD1 3427   3.596   5.456   5.616 -0.1953  0.7140 -0.2047
  278LEU   HD11 3428   3.588   5.525   5.702  0.7298 -0.5897  1.0099
  278LEU   HD12 3429   3.644   5.361   5.647 -1.3994  0.0921 -0.1088
  278LEU   HD13 3430   3.490   5.424   5.602 -0.0627  0.3476 -0.4098
  278LEU    CD2 3431   3.640   5.401   5.374 -0.5643 -0.2145 -0.4501
  278LEU   HD21 3432   3.701   5.313   5.404 -1.2741 -0.5869 -0.0508
  278LEU   HD22 3433   3.673   5.448   5.279  0.2881  1.1166  0.4372
  278LEU   HD23 3434   3.534   5.369   5.372 -0.4753 -0.5300 -0.2890
  278LEU      C 3435   3.546   5.819   5.288  0.4214  0.2163 -0.1257
  278LEU      O 3436   3.510   5.794   5.174  0.4522 -0.0871 -0.0738
  279ALA      N 3437   3.494   5.927   5.349  0.1433  0.0459 -0.0506
  279ALA     HN 3438   3.511   5.935   5.447 -0.4589 -1.0535  0.1745
  279ALA     CA 3439   3.416   6.026   5.282  0.6031  0.3110 -0.2088
  279ALA     HA 3440   3.318   5.988   5.255  0.2603  0.7311  0.3851
  279ALA     CB 3441   3.380   6.134   5.386 -0.7121 -0.3221  0.0401
  279ALA    HB1 3442   3.321   6.081   5.464  0.0700  0.2683  1.1020
  279ALA    HB2 3443   3.335   6.226   5.344  0.2179  0.5114  0.7750
  279ALA    HB3 3444   3.473   6.180   5.426 -0.6193 -0.5579  0.1087
  279ALA      C 3445   3.476   6.096   5.164  0.2791  0.4018 -0.3244
  279ALA      O 3446   3.421   6.123   5.058  0.3612  0.4513 -0.3550
  280ALA      N 3447   3.603   6.137   5.180  0.3668  0.2983 -0.7394
  280ALA     HN 3448   3.641   6.113   5.269  0.3372 -0.4158 -0.9057
  280ALA     CA 3449   3.684   6.191   5.075  0.7933  0.2351 -0.4492
  280ALA     HA 3450   3.619   6.260   5.023  1.4380  1.1894 -0.0357
  280ALA     CB 3451   3.806   6.264   5.132  0.4776  0.0006  0.5831
  280ALA    HB1 3452   3.875   6.293   5.049  0.4880 -0.1983  0.5211
  280ALA    HB2 3453   3.860   6.188   5.192  0.0861 -0.7980 -0.0366
  280ALA    HB3 3454   3.778   6.354   5.191  1.5803  0.6280  0.2236
  280ALA      C 3455   3.705   6.089   4.967 -0.3094 -0.0556 -0.4212
  280ALA      O 3456   3.702   6.111   4.846 -0.7626  0.5782 -0.3063
  281ALA      N 3457   3.733   5.963   5.003 -0.1384  0.0481 -0.1789
  281ALA     HN 3458   3.744   5.943   5.100 -0.2858  0.2747 -0.1120
  281ALA     CA 3459   3.748   5.849   4.918 -0.3738  0.0656 -0.2476
  281ALA     HA 3460   3.831   5.872   4.853  0.5828 -0.2351  0.8153
  281ALA     CB 3461   3.813   5.727   4.985  0.0256 -0.2680 -1.1988
  281ALA    HB1 3462   3.909   5.758   5.031 -0.2329 -1.7510  0.5771
  281ALA    HB2 3463   3.837   5.640   4.921  0.4496 -1.3300  0.2970
  281ALA    HB3 3464   3.764   5.677   5.071  1.1789 -0.5489 -0.6672
  281ALA      C 3465   3.631   5.814   4.832 -0.3733  0.4711 -0.4237
  281ALA      O 3466   3.648   5.780   4.715 -0.6087 -0.5465 -0.1812
  282VAL      N 3467   3.509   5.811   4.887 -0.1032  0.0088  0.1747
  282VAL     HN 3468   3.493   5.815   4.986 -1.3622  0.9317 -0.0108
  282VAL     CA 3469   3.391   5.809   4.807  0.0225 -0.0748 -0.0101
  282VAL     HA 3470   3.393   5.724   4.739 -1.3971  0.4925 -0.8542
  282VAL     CB 3471   3.272   5.787   4.895 -0.5001 -0.0676 -0.6915
  282VAL     HB 3472   3.276   5.852   4.985 -0.5065 -0.3682 -0.4677
  282VAL    CG1 3473   3.143   5.803   4.813 -0.9447  0.1844  0.0357
  282VAL   HG11 3474   3.128   5.907   4.777 -1.1622 -0.2088 -1.0922
  282VAL   HG12 3475   3.053   5.767   4.867 -0.7421  0.3050  0.4621
  282VAL   HG13 3476   3.163   5.747   4.719 -0.1780  0.7636 -0.1706
  282VAL    CG2 3477   3.281   5.639   4.938  0.0431  0.1474 -0.0205
  282VAL   HG21 3478   3.374   5.606   4.989  0.0892  0.7336  0.2832
  282VAL   HG22 3479   3.261   5.578   4.847  1.6429  0.3972 -0.6145
  282VAL   HG23 3480   3.190   5.623   5.000 -0.2892 -0.5309 -0.6468
  282VAL      C 3481   3.363   5.920   4.711 -0.2737 -0.1768 -0.0472
  282VAL      O 3482   3.334   5.909   4.593  0.3729  0.5648 -0.2939
  283ALA      N 3483   3.378   6.044   4.762  0.3406 -0.1270 -0.3343
  283ALA     HN 3484   3.403   6.052   4.858 -1.2104 -0.6659  0.1687
  283ALA     CA 3485   3.365   6.160   4.679  0.2606  0.1614  0.0793
  283ALA     HA 3486   3.268   6.156   4.633  0.4036 -1.1306 -0.1811
  283ALA     CB 3487   3.388   6.283   4.768 -0.0330  0.3463 -0.0987
  283ALA    HB1 3488   3.355   6.373   4.712 -1.3636 -0.0962 -0.0801
  283ALA    HB2 3489   3.486   6.297   4.819  0.2635  1.0623 -0.8286
  283ALA    HB3 3490   3.317   6.261   4.850 -0.5375  0.1210 -0.5848
  283ALA      C 3491   3.464   6.167   4.568  0.3929  0.7134  0.2316
  283ALA      O 3492   3.423   6.196   4.456  0.1214 -0.0277  0.1311
  284PHE      N 3493   3.586   6.118   4.598  0.1711  0.1390  0.2141
  284PHE     HN 3494   3.616   6.082   4.686  0.7990 -1.4389 -0.5718
  284PHE     CA 3495   3.696   6.119   4.506  0.0968  0.0079  0.1291
  284PHE     HA 3496   3.697   6.222   4.474 -1.3198  0.4361  1.2730
  284PHE     CB 3497   3.822   6.083   4.587  0.0400 -0.6762 -0.0757
  284PHE    HB1 3498   3.803   5.995   4.653 -0.3365 -0.8324 -0.3835
  284PHE    HB2 3499   3.859   6.164   4.654 -0.4675 -0.4974 -0.0036
  284PHE     CG 3500   3.941   6.057   4.502 -0.1821 -0.0584 -0.5801
  284PHE    CD1 3501   4.006   6.160   4.437 -0.4405  0.3515 -0.1982
  284PHE    HD1 3502   3.982   6.262   4.462  1.1646  0.5335  0.9165
  284PHE    CE1 3503   4.118   6.130   4.363 -0.4166  0.1160 -0.0684
  284PHE    HE1 3504   4.181   6.206   4.318 -0.9396  0.8857  0.4445
  284PHE     CZ 3505   4.158   5.999   4.350  0.3855  0.3234  0.2060
  284PHE     HZ 3506   4.248   5.980   4.294  0.2497 -0.3706  0.2055
  284PHE    CD2 3507   3.986   5.928   4.498  0.2700  0.0290  0.7934
  284PHE    HD2 3508   3.941   5.849   4.556  0.8912 -0.4565  0.6371
  284PHE    CE2 3509   4.095   5.898   4.418  0.1025  0.5874  0.3415
  284PHE    HE2 3510   4.142   5.801   4.417 -0.2664  0.3938  0.8078
  284PHE      C 3511   3.679   6.042   4.379 -0.2936  0.1114  0.1186
  284PHE      O 3512   3.713   6.094   4.272 -0.3410 -0.0081  0.0469
  285VAL      N 3513   3.621   5.921   4.377 -0.3250  0.1336 -0.4516
  285VAL     HN 3514   3.591   5.876   4.461  0.7516 -0.0557 -0.1433
  285VAL     CA 3515   3.599   5.842   4.260  0.3050 -0.2496 -0.3183
  285VAL     HA 3516   3.690   5.832   4.202 -0.1232 -0.1476 -1.0379
  285VAL     CB 3517   3.557   5.701   4.292 -0.1755  0.0733  0.5369
  285VAL     HB 3518   3.506   5.654   4.205  1.4654 -0.0531 -0.4342
  285VAL    CG1 3519   3.685   5.620   4.316 -0.2384 -0.2478 -0.1597
  285VAL   HG11 3520   3.662   5.513   4.330  1.0161 -0.5259  0.0664
  285VAL   HG12 3521   3.716   5.661   4.415 -0.9638 -1.4307  0.6027
  285VAL   HG13 3522   3.770   5.630   4.245  0.3572 -1.1993  0.3666
  285VAL    CG2 3523   3.475   5.699   4.422  0.4431  0.0337  0.9374
  285VAL   HG21 3524   3.394   5.775   4.419 -0.3068 -0.7278 -0.8050
  285VAL   HG22 3525   3.530   5.721   4.516 -0.3398  1.6255  1.1029
  285VAL   HG23 3526   3.431   5.599   4.440 -1.0916  0.0263 -1.7272
  285VAL      C 3527   3.508   5.910   4.164  0.3404  0.3874  0.0911
  285VAL      O 3528   3.538   5.910   4.044  0.1933  0.3843  0.0539
  286ILE      N 3529   3.403   5.979   4.212  0.2442  0.3343 -0.0428
  286ILE     HN 3530   3.381   5.958   4.307 -1.5076 -0.7650 -0.5911
  286ILE     CA 3531   3.318   6.071   4.142  0.1185  0.2831  0.0418
  286ILE     HA 3532   3.289   6.025   4.049  1.4341  0.2369 -0.3967
  286ILE     CB 3533   3.196   6.113   4.218  0.3138 -0.0449  0.5542
  286ILE     HB 3534   3.231   6.164   4.310  0.9340  0.8450 -0.1335
  286ILE    CG2 3535   3.109   6.207   4.132  0.8826 -0.1629 -0.1670
  286ILE   HG21 3536   3.156   6.294   4.081  0.0581  0.3177 -0.1331
  286ILE   HG22 3537   3.036   6.248   4.204  1.4544 -1.1938  1.0751
  286ILE   HG23 3538   3.054   6.151   4.053  0.8711 -0.2821 -0.0749
  286ILE    CG1 3539   3.123   5.994   4.280 -0.2458  0.1412  0.2702
  286ILE   HG11 3540   3.029   6.035   4.323 -0.1413  0.2449  0.4018
  286ILE   HG12 3541   3.184   5.940   4.356  0.5601 -0.8194 -0.9786
  286ILE     CD 3542   3.096   5.886   4.175  0.1655  0.0469  0.2574
  286ILE    HD1 3543   3.069   5.932   4.078  1.0730  0.7306  0.3086
  286ILE    HD2 3544   3.007   5.825   4.201  0.7657 -1.1301 -0.3011
  286ILE    HD3 3545   3.188   5.828   4.156  0.6042  0.8107 -0.0210
  286ILE      C 3546   3.390   6.192   4.093  0.0874  0.0191 -0.6637
  286ILE      O 3547   3.371   6.240   3.981 -0.0934  0.4655 -0.4459
  287VAL      N 3548   3.477   6.257   4.172 -0.6177  0.4655 -0.2356
  287VAL     HN 3549   3.483   6.223   4.266 -0.1331  0.3685 -0.2950
  287VAL     CA 3550   3.567   6.359   4.129 -0.1240  0.3138  0.4105
  287VAL     HA 3551   3.506   6.439   4.089 -0.1160  1.1065  1.8453
  287VAL     CB 3552   3.648   6.416   4.243 -0.1406 -0.0542  0.6078
  287VAL     HB 3553   3.688   6.335   4.308 -0.0141 -0.3964  0.1196
  287VAL    CG1 3554   3.768   6.504   4.204  0.0772 -0.0529  1.2592
  287VAL   HG11 3555   3.794   6.566   4.292 -0.6491  1.7306  0.3052
  287VAL   HG12 3556   3.734   6.570   4.121 -1.0937 -0.6441  1.2261
  287VAL   HG13 3557   3.855   6.443   4.173 -0.2141 -0.4036  1.1136
  287VAL    CG2 3558   3.548   6.501   4.323 -0.4545  0.0191  0.1468
  287VAL   HG21 3559   3.476   6.436   4.377 -0.1978 -0.4594 -0.0680
  287VAL   HG22 3560   3.497   6.579   4.263 -0.2253  1.1798  1.3629
  287VAL   HG23 3561   3.616   6.542   4.400 -0.1552 -0.5930  0.2171
  287VAL      C 3562   3.653   6.312   4.017 -0.4650  0.2133  0.1878
  287VAL      O 3563   3.671   6.383   3.918 -0.2082 -0.3725 -0.1971
  288GLU      N 3564   3.700   6.186   4.022  0.0897  0.3669 -0.6768
  288GLU     HN 3565   3.706   6.139   4.110  1.3241 -0.1332 -0.9900
  288GLU     CA 3566   3.783   6.128   3.921  0.3851 -0.5066  0.0384
  288GLU     HA 3567   3.863   6.196   3.896  0.2884  0.0238  1.0670
  288GLU     CB 3568   3.854   6.004   3.977 -0.0580 -0.5608  0.4928
  288GLU    HB1 3569   3.873   5.924   3.903  1.2306  0.8811 -0.8793
  288GLU    HB2 3570   3.775   5.964   4.045 -1.3654 -0.1369 -0.6961
  288GLU     CG 3571   3.974   6.046   4.062 -0.1350 -0.2590  0.4542
  288GLU    HG1 3572   4.013   5.958   4.117  1.3742  0.0189 -0.0885
  288GLU    HG2 3573   3.948   6.130   4.130  1.4652  0.5260  0.1832
  288GLU     CD 3574   4.090   6.094   3.976 -0.2083  0.1849  0.5965
  288GLU    OE1 3575   4.182   6.008   3.964 -0.2367  0.2331  0.0156
  288GLU    OE2 3576   4.098   6.208   3.923 -0.2390 -0.0487  0.0814
  288GLU      C 3577   3.713   6.089   3.795 -0.4525  0.1397  0.2852
  288GLU      O 3578   3.770   6.104   3.687  0.2576 -0.7218  0.5222
  289ARG      N 3579   3.586   6.047   3.804 -0.3373 -0.2401  0.1555
  289ARG     HN 3580   3.552   6.030   3.896  0.3440  0.5902  0.5845
  289ARG     CA 3581   3.495   6.035   3.694 -0.2541  0.3031  0.0247
  289ARG     HA 3582   3.539   5.963   3.628  1.9163  1.4841 -0.0189
  289ARG     CB 3583   3.356   5.999   3.751 -0.4493  0.3964 -0.3857
  289ARG    HB1 3584   3.330   6.066   3.836  0.0705 -0.3495  0.4023
  289ARG    HB2 3585   3.360   5.897   3.795  0.2880  0.3792 -0.4595
  289ARG     CG 3586   3.242   6.000   3.650 -0.4211  0.2060 -0.4210
  289ARG    HG1 3587   3.234   6.097   3.596  0.8334  0.3396 -0.4190
  289ARG    HG2 3588   3.147   5.985   3.707 -0.1534 -1.1567 -0.2760
  289ARG     CD 3589   3.245   5.890   3.544  0.2219 -0.2366  0.0484
  289ARG    HD1 3590   3.351   5.868   3.517 -0.0366 -2.6406  0.5327
  289ARG    HD2 3591   3.191   5.921   3.452  0.8004 -0.4970 -0.3899
  289ARG     NE 3592   3.185   5.768   3.606 -0.4705  0.1887  0.2286
  289ARG     HE 3593   3.132   5.783   3.689  0.0572  1.3959  0.3958
  289ARG     CZ 3594   3.192   5.642   3.554  0.3542  0.2891  0.0799
  289ARG    NH1 3595   3.253   5.617   3.435 -0.6190  0.3173 -0.4429
  289ARG   HH11 3596   3.317   5.690   3.408  0.5901 -0.6012 -0.2535
  289ARG   HH12 3597   3.256   5.525   3.397 -0.5842  0.7052 -1.4404
  289ARG    NH2 3598   3.117   5.537   3.599 -0.5914  0.8097 -0.2460
  289ARG   HH21 3599   3.045   5.563   3.664 -0.0062  1.5641  0.1357
  289ARG   HH22 3600   3.113   5.458   3.537  1.0537  1.7856 -1.8064
  289ARG      C 3601   3.479   6.165   3.623  0.1927  0.2993 -0.0866
  289ARG      O 3602   3.476   6.171   3.500  0.1872 -0.4674 -0.1343
  290THR      N 3603   3.465   6.283   3.686  0.1012  0.2377  0.0066
  290THR     HN 3604   3.463   6.294   3.785 -0.0710  0.3556 -0.0097
  290THR     CA 3605   3.449   6.406   3.616  0.1908  0.3099  0.1153
  290THR     HA 3606   3.391   6.394   3.526 -0.5005  0.1808  0.5594
  290THR     CB 3607   3.361   6.504   3.688  0.0591  0.0066  0.3679
  290THR     HB 3608   3.363   6.602   3.635  0.3163 -0.6151 -0.8401
  290THR    OG1 3609   3.404   6.530   3.821  0.7148 -0.6162  0.2893
  290THR    HG1 3610   3.492   6.569   3.817  0.3950  0.1845 -1.6082
  290THR    CG2 3611   3.219   6.445   3.697  0.0519  0.0107  0.2769
  290THR   HG21 3612   3.212   6.338   3.725  1.3996  0.0675  0.9597
  290THR   HG22 3613   3.158   6.474   3.608  0.6729  0.5663  0.0183
  290THR   HG23 3614   3.165   6.495   3.780  0.6122  0.8138  0.1794
  290THR      C 3615   3.572   6.479   3.574  0.1896  0.2445  0.0024
  290THR      O 3616   3.571   6.595   3.535 -0.1691  0.0087 -0.7134
  291ALA      N 3617   3.685   6.407   3.579  0.1777  0.2523  0.4112
  291ALA     HN 3618   3.674   6.308   3.574 -0.3013  0.3345 -1.3663
  291ALA     CA 3619   3.815   6.463   3.561  0.2157  0.0570  0.0653
  291ALA     HA 3620   3.804   6.564   3.525 -1.2821 -0.2809 -0.5444
  291ALA     CB 3621   3.897   6.463   3.691  1.0257  0.3572 -0.4296
  291ALA    HB1 3622   3.987   6.527   3.677  1.1696  0.1346 -0.5294
  291ALA    HB2 3623   3.934   6.363   3.723  1.6295  0.4949 -0.6778
  291ALA    HB3 3624   3.847   6.498   3.784  0.0177 -0.8094 -0.4724
  291ALA      C 3625   3.890   6.381   3.461  0.2879  0.0697  0.1093
  291ALA      O 3626   3.856   6.265   3.439 -0.2062  0.2257  0.0053
  292GLU      N 3627   3.983   6.442   3.385 -0.1257  0.3566 -0.1753
  292GLU     HN 3628   3.994   6.540   3.397  0.6082  0.2555  0.0766
  292GLU     CA 3629   4.056   6.388   3.274  0.3243 -0.0123  0.2963
  292GLU     HA 3630   3.978   6.342   3.216  0.6632  0.5216 -0.6167
  292GLU     CB 3631   4.119   6.502   3.192 -0.3517  0.6884  0.7246
  292GLU    HB1 3632   4.195   6.459   3.123  0.5665  1.1991  1.3736
  292GLU    HB2 3633   4.175   6.573   3.257  0.3457  0.9828 -0.1592
  292GLU     CG 3634   4.023   6.593   3.115  0.3686  0.4524 -0.5085
  292GLU    HG1 3635   3.946   6.640   3.180 -0.4590 -0.9700 -0.3716
  292GLU    HG2 3636   3.970   6.540   3.033 -0.1873  0.1760  0.0073
  292GLU     CD 3637   4.104   6.700   3.044  0.3779  0.1972 -0.8888
  292GLU    OE1 3638   4.196   6.663   2.966  0.6137 -0.3389 -0.3674
  292GLU    OE2 3639   4.069   6.820   3.057 -0.2770 -0.0924  0.2215
  292GLU      C 3640   4.156   6.285   3.315  0.3879  0.1246  0.4839
  292GLU      O 3641   4.156   6.178   3.254  0.3298  0.2416  0.2815
  293ASN      N 3642   4.239   6.299   3.420 -0.0297 -0.9426  0.9867
  293ASN     HN 3643   4.225   6.388   3.463 -0.3564 -0.7855  0.5671
  293ASN     CA 3644   4.360   6.225   3.441  0.3426 -0.6798 -0.1049
  293ASN     HA 3645   4.376   6.165   3.352 -0.9214 -0.8595 -0.2593
  293ASN     CB 3646   4.481   6.317   3.466 -0.2415  0.2039 -0.4237
  293ASN    HB1 3647   4.574   6.259   3.481  0.0588  0.6102 -0.6884
  293ASN    HB2 3648   4.455   6.381   3.553  0.1357  0.1064 -0.2363
  293ASN     CG 3649   4.508   6.406   3.346  0.6808  0.0580 -0.3352
  293ASN    OD1 3650   4.456   6.409   3.235  0.0220  0.2078 -0.0343
  293ASN    ND2 3651   4.602   6.502   3.369  0.3707  0.2862  0.0073
  293ASN   HD21 3652   4.625   6.557   3.289 -0.7554  1.7494  0.6111
  293ASN   HD22 3653   4.635   6.512   3.463  0.8878 -1.0774  0.0223
  293ASN      C 3654   4.339   6.145   3.565 -0.1884 -0.4328 -0.0319
  293ASN      O 3655   4.266   6.195   3.651  0.0654  0.1442 -0.1472
  294PRO      N 3656   4.397   6.031   3.590 -0.5706 -0.6265 -0.0294
  294PRO     CD 3657   4.413   5.938   3.480  0.0545 -0.3104 -0.2097
  294PRO    HD1 3658   4.521   5.928   3.455  0.1109  0.0733 -0.1171
  294PRO    HD2 3659   4.359   5.953   3.384 -0.4030  0.3253  0.1419
  294PRO     CA 3660   4.386   5.961   3.715 -0.0573 -0.4819  0.1008
  294PRO     HA 3661   4.289   5.984   3.757  0.0310 -0.0341  0.0615
  294PRO     CB 3662   4.395   5.813   3.677 -0.3338 -0.4912  0.0660
  294PRO    HB1 3663   4.335   5.751   3.747  0.5043 -0.3016  0.9980
  294PRO    HB2 3664   4.500   5.778   3.680 -0.1588  0.0503  0.7623
  294PRO     CG 3665   4.351   5.806   3.530 -0.0263 -0.2077 -0.0412
  294PRO    HG1 3666   4.393   5.723   3.469 -1.1888 -0.0743 -1.1192
  294PRO    HG2 3667   4.243   5.830   3.517  0.3566  1.7516 -0.2677
  294PRO      C 3668   4.485   6.008   3.815 -0.1729  0.0085 -0.0097
  294PRO      O 3669   4.604   6.006   3.783 -0.1978 -0.5353 -0.0964
  295VAL      N 3670   4.449   6.047   3.939  0.0434  0.0180  0.0525
  295VAL     HN 3671   4.351   6.055   3.957  0.0134  1.0392 -0.4239
  295VAL     CA 3672   4.531   6.080   4.051  0.1873 -0.4511  0.0914
  295VAL     HA 3673   4.613   6.138   4.013 -0.7159  0.3902 -0.7050
  295VAL     CB 3674   4.451   6.165   4.146  0.1119 -0.3222 -0.0836
  295VAL     HB 3675   4.361   6.110   4.181 -0.6154  0.0156 -1.3128
  295VAL    CG1 3676   4.537   6.210   4.266 -0.1209 -0.1152  0.0075
  295VAL   HG11 3677   4.614   6.286   4.243  0.2797  0.3795  2.4683
  295VAL   HG12 3678   4.586   6.122   4.312 -0.2399 -0.0518  0.2627
  295VAL   HG13 3679   4.477   6.253   4.349  1.0116  0.4322  0.5934
  295VAL    CG2 3680   4.399   6.290   4.073 -0.0003 -0.7097 -0.6847
  295VAL   HG21 3681   4.356   6.367   4.141  0.7918 -0.4336 -0.4672
  295VAL   HG22 3682   4.324   6.267   3.995 -0.8388  1.4981 -0.6701
  295VAL   HG23 3683   4.480   6.354   4.031 -0.1625 -0.6166 -0.8590
  295VAL      C 3684   4.582   5.960   4.123  0.2250 -0.5656 -0.1218
  295VAL      O 3685   4.690   5.953   4.182  0.0215  0.2221  0.3788
  296VAL      N 3686   4.504   5.852   4.108  0.2688 -0.6026 -0.0958
  296VAL     HN 3687   4.412   5.856   4.070  0.4563  0.5060 -0.5202
  296VAL     CA 3688   4.540   5.717   4.139  0.6204 -0.4019  0.3929
  296VAL     HA 3689   4.645   5.710   4.162  0.6134 -1.0016  0.2855
  296VAL     CB 3690   4.470   5.663   4.261  0.0635  0.1381  0.3236
  296VAL     HB 3691   4.360   5.677   4.255  0.1176  0.3751 -0.2256
  296VAL    CG1 3692   4.510   5.515   4.267 -0.6724 -0.0575  0.6119
  296VAL   HG11 3693   4.465   5.472   4.359 -0.0894 -1.3637  0.3359
  296VAL   HG12 3694   4.619   5.499   4.282 -0.5889 -0.1647 -0.0397
  296VAL   HG13 3695   4.474   5.455   4.181  0.8150 -0.1592 -0.0093
  296VAL    CG2 3696   4.511   5.738   4.389  0.3879 -0.1727  0.4059
  296VAL   HG21 3697   4.618   5.720   4.414  0.3315  0.3356  1.0714
  296VAL   HG22 3698   4.456   5.692   4.473  1.5998 -0.9373  0.8331
  296VAL   HG23 3699   4.500   5.849   4.392  1.4514 -0.0530  0.7678
  296VAL      C 3700   4.501   5.637   4.020 -0.0504  0.3145  0.1126
  296VAL      O 3701   4.380   5.620   4.010 -0.0562  0.1765  0.3813
  297PRO      N 3702   4.586   5.585   3.936 -0.0063  0.2433  0.2006
  297PRO     CD 3703   4.723   5.634   3.937  0.0189  0.2071 -0.4504
  297PRO    HD1 3704   4.788   5.564   3.993  0.9196 -0.1431 -1.8543
  297PRO    HD2 3705   4.729   5.742   3.962  0.6110  0.1168 -0.1707
  297PRO     CA 3706   4.551   5.492   3.832  0.4434  0.4045 -0.0962
  297PRO     HA 3707   4.477   5.534   3.765  0.5635 -0.2151 -0.6324
  297PRO     CB 3708   4.689   5.484   3.767  0.4506  0.2036 -0.0529
  297PRO    HB1 3709   4.670   5.469   3.658 -0.1969 -0.0356  0.0864
  297PRO    HB2 3710   4.754   5.398   3.795 -0.0592 -0.3310 -0.4641
  297PRO     CG 3711   4.758   5.619   3.789  1.0774 -0.0902 -0.1819
  297PRO    HG1 3712   4.867   5.609   3.767  0.9667  0.5376 -1.1736
  297PRO    HG2 3713   4.720   5.705   3.730 -0.3518 -0.7055 -0.2267
  297PRO      C 3714   4.500   5.361   3.879  0.7619  0.2562 -0.1628
  297PRO      O 3715   4.566   5.257   3.889 -0.0373 -0.2340  0.2015
  298PHE      N 3716   4.368   5.346   3.901  0.9301 -0.4779  0.4539
  298PHE     HN 3717   4.312   5.428   3.910  1.5824  0.0985 -0.3880
  298PHE     CA 3718   4.306   5.221   3.931 -0.4285 -0.0133 -0.2374
  298PHE     HA 3719   4.363   5.180   4.013 -0.0634  0.5643 -0.1929
  298PHE     CB 3720   4.160   5.238   3.976 -0.3624  0.4097 -0.1645
  298PHE    HB1 3721   4.135   5.138   4.017  0.4038  0.2544 -0.0423
  298PHE    HB2 3722   4.082   5.253   3.898  0.1525  0.1255 -0.7590
  298PHE     CG 3723   4.151   5.339   4.084  0.1937  0.4417 -0.1408
  298PHE    CD1 3724   4.224   5.328   4.200 -0.3969  0.2310  0.2203
  298PHE    HD1 3725   4.293   5.248   4.220 -0.9086 -0.2720  0.0156
  298PHE    CE1 3726   4.206   5.417   4.304  0.0699  0.1056  0.4134
  298PHE    HE1 3727   4.254   5.400   4.399  0.6838 -0.3593  0.0398
  298PHE     CZ 3728   4.114   5.519   4.295 -0.3327 -0.2830  0.0497
  298PHE     HZ 3729   4.101   5.579   4.383  0.7610 -0.3005  0.2550
  298PHE    CD2 3730   4.071   5.451   4.075 -0.3170  0.1352  0.4148
  298PHE    HD2 3731   4.012   5.459   3.984  0.3761 -0.4805 -0.1142
  298PHE    CE2 3732   4.042   5.536   4.179 -0.2768  0.5140  0.1211
  298PHE    HE2 3733   3.979   5.623   4.171  0.3607  1.1833  1.5983
  298PHE      C 3734   4.302   5.129   3.814  0.4384 -0.0829 -0.2275
  298PHE      O 3735   4.299   5.007   3.827 -1.2090  0.0014  0.6760
  299HSD      N 3736   4.313   5.181   3.690 -0.3335  0.3382 -0.1319
  299HSD     HN 3737   4.288   5.277   3.682 -1.0155  0.1994  0.2236
  299HSD     CA 3738   4.323   5.103   3.571  0.5906  0.3238 -0.0609
  299HSD     HA 3739   4.241   5.033   3.575  0.7861  0.0691 -0.3486
  299HSD     CB 3740   4.325   5.187   3.443 -0.3181  1.3683  0.5756
  299HSD    HB1 3741   4.227   5.239   3.440 -0.8650  0.3762 -0.5974
  299HSD    HB2 3742   4.327   5.114   3.359 -1.0938  0.9063  0.9403
  299HSD    ND1 3743   4.553   5.274   3.365  0.1008  0.2991 -1.5607
  299HSD    HD1 3744   4.598   5.188   3.340  1.5616  0.5685 -0.1823
  299HSD     CG 3745   4.431   5.293   3.426  0.7171  0.2616 -0.2494
  299HSD    CE1 3746   4.616   5.395   3.368  0.3026  0.1956  0.0960
  299HSD    HE1 3747   4.720   5.397   3.334  0.8655 -0.3695  1.6045
  299HSD    NE2 3748   4.543   5.490   3.422 -0.4850 -0.2269 -0.1840
  299HSD    CD2 3749   4.425   5.426   3.453 -0.8071  0.2589 -0.3719
  299HSD    HD2 3750   4.350   5.494   3.491 -0.6557  1.1240 -1.5231
  299HSD      C 3751   4.450   5.025   3.572  0.2944 -0.1797 -0.5631
  299HSD      O 3752   4.460   4.916   3.514  0.5276 -0.4283 -0.0708
  300LEU      N 3753   4.559   5.073   3.634  0.1256 -0.1711 -0.2751
  300LEU     HN 3754   4.547   5.159   3.684 -0.0970 -0.1025 -0.4424
  300LEU     CA 3755   4.671   4.988   3.659  0.0987 -0.2132 -0.3042
  300LEU     HA 3756   4.697   4.933   3.570 -0.6225 -1.7334  0.3321
  300LEU     CB 3757   4.798   5.062   3.704  0.0625 -0.4239  0.1476
  300LEU    HB1 3758   4.885   4.993   3.712  0.5816  0.1348 -0.4622
  300LEU    HB2 3759   4.773   5.116   3.798 -1.5042  0.0597 -0.4745
  300LEU     CG 3760   4.852   5.173   3.613 -0.5002 -0.2689  0.0000
  300LEU     HG 3761   4.778   5.256   3.606  0.4325  0.5944 -0.0576
  300LEU    CD1 3762   4.989   5.230   3.653 -0.8380 -0.1373  1.0246
  300LEU   HD11 3763   5.005   5.253   3.761  0.4528  0.6798  0.7049
  300LEU   HD12 3764   4.996   5.317   3.584  0.2630 -0.2968  0.8991
  300LEU   HD13 3765   5.071   5.161   3.624 -0.6635  0.9817 -1.6842
  300LEU    CD2 3766   4.854   5.127   3.466 -0.1991  0.0402 -0.0963
  300LEU   HD21 3767   4.918   5.193   3.404  0.4898  0.5166  1.0478
  300LEU   HD22 3768   4.753   5.123   3.420 -0.0767 -0.4636 -0.3324
  300LEU   HD23 3769   4.898   5.025   3.462 -1.0247 -0.3548  0.2974
  300LEU      C 3770   4.660   4.862   3.738  0.1843  0.2126  0.3947
  300LEU      O 3771   4.747   4.775   3.736  0.2495  0.2641  0.7431
  301PHE      N 3772   4.553   4.841   3.818 -0.3395  0.2948 -0.2710
  301PHE     HN 3773   4.474   4.901   3.817  0.4787  1.4888  0.7876
  301PHE     CA 3774   4.529   4.722   3.893 -0.7608  0.4091 -0.2214
  301PHE     HA 3775   4.621   4.665   3.893 -1.6534 -1.1491 -0.4519
  301PHE     CB 3776   4.476   4.750   4.035  0.1783 -0.4254  0.3276
  301PHE    HB1 3777   4.447   4.662   4.095  0.3480 -0.4002  0.4487
  301PHE    HB2 3778   4.391   4.822   4.038  0.3683 -0.1758  2.2663
  301PHE     CG 3779   4.585   4.822   4.106 -0.2923  0.0745  0.5564
  301PHE    CD1 3780   4.691   4.742   4.141 -0.2338  0.0182  0.2500
  301PHE    HD1 3781   4.681   4.635   4.127  0.0560  0.0227 -0.0044
  301PHE    CE1 3782   4.804   4.786   4.205  0.1175  0.0693 -0.3888
  301PHE    HE1 3783   4.891   4.725   4.225 -0.0174  0.1316  0.4666
  301PHE     CZ 3784   4.814   4.919   4.239 -0.3622  0.0304 -0.0843
  301PHE     HZ 3785   4.901   4.963   4.286  0.5047 -1.3546 -0.2970
  301PHE    CD2 3786   4.606   4.957   4.122  0.1917  0.1613 -0.6201
  301PHE    HD2 3787   4.533   5.026   4.081 -0.7143  0.1934  0.8600
  301PHE    CE2 3788   4.716   5.003   4.191 -0.0933  0.2672 -0.2261
  301PHE    HE2 3789   4.730   5.110   4.192  0.6868  0.1737 -0.0218
  301PHE      C 3790   4.434   4.629   3.825 -0.5823  0.0039  0.0693
  301PHE      O 3791   4.393   4.527   3.880  0.5049 -0.8585 -0.6379
  302ARG      N 3792   4.411   4.659   3.696 -0.0192  0.1754  0.0023
  302ARG     HN 3793   4.442   4.741   3.650 -0.6417  0.1571 -0.4810
  302ARG     CA 3794   4.337   4.573   3.608  0.0626  0.2492 -0.1375
  302ARG     HA 3795   4.268   4.510   3.662 -0.3698  0.2678 -0.6585
  302ARG     CB 3796   4.250   4.657   3.513  0.3146 -0.1067 -0.6959
  302ARG    HB1 3797   4.183   4.596   3.449  0.1965  0.4480 -1.1122
  302ARG    HB2 3798   4.312   4.716   3.443 -0.6288  0.1102 -1.3860
  302ARG     CG 3799   4.162   4.755   3.591  0.7749 -0.2020 -0.0377
  302ARG    HG1 3800   4.107   4.815   3.515  0.7286 -0.4382 -0.1936
  302ARG    HG2 3801   4.219   4.830   3.650  0.0141  0.8465 -0.5555
  302ARG     CD 3802   4.064   4.682   3.683  0.3324  0.0540 -0.2992
  302ARG    HD1 3803   4.115   4.629   3.766  1.4842  0.3090 -0.8030
  302ARG    HD2 3804   4.001   4.619   3.616  0.0514  0.3933 -0.3593
  302ARG     NE 3805   3.971   4.790   3.727  0.2959 -0.1003  0.0087
  302ARG     HE 3806   3.989   4.884   3.698  0.4806 -0.3637 -0.7827
  302ARG     CZ 3807   3.839   4.765   3.748  0.2326  0.0153 -0.2519
  302ARG    NH1 3808   3.782   4.643   3.768  0.2114  0.0823  0.0958
  302ARG   HH11 3809   3.832   4.556   3.765 -0.3270 -0.2265 -0.4006
  302ARG   HH12 3810   3.682   4.639   3.774  0.2566 -0.3492  0.7909
  302ARG    NH2 3811   3.755   4.871   3.767 -0.2238 -0.4014  0.1132
  302ARG   HH21 3812   3.795   4.951   3.722 -0.2735 -0.8010 -0.6840
  302ARG   HH22 3813   3.656   4.860   3.771 -0.4020  0.7777 -0.2583
  302ARG      C 3814   4.428   4.485   3.529 -0.0031 -0.0701  0.1401
  302ARG      O 3815   4.389   4.414   3.436  0.1458  0.1175 -0.0675
  303ASP      N 3816   4.559   4.491   3.557 -0.0083 -0.0147  0.1436
  303ASP     HN 3817   4.576   4.553   3.633  0.3512  0.4573 -0.3096
  303ASP     CA 3818   4.671   4.433   3.489 -0.0599 -0.0132  0.0616
  303ASP     HA 3819   4.622   4.364   3.421 -1.1852 -0.3382  1.1286
  303ASP     CB 3820   4.765   4.540   3.432 -0.2239  0.0420 -0.1050
  303ASP    HB1 3821   4.844   4.565   3.507 -0.5708  0.1248  0.2393
  303ASP    HB2 3822   4.702   4.628   3.406 -0.1293  0.2723  0.4209
  303ASP     CG 3823   4.839   4.491   3.308 -0.4657  0.2475 -0.3321
  303ASP    OD1 3824   4.936   4.563   3.273  0.2166 -0.2770  0.4180
  303ASP    OD2 3825   4.814   4.379   3.257  0.4185  0.0815 -0.4195
  303ASP      C 3826   4.743   4.346   3.586  0.1364 -0.0954 -0.1583
  303ASP      O 3827   4.788   4.391   3.691  0.2926 -0.1227 -0.2120
  304ARG      N 3828   4.748   4.214   3.563 -0.2844 -0.0286 -0.6636
  304ARG     HN 3829   4.727   4.182   3.470  0.4949 -1.0856 -0.5181
  304ARG     CA 3830   4.795   4.114   3.653 -0.2123  0.4993 -0.1008
  304ARG     HA 3831   4.739   4.119   3.745  1.0103 -1.2306  0.8516
  304ARG     CB 3832   4.774   3.970   3.602  0.7663  0.4368 -0.3657
  304ARG    HB1 3833   4.813   3.899   3.677 -0.3948  0.3167  0.1629
  304ARG    HB2 3834   4.835   3.945   3.512  1.1153 -0.4228  0.0901
  304ARG     CG 3835   4.627   3.936   3.577  0.7256  0.0345  0.3506
  304ARG    HG1 3836   4.572   4.013   3.518  1.0738 -0.0764 -0.1312
  304ARG    HG2 3837   4.585   3.928   3.679  0.2289 -0.0877  0.1421
  304ARG     CD 3838   4.613   3.799   3.511 -0.0570  0.4674 -0.4314
  304ARG    HD1 3839   4.645   3.720   3.582 -0.2981  0.8256  0.0872
  304ARG    HD2 3840   4.681   3.806   3.424  0.8743  0.5888  0.2800
  304ARG     NE 3841   4.470   3.775   3.476 -0.0260 -0.2388 -0.1077
  304ARG     HE 3842   4.404   3.850   3.479 -0.4398 -0.6035  1.1443
  304ARG     CZ 3843   4.420   3.657   3.429 -0.2822 -0.3631  0.4476
  304ARG    NH1 3844   4.501   3.547   3.418 -0.0552 -0.1136 -0.6887
  304ARG   HH11 3845   4.598   3.563   3.436 -0.4375  0.4903  1.4310
  304ARG   HH12 3846   4.490   3.478   3.347 -1.0130 -1.3058  0.5067
  304ARG    NH2 3847   4.291   3.656   3.385 -0.0943 -0.0284 -0.1497
  304ARG   HH21 3848   4.245   3.570   3.361 -0.6420 -0.0546  0.8533
  304ARG   HH22 3849   4.234   3.737   3.398 -0.8147 -0.2880 -1.3464
  304ARG      C 3850   4.937   4.133   3.694 -0.0746 -0.6389  0.0284
  304ARG      O 3851   4.978   4.113   3.809  0.5497  0.2870 -0.0089
  305ASN      N 3852   5.028   4.180   3.607 -0.2964  0.9849  0.6156
  305ASN     HN 3853   4.995   4.179   3.513 -0.1092 -1.2592  0.4763
  305ASN     CA 3854   5.168   4.181   3.634 -0.1325  0.1373 -0.1225
  305ASN     HA 3855   5.203   4.094   3.689 -0.0912  0.6447  0.6818
  305ASN     CB 3856   5.255   4.178   3.507  0.2256  0.3208  0.1134
  305ASN    HB1 3857   5.363   4.180   3.531  0.5867 -1.1380 -1.0627
  305ASN    HB2 3858   5.237   4.268   3.444 -1.6870 -0.5426 -0.7407
  305ASN     CG 3859   5.220   4.059   3.419  0.3676  0.1482  0.2850
  305ASN    OD1 3860   5.137   3.970   3.441  0.1466  0.0001 -1.0007
  305ASN    ND2 3861   5.312   4.042   3.320 -0.0179 -0.3588  0.0030
  305ASN   HD21 3862   5.296   3.985   3.239  2.0525  0.0641 -0.8159
  305ASN   HD22 3863   5.392   4.101   3.319  0.0249 -0.4171 -0.4363
  305ASN      C 3864   5.204   4.300   3.716  0.7588  0.1967 -0.5772
  305ASN      O 3865   5.290   4.298   3.804 -0.1073 -0.3273  0.2922
  306ARG      N 3866   5.123   4.408   3.707  0.4355 -0.0416 -0.5373
  306ARG     HN 3867   5.040   4.389   3.654 -0.9595 -0.6787  1.5992
  306ARG     CA 3868   5.124   4.515   3.801  0.0425 -0.3770 -0.1415
  306ARG     HA 3869   5.225   4.554   3.810 -0.1790  0.7716 -1.7449
  306ARG     CB 3870   5.044   4.633   3.742  0.2187  0.0657  0.4857
  306ARG    HB1 3871   5.053   4.712   3.819  0.8265 -0.7189  1.2703
  306ARG    HB2 3872   4.944   4.591   3.718  0.8586 -1.0244 -0.5200
  306ARG     CG 3873   5.118   4.687   3.620 -0.2367 -0.4000 -0.0058
  306ARG    HG1 3874   5.103   4.618   3.534  1.0093 -0.1214 -0.4978
  306ARG    HG2 3875   5.223   4.689   3.655 -0.4634 -0.2484  0.7068
  306ARG     CD 3876   5.079   4.829   3.579  0.1948 -0.3075 -0.1068
  306ARG    HD1 3877   5.133   4.898   3.649  0.9159 -1.3753  0.4369
  306ARG    HD2 3878   4.968   4.837   3.591  0.0957  0.1562 -1.1456
  306ARG     NE 3879   5.102   4.855   3.434  0.2965  0.1995 -0.0038
  306ARG     HE 3880   5.018   4.831   3.385  0.0109 -1.3210  1.0776
  306ARG     CZ 3881   5.225   4.868   3.378  0.3127  0.0843  0.0068
  306ARG    NH1 3882   5.336   4.882   3.456 -0.0187  0.3865  0.4351
  306ARG   HH11 3883   5.327   4.883   3.555 -1.5619 -0.0246  0.3413
  306ARG   HH12 3884   5.427   4.879   3.413  0.3292 -0.7481  1.1568
  306ARG    NH2 3885   5.235   4.881   3.242 -0.1340  0.7281  0.0311
  306ARG   HH21 3886   5.151   4.901   3.191  0.1581  0.9295 -0.3809
  306ARG   HH22 3887   5.323   4.899   3.199 -0.5175  0.9061 -0.7117
  306ARG      C 3888   5.071   4.485   3.937  0.3089 -0.2551 -0.0083
  306ARG      O 3889   5.133   4.518   4.038  0.4205  0.1323 -0.1991
  307LEU      N 3890   4.962   4.407   3.944 -0.2081  0.4274 -0.2359
  307LEU     HN 3891   4.921   4.377   3.858  0.1534  0.5184 -0.4448
  307LEU     CA 3892   4.894   4.358   4.060 -0.4582  0.1337 -0.5003
  307LEU     HA 3893   4.874   4.441   4.126  1.5841 -0.3275  0.8995
  307LEU     CB 3894   4.773   4.280   4.006 -0.3070 -0.0096 -0.6356
  307LEU    HB1 3895   4.808   4.185   3.960  0.6795 -0.1514  0.3157
  307LEU    HB2 3896   4.732   4.337   3.921  1.1457 -0.5388 -1.7728
  307LEU     CG 3897   4.672   4.233   4.112  0.5294 -0.3401  0.0438
  307LEU     HG 3898   4.715   4.155   4.178 -0.6460 -0.8241  0.2944
  307LEU    CD1 3899   4.615   4.346   4.200  0.2956 -0.3457 -0.0977
  307LEU   HD11 3900   4.537   4.309   4.270  0.3796 -0.6219 -0.1499
  307LEU   HD12 3901   4.576   4.426   4.133  0.3441 -0.2999 -0.0717
  307LEU   HD13 3902   4.698   4.393   4.257  0.8803 -0.8561 -0.4909
  307LEU    CD2 3903   4.564   4.158   4.032 -0.1777 -0.3366  0.9543
  307LEU   HD21 3904   4.527   4.227   3.952 -0.1643 -0.1153  1.1353
  307LEU   HD22 3905   4.485   4.130   4.105 -0.4444 -0.8938  0.4688
  307LEU   HD23 3906   4.605   4.063   3.993  0.2621 -0.1873  1.0445
  307LEU      C 3907   4.977   4.261   4.137 -0.8360  0.0329 -0.2128
  307LEU      O 3908   4.998   4.276   4.257 -0.3458  0.1588 -0.3101
  308VAL      N 3909   5.047   4.166   4.073  0.5692  0.8151  0.0856
  308VAL     HN 3910   5.036   4.142   3.977  0.8023 -0.5692  0.3595
  308VAL     CA 3911   5.152   4.090   4.136 -0.0677  0.3605  0.6248
  308VAL     HA 3912   5.108   4.046   4.224 -1.1474 -0.4107 -0.2336
  308VAL     CB 3913   5.191   3.971   4.054 -0.6336  0.0829  0.7444
  308VAL     HB 3914   5.208   4.007   3.950 -2.1507  0.7477  0.6797
  308VAL    CG1 3915   5.326   3.911   4.096 -0.2907 -0.1394 -0.5892
  308VAL   HG11 3916   5.348   3.819   4.037 -0.3140  0.1700 -1.0949
  308VAL   HG12 3917   5.333   3.880   4.203  0.4746 -0.7316 -0.7850
  308VAL   HG13 3918   5.410   3.980   4.071  0.8488 -1.7738 -1.7329
  308VAL    CG2 3919   5.069   3.878   4.047 -0.0741 -0.6179 -0.2726
  308VAL   HG21 3920   5.044   3.839   4.149  0.3860 -1.0031 -0.2990
  308VAL   HG22 3921   5.106   3.789   3.992  0.3572  0.3253 -1.6049
  308VAL   HG23 3922   4.986   3.927   3.994 -0.0707  0.1939  0.4342
  308VAL      C 3923   5.266   4.175   4.179  0.0827  0.2326  0.4797
  308VAL      O 3924   5.308   4.166   4.294  0.0506  0.3285  0.4991
  309THR      N 3925   5.322   4.262   4.093  0.0625 -0.0958  0.1281
  309THR     HN 3926   5.295   4.250   3.998 -0.4167  0.1506  0.2285
  309THR     CA 3927   5.434   4.342   4.135  0.2182 -0.1753 -0.1313
  309THR     HA 3928   5.517   4.281   4.169  0.2276 -1.2416 -1.8150
  309THR     CB 3929   5.492   4.412   4.016  0.4840 -0.0372  0.0781
  309THR     HB 3930   5.423   4.490   3.976  0.9267  0.2211 -0.2013
  309THR    OG1 3931   5.535   4.314   3.922  0.4465  0.2142 -0.2054
  309THR    HG1 3932   5.452   4.280   3.888 -0.1622  0.2799  1.1071
  309THR    CG2 3933   5.624   4.482   4.051  0.0586  0.5662  0.5045
  309THR   HG21 3934   5.712   4.415   4.057  1.1187  1.3093 -2.7250
  309THR   HG22 3935   5.629   4.544   4.143 -0.1614  0.0836  0.8491
  309THR   HG23 3936   5.639   4.540   3.957 -1.0751  0.8961  0.4970
  309THR      C 3937   5.418   4.439   4.246  0.1058 -0.2629 -0.0696
  309THR      O 3938   5.506   4.452   4.331 -0.2473  0.1816  0.2390
  310PHE      N 3939   5.307   4.516   4.245  0.2177 -0.0800  0.4706
  310PHE     HN 3940   5.249   4.517   4.164  0.9198  0.6681 -0.0545
  310PHE     CA 3941   5.275   4.604   4.352  0.0862  0.0983  0.2858
  310PHE     HA 3942   5.358   4.670   4.372 -0.6320  1.1048  0.1280
  310PHE     CB 3943   5.152   4.689   4.318 -0.2449 -0.1884  0.7403
  310PHE    HB1 3944   5.088   4.715   4.405  0.6869 -0.3651  1.4982
  310PHE    HB2 3945   5.091   4.623   4.252  0.0646  0.9145 -0.7822
  310PHE     CG 3946   5.184   4.811   4.238  0.1672 -0.6530  0.1846
  310PHE    CD1 3947   5.122   4.832   4.117 -0.3426  0.3633  0.6025
  310PHE    HD1 3948   5.061   4.755   4.074 -1.6283  1.2325  0.7510
  310PHE    CE1 3949   5.147   4.947   4.045  0.3775 -0.1443  0.0131
  310PHE    HE1 3950   5.094   4.963   3.953  0.0474  0.6136  0.3179
  310PHE     CZ 3951   5.231   5.045   4.092 -0.0929  0.3632 -0.1842
  310PHE     HZ 3952   5.255   5.133   4.033 -0.6414  0.8400  0.2792
  310PHE    CD2 3953   5.269   4.911   4.280 -0.0865 -0.0362 -0.7187
  310PHE    HD2 3954   5.326   4.892   4.370 -0.1898  1.4919 -0.2752
  310PHE    CE2 3955   5.294   5.029   4.214 -0.0143  0.2176 -0.2425
  310PHE    HE2 3956   5.370   5.099   4.246  0.8906 -0.5100 -0.7001
  310PHE      C 3957   5.253   4.536   4.483 -0.3522  0.2295  0.2831
  310PHE      O 3958   5.307   4.581   4.584 -0.1367  0.7042 -0.0367
  311SER      N 3959   5.192   4.416   4.481 -0.1998  0.1565 -0.0739
  311SER     HN 3960   5.159   4.392   4.390  2.2009 -0.1853 -1.0042
  311SER     CA 3961   5.166   4.329   4.592 -0.2547  0.1265 -0.1117
  311SER     HA 3962   5.128   4.379   4.680  1.5535  0.8402  0.3575
  311SER     CB 3963   5.071   4.214   4.556  0.1285 -0.0816 -0.4774
  311SER    HB1 3964   5.062   4.134   4.633 -0.0558  0.0062 -0.4098
  311SER    HB2 3965   5.102   4.155   4.468 -1.2760  0.1479 -1.1797
  311SER     OG 3966   4.941   4.264   4.528 -0.0225  0.1269  0.5233
  311SER    HG1 3967   4.945   4.262   4.433  0.5606 -1.1038  0.5224
  311SER      C 3968   5.300   4.282   4.639 -0.0891  0.6795 -0.0112
  311SER      O 3969   5.326   4.286   4.759 -0.0720  0.2700  0.0022
  312ALA      N 3970   5.394   4.245   4.549  0.2216  0.1045  0.5328
  312ALA     HN 3971   5.376   4.222   4.454 -0.8141 -0.2670  0.7857
  312ALA     CA 3972   5.526   4.213   4.594  0.3890 -0.2475 -0.1897
  312ALA     HA 3973   5.521   4.134   4.667 -1.2639 -2.0647 -2.0080
  312ALA     CB 3974   5.613   4.154   4.482  0.6367 -0.1474 -0.0527
  312ALA    HB1 3975   5.623   4.217   4.391  1.1875  0.2964  0.3050
  312ALA    HB2 3976   5.565   4.059   4.449  0.4787 -0.4009  0.8685
  312ALA    HB3 3977   5.719   4.139   4.509  0.4862  0.1600  0.7637
  312ALA      C 3978   5.594   4.326   4.663 -0.4250  0.1211  0.0353
  312ALA      O 3979   5.661   4.318   4.765 -0.1941 -0.2537 -0.1415
  313ILE      N 3980   5.583   4.449   4.608  0.0024  0.2359  0.1989
  313ILE     HN 3981   5.554   4.447   4.512  0.2621 -2.0879  0.0511
  313ILE     CA 3982   5.633   4.567   4.671 -1.1385  0.5524  0.5675
  313ILE     HA 3983   5.738   4.543   4.684 -1.1118  0.6726  0.5964
  313ILE     CB 3984   5.626   4.683   4.577 -0.0635  0.6571  0.5743
  313ILE     HB 3985   5.527   4.688   4.525  0.7736  0.2062 -1.2438
  313ILE    CG2 3986   5.653   4.818   4.644  0.2319  0.7094  0.3580
  313ILE   HG21 3987   5.566   4.851   4.705 -0.3356  0.3696 -0.2509
  313ILE   HG22 3988   5.669   4.898   4.568 -0.8801  0.3206 -0.3451
  313ILE   HG23 3989   5.740   4.809   4.713 -0.1274 -0.8641  0.6815
  313ILE    CG1 3990   5.738   4.656   4.475  0.3758  0.2147  1.1638
  313ILE   HG11 3991   5.762   4.548   4.460  0.6742  0.4676 -0.4811
  313ILE   HG12 3992   5.833   4.702   4.508  0.0339  0.8525  1.2918
  313ILE     CD 3993   5.705   4.722   4.342  0.9123 -0.0948  0.8698
  313ILE    HD1 3994   5.774   4.683   4.264  0.7887 -0.9278  1.1563
  313ILE    HD2 3995   5.700   4.832   4.347 -0.4074 -0.0478 -0.2299
  313ILE    HD3 3996   5.605   4.684   4.309  1.0189  0.9327 -0.9283
  313ILE      C 3997   5.588   4.594   4.811 -0.5082 -0.2248  0.9475
  313ILE      O 3998   5.672   4.610   4.899  0.6644 -0.1727 -0.1145
  314LEU      N 3999   5.456   4.587   4.836 -0.7059  0.4851  0.2128
  314LEU     HN 4000   5.394   4.565   4.760 -0.7109 -0.6872  0.5108
  314LEU     CA 4001   5.382   4.586   4.958 -0.8232  0.2983  0.1449
  314LEU     HA 4002   5.403   4.682   5.003 -0.4040 -0.2825  1.2853
  314LEU     CB 4003   5.231   4.580   4.930 -0.6626 -0.1829 -0.6814
  314LEU    HB1 4004   5.225   4.507   4.846 -0.0579 -0.1560 -0.7559
  314LEU    HB2 4005   5.191   4.678   4.897 -1.4531 -0.3460 -0.2573
  314LEU     CG 4006   5.138   4.541   5.046  0.0927  0.5032  0.1869
  314LEU     HG 4007   5.165   4.440   5.084  0.3358  0.5967  0.2612
  314LEU    CD1 4008   5.156   4.642   5.161 -0.3166  0.3100  0.4269
  314LEU   HD11 4009   5.096   4.730   5.130 -0.8522 -0.6267 -1.4981
  314LEU   HD12 4010   5.261   4.672   5.181 -0.4644  1.0886  0.0868
  314LEU   HD13 4011   5.119   4.618   5.263 -0.6996  0.9472  0.4486
  314LEU    CD2 4012   4.991   4.516   5.008  0.4083 -0.4916 -0.4507
  314LEU   HD21 4013   4.924   4.502   5.095 -0.3724  0.2643 -0.8859
  314LEU   HD22 4014   4.977   4.424   4.947  0.2978 -1.3458  0.7875
  314LEU   HD23 4015   4.965   4.605   4.946  0.2127 -0.2176  0.0158
  314LEU      C 4016   5.423   4.484   5.058  0.1168  0.2671 -0.2483
  314LEU      O 4017   5.445   4.515   5.176 -0.2722 -0.0141 -0.0959
  315LEU      N 4018   5.440   4.359   5.011 -0.0004  0.2175 -0.1687
  315LEU     HN 4019   5.414   4.322   4.922 -1.7191 -1.0728  0.7425
  315LEU     CA 4020   5.463   4.246   5.095  0.1208 -0.1349 -0.6658
  315LEU     HA 4021   5.417   4.261   5.191 -1.5391 -0.5069 -1.3314
  315LEU     CB 4022   5.407   4.114   5.039 -0.8587 -0.1104  0.1841
  315LEU    HB1 4023   5.455   4.029   5.092  1.2118  0.3779 -0.7150
  315LEU    HB2 4024   5.444   4.106   4.934 -2.0547  0.9084 -0.3764
  315LEU     CG 4025   5.254   4.101   5.035 -0.8154 -0.5586 -0.2751
  315LEU     HG 4026   5.220   4.184   4.969 -1.0898 -0.2028  0.3015
  315LEU    CD1 4027   5.216   3.969   4.965 -0.7741 -0.5980 -0.2238
  315LEU   HD11 4028   5.262   3.967   4.864 -0.2797 -1.6979 -0.0014
  315LEU   HD12 4029   5.106   3.968   4.945 -1.0159 -0.2309  0.9053
  315LEU   HD13 4030   5.254   3.877   5.014 -0.8838 -0.7820 -0.4791
  315LEU    CD2 4031   5.177   4.105   5.168 -0.8250 -0.2498 -0.2894
  315LEU   HD21 4032   5.198   4.011   5.222 -0.2498  0.1217  0.1522
  315LEU   HD22 4033   5.070   4.127   5.148 -0.7186  0.1481 -0.4394
  315LEU   HD23 4034   5.217   4.187   5.231 -0.9053 -1.0057  0.7887
  315LEU      C 4035   5.609   4.232   5.122 -0.0291 -0.7887 -0.1366
  315LEU      O 4036   5.647   4.190   5.231  0.2201  0.0779  0.1216
  316ALA      N 4037   5.693   4.262   5.022 -0.0164 -0.4952 -0.0400
  316ALA     HN 4038   5.648   4.292   4.938 -0.7128 -0.4278  0.3415
  316ALA     CA 4039   5.834   4.276   5.039  0.0047  0.0777 -0.5708
  316ALA     HA 4040   5.872   4.186   5.086  1.8809  0.9583 -0.2112
  316ALA     CB 4041   5.911   4.297   4.907  1.0541 -0.1186 -0.0155
  316ALA    HB1 4042   5.894   4.216   4.833  1.0674  0.2008 -0.3730
  316ALA    HB2 4043   6.017   4.318   4.932  0.8735  2.2978 -0.8122
  316ALA    HB3 4044   5.888   4.394   4.859  0.9013 -0.5078 -0.7706
  316ALA      C 4045   5.877   4.387   5.129 -0.0188 -0.4756  0.1447
  316ALA      O 4046   5.970   4.384   5.209 -0.0121 -0.6157  0.1355
  317GLY      N 4047   5.803   4.499   5.126  0.6941 -0.0013 -0.4704
  317GLY     HN 4048   5.723   4.512   5.068 -0.2965  0.3797  0.8763
  317GLY     CA 4049   5.831   4.621   5.196 -1.1992  0.4359 -0.3613
  317GLY    HA1 4050   5.770   4.705   5.164 -0.4939  0.4589 -1.8216
  317GLY    HA2 4051   5.938   4.637   5.197 -0.8922 -1.2680  0.3490
  317GLY      C 4052   5.816   4.607   5.344 -0.1345  0.1905 -0.2611
  317GLY      O 4053   5.894   4.654   5.426 -0.6778  0.2646  0.2253
  318GLY      N 4054   5.708   4.543   5.391 -0.0411 -0.3787 -0.7950
  318GLY     HN 4055   5.646   4.501   5.325 -0.7564 -0.4832 -0.0945
  318GLY     CA 4056   5.677   4.515   5.528 -0.4880 -0.6945 -0.9533
  318GLY    HA1 4057   5.583   4.464   5.513 -0.8609 -0.3938  0.1826
  318GLY    HA2 4058   5.657   4.608   5.579 -1.0272 -0.6828 -1.1648
  318GLY      C 4059   5.775   4.423   5.592  0.1587  0.6291  0.0560
  318GLY      O 4060   5.803   4.431   5.712  0.5634  0.0517  0.0098
  319VAL      N 4061   5.831   4.328   5.515 -0.9587 -0.8377  0.9401
  319VAL     HN 4062   5.811   4.323   5.418  0.6352 -1.9208  0.5826
  319VAL     CA 4063   5.932   4.236   5.560 -0.0487 -0.3099  0.0577
  319VAL     HA 4064   5.900   4.212   5.660  0.8552  0.7299  0.6526
  319VAL     CB 4065   5.956   4.126   5.461  0.2650 -0.3801  0.2058
  319VAL     HB 4066   5.942   4.167   5.359  0.0341  0.5363  0.5784
  319VAL    CG1 4067   6.089   4.051   5.481  0.4839 -0.1463 -0.3106
  319VAL   HG11 4068   6.176   4.109   5.445  0.9859 -0.2776  0.6114
  319VAL   HG12 4069   6.084   3.955   5.427 -0.4803  0.3731 -1.2203
  319VAL   HG13 4070   6.114   4.032   5.588 -0.9288  1.0534  0.3104
  319VAL    CG2 4071   5.840   4.029   5.487 -0.3874 -0.0968 -1.3974
  319VAL   HG21 4072   5.743   4.056   5.440 -0.8316  0.4546 -0.2447
  319VAL   HG22 4073   5.821   4.009   5.595 -0.9076  0.3691 -1.3901
  319VAL   HG23 4074   5.872   3.933   5.441  1.1423 -0.4539  0.2095
  319VAL      C 4075   6.059   4.311   5.584 -0.7921  0.8913  0.4463
  319VAL      O 4076   6.124   4.293   5.687 -0.8918  0.4633  0.4384
  320MET      N 4077   6.102   4.396   5.490 -0.5050  0.5510  0.2630
  320MET     HN 4078   6.051   4.418   5.407  0.0388  0.4734 -0.1065
  320MET     CA 4079   6.218   4.478   5.509 -0.1178  0.0320  0.1629
  320MET     HA 4080   6.300   4.412   5.535  0.7176  1.0310  0.2084
  320MET     CB 4081   6.257   4.559   5.383  0.2211  0.2613  0.4157
  320MET    HB1 4082   6.338   4.628   5.416  0.0536  0.3464  0.6582
  320MET    HB2 4083   6.169   4.623   5.365 -0.3166 -0.5697 -0.0451
  320MET     CG 4084   6.279   4.481   5.254 -0.3076 -0.6941  0.8825
  320MET    HG1 4085   6.275   4.545   5.163 -0.0856 -0.4678  1.0318
  320MET    HG2 4086   6.183   4.425   5.241 -0.6411 -0.2516  1.3760
  320MET     SD 4087   6.424   4.373   5.238  0.0571 -0.0926 -0.0826
  320MET     CE 4088   6.413   4.373   5.057 -0.4891 -0.6110 -0.0566
  320MET    HE1 4089   6.455   4.471   5.024  0.3052 -0.3618  1.5159
  320MET    HE2 4090   6.311   4.372   5.013 -0.7130 -0.5740  0.4415
  320MET    HE3 4091   6.471   4.293   5.009  0.7112  0.5998 -0.7608
  320MET      C 4092   6.210   4.574   5.622 -0.3063  0.2244 -0.0144
  320MET      O 4093   6.294   4.601   5.707 -0.4011  0.5415 -0.0195
  321PHE      N 4094   6.089   4.632   5.635 -0.3544  0.1855 -0.3218
  321PHE     HN 4095   6.013   4.615   5.572 -0.4798  1.1155 -0.4362
  321PHE     CA 4096   6.051   4.711   5.748 -0.3320 -0.4824  0.1631
  321PHE     HA 4097   6.128   4.787   5.750 -0.2693 -0.5478  0.1596
  321PHE     CB 4098   5.922   4.789   5.720 -0.1353 -0.1486  0.1828
  321PHE    HB1 4099   5.836   4.719   5.709  0.1531 -0.4480 -0.1899
  321PHE    HB2 4100   5.931   4.841   5.622 -0.0844  0.4031  0.4741
  321PHE     CG 4101   5.890   4.895   5.819  0.2555  0.0427  0.1064
  321PHE    CD1 4102   5.811   4.870   5.929 -0.1602  0.0651 -0.1846
  321PHE    HD1 4103   5.773   4.770   5.949  0.1126  0.2225  1.3151
  321PHE    CE1 4104   5.766   4.970   6.011  0.1880 -0.1716  0.3000
  321PHE    HE1 4105   5.691   4.954   6.087  0.2853 -0.2863  0.3747
  321PHE     CZ 4106   5.821   5.096   5.996  0.0223 -0.1256  0.0687
  321PHE     HZ 4107   5.786   5.177   6.058  1.6098  1.1174 -0.5032
  321PHE    CD2 4108   5.943   5.021   5.811  0.6732 -0.1238  0.2151
  321PHE    HD2 4109   6.009   5.058   5.734  0.0310  1.2342  0.2512
  321PHE    CE2 4110   5.918   5.122   5.902  0.4004 -0.3454  0.3871
  321PHE    HE2 4111   5.968   5.217   5.893 -0.1454 -0.1486 -1.3262
  321PHE      C 4112   6.057   4.641   5.879  0.6392 -0.0904  0.3406
  321PHE      O 4113   6.123   4.696   5.967  0.6471 -0.3470  0.4946
  322SER      N 4114   5.999   4.520   5.886 -0.1467  0.2259 -0.4215
  322SER     HN 4115   5.936   4.507   5.810 -0.6498  0.2318 -0.0122
  322SER     CA 4116   5.996   4.449   6.010  0.2837  0.4214 -0.2973
  322SER     HA 4117   5.974   4.520   6.088  0.3102  0.4055 -0.2755
  322SER     CB 4118   5.897   4.333   6.029  0.4257  0.2790 -0.4276
  322SER    HB1 4119   5.790   4.364   6.028  0.7118  1.4687  0.6474
  322SER    HB2 4120   5.914   4.295   6.133 -0.9383  1.7040  0.4055
  322SER     OG 4121   5.899   4.227   5.935  0.1903  0.1322 -0.2686
  322SER    HG1 4122   5.887   4.261   5.846 -0.2381 -1.5838 -0.9592
  322SER      C 4123   6.134   4.413   6.054  0.1594  0.5803  0.2347
  322SER      O 4124   6.172   4.435   6.169 -0.1815 -0.1966  0.5121
  323LEU      N 4125   6.214   4.357   5.961 -0.2831 -0.7394  0.5966
  323LEU     HN 4126   6.182   4.323   5.873 -1.0915 -0.7688  0.8934
  323LEU     CA 4127   6.351   4.319   5.981 -0.0891 -0.3080  0.1665
  323LEU     HA 4128   6.362   4.238   6.052  0.5079 -1.1887 -0.8800
  323LEU     CB 4129   6.404   4.271   5.845 -0.2801 -0.6012  0.1910
  323LEU    HB1 4130   6.388   4.347   5.766 -1.8966  0.0991  1.0995
  323LEU    HB2 4131   6.353   4.179   5.809  0.0782 -0.7926  0.1588
  323LEU     CG 4132   6.552   4.229   5.843 -0.1701 -0.2156 -0.4182
  323LEU     HG 4133   6.624   4.307   5.875  0.0624 -0.8427  0.6925
  323LEU    CD1 4134   6.570   4.106   5.934 -0.2686  0.2652  0.2672
  323LEU   HD11 4135   6.476   4.055   5.963  0.3040 -0.3617  1.1579
  323LEU   HD12 4136   6.628   4.133   6.025 -1.1999 -0.2828  1.0545
  323LEU   HD13 4137   6.631   4.033   5.876 -1.8752 -0.2742 -0.8619
  323LEU    CD2 4138   6.582   4.190   5.698 -0.1734 -0.2366 -0.4132
  323LEU   HD21 4139   6.565   4.281   5.636 -1.7475  0.1946  0.5378
  323LEU   HD22 4140   6.502   4.118   5.668 -0.8779  0.3620 -0.0244
  323LEU   HD23 4141   6.683   4.144   5.695  0.8609  1.8358 -0.9616
  323LEU      C 4142   6.437   4.428   6.033 -0.2604 -0.3196  0.4928
  323LEU      O 4143   6.504   4.405   6.133  0.0650 -0.5789  0.2237
  324THR      N 4144   6.437   4.548   5.971  0.0080 -0.3524  0.4148
  324THR     HN 4145   6.378   4.554   5.891  0.0942  0.4685  0.4017
  324THR     CA 4146   6.512   4.663   6.009 -0.5688  0.2746 -0.2587
  324THR     HA 4147   6.610   4.619   6.019 -1.4607 -1.7713  0.7710
  324THR     CB 4148   6.529   4.773   5.908  0.0467  0.3245 -0.1207
  324THR     HB 4149   6.590   4.859   5.943 -0.6492  0.8388 -0.1125
  324THR    OG1 4150   6.399   4.820   5.877 -0.3099 -0.4873  0.0738
  324THR    HG1 4151   6.359   4.756   5.817 -1.4420  0.0661  0.1755
  324THR    CG2 4152   6.598   4.722   5.780 -0.5339  0.6534 -0.5801
  324THR   HG21 4153   6.554   4.633   5.731 -0.2826 -0.6002  1.2944
  324THR   HG22 4154   6.706   4.695   5.791 -0.6697  0.3872  0.2792
  324THR   HG23 4155   6.597   4.803   5.704 -0.0870  0.5676 -0.6864
  324THR      C 4156   6.479   4.716   6.144 -0.4913 -1.3213  0.4392
  324THR      O 4157   6.568   4.747   6.224 -0.3783  0.2732 -0.2081
  325VAL      N 4158   6.349   4.730   6.176 -0.5508  0.6333 -0.3639
  325VAL     HN 4159   6.283   4.718   6.103 -0.9475 -2.2288  0.2223
  325VAL     CA 4160   6.301   4.744   6.310 -0.0802 -0.4516 -0.0571
  325VAL     HA 4161   6.344   4.839   6.338 -0.1253 -0.5438  0.3528
  325VAL     CB 4162   6.152   4.760   6.317 -0.1059 -0.5876 -0.2335
  325VAL     HB 4163   6.102   4.672   6.272 -1.2035  0.0798 -0.3805
  325VAL    CG1 4164   6.115   4.779   6.465 -0.4411  0.7278 -0.4624
  325VAL   HG11 4165   6.010   4.813   6.477 -0.4640  0.6772 -0.5231
  325VAL   HG12 4166   6.173   4.862   6.511 -0.5393  0.4652  0.1594
  325VAL   HG13 4167   6.126   4.683   6.519  0.2560  0.3356 -1.2614
  325VAL    CG2 4168   6.106   4.886   6.242 -0.2782 -0.1511  0.5715
  325VAL   HG21 4169   6.142   4.885   6.137 -0.1673 -0.0449  0.6081
  325VAL   HG22 4170   6.151   4.977   6.287  1.2463 -0.5971  0.0810
  325VAL   HG23 4171   5.996   4.896   6.238 -0.2615  0.2417  0.9631
  325VAL      C 4172   6.351   4.648   6.413 -1.1086 -0.2630  0.6521
  325VAL      O 4173   6.406   4.684   6.517 -0.6325 -0.0094  0.3201
  326CYS      N 4174   6.353   4.520   6.373 -0.6076 -0.0499 -0.0547
  326CYS     HN 4175   6.304   4.494   6.290 -1.7166 -0.3050  0.6356
  326CYS     CA 4176   6.397   4.413   6.458 -0.0187  0.0963 -0.1694
  326CYS     HA 4177   6.353   4.434   6.555 -0.5626 -1.9539  0.1221
  326CYS     CB 4178   6.342   4.277   6.414  0.1503 -0.2954  0.7815
  326CYS    HB1 4179   6.392   4.190   6.463 -0.8889 -2.0969 -1.0307
  326CYS    HB2 4180   6.355   4.263   6.305  0.4808 -0.6669  0.8637
  326CYS     SG 4181   6.162   4.274   6.440  0.0312 -0.4194 -0.0011
  326CYS    HG1 4182   6.121   4.351   6.341 -0.8230 -0.5892  0.2028
  326CYS      C 4183   6.540   4.404   6.500  0.0612  0.1202 -0.4334
  326CYS      O 4184   6.573   4.390   6.618  0.1471 -0.6971 -0.5381
  327ILE      N 4185   6.628   4.417   6.399  0.0592  0.2752 -0.4150
  327ILE     HN 4186   6.606   4.408   6.302 -0.1775 -1.5679 -0.2527
  327ILE     CA 4187   6.767   4.442   6.422 -0.0671  0.3080  0.3548
  327ILE     HA 4188   6.798   4.362   6.487 -0.6592 -0.6452 -0.4769
  327ILE     CB 4189   6.837   4.436   6.289  0.3489 -0.1152  0.5898
  327ILE     HB 4190   6.794   4.511   6.219  1.3518 -0.2457 -0.2172
  327ILE    CG2 4191   6.987   4.461   6.309  0.3333  0.8560 -0.3349
  327ILE   HG21 4192   6.989   4.570   6.334 -2.3630  0.8474  0.4494
  327ILE   HG22 4193   7.037   4.431   6.215 -0.6660 -0.1843 -0.5715
  327ILE   HG23 4194   7.039   4.407   6.391  1.2851 -0.9873 -1.9886
  327ILE    CG1 4195   6.813   4.305   6.212 -0.0490  0.3534 -0.1047
  327ILE   HG11 4196   6.861   4.324   6.114 -0.0809 -0.6562 -0.3301
  327ILE   HG12 4197   6.705   4.291   6.189  0.0609 -0.4109 -0.1984
  327ILE     CD 4198   6.873   4.188   6.290 -0.1209  0.7249  0.5243
  327ILE    HD1 4199   6.850   4.182   6.399 -0.5464 -0.4117  0.3990
  327ILE    HD2 4200   6.984   4.193   6.292 -0.0819  0.1264  0.2270
  327ILE    HD3 4201   6.849   4.092   6.240  0.2719  1.1325 -0.5158
  327ILE      C 4202   6.790   4.563   6.506  0.0882  0.3097  0.3073
  327ILE      O 4203   6.872   4.565   6.597  0.0132 -0.1214  0.3852
  328GLY      N 4204   6.718   4.671   6.468  0.1312  0.0930 -0.4165
  328GLY     HN 4205   6.645   4.655   6.402 -1.0159  0.1059  0.7669
  328GLY     CA 4206   6.743   4.801   6.523 -0.1603  0.0612 -0.2080
  328GLY    HA1 4207   6.666   4.858   6.474 -0.9916 -0.8431 -0.0272
  328GLY    HA2 4208   6.845   4.833   6.506  0.1898 -0.2265  1.1655
  328GLY      C 4209   6.712   4.803   6.668 -0.1818  0.1519 -0.2158
  328GLY      O 4210   6.799   4.844   6.745 -0.5569  0.4080  0.0761
  329LEU      N 4211   6.596   4.750   6.712  0.0231  0.1743  0.3537
  329LEU     HN 4212   6.540   4.715   6.638 -0.9693  1.6746  0.3033
  329LEU     CA 4213   6.551   4.733   6.847 -0.1903 -0.1121  0.2438
  329LEU     HA 4214   6.569   4.832   6.887 -0.7271 -0.0742  0.4022
  329LEU     CB 4215   6.405   4.687   6.862 -0.0729 -0.7832 -0.5938
  329LEU    HB1 4216   6.391   4.699   6.971  1.2687  1.8381 -0.5519
  329LEU    HB2 4217   6.392   4.583   6.823 -0.2890 -1.1594  0.4307
  329LEU     CG 4218   6.307   4.788   6.800  0.6093  0.1468 -0.2059
  329LEU     HG 4219   6.351   4.811   6.701  1.4377  0.9641  0.3244
  329LEU    CD1 4220   6.170   4.717   6.793  0.6768  0.0470 -0.5023
  329LEU   HD11 4221   6.133   4.680   6.891 -1.0958  0.8775 -0.7906
  329LEU   HD12 4222   6.181   4.622   6.736 -0.4286  0.9345 -2.3721
  329LEU   HD13 4223   6.094   4.786   6.751  1.0291  0.2944 -0.7440
  329LEU    CD2 4224   6.285   4.917   6.881 -0.0270 -0.2633  0.2926
  329LEU   HD21 4225   6.241   4.895   6.981 -2.1551 -0.8526 -0.6513
  329LEU   HD22 4226   6.219   4.995   6.839  0.6076  0.4730  0.6239
  329LEU   HD23 4227   6.382   4.970   6.888 -0.2816  0.3120 -0.3700
  329LEU      C 4228   6.639   4.641   6.924  0.1656  0.0986  0.0885
  329LEU      O 4229   6.656   4.659   7.045  0.2007 -0.1271  0.1170
  330TYR      N 4230   6.691   4.530   6.869  0.2901  0.2285 -0.0472
  330TYR     HN 4231   6.651   4.495   6.785 -0.5267 -0.5746  0.6278
  330TYR     CA 4232   6.780   4.435   6.930  0.0326  0.1108  0.1425
  330TYR     HA 4233   6.748   4.411   7.031 -0.4536 -1.1881 -0.2655
  330TYR     CB 4234   6.771   4.306   6.846 -0.4202 -0.0344  0.3988
  330TYR    HB1 4235   6.792   4.331   6.739 -0.2072 -1.0171  0.1931
  330TYR    HB2 4236   6.668   4.265   6.840 -0.8128  0.8826 -2.4041
  330TYR     CG 4237   6.857   4.194   6.893 -0.0730 -0.0684 -0.2905
  330TYR    CD1 4238   6.969   4.152   6.824  0.3365  0.3064  0.1237
  330TYR    HD1 4239   7.007   4.207   6.739 -0.3481  0.0758 -0.3532
  330TYR    CE1 4240   7.038   4.044   6.874  0.2453  0.4544  0.5823
  330TYR    HE1 4241   7.114   4.000   6.812  0.3066  0.2226  0.8194
  330TYR     CZ 4242   7.014   3.988   6.997  0.3311  0.3013  0.5306
  330TYR     OH 4243   7.097   3.883   7.041  0.8325  0.6828  0.5230
  330TYR     HH 4244   7.049   3.829   7.104  0.8393 -0.2588 -0.2309
  330TYR    CD2 4245   6.830   4.140   7.016 -0.6686 -0.2597 -0.4974
  330TYR    HD2 4246   6.753   4.179   7.081 -0.2007 -0.1548  0.0141
  330TYR    CE2 4247   6.911   4.042   7.070 -0.3554  0.1196 -0.2684
  330TYR    HE2 4248   6.882   4.002   7.166 -0.7247  0.4303 -0.2417
  330TYR      C 4249   6.917   4.486   6.957 -0.0616  0.4304  0.0178
  330TYR      O 4250   6.972   4.454   7.062  0.0190 -0.1850 -0.2061
  331VAL      N 4251   6.986   4.556   6.865 -0.1453  0.0373 -0.3521
  331VAL     HN 4252   6.951   4.560   6.772 -0.6027 -1.1412 -0.2663
  331VAL     CA 4253   7.122   4.597   6.884 -0.0565 -0.4952  0.2253
  331VAL     HA 4254   7.172   4.512   6.928 -0.3671 -1.2726 -0.8396
  331VAL     CB 4255   7.189   4.641   6.757 -0.1169 -0.2048  0.2938
  331VAL     HB 4256   7.289   4.683   6.781 -0.0715 -1.0700  1.8610
  331VAL    CG1 4257   7.192   4.520   6.662  0.1597  0.4703 -0.5899
  331VAL   HG11 4258   7.254   4.551   6.576  0.0004  0.2531 -0.7849
  331VAL   HG12 4259   7.093   4.474   6.639  0.2597 -0.9407  1.2987
  331VAL   HG13 4260   7.241   4.437   6.718  0.8310  0.5212 -1.0811
  331VAL    CG2 4261   7.120   4.759   6.687  0.6047 -0.2660 -0.5555
  331VAL   HG21 4262   7.156   4.782   6.584 -0.2105  0.0930 -0.7836
  331VAL   HG22 4263   7.136   4.844   6.757  1.3861 -1.0400  0.2573
  331VAL   HG23 4264   7.011   4.738   6.689  0.3667  0.8501  0.0410
  331VAL      C 4265   7.144   4.694   6.994  0.2790 -0.1722 -0.1197
  331VAL      O 4266   7.234   4.683   7.077  0.1079 -0.0487  0.0851
  332GLN      N 4267   7.057   4.797   6.998  0.1231 -0.3007 -0.2070
  332GLN     HN 4268   6.975   4.798   6.942  0.0642 -0.7198 -0.1322
  332GLN     CA 4269   7.079   4.910   7.083 -0.2971 -0.2618 -0.1508
  332GLN     HA 4270   7.182   4.941   7.074 -0.4030  0.0351 -0.3364
  332GLN     CB 4271   6.997   5.032   7.036 -0.0053 -0.0103 -0.0069
  332GLN    HB1 4272   7.032   5.048   6.932  0.4089 -2.7484 -0.4592
  332GLN    HB2 4273   7.033   5.121   7.091  0.8926 -0.0750 -0.4430
  332GLN     CG 4274   6.846   5.011   7.043  0.0406 -0.2154  0.4094
  332GLN    HG1 4275   6.814   5.035   7.147 -0.3257  0.9393  0.0578
  332GLN    HG2 4276   6.819   4.907   7.014 -0.1130 -0.0233 -0.1612
  332GLN     CD 4277   6.783   5.121   6.959  0.2381 -0.1023  0.4095
  332GLN    OE1 4278   6.733   5.226   6.999  0.1884 -0.1335  0.4280
  332GLN    NE2 4279   6.777   5.093   6.826 -0.1852  0.9167  0.1970
  332GLN   HE21 4280   6.727   5.151   6.761 -1.5938 -0.2056  0.1798
  332GLN   HE22 4281   6.795   4.997   6.802 -0.0583  1.1572 -0.7458
  332GLN      C 4282   7.062   4.892   7.230  0.2152 -0.1445 -0.0786
  332GLN      O 4283   7.111   4.964   7.318 -0.0105  0.0210 -0.0881
  333ASP      N 4284   6.985   4.788   7.263  0.2886 -0.1139  0.1867
  333ASP     HN 4285   6.948   4.737   7.185  0.0221 -0.3579  0.4656
  333ASP     CA 4286   6.912   4.777   7.386  0.1137  0.8458  0.1778
  333ASP     HA 4287   6.951   4.844   7.462  0.4515  0.3810  0.4184
  333ASP     CB 4288   6.760   4.792   7.369  0.1088  0.1688 -0.4367
  333ASP    HB1 4289   6.700   4.729   7.438  1.6383  0.5160  1.3709
  333ASP    HB2 4290   6.742   4.758   7.265 -0.4871  0.0925 -0.3159
  333ASP     CG 4291   6.710   4.936   7.373  0.2992  0.2228  0.1694
  333ASP    OD1 4292   6.764   5.017   7.452 -0.0623  0.7575 -0.1225
  333ASP    OD2 4293   6.608   4.962   7.304  0.3068 -0.3943 -0.0890
  333ASP      C 4294   6.948   4.641   7.433 -0.6769  0.4927 -0.2069
  333ASP      O 4295   7.018   4.632   7.534 -0.0048  0.0589 -0.6925
  334ILE      N 4296   6.914   4.530   7.365 -0.5487 -0.0047  0.5151
  334ILE     HN 4297   6.886   4.535   7.269  1.2549 -0.4925 -0.1211
  334ILE     CA 4298   6.942   4.396   7.409  0.0397 -0.2442 -0.5068
  334ILE     HA 4299   6.913   4.394   7.513  0.7393 -0.5727 -0.3096
  334ILE     CB 4300   6.852   4.291   7.350 -0.5988 -0.3725  0.6267
  334ILE     HB 4301   6.853   4.292   7.239  0.2050 -0.7780  0.6167
  334ILE    CG2 4302   6.904   4.154   7.398 -0.1952 -0.2228  0.6335
  334ILE   HG21 4303   7.006   4.132   7.362 -0.2422  0.7073 -0.1453
  334ILE   HG22 4304   6.842   4.072   7.356 -0.0219  0.0565 -0.2051
  334ILE   HG23 4305   6.898   4.140   7.508 -0.7653  0.6846  0.7374
  334ILE    CG1 4306   6.706   4.308   7.394 -0.6334  0.5281  0.2146
  334ILE   HG11 4307   6.717   4.328   7.503  1.2716  0.6730  0.0536
  334ILE   HG12 4308   6.647   4.215   7.382 -0.6487  0.4322  0.9379
  334ILE     CD 4309   6.625   4.419   7.327 -0.3430  0.6932  0.1313
  334ILE    HD1 4310   6.597   4.407   7.220 -0.2015  2.2066 -0.1197
  334ILE    HD2 4311   6.679   4.515   7.340  1.4271 -0.4182  2.4964
  334ILE    HD3 4312   6.529   4.431   7.382 -0.1524  0.4758  0.5242
  334ILE      C 4313   7.087   4.361   7.415 -0.0014 -0.3648 -0.1254
  334ILE      O 4314   7.143   4.324   7.518 -0.3517 -0.2189  0.1239
  335LEU      N 4315   7.164   4.385   7.308  0.1096  0.2330  0.0773
  335LEU     HN 4316   7.131   4.408   7.216 -1.1817  0.0195  0.4408
  335LEU     CA 4317   7.307   4.377   7.307  0.0970 -0.0194  0.0765
  335LEU     HA 4318   7.333   4.290   7.366  0.0751 -0.7154 -0.8855
  335LEU     CB 4319   7.354   4.367   7.161  0.6136 -0.5661  0.2749
  335LEU    HB1 4320   7.465   4.364   7.170  0.6865  0.4816 -0.0702
  335LEU    HB2 4321   7.319   4.455   7.104 -0.9197 -2.1975 -1.5876
  335LEU     CG 4322   7.312   4.243   7.081 -0.5931 -0.0218  0.0293
  335LEU     HG 4323   7.203   4.241   7.055 -0.2521 -1.6574 -1.8212
  335LEU    CD1 4324   7.381   4.249   6.944 -0.3726 -0.5399  0.1106
  335LEU   HD11 4325   7.363   4.348   6.896 -1.1361  0.7655  2.7073
  335LEU   HD12 4326   7.355   4.159   6.884  1.6941 -0.5412 -0.9743
  335LEU   HD13 4327   7.490   4.232   6.960 -0.0116  1.7991  0.8607
  335LEU    CD2 4328   7.354   4.115   7.156 -0.1534  0.3605  0.4490
  335LEU   HD21 4329   7.268   4.100   7.225 -0.3843 -0.0482  0.0824
  335LEU   HD22 4330   7.452   4.115   7.208 -0.0587  1.2236  0.3010
  335LEU   HD23 4331   7.350   4.024   7.092  0.2241 -0.2019  1.1944
  335LEU      C 4332   7.368   4.496   7.373 -0.0090  0.3560 -0.4887
  335LEU      O 4333   7.477   4.485   7.429 -0.3344 -0.4502  0.0259
  336GLY      N 4334   7.297   4.610   7.371  0.1711  0.4837  0.0701
  336GLY     HN 4335   7.206   4.615   7.330  0.0833 -0.5231  0.0911
  336GLY     CA 4336   7.335   4.720   7.454  0.5944  0.2470  0.1958
  336GLY    HA1 4337   7.383   4.685   7.544 -0.2775 -0.3036  0.4655
  336GLY    HA2 4338   7.241   4.762   7.486 -0.1633 -1.4351  0.3352
  336GLY      C 4339   7.415   4.826   7.385  0.3675  0.3454  0.0819
  336GLY      O 4340   7.469   4.916   7.449  0.2887  0.4118  0.0546
  337TYR      N 4341   7.425   4.824   7.251  0.0042  0.4176  0.0545
  337TYR     HN 4342   7.382   4.752   7.197  0.5490  0.4437 -0.4222
  337TYR     CA 4343   7.517   4.907   7.180  0.3211  0.3375  0.3703
  337TYR     HA 4344   7.614   4.897   7.225  0.4955 -0.1740 -0.1025
  337TYR     CB 4345   7.542   4.865   7.034 -0.0707  0.2631  0.3242
  337TYR    HB1 4346   7.617   4.929   6.984 -0.9786  0.7429 -0.4902
  337TYR    HB2 4347   7.448   4.873   6.976  0.1674 -1.0637 -0.3099
  337TYR     CG 4348   7.593   4.725   7.026  0.4249  0.4558  0.1261
  337TYR    CD1 4349   7.657   4.657   7.127  0.4147 -0.0686 -0.2172
  337TYR    HD1 4350   7.672   4.713   7.218  1.0595  1.0649 -0.9750
  337TYR    CE1 4351   7.718   4.535   7.107  0.6299 -0.0387  0.2425
  337TYR    HE1 4352   7.768   4.488   7.190 -0.4897  0.5162  1.3005
  337TYR     CZ 4353   7.698   4.473   6.986 -0.1601  0.2866  0.1960
  337TYR     OH 4354   7.745   4.343   6.960  0.3173  0.4585  0.1839
  337TYR     HH 4355   7.754   4.300   7.045 -0.0989  0.5755  0.2911
  337TYR    CD2 4356   7.570   4.660   6.907 -0.2482  0.0863  0.4559
  337TYR    HD2 4357   7.519   4.703   6.822 -1.3090 -0.2195  0.8973
  337TYR    CE2 4358   7.626   4.536   6.887 -0.0720  0.2249  0.0937
  337TYR    HE2 4359   7.611   4.487   6.792  0.2360 -0.9516  0.6190
  337TYR      C 4360   7.487   5.053   7.174  0.0859  0.2876  0.3659
  337TYR      O 4361   7.372   5.097   7.170  0.0229  0.0958  0.1361
  338SER      N 4362   7.591   5.138   7.186  0.2659  0.0686  0.3527
  338SER     HN 4363   7.678   5.100   7.217 -0.5347 -1.5856  0.8061
  338SER     CA 4364   7.583   5.277   7.151 -0.0408 -0.0875 -0.2130
  338SER     HA 4365   7.501   5.320   7.205  0.2414 -0.7273  0.7722
  338SER     CB 4366   7.706   5.359   7.194  0.0320 -0.3395  0.0616
  338SER    HB1 4367   7.720   5.337   7.302 -1.6004 -1.5328  0.1035
  338SER    HB2 4368   7.691   5.469   7.191  0.2381 -0.3167 -0.1310
  338SER     OG 4369   7.822   5.331   7.117  0.0486  0.7260 -0.3320
  338SER    HG1 4370   7.893   5.329   7.181  0.0634 -2.8267 -0.0738
  338SER      C 4371   7.554   5.303   7.007 -0.1237 -0.2272 -0.2214
  338SER      O 4372   7.575   5.213   6.926 -0.1479  0.0698 -0.5622
  339ALA      N 4373   7.507   5.424   6.974  0.3662  0.0441  0.0475
  339ALA     HN 4374   7.504   5.491   7.048  0.9708  0.8502 -0.6195
  339ALA     CA 4375   7.467   5.468   6.844  0.4166  0.6594  0.2297
  339ALA     HA 4376   7.401   5.392   6.804  1.2278 -0.4425  0.8679
  339ALA     CB 4377   7.394   5.601   6.865 -1.3461 -0.3142  0.6645
  339ALA    HB1 4378   7.456   5.673   6.922  1.0027 -1.2653 -0.4494
  339ALA    HB2 4379   7.291   5.600   6.906 -1.4782  0.2501  0.3794
  339ALA    HB3 4380   7.373   5.636   6.761  0.8492 -0.3194  0.1333
  339ALA      C 4381   7.583   5.479   6.751  0.0084  0.5792 -0.3008
  339ALA      O 4382   7.578   5.431   6.637  0.1936 -0.5553  0.1385
  340LEU      N 4383   7.700   5.519   6.804  0.3438 -0.2490 -0.3752
  340LEU     HN 4384   7.700   5.547   6.900 -0.9621  0.8807 -0.6371
  340LEU     CA 4385   7.826   5.510   6.737  0.7504 -0.1543  0.3462
  340LEU     HA 4386   7.810   5.567   6.647 -0.6112 -0.6260  0.2330
  340LEU     CB 4387   7.933   5.586   6.816  0.4060  0.2549  0.4353
  340LEU    HB1 4388   7.969   5.527   6.903  0.5865 -0.9872 -0.4326
  340LEU    HB2 4389   7.884   5.678   6.855  0.5957  0.6081 -0.1350
  340LEU     CG 4390   8.054   5.646   6.742  0.3747 -0.2082 -0.0011
  340LEU     HG 4391   8.110   5.555   6.711  0.8955  0.3346 -0.7373
  340LEU    CD1 4392   8.027   5.707   6.603 -0.0636 -0.7942 -0.1829
  340LEU   HD11 4393   8.006   5.635   6.521  0.1265 -1.7424  0.5688
  340LEU   HD12 4394   8.121   5.759   6.572 -0.5926 -0.2517 -0.9494
  340LEU   HD13 4395   7.944   5.781   6.604 -0.3462 -1.0747 -0.9608
  340LEU    CD2 4396   8.131   5.753   6.820 -0.2066  0.3834 -0.2126
  340LEU   HD21 4397   8.218   5.799   6.768 -0.1021  0.6053  0.1492
  340LEU   HD22 4398   8.177   5.712   6.913 -1.0348  1.0839  0.5387
  340LEU   HD23 4399   8.068   5.838   6.853  0.9303  1.0256  0.4672
  340LEU      C 4400   7.876   5.375   6.698  0.0815 -0.2289 -0.3251
  340LEU      O 4401   7.923   5.342   6.590 -0.1874 -0.5110 -0.3590
  341ARG      N 4402   7.870   5.285   6.798  0.4578 -0.0275 -0.1127
  341ARG     HN 4403   7.825   5.314   6.882  1.1386  0.1607  0.2056
  341ARG     CA 4404   7.912   5.148   6.791  0.1565 -0.1448  0.2843
  341ARG     HA 4405   8.015   5.142   6.761  0.3387 -0.9163  0.9885
  341ARG     CB 4406   7.905   5.086   6.932 -0.2576  0.3541  0.4927
  341ARG    HB1 4407   7.803   5.092   6.975 -0.5612  0.5838 -0.2192
  341ARG    HB2 4408   7.965   5.157   6.994 -0.1797  0.2136  0.5818
  341ARG     CG 4409   7.942   4.938   6.946  0.2818  0.4860  0.5370
  341ARG    HG1 4410   7.888   4.879   6.869 -0.8854 -0.1451  1.7527
  341ARG    HG2 4411   7.911   4.906   7.048  0.3518 -0.1254  0.3701
  341ARG     CD 4412   8.093   4.920   6.930  0.2306 -0.1073  0.6798
  341ARG    HD1 4413   8.132   5.007   6.873 -0.1306  1.2177  2.2804
  341ARG    HD2 4414   8.120   4.832   6.868  0.3472  0.7254 -0.5259
  341ARG     NE 4415   8.160   4.929   7.063  0.2466  0.1854  0.6521
  341ARG     HE 4416   8.113   4.927   7.151 -0.2287  0.4220  0.4167
  341ARG     CZ 4417   8.294   4.951   7.072  0.5122 -0.9894 -0.0378
  341ARG    NH1 4418   8.382   4.947   6.968 -0.1389 -0.1093 -0.6464
  341ARG   HH11 4419   8.348   4.919   6.878 -0.2446  0.6130 -0.8462
  341ARG   HH12 4420   8.476   4.932   7.000 -0.1792  0.3928 -0.2540
  341ARG    NH2 4421   8.351   4.974   7.194  0.3402  0.0793 -0.1371
  341ARG   HH21 4422   8.300   4.948   7.276 -0.5649  0.3201 -0.6060
  341ARG   HH22 4423   8.440   5.019   7.206  0.5460 -0.2394 -0.4102
  341ARG      C 4424   7.829   5.063   6.701  0.0371  0.4709 -0.2048
  341ARG      O 4425   7.881   4.978   6.630 -0.8268 -0.1463 -0.1407
  342ALA      N 4426   7.694   5.071   6.700 -0.0456 -0.5938 -0.2319
  342ALA     HN 4427   7.655   5.139   6.761 -0.0492 -0.0758 -0.7879
  342ALA     CA 4428   7.608   5.000   6.611 -0.8264 -0.1040  0.1069
  342ALA     HA 4429   7.625   4.894   6.623 -0.9914 -0.1041  0.3735
  342ALA     CB 4430   7.465   5.029   6.659 -0.4698  0.1051  1.0833
  342ALA    HB1 4431   7.461   4.995   6.765  0.0731  0.1661  1.1278
  342ALA    HB2 4432   7.392   4.971   6.599  0.1157  0.1996  0.2549
  342ALA    HB3 4433   7.440   5.137   6.662 -2.5761 -0.2459  0.0466
  342ALA      C 4434   7.625   5.038   6.468  0.1244 -0.5211  0.0948
  342ALA      O 4435   7.647   4.956   6.378 -0.1818 -0.1362 -0.3406
  343GLY      N 4436   7.628   5.171   6.449  0.5279 -0.5316  0.0631
  343GLY     HN 4437   7.610   5.232   6.525  0.0931  0.2724 -0.6504
  343GLY     CA 4438   7.667   5.235   6.327 -0.2406 -0.1738 -0.0042
  343GLY    HA1 4439   7.693   5.336   6.356  0.7312 -0.4614  0.1930
  343GLY    HA2 4440   7.590   5.211   6.256 -0.6589 -0.8199  0.6374
  343GLY      C 4441   7.788   5.183   6.257 -0.2261 -0.1835  0.0318
  343GLY      O 4442   7.785   5.153   6.138 -0.5045 -0.1497  0.0295
  344VAL      N 4443   7.897   5.174   6.335 -0.4212 -0.1517  0.3079
  344VAL     HN 4444   7.882   5.203   6.429 -0.8647 -0.0583  0.2090
  344VAL     CA 4445   8.024   5.119   6.298 -0.4630 -0.6123  0.8223
  344VAL     HA 4446   8.062   5.171   6.211  0.5873 -0.7126  1.1950
  344VAL     CB 4447   8.129   5.159   6.398  0.0931  0.3526 -0.1012
  344VAL     HB 4448   8.085   5.129   6.496 -0.2926  0.5061 -0.2219
  344VAL    CG1 4449   8.268   5.095   6.386  0.0044  0.1791 -0.1959
  344VAL   HG11 4450   8.318   5.125   6.291  0.1098 -0.2529 -0.2831
  344VAL   HG12 4451   8.266   4.984   6.391  1.7900  0.1150  1.0839
  344VAL   HG13 4452   8.331   5.117   6.474 -0.7010  0.0973  0.3491
  344VAL    CG2 4453   8.147   5.312   6.393  0.4647  0.3360  0.5591
  344VAL   HG21 4454   8.189   5.340   6.295 -0.9310 -0.4580 -0.3373
  344VAL   HG22 4455   8.212   5.336   6.480  1.6285 -1.1003  0.1711
  344VAL   HG23 4456   8.045   5.357   6.397  0.0106 -0.6691  1.3817
  344VAL      C 4457   8.028   4.976   6.257 -0.3323 -0.3483 -0.1330
  344VAL      O 4458   8.105   4.926   6.175  0.4636  0.0596  0.3373
  345GLY      N 4459   7.938   4.902   6.324 -0.6163  0.0489 -0.0715
  345GLY     HN 4460   7.875   4.946   6.387  0.5334  0.4827  0.8543
  345GLY     CA 4461   7.905   4.768   6.286 -0.4928  0.0448 -0.1568
  345GLY    HA1 4462   7.834   4.736   6.360 -0.7530  0.6817 -0.1218
  345GLY    HA2 4463   7.997   4.712   6.283 -0.7509 -0.3860 -0.1067
  345GLY      C 4464   7.846   4.752   6.150  0.0223  0.1438 -0.3961
  345GLY      O 4465   7.864   4.649   6.084  0.0790 -0.0427 -0.0935
  346PHE      N 4466   7.771   4.854   6.106  0.1277  0.0802 -0.7229
  346PHE     HN 4467   7.772   4.935   6.165  0.0130 -0.5081  0.1180
  346PHE     CA 4468   7.699   4.855   5.983 -0.3920 -0.3661 -0.4256
  346PHE     HA 4469   7.684   4.755   5.946  1.9714 -0.7460 -0.6074
  346PHE     CB 4470   7.567   4.933   5.999 -0.2454 -0.0852 -0.5818
  346PHE    HB1 4471   7.527   4.948   5.896 -0.5995 -0.6097 -0.5307
  346PHE    HB2 4472   7.583   5.028   6.054 -0.6126 -0.9397  1.1219
  346PHE     CG 4473   7.457   4.866   6.074 -0.4757  0.4331 -0.4490
  346PHE    CD1 4474   7.392   4.757   6.020 -0.2211  0.0492  0.0035
  346PHE    HD1 4475   7.430   4.704   5.934  1.4942  0.9966  0.0824
  346PHE    CE1 4476   7.288   4.700   6.090 -0.5828  0.1707 -0.4267
  346PHE    HE1 4477   7.239   4.613   6.048  0.4880 -0.1865 -1.0351
  346PHE     CZ 4478   7.242   4.758   6.205  0.1061  0.1610 -0.1324
  346PHE     HZ 4479   7.165   4.710   6.264 -0.0007  0.3139 -0.1430
  346PHE    CD2 4480   7.407   4.927   6.187 -0.2674  0.1616 -0.2057
  346PHE    HD2 4481   7.465   5.008   6.230  0.7017 -0.9585  0.7244
  346PHE    CE2 4482   7.300   4.873   6.254  0.5917 -0.4343  0.7564
  346PHE    HE2 4483   7.268   4.920   6.346 -0.4841  1.3142 -0.3813
  346PHE      C 4484   7.781   4.917   5.875 -0.2058 -0.0527 -0.1055
  346PHE      O 4485   7.739   4.930   5.760 -0.6681 -0.1233  0.0516
  347ILE      N 4486   7.902   4.970   5.900 -0.3324  0.4440 -0.5288
  347ILE     HN 4487   7.934   4.968   5.994 -0.6033 -0.9273 -0.4189
  347ILE     CA 4488   7.993   5.003   5.795  0.2076 -0.0580 -0.2237
  347ILE     HA 4489   7.946   5.066   5.720 -0.7218 -0.4138  0.0300
  347ILE     CB 4490   8.112   5.081   5.843  0.1507 -0.0430 -0.1207
  347ILE     HB 4491   8.144   5.007   5.920 -0.7325 -0.3884 -0.0581
  347ILE    CG2 4492   8.230   5.101   5.747 -0.1848 -0.6843 -0.6823
  347ILE   HG21 4493   8.262   5.008   5.695  1.3021 -0.6377  0.0370
  347ILE   HG22 4494   8.314   5.141   5.807 -0.6454  0.2980 -0.6568
  347ILE   HG23 4495   8.208   5.185   5.678 -0.2975 -0.0543  0.0886
  347ILE    CG1 4496   8.058   5.211   5.903 -0.0199 -0.0609 -0.2368
  347ILE   HG11 4497   7.968   5.206   5.969 -0.1097 -0.1983 -0.3699
  347ILE   HG12 4498   8.020   5.274   5.820 -0.4114  0.4780  0.3234
  347ILE     CD 4499   8.164   5.294   5.976 -0.4212 -0.1387  0.4540
  347ILE    HD1 4500   8.188   5.248   6.074 -0.4960 -0.8570  0.1511
  347ILE    HD2 4501   8.120   5.394   5.998 -1.2569 -0.4963  0.4858
  347ILE    HD3 4502   8.254   5.312   5.913 -0.5745 -0.5084  0.1208
  347ILE      C 4503   8.023   4.898   5.694  0.3086  0.1950 -0.4521
  347ILE      O 4504   7.994   4.916   5.575 -0.2085  0.2433 -0.3239
  348PRO      N 4505   8.062   4.778   5.727  0.8841  0.4749 -0.1156
  348PRO     CD 4506   8.133   4.748   5.851  0.3730 -0.1283  0.0389
  348PRO    HD1 4507   8.060   4.771   5.931  0.5373  0.4476  0.0346
  348PRO    HD2 4508   8.230   4.801   5.854 -0.2528  1.1849 -0.9866
  348PRO     CA 4509   8.050   4.661   5.645 -0.3411  0.1845  0.4274
  348PRO     HA 4510   8.121   4.685   5.566 -0.7956  1.8058  0.4350
  348PRO     CB 4511   8.079   4.541   5.735 -1.0216 -0.1469  0.2075
  348PRO    HB1 4512   8.126   4.457   5.678  0.3517 -0.6036  1.8685
  348PRO    HB2 4513   7.983   4.505   5.779 -1.2140 -0.8069 -0.6855
  348PRO     CG 4514   8.159   4.597   5.853 -0.4224 -0.2751 -0.1281
  348PRO    HG1 4515   8.117   4.557   5.948  0.9098  0.3761  0.7937
  348PRO    HG2 4516   8.267   4.578   5.839 -0.5647 -1.0530 -0.2707
  348PRO      C 4517   7.928   4.638   5.563 -0.2795  0.6020  0.2155
  348PRO      O 4518   7.939   4.595   5.448 -0.3428  0.5763  0.2202
  349PHE      N 4519   7.809   4.653   5.623 -0.3713  0.1771  0.1434
  349PHE     HN 4520   7.813   4.674   5.720 -0.3931 -0.2155  0.2316
  349PHE     CA 4521   7.685   4.635   5.553 -0.1634  0.3721 -0.2803
  349PHE     HA 4522   7.688   4.532   5.518  0.8419 -0.6751  2.3675
  349PHE     CB 4523   7.575   4.647   5.659 -0.2766  0.4477 -0.4041
  349PHE    HB1 4524   7.581   4.734   5.728 -1.5501  0.0228  0.3051
  349PHE    HB2 4525   7.580   4.567   5.736  1.0578  2.2528  1.6594
  349PHE     CG 4526   7.436   4.654   5.607 -0.2283  0.3865 -0.5422
  349PHE    CD1 4527   7.375   4.546   5.547  0.4650 -0.1511 -0.2981
  349PHE    HD1 4528   7.429   4.452   5.547  1.1161  0.2043 -0.6122
  349PHE    CE1 4529   7.246   4.559   5.503  0.2253 -0.1620  0.3726
  349PHE    HE1 4530   7.186   4.470   5.488  0.2020 -0.1014  0.0804
  349PHE     CZ 4531   7.184   4.682   5.501 -0.1111 -0.3294 -0.1495
  349PHE     HZ 4532   7.082   4.694   5.470 -0.2008 -0.0318  0.2400
  349PHE    CD2 4533   7.374   4.777   5.605  0.0847  0.5642  0.1535
  349PHE    HD2 4534   7.426   4.866   5.638 -0.0997  0.5977  0.3592
  349PHE    CE2 4535   7.249   4.793   5.552 -0.1608 -0.5256  0.3606
  349PHE    HE2 4536   7.207   4.892   5.547  0.2605 -0.1571  2.3883
  349PHE      C 4537   7.663   4.726   5.437 -0.8848  0.6783  0.0914
  349PHE      O 4538   7.605   4.687   5.336 -0.3085  0.6977 -0.2557
  350VAL      N 4539   7.696   4.856   5.453  0.0316  0.4622  0.0528
  350VAL     HN 4540   7.735   4.896   5.536  0.2173  0.9933 -0.2813
  350VAL     CA 4541   7.682   4.953   5.349  0.3125  0.6588  0.1943
  350VAL     HA 4542   7.577   4.953   5.327  0.2746  0.1802  0.3342
  350VAL     CB 4543   7.714   5.086   5.410  0.7747  0.4450  0.4321
  350VAL     HB 4544   7.808   5.075   5.468  1.4146  0.1184 -0.6137
  350VAL    CG1 4545   7.724   5.202   5.309 -1.1395  0.4894  0.2248
  350VAL   HG11 4546   7.635   5.201   5.242 -0.6406 -0.5438 -0.4724
  350VAL   HG12 4547   7.808   5.200   5.237 -1.3709  0.3133 -0.0448
  350VAL   HG13 4548   7.729   5.304   5.351 -0.5567  0.8783 -0.7312
  350VAL    CG2 4549   7.603   5.128   5.508  0.2528  0.5929 -0.2062
  350VAL   HG21 4550   7.506   5.149   5.459  0.0659  0.3563  0.0555
  350VAL   HG22 4551   7.624   5.221   5.566  0.4499  0.2089  0.3617
  350VAL   HG23 4552   7.582   5.041   5.575 -2.0473 -0.8717 -2.4809
  350VAL      C 4553   7.768   4.920   5.232 -0.3236 -0.0497 -0.0930
  350VAL      O 4554   7.716   4.918   5.121 -0.6322  0.0789  0.0475
  351ILE      N 4555   7.894   4.876   5.252 -0.2769  0.0028 -0.2636
  351ILE     HN 4556   7.933   4.871   5.343 -0.3497  0.1764 -0.2227
  351ILE     CA 4557   7.985   4.832   5.151  0.0530 -0.3272  0.1693
  351ILE     HA 4558   7.992   4.902   5.069  0.4197 -0.3376  0.1873
  351ILE     CB 4559   8.126   4.815   5.198  0.2675  0.4958 -0.1500
  351ILE     HB 4560   8.110   4.754   5.289 -0.4856  0.7905 -0.0708
  351ILE    CG2 4561   8.217   4.740   5.098  0.0377  0.6898 -0.5088
  351ILE   HG21 4562   8.166   4.650   5.057  0.6315  0.3677 -0.5562
  351ILE   HG22 4563   8.309   4.711   5.153 -0.7512 -1.6637 -0.2162
  351ILE   HG23 4564   8.230   4.805   5.009  0.3565  1.8656  0.3442
  351ILE    CG1 4565   8.193   4.945   5.246  0.5147  0.4147 -0.2676
  351ILE   HG11 4566   8.119   5.017   5.288 -0.2741 -0.2556 -0.4682
  351ILE   HG12 4567   8.239   4.997   5.159  0.4841  0.5862 -0.1832
  351ILE     CD 4568   8.286   4.919   5.365 -0.8965 -0.4471  0.7102
  351ILE    HD1 4569   8.326   5.014   5.407 -0.2790 -1.2194  1.9842
  351ILE    HD2 4570   8.379   4.867   5.335 -0.7161  0.0467  0.3744
  351ILE    HD3 4571   8.246   4.858   5.448  0.0522 -0.7163  0.9819
  351ILE      C 4572   7.938   4.708   5.082 -0.0457 -0.2011  0.0092
  351ILE      O 4573   7.954   4.687   4.962  0.1660 -0.8726  0.1511
  352ALA      N 4574   7.888   4.613   5.162 -0.5246 -0.0140 -0.0613
  352ALA     HN 4575   7.883   4.624   5.261 -1.4794  0.7815 -0.1676
  352ALA     CA 4576   7.832   4.492   5.109  0.1957 -0.4630  0.1822
  352ALA     HA 4577   7.907   4.448   5.045 -0.2645 -0.3372 -0.4638
  352ALA     CB 4578   7.804   4.388   5.219 -0.6919  0.0244  0.4360
  352ALA    HB1 4579   7.904   4.349   5.251 -0.6923 -1.8958 -1.4652
  352ALA    HB2 4580   7.738   4.312   5.172 -1.6832  1.0848  0.0510
  352ALA    HB3 4581   7.750   4.436   5.303  0.7933 -0.3606  1.7132
  352ALA      C 4582   7.713   4.518   5.025  0.5181 -0.3924 -0.2578
  352ALA      O 4583   7.707   4.487   4.906  0.0309  0.3374 -0.4376
  353MET      N 4584   7.617   4.593   5.081  0.3580 -0.5147 -0.3640
  353MET     HN 4585   7.627   4.625   5.175 -0.5982 -1.0507 -0.0456
  353MET     CA 4586   7.494   4.631   5.018  0.0217  0.1717  0.6529
  353MET     HA 4587   7.460   4.532   4.989 -0.4603  0.6008 -0.3116
  353MET     CB 4588   7.401   4.683   5.129 -0.1199  0.0508  0.5924
  353MET    HB1 4589   7.436   4.780   5.171  0.0322  0.4369 -0.3844
  353MET    HB2 4590   7.405   4.618   5.219  0.1634  0.4143  0.8488
  353MET     CG 4591   7.252   4.698   5.097 -0.0945 -0.0816  0.4146
  353MET    HG1 4592   7.193   4.682   5.190  0.8738  1.0068  1.2740
  353MET    HG2 4593   7.225   4.620   5.022  0.1153 -0.4004  0.6702
  353MET     SD 4594   7.193   4.854   5.023 -0.2395 -0.3425 -0.0298
  353MET     CE 4595   7.012   4.858   5.028 -0.2212  0.1047  0.4519
  353MET    HE1 4596   6.980   4.761   4.984  0.5163 -0.6311  1.4428
  353MET    HE2 4597   6.972   4.949   4.977  0.1117  0.4154  0.7384
  353MET    HE3 4598   6.965   4.853   5.129 -0.5478 -1.2695  0.2764
  353MET      C 4599   7.511   4.709   4.893  0.4039  0.0531  0.6306
  353MET      O 4600   7.455   4.667   4.791  0.9940  0.4019  0.1475
  354GLY      N 4601   7.599   4.810   4.876  0.0939  0.1539 -0.6083
  354GLY     HN 4602   7.643   4.832   4.963  0.5903 -0.9817 -0.5418
  354GLY     CA 4603   7.641   4.871   4.755 -0.3618  0.9972 -0.3522
  354GLY    HA1 4604   7.709   4.948   4.790 -0.7836  0.7471  1.1324
  354GLY    HA2 4605   7.553   4.918   4.712 -0.2967 -0.0125 -1.6945
  354GLY      C 4606   7.705   4.775   4.660 -0.2467  0.3601  0.3578
  354GLY      O 4607   7.690   4.794   4.540 -0.5292 -0.5971  0.2310
  355ILE      N 4608   7.786   4.677   4.704 -0.3497  0.1002 -0.0221
  355ILE     HN 4609   7.815   4.666   4.799  1.0561  0.9921 -0.2878
  355ILE     CA 4610   7.837   4.579   4.613 -0.3782  0.1496 -0.0902
  355ILE     HA 4611   7.860   4.643   4.529 -0.1229  0.4153  0.1765
  355ILE     CB 4612   7.958   4.508   4.668 -0.5420  0.1206  0.2374
  355ILE     HB 4613   7.941   4.478   4.773  0.7021 -1.1962  0.1191
  355ILE    CG2 4614   7.994   4.381   4.590 -0.7673  0.2563 -0.0946
  355ILE   HG21 4615   8.078   4.329   4.642 -0.1247  1.1995 -0.1285
  355ILE   HG22 4616   8.019   4.405   4.484 -0.8837  0.0002 -0.1828
  355ILE   HG23 4617   7.914   4.304   4.595  0.2656 -0.9112 -0.4425
  355ILE    CG1 4618   8.081   4.600   4.670 -0.0411 -0.5405  0.1581
  355ILE   HG11 4619   8.042   4.694   4.715  0.0030 -0.6706  0.4731
  355ILE   HG12 4620   8.132   4.619   4.573  0.2255 -0.5518  0.2947
  355ILE     CD 4621   8.182   4.552   4.774 -0.1344 -0.4908  0.2707
  355ILE    HD1 4622   8.156   4.567   4.881  0.1567  0.4097  0.2334
  355ILE    HD2 4623   8.265   4.622   4.750 -0.3786 -0.4584 -0.5320
  355ILE    HD3 4624   8.217   4.449   4.753 -0.4143 -0.5249 -0.0394
  355ILE      C 4625   7.736   4.484   4.561 -0.6122  0.4156 -0.1290
  355ILE      O 4626   7.727   4.447   4.444  0.1351  0.3309 -0.1687
  356GLY      N 4627   7.638   4.443   4.644 -0.0759 -0.1192  0.2589
  356GLY     HN 4628   7.643   4.471   4.740  0.6822 -1.1209  0.5430
  356GLY     CA 4629   7.525   4.372   4.593 -0.0347  0.0248 -0.0317
  356GLY    HA1 4630   7.459   4.354   4.677 -1.3586 -0.2924 -1.0603
  356GLY    HA2 4631   7.563   4.284   4.544  1.4091  0.3535  0.4161
  356GLY      C 4632   7.436   4.444   4.497 -0.0187  0.2616  0.1291
  356GLY      O 4633   7.393   4.383   4.399  0.2389  0.3105 -0.0186
  357LEU      N 4634   7.405   4.573   4.523 -0.2607  0.1841  0.2277
  357LEU     HN 4635   7.440   4.608   4.610  0.3185 -0.9111  0.4833
  357LEU     CA 4636   7.335   4.661   4.435 -0.1773 -0.1906 -0.2198
  357LEU     HA 4637   7.238   4.621   4.408  0.2883 -0.4947 -1.6252
  357LEU     CB 4638   7.328   4.797   4.506 -0.2346 -0.3221  0.0286
  357LEU    HB1 4639   7.297   4.877   4.436 -0.5535  0.4226  0.9806
  357LEU    HB2 4640   7.426   4.812   4.557 -0.6265 -0.6980  0.9521
  357LEU     CG 4641   7.221   4.808   4.616 -0.1160  0.6292  0.0662
  357LEU     HG 4642   7.252   4.734   4.693 -1.1776  0.2901  0.2040
  357LEU    CD1 4643   7.213   4.940   4.694 -0.3525  0.9644 -0.5094
  357LEU   HD11 4644   7.226   5.020   4.619 -1.3738  1.3594 -0.3052
  357LEU   HD12 4645   7.288   4.936   4.776 -1.6905 -2.0015  0.9238
  357LEU   HD13 4646   7.113   4.952   4.741 -0.4268 -0.2082 -0.2977
  357LEU    CD2 4647   7.082   4.792   4.550  0.1779  0.4171 -0.5198
  357LEU   HD21 4648   7.051   4.878   4.487 -0.6177  0.3798 -0.1982
  357LEU   HD22 4649   7.014   4.769   4.635  0.9819  0.3343  0.1305
  357LEU   HD23 4650   7.085   4.702   4.486  1.8048  0.2194 -0.2560
  357LEU      C 4651   7.411   4.677   4.308  0.1687 -0.1164 -0.0092
  357LEU      O 4652   7.361   4.667   4.196  0.1227  0.2452 -0.0256
  358GLY      N 4653   7.543   4.701   4.316  0.0621  0.3791  0.3991
  358GLY     HN 4654   7.582   4.719   4.406  1.7606 -0.2757 -0.1229
  358GLY     CA 4655   7.630   4.717   4.203 -0.0730 -0.1678  0.2080
  358GLY    HA1 4656   7.728   4.737   4.242  0.6044 -1.2618 -0.8133
  358GLY    HA2 4657   7.596   4.796   4.138  1.2961 -0.0382 -0.4231
  358GLY      C 4658   7.644   4.601   4.111  1.2962  0.2535 -0.1634
  358GLY      O 4659   7.627   4.609   3.990 -0.0221 -0.2526 -0.0511
  359VAL      N 4660   7.664   4.479   4.165 -0.6837 -0.3221 -0.5557
  359VAL     HN 4661   7.685   4.468   4.262 -0.7924 -0.7028 -0.5710
  359VAL     CA 4662   7.671   4.362   4.083  0.0420 -0.6343 -0.0752
  359VAL     HA 4663   7.739   4.377   4.001  0.1907 -0.8175  0.0124
  359VAL     CB 4664   7.711   4.241   4.163 -0.1048 -0.2953  0.5272
  359VAL     HB 4665   7.649   4.234   4.255  1.1957 -0.4547  1.4334
  359VAL    CG1 4666   7.698   4.115   4.076  0.1992  0.2489 -0.3293
  359VAL   HG11 4667   7.755   4.026   4.112  1.1185  0.9259 -0.0170
  359VAL   HG12 4668   7.732   4.129   3.971 -0.7801  0.0528 -0.6896
  359VAL   HG13 4669   7.591   4.089   4.067  0.0852  0.8141 -0.7149
  359VAL    CG2 4670   7.861   4.260   4.187 -0.0749  0.4416 -0.1536
  359VAL   HG21 4671   7.909   4.273   4.087 -0.9286  1.3497 -0.4725
  359VAL   HG22 4672   7.901   4.165   4.228 -0.5983  0.5082  0.5325
  359VAL   HG23 4673   7.897   4.341   4.254  1.3415 -0.4388  0.2449
  359VAL      C 4674   7.537   4.339   4.020  0.0430 -0.9169  0.0205
  359VAL      O 4675   7.525   4.300   3.904  0.6205 -0.2300 -0.2906
  360SER      N 4676   7.426   4.365   4.091  0.2058 -0.2087  0.0361
  360SER     HN 4677   7.431   4.389   4.188  0.8703  0.4562 -0.1466
  360SER     CA 4678   7.301   4.328   4.033  0.0052  0.2640  0.1611
  360SER     HA 4679   7.314   4.237   3.977  0.7717  0.6851 -0.3879
  360SER     CB 4680   7.193   4.312   4.142 -0.0919 -0.5029 -0.0358
  360SER    HB1 4681   7.167   4.416   4.170 -0.6477 -0.5514 -0.3548
  360SER    HB2 4682   7.238   4.261   4.230 -0.5753  0.4896  0.8412
  360SER     OG 4683   7.077   4.247   4.094  0.0805 -0.7599 -0.1141
  360SER    HG1 4684   7.021   4.252   4.172  0.4156 -0.8759  0.1367
  360SER      C 4685   7.253   4.426   3.931  0.0046 -0.2748 -0.3639
  360SER      O 4686   7.161   4.399   3.854 -0.4132 -0.0477  0.0435
  361SER      N 4687   7.321   4.542   3.922 -0.0395 -0.1379  0.7808
  361SER     HN 4688   7.396   4.565   3.983  0.7173 -0.5155  0.0386
  361SER     CA 4689   7.287   4.646   3.830  0.0865 -0.4497  0.3749
  361SER     HA 4690   7.188   4.688   3.845  0.3952  0.9695 -1.0840
  361SER     CB 4691   7.377   4.769   3.844  0.0530 -0.3569 -0.1832
  361SER    HB1 4692   7.387   4.797   3.952  1.1683 -1.5126  0.0559
  361SER    HB2 4693   7.323   4.856   3.799 -0.1416 -0.6794 -0.5814
  361SER     OG 4694   7.506   4.746   3.791 -0.0070 -0.3933 -0.3121
  361SER    HG1 4695   7.558   4.705   3.861 -0.1497 -1.0721 -0.5831
  361SER      C 4696   7.287   4.608   3.686 -0.1154 -0.5328  0.3960
  361SER      O 4697   7.216   4.669   3.606  0.2768 -0.2878  0.2234
  362GLN      N 4698   7.379   4.523   3.637  0.5370  0.5726 -0.3993
  362GLN     HN 4699   7.444   4.487   3.704  0.5634  1.2527 -0.0363
  362GLN     CA 4700   7.393   4.484   3.500  0.0881 -0.3331 -0.2011
  362GLN     HA 4701   7.326   4.546   3.442 -0.7317  0.1399  1.1597
  362GLN     CB 4702   7.539   4.499   3.456  0.1909  0.1240  0.2713
  362GLN    HB1 4703   7.549   4.461   3.352  1.0260 -0.5032  0.5553
  362GLN    HB2 4704   7.613   4.441   3.516  0.3809  0.6993  0.6099
  362GLN     CG 4705   7.583   4.645   3.451 -0.2235  0.2364 -0.1702
  362GLN    HG1 4706   7.673   4.668   3.390  0.7303  0.4618  1.2236
  362GLN    HG2 4707   7.623   4.672   3.551 -0.8934  0.7716 -0.0295
  362GLN     CD 4708   7.475   4.744   3.409 -0.1574  0.5632  0.4078
  362GLN    OE1 4709   7.426   4.752   3.297  0.4185  0.2792  0.1288
  362GLN    NE2 4710   7.438   4.830   3.508 -0.0984  0.2076  0.7411
  362GLN   HE21 4711   7.364   4.895   3.491  0.8866  1.1126 -0.3871
  362GLN   HE22 4712   7.493   4.833   3.592  0.8337  0.1083  0.1592
  362GLN      C 4713   7.354   4.341   3.482 -0.1276 -0.2274 -0.5942
  362GLN      O 4714   7.370   4.283   3.374 -0.3526 -0.6002 -0.4313
  363LEU      N 4715   7.297   4.282   3.588  0.0723  0.1107 -0.2943
  363LEU     HN 4716   7.290   4.332   3.674  0.1320 -0.2784 -0.0610
  363LEU     CA 4717   7.281   4.141   3.601  0.2355  0.1657  0.6944
  363LEU     HA 4718   7.345   4.086   3.532 -1.1310 -0.1451 -0.4108
  363LEU     CB 4719   7.295   4.101   3.749  0.8650 -0.0314  0.5912
  363LEU    HB1 4720   7.226   4.158   3.815 -0.1217 -0.7881  0.2642
  363LEU    HB2 4721   7.395   4.140   3.777  1.2177 -0.1429 -0.4345
  363LEU     CG 4722   7.296   3.953   3.788  0.4479 -0.0559  0.5212
  363LEU     HG 4723   7.212   3.897   3.742  1.0084 -0.3416 -0.1934
  363LEU    CD1 4724   7.424   3.886   3.734 -0.1132 -0.2752 -0.6012
  363LEU   HD11 4725   7.449   3.783   3.767  0.3337 -0.2151 -0.7418
  363LEU   HD12 4726   7.514   3.948   3.757 -0.3019 -0.3903  0.5839
  363LEU   HD13 4727   7.405   3.879   3.625 -0.0115 -0.2156 -0.6232
  363LEU    CD2 4728   7.298   3.940   3.941 -0.2437  0.3810  0.5788
  363LEU   HD21 4729   7.200   3.966   3.985 -0.8133 -1.0661  0.2742
  363LEU   HD22 4730   7.368   4.012   3.988  0.7386 -0.2492  0.1541
  363LEU   HD23 4731   7.329   3.838   3.974 -0.5881  0.0200 -0.1737
  363LEU      C 4732   7.139   4.110   3.569  0.2298 -0.0602  0.9282
  363LEU      O 4733   7.104   3.999   3.531  0.7411  0.2024 -0.4088
  364VAL      N 4734   7.048   4.209   3.558  0.4186  0.0510  0.2618
  364VAL     HN 4735   7.067   4.304   3.582 -0.9852  0.3873  0.1984
  364VAL     CA 4736   6.911   4.184   3.523  0.5324  0.2758 -0.3676
  364VAL     HA 4737   6.889   4.085   3.559 -0.6876  0.9232  0.8448
  364VAL     CB 4738   6.819   4.283   3.588  0.2654 -0.3243  0.1892
  364VAL     HB 4739   6.841   4.378   3.535  0.6551  0.0420  0.9663
  364VAL    CG1 4740   6.669   4.252   3.579  0.1570  0.3682 -0.6503
  364VAL   HG11 4741   6.626   4.264   3.477  0.1964 -0.0186 -0.7150
  364VAL   HG12 4742   6.614   4.326   3.640  0.5955 -0.8348  1.3899
  364VAL   HG13 4743   6.647   4.156   3.631  1.0996  0.9534  0.9504
  364VAL    CG2 4744   6.860   4.302   3.735 -0.0326 -0.3447  0.2776
  364VAL   HG21 4745   6.939   4.380   3.736 -1.2753  1.0226  0.9817
  364VAL   HG22 4746   6.905   4.211   3.782 -0.9405 -0.0002  1.9916
  364VAL   HG23 4747   6.779   4.347   3.796 -0.2915 -0.5815  0.1142
  364VAL      C 4748   6.896   4.189   3.375 -0.0613 -0.4940 -0.3407
  364VAL      O 4749   6.787   4.175   3.320 -0.3628 -1.0199  0.3544
  365SER      N 4750   7.005   4.210   3.299  0.1461 -0.6608 -0.0918
  365SER     HN 4751   7.096   4.223   3.338  0.0155 -0.8121  0.2723
  365SER     CA 4752   7.012   4.218   3.156 -0.2933  0.3015 -0.0685
  365SER     HA 4753   6.911   4.253   3.137 -0.2204  1.3343  1.1559
  365SER     CB 4754   7.111   4.318   3.095 -0.1353  0.0008 -0.3007
  365SER    HB1 4755   7.081   4.414   3.140  0.8339 -0.1802  0.8320
  365SER    HB2 4756   7.092   4.303   2.986  0.2568  0.1820 -0.4018
  365SER     OG 4757   7.247   4.285   3.119 -0.1799  0.0003 -0.0480
  365SER    HG1 4758   7.271   4.303   3.210  0.4551  0.1588 -0.2373
  365SER      C 4759   7.020   4.083   3.094 -0.7694  0.1061  0.2783
  365SER      O 4760   7.015   4.072   2.971 -0.0366  0.7793  0.1737
  366ARG      N 4761   7.039   3.974   3.169 -0.2619  0.1314  0.1929
  366ARG     HN 4762   7.042   3.989   3.268 -1.5787  1.2543  0.1212
  366ARG     CA 4763   7.077   3.840   3.135 -0.3812  0.0075  0.5407
  366ARG     HA 4764   7.081   3.823   3.029  0.7273 -0.7775  0.6712
  366ARG     CB 4765   7.220   3.819   3.187  0.0626  0.7372 -0.3491
  366ARG    HB1 4766   7.248   3.712   3.198  0.3985  0.9220  0.9008
  366ARG    HB2 4767   7.213   3.855   3.291  0.0410 -0.8642  0.2592
  366ARG     CG 4768   7.328   3.889   3.104  0.8201 -0.2181 -0.2064
  366ARG    HG1 4769   7.314   3.999   3.108  0.1706 -0.3089  0.3787
  366ARG    HG2 4770   7.319   3.860   2.997 -0.3491  0.2709 -0.2631
  366ARG     CD 4771   7.464   3.853   3.164  0.6774 -0.1325  0.1772
  366ARG    HD1 4772   7.475   3.881   3.270  2.6102  0.0555  0.0136
  366ARG    HD2 4773   7.533   3.925   3.114  0.1936 -0.1660 -0.5767
  366ARG     NE 4774   7.501   3.712   3.129 -0.0392 -0.1563 -0.5419
  366ARG     HE 4775   7.439   3.639   3.103 -0.5696 -0.3229  0.9694
  366ARG     CZ 4776   7.621   3.660   3.166 -0.1349  0.0490  0.0881
  366ARG    NH1 4777   7.736   3.725   3.201 -0.0203  0.0129 -0.2214
  366ARG   HH11 4778   7.818   3.671   3.220 -0.0193  0.4199  1.0917
  366ARG   HH12 4779   7.750   3.823   3.183  0.1188 -0.1438 -1.0613
  366ARG    NH2 4780   7.637   3.524   3.169 -0.6679 -0.0111  0.3372
  366ARG   HH21 4781   7.568   3.462   3.131  0.1090 -0.2950 -0.7298
  366ARG   HH22 4782   7.724   3.487   3.200 -0.1921  1.1100  0.4225
  366ARG      C 4783   6.982   3.741   3.195  0.1382 -0.6704  0.2734
  366ARG      O 4784   6.938   3.649   3.126 -0.2525 -0.4379  0.2042
  367PHE      N 4785   6.951   3.753   3.325  0.5892 -0.6694  0.3856
  367PHE     HN 4786   6.988   3.831   3.375 -1.4311  1.3477 -0.8456
  367PHE     CA 4787   6.879   3.653   3.397 -0.0678 -0.5360 -0.0598
  367PHE     HA 4788   6.849   3.569   3.336 -1.1139  0.0621 -0.4095
  367PHE     CB 4789   6.961   3.603   3.518  0.1301  0.0781  0.0634
  367PHE    HB1 4790   6.918   3.508   3.556  2.0680 -1.1388 -0.4952
  367PHE    HB2 4791   6.970   3.684   3.594 -0.2704  1.5714 -1.3618
  367PHE     CG 4792   7.099   3.560   3.482  0.0447 -0.1180 -0.0285
  367PHE    CD1 4793   7.116   3.468   3.381  0.0167 -0.1820  0.0265
  367PHE    HD1 4794   7.028   3.432   3.330 -0.3418 -0.5809  0.8794
  367PHE    CE1 4795   7.242   3.440   3.333  0.2687 -0.3273  0.7441
  367PHE    HE1 4796   7.258   3.385   3.242 -1.1555  0.6771 -0.1926
  367PHE     CZ 4797   7.354   3.487   3.399  0.4039  0.3222  0.0842
  367PHE     HZ 4798   7.452   3.454   3.371  0.3146  0.2010 -0.0889
  367PHE    CD2 4799   7.210   3.612   3.545 -0.2534  0.3994  0.0782
  367PHE    HD2 4800   7.202   3.678   3.630  0.9248 -0.9662  1.3557
  367PHE    CE2 4801   7.335   3.580   3.498 -0.3287  0.4158 -0.1329
  367PHE    HE2 4802   7.423   3.620   3.547  0.5501 -0.1900 -1.1398
  367PHE      C 4803   6.752   3.716   3.443  0.3717  0.0841  0.3311
  367PHE      O 4804   6.743   3.838   3.459 -0.3604  0.0330  0.3870
  368SER      N 4805   6.647   3.635   3.465  0.0760  0.2975 -0.2542
  368SER     HN 4806   6.656   3.535   3.467 -1.0869  0.1657 -0.4039
  368SER     CA 4807   6.517   3.689   3.490  0.1177  0.3011 -0.0488
  368SER     HA 4808   6.490   3.750   3.406 -0.8192  0.5447  0.3968
  368SER     CB 4809   6.407   3.582   3.490  0.8951 -0.5212  0.1195
  368SER    HB1 4810   6.410   3.532   3.390  0.6140 -0.5605  0.1289
  368SER    HB2 4811   6.306   3.629   3.488  1.5430  0.9645 -1.2707
  368SER     OG 4812   6.411   3.486   3.595  0.0665 -0.3606  0.3106
  368SER    HG1 4813   6.500   3.450   3.591  0.3415  0.2334  0.6945
  368SER      C 4814   6.495   3.764   3.617 -0.4595  0.0400  0.0126
  368SER      O 4815   6.557   3.730   3.718 -0.7837  0.1864  0.2651
  369PRO      N 4816   6.411   3.863   3.626 -0.3317  0.1562 -0.0773
  369PRO     CD 4817   6.354   3.932   3.511  0.1851  0.4108 -0.1871
  369PRO    HD1 4818   6.276   3.870   3.463 -0.1315 -0.7475  1.6383
  369PRO    HD2 4819   6.430   3.976   3.444  0.7784 -0.8518 -0.3956
  369PRO     CA 4820   6.347   3.906   3.747  0.3372 -0.0496  0.3621
  369PRO     HA 4821   6.423   3.968   3.792  0.3466  0.0413  0.2238
  369PRO     CB 4822   6.236   4.004   3.708  0.2769 -0.0566  0.5189
  369PRO    HB1 4823   6.210   4.081   3.785  1.2330  0.4609  0.3556
  369PRO    HB2 4824   6.148   3.946   3.676 -0.0562  0.9582 -0.5282
  369PRO     CG 4825   6.288   4.056   3.573 -0.6773 -0.1709  0.0948
  369PRO    HG1 4826   6.215   4.100   3.502 -0.5240 -0.2108 -0.0887
  369PRO    HG2 4827   6.371   4.126   3.596 -0.7956  0.3812 -1.0334
  369PRO      C 4828   6.312   3.813   3.857  0.3369 -0.3651  0.0988
  369PRO      O 4829   6.340   3.844   3.973 -0.6816  0.3467  0.1805
  370ARG      N 4830   6.248   3.698   3.827  0.0476 -0.1201 -0.2490
  370ARG     HN 4831   6.225   3.682   3.732  0.4525  0.4669 -0.4591
  370ARG     CA 4832   6.223   3.584   3.911 -0.2579 -0.3841 -0.6872
  370ARG     HA 4833   6.169   3.625   3.995  0.1986 -0.4363 -0.3636
  370ARG     CB 4834   6.126   3.484   3.846 -0.7561 -0.2896 -0.1176
  370ARG    HB1 4835   6.160   3.470   3.741 -0.9996 -0.2682 -0.2005
  370ARG    HB2 4836   6.024   3.526   3.839 -1.1666 -1.1125  0.5661
  370ARG     CG 4837   6.125   3.344   3.908 -0.0369 -0.0611  0.4379
  370ARG    HG1 4838   6.086   3.352   4.012 -1.2726 -0.6089  0.0523
  370ARG    HG2 4839   6.222   3.290   3.918 -0.8846 -1.7298  0.3343
  370ARG     CD 4840   6.044   3.243   3.827 -0.3333  0.4148  0.1340
  370ARG    HD1 4841   5.939   3.281   3.829 -0.4822  0.0157  1.0923
  370ARG    HD2 4842   6.031   3.143   3.872 -1.5948  0.8491  0.8408
  370ARG     NE 4843   6.094   3.245   3.687 -0.6371 -0.1021  0.0139
  370ARG     HE 4844   6.051   3.312   3.625 -1.3017  0.3133  0.8854
  370ARG     CZ 4845   6.216   3.200   3.647 -0.7024 -0.4333  0.1861
  370ARG    NH1 4846   6.292   3.118   3.725  0.0600 -0.3191 -0.4105
  370ARG   HH11 4847   6.366   3.063   3.686 -0.6864 -0.8808 -1.0910
  370ARG   HH12 4848   6.260   3.087   3.815  2.3323 -0.8383  0.3581
  370ARG    NH2 4849   6.272   3.242   3.530  0.1248  0.4734  0.8681
  370ARG   HH21 4850   6.196   3.264   3.469 -0.3470 -1.2395  0.7366
  370ARG   HH22 4851   6.357   3.205   3.491 -0.3776  0.7139 -0.5872
  370ARG      C 4852   6.339   3.516   3.974 -0.4370 -0.2268 -0.1705
  370ARG      O 4853   6.340   3.504   4.097  0.7381 -0.3009 -0.1638
  371VAL      N 4854   6.445   3.479   3.899  0.3376  0.6271  0.4409
  371VAL     HN 4855   6.433   3.484   3.800 -1.1589 -0.5171  0.4837
  371VAL     CA 4856   6.569   3.426   3.946 -0.1155 -0.1955  0.7738
  371VAL     HA 4857   6.548   3.341   4.010 -0.1774 -1.0116 -0.2748
  371VAL     CB 4858   6.660   3.376   3.838 -0.5450 -0.4114  0.5016
  371VAL     HB 4859   6.664   3.441   3.748  1.5640 -0.5377  0.3892
  371VAL    CG1 4860   6.804   3.354   3.890  0.1517  0.6004 -0.8706
  371VAL   HG11 4861   6.868   3.308   3.812  0.4339 -0.0822 -0.2504
  371VAL   HG12 4862   6.806   3.296   3.984 -1.2596  0.2418 -1.0177
  371VAL   HG13 4863   6.845   3.452   3.924 -0.0746  0.4377 -0.0801
  371VAL    CG2 4864   6.614   3.239   3.786  0.3406 -0.4004 -0.3850
  371VAL   HG21 4865   6.505   3.248   3.767 -0.1567 -1.4062  1.4458
  371VAL   HG22 4866   6.627   3.161   3.864 -0.0791 -0.2782 -0.1843
  371VAL   HG23 4867   6.656   3.201   3.690  1.5293 -0.3850  0.0875
  371VAL      C 4868   6.643   3.525   4.029  0.2412  0.5143 -0.3384
  371VAL      O 4869   6.683   3.487   4.139 -0.0318  0.4455 -0.2599
  372LEU      N 4870   6.658   3.652   3.989  0.0420  0.5296 -0.3720
  372LEU     HN 4871   6.631   3.680   3.897  0.2028 -0.3374 -0.7018
  372LEU     CA 4872   6.729   3.742   4.075 -0.1723  0.1610  0.1955
  372LEU     HA 4873   6.818   3.695   4.113 -0.4130 -0.3935  0.0976
  372LEU     CB 4874   6.785   3.862   3.997 -0.6232  0.4360  0.2831
  372LEU    HB1 4875   6.844   3.922   4.070  0.3000 -0.5744  0.4325
  372LEU    HB2 4876   6.697   3.916   3.957 -0.3266 -0.1472 -1.2819
  372LEU     CG 4877   6.878   3.824   3.881 -0.1584  0.0192  0.7748
  372LEU     HG 4878   6.822   3.773   3.800  0.3360 -0.4122  0.6981
  372LEU    CD1 4879   6.919   3.957   3.814  0.4754 -0.5228  0.0529
  372LEU   HD11 4880   6.828   4.017   3.791  0.0773 -1.1176  0.0212
  372LEU   HD12 4881   6.974   3.934   3.720  0.2751  0.6163 -0.3683
  372LEU   HD13 4882   6.985   4.015   3.882  2.5373 -2.9180  0.3950
  372LEU    CD2 4883   7.004   3.744   3.919  0.4319  0.2889 -0.4746
  372LEU   HD21 4884   7.085   3.750   3.844  0.1615  1.8628 -0.7221
  372LEU   HD22 4885   6.979   3.641   3.952  0.9698  0.4840  0.6734
  372LEU   HD23 4886   7.038   3.795   4.012  0.8145  0.2405 -0.5864
  372LEU      C 4887   6.665   3.788   4.202 -0.2707  0.3420  0.0822
  372LEU      O 4888   6.733   3.807   4.303 -0.1905  0.1639  0.0635
  373THR      N 4889   6.531   3.800   4.205 -0.2666  0.5239 -0.3421
  373THR     HN 4890   6.477   3.782   4.124  0.2588 -0.8929 -0.4268
  373THR     CA 4891   6.465   3.821   4.330  0.4908 -0.0033  0.1651
  373THR     HA 4892   6.522   3.901   4.377  1.5407 -0.7068  0.1716
  373THR     CB 4893   6.320   3.858   4.323  0.4434 -0.1680  0.2695
  373THR     HB 4894   6.263   3.849   4.418  0.8390  0.0645  0.5344
  373THR    OG1 4895   6.245   3.786   4.227 -0.1179  0.3954  0.2668
  373THR    HG1 4896   6.268   3.801   4.135 -1.2781 -1.1413 -0.3657
  373THR    CG2 4897   6.300   4.007   4.289 -0.2476 -0.3841 -0.3223
  373THR   HG21 4898   6.194   4.034   4.309  0.0398 -0.0856  0.9997
  373THR   HG22 4899   6.322   4.025   4.181 -0.1929  0.8226 -0.1403
  373THR   HG23 4900   6.362   4.072   4.355 -0.0613 -0.9810  0.1041
  373THR      C 4901   6.477   3.711   4.430 -0.3782 -0.1283  0.1398
  373THR      O 4902   6.519   3.736   4.543 -0.1046 -0.0257  0.0160
  374ILE      N 4903   6.457   3.587   4.382  0.0180 -0.1221 -0.0465
  374ILE     HN 4904   6.441   3.576   4.284  0.2191  0.0732 -0.1030
  374ILE     CA 4905   6.462   3.465   4.455 -0.0562 -0.1678 -0.1160
  374ILE     HA 4906   6.410   3.473   4.549  1.1124  0.2999  0.5385
  374ILE     CB 4907   6.385   3.363   4.376  0.0822 -0.2613 -0.1327
  374ILE     HB 4908   6.432   3.361   4.276  1.0888 -0.7448  0.3180
  374ILE    CG2 4909   6.389   3.225   4.444 -0.0579 -0.3356 -0.2734
  374ILE   HG21 4910   6.387   3.237   4.555  0.3921  1.4763 -0.3957
  374ILE   HG22 4911   6.488   3.175   4.432  0.0079 -0.2888  0.0323
  374ILE   HG23 4912   6.315   3.150   4.409 -0.9058 -0.6133  1.8301
  374ILE    CG1 4913   6.238   3.406   4.371 -0.0026 -0.5469 -0.1588
  374ILE   HG11 4914   6.219   3.505   4.325 -1.6895 -0.0575  1.3338
  374ILE   HG12 4915   6.195   3.412   4.474 -0.1650  0.9988 -0.2713
  374ILE     CD 4916   6.153   3.314   4.283 -0.2833 -0.2552 -0.1977
  374ILE    HD1 4917   6.210   3.290   4.191 -0.0440  0.2121 -0.1783
  374ILE    HD2 4918   6.070   3.364   4.230  0.1830  0.2449 -0.4795
  374ILE    HD3 4919   6.129   3.215   4.327 -1.1715 -0.0697 -0.2427
  374ILE      C 4920   6.603   3.432   4.494 -0.0533 -0.0058  0.0178
  374ILE      O 4921   6.623   3.384   4.605 -0.0269  0.2501  0.1248
  375GLY      N 4922   6.701   3.471   4.411  0.1927 -0.2014  0.2115
  375GLY     HN 4923   6.673   3.501   4.320 -0.9576  0.5520  0.7723
  375GLY     CA 4924   6.839   3.442   4.431  0.4539  0.3895 -0.6093
  375GLY    HA1 4925   6.891   3.447   4.336  1.0547 -1.0571 -0.4092
  375GLY    HA2 4926   6.860   3.341   4.464  0.9317  1.0151  1.2550
  375GLY      C 4927   6.914   3.531   4.525  0.1623  0.2569 -0.2474
  375GLY      O 4928   7.010   3.489   4.589 -0.4263 -0.6442  0.0879
  376GLY      N 4929   6.865   3.656   4.527  0.0251  0.1985  0.0811
  376GLY     HN 4930   6.793   3.687   4.465  0.4284  1.1824  0.0799
  376GLY     CA 4931   6.901   3.752   4.627 -0.2108 -0.1109  0.4700
  376GLY    HA1 4932   6.857   3.844   4.592 -0.1547  0.2334  1.2623
  376GLY    HA2 4933   7.009   3.753   4.637  0.0324 -0.3508 -1.4299
  376GLY      C 4934   6.842   3.722   4.761 -0.4676  0.0714  0.3976
  376GLY      O 4935   6.911   3.731   4.862 -0.0315  0.4124  0.0800
  377GLY      N 4936   6.713   3.684   4.759 -0.3294 -0.4094  0.4594
  377GLY     HN 4937   6.660   3.682   4.675 -0.3103  0.0627  0.4303
  377GLY     CA 4938   6.631   3.658   4.873 -0.2986  0.0520  0.5909
  377GLY    HA1 4939   6.538   3.626   4.829 -0.0437 -0.8897  0.6735
  377GLY    HA2 4940   6.630   3.741   4.943  0.6360  0.3841  0.2414
  377GLY      C 4941   6.673   3.536   4.949  0.2189 -0.0495  0.1506
  377GLY      O 4942   6.653   3.533   5.070 -1.0638 -0.2751 -0.0396
  378TYR      N 4943   6.729   3.432   4.885  0.0930 -0.1816  0.2606
  378TYR     HN 4944   6.740   3.436   4.786  0.0951 -0.1438  0.2636
  378TYR     CA 4945   6.782   3.315   4.948  0.1889  0.1219  0.7477
  378TYR     HA 4946   6.707   3.274   5.014 -0.4197  1.6121  1.0585
  378TYR     CB 4947   6.823   3.220   4.834  0.5341 -0.0871  1.0397
  378TYR    HB1 4948   6.890   3.260   4.755  0.0035 -0.5024  0.3568
  378TYR    HB2 4949   6.727   3.199   4.783  0.4545  0.8321  0.7842
  378TYR     CG 4950   6.883   3.094   4.885  0.1715 -0.6278  0.1669
  378TYR    CD1 4951   6.812   3.009   4.966  0.1351 -0.4589  0.3095
  378TYR    HD1 4952   6.710   3.031   4.995  0.5015 -0.0281  1.3927
  378TYR    CE1 4953   6.871   2.900   5.025  0.2966 -0.6208 -0.1458
  378TYR    HE1 4954   6.820   2.840   5.099 -1.2603 -0.5638 -1.0994
  378TYR     CZ 4955   7.004   2.873   5.005  0.4180  0.0293 -0.2476
  378TYR     OH 4956   7.069   2.766   5.070 -0.5238 -0.0036  0.6780
  378TYR     HH 4957   7.156   2.769   5.029 -0.4938 -0.3278  0.7114
  378TYR    CD2 4958   7.010   3.054   4.850  0.2545  0.1548 -0.4698
  378TYR    HD2 4959   7.067   3.127   4.795  0.8198  0.2659  0.2445
  378TYR    CE2 4960   7.073   2.948   4.912  0.2643  0.3994 -0.0627
  378TYR    HE2 4961   7.172   2.918   4.883 -0.0212  0.2639 -0.9467
  378TYR      C 4962   6.897   3.349   5.037  0.3355  0.2883  0.4938
  378TYR      O 4963   6.908   3.288   5.144  0.7232  0.0140  0.2988
  379LEU      N 4964   6.986   3.439   4.991  0.4375 -0.1403 -0.1597
  379LEU     HN 4965   6.970   3.494   4.909  0.5117  0.3195  0.1316
  379LEU     CA 4966   7.091   3.485   5.075  0.0456  0.1250  0.1889
  379LEU     HA 4967   7.148   3.402   5.115 -0.3404  0.0665  0.6416
  379LEU     CB 4968   7.178   3.584   4.996  0.0962 -0.0874 -0.0204
  379LEU    HB1 4969   7.264   3.607   5.063 -0.5651  1.9994  0.2497
  379LEU    HB2 4970   7.123   3.679   4.978 -1.2565 -0.5615  1.2341
  379LEU     CG 4971   7.223   3.519   4.863  0.8201 -0.2643  0.2979
  379LEU     HG 4972   7.135   3.491   4.802 -0.1769  0.3187  1.3642
  379LEU    CD1 4973   7.297   3.619   4.773 -0.1867 -0.2230 -0.5211
  379LEU   HD11 4974   7.399   3.627   4.815 -0.3000  0.3946 -0.3414
  379LEU   HD12 4975   7.251   3.720   4.764  0.6806  0.2741  0.3384
  379LEU   HD13 4976   7.301   3.585   4.667 -0.2270 -0.0297 -0.5863
  379LEU    CD2 4977   7.326   3.407   4.881  0.8121 -0.3778 -0.3261
  379LEU   HD21 4978   7.418   3.451   4.924  0.1759  0.1727  0.5478
  379LEU   HD22 4979   7.343   3.360   4.782 -0.9973 -0.5742 -0.6126
  379LEU   HD23 4980   7.290   3.324   4.946  0.9291 -0.1325  0.0561
  379LEU      C 4981   7.050   3.555   5.200  0.1759 -0.0120  0.3081
  379LEU      O 4982   7.106   3.531   5.307 -0.0031  0.0198  0.4108
  380LEU      N 4983   6.949   3.642   5.181  0.7133  0.4837 -0.3517
  380LEU     HN 4984   6.916   3.674   5.093 -0.8784  1.5176  0.5211
  380LEU     CA 4985   6.887   3.707   5.292  0.1847 -0.4766 -0.0674
  380LEU     HA 4986   6.954   3.764   5.354  0.1329 -0.1691 -0.2892
  380LEU     CB 4987   6.794   3.810   5.227  0.5008 -0.1511 -0.0065
  380LEU    HB1 4988   6.730   3.770   5.145 -0.6101  2.2572 -0.4949
  380LEU    HB2 4989   6.865   3.881   5.180  1.0819 -0.7415 -0.0381
  380LEU     CG 4990   6.692   3.882   5.318  0.1394 -0.1687 -0.3898
  380LEU     HG 4991   6.624   3.811   5.370 -0.8326  0.7198 -0.3910
  380LEU    CD1 4992   6.758   3.970   5.426 -0.5997 -0.0850  0.0067
  380LEU   HD11 4993   6.784   3.904   5.512  0.2256 -0.4318 -0.4808
  380LEU   HD12 4994   6.688   4.052   5.451 -0.7331  0.0277 -0.6990
  380LEU   HD13 4995   6.855   4.008   5.387 -0.7845  0.4997  0.0988
  380LEU    CD2 4996   6.597   3.968   5.233  0.1166  0.4682  0.2553
  380LEU   HD21 4997   6.649   4.044   5.171 -0.1442 -0.0926 -0.7051
  380LEU   HD22 4998   6.527   4.027   5.295 -1.5306  0.1113 -1.1325
  380LEU   HD23 4999   6.534   3.905   5.166  0.0189  1.1356 -0.3044
  380LEU      C 5000   6.812   3.622   5.389  0.6559 -0.4023  0.3672
  380LEU      O 5001   6.819   3.638   5.511  0.2514 -0.3561  0.3861
  381PHE      N 5002   6.748   3.516   5.337  0.7043 -0.1685 -0.1733
  381PHE     HN 5003   6.752   3.504   5.238  2.0687  1.2793 -0.3671
  381PHE     CA 5004   6.693   3.403   5.405  0.3178 -0.1914 -0.5174
  381PHE     HA 5005   6.630   3.437   5.486  1.3894  0.7390 -0.0261
  381PHE     CB 5006   6.607   3.313   5.314 -0.3504  0.2573 -0.3352
  381PHE    HB1 5007   6.668   3.277   5.229  0.9560 -0.3298  0.7659
  381PHE    HB2 5008   6.513   3.353   5.271 -0.3301 -0.5485 -1.1833
  381PHE     CG 5009   6.556   3.185   5.370  0.2714  0.3508  0.4787
  381PHE    CD1 5010   6.627   3.068   5.375 -0.0301  0.1295 -0.2522
  381PHE    HD1 5011   6.731   3.075   5.347  0.3036  1.1547  1.0580
  381PHE    CE1 5012   6.568   2.948   5.405  0.2007 -0.0482 -0.4959
  381PHE    HE1 5013   6.620   2.853   5.406 -0.9641 -0.7326 -0.6034
  381PHE     CZ 5014   6.432   2.949   5.429  0.2782  0.6670 -0.0413
  381PHE     HZ 5015   6.380   2.858   5.456  0.1337  0.3988 -1.1185
  381PHE    CD2 5016   6.422   3.184   5.403  0.1123  0.2148 -0.1548
  381PHE    HD2 5017   6.361   3.273   5.411  0.9566  0.7383  2.2877
  381PHE    CE2 5018   6.360   3.066   5.435 -0.2006  0.3803 -0.1497
  381PHE    HE2 5019   6.256   3.065   5.465 -0.2135 -0.3919 -0.1714
  381PHE      C 5020   6.795   3.328   5.484  0.1245 -0.1538 -0.2313
  381PHE      O 5021   6.767   3.300   5.600 -0.2474  0.4070 -0.1856
  382GLY      N 5022   6.912   3.301   5.422  0.1670 -0.2520 -0.1058
  382GLY     HN 5023   6.925   3.324   5.326  0.3249  0.2675  0.0366
  382GLY     CA 5024   7.024   3.232   5.479 -0.1930 -0.2815  0.5874
  382GLY    HA1 5025   7.097   3.239   5.399 -0.3066  0.2222  0.5195
  382GLY    HA2 5026   6.998   3.132   5.511 -0.4483 -0.9355 -1.3823
  382GLY      C 5027   7.083   3.316   5.586 -0.4132  0.7551 -0.0707
  382GLY      O 5028   7.114   3.262   5.692 -0.2859 -0.3030 -0.6234
  383ALA      N 5029   7.093   3.449   5.569 -0.1402  0.6852 -0.4891
  383ALA     HN 5030   7.069   3.490   5.481 -0.9042 -0.9648 -1.1194
  383ALA     CA 5031   7.130   3.540   5.673  0.0389  0.1279 -0.0591
  383ALA     HA 5032   7.228   3.510   5.706 -0.2667  0.1763  0.9798
  383ALA     CB 5033   7.151   3.681   5.616 -0.7229  0.3467  0.1763
  383ALA    HB1 5034   7.236   3.677   5.545  0.3508 -1.4406  1.3858
  383ALA    HB2 5035   7.172   3.755   5.697 -1.0452 -0.5488  1.1233
  383ALA    HB3 5036   7.061   3.709   5.557 -0.5664 -0.1794 -0.3220
  383ALA      C 5037   7.040   3.531   5.792  0.2732  0.4529  0.1448
  383ALA      O 5038   7.091   3.529   5.904  0.1548  0.2064  0.1950
  384MET      N 5039   6.907   3.520   5.775  0.3407 -0.2034  0.0018
  384MET     HN 5040   6.877   3.534   5.681  1.6010  0.4576 -0.3576
  384MET     CA 5041   6.821   3.502   5.887 -0.0556 -0.1630 -0.2917
  384MET     HA 5042   6.853   3.570   5.965  0.1985  0.0279 -0.5560
  384MET     CB 5043   6.679   3.533   5.838 -0.0239 -0.2538 -0.4396
  384MET    HB1 5044   6.607   3.482   5.906  0.7269 -0.4466  0.2342
  384MET    HB2 5045   6.667   3.501   5.733 -0.1715 -0.4278 -0.3700
  384MET     CG 5046   6.655   3.684   5.851  0.0021 -0.2856  0.0221
  384MET    HG1 5047   6.720   3.743   5.782  0.7852 -1.1758 -0.0333
  384MET    HG2 5048   6.673   3.707   5.958 -0.2334 -0.9115  0.2065
  384MET     SD 5049   6.481   3.729   5.820  0.0695  0.0878  0.1803
  384MET     CE 5050   6.498   3.770   5.644  0.7800  0.2101  0.2691
  384MET    HE1 5051   6.400   3.804   5.604  0.4058 -0.1419  0.8457
  384MET    HE2 5052   6.540   3.680   5.595 -0.1841  0.1692 -0.5427
  384MET    HE3 5053   6.560   3.860   5.626  0.5428  0.3436  0.1037
  384MET      C 5054   6.828   3.373   5.961 -0.2741  0.1918  0.3628
  384MET      O 5055   6.809   3.367   6.082  0.0218 -0.6412  0.3846
  385LEU      N 5056   6.853   3.261   5.890 -0.0448  0.2101  0.4168
  385LEU     HN 5057   6.839   3.260   5.791 -1.0005  0.8435  0.5167
  385LEU     CA 5058   6.881   3.134   5.949  0.0142 -0.0564 -0.1705
  385LEU     HA 5059   6.816   3.108   6.031  0.2936  0.5301  0.2519
  385LEU     CB 5060   6.900   3.030   5.838 -0.4309  0.7020 -0.9803
  385LEU    HB1 5061   6.953   2.944   5.885 -0.6214  1.7546  1.4296
  385LEU    HB2 5062   6.979   3.063   5.767  0.7960  1.9458  0.7832
  385LEU     CG 5063   6.780   2.975   5.759 -0.0788 -0.2692 -0.8701
  385LEU     HG 5064   6.763   3.026   5.661 -1.2019 -0.5754 -0.8655
  385LEU    CD1 5065   6.808   2.834   5.705  0.4955 -0.3517 -0.3682
  385LEU   HD11 5066   6.723   2.794   5.646 -0.1701  1.1853 -0.5288
  385LEU   HD12 5067   6.831   2.774   5.796  1.0919  0.7927  0.2779
  385LEU   HD13 5068   6.905   2.836   5.651  1.2238 -0.7275  0.8469
  385LEU    CD2 5069   6.649   2.978   5.840  0.3168  0.7324 -0.2372
  385LEU   HD21 5070   6.629   3.083   5.872  0.7113  0.6996  0.1418
  385LEU   HD22 5071   6.658   2.910   5.927 -2.0775  0.9508  0.3031
  385LEU   HD23 5072   6.554   2.954   5.787  0.0913  1.2671 -0.0831
  385LEU      C 5073   7.013   3.143   6.018 -0.1298 -0.2366  0.1288
  385LEU      O 5074   7.025   3.108   6.136  0.4314  0.4569  0.2899
  386TYR      N 5075   7.124   3.192   5.961  0.1252 -0.6419  0.2651
  386TYR     HN 5076   7.115   3.216   5.864 -1.7342  0.1145  0.5271
  386TYR     CA 5077   7.252   3.200   6.024  0.1148  0.2087  0.2094
  386TYR     HA 5078   7.268   3.101   6.066 -0.8784 -0.0941 -0.0554
  386TYR     CB 5079   7.348   3.234   5.909  0.4996  0.0367  0.4753
  386TYR    HB1 5080   7.322   3.326   5.852 -0.2638 -0.8540 -0.6868
  386TYR    HB2 5081   7.344   3.151   5.836  1.3047 -0.0021  0.4567
  386TYR     CG 5082   7.490   3.227   5.953  0.5340 -0.1210  0.3397
  386TYR    CD1 5083   7.540   3.324   6.038 -0.2704  0.1869  0.4767
  386TYR    HD1 5084   7.476   3.408   6.059 -0.1317  0.3527  0.2477
  386TYR    CE1 5085   7.661   3.303   6.100 -0.2061 -0.1169  0.2527
  386TYR    HE1 5086   7.712   3.375   6.162  0.7296  1.0854 -1.7309
  386TYR     CZ 5087   7.738   3.195   6.066 -0.6717 -0.4513  0.2428
  386TYR     OH 5088   7.874   3.201   6.105 -0.4000 -0.6206 -0.6431
  386TYR     HH 5089   7.878   3.205   6.200 -0.6547 -0.6250 -0.6312
  386TYR    CD2 5090   7.569   3.119   5.923 -0.6078 -0.8730 -0.0519
  386TYR    HD2 5091   7.527   3.039   5.864  0.1609 -0.7315 -0.8298
  386TYR    CE2 5092   7.694   3.100   5.977 -0.5940 -0.3577  0.1049
  386TYR    HE2 5093   7.760   3.015   5.965  1.0429  0.8339  0.0015
  386TYR      C 5094   7.253   3.289   6.143 -0.1815  0.1859  0.2289
  386TYR      O 5095   7.307   3.268   6.251 -0.0898 -0.0873  0.1302
  387GLY      N 5096   7.179   3.400   6.123 -0.2066  0.2201  0.5086
  387GLY     HN 5097   7.153   3.439   6.035  0.3591 -0.0666  0.1986
  387GLY     CA 5098   7.170   3.494   6.230  0.5151  0.1220  0.6671
  387GLY    HA1 5099   7.105   3.567   6.183  1.4117  1.0654  0.8228
  387GLY    HA2 5100   7.264   3.543   6.252  0.2893  0.4451  0.9261
  387GLY      C 5101   7.089   3.444   6.345 -0.3383  0.2853  0.1518
  387GLY      O 5102   7.130   3.479   6.455  0.3218 -0.3274  0.1130
  388SER      N 5103   6.975   3.375   6.324 -0.1654 -0.0062  0.1628
  388SER     HN 5104   6.957   3.349   6.230 -1.0971 -1.6163  0.7117
  388SER     CA 5105   6.885   3.326   6.423  0.0530  0.4543  0.5978
  388SER     HA 5106   6.858   3.409   6.488  0.2464 -0.5966  2.1191
  388SER     CB 5107   6.760   3.258   6.364  0.3106  0.6049 -0.1360
  388SER    HB1 5108   6.782   3.165   6.307 -0.2514  0.1060  0.4322
  388SER    HB2 5109   6.718   3.329   6.289  0.5637  1.1111  0.1882
  388SER     OG 5110   6.665   3.226   6.464  0.4042  0.2173 -0.1700
  388SER    HG1 5111   6.631   3.312   6.490  0.2805 -0.0099  0.4796
  388SER      C 5112   6.950   3.220   6.505 -0.0324  0.0403  0.1335
  388SER      O 5113   6.975   3.230   6.625 -0.2762 -0.2109  0.2095
  389PHE      N 5114   6.991   3.112   6.436  0.4212  0.4601 -0.2750
  389PHE     HN 5115   6.992   3.107   6.336  0.1596  0.4356 -0.2795
  389PHE     CA 5116   7.045   2.996   6.500  0.1861  0.5517  0.0958
  389PHE     HA 5117   6.975   2.969   6.578  0.0541 -1.4844 -0.5963
  389PHE     CB 5118   7.042   2.876   6.403 -0.2624  0.3805  0.3137
  389PHE    HB1 5119   7.116   2.896   6.323 -0.4311  1.6126  0.4205
  389PHE    HB2 5120   6.941   2.872   6.356  0.0916  0.7068 -0.5149
  389PHE     CG 5121   7.070   2.744   6.466  0.1340  0.1990 -0.2208
  389PHE    CD1 5122   7.195   2.688   6.468  0.0673  0.0254 -0.6602
  389PHE    HD1 5123   7.282   2.745   6.441  0.1209  0.4110  0.2402
  389PHE    CE1 5124   7.213   2.560   6.515 -0.2291  0.3673  0.4541
  389PHE    HE1 5125   7.312   2.516   6.522 -0.7184 -0.8121  0.5478
  389PHE     CZ 5126   7.106   2.489   6.565 -0.1954  0.4286  0.6163
  389PHE     HZ 5127   7.106   2.386   6.599 -1.3326  0.1149 -0.2043
  389PHE    CD2 5128   6.968   2.674   6.528  0.3010  0.0890 -0.0658
  389PHE    HD2 5129   6.870   2.720   6.531 -0.0655 -0.6519 -0.2220
  389PHE    CE2 5130   6.983   2.548   6.580 -0.4656  0.0358  0.0475
  389PHE    HE2 5131   6.904   2.500   6.635 -0.8778  0.5734 -0.0551
  389PHE      C 5132   7.171   3.023   6.574  0.1475  0.4406  0.2044
  389PHE      O 5133   7.185   2.968   6.683 -0.2879 -0.1014 -0.0055
  390PHE      N 5134   7.269   3.100   6.522  0.4240 -0.4102 -0.5809
  390PHE     HN 5135   7.259   3.156   6.440  0.3525 -0.3749 -0.5492
  390PHE     CA 5136   7.402   3.114   6.571  0.0977 -0.1914  0.2688
  390PHE     HA 5137   7.414   3.043   6.651 -0.9697 -0.1529  0.4907
  390PHE     CB 5138   7.503   3.087   6.458 -0.3575  0.0855 -0.2122
  390PHE    HB1 5139   7.609   3.096   6.490 -0.4942 -0.9554  0.6409
  390PHE    HB2 5140   7.488   3.151   6.369 -0.0628 -0.2102 -0.4793
  390PHE     CG 5141   7.512   2.946   6.410  0.0471  0.1396 -0.2954
  390PHE    CD1 5142   7.562   2.841   6.484  0.2307  0.4357  0.0064
  390PHE    HD1 5143   7.597   2.846   6.586  0.4620 -1.8233  0.1430
  390PHE    CE1 5144   7.576   2.718   6.424 -0.1727  0.5177 -0.2616
  390PHE    HE1 5145   7.609   2.635   6.485  0.0085  0.2358 -0.7363
  390PHE     CZ 5146   7.548   2.696   6.292  0.4392  0.3484 -0.3681
  390PHE     HZ 5147   7.557   2.596   6.252  1.0605  0.0471  0.4796
  390PHE    CD2 5148   7.494   2.923   6.276  0.0474  0.3913 -0.3366
  390PHE    HD2 5149   7.457   3.013   6.228 -0.2918  0.4254 -0.0243
  390PHE    CE2 5150   7.502   2.801   6.215 -0.5811  0.1822 -0.0198
  390PHE    HE2 5151   7.468   2.783   6.114 -0.7862 -0.5834  0.1691
  390PHE      C 5152   7.433   3.234   6.655 -0.4294 -0.4396  0.8290
  390PHE      O 5153   7.547   3.244   6.700 -0.3327 -0.0006  0.4944
  391MET      N 5154   7.339   3.326   6.683 -0.0677  0.2977 -0.2642
  391MET     HN 5155   7.246   3.332   6.645  0.3760  1.7358 -1.2877
  391MET     CA 5156   7.370   3.434   6.772 -0.3068  0.4754 -0.3885
  391MET     HA 5157   7.478   3.446   6.767 -0.2257  0.3754  0.6639
  391MET     CB 5158   7.305   3.562   6.718 -0.3059  0.4176 -0.5310
  391MET    HB1 5159   7.202   3.559   6.678 -0.6559  1.0360  0.2674
  391MET    HB2 5160   7.365   3.598   6.632  0.8799 -1.1921 -0.4552
  391MET     CG 5161   7.295   3.687   6.806 -0.0136  0.1325 -0.0819
  391MET    HG1 5162   7.228   3.662   6.891 -1.7442  1.8730 -0.7701
  391MET    HG2 5163   7.243   3.770   6.752  0.1885 -0.1092 -0.6689
  391MET     SD 5164   7.452   3.748   6.876 -0.1198  0.1242  0.1628
  391MET     CE 5165   7.508   3.864   6.748 -0.4815  0.1199 -0.0025
  391MET    HE1 5166   7.536   3.801   6.661  1.9551 -0.0986  0.7862
  391MET    HE2 5167   7.602   3.917   6.772 -0.1421 -0.2552 -0.4698
  391MET    HE3 5168   7.431   3.939   6.720 -1.1449 -0.0603  1.1554
  391MET      C 5169   7.345   3.408   6.916  0.1674 -0.0934 -0.3967
  391MET      O 5170   7.242   3.367   6.968  0.5589 -0.0165  0.4800
  392HSD      N 5171   7.448   3.425   7.001 -0.1915  0.0898  0.0135
  392HSD     HN 5172   7.539   3.454   6.969 -0.1162 -0.3237 -0.1583
  392HSD     CA 5173   7.438   3.386   7.138  0.0308  0.1789  0.0571
  392HSD     HA 5174   7.340   3.410   7.177 -0.3438 -0.7668 -0.2529
  392HSD     CB 5175   7.456   3.234   7.153 -0.0855  0.2337  0.8571
  392HSD    HB1 5176   7.511   3.210   7.247  0.4714  0.3877  0.5811
  392HSD    HB2 5177   7.522   3.195   7.073 -0.7168 -1.3744  1.0480
  392HSD    ND1 5178   7.258   3.104   7.249  0.1728 -0.5884 -0.1005
  392HSD    HD1 5179   7.281   3.133   7.342 -0.0618  1.2121 -0.5366
  392HSD     CG 5180   7.334   3.147   7.143  0.2577 -0.1815  0.1222
  392HSD    CE1 5181   7.177   3.004   7.204 -0.0744 -0.3449 -0.1982
  392HSD    HE1 5182   7.121   2.937   7.269 -0.0746  0.1351  0.3147
  392HSD    NE2 5183   7.200   2.973   7.078 -0.1471 -0.3805 -0.2027
  392HSD    CD2 5184   7.301   3.060   7.043 -0.0384 -0.2962  0.3171
  392HSD    HD2 5185   7.345   3.053   6.944  0.0362  0.8494  0.2397
  392HSD      C 5186   7.539   3.461   7.218 -0.0121 -0.1306  0.4111
  392HSD      O 5187   7.628   3.525   7.160 -1.0810  0.2474 -0.9211
  393ARG      N 5188   7.520   3.452   7.350 -0.2593  0.3673  0.4174
  393ARG     HN 5189   7.437   3.400   7.370  0.4406 -0.8769  0.3433
  393ARG     CA 5190   7.611   3.495   7.451 -0.0039  0.3042  0.2175
  393ARG     HA 5191   7.601   3.603   7.452  1.0125  0.4175  0.3821
  393ARG     CB 5192   7.574   3.451   7.594  0.1444  0.5415  0.3331
  393ARG    HB1 5193   7.580   3.340   7.602  1.0867  0.6136  0.8062
  393ARG    HB2 5194   7.468   3.485   7.602 -0.3032 -0.5872 -0.2243
  393ARG     CG 5195   7.648   3.506   7.715  0.3258  0.3801  0.2970
  393ARG    HG1 5196   7.588   3.472   7.802 -0.5287  0.4143 -0.2572
  393ARG    HG2 5197   7.659   3.616   7.702 -0.5274  0.4379 -0.0771
  393ARG     CD 5198   7.791   3.460   7.744  0.2644 -0.0765 -0.1178
  393ARG    HD1 5199   7.871   3.504   7.681  1.0775  0.7698  1.3993
  393ARG    HD2 5200   7.798   3.350   7.725 -0.7464 -0.1583 -0.1623
  393ARG     NE 5201   7.806   3.487   7.889 -0.3002 -0.3207 -0.0070
  393ARG     HE 5202   7.788   3.415   7.957  1.7158 -0.3931  0.5834
  393ARG     CZ 5203   7.822   3.612   7.942 -0.5440 -0.4149  0.2956
  393ARG    NH1 5204   7.821   3.731   7.875  0.5608 -0.5062  0.0889
  393ARG   HH11 5205   7.827   3.721   7.776  0.1556 -0.4867  0.0629
  393ARG   HH12 5206   7.798   3.815   7.925 -0.9584 -0.5649 -0.4078
  393ARG    NH2 5207   7.825   3.625   8.077 -0.3797  0.3716  0.2250
  393ARG   HH21 5208   7.810   3.550   8.142  0.0958  1.4049  1.6369
  393ARG   HH22 5209   7.865   3.708   8.116  0.4684  0.4012 -0.6504
  393ARG      C 5210   7.753   3.461   7.424 -0.2151 -0.1037 -0.4178
  393ARG      O 5211   7.796   3.346   7.433  0.4740  0.1379 -0.4673
  394GLY      N 5212   7.837   3.560   7.390  0.0934 -0.2355 -0.0596
  394GLY     HN 5213   7.802   3.651   7.368 -0.8145 -0.3638  0.7687
  394GLY     CA 5214   7.979   3.542   7.377  0.1044 -0.0986 -0.1455
  394GLY    HA1 5215   8.011   3.465   7.447  0.4856 -0.6588 -0.9039
  394GLY    HA2 5216   8.026   3.638   7.390  0.1061 -0.1497  0.2651
  394GLY      C 5217   8.024   3.501   7.242  0.1815 -0.0877 -0.1226
  394GLY      O 5218   8.143   3.471   7.225  0.2350  0.2220 -0.3058
  395VAL      N 5219   7.941   3.489   7.137  0.1817 -0.1315 -0.1173
  395VAL     HN 5220   7.842   3.492   7.152  0.2952 -0.8185  0.9825
  395VAL     CA 5221   7.983   3.459   7.003  0.0691  0.1410 -0.2140
  395VAL     HA 5222   8.037   3.368   7.021 -0.1582  0.3116  1.9511
  395VAL     CB 5223   7.870   3.428   6.909 -0.2299  0.0905  0.1555
  395VAL     HB 5224   7.906   3.380   6.816 -0.0062 -1.4319  0.9645
  395VAL    CG1 5225   7.787   3.316   6.974 -0.0966  0.1997  0.5222
  395VAL   HG11 5226   7.738   3.332   7.072 -1.0796  0.8783 -0.0478
  395VAL   HG12 5227   7.856   3.230   6.991 -0.0669  0.2131  0.4706
  395VAL   HG13 5228   7.706   3.286   6.904  0.2549  0.7690 -0.1586
  395VAL    CG2 5229   7.784   3.551   6.875  0.1122  0.5155  0.7789
  395VAL   HG21 5230   7.837   3.622   6.808  0.2427  0.6377  1.0092
  395VAL   HG22 5231   7.747   3.606   6.965 -0.0979  0.0545  0.9823
  395VAL   HG23 5232   7.701   3.499   6.823  1.3081 -0.0295 -0.7154
  395VAL      C 5233   8.082   3.553   6.943  0.1319  0.0688 -0.2252
  395VAL      O 5234   8.058   3.672   6.965 -0.6417 -0.0649 -0.3058
  396PRO      N 5235   8.186   3.520   6.872  0.5926  0.1734  0.3795
  396PRO     CD 5236   8.223   3.381   6.849  0.3324  0.1741 -0.0786
  396PRO    HD1 5237   8.154   3.335   6.776 -0.3701  0.5471  0.3327
  396PRO    HD2 5238   8.216   3.324   6.944 -0.6143  0.4806  0.0498
  396PRO     CA 5239   8.271   3.606   6.795  0.3111 -0.0245 -0.1641
  396PRO     HA 5240   8.334   3.677   6.846  0.6411  0.9729 -1.8101
  396PRO     CB 5241   8.362   3.510   6.718 -0.1371 -0.4046 -0.2366
  396PRO    HB1 5242   8.464   3.552   6.701  0.0510 -1.0473 -0.7828
  396PRO    HB2 5243   8.319   3.486   6.619 -0.5144 -0.2757 -0.1079
  396PRO     CG 5244   8.369   3.380   6.799  0.3590 -0.2405 -0.0008
  396PRO    HG1 5245   8.391   3.293   6.734 -1.5778 -0.3992 -0.5896
  396PRO    HG2 5246   8.439   3.386   6.884  1.2753  0.9748 -0.7824
  396PRO      C 5247   8.201   3.702   6.705  0.5054  0.1902 -0.0885
  396PRO      O 5248   8.123   3.661   6.620  0.4080 -0.3654  0.2604
  397TYR      N 5249   8.229   3.833   6.722 -0.4502  0.3593  0.3517
  397TYR     HN 5250   8.281   3.853   6.805  0.4549  0.6361 -0.2485
  397TYR     CA 5251   8.162   3.942   6.658  0.2550  0.6043  0.0112
  397TYR     HA 5252   8.057   3.942   6.682  0.0560  1.6650 -0.7221
  397TYR     CB 5253   8.221   4.076   6.705  0.8378  0.3137  0.1303
  397TYR    HB1 5254   8.330   4.079   6.686  1.0012  1.7121  1.0307
  397TYR    HB2 5255   8.212   4.078   6.816  1.2932 -0.8528  0.2186
  397TYR     CG 5256   8.150   4.195   6.650  0.3747 -0.0842 -0.1543
  397TYR    CD1 5257   8.024   4.218   6.701  0.3439 -0.4137 -0.0793
  397TYR    HD1 5258   7.988   4.134   6.759 -0.8894 -0.1235 -0.3885
  397TYR    CE1 5259   7.971   4.344   6.686  0.7481 -0.2394 -0.0690
  397TYR    HE1 5260   7.877   4.366   6.733  0.1530  0.2195 -1.4015
  397TYR     CZ 5261   8.029   4.430   6.595  0.4951  0.5547  0.4994
  397TYR     OH 5262   7.970   4.551   6.553  0.2569  0.1696 -0.3188
  397TYR     HH 5263   7.900   4.567   6.617  1.3134 -0.4858  1.1180
  397TYR    CD2 5264   8.211   4.280   6.561  0.7190  0.5629  0.6704
  397TYR    HD2 5265   8.308   4.254   6.521  0.6069 -0.0968  0.8153
  397TYR    CE2 5266   8.152   4.402   6.540  0.6465  0.5558  0.8316
  397TYR    HE2 5267   8.188   4.468   6.462 -0.8510 -0.0410 -0.4653
  397TYR      C 5268   8.157   3.932   6.509 -0.5532 -0.0206  0.0648
  397TYR      O 5269   8.053   3.937   6.443 -0.2609  0.2165 -0.3901
  398PHE      N 5270   8.275   3.920   6.445 -0.3146  0.7357  0.3320
  398PHE     HN 5271   8.363   3.895   6.483 -0.4140  0.2915  0.2874
  398PHE     CA 5272   8.272   3.921   6.302 -0.5610  0.1909  0.3270
  398PHE     HA 5273   8.212   4.007   6.277 -1.2979 -0.4307 -0.1229
  398PHE     CB 5274   8.419   3.944   6.263 -0.5296 -0.3456  0.0997
  398PHE    HB1 5275   8.477   3.862   6.310 -1.7905 -1.0468  0.5026
  398PHE    HB2 5276   8.453   4.039   6.310  0.8025 -0.8621  0.2742
  398PHE     CG 5277   8.443   3.940   6.116  0.2977  0.7156  0.1772
  398PHE    CD1 5278   8.515   3.841   6.053 -0.5568  0.3164 -0.2169
  398PHE    HD1 5279   8.576   3.774   6.113 -0.0606  0.0371 -0.9984
  398PHE    CE1 5280   8.532   3.835   5.917  0.8191  0.2663 -0.0747
  398PHE    HE1 5281   8.608   3.775   5.868  0.3119 -0.3197 -0.1685
  398PHE     CZ 5282   8.468   3.930   5.841 -0.6428 -0.6128 -0.0043
  398PHE     HZ 5283   8.487   3.941   5.735 -1.6264  2.5848 -0.0493
  398PHE    CD2 5284   8.380   4.034   6.038 -0.0994  0.3593  0.0618
  398PHE    HD2 5285   8.316   4.106   6.086  0.5848  0.2746  1.1501
  398PHE    CE2 5286   8.386   4.023   5.901 -0.9218 -0.8999  0.0788
  398PHE    HE2 5287   8.333   4.092   5.837  0.9659  0.3460 -0.3120
  398PHE      C 5288   8.199   3.815   6.227 -0.2379 -0.0630  0.3637
  398PHE      O 5289   8.129   3.846   6.131  0.3766  0.0053 -0.0714
  399PRO      N 5290   8.202   3.689   6.261  0.1150 -0.2328 -0.2543
  399PRO     CD 5291   8.311   3.619   6.327 -0.0977  0.0756  0.4504
  399PRO    HD1 5292   8.292   3.613   6.436  1.1748  0.7065  0.7460
  399PRO    HD2 5293   8.411   3.663   6.307  0.1824  0.2697  1.9970
  399PRO     CA 5294   8.111   3.598   6.197  0.0893 -0.2618 -0.1779
  399PRO     HA 5295   8.107   3.606   6.090 -0.9557 -0.3997 -0.1620
  399PRO     CB 5296   8.156   3.457   6.236 -0.0214 -0.0521  0.7685
  399PRO    HB1 5297   8.139   3.380   6.158  0.5402 -0.0703  0.6529
  399PRO    HB2 5298   8.108   3.430   6.332  0.3455 -0.9800  0.7121
  399PRO     CG 5299   8.305   3.477   6.268  0.1086  0.2325  0.0388
  399PRO    HG1 5300   8.353   3.410   6.343 -0.7721 -0.1512  0.2821
  399PRO    HG2 5301   8.364   3.464   6.175 -0.5500 -0.0545 -0.3480
  399PRO      C 5302   7.968   3.609   6.238  0.2017  0.4303  0.0611
  399PRO      O 5303   7.890   3.567   6.153  0.6140 -0.2545  0.0072
  400ASN      N 5304   7.934   3.650   6.361  0.1954  0.2336  0.1244
  400ASN     HN 5305   7.999   3.676   6.432 -0.3763 -0.4221  0.9351
  400ASN     CA 5306   7.799   3.629   6.406  0.2275  0.0166  0.1216
  400ASN     HA 5307   7.735   3.582   6.333 -0.3759 -0.2181  0.7811
  400ASN     CB 5308   7.805   3.548   6.536 -0.2703  0.1130  0.2041
  400ASN    HB1 5309   7.707   3.536   6.587 -1.2918 -0.9672 -1.7659
  400ASN    HB2 5310   7.886   3.588   6.600 -0.1628 -1.1822  0.9513
  400ASN     CG 5311   7.860   3.409   6.507  0.0589  0.3388 -0.2598
  400ASN    OD1 5312   7.970   3.375   6.551  0.1320  0.1740 -0.5663
  400ASN    ND2 5313   7.774   3.320   6.450  0.7382 -0.1966 -0.4808
  400ASN   HD21 5314   7.678   3.346   6.434  0.5655  0.0405  0.7402
  400ASN   HD22 5315   7.808   3.232   6.418  0.7325 -0.3686 -0.0314
  400ASN      C 5316   7.718   3.753   6.423 -0.2078 -0.2231 -0.1757
  400ASN      O 5317   7.598   3.751   6.447 -0.2793 -0.2970 -0.5344
  401LEU      N 5318   7.778   3.872   6.405  0.2869 -0.3967  0.2558
  401LEU     HN 5319   7.875   3.892   6.394  0.3108 -0.2017  0.7500
  401LEU     CA 5320   7.699   3.988   6.374  0.8259  0.0360  0.4682
  401LEU     HA 5321   7.593   3.967   6.375  0.7903  0.2047  0.3222
  401LEU     CB 5322   7.707   4.102   6.477 -0.2018  0.3767  0.1898
  401LEU    HB1 5323   7.811   4.139   6.481 -0.0100 -0.1085 -0.1836
  401LEU    HB2 5324   7.693   4.057   6.578  0.9504 -0.7571 -0.1110
  401LEU     CG 5325   7.612   4.223   6.469 -0.1948  0.3547 -0.3100
  401LEU     HG 5326   7.619   4.273   6.370 -0.0581 -0.2584 -0.6196
  401LEU    CD1 5327   7.464   4.184   6.483 -0.0139 -0.2705 -0.0585
  401LEU   HD11 5328   7.434   4.118   6.399 -1.1215  0.3088 -0.1511
  401LEU   HD12 5329   7.403   4.272   6.454 -0.5671 -0.7421 -0.3619
  401LEU   HD13 5330   7.433   4.152   6.585  0.1483 -0.0528  0.0608
  401LEU    CD2 5331   7.651   4.337   6.565 -0.2283  0.0635  0.0547
  401LEU   HD21 5332   7.673   4.294   6.665 -0.0785 -0.3288 -0.1409
  401LEU   HD22 5333   7.573   4.415   6.578 -1.1627 -0.9578  1.0352
  401LEU   HD23 5334   7.743   4.385   6.525 -0.1726  0.1814  0.3186
  401LEU      C 5335   7.727   4.048   6.241  0.3608 -1.1397 -0.1897
  401LEU      O 5336   7.635   4.062   6.160 -0.0088 -0.5521  0.3203
  402VAL      N 5337   7.852   4.081   6.202  0.1472 -0.2323 -0.1489
  402VAL     HN 5338   7.921   4.069   6.272 -1.2164  0.1566  1.3784
  402VAL     CA 5339   7.901   4.140   6.081  0.1021  0.2353  0.0533
  402VAL     HA 5340   7.847   4.233   6.073  0.1392  0.4695  1.7580
  402VAL     CB 5341   8.044   4.180   6.100  0.0700  0.4231 -0.0843
  402VAL     HB 5342   8.102   4.086   6.110 -0.5300  0.0559  0.0351
  402VAL    CG1 5343   8.106   4.260   5.983  0.4840  0.5468  0.2150
  402VAL   HG11 5344   8.104   4.208   5.885  1.5987  0.2633  0.3161
  402VAL   HG12 5345   8.209   4.298   5.997  0.5588  0.8971 -1.0863
  402VAL   HG13 5346   8.034   4.342   5.962 -0.4259 -0.2642  0.0121
  402VAL    CG2 5347   8.057   4.276   6.219 -0.2205  0.3542  0.0063
  402VAL   HG21 5348   7.999   4.252   6.310  0.5763  0.5578  0.5948
  402VAL   HG22 5349   8.022   4.375   6.183 -0.3858  0.5574  0.7004
  402VAL   HG23 5350   8.157   4.291   6.266 -0.7125  0.6977  0.9770
  402VAL      C 5351   7.871   4.052   5.964 -0.2173 -0.4203  0.6069
  402VAL      O 5352   7.787   4.091   5.883 -0.0020 -0.4222  0.3783
  403MET      N 5353   7.919   3.927   5.958  0.4813 -0.1452  0.2374
  403MET     HN 5354   7.966   3.887   6.036  0.9915  0.9601  0.5487
  403MET     CA 5355   7.896   3.834   5.852  0.0664 -0.0472  0.2392
  403MET     HA 5356   7.924   3.889   5.763  0.4907 -0.0941  0.3373
  403MET     CB 5357   7.991   3.714   5.848  0.1033 -0.0437  0.8379
  403MET    HB1 5358   7.950   3.646   5.770  1.8354 -0.0892 -0.1509
  403MET    HB2 5359   7.976   3.655   5.941 -0.5288  1.3098  1.6448
  403MET     CG 5360   8.138   3.732   5.808 -0.2082  0.3787 -0.1832
  403MET    HG1 5361   8.194   3.636   5.811  0.4357  0.6515 -1.5655
  403MET    HG2 5362   8.180   3.793   5.890  0.5420  0.9171 -0.9270
  403MET     SD 5363   8.177   3.809   5.648  0.0407  0.3356 -0.1449
  403MET     CE 5364   8.148   3.679   5.524  0.0973 -0.0300  0.2215
  403MET    HE1 5365   8.188   3.714   5.427 -0.6033  0.1093 -0.0297
  403MET    HE2 5366   8.041   3.652   5.511  0.0878  0.5386 -1.3318
  403MET    HE3 5367   8.195   3.585   5.560 -0.2739 -0.0847  0.5814
  403MET      C 5368   7.756   3.797   5.816  0.1306 -0.4641  0.4095
  403MET      O 5369   7.734   3.773   5.697  0.1679  0.2445  0.2471
  404PRO      N 5370   7.655   3.786   5.897 -0.2036  0.3249  0.1204
  404PRO     CD 5371   7.668   3.760   6.040  0.8483  0.2127  0.0184
  404PRO    HD1 5372   7.745   3.825   6.089  0.9029  0.2172 -0.0715
  404PRO    HD2 5373   7.689   3.651   6.046 -0.0481 -0.1285 -1.6675
  404PRO     CA 5374   7.522   3.762   5.850  0.0312 -0.2131 -0.2817
  404PRO     HA 5375   7.528   3.688   5.771 -1.5038  0.3871 -1.0533
  404PRO     CB 5376   7.434   3.728   5.969  0.3973  0.5453  0.2187
  404PRO    HB1 5377   7.407   3.620   5.966  0.6002  0.5046 -0.8100
  404PRO    HB2 5378   7.334   3.776   5.964  0.5256  0.7809 -1.9248
  404PRO     CG 5379   7.522   3.774   6.086  0.8429  0.3389 -0.0341
  404PRO    HG1 5380   7.496   3.878   6.114 -0.6891  0.1498 -0.5742
  404PRO    HG2 5381   7.512   3.720   6.183  0.5018  0.0962 -0.2015
  404PRO      C 5382   7.466   3.886   5.788  0.8998  0.2305 -0.2200
  404PRO      O 5383   7.404   3.882   5.681  0.3261 -0.1031  0.1102
  405ILE      N 5384   7.489   4.004   5.848  0.5318  0.1443  0.1032
  405ILE     HN 5385   7.545   4.019   5.929 -0.6586 -0.9223  1.2102
  405ILE     CA 5386   7.428   4.122   5.794  0.2420  0.0879  0.3046
  405ILE     HA 5387   7.324   4.098   5.773  0.7428 -1.8035 -0.4985
  405ILE     CB 5388   7.435   4.225   5.903  0.3251  0.1385  0.2510
  405ILE     HB 5389   7.536   4.206   5.946  0.5147 -1.7826 -0.7775
  405ILE    CG2 5390   7.421   4.368   5.848 -0.0858  0.1693  0.4284
  405ILE   HG21 5391   7.507   4.388   5.781 -0.1416 -1.2930 -0.1546
  405ILE   HG22 5392   7.443   4.435   5.934 -1.6975  0.0916  0.9584
  405ILE   HG23 5393   7.321   4.402   5.813  0.5957  0.9824 -0.9129
  405ILE    CG1 5394   7.342   4.183   6.018  0.5039 -0.1711  0.2871
  405ILE   HG11 5395   7.354   4.075   6.037 -0.0770 -0.4997 -1.0121
  405ILE   HG12 5396   7.237   4.202   5.985  0.5580  1.3299  0.8210
  405ILE     CD 5397   7.367   4.264   6.145  0.2102  0.6596 -0.1668
  405ILE    HD1 5398   7.304   4.231   6.231  1.1026 -1.2374 -0.1515
  405ILE    HD2 5399   7.356   4.373   6.127  1.5023  0.7089 -0.8225
  405ILE    HD3 5400   7.474   4.256   6.171  0.1223 -0.5469 -0.0493
  405ILE      C 5401   7.490   4.157   5.663  0.1187  0.2493  0.2894
  405ILE      O 5402   7.429   4.178   5.558  0.1494 -0.1725  0.1815
  406VAL      N 5403   7.623   4.147   5.649  0.1704  0.1096  0.8178
  406VAL     HN 5404   7.673   4.126   5.733  1.3625  1.5305  0.5670
  406VAL     CA 5405   7.706   4.160   5.532 -0.2449 -0.2295  0.4789
  406VAL     HA 5406   7.705   4.265   5.506 -0.6840 -0.4276 -0.3760
  406VAL     CB 5407   7.845   4.126   5.576 -0.0329  0.6756  0.5475
  406VAL     HB 5408   7.846   4.037   5.643  0.3848  0.2716  0.0190
  406VAL    CG1 5409   7.934   4.097   5.454  0.2013  0.5850  0.7367
  406VAL   HG11 5410   7.908   4.171   5.375 -0.1368 -0.2148  0.0708
  406VAL   HG12 5411   7.915   3.993   5.420  0.5145  0.6131  0.4619
  406VAL   HG13 5412   8.042   4.099   5.478  0.3530 -0.4125  0.2315
  406VAL    CG2 5413   7.906   4.243   5.655  0.7600  0.4844  0.2405
  406VAL   HG21 5414   8.005   4.212   5.695  0.9533 -0.3893 -0.8247
  406VAL   HG22 5415   7.833   4.281   5.730  0.1193  0.8193 -0.5197
  406VAL   HG23 5416   7.914   4.327   5.582 -0.9261  0.5057  0.0043
  406VAL      C 5417   7.665   4.080   5.413  0.4361  0.1098  0.0034
  406VAL      O 5418   7.651   4.126   5.300  0.3785 -0.4769 -0.2316
  407VAL      N 5419   7.634   3.951   5.435 -0.7280  0.4046  0.2187
  407VAL     HN 5420   7.650   3.920   5.528 -0.5449  0.9113  0.3652
  407VAL     CA 5421   7.599   3.860   5.330 -0.1220  0.2454  0.1473
  407VAL     HA 5422   7.656   3.885   5.242 -0.0857  0.7338  0.3032
  407VAL     CB 5423   7.620   3.716   5.367  0.3489  0.2472 -0.1010
  407VAL     HB 5424   7.562   3.690   5.458 -0.5751  0.2901 -0.6543
  407VAL    CG1 5425   7.588   3.625   5.247  0.5532 -0.3802  0.3077
  407VAL   HG11 5426   7.642   3.664   5.158  0.1388 -1.1721 -0.3220
  407VAL   HG12 5427   7.481   3.615   5.219  0.9213 -1.0130 -1.0806
  407VAL   HG13 5428   7.647   3.531   5.255  1.1776 -0.0648 -0.3197
  407VAL    CG2 5429   7.770   3.695   5.393  0.3402  0.1497 -0.1297
  407VAL   HG21 5430   7.807   3.735   5.489 -0.7536 -0.3498  0.5341
  407VAL   HG22 5431   7.823   3.732   5.302  0.1153  0.8548  0.0115
  407VAL   HG23 5432   7.791   3.586   5.392  0.5834  0.1869 -1.0023
  407VAL      C 5433   7.456   3.882   5.292  0.0320  0.0393 -0.5790
  407VAL      O 5434   7.426   3.881   5.173 -0.4911 -0.0084 -0.4497
  408GLY      N 5435   7.372   3.915   5.392 -0.2793 -0.5291 -0.6406
  408GLY     HN 5436   7.411   3.910   5.484 -0.7240 -0.8318 -0.4659
  408GLY     CA 5437   7.238   3.962   5.377 -0.0854  0.1135 -0.4367
  408GLY    HA1 5438   7.208   3.986   5.478  0.8195 -1.9412  0.4252
  408GLY    HA2 5439   7.180   3.888   5.324 -0.4119 -0.2309  0.3644
  408GLY      C 5440   7.225   4.093   5.307 -0.7757  0.2656 -0.0437
  408GLY      O 5441   7.131   4.105   5.228 -0.1727  0.8324 -0.7119
  409GLY      N 5442   7.320   4.187   5.323  0.2601 -0.6753 -0.3768
  409GLY     HN 5443   7.382   4.178   5.400  0.1631  1.5801  0.1186
  409GLY     CA 5444   7.319   4.311   5.252 -0.3094 -0.4245  0.0494
  409GLY    HA1 5445   7.406   4.367   5.284 -0.8007  0.6406 -0.3665
  409GLY    HA2 5446   7.223   4.362   5.254  0.4485  1.1137  0.5444
  409GLY      C 5447   7.347   4.295   5.107 -0.1798 -0.3474  0.0661
  409GLY      O 5448   7.283   4.369   5.032 -0.0660  0.0938  0.3972
  410ILE      N 5449   7.434   4.203   5.062 -0.2167 -0.2067 -0.3066
  410ILE     HN 5450   7.479   4.153   5.136 -0.6838 -0.2827 -0.0649
  410ILE     CA 5451   7.434   4.165   4.924 -0.2718 -0.5015 -0.2278
  410ILE     HA 5452   7.453   4.253   4.865  0.0902 -0.8708 -0.6659
  410ILE     CB 5453   7.544   4.069   4.894 -0.0837 -0.5013  0.4210
  410ILE     HB 5454   7.532   3.988   4.968 -0.9279 -0.8061 -0.0289
  410ILE    CG2 5455   7.536   4.015   4.750 -0.3797  0.0900  0.2093
  410ILE   HG21 5456   7.630   3.966   4.719 -1.1217 -0.6743 -1.0216
  410ILE   HG22 5457   7.524   4.087   4.666 -0.1358 -1.1952 -1.0023
  410ILE   HG23 5458   7.450   3.945   4.737  0.2837 -0.5730 -0.9324
  410ILE    CG1 5459   7.682   4.134   4.918 -0.1744 -0.3299  0.4737
  410ILE   HG11 5460   7.682   4.171   5.023 -1.7826 -1.1836  0.8364
  410ILE   HG12 5461   7.697   4.213   4.841  0.9854 -0.2266  0.7788
  410ILE     CD 5462   7.798   4.035   4.912 -0.0246 -0.1287  0.0071
  410ILE    HD1 5463   7.887   4.093   4.942 -0.9176  1.1056  0.4392
  410ILE    HD2 5464   7.818   4.016   4.804 -0.1131 -0.2242  0.0072
  410ILE    HD3 5465   7.784   3.949   4.981  0.2820  0.2655  0.5741
  410ILE      C 5466   7.305   4.108   4.875 -0.2117 -0.3476 -0.5638
  410ILE      O 5467   7.253   4.146   4.770 -0.2509  0.0826 -0.3918
  411GLY      N 5468   7.249   4.017   4.956  0.0763  0.0887  0.1425
  411GLY     HN 5469   7.299   3.984   5.036  0.0931 -0.6246 -0.1525
  411GLY     CA 5470   7.125   3.958   4.917  0.5161 -0.4118 -0.5493
  411GLY    HA1 5471   7.088   3.903   5.002 -1.1218 -1.3056 -1.7272
  411GLY    HA2 5472   7.150   3.903   4.827 -0.3895 -1.2297 -0.3324
  411GLY      C 5473   7.009   4.050   4.896  0.4502 -0.4348 -0.2900
  411GLY      O 5474   6.929   4.029   4.805 -0.0164 -0.4224  0.1133
  412ILE      N 5475   7.005   4.157   4.977 -0.3103 -0.0744 -0.7904
  412ILE     HN 5476   7.057   4.151   5.061 -0.9061  0.5597 -0.3541
  412ILE     CA 5477   6.917   4.270   4.967 -0.1481  0.1232 -0.0569
  412ILE     HA 5478   6.815   4.235   4.960 -0.7281  1.8137 -0.9754
  412ILE     CB 5479   6.913   4.358   5.088 -0.1190  0.2848 -0.1782
  412ILE     HB 5480   7.018   4.371   5.124 -0.2597 -1.0908  0.8904
  412ILE    CG2 5481   6.853   4.496   5.057 -0.3523  0.0527 -0.7768
  412ILE   HG21 5482   6.907   4.557   4.982  0.2088  0.0564 -0.3812
  412ILE   HG22 5483   6.851   4.557   5.150  0.1086 -1.1724  0.0845
  412ILE   HG23 5484   6.744   4.481   5.043 -0.3220 -0.8570 -0.2234
  412ILE    CG1 5485   6.830   4.289   5.197  0.0785 -0.4914 -0.5083
  412ILE   HG11 5486   6.862   4.183   5.190  0.3849 -0.3790 -0.8363
  412ILE   HG12 5487   6.719   4.292   5.183 -0.2148  0.0250  1.3889
  412ILE     CD 5488   6.869   4.348   5.332  0.3186  0.1031 -0.8328
  412ILE    HD1 5489   6.884   4.274   5.413 -2.5353  0.1701 -0.0144
  412ILE    HD2 5490   6.784   4.404   5.377  0.6582  0.3576 -0.4894
  412ILE    HD3 5491   6.952   4.421   5.321 -0.4285  0.9653 -1.0023
  412ILE      C 5492   6.938   4.340   4.837  0.6802 -0.0641 -0.0284
  412ILE      O 5493   6.840   4.381   4.776  0.5426 -0.0814  0.1846
  413GLY      N 5494   7.066   4.365   4.802  0.7978 -0.0590  0.4000
  413GLY     HN 5495   7.145   4.338   4.856  0.6197 -0.2818  0.5510
  413GLY     CA 5496   7.093   4.450   4.690 -0.5811  0.0930  0.1402
  413GLY    HA1 5497   7.201   4.455   4.694 -0.5967  0.5832  1.7887
  413GLY    HA2 5498   7.046   4.546   4.704  0.1531  0.5847 -0.6070
  413GLY      C 5499   7.059   4.389   4.559 -0.4045 -0.1584  0.2089
  413GLY      O 5500   7.009   4.457   4.469  0.7032  0.2703 -0.1138
  414MET      N 5501   7.078   4.257   4.543  0.0400 -0.0386 -0.3307
  414MET     HN 5502   7.121   4.217   4.624 -0.4849 -0.6065 -0.3133
  414MET     CA 5503   7.025   4.169   4.443 -0.0565 -0.2709 -0.0793
  414MET     HA 5504   7.066   4.202   4.349 -0.4879  0.0357 -0.1648
  414MET     CB 5505   7.086   4.029   4.467  0.1694 -0.1261  0.2113
  414MET    HB1 5506   7.037   3.953   4.403 -0.2577  0.2107  0.1283
  414MET    HB2 5507   7.069   3.998   4.572 -1.8364  0.0682  0.0302
  414MET     CG 5508   7.236   4.025   4.437  0.2580  0.3366  0.5661
  414MET    HG1 5509   7.300   4.094   4.496 -0.1032  0.9966  0.2025
  414MET    HG2 5510   7.240   4.051   4.330  1.4873 -0.3218  0.4166
  414MET     SD 5511   7.308   3.860   4.466  0.0482  0.1648  0.1249
  414MET     CE 5512   7.464   3.932   4.407 -0.1395  0.8237  0.4100
  414MET    HE1 5513   7.546   3.857   4.411 -1.5016 -0.7874  0.4989
  414MET    HE2 5514   7.478   4.020   4.474 -0.7574  0.4733  1.0352
  414MET    HE3 5515   7.455   3.969   4.303  0.6928 -0.2156 -0.0671
  414MET      C 5516   6.876   4.165   4.438 -0.0825  0.5147 -0.0976
  414MET      O 5517   6.812   4.186   4.335 -0.0109  0.3717 -0.1719
  415ALA      N 5518   6.808   4.148   4.553  0.1098  0.5958  0.0295
  415ALA     HN 5519   6.848   4.111   4.637 -0.8969 -0.5307  0.0648
  415ALA     CA 5520   6.665   4.146   4.558  0.1103  0.3781  0.0010
  415ALA     HA 5521   6.630   4.067   4.494 -0.5420  0.6652 -0.0014
  415ALA     CB 5522   6.620   4.098   4.697 -0.5283  0.0657 -0.3107
  415ALA    HB1 5523   6.669   3.999   4.714 -1.3026 -0.4043 -0.7016
  415ALA    HB2 5524   6.510   4.080   4.703 -0.3835 -0.7951  0.2084
  415ALA    HB3 5525   6.659   4.171   4.771 -0.7582  1.0818 -1.1599
  415ALA      C 5526   6.586   4.266   4.519 -0.2518  0.2806  0.4257
  415ALA      O 5527   6.490   4.258   4.442  0.3599 -0.1957 -0.3169
  416VAL      N 5528   6.639   4.381   4.565  0.2895  0.3419 -0.3107
  416VAL     HN 5529   6.728   4.374   4.610 -0.3553  0.4652  1.1092
  416VAL     CA 5530   6.580   4.509   4.541  0.3431  0.3471 -0.4151
  416VAL     HA 5531   6.475   4.503   4.567  0.5937 -0.1684  0.6015
  416VAL     CB 5532   6.640   4.620   4.622  0.0828  0.2243 -0.0467
  416VAL     HB 5533   6.748   4.626   4.599  0.1370  0.6741  0.3056
  416VAL    CG1 5534   6.597   4.760   4.572  0.1335 -0.0101 -0.7760
  416VAL   HG11 5535   6.487   4.774   4.566  0.0286 -0.7218 -0.7169
  416VAL   HG12 5536   6.645   4.792   4.478  0.0607 -0.0133 -0.8135
  416VAL   HG13 5537   6.623   4.836   4.649  0.0452  0.7418 -1.4590
  416VAL    CG2 5538   6.617   4.598   4.772 -0.6902 -0.5646 -0.2657
  416VAL   HG21 5539   6.639   4.494   4.802 -0.2158 -0.2599  0.4945
  416VAL   HG22 5540   6.517   4.638   4.801 -0.7608 -1.1011  0.2851
  416VAL   HG23 5541   6.690   4.649   4.838 -0.8647 -0.6687  0.0105
  416VAL      C 5542   6.581   4.550   4.398 -0.2153  0.8002 -0.2972
  416VAL      O 5543   6.474   4.586   4.349 -0.6738  0.2001  0.2311
  417VAL      N 5544   6.691   4.547   4.321 -0.1530 -0.6468 -0.2161
  417VAL     HN 5545   6.781   4.518   4.353  0.6852  1.2392 -0.5860
  417VAL     CA 5546   6.704   4.603   4.190  0.1528 -0.1453  0.0193
  417VAL     HA 5547   6.677   4.707   4.197 -1.3750 -0.4758 -0.2236
  417VAL     CB 5548   6.846   4.593   4.141  0.2740 -0.3952  0.4142
  417VAL     HB 5549   6.892   4.496   4.170  0.8806 -0.5902 -1.0410
  417VAL    CG1 5550   6.866   4.594   3.989 -0.0403  0.4469  0.3717
  417VAL   HG11 5551   6.975   4.584   3.969  0.2410  1.6343  1.0746
  417VAL   HG12 5552   6.837   4.690   3.941  0.0287  0.1341 -0.3248
  417VAL   HG13 5553   6.813   4.511   3.938  0.2998  0.9214 -0.8439
  417VAL    CG2 5554   6.926   4.710   4.199  0.7609 -0.6730  0.3113
  417VAL   HG21 5555   7.021   4.735   4.147  0.2358  0.3971 -0.2029
  417VAL   HG22 5556   6.944   4.697   4.308  0.5565  1.3138  0.6585
  417VAL   HG23 5557   6.871   4.806   4.188  1.0025 -0.6293 -0.7819
  417VAL      C 5558   6.609   4.550   4.088 -0.4923 -0.1100  0.5828
  417VAL      O 5559   6.541   4.635   4.031  0.1967  0.2205  0.2252
  418PRO      N 5560   6.585   4.425   4.058  0.3603 -0.0840 -0.3484
  418PRO     CD 5561   6.646   4.317   4.134  0.0720 -0.0264 -0.0280
  418PRO    HD1 5562   6.621   4.321   4.242  0.8258 -0.9105  0.2057
  418PRO    HD2 5563   6.755   4.317   4.111 -0.1591  0.4877 -1.2747
  418PRO     CA 5564   6.504   4.378   3.950 -0.1214 -0.3037  0.0966
  418PRO     HA 5565   6.512   4.442   3.863 -0.6658 -0.1069  0.1839
  418PRO     CB 5566   6.536   4.230   3.935 -0.1308 -0.3237  0.2880
  418PRO    HB1 5567   6.628   4.216   3.875  0.1336 -0.4573  0.7172
  418PRO    HB2 5568   6.451   4.165   3.903 -0.0677 -0.6005  0.6646
  418PRO     CG 5569   6.583   4.190   4.076 -0.2784 -0.0572  0.4129
  418PRO    HG1 5570   6.496   4.154   4.135  0.5881 -1.2922  1.0140
  418PRO    HG2 5571   6.660   4.110   4.076 -0.4513 -0.2320 -0.0005
  418PRO      C 5572   6.361   4.408   3.979 -0.0534  0.0088  0.1154
  418PRO      O 5573   6.281   4.441   3.892  0.1967  0.2845 -0.0087
  419LEU      N 5574   6.322   4.395   4.107  0.0444 -0.7905  0.0764
  419LEU     HN 5575   6.393   4.359   4.167  0.0559  0.0643  0.6105
  419LEU     CA 5576   6.189   4.425   4.150  0.2119 -0.0448  0.1049
  419LEU     HA 5577   6.126   4.371   4.081  0.4941 -0.7082  0.3483
  419LEU     CB 5578   6.178   4.383   4.298  0.0995  0.0657  0.1265
  419LEU    HB1 5579   6.251   4.440   4.359  0.1966  0.7407 -0.5858
  419LEU    HB2 5580   6.208   4.277   4.300  1.4872  0.4055 -0.6322
  419LEU     CG 5581   6.036   4.371   4.356  0.0169 -0.4572 -0.1771
  419LEU     HG 5582   5.986   4.469   4.340 -0.5507 -0.7215 -0.0882
  419LEU    CD1 5583   5.959   4.263   4.278 -0.3584 -0.0024 -0.4430
  419LEU   HD11 5584   5.852   4.278   4.302 -0.3606 -0.4208 -0.1844
  419LEU   HD12 5585   6.000   4.160   4.286 -0.0725  0.1460  0.0804
  419LEU   HD13 5586   5.961   4.293   4.170 -2.1873  0.8510 -0.3164
  419LEU    CD2 5587   6.036   4.322   4.502 -0.2556 -0.5940 -0.2226
  419LEU   HD21 5588   6.078   4.404   4.565 -0.0819 -0.6721 -0.2349
  419LEU   HD22 5589   6.115   4.244   4.504  0.4465  0.0755  1.2432
  419LEU   HD23 5590   5.935   4.291   4.535 -0.5277 -0.3673 -0.8239
  419LEU      C 5591   6.148   4.568   4.141  0.1464 -0.0332  0.5531
  419LEU      O 5592   6.041   4.604   4.094  0.3869 -0.2067 -0.1460
  420THR      N 5593   6.250   4.653   4.163  0.1250 -0.1021  0.9317
  420THR     HN 5594   6.334   4.616   4.202  0.2152 -1.1827 -0.1638
  420THR     CA 5595   6.246   4.793   4.132  0.3847 -0.1836  0.5281
  420THR     HA 5596   6.165   4.835   4.188  0.8723 -0.7468  1.7154
  420THR     CB 5597   6.369   4.860   4.186  0.6305  0.0727 -0.3118
  420THR     HB 5598   6.459   4.825   4.131  0.2258 -0.4652 -0.6561
  420THR    OG1 5599   6.376   4.837   4.326  0.1704 -0.2946 -0.3427
  420THR    HG1 5600   6.390   4.743   4.340  0.0102 -0.3414 -0.4973
  420THR    CG2 5601   6.359   5.012   4.168  0.1434  0.1490  0.4857
  420THR   HG21 5602   6.364   5.047   4.062  1.1282 -0.3504  0.3409
  420THR   HG22 5603   6.448   5.056   4.217  0.5509  0.3903 -0.4179
  420THR   HG23 5604   6.261   5.043   4.209  0.0483  0.4576  0.0412
  420THR      C 5605   6.227   4.830   3.989  0.0505  0.0371  0.6306
  420THR      O 5606   6.134   4.903   3.954  0.2553  0.2374  0.4975
  421LEU      N 5607   6.305   4.766   3.901  0.2975  0.0546  0.8353
  421LEU     HN 5608   6.377   4.710   3.941  0.6166  0.7026  1.2012
  421LEU     CA 5609   6.298   4.789   3.760 -0.2615 -0.3280  0.7917
  421LEU     HA 5610   6.306   4.895   3.739  0.5411 -0.3758  0.7727
  421LEU     CB 5611   6.409   4.716   3.681 -0.1341  0.3291  0.3402
  421LEU    HB1 5612   6.404   4.689   3.573  2.3211 -0.5057  0.3120
  421LEU    HB2 5613   6.401   4.610   3.716 -0.0560 -0.0351 -0.6635
  421LEU     CG 5614   6.551   4.768   3.708  0.1858 -0.2393 -0.1979
  421LEU     HG 5615   6.568   4.782   3.816 -0.1840 -0.8690 -0.0484
  421LEU    CD1 5616   6.642   4.651   3.666  0.4978 -0.0531 -0.0449
  421LEU   HD11 5617   6.616   4.558   3.719  1.0933 -0.2801 -0.1439
  421LEU   HD12 5618   6.744   4.685   3.692  0.2761  0.4514  0.2102
  421LEU   HD13 5619   6.643   4.632   3.556  0.5927  0.1142 -0.0739
  421LEU    CD2 5620   6.576   4.876   3.601  0.7958  0.0104  0.1936
  421LEU   HD21 5621   6.678   4.921   3.612  0.8237  0.3557 -1.1523
  421LEU   HD22 5622   6.495   4.952   3.602 -0.2076 -1.0033 -0.4825
  421LEU   HD23 5623   6.566   4.824   3.504 -0.6677 -0.3183  0.4706
  421LEU      C 5624   6.167   4.753   3.700  0.2990 -0.4943 -0.3943
  421LEU      O 5625   6.119   4.817   3.606  0.3909  0.5426  0.2370
  422SER      N 5626   6.107   4.647   3.757  0.1559 -0.1776  0.0519
  422SER     HN 5627   6.162   4.599   3.825  0.2524  0.0109  0.1091
  422SER     CA 5628   5.978   4.593   3.730 -0.2731  0.3832  0.8727
  422SER     HA 5629   5.972   4.594   3.622  1.2457  0.3242  0.7535
  422SER     CB 5630   5.961   4.450   3.783  0.3691 -0.1602 -0.2897
  422SER    HB1 5631   5.860   4.414   3.752  0.1760  0.2943 -0.2050
  422SER    HB2 5632   5.967   4.448   3.894  0.5252 -0.1759 -0.2980
  422SER     OG 5633   6.064   4.369   3.729  0.0055 -0.8092 -0.0351
  422SER    HG1 5634   6.140   4.394   3.782  0.2804  0.2116 -0.8519
  422SER      C 5635   5.866   4.684   3.767 -0.1929  0.9038 -0.0932
  422SER      O 5636   5.764   4.678   3.698 -0.3771  0.1771  0.2186
  423ALA      N 5637   5.873   4.763   3.875  0.0573  0.0470  0.5379
  423ALA     HN 5638   5.948   4.757   3.941  0.6356  1.2727  0.0547
  423ALA     CA 5639   5.771   4.857   3.909  0.0541  0.1104  0.3576
  423ALA     HA 5640   5.679   4.802   3.920  0.4256 -0.5061  0.4198
  423ALA     CB 5641   5.805   4.918   4.047 -0.2162  0.8190  0.1191
  423ALA    HB1 5642   5.886   4.993   4.047  0.4077  0.1943 -0.9651
  423ALA    HB2 5643   5.835   4.836   4.116 -0.9225 -0.9222 -1.4580
  423ALA    HB3 5644   5.712   4.962   4.089 -0.8500  1.3393 -1.6367
  423ALA      C 5645   5.750   4.964   3.808 -0.3909 -0.1133  0.2144
  423ALA      O 5646   5.637   4.998   3.771 -0.3663 -0.2286  0.0284
  424ILE      N 5647   5.863   5.019   3.760 -0.0999 -0.3723  0.6001
  424ILE     HN 5648   5.949   4.975   3.785 -0.3192 -0.8435  0.5452
  424ILE     CA 5649   5.873   5.136   3.678 -0.6304 -0.1739  0.8121
  424ILE     HA 5650   5.784   5.192   3.703 -1.2700 -0.7462 -0.0469
  424ILE     CB 5651   5.999   5.212   3.706 -0.2213 -0.6882  0.4002
  424ILE     HB 5652   6.001   5.303   3.642  0.3109 -0.9179  0.0702
  424ILE    CG2 5653   5.993   5.254   3.854  0.5688 -0.4659  0.3751
  424ILE   HG21 5654   5.898   5.310   3.852  0.3420 -0.7816 -1.3855
  424ILE   HG22 5655   6.082   5.315   3.880  0.6553 -0.6210  0.4403
  424ILE   HG23 5656   5.997   5.164   3.918 -0.1475 -0.4511  0.4523
  424ILE    CG1 5657   6.132   5.146   3.663  0.3960 -0.0661  1.2908
  424ILE   HG11 5658   6.131   5.127   3.554  0.1928  0.7700  1.1293
  424ILE   HG12 5659   6.136   5.044   3.706  1.6298 -0.7951 -0.3489
  424ILE     CD 5660   6.266   5.217   3.684  0.7203 -0.5808  0.9887
  424ILE    HD1 5661   6.278   5.230   3.793  1.7567  0.0024  0.8228
  424ILE    HD2 5662   6.265   5.317   3.635 -1.1132 -0.8357  0.3165
  424ILE    HD3 5663   6.346   5.152   3.643  0.8300  0.4019 -0.5193
  424ILE      C 5664   5.856   5.112   3.532 -0.5090 -0.0810  0.7829
  424ILE      O 5665   5.874   5.199   3.447  0.0278  0.3610  1.3349
  425ALA      N 5666   5.822   4.988   3.493  0.6951 -0.2364  0.1426
  425ALA     HN 5667   5.818   4.912   3.558  0.2080 -0.0124  0.3838
  425ALA     CA 5668   5.820   4.944   3.356  0.1886  0.6838 -0.1604
  425ALA     HA 5669   5.907   4.981   3.305  0.6645 -0.2981 -0.1056
  425ALA     CB 5670   5.838   4.792   3.354  0.4081  0.7083 -0.2286
  425ALA    HB1 5671   5.946   4.778   3.377  0.2116 -1.7159 -0.2069
  425ALA    HB2 5672   5.814   4.742   3.257 -0.9956 -0.8309  0.7953
  425ALA    HB3 5673   5.775   4.745   3.433  0.4243  0.5382 -0.3144
  425ALA      C 5674   5.691   4.966   3.284  0.0250 -0.2434 -0.1759
  425ALA      O 5675   5.588   4.920   3.332 -0.0413  0.1457  0.0698
  426GLY      N 5676   5.698   5.025   3.163  0.3118  0.2090  0.0535
  426GLY     HN 5677   5.791   5.038   3.129 -0.1877  1.6064 -0.9247
  426GLY     CA 5678   5.596   5.078   3.079  0.1550  0.2595  0.2720
  426GLY    HA1 5679   5.555   5.001   3.015  1.2262 -0.3136  0.2437
  426GLY    HA2 5680   5.649   5.154   3.023 -0.5069  0.6583  0.1622
  426GLY      C 5681   5.477   5.140   3.145 -0.0149 -0.1158  0.3258
  426GLY      O 5682   5.365   5.093   3.128  0.1000 -0.4366  0.4370
  427VAL      N 5683   5.497   5.245   3.226  0.0398  0.2106 -0.1063
  427VAL     HN 5684   5.589   5.279   3.244  0.5331 -0.9240 -0.3349
  427VAL     CA 5685   5.392   5.322   3.286 -0.0730  0.0471 -0.1002
  427VAL     HA 5686   5.295   5.276   3.273 -0.2302  0.3025  0.1658
  427VAL     CB 5687   5.396   5.333   3.436  0.2109 -0.1206 -0.0957
  427VAL     HB 5688   5.310   5.399   3.459 -1.2789 -1.4499 -1.3488
  427VAL    CG1 5689   5.371   5.200   3.508  0.4625  0.1316  0.4703
  427VAL   HG11 5690   5.445   5.124   3.473 -0.2887 -0.6515  0.5031
  427VAL   HG12 5691   5.269   5.166   3.479 -0.2389  1.6842  0.9071
  427VAL   HG13 5692   5.371   5.219   3.617 -0.0747  0.7363  0.3814
  427VAL    CG2 5693   5.526   5.401   3.485 -0.0263  0.2562  0.0186
  427VAL   HG21 5694   5.514   5.426   3.592  0.5347  1.0296 -0.0861
  427VAL   HG22 5695   5.548   5.501   3.444  0.5505  0.3888  0.6334
  427VAL   HG23 5696   5.607   5.326   3.474 -1.9020 -1.9527 -0.4436
  427VAL      C 5697   5.387   5.451   3.212  0.0465  0.0689 -0.0647
  427VAL      O 5698   5.289   5.523   3.227 -0.2458 -0.3104 -0.1286
  428GLY      N 5699   5.491   5.488   3.134  0.2353  0.9202  0.5649
  428GLY     HN 5700   5.564   5.421   3.135 -0.4840  0.0974  0.6342
  428GLY     CA 5701   5.487   5.606   3.053  0.0986  0.4117 -0.1931
  428GLY    HA1 5702   5.396   5.614   2.996  0.4648  0.0810 -0.8310
  428GLY    HA2 5703   5.568   5.610   2.981  1.7210  0.9390  1.4946
  428GLY      C 5704   5.503   5.733   3.130 -0.2101  0.3012  0.0522
  428GLY      O 5705   5.489   5.735   3.252 -0.3245 -0.1991  0.0509
  429PHE      N 5706   5.524   5.846   3.060  0.1360 -0.0022 -0.3427
  429PHE     HN 5707   5.523   5.835   2.961  0.6296  0.5081 -0.4145
  429PHE     CA 5708   5.527   5.978   3.116 -0.0375 -0.1790  0.0921
  429PHE     HA 5709   5.591   5.980   3.203 -1.1270  0.0824  0.9311
  429PHE     CB 5710   5.571   6.069   2.999  0.4569 -0.5688 -0.0319
  429PHE    HB1 5711   5.586   6.173   3.034  2.2710 -0.2012 -1.5777
  429PHE    HB2 5712   5.503   6.069   2.911  0.6123  0.8933 -0.1953
  429PHE     CG 5713   5.706   6.039   2.944  0.3959 -0.6843 -0.1091
  429PHE    CD1 5714   5.735   6.027   2.810 -0.2356 -0.5699 -0.2578
  429PHE    HD1 5715   5.666   6.033   2.727  0.6860 -0.1226 -1.0293
  429PHE    CE1 5716   5.866   6.015   2.771  0.0635 -0.8044  0.7720
  429PHE    HE1 5717   5.894   6.016   2.667  0.5389  0.3635  0.8871
  429PHE     CZ 5718   5.969   6.007   2.862  0.6134 -0.1148  0.2262
  429PHE     HZ 5719   6.070   5.989   2.827  0.4280 -0.3509 -0.1986
  429PHE    CD2 5720   5.810   6.042   3.034  0.1476  0.4686  0.1746
  429PHE    HD2 5721   5.782   6.039   3.138 -0.0233 -0.7372  0.1302
  429PHE    CE2 5722   5.941   6.020   2.996  0.0849  0.2602  0.0829
  429PHE    HE2 5723   6.019   6.021   3.071 -0.4942  0.2355  0.7048
  429PHE      C 5724   5.393   6.014   3.170 -0.2464 -0.0835 -0.4744
  429PHE      O 5725   5.384   6.108   3.249  0.4769 -0.3754 -0.0173
  430ASP      N 5726   5.290   5.942   3.122 -0.4299 -0.1636  0.0254
  430ASP     HN 5727   5.316   5.872   3.056 -0.2198  0.1194 -0.2028
  430ASP     CA 5728   5.153   5.953   3.160 -0.3168 -0.0688  0.4096
  430ASP     HA 5729   5.124   6.056   3.149  1.0755  0.3241  0.0328
  430ASP     CB 5730   5.065   5.861   3.073 -0.3046  0.6376 -0.3620
  430ASP    HB1 5731   4.967   5.853   3.123  0.1993 -1.0579  0.4820
  430ASP    HB2 5732   5.108   5.759   3.065 -1.5338  0.1233 -0.9755
  430ASP     CG 5733   5.063   5.895   2.924  0.4117  0.2120 -0.4785
  430ASP    OD1 5734   5.152   5.967   2.871  0.5419  0.0227 -0.5188
  430ASP    OD2 5735   4.971   5.844   2.855  0.5062 -0.5224 -0.0873
  430ASP      C 5736   5.132   5.914   3.303  0.6034 -0.6744  0.3984
  430ASP      O 5737   5.052   5.980   3.370  0.6549 -0.3987  0.1903
  431GLN      N 5738   5.195   5.806   3.352  0.5046 -0.9156  0.0041
  431GLN     HN 5739   5.245   5.742   3.294 -1.5412 -1.9974 -0.7444
  431GLN     CA 5740   5.164   5.755   3.482 -0.1270 -0.4139  0.0579
  431GLN     HA 5741   5.109   5.837   3.526  0.0445 -0.1269 -0.2491
  431GLN     CB 5742   5.088   5.622   3.475  0.2647 -0.6617  0.3892
  431GLN    HB1 5743   5.059   5.598   3.580 -1.1850  0.8253  0.4182
  431GLN    HB2 5744   5.159   5.541   3.449  1.3922  0.6627 -1.0165
  431GLN     CG 5745   4.957   5.612   3.396  0.2533 -0.4194  0.3711
  431GLN    HG1 5746   4.904   5.515   3.411  1.2987 -0.8858  1.4243
  431GLN    HG2 5747   4.993   5.617   3.291 -1.6804 -0.1665 -0.3602
  431GLN     CD 5748   4.859   5.725   3.422 -0.2633 -0.8771  0.4826
  431GLN    OE1 5749   4.838   5.781   3.530  0.3596  0.3944 -0.0092
  431GLN    NE2 5750   4.795   5.770   3.311 -0.1976 -0.1446  0.7269
  431GLN   HE21 5751   4.737   5.851   3.314 -1.4211 -0.9189 -0.1572
  431GLN   HE22 5752   4.809   5.728   3.221 -0.5837 -1.3389  1.1852
  431GLN      C 5753   5.284   5.734   3.568 -0.0714 -0.0619  0.0758
  431GLN      O 5754   5.261   5.695   3.683 -0.0199 -0.4712 -0.0477
  432ILE      N 5755   5.409   5.761   3.527  0.1649  0.0703  0.8465
  432ILE     HN 5756   5.432   5.778   3.432  1.4388 -0.0831  1.0879
  432ILE     CA 5757   5.523   5.746   3.613  0.6051 -0.9590  0.1309
  432ILE     HA 5758   5.523   5.644   3.646  0.8265 -0.7266  0.8779
  432ILE     CB 5759   5.656   5.776   3.550  0.4326 -0.3614  0.0276
  432ILE     HB 5760   5.659   5.712   3.459  1.3242 -1.2478  0.6426
  432ILE    CG2 5761   5.673   5.924   3.512 -0.1063 -0.5802 -1.1735
  432ILE   HG21 5762   5.588   5.974   3.461 -0.2343  0.8831  0.2924
  432ILE   HG22 5763   5.757   5.927   3.439  1.2434 -0.7896  0.2561
  432ILE   HG23 5764   5.685   5.989   3.601 -0.6543 -0.5882 -1.0867
  432ILE    CG1 5765   5.777   5.723   3.628  0.6507 -0.1655 -0.1739
  432ILE   HG11 5766   5.789   5.783   3.721 -0.3479 -0.9699  0.5047
  432ILE   HG12 5767   5.868   5.741   3.566  1.0023 -0.3631  0.2692
  432ILE     CD 5768   5.773   5.577   3.672 -0.1449 -0.2421 -0.4815
  432ILE    HD1 5769   5.874   5.541   3.702 -0.6225 -0.8194  0.5309
  432ILE    HD2 5770   5.727   5.516   3.590 -0.1181 -0.6048 -0.2320
  432ILE    HD3 5771   5.711   5.557   3.762  0.6839  0.0748  0.1776
  432ILE      C 5772   5.514   5.822   3.741 -0.1959 -0.5417 -0.1539
  432ILE      O 5773   5.554   5.772   3.846  0.4159  0.0887 -0.0683
  433GLY      N 5774   5.463   5.946   3.741 -0.4606 -0.6437  0.3934
  433GLY     HN 5775   5.424   5.987   3.658  1.3124 -0.0645 -0.2394
  433GLY     CA 5776   5.448   6.033   3.853 -0.3309  0.0027 -0.0770
  433GLY    HA1 5777   5.386   6.117   3.822 -0.7699 -0.3655 -0.2196
  433GLY    HA2 5778   5.546   6.057   3.891  0.3154 -2.3988  0.0647
  433GLY      C 5779   5.377   5.975   3.971  0.1493 -0.5991 -0.0746
  433GLY      O 5780   5.441   5.960   4.075  0.1308 -0.6485 -0.0705
  434PRO      N 5781   5.250   5.946   3.967  0.0206 -0.1877  0.6838
  434PRO     CD 5782   5.163   5.987   3.858  0.3568 -0.7774  0.1762
  434PRO    HD1 5783   5.208   5.971   3.758 -0.5432 -1.0631 -0.1960
  434PRO    HD2 5784   5.127   6.091   3.872 -2.1049 -1.6322  1.3313
  434PRO     CA 5785   5.186   5.867   4.069 -0.4434 -0.7391 -0.0142
  434PRO     HA 5786   5.210   5.919   4.161 -0.3880  1.0430 -0.9412
  434PRO     CB 5787   5.038   5.870   4.030 -0.4794  0.0810  0.1354
  434PRO    HB1 5788   4.976   5.948   4.079 -0.5966  1.1019 -1.5215
  434PRO    HB2 5789   4.970   5.782   4.039 -1.3003  0.6990  0.1724
  434PRO     CG 5790   5.040   5.898   3.879 -0.2543  0.0378  0.1290
  434PRO    HG1 5791   5.059   5.798   3.835  1.3526 -0.0909  0.9603
  434PRO    HG2 5792   4.947   5.943   3.837  0.6492  0.7020 -1.2859
  434PRO      C 5793   5.237   5.728   4.083  0.1513 -0.5363 -0.1054
  434PRO      O 5794   5.216   5.678   4.194  0.3299 -0.7036 -0.1441
  435VAL      N 5795   5.296   5.660   3.983 -0.0484 -0.4367 -0.2935
  435VAL     HN 5796   5.306   5.688   3.888 -0.6065 -0.1509 -0.2792
[truncated: 10,799,636 more chars]
