# Supplementary material for: Structure and inhibition mechanisms of Mycobacterium tuberculosis essential transporter efflux protein A
Source: Nat Commun. 2025 Apr 1;16:3139. doi: 10.1038/s41467-025-58133-6 (PMC11961569; doi:10.1038/s41467-025-58133-6)
Supplement: Supplementary file 3 — Supplementary Data 1 [file 41467_2025_58133_MOESM3_ESM.zip › supplemental_computational_details/traj_2/final_coordinate_production_rep2.pdb]

REMARK    THIS IS A SIMULATION BOX
CRYST1  117.507  117.507  112.104  90.00  90.00  90.00 P 1           1
MODEL        1
ATOM      1  N   ARG A  49      74.860  70.140  32.650  1.00  0.00           N
ATOM      2  HT1 ARG A  49      75.520  69.640  32.030  1.00  0.00           H
ATOM      3  HT2 ARG A  49      75.510  70.500  33.380  1.00  0.00           H
ATOM      4  HT3 ARG A  49      74.330  70.920  32.200  1.00  0.00           H
ATOM      5  CA  ARG A  49      74.060  69.010  33.160  1.00  0.00           C
ATOM      6  HA  ARG A  49      73.930  68.340  32.320  1.00  0.00           H
ATOM      7  CB  ARG A  49      74.760  68.330  34.350  1.00  0.00           C
ATOM      8  HB1 ARG A  49      74.110  67.510  34.740  1.00  0.00           H
ATOM      9  HB2 ARG A  49      74.920  68.960  35.250  1.00  0.00           H
ATOM     10  CG  ARG A  49      76.060  67.640  33.930  1.00  0.00           C
ATOM     11  HG1 ARG A  49      76.520  67.290  34.880  1.00  0.00           H
ATOM     12  HG2 ARG A  49      76.820  68.320  33.490  1.00  0.00           H
ATOM     13  CD  ARG A  49      75.810  66.440  33.010  1.00  0.00           C
ATOM     14  HD1 ARG A  49      75.210  66.740  32.130  1.00  0.00           H
ATOM     15  HD2 ARG A  49      75.410  65.550  33.530  1.00  0.00           H
ATOM     16  NE  ARG A  49      77.110  66.010  32.410  1.00  0.00           N
ATOM     17  HE  ARG A  49      77.750  66.710  32.090  1.00  0.00           H
ATOM     18  CZ  ARG A  49      77.400  64.730  32.050  1.00  0.00           C
ATOM     19  NH1 ARG A  49      76.590  63.630  32.110  1.00  0.00           N
ATOM     20 HH11 ARG A  49      75.610  63.680  32.300  1.00  0.00           H
ATOM     21 HH12 ARG A  49      77.050  62.860  31.670  1.00  0.00           H
ATOM     22  NH2 ARG A  49      78.620  64.510  31.480  1.00  0.00           N
ATOM     23 HH21 ARG A  49      78.960  63.590  31.290  1.00  0.00           H
ATOM     24 HH22 ARG A  49      79.340  65.200  31.600  1.00  0.00           H
ATOM     25  C   ARG A  49      72.670  69.380  33.540  1.00  0.00           C
ATOM     26  O   ARG A  49      72.440  69.640  34.720  1.00  0.00           O
ATOM     27  N   SER A  50      71.660  69.400  32.650  1.00  0.00           N
ATOM     28  HN  SER A  50      71.840  69.350  31.670  1.00  0.00           H
ATOM     29  CA  SER A  50      70.340  69.820  32.990  1.00  0.00           C
ATOM     30  HA  SER A  50      70.320  70.810  33.430  1.00  0.00           H
ATOM     31  CB  SER A  50      69.400  70.030  31.780  1.00  0.00           C
ATOM     32  HB1 SER A  50      69.710  70.860  31.110  1.00  0.00           H
ATOM     33  HB2 SER A  50      68.400  70.270  32.180  1.00  0.00           H
ATOM     34  OG  SER A  50      69.410  68.890  30.930  1.00  0.00           O
ATOM     35  HG1 SER A  50      68.580  68.960  30.470  1.00  0.00           H
ATOM     36  C   SER A  50      69.630  68.910  33.930  1.00  0.00           C
ATOM     37  O   SER A  50      68.880  69.360  34.790  1.00  0.00           O
ATOM     38  N   PHE A  51      69.810  67.580  33.850  1.00  0.00           N
ATOM     39  HN  PHE A  51      70.360  67.270  33.070  1.00  0.00           H
ATOM     40  CA  PHE A  51      69.090  66.630  34.640  1.00  0.00           C
ATOM     41  HA  PHE A  51      68.040  66.730  34.430  1.00  0.00           H
ATOM     42  CB  PHE A  51      69.400  65.180  34.200  1.00  0.00           C
ATOM     43  HB1 PHE A  51      70.510  65.090  34.210  1.00  0.00           H
ATOM     44  HB2 PHE A  51      68.950  65.100  33.190  1.00  0.00           H
ATOM     45  CG  PHE A  51      68.890  64.070  35.050  1.00  0.00           C
ATOM     46  CD1 PHE A  51      69.620  63.600  36.110  1.00  0.00           C
ATOM     47  HD1 PHE A  51      70.440  64.150  36.560  1.00  0.00           H
ATOM     48  CE1 PHE A  51      69.360  62.410  36.760  1.00  0.00           C
ATOM     49  HE1 PHE A  51      69.960  62.010  37.570  1.00  0.00           H
ATOM     50  CZ  PHE A  51      68.270  61.700  36.320  1.00  0.00           C
ATOM     51  HZ  PHE A  51      67.910  60.750  36.690  1.00  0.00           H
ATOM     52  CD2 PHE A  51      67.730  63.400  34.730  1.00  0.00           C
ATOM     53  HD2 PHE A  51      67.090  63.650  33.890  1.00  0.00           H
ATOM     54  CE2 PHE A  51      67.460  62.200  35.330  1.00  0.00           C
ATOM     55  HE2 PHE A  51      66.670  61.630  34.860  1.00  0.00           H
ATOM     56  C   PHE A  51      69.160  66.800  36.120  1.00  0.00           C
ATOM     57  O   PHE A  51      68.170  66.560  36.810  1.00  0.00           O
ATOM     58  N   ILE A  52      70.330  67.210  36.640  1.00  0.00           N
ATOM     59  HN  ILE A  52      71.050  67.310  35.960  1.00  0.00           H
ATOM     60  CA  ILE A  52      70.600  67.410  38.030  1.00  0.00           C
ATOM     61  HA  ILE A  52      70.580  66.440  38.520  1.00  0.00           H
ATOM     62  CB  ILE A  52      72.000  67.930  38.230  1.00  0.00           C
ATOM     63  HB  ILE A  52      72.130  68.940  37.790  1.00  0.00           H
ATOM     64  CG2 ILE A  52      72.460  68.100  39.680  1.00  0.00           C
ATOM     65 HG21 ILE A  52      71.780  68.840  40.170  1.00  0.00           H
ATOM     66 HG22 ILE A  52      73.510  68.450  39.760  1.00  0.00           H
ATOM     67 HG23 ILE A  52      72.580  67.160  40.260  1.00  0.00           H
ATOM     68  CG1 ILE A  52      72.980  67.050  37.430  1.00  0.00           C
ATOM     69 HG11 ILE A  52      73.980  67.530  37.440  1.00  0.00           H
ATOM     70 HG12 ILE A  52      72.690  66.930  36.360  1.00  0.00           H
ATOM     71  CD  ILE A  52      73.220  65.640  37.950  1.00  0.00           C
ATOM     72  HD1 ILE A  52      73.880  65.130  37.220  1.00  0.00           H
ATOM     73  HD2 ILE A  52      72.260  65.080  37.930  1.00  0.00           H
ATOM     74  HD3 ILE A  52      73.580  65.710  39.000  1.00  0.00           H
ATOM     75  C   ILE A  52      69.600  68.250  38.740  1.00  0.00           C
ATOM     76  O   ILE A  52      69.190  67.940  39.860  1.00  0.00           O
ATOM     77  N   ALA A  53      69.240  69.400  38.140  1.00  0.00           N
ATOM     78  HN  ALA A  53      69.620  69.680  37.260  1.00  0.00           H
ATOM     79  CA  ALA A  53      68.320  70.340  38.710  1.00  0.00           C
ATOM     80  HA  ALA A  53      68.600  70.690  39.690  1.00  0.00           H
ATOM     81  CB  ALA A  53      68.250  71.570  37.780  1.00  0.00           C
ATOM     82  HB1 ALA A  53      67.500  72.250  38.230  1.00  0.00           H
ATOM     83  HB2 ALA A  53      67.920  71.310  36.750  1.00  0.00           H
ATOM     84  HB3 ALA A  53      69.190  72.130  37.610  1.00  0.00           H
ATOM     85  C   ALA A  53      67.020  69.650  38.920  1.00  0.00           C
ATOM     86  O   ALA A  53      66.420  69.860  39.970  1.00  0.00           O
ATOM     87  N   ALA A  54      66.580  68.860  37.920  1.00  0.00           N
ATOM     88  HN  ALA A  54      67.150  68.500  37.180  1.00  0.00           H
ATOM     89  CA  ALA A  54      65.340  68.170  37.920  1.00  0.00           C
ATOM     90  HA  ALA A  54      64.600  68.930  38.110  1.00  0.00           H
ATOM     91  CB  ALA A  54      65.060  67.530  36.550  1.00  0.00           C
ATOM     92  HB1 ALA A  54      63.990  67.230  36.510  1.00  0.00           H
ATOM     93  HB2 ALA A  54      65.770  66.690  36.390  1.00  0.00           H
ATOM     94  HB3 ALA A  54      65.260  68.360  35.840  1.00  0.00           H
ATOM     95  C   ALA A  54      65.150  67.140  38.990  1.00  0.00           C
ATOM     96  O   ALA A  54      64.220  67.180  39.790  1.00  0.00           O
ATOM     97  N   VAL A  55      66.130  66.240  39.180  1.00  0.00           N
ATOM     98  HN  VAL A  55      66.840  66.250  38.490  1.00  0.00           H
ATOM     99  CA  VAL A  55      66.180  65.250  40.210  1.00  0.00           C
ATOM    100  HA  VAL A  55      65.170  64.900  40.180  1.00  0.00           H
ATOM    101  CB  VAL A  55      67.170  64.160  39.930  1.00  0.00           C
ATOM    102  HB  VAL A  55      67.230  63.480  40.800  1.00  0.00           H
ATOM    103  CG1 VAL A  55      66.550  63.390  38.750  1.00  0.00           C
ATOM    104 HG11 VAL A  55      65.510  63.050  38.950  1.00  0.00           H
ATOM    105 HG12 VAL A  55      67.170  62.530  38.430  1.00  0.00           H
ATOM    106 HG13 VAL A  55      66.470  64.070  37.880  1.00  0.00           H
ATOM    107  CG2 VAL A  55      68.560  64.780  39.680  1.00  0.00           C
ATOM    108 HG21 VAL A  55      69.110  64.690  40.650  1.00  0.00           H
ATOM    109 HG22 VAL A  55      68.590  65.790  39.210  1.00  0.00           H
ATOM    110 HG23 VAL A  55      69.060  64.110  38.950  1.00  0.00           H
ATOM    111  C   VAL A  55      66.290  65.750  41.620  1.00  0.00           C
ATOM    112  O   VAL A  55      65.510  65.270  42.440  1.00  0.00           O
ATOM    113  N   ILE A  56      67.110  66.790  41.830  1.00  0.00           N
ATOM    114  HN  ILE A  56      67.630  67.180  41.070  1.00  0.00           H
ATOM    115  CA  ILE A  56      67.150  67.560  43.030  1.00  0.00           C
ATOM    116  HA  ILE A  56      67.350  66.800  43.770  1.00  0.00           H
ATOM    117  CB  ILE A  56      68.300  68.530  43.090  1.00  0.00           C
ATOM    118  HB  ILE A  56      68.240  69.200  42.210  1.00  0.00           H
ATOM    119  CG2 ILE A  56      68.240  69.440  44.330  1.00  0.00           C
ATOM    120 HG21 ILE A  56      67.310  70.050  44.390  1.00  0.00           H
ATOM    121 HG22 ILE A  56      69.120  70.120  44.290  1.00  0.00           H
ATOM    122 HG23 ILE A  56      68.340  68.860  45.270  1.00  0.00           H
ATOM    123  CG1 ILE A  56      69.670  67.850  42.930  1.00  0.00           C
ATOM    124 HG11 ILE A  56      70.450  68.630  42.840  1.00  0.00           H
ATOM    125 HG12 ILE A  56      69.710  67.260  41.980  1.00  0.00           H
ATOM    126  CD  ILE A  56      70.060  66.770  43.940  1.00  0.00           C
ATOM    127  HD1 ILE A  56      69.630  65.760  43.820  1.00  0.00           H
ATOM    128  HD2 ILE A  56      69.700  67.090  44.940  1.00  0.00           H
ATOM    129  HD3 ILE A  56      71.130  66.510  44.030  1.00  0.00           H
ATOM    130  C   ILE A  56      65.810  68.100  43.390  1.00  0.00           C
ATOM    131  O   ILE A  56      65.330  68.050  44.520  1.00  0.00           O
ATOM    132  N   ALA A  57      65.090  68.670  42.400  1.00  0.00           N
ATOM    133  HN  ALA A  57      65.370  68.550  41.450  1.00  0.00           H
ATOM    134  CA  ALA A  57      63.750  69.140  42.530  1.00  0.00           C
ATOM    135  HA  ALA A  57      63.760  69.890  43.310  1.00  0.00           H
ATOM    136  CB  ALA A  57      63.590  70.030  41.280  1.00  0.00           C
ATOM    137  HB1 ALA A  57      64.380  70.810  41.190  1.00  0.00           H
ATOM    138  HB2 ALA A  57      62.590  70.510  41.160  1.00  0.00           H
ATOM    139  HB3 ALA A  57      63.660  69.350  40.410  1.00  0.00           H
ATOM    140  C   ALA A  57      62.680  68.160  42.860  1.00  0.00           C
ATOM    141  O   ALA A  57      61.860  68.360  43.750  1.00  0.00           O
ATOM    142  N   ILE A  58      62.670  66.970  42.230  1.00  0.00           N
ATOM    143  HN  ILE A  58      63.380  66.800  41.550  1.00  0.00           H
ATOM    144  CA  ILE A  58      61.540  66.090  42.240  1.00  0.00           C
ATOM    145  HA  ILE A  58      60.620  66.650  42.300  1.00  0.00           H
ATOM    146  CB  ILE A  58      61.450  65.350  40.940  1.00  0.00           C
ATOM    147  HB  ILE A  58      61.770  66.020  40.120  1.00  0.00           H
ATOM    148  CG2 ILE A  58      62.460  64.190  40.940  1.00  0.00           C
ATOM    149 HG21 ILE A  58      62.640  63.860  39.890  1.00  0.00           H
ATOM    150 HG22 ILE A  58      62.120  63.280  41.480  1.00  0.00           H
ATOM    151 HG23 ILE A  58      63.460  64.550  41.270  1.00  0.00           H
ATOM    152  CG1 ILE A  58      60.040  64.840  40.600  1.00  0.00           C
ATOM    153 HG11 ILE A  58      59.670  64.170  41.410  1.00  0.00           H
ATOM    154 HG12 ILE A  58      60.110  64.300  39.630  1.00  0.00           H
ATOM    155  CD  ILE A  58      59.000  65.950  40.470  1.00  0.00           C
ATOM    156  HD1 ILE A  58      58.810  66.540  41.400  1.00  0.00           H
ATOM    157  HD2 ILE A  58      58.030  65.460  40.230  1.00  0.00           H
ATOM    158  HD3 ILE A  58      59.190  66.590  39.590  1.00  0.00           H
ATOM    159  C   ILE A  58      61.560  65.170  43.420  1.00  0.00           C
ATOM    160  O   ILE A  58      60.520  64.710  43.870  1.00  0.00           O
ATOM    161  N   GLY A  59      62.700  65.050  44.120  1.00  0.00           N
ATOM    162  HN  GLY A  59      63.460  65.560  43.710  1.00  0.00           H
ATOM    163  CA  GLY A  59      62.880  64.520  45.440  1.00  0.00           C
ATOM    164  HA1 GLY A  59      63.950  64.380  45.470  1.00  0.00           H
ATOM    165  HA2 GLY A  59      62.240  63.690  45.660  1.00  0.00           H
ATOM    166  C   GLY A  59      62.690  65.460  46.580  1.00  0.00           C
ATOM    167  O   GLY A  59      62.830  65.130  47.760  1.00  0.00           O
ATOM    168  N   GLY A  60      62.500  66.770  46.320  1.00  0.00           N
ATOM    169  HN  GLY A  60      62.640  67.110  45.400  1.00  0.00           H
ATOM    170  CA  GLY A  60      62.340  67.750  47.340  1.00  0.00           C
ATOM    171  HA1 GLY A  60      61.920  68.590  46.810  1.00  0.00           H
ATOM    172  HA2 GLY A  60      63.290  68.010  47.780  1.00  0.00           H
ATOM    173  C   GLY A  60      61.310  67.510  48.400  1.00  0.00           C
ATOM    174  O   GLY A  60      61.650  67.570  49.580  1.00  0.00           O
ATOM    175  N   MET A  61      60.060  67.100  48.100  1.00  0.00           N
ATOM    176  HN  MET A  61      59.850  66.780  47.180  1.00  0.00           H
ATOM    177  CA  MET A  61      59.050  66.760  49.050  1.00  0.00           C
ATOM    178  HA  MET A  61      59.140  67.600  49.730  1.00  0.00           H
ATOM    179  CB  MET A  61      57.590  66.740  48.580  1.00  0.00           C
ATOM    180  HB1 MET A  61      57.410  65.990  47.780  1.00  0.00           H
ATOM    181  HB2 MET A  61      57.360  67.720  48.090  1.00  0.00           H
ATOM    182  CG  MET A  61      56.450  66.450  49.550  1.00  0.00           C
ATOM    183  HG1 MET A  61      56.830  65.530  50.040  1.00  0.00           H
ATOM    184  HG2 MET A  61      55.530  66.270  48.950  1.00  0.00           H
ATOM    185  SD  MET A  61      56.170  67.680  50.850  1.00  0.00           S
ATOM    186  CE  MET A  61      56.540  69.300  50.100  1.00  0.00           C
ATOM    187  HE1 MET A  61      57.550  69.390  49.660  1.00  0.00           H
ATOM    188  HE2 MET A  61      56.380  70.180  50.750  1.00  0.00           H
ATOM    189  HE3 MET A  61      55.850  69.410  49.230  1.00  0.00           H
ATOM    190  C   MET A  61      59.400  65.740  50.080  1.00  0.00           C
ATOM    191  O   MET A  61      59.150  65.930  51.270  1.00  0.00           O
ATOM    192  N   GLN A  62      60.100  64.680  49.630  1.00  0.00           N
ATOM    193  HN  GLN A  62      60.450  64.790  48.710  1.00  0.00           H
ATOM    194  CA  GLN A  62      60.590  63.550  50.340  1.00  0.00           C
ATOM    195  HA  GLN A  62      59.750  63.060  50.810  1.00  0.00           H
ATOM    196  CB  GLN A  62      61.370  62.550  49.470  1.00  0.00           C
ATOM    197  HB1 GLN A  62      61.670  61.760  50.190  1.00  0.00           H
ATOM    198  HB2 GLN A  62      62.230  63.010  48.940  1.00  0.00           H
ATOM    199  CG  GLN A  62      60.480  61.940  48.380  1.00  0.00           C
ATOM    200  HG1 GLN A  62      61.070  61.250  47.750  1.00  0.00           H
ATOM    201  HG2 GLN A  62      60.180  62.650  47.570  1.00  0.00           H
ATOM    202  CD  GLN A  62      59.290  61.180  48.960  1.00  0.00           C
ATOM    203  OE1 GLN A  62      58.130  61.480  48.700  1.00  0.00           O
ATOM    204  NE2 GLN A  62      59.630  60.170  49.790  1.00  0.00           N
ATOM    205 HE21 GLN A  62      58.860  59.720  50.240  1.00  0.00           H
ATOM    206 HE22 GLN A  62      60.600  59.920  49.870  1.00  0.00           H
ATOM    207  C   GLN A  62      61.530  64.000  51.410  1.00  0.00           C
ATOM    208  O   GLN A  62      61.390  63.630  52.580  1.00  0.00           O
ATOM    209  N   LEU A  63      62.520  64.840  51.050  1.00  0.00           N
ATOM    210  HN  LEU A  63      62.710  65.090  50.110  1.00  0.00           H
ATOM    211  CA  LEU A  63      63.350  65.430  52.060  1.00  0.00           C
ATOM    212  HA  LEU A  63      63.720  64.620  52.670  1.00  0.00           H
ATOM    213  CB  LEU A  63      64.530  66.140  51.370  1.00  0.00           C
ATOM    214  HB1 LEU A  63      64.090  66.670  50.500  1.00  0.00           H
ATOM    215  HB2 LEU A  63      65.180  65.390  50.880  1.00  0.00           H
ATOM    216  CG  LEU A  63      65.500  67.030  52.150  1.00  0.00           C
ATOM    217  HG  LEU A  63      65.760  66.480  53.080  1.00  0.00           H
ATOM    218  CD1 LEU A  63      66.870  67.140  51.460  1.00  0.00           C
ATOM    219 HD11 LEU A  63      66.770  67.900  50.650  1.00  0.00           H
ATOM    220 HD12 LEU A  63      67.130  66.150  51.020  1.00  0.00           H
ATOM    221 HD13 LEU A  63      67.580  67.460  52.240  1.00  0.00           H
ATOM    222  CD2 LEU A  63      65.130  68.520  52.300  1.00  0.00           C
ATOM    223 HD21 LEU A  63      65.260  69.030  51.330  1.00  0.00           H
ATOM    224 HD22 LEU A  63      65.820  68.960  53.050  1.00  0.00           H
ATOM    225 HD23 LEU A  63      64.090  68.640  52.680  1.00  0.00           H
ATOM    226  C   LEU A  63      62.630  66.320  53.020  1.00  0.00           C
ATOM    227  O   LEU A  63      62.760  66.230  54.240  1.00  0.00           O
ATOM    228  N   LEU A  64      61.750  67.180  52.490  1.00  0.00           N
ATOM    229  HN  LEU A  64      61.600  67.240  51.510  1.00  0.00           H
ATOM    230  CA  LEU A  64      61.150  68.290  53.170  1.00  0.00           C
ATOM    231  HA  LEU A  64      61.990  68.740  53.670  1.00  0.00           H
ATOM    232  CB  LEU A  64      60.510  69.330  52.230  1.00  0.00           C
ATOM    233  HB1 LEU A  64      59.770  70.040  52.650  1.00  0.00           H
ATOM    234  HB2 LEU A  64      59.950  68.880  51.370  1.00  0.00           H
ATOM    235  CG  LEU A  64      61.600  70.200  51.570  1.00  0.00           C
ATOM    236  HG  LEU A  64      62.550  69.640  51.470  1.00  0.00           H
ATOM    237  CD1 LEU A  64      61.130  70.760  50.220  1.00  0.00           C
ATOM    238 HD11 LEU A  64      61.750  71.560  49.760  1.00  0.00           H
ATOM    239 HD12 LEU A  64      60.130  71.240  50.350  1.00  0.00           H
ATOM    240 HD13 LEU A  64      60.940  69.990  49.450  1.00  0.00           H
ATOM    241  CD2 LEU A  64      61.990  71.360  52.500  1.00  0.00           C
ATOM    242 HD21 LEU A  64      62.440  71.100  53.480  1.00  0.00           H
ATOM    243 HD22 LEU A  64      61.210  72.120  52.710  1.00  0.00           H
ATOM    244 HD23 LEU A  64      62.850  71.930  52.080  1.00  0.00           H
ATOM    245  C   LEU A  64      60.200  67.870  54.240  1.00  0.00           C
ATOM    246  O   LEU A  64      60.250  68.290  55.400  1.00  0.00           O
ATOM    247  N   ALA A  65      59.320  66.900  53.940  1.00  0.00           N
ATOM    248  HN  ALA A  65      59.540  66.580  53.020  1.00  0.00           H
ATOM    249  CA  ALA A  65      58.310  66.320  54.760  1.00  0.00           C
ATOM    250  HA  ALA A  65      57.800  67.150  55.220  1.00  0.00           H
ATOM    251  CB  ALA A  65      57.350  65.470  53.890  1.00  0.00           C
ATOM    252  HB1 ALA A  65      56.720  66.160  53.300  1.00  0.00           H
ATOM    253  HB2 ALA A  65      56.680  65.010  54.650  1.00  0.00           H
ATOM    254  HB3 ALA A  65      57.880  64.760  53.230  1.00  0.00           H
ATOM    255  C   ALA A  65      58.910  65.590  55.910  1.00  0.00           C
ATOM    256  O   ALA A  65      58.550  65.840  57.060  1.00  0.00           O
ATOM    257  N   THR A  66      59.890  64.710  55.600  1.00  0.00           N
ATOM    258  HN  THR A  66      60.040  64.560  54.630  1.00  0.00           H
ATOM    259  CA  THR A  66      60.640  63.940  56.540  1.00  0.00           C
ATOM    260  HA  THR A  66      59.980  63.520  57.280  1.00  0.00           H
ATOM    261  CB  THR A  66      61.500  62.850  55.960  1.00  0.00           C
ATOM    262  HB  THR A  66      61.980  62.260  56.770  1.00  0.00           H
ATOM    263  OG1 THR A  66      62.600  63.160  55.120  1.00  0.00           O
ATOM    264  HG1 THR A  66      62.190  63.420  54.290  1.00  0.00           H
ATOM    265  CG2 THR A  66      60.690  61.740  55.270  1.00  0.00           C
ATOM    266 HG21 THR A  66      59.810  61.420  55.860  1.00  0.00           H
ATOM    267 HG22 THR A  66      61.310  60.840  55.040  1.00  0.00           H
ATOM    268 HG23 THR A  66      60.190  62.180  54.390  1.00  0.00           H
ATOM    269  C   THR A  66      61.470  64.790  57.440  1.00  0.00           C
ATOM    270  O   THR A  66      61.530  64.510  58.640  1.00  0.00           O
ATOM    271  N   MET A  67      62.070  65.900  56.970  1.00  0.00           N
ATOM    272  HN  MET A  67      62.150  66.060  55.990  1.00  0.00           H
ATOM    273  CA  MET A  67      62.850  66.770  57.800  1.00  0.00           C
ATOM    274  HA  MET A  67      63.560  66.260  58.430  1.00  0.00           H
ATOM    275  CB  MET A  67      63.470  67.810  56.850  1.00  0.00           C
ATOM    276  HB1 MET A  67      62.650  68.400  56.390  1.00  0.00           H
ATOM    277  HB2 MET A  67      63.930  67.200  56.040  1.00  0.00           H
ATOM    278  CG  MET A  67      64.550  68.620  57.570  1.00  0.00           C
ATOM    279  HG1 MET A  67      65.370  68.010  57.990  1.00  0.00           H
ATOM    280  HG2 MET A  67      64.040  69.140  58.410  1.00  0.00           H
ATOM    281  SD  MET A  67      65.580  69.830  56.690  1.00  0.00           S
ATOM    282  CE  MET A  67      64.330  71.140  56.660  1.00  0.00           C
ATOM    283  HE1 MET A  67      63.300  70.950  56.290  1.00  0.00           H
ATOM    284  HE2 MET A  67      64.680  71.960  56.000  1.00  0.00           H
ATOM    285  HE3 MET A  67      64.080  71.620  57.630  1.00  0.00           H
ATOM    286  C   MET A  67      62.010  67.470  58.810  1.00  0.00           C
ATOM    287  O   MET A  67      62.320  67.600  60.000  1.00  0.00           O
ATOM    288  N   ASP A  68      60.840  67.950  58.360  1.00  0.00           N
ATOM    289  HN  ASP A  68      60.550  67.730  57.440  1.00  0.00           H
ATOM    290  CA  ASP A  68      59.900  68.700  59.150  1.00  0.00           C
ATOM    291  HA  ASP A  68      60.390  69.460  59.740  1.00  0.00           H
ATOM    292  CB  ASP A  68      58.920  69.330  58.150  1.00  0.00           C
ATOM    293  HB1 ASP A  68      58.590  68.420  57.610  1.00  0.00           H
ATOM    294  HB2 ASP A  68      59.490  70.120  57.620  1.00  0.00           H
ATOM    295  CG  ASP A  68      57.690  69.980  58.780  1.00  0.00           C
ATOM    296  OD1 ASP A  68      56.570  69.420  58.720  1.00  0.00           O
ATOM    297  OD2 ASP A  68      57.860  71.020  59.470  1.00  0.00           O
ATOM    298  C   ASP A  68      59.200  67.870  60.170  1.00  0.00           C
ATOM    299  O   ASP A  68      58.920  68.310  61.280  1.00  0.00           O
ATOM    300  N   SER A  69      58.870  66.600  59.890  1.00  0.00           N
ATOM    301  HN  SER A  69      59.150  66.300  58.980  1.00  0.00           H
ATOM    302  CA  SER A  69      58.290  65.680  60.810  1.00  0.00           C
ATOM    303  HA  SER A  69      57.510  66.200  61.340  1.00  0.00           H
ATOM    304  CB  SER A  69      57.870  64.340  60.180  1.00  0.00           C
ATOM    305  HB1 SER A  69      57.280  63.810  60.960  1.00  0.00           H
ATOM    306  HB2 SER A  69      58.720  63.690  59.860  1.00  0.00           H
ATOM    307  OG  SER A  69      56.970  64.510  59.100  1.00  0.00           O
ATOM    308  HG1 SER A  69      57.540  64.920  58.430  1.00  0.00           H
ATOM    309  C   SER A  69      59.210  65.310  61.920  1.00  0.00           C
ATOM    310  O   SER A  69      58.760  65.200  63.060  1.00  0.00           O
ATOM    311  N   THR A  70      60.520  65.250  61.620  1.00  0.00           N
ATOM    312  HN  THR A  70      60.830  65.330  60.680  1.00  0.00           H
ATOM    313  CA  THR A  70      61.610  65.020  62.520  1.00  0.00           C
ATOM    314  HA  THR A  70      61.370  64.190  63.170  1.00  0.00           H
ATOM    315  CB  THR A  70      62.830  64.590  61.760  1.00  0.00           C
ATOM    316  HB  THR A  70      63.200  65.430  61.140  1.00  0.00           H
ATOM    317  OG1 THR A  70      62.530  63.430  60.990  1.00  0.00           O
ATOM    318  HG1 THR A  70      62.110  63.680  60.170  1.00  0.00           H
ATOM    319  CG2 THR A  70      63.860  64.100  62.790  1.00  0.00           C
ATOM    320 HG21 THR A  70      64.200  65.030  63.310  1.00  0.00           H
ATOM    321 HG22 THR A  70      64.680  63.560  62.280  1.00  0.00           H
ATOM    322 HG23 THR A  70      63.380  63.480  63.570  1.00  0.00           H
ATOM    323  C   THR A  70      61.900  66.200  63.380  1.00  0.00           C
ATOM    324  O   THR A  70      61.940  65.970  64.590  1.00  0.00           O
ATOM    325  N   VAL A  71      61.960  67.440  62.870  1.00  0.00           N
ATOM    326  HN  VAL A  71      61.960  67.530  61.880  1.00  0.00           H
ATOM    327  CA  VAL A  71      62.020  68.640  63.660  1.00  0.00           C
ATOM    328  HA  VAL A  71      62.880  68.480  64.290  1.00  0.00           H
ATOM    329  CB  VAL A  71      62.020  69.890  62.840  1.00  0.00           C
ATOM    330  HB  VAL A  71      61.200  69.770  62.090  1.00  0.00           H
ATOM    331  CG1 VAL A  71      61.620  71.150  63.630  1.00  0.00           C
ATOM    332 HG11 VAL A  71      60.640  71.200  64.140  1.00  0.00           H
ATOM    333 HG12 VAL A  71      61.750  72.050  62.990  1.00  0.00           H
ATOM    334 HG13 VAL A  71      62.320  71.240  64.490  1.00  0.00           H
ATOM    335  CG2 VAL A  71      63.380  70.060  62.150  1.00  0.00           C
ATOM    336 HG21 VAL A  71      63.280  70.980  61.530  1.00  0.00           H
ATOM    337 HG22 VAL A  71      63.640  69.220  61.480  1.00  0.00           H
ATOM    338 HG23 VAL A  71      64.190  70.250  62.900  1.00  0.00           H
ATOM    339  C   VAL A  71      60.920  68.740  64.660  1.00  0.00           C
ATOM    340  O   VAL A  71      61.170  68.900  65.860  1.00  0.00           O
ATOM    341  N   ALA A  72      59.670  68.530  64.220  1.00  0.00           N
ATOM    342  HN  ALA A  72      59.470  68.350  63.260  1.00  0.00           H
ATOM    343  CA  ALA A  72      58.500  68.630  65.050  1.00  0.00           C
ATOM    344  HA  ALA A  72      58.530  69.590  65.530  1.00  0.00           H
ATOM    345  CB  ALA A  72      57.230  68.480  64.190  1.00  0.00           C
ATOM    346  HB1 ALA A  72      56.350  68.260  64.830  1.00  0.00           H
ATOM    347  HB2 ALA A  72      57.370  67.650  63.470  1.00  0.00           H
ATOM    348  HB3 ALA A  72      56.840  69.270  63.510  1.00  0.00           H
ATOM    349  C   ALA A  72      58.480  67.790  66.280  1.00  0.00           C
ATOM    350  O   ALA A  72      58.160  68.260  67.360  1.00  0.00           O
ATOM    351  N   ILE A  73      58.860  66.500  66.150  1.00  0.00           N
ATOM    352  HN  ILE A  73      59.270  66.250  65.280  1.00  0.00           H
ATOM    353  CA  ILE A  73      58.960  65.560  67.230  1.00  0.00           C
ATOM    354  HA  ILE A  73      58.120  65.860  67.840  1.00  0.00           H
ATOM    355  CB  ILE A  73      58.650  64.150  66.810  1.00  0.00           C
ATOM    356  HB  ILE A  73      57.730  64.150  66.200  1.00  0.00           H
ATOM    357  CG2 ILE A  73      59.770  63.530  65.950  1.00  0.00           C
ATOM    358 HG21 ILE A  73      59.310  62.630  65.500  1.00  0.00           H
ATOM    359 HG22 ILE A  73      60.620  63.150  66.560  1.00  0.00           H
ATOM    360 HG23 ILE A  73      60.120  64.230  65.170  1.00  0.00           H
ATOM    361  CG1 ILE A  73      58.200  63.310  68.020  1.00  0.00           C
ATOM    362 HG11 ILE A  73      57.520  63.900  68.660  1.00  0.00           H
ATOM    363 HG12 ILE A  73      59.070  63.180  68.700  1.00  0.00           H
ATOM    364  CD  ILE A  73      57.350  62.060  67.780  1.00  0.00           C
ATOM    365  HD1 ILE A  73      57.540  61.560  66.800  1.00  0.00           H
ATOM    366  HD2 ILE A  73      56.260  62.230  67.640  1.00  0.00           H
ATOM    367  HD3 ILE A  73      57.390  61.340  68.620  1.00  0.00           H
ATOM    368  C   ILE A  73      60.160  65.710  68.100  1.00  0.00           C
ATOM    369  O   ILE A  73      59.930  65.670  69.310  1.00  0.00           O
ATOM    370  N   VAL A  74      61.370  65.970  67.580  1.00  0.00           N
ATOM    371  HN  VAL A  74      61.360  66.110  66.590  1.00  0.00           H
ATOM    372  CA  VAL A  74      62.580  66.190  68.310  1.00  0.00           C
ATOM    373  HA  VAL A  74      62.790  65.450  69.060  1.00  0.00           H
ATOM    374  CB  VAL A  74      63.790  66.310  67.430  1.00  0.00           C
ATOM    375  HB  VAL A  74      63.520  66.870  66.520  1.00  0.00           H
ATOM    376  CG1 VAL A  74      64.920  67.010  68.200  1.00  0.00           C
ATOM    377 HG11 VAL A  74      64.870  68.120  68.310  1.00  0.00           H
ATOM    378 HG12 VAL A  74      65.920  66.890  67.730  1.00  0.00           H
ATOM    379 HG13 VAL A  74      65.020  66.620  69.240  1.00  0.00           H
ATOM    380  CG2 VAL A  74      64.280  64.880  67.130  1.00  0.00           C
ATOM    381 HG21 VAL A  74      65.340  64.820  66.820  1.00  0.00           H
ATOM    382 HG22 VAL A  74      63.680  64.450  66.300  1.00  0.00           H
ATOM    383 HG23 VAL A  74      64.000  64.340  68.060  1.00  0.00           H
ATOM    384  C   VAL A  74      62.460  67.420  69.140  1.00  0.00           C
ATOM    385  O   VAL A  74      62.790  67.460  70.320  1.00  0.00           O
ATOM    386  N   ALA A  75      61.760  68.480  68.670  1.00  0.00           N
ATOM    387  HN  ALA A  75      61.400  68.520  67.750  1.00  0.00           H
ATOM    388  CA  ALA A  75      61.390  69.670  69.370  1.00  0.00           C
ATOM    389  HA  ALA A  75      62.230  69.950  70.000  1.00  0.00           H
ATOM    390  CB  ALA A  75      61.210  70.720  68.270  1.00  0.00           C
ATOM    391  HB1 ALA A  75      60.350  70.530  67.590  1.00  0.00           H
ATOM    392  HB2 ALA A  75      62.100  70.850  67.620  1.00  0.00           H
ATOM    393  HB3 ALA A  75      61.090  71.710  68.780  1.00  0.00           H
ATOM    394  C   ALA A  75      60.150  69.620  70.200  1.00  0.00           C
ATOM    395  O   ALA A  75      59.820  70.600  70.860  1.00  0.00           O
ATOM    396  N   LEU A  76      59.410  68.500  70.280  1.00  0.00           N
ATOM    397  HN  LEU A  76      59.740  67.730  69.740  1.00  0.00           H
ATOM    398  CA  LEU A  76      58.110  68.320  70.840  1.00  0.00           C
ATOM    399  HA  LEU A  76      57.580  69.160  70.400  1.00  0.00           H
ATOM    400  CB  LEU A  76      57.530  66.930  70.520  1.00  0.00           C
ATOM    401  HB1 LEU A  76      57.980  66.040  71.020  1.00  0.00           H
ATOM    402  HB2 LEU A  76      57.670  66.730  69.440  1.00  0.00           H
ATOM    403  CG  LEU A  76      56.040  66.650  70.810  1.00  0.00           C
ATOM    404  HG  LEU A  76      55.910  66.730  71.910  1.00  0.00           H
ATOM    405  CD1 LEU A  76      55.220  67.820  70.250  1.00  0.00           C
ATOM    406 HD11 LEU A  76      55.390  68.800  70.740  1.00  0.00           H
ATOM    407 HD12 LEU A  76      54.150  67.510  70.260  1.00  0.00           H
ATOM    408 HD13 LEU A  76      55.490  67.980  69.190  1.00  0.00           H
ATOM    409  CD2 LEU A  76      55.570  65.270  70.310  1.00  0.00           C
ATOM    410 HD21 LEU A  76      54.510  65.110  70.580  1.00  0.00           H
ATOM    411 HD22 LEU A  76      56.220  64.470  70.710  1.00  0.00           H
ATOM    412 HD23 LEU A  76      55.660  65.310  69.200  1.00  0.00           H
ATOM    413  C   LEU A  76      57.900  68.630  72.280  1.00  0.00           C
ATOM    414  O   LEU A  76      56.890  69.260  72.580  1.00  0.00           O
ATOM    415  N   PRO A  77      58.750  68.320  73.210  1.00  0.00           N
ATOM    416  CD  PRO A  77      59.650  67.170  73.110  1.00  0.00           C
ATOM    417  HD1 PRO A  77      60.540  67.500  72.540  1.00  0.00           H
ATOM    418  HD2 PRO A  77      59.210  66.320  72.550  1.00  0.00           H
ATOM    419  CA  PRO A  77      58.710  68.840  74.550  1.00  0.00           C
ATOM    420  HA  PRO A  77      57.740  68.620  74.960  1.00  0.00           H
ATOM    421  CB  PRO A  77      59.810  68.080  75.280  1.00  0.00           C
ATOM    422  HB1 PRO A  77      59.630  67.870  76.360  1.00  0.00           H
ATOM    423  HB2 PRO A  77      60.770  68.630  75.210  1.00  0.00           H
ATOM    424  CG  PRO A  77      59.890  66.720  74.560  1.00  0.00           C
ATOM    425  HG1 PRO A  77      60.850  66.220  74.800  1.00  0.00           H
ATOM    426  HG2 PRO A  77      59.040  66.060  74.840  1.00  0.00           H
ATOM    427  C   PRO A  77      59.010  70.300  74.630  1.00  0.00           C
ATOM    428  O   PRO A  77      58.310  71.010  75.340  1.00  0.00           O
ATOM    429  N   LYS A  78      59.950  70.850  73.840  1.00  0.00           N
ATOM    430  HN  LYS A  78      60.490  70.320  73.190  1.00  0.00           H
ATOM    431  CA  LYS A  78      60.180  72.260  73.750  1.00  0.00           C
ATOM    432  HA  LYS A  78      60.380  72.630  74.750  1.00  0.00           H
ATOM    433  CB  LYS A  78      61.500  72.530  73.000  1.00  0.00           C
ATOM    434  HB1 LYS A  78      61.740  73.620  73.040  1.00  0.00           H
ATOM    435  HB2 LYS A  78      61.300  72.350  71.920  1.00  0.00           H
ATOM    436  CG  LYS A  78      62.830  71.980  73.500  1.00  0.00           C
ATOM    437  HG1 LYS A  78      63.660  72.500  72.980  1.00  0.00           H
ATOM    438  HG2 LYS A  78      62.910  70.920  73.150  1.00  0.00           H
ATOM    439  CD  LYS A  78      63.230  72.020  74.980  1.00  0.00           C
ATOM    440  HD1 LYS A  78      62.530  71.350  75.530  1.00  0.00           H
ATOM    441  HD2 LYS A  78      63.090  73.040  75.390  1.00  0.00           H
ATOM    442  CE  LYS A  78      64.660  71.600  75.340  1.00  0.00           C
ATOM    443  HE1 LYS A  78      64.700  70.500  75.160  1.00  0.00           H
ATOM    444  HE2 LYS A  78      64.890  71.810  76.410  1.00  0.00           H
ATOM    445  NZ  LYS A  78      65.720  72.250  74.540  1.00  0.00           N
ATOM    446  HZ1 LYS A  78      65.530  73.270  74.510  1.00  0.00           H
ATOM    447  HZ2 LYS A  78      65.950  71.900  73.590  1.00  0.00           H
ATOM    448  HZ3 LYS A  78      66.590  72.200  75.110  1.00  0.00           H
ATOM    449  C   LYS A  78      59.060  73.050  73.180  1.00  0.00           C
ATOM    450  O   LYS A  78      58.840  74.150  73.700  1.00  0.00           O
ATOM    451  N   ILE A  79      58.270  72.440  72.280  1.00  0.00           N
ATOM    452  HN  ILE A  79      58.590  71.620  71.820  1.00  0.00           H
ATOM    453  CA  ILE A  79      56.980  72.990  71.940  1.00  0.00           C
ATOM    454  HA  ILE A  79      57.200  74.020  71.710  1.00  0.00           H
ATOM    455  CB  ILE A  79      56.430  72.360  70.700  1.00  0.00           C
ATOM    456  HB  ILE A  79      56.470  71.260  70.830  1.00  0.00           H
ATOM    457  CG2 ILE A  79      54.970  72.720  70.370  1.00  0.00           C
ATOM    458 HG21 ILE A  79      54.880  73.830  70.340  1.00  0.00           H
ATOM    459 HG22 ILE A  79      54.170  72.320  71.020  1.00  0.00           H
ATOM    460 HG23 ILE A  79      54.730  72.430  69.330  1.00  0.00           H
ATOM    461  CG1 ILE A  79      57.280  72.750  69.480  1.00  0.00           C
ATOM    462 HG11 ILE A  79      58.350  72.680  69.780  1.00  0.00           H
ATOM    463 HG12 ILE A  79      57.040  73.770  69.110  1.00  0.00           H
ATOM    464  CD  ILE A  79      57.140  71.820  68.270  1.00  0.00           C
ATOM    465  HD1 ILE A  79      57.190  70.720  68.410  1.00  0.00           H
ATOM    466  HD2 ILE A  79      57.910  72.080  67.510  1.00  0.00           H
ATOM    467  HD3 ILE A  79      56.200  72.050  67.730  1.00  0.00           H
ATOM    468  C   ILE A  79      56.050  73.040  73.110  1.00  0.00           C
ATOM    469  O   ILE A  79      55.470  74.090  73.360  1.00  0.00           O
ATOM    470  N   GLN A  80      55.800  71.960  73.880  1.00  0.00           N
ATOM    471  HN  GLN A  80      56.190  71.070  73.660  1.00  0.00           H
ATOM    472  CA  GLN A  80      54.920  71.970  75.000  1.00  0.00           C
ATOM    473  HA  GLN A  80      53.910  72.220  74.690  1.00  0.00           H
ATOM    474  CB  GLN A  80      54.750  70.600  75.670  1.00  0.00           C
ATOM    475  HB1 GLN A  80      55.740  70.100  75.610  1.00  0.00           H
ATOM    476  HB2 GLN A  80      54.050  70.000  75.050  1.00  0.00           H
ATOM    477  CG  GLN A  80      54.460  70.610  77.170  1.00  0.00           C
ATOM    478  HG1 GLN A  80      53.550  71.190  77.410  1.00  0.00           H
ATOM    479  HG2 GLN A  80      55.290  71.000  77.790  1.00  0.00           H
ATOM    480  CD  GLN A  80      54.330  69.210  77.750  1.00  0.00           C
ATOM    481  OE1 GLN A  80      55.310  68.470  77.880  1.00  0.00           O
ATOM    482  NE2 GLN A  80      53.070  68.770  78.040  1.00  0.00           N
ATOM    483 HE21 GLN A  80      52.960  67.890  78.510  1.00  0.00           H
ATOM    484 HE22 GLN A  80      52.420  69.500  78.250  1.00  0.00           H
ATOM    485  C   GLN A  80      55.290  73.010  76.010  1.00  0.00           C
ATOM    486  O   GLN A  80      54.390  73.670  76.510  1.00  0.00           O
ATOM    487  N   ASN A  81      56.600  73.180  76.290  1.00  0.00           N
ATOM    488  HN  ASN A  81      57.230  72.450  76.060  1.00  0.00           H
ATOM    489  CA  ASN A  81      57.150  74.250  77.060  1.00  0.00           C
ATOM    490  HA  ASN A  81      56.690  74.090  78.020  1.00  0.00           H
ATOM    491  CB  ASN A  81      58.680  74.150  77.230  1.00  0.00           C
ATOM    492  HB1 ASN A  81      59.000  74.950  77.940  1.00  0.00           H
ATOM    493  HB2 ASN A  81      59.150  74.190  76.220  1.00  0.00           H
ATOM    494  CG  ASN A  81      59.190  72.840  77.800  1.00  0.00           C
ATOM    495  OD1 ASN A  81      58.420  71.950  78.160  1.00  0.00           O
ATOM    496  ND2 ASN A  81      60.520  72.570  77.690  1.00  0.00           N
ATOM    497 HD21 ASN A  81      60.730  71.650  78.020  1.00  0.00           H
ATOM    498 HD22 ASN A  81      61.210  73.290  77.660  1.00  0.00           H
ATOM    499  C   ASN A  81      56.730  75.630  76.680  1.00  0.00           C
ATOM    500  O   ASN A  81      56.110  76.320  77.500  1.00  0.00           O
ATOM    501  N   GLU A  82      57.010  76.060  75.440  1.00  0.00           N
ATOM    502  HN  GLU A  82      57.630  75.510  74.900  1.00  0.00           H
ATOM    503  CA  GLU A  82      56.720  77.320  74.820  1.00  0.00           C
ATOM    504  HA  GLU A  82      57.330  78.040  75.340  1.00  0.00           H
ATOM    505  CB  GLU A  82      57.280  77.200  73.390  1.00  0.00           C
ATOM    506  HB1 GLU A  82      56.770  77.900  72.700  1.00  0.00           H
ATOM    507  HB2 GLU A  82      57.030  76.220  72.930  1.00  0.00           H
ATOM    508  CG  GLU A  82      58.750  77.580  73.250  1.00  0.00           C
ATOM    509  HG1 GLU A  82      59.160  77.600  72.220  1.00  0.00           H
ATOM    510  HG2 GLU A  82      59.440  76.890  73.800  1.00  0.00           H
ATOM    511  CD  GLU A  82      59.040  79.010  73.700  1.00  0.00           C
ATOM    512  OE1 GLU A  82      60.060  79.270  74.400  1.00  0.00           O
ATOM    513  OE2 GLU A  82      58.360  79.910  73.150  1.00  0.00           O
ATOM    514  C   GLU A  82      55.270  77.670  74.710  1.00  0.00           C
ATOM    515  O   GLU A  82      54.890  78.800  74.990  1.00  0.00           O
ATOM    516  N   LEU A  83      54.420  76.720  74.290  1.00  0.00           N
ATOM    517  HN  LEU A  83      54.900  75.940  73.900  1.00  0.00           H
ATOM    518  CA  LEU A  83      53.030  76.980  74.070  1.00  0.00           C
ATOM    519  HA  LEU A  83      52.710  78.000  73.880  1.00  0.00           H
ATOM    520  CB  LEU A  83      52.540  76.170  72.850  1.00  0.00           C
ATOM    521  HB1 LEU A  83      51.460  76.370  72.710  1.00  0.00           H
ATOM    522  HB2 LEU A  83      52.570  75.080  73.010  1.00  0.00           H
ATOM    523  CG  LEU A  83      53.300  76.410  71.530  1.00  0.00           C
ATOM    524  HG  LEU A  83      54.350  76.050  71.600  1.00  0.00           H
ATOM    525  CD1 LEU A  83      52.580  75.740  70.350  1.00  0.00           C
ATOM    526 HD11 LEU A  83      51.550  76.090  70.150  1.00  0.00           H
ATOM    527 HD12 LEU A  83      52.570  74.630  70.480  1.00  0.00           H
ATOM    528 HD13 LEU A  83      53.190  75.820  69.430  1.00  0.00           H
ATOM    529  CD2 LEU A  83      53.280  77.910  71.190  1.00  0.00           C
ATOM    530 HD21 LEU A  83      52.290  78.380  71.410  1.00  0.00           H
ATOM    531 HD22 LEU A  83      53.510  78.080  70.120  1.00  0.00           H
ATOM    532 HD23 LEU A  83      54.050  78.440  71.790  1.00  0.00           H
ATOM    533  C   LEU A  83      52.180  76.500  75.190  1.00  0.00           C
ATOM    534  O   LEU A  83      50.950  76.600  75.220  1.00  0.00           O
ATOM    535  N   SER A  84      52.850  76.100  76.290  1.00  0.00           N
ATOM    536  HN  SER A  84      53.830  76.250  76.180  1.00  0.00           H
ATOM    537  CA  SER A  84      52.330  75.620  77.530  1.00  0.00           C
ATOM    538  HA  SER A  84      53.240  75.260  77.990  1.00  0.00           H
ATOM    539  CB  SER A  84      51.760  76.700  78.450  1.00  0.00           C
ATOM    540  HB1 SER A  84      51.120  76.310  79.270  1.00  0.00           H
ATOM    541  HB2 SER A  84      51.180  77.400  77.810  1.00  0.00           H
ATOM    542  OG  SER A  84      52.810  77.400  79.090  1.00  0.00           O
ATOM    543  HG1 SER A  84      53.000  76.980  79.940  1.00  0.00           H
ATOM    544  C   SER A  84      51.360  74.490  77.470  1.00  0.00           C
ATOM    545  O   SER A  84      50.280  74.620  78.050  1.00  0.00           O
ATOM    546  N   LEU A  85      51.610  73.470  76.630  1.00  0.00           N
ATOM    547  HN  LEU A  85      52.450  73.290  76.140  1.00  0.00           H
ATOM    548  CA  LEU A  85      50.660  72.430  76.350  1.00  0.00           C
ATOM    549  HA  LEU A  85      49.680  72.880  76.270  1.00  0.00           H
ATOM    550  CB  LEU A  85      51.100  71.810  75.010  1.00  0.00           C
ATOM    551  HB1 LEU A  85      50.450  70.910  74.950  1.00  0.00           H
ATOM    552  HB2 LEU A  85      52.140  71.500  75.230  1.00  0.00           H
ATOM    553  CG  LEU A  85      50.930  72.600  73.710  1.00  0.00           C
ATOM    554  HG  LEU A  85      51.160  73.650  73.970  1.00  0.00           H
ATOM    555  CD1 LEU A  85      51.910  71.960  72.710  1.00  0.00           C
ATOM    556 HD11 LEU A  85      51.890  72.510  71.740  1.00  0.00           H
ATOM    557 HD12 LEU A  85      51.590  70.910  72.520  1.00  0.00           H
ATOM    558 HD13 LEU A  85      52.890  72.010  73.230  1.00  0.00           H
ATOM    559  CD2 LEU A  85      49.470  72.620  73.200  1.00  0.00           C
ATOM    560 HD21 LEU A  85      49.380  73.140  72.230  1.00  0.00           H
ATOM    561 HD22 LEU A  85      48.850  73.140  73.950  1.00  0.00           H
ATOM    562 HD23 LEU A  85      49.270  71.530  73.100  1.00  0.00           H
ATOM    563  C   LEU A  85      50.570  71.410  77.430  1.00  0.00           C
ATOM    564  O   LEU A  85      51.410  71.290  78.320  1.00  0.00           O
ATOM    565  N   SER A  86      49.550  70.540  77.340  1.00  0.00           N
ATOM    566  HN  SER A  86      48.830  70.570  76.650  1.00  0.00           H
ATOM    567  CA  SER A  86      49.370  69.310  78.040  1.00  0.00           C
ATOM    568  HA  SER A  86      49.890  69.430  78.980  1.00  0.00           H
ATOM    569  CB  SER A  86      47.870  69.050  78.210  1.00  0.00           C
ATOM    570  HB1 SER A  86      47.320  69.920  78.620  1.00  0.00           H
ATOM    571  HB2 SER A  86      47.660  68.270  78.980  1.00  0.00           H
ATOM    572  OG  SER A  86      47.200  68.600  77.040  1.00  0.00           O
ATOM    573  HG1 SER A  86      47.090  69.380  76.490  1.00  0.00           H
ATOM    574  C   SER A  86      49.990  68.200  77.260  1.00  0.00           C
ATOM    575  O   SER A  86      50.420  68.320  76.120  1.00  0.00           O
ATOM    576  N   ASP A  87      50.100  67.000  77.860  1.00  0.00           N
ATOM    577  HN  ASP A  87      49.640  66.770  78.710  1.00  0.00           H
ATOM    578  CA  ASP A  87      50.760  65.860  77.290  1.00  0.00           C
ATOM    579  HA  ASP A  87      51.690  66.230  76.900  1.00  0.00           H
ATOM    580  CB  ASP A  87      51.040  64.710  78.280  1.00  0.00           C
ATOM    581  HB1 ASP A  87      51.590  63.830  77.890  1.00  0.00           H
ATOM    582  HB2 ASP A  87      50.080  64.320  78.680  1.00  0.00           H
ATOM    583  CG  ASP A  87      51.820  65.190  79.490  1.00  0.00           C
ATOM    584  OD1 ASP A  87      52.690  66.080  79.330  1.00  0.00           O
ATOM    585  OD2 ASP A  87      51.410  64.810  80.630  1.00  0.00           O
ATOM    586  C   ASP A  87      49.940  65.220  76.220  1.00  0.00           C
ATOM    587  O   ASP A  87      50.460  64.600  75.300  1.00  0.00           O
ATOM    588  N   ALA A  88      48.600  65.360  76.240  1.00  0.00           N
ATOM    589  HN  ALA A  88      48.080  65.770  76.990  1.00  0.00           H
ATOM    590  CA  ALA A  88      47.660  65.100  75.190  1.00  0.00           C
ATOM    591  HA  ALA A  88      47.810  64.100  74.800  1.00  0.00           H
ATOM    592  CB  ALA A  88      46.200  65.220  75.640  1.00  0.00           C
ATOM    593  HB1 ALA A  88      46.020  64.720  76.620  1.00  0.00           H
ATOM    594  HB2 ALA A  88      45.590  64.710  74.860  1.00  0.00           H
ATOM    595  HB3 ALA A  88      45.820  66.260  75.730  1.00  0.00           H
ATOM    596  C   ALA A  88      47.860  66.110  74.110  1.00  0.00           C
ATOM    597  O   ALA A  88      47.830  65.720  72.950  1.00  0.00           O
ATOM    598  N   GLY A  89      48.020  67.400  74.450  1.00  0.00           N
ATOM    599  HN  GLY A  89      47.850  67.620  75.410  1.00  0.00           H
ATOM    600  CA  GLY A  89      48.380  68.470  73.570  1.00  0.00           C
ATOM    601  HA1 GLY A  89      48.510  69.230  74.330  1.00  0.00           H
ATOM    602  HA2 GLY A  89      47.540  68.690  72.930  1.00  0.00           H
ATOM    603  C   GLY A  89      49.610  68.360  72.720  1.00  0.00           C
ATOM    604  O   GLY A  89      49.520  68.450  71.500  1.00  0.00           O
ATOM    605  N   ARG A  90      50.780  68.090  73.310  1.00  0.00           N
ATOM    606  HN  ARG A  90      50.870  68.080  74.310  1.00  0.00           H
ATOM    607  CA  ARG A  90      51.890  67.640  72.530  1.00  0.00           C
ATOM    608  HA  ARG A  90      52.160  68.460  71.890  1.00  0.00           H
ATOM    609  CB  ARG A  90      53.200  67.390  73.310  1.00  0.00           C
ATOM    610  HB1 ARG A  90      53.610  68.400  73.530  1.00  0.00           H
ATOM    611  HB2 ARG A  90      54.040  66.840  72.850  1.00  0.00           H
ATOM    612  CG  ARG A  90      53.020  66.630  74.620  1.00  0.00           C
ATOM    613  HG1 ARG A  90      52.670  65.590  74.420  1.00  0.00           H
ATOM    614  HG2 ARG A  90      52.260  67.170  75.230  1.00  0.00           H
ATOM    615  CD  ARG A  90      54.200  66.380  75.570  1.00  0.00           C
ATOM    616  HD1 ARG A  90      53.940  66.160  76.630  1.00  0.00           H
ATOM    617  HD2 ARG A  90      54.810  67.310  75.510  1.00  0.00           H
ATOM    618  NE  ARG A  90      54.900  65.220  74.970  1.00  0.00           N
ATOM    619  HE  ARG A  90      54.370  64.620  74.380  1.00  0.00           H
ATOM    620  CZ  ARG A  90      56.150  64.800  75.340  1.00  0.00           C
ATOM    621  NH1 ARG A  90      56.740  65.140  76.520  1.00  0.00           N
ATOM    622 HH11 ARG A  90      56.240  65.400  77.350  1.00  0.00           H
ATOM    623 HH12 ARG A  90      57.600  64.680  76.750  1.00  0.00           H
ATOM    624  NH2 ARG A  90      56.840  63.790  74.740  1.00  0.00           N
ATOM    625 HH21 ARG A  90      56.530  63.410  73.860  1.00  0.00           H
ATOM    626 HH22 ARG A  90      57.690  63.460  75.160  1.00  0.00           H
ATOM    627  C   ARG A  90      51.700  66.470  71.630  1.00  0.00           C
ATOM    628  O   ARG A  90      52.050  66.500  70.450  1.00  0.00           O
ATOM    629  N   SER A  91      50.940  65.460  72.090  1.00  0.00           N
ATOM    630  HN  SER A  91      50.610  65.430  73.030  1.00  0.00           H
ATOM    631  CA  SER A  91      50.550  64.300  71.360  1.00  0.00           C
ATOM    632  HA  SER A  91      51.420  63.870  70.890  1.00  0.00           H
ATOM    633  CB  SER A  91      49.890  63.220  72.240  1.00  0.00           C
ATOM    634  HB1 SER A  91      48.900  63.460  72.680  1.00  0.00           H
ATOM    635  HB2 SER A  91      50.570  63.020  73.100  1.00  0.00           H
ATOM    636  OG  SER A  91      49.740  61.990  71.560  1.00  0.00           O
ATOM    637  HG1 SER A  91      50.590  61.560  71.670  1.00  0.00           H
ATOM    638  C   SER A  91      49.720  64.640  70.170  1.00  0.00           C
ATOM    639  O   SER A  91      49.910  64.120  69.070  1.00  0.00           O
ATOM    640  N   TRP A  92      48.750  65.550  70.360  1.00  0.00           N
ATOM    641  HN  TRP A  92      48.450  65.930  71.230  1.00  0.00           H
ATOM    642  CA  TRP A  92      47.940  66.060  69.290  1.00  0.00           C
ATOM    643  HA  TRP A  92      47.460  65.190  68.860  1.00  0.00           H
ATOM    644  CB  TRP A  92      46.790  66.960  69.760  1.00  0.00           C
ATOM    645  HB1 TRP A  92      47.240  67.770  70.360  1.00  0.00           H
ATOM    646  HB2 TRP A  92      46.180  66.380  70.490  1.00  0.00           H
ATOM    647  CG  TRP A  92      45.770  67.540  68.830  1.00  0.00           C
ATOM    648  CD1 TRP A  92      45.460  68.860  68.650  1.00  0.00           C
ATOM    649  HD1 TRP A  92      45.850  69.690  69.220  1.00  0.00           H
ATOM    650  NE1 TRP A  92      44.460  69.030  67.730  1.00  0.00           N
ATOM    651  HE1 TRP A  92      43.920  69.830  67.650  1.00  0.00           H
ATOM    652  CE2 TRP A  92      44.120  67.780  67.270  1.00  0.00           C
ATOM    653  CD2 TRP A  92      44.890  66.850  67.940  1.00  0.00           C
ATOM    654  CE3 TRP A  92      44.770  65.530  67.620  1.00  0.00           C
ATOM    655  HE3 TRP A  92      45.370  64.820  68.160  1.00  0.00           H
ATOM    656  CZ3 TRP A  92      43.860  65.140  66.660  1.00  0.00           C
ATOM    657  HZ3 TRP A  92      43.640  64.120  66.380  1.00  0.00           H
ATOM    658  CZ2 TRP A  92      43.250  67.460  66.280  1.00  0.00           C
ATOM    659  HZ2 TRP A  92      42.590  68.130  65.750  1.00  0.00           H
ATOM    660  CH2 TRP A  92      43.090  66.110  66.060  1.00  0.00           C
ATOM    661  HH2 TRP A  92      42.520  65.820  65.190  1.00  0.00           H
ATOM    662  C   TRP A  92      48.700  66.760  68.220  1.00  0.00           C
ATOM    663  O   TRP A  92      48.250  66.670  67.090  1.00  0.00           O
ATOM    664  N   VAL A  93      49.820  67.470  68.490  1.00  0.00           N
ATOM    665  HN  VAL A  93      50.160  67.630  69.410  1.00  0.00           H
ATOM    666  CA  VAL A  93      50.450  68.130  67.390  1.00  0.00           C
ATOM    667  HA  VAL A  93      49.750  68.800  66.910  1.00  0.00           H
ATOM    668  CB  VAL A  93      51.540  69.000  67.950  1.00  0.00           C
ATOM    669  HB  VAL A  93      52.240  68.350  68.530  1.00  0.00           H
ATOM    670  CG1 VAL A  93      52.270  69.720  66.810  1.00  0.00           C
ATOM    671 HG11 VAL A  93      53.030  69.060  66.340  1.00  0.00           H
ATOM    672 HG12 VAL A  93      52.790  70.650  67.100  1.00  0.00           H
ATOM    673 HG13 VAL A  93      51.580  70.140  66.040  1.00  0.00           H
ATOM    674  CG2 VAL A  93      50.950  70.060  68.900  1.00  0.00           C
ATOM    675 HG21 VAL A  93      51.790  70.360  69.560  1.00  0.00           H
ATOM    676 HG22 VAL A  93      50.130  69.720  69.570  1.00  0.00           H
ATOM    677 HG23 VAL A  93      50.770  70.950  68.250  1.00  0.00           H
ATOM    678  C   VAL A  93      50.880  67.230  66.280  1.00  0.00           C
ATOM    679  O   VAL A  93      50.680  67.530  65.100  1.00  0.00           O
ATOM    680  N   ILE A  94      51.520  66.090  66.590  1.00  0.00           N
ATOM    681  HN  ILE A  94      51.840  66.060  67.540  1.00  0.00           H
ATOM    682  CA  ILE A  94      51.850  64.960  65.770  1.00  0.00           C
ATOM    683  HA  ILE A  94      52.570  65.260  65.030  1.00  0.00           H
ATOM    684  CB  ILE A  94      52.490  63.900  66.610  1.00  0.00           C
ATOM    685  HB  ILE A  94      51.800  63.790  67.470  1.00  0.00           H
ATOM    686  CG2 ILE A  94      52.730  62.560  65.890  1.00  0.00           C
ATOM    687 HG21 ILE A  94      53.330  61.830  66.480  1.00  0.00           H
ATOM    688 HG22 ILE A  94      53.290  62.720  64.940  1.00  0.00           H
ATOM    689 HG23 ILE A  94      51.820  62.050  65.500  1.00  0.00           H
ATOM    690  CG1 ILE A  94      53.810  64.450  67.170  1.00  0.00           C
ATOM    691 HG11 ILE A  94      54.490  63.610  67.450  1.00  0.00           H
ATOM    692 HG12 ILE A  94      53.640  64.940  68.150  1.00  0.00           H
ATOM    693  CD  ILE A  94      54.680  65.370  66.310  1.00  0.00           C
ATOM    694  HD1 ILE A  94      54.330  66.420  66.350  1.00  0.00           H
ATOM    695  HD2 ILE A  94      54.760  65.080  65.240  1.00  0.00           H
ATOM    696  HD3 ILE A  94      55.700  65.390  66.750  1.00  0.00           H
ATOM    697  C   ILE A  94      50.620  64.540  65.050  1.00  0.00           C
ATOM    698  O   ILE A  94      50.600  64.380  63.830  1.00  0.00           O
ATOM    699  N   THR A  95      49.560  64.150  65.780  1.00  0.00           N
ATOM    700  HN  THR A  95      49.710  64.030  66.760  1.00  0.00           H
ATOM    701  CA  THR A  95      48.340  63.560  65.320  1.00  0.00           C
ATOM    702  HA  THR A  95      48.650  62.650  64.830  1.00  0.00           H
ATOM    703  CB  THR A  95      47.500  63.120  66.480  1.00  0.00           C
ATOM    704  HB  THR A  95      47.130  64.030  66.990  1.00  0.00           H
ATOM    705  OG1 THR A  95      48.270  62.330  67.390  1.00  0.00           O
ATOM    706  HG1 THR A  95      48.780  62.950  67.920  1.00  0.00           H
ATOM    707  CG2 THR A  95      46.360  62.200  66.030  1.00  0.00           C
ATOM    708 HG21 THR A  95      45.670  62.600  65.250  1.00  0.00           H
ATOM    709 HG22 THR A  95      45.680  62.090  66.900  1.00  0.00           H
ATOM    710 HG23 THR A  95      46.710  61.190  65.730  1.00  0.00           H
ATOM    711  C   THR A  95      47.630  64.290  64.240  1.00  0.00           C
ATOM    712  O   THR A  95      47.300  63.730  63.200  1.00  0.00           O
ATOM    713  N   ALA A  96      47.390  65.610  64.350  1.00  0.00           N
ATOM    714  HN  ALA A  96      47.750  66.100  65.140  1.00  0.00           H
ATOM    715  CA  ALA A  96      46.730  66.480  63.420  1.00  0.00           C
ATOM    716  HA  ALA A  96      45.700  66.170  63.350  1.00  0.00           H
ATOM    717  CB  ALA A  96      46.720  67.900  64.020  1.00  0.00           C
ATOM    718  HB1 ALA A  96      46.390  68.730  63.350  1.00  0.00           H
ATOM    719  HB2 ALA A  96      47.770  68.040  64.360  1.00  0.00           H
ATOM    720  HB3 ALA A  96      46.010  67.920  64.870  1.00  0.00           H
ATOM    721  C   ALA A  96      47.430  66.600  62.110  1.00  0.00           C
ATOM    722  O   ALA A  96      46.810  66.520  61.050  1.00  0.00           O
ATOM    723  N   TYR A  97      48.760  66.740  62.090  1.00  0.00           N
ATOM    724  HN  TYR A  97      49.280  66.730  62.950  1.00  0.00           H
ATOM    725  CA  TYR A  97      49.530  66.700  60.880  1.00  0.00           C
ATOM    726  HA  TYR A  97      49.140  67.530  60.310  1.00  0.00           H
ATOM    727  CB  TYR A  97      51.040  66.720  61.180  1.00  0.00           C
ATOM    728  HB1 TYR A  97      51.430  65.830  61.730  1.00  0.00           H
ATOM    729  HB2 TYR A  97      51.180  67.600  61.840  1.00  0.00           H
ATOM    730  CG  TYR A  97      51.880  67.000  59.990  1.00  0.00           C
ATOM    731  CD1 TYR A  97      51.470  67.850  58.990  1.00  0.00           C
ATOM    732  HD1 TYR A  97      50.470  68.250  58.880  1.00  0.00           H
ATOM    733  CE1 TYR A  97      52.440  68.250  58.100  1.00  0.00           C
ATOM    734  HE1 TYR A  97      52.070  68.940  57.370  1.00  0.00           H
ATOM    735  CZ  TYR A  97      53.780  67.920  58.150  1.00  0.00           C
ATOM    736  OH  TYR A  97      54.730  68.380  57.210  1.00  0.00           O
ATOM    737  HH  TYR A  97      55.340  68.850  57.770  1.00  0.00           H
ATOM    738  CD2 TYR A  97      53.150  66.480  59.950  1.00  0.00           C
ATOM    739  HD2 TYR A  97      53.400  65.770  60.730  1.00  0.00           H
ATOM    740  CE2 TYR A  97      54.110  67.000  59.120  1.00  0.00           C
ATOM    741  HE2 TYR A  97      55.130  66.640  59.190  1.00  0.00           H
ATOM    742  C   TYR A  97      49.310  65.460  60.070  1.00  0.00           C
ATOM    743  O   TYR A  97      49.070  65.580  58.870  1.00  0.00           O
ATOM    744  N   VAL A  98      49.290  64.260  60.680  1.00  0.00           N
ATOM    745  HN  VAL A  98      49.510  64.100  61.640  1.00  0.00           H
ATOM    746  CA  VAL A  98      49.260  63.050  59.930  1.00  0.00           C
ATOM    747  HA  VAL A  98      49.730  63.330  58.990  1.00  0.00           H
ATOM    748  CB  VAL A  98      50.140  62.000  60.540  1.00  0.00           C
ATOM    749  HB  VAL A  98      50.040  61.120  59.870  1.00  0.00           H
ATOM    750  CG1 VAL A  98      51.620  62.410  60.620  1.00  0.00           C
ATOM    751 HG11 VAL A  98      51.770  63.300  61.260  1.00  0.00           H
ATOM    752 HG12 VAL A  98      52.130  62.630  59.650  1.00  0.00           H
ATOM    753 HG13 VAL A  98      52.340  61.630  60.940  1.00  0.00           H
ATOM    754  CG2 VAL A  98      49.530  61.550  61.880  1.00  0.00           C
ATOM    755 HG21 VAL A  98      49.810  62.360  62.600  1.00  0.00           H
ATOM    756 HG22 VAL A  98      50.070  60.650  62.240  1.00  0.00           H
ATOM    757 HG23 VAL A  98      48.430  61.390  61.870  1.00  0.00           H
ATOM    758  C   VAL A  98      47.900  62.510  59.630  1.00  0.00           C
ATOM    759  O   VAL A  98      47.690  61.750  58.690  1.00  0.00           O
ATOM    760  N   LEU A  99      46.840  63.010  60.280  1.00  0.00           N
ATOM    761  HN  LEU A  99      47.080  63.560  61.080  1.00  0.00           H
ATOM    762  CA  LEU A  99      45.450  62.980  59.960  1.00  0.00           C
ATOM    763  HA  LEU A  99      45.130  61.950  59.910  1.00  0.00           H
ATOM    764  CB  LEU A  99      44.570  63.610  61.060  1.00  0.00           C
ATOM    765  HB1 LEU A  99      44.760  64.690  61.200  1.00  0.00           H
ATOM    766  HB2 LEU A  99      44.850  63.100  62.010  1.00  0.00           H
ATOM    767  CG  LEU A  99      43.060  63.390  60.900  1.00  0.00           C
ATOM    768  HG  LEU A  99      42.810  63.910  59.940  1.00  0.00           H
ATOM    769  CD1 LEU A  99      42.620  61.920  60.720  1.00  0.00           C
ATOM    770 HD11 LEU A  99      41.530  61.760  60.640  1.00  0.00           H
ATOM    771 HD12 LEU A  99      43.070  61.390  61.590  1.00  0.00           H
ATOM    772 HD13 LEU A  99      42.950  61.420  59.790  1.00  0.00           H
ATOM    773  CD2 LEU A  99      42.270  64.050  62.040  1.00  0.00           C
ATOM    774 HD21 LEU A  99      42.620  65.100  62.150  1.00  0.00           H
ATOM    775 HD22 LEU A  99      42.460  63.480  62.980  1.00  0.00           H
ATOM    776 HD23 LEU A  99      41.200  63.980  61.780  1.00  0.00           H
ATOM    777  C   LEU A  99      45.200  63.610  58.630  1.00  0.00           C
ATOM    778  O   LEU A  99      44.710  62.950  57.720  1.00  0.00           O
ATOM    779  N   THR A 100      45.770  64.820  58.470  1.00  0.00           N
ATOM    780  HN  THR A 100      46.140  65.320  59.250  1.00  0.00           H
ATOM    781  CA  THR A 100      45.710  65.560  57.250  1.00  0.00           C
ATOM    782  HA  THR A 100      44.690  65.450  56.920  1.00  0.00           H
ATOM    783  CB  THR A 100      46.010  67.020  57.450  1.00  0.00           C
ATOM    784  HB  THR A 100      47.000  67.170  57.940  1.00  0.00           H
ATOM    785  OG1 THR A 100      45.160  67.590  58.430  1.00  0.00           O
ATOM    786  HG1 THR A 100      45.370  67.150  59.250  1.00  0.00           H
ATOM    787  CG2 THR A 100      46.100  67.920  56.210  1.00  0.00           C
ATOM    788 HG21 THR A 100      45.290  67.560  55.540  1.00  0.00           H
ATOM    789 HG22 THR A 100      47.030  67.710  55.640  1.00  0.00           H
ATOM    790 HG23 THR A 100      45.870  68.980  56.470  1.00  0.00           H
ATOM    791  C   THR A 100      46.500  64.920  56.160  1.00  0.00           C
ATOM    792  O   THR A 100      46.140  64.970  54.990  1.00  0.00           O
ATOM    793  N   PHE A 101      47.660  64.340  56.550  1.00  0.00           N
ATOM    794  HN  PHE A 101      47.930  64.550  57.490  1.00  0.00           H
ATOM    795  CA  PHE A 101      48.470  63.680  55.580  1.00  0.00           C
ATOM    796  HA  PHE A 101      48.500  64.330  54.720  1.00  0.00           H
ATOM    797  CB  PHE A 101      49.940  63.700  56.030  1.00  0.00           C
ATOM    798  HB1 PHE A 101      50.080  63.240  57.030  1.00  0.00           H
ATOM    799  HB2 PHE A 101      50.140  64.790  56.140  1.00  0.00           H
ATOM    800  CG  PHE A 101      50.840  63.090  55.020  1.00  0.00           C
ATOM    801  CD1 PHE A 101      51.520  61.920  55.280  1.00  0.00           C
ATOM    802  HD1 PHE A 101      51.370  61.450  56.240  1.00  0.00           H
ATOM    803  CE1 PHE A 101      52.410  61.450  54.340  1.00  0.00           C
ATOM    804  HE1 PHE A 101      53.020  60.590  54.540  1.00  0.00           H
ATOM    805  CZ  PHE A 101      52.660  62.150  53.190  1.00  0.00           C
ATOM    806  HZ  PHE A 101      53.370  61.810  52.450  1.00  0.00           H
ATOM    807  CD2 PHE A 101      51.060  63.810  53.870  1.00  0.00           C
ATOM    808  HD2 PHE A 101      50.590  64.770  53.770  1.00  0.00           H
ATOM    809  CE2 PHE A 101      51.990  63.330  52.970  1.00  0.00           C
ATOM    810  HE2 PHE A 101      52.250  63.950  52.120  1.00  0.00           H
ATOM    811  C   PHE A 101      47.970  62.330  55.170  1.00  0.00           C
ATOM    812  O   PHE A 101      47.970  61.980  53.990  1.00  0.00           O
ATOM    813  N   GLY A 102      47.360  61.540  56.060  1.00  0.00           N
ATOM    814  HN  GLY A 102      47.300  61.760  57.030  1.00  0.00           H
ATOM    815  CA  GLY A 102      46.900  60.220  55.780  1.00  0.00           C
ATOM    816  HA1 GLY A 102      46.810  59.650  56.690  1.00  0.00           H
ATOM    817  HA2 GLY A 102      47.580  59.710  55.110  1.00  0.00           H
ATOM    818  C   GLY A 102      45.610  60.290  55.030  1.00  0.00           C
ATOM    819  O   GLY A 102      45.290  59.350  54.310  1.00  0.00           O
ATOM    820  N   GLY A 103      44.740  61.280  55.300  1.00  0.00           N
ATOM    821  HN  GLY A 103      44.950  61.910  56.040  1.00  0.00           H
ATOM    822  CA  GLY A 103      43.450  61.500  54.720  1.00  0.00           C
ATOM    823  HA1 GLY A 103      43.010  62.310  55.270  1.00  0.00           H
ATOM    824  HA2 GLY A 103      42.840  60.600  54.720  1.00  0.00           H
ATOM    825  C   GLY A 103      43.480  61.900  53.290  1.00  0.00           C
ATOM    826  O   GLY A 103      42.800  61.360  52.420  1.00  0.00           O
ATOM    827  N   LEU A 104      44.360  62.880  52.990  1.00  0.00           N
ATOM    828  HN  LEU A 104      44.960  63.190  53.720  1.00  0.00           H
ATOM    829  CA  LEU A 104      44.330  63.500  51.700  1.00  0.00           C
ATOM    830  HA  LEU A 104      43.390  63.300  51.200  1.00  0.00           H
ATOM    831  CB  LEU A 104      44.750  64.970  51.760  1.00  0.00           C
ATOM    832  HB1 LEU A 104      44.900  65.420  50.750  1.00  0.00           H
ATOM    833  HB2 LEU A 104      45.700  65.040  52.340  1.00  0.00           H
ATOM    834  CG  LEU A 104      43.730  65.890  52.440  1.00  0.00           C
ATOM    835  HG  LEU A 104      43.580  65.510  53.480  1.00  0.00           H
ATOM    836  CD1 LEU A 104      44.250  67.340  52.530  1.00  0.00           C
ATOM    837 HD11 LEU A 104      43.710  67.880  53.340  1.00  0.00           H
ATOM    838 HD12 LEU A 104      44.010  67.940  51.630  1.00  0.00           H
ATOM    839 HD13 LEU A 104      45.330  67.400  52.760  1.00  0.00           H
ATOM    840  CD2 LEU A 104      42.370  65.680  51.750  1.00  0.00           C
ATOM    841 HD21 LEU A 104      41.610  66.330  52.230  1.00  0.00           H
ATOM    842 HD22 LEU A 104      42.030  64.640  51.940  1.00  0.00           H
ATOM    843 HD23 LEU A 104      42.480  65.850  50.660  1.00  0.00           H
ATOM    844  C   LEU A 104      45.280  62.890  50.720  1.00  0.00           C
ATOM    845  O   LEU A 104      45.320  63.140  49.520  1.00  0.00           O
ATOM    846  N   MET A 105      46.180  61.930  51.020  1.00  0.00           N
ATOM    847  HN  MET A 105      46.260  61.650  51.970  1.00  0.00           H
ATOM    848  CA  MET A 105      47.190  61.460  50.130  1.00  0.00           C
ATOM    849  HA  MET A 105      47.710  62.320  49.730  1.00  0.00           H
ATOM    850  CB  MET A 105      48.240  60.660  50.920  1.00  0.00           C
ATOM    851  HB1 MET A 105      48.700  61.420  51.580  1.00  0.00           H
ATOM    852  HB2 MET A 105      48.940  60.150  50.230  1.00  0.00           H
ATOM    853  CG  MET A 105      47.650  59.570  51.820  1.00  0.00           C
ATOM    854  HG1 MET A 105      46.890  58.990  51.250  1.00  0.00           H
ATOM    855  HG2 MET A 105      47.370  60.120  52.740  1.00  0.00           H
ATOM    856  SD  MET A 105      48.880  58.290  52.200  1.00  0.00           S
ATOM    857  CE  MET A 105      50.020  59.350  53.140  1.00  0.00           C
ATOM    858  HE1 MET A 105      50.440  60.080  52.420  1.00  0.00           H
ATOM    859  HE2 MET A 105      50.830  58.750  53.600  1.00  0.00           H
ATOM    860  HE3 MET A 105      49.600  59.860  54.030  1.00  0.00           H
ATOM    861  C   MET A 105      46.740  60.640  48.970  1.00  0.00           C
ATOM    862  O   MET A 105      47.250  60.750  47.860  1.00  0.00           O
ATOM    863  N   LEU A 106      45.660  59.850  49.060  1.00  0.00           N
ATOM    864  HN  LEU A 106      45.240  59.760  49.960  1.00  0.00           H
ATOM    865  CA  LEU A 106      45.010  59.020  48.090  1.00  0.00           C
ATOM    866  HA  LEU A 106      45.810  58.640  47.470  1.00  0.00           H
ATOM    867  CB  LEU A 106      44.240  57.870  48.750  1.00  0.00           C
ATOM    868  HB1 LEU A 106      43.400  58.300  49.340  1.00  0.00           H
ATOM    869  HB2 LEU A 106      45.010  57.440  49.420  1.00  0.00           H
ATOM    870  CG  LEU A 106      43.720  56.760  47.820  1.00  0.00           C
ATOM    871  HG  LEU A 106      42.990  57.150  47.080  1.00  0.00           H
ATOM    872  CD1 LEU A 106      44.960  56.270  47.040  1.00  0.00           C
ATOM    873 HD11 LEU A 106      45.540  56.980  46.410  1.00  0.00           H
ATOM    874 HD12 LEU A 106      44.690  55.440  46.350  1.00  0.00           H
ATOM    875 HD13 LEU A 106      45.680  55.850  47.780  1.00  0.00           H
ATOM    876  CD2 LEU A 106      43.270  55.560  48.680  1.00  0.00           C
ATOM    877 HD21 LEU A 106      42.310  55.860  49.160  1.00  0.00           H
ATOM    878 HD22 LEU A 106      44.140  55.500  49.370  1.00  0.00           H
ATOM    879 HD23 LEU A 106      43.160  54.660  48.050  1.00  0.00           H
ATOM    880  C   LEU A 106      44.200  59.810  47.120  1.00  0.00           C
ATOM    881  O   LEU A 106      43.860  59.380  46.020  1.00  0.00           O
ATOM    882  N   LEU A 107      43.870  61.070  47.480  1.00  0.00           N
ATOM    883  HN  LEU A 107      44.110  61.580  48.300  1.00  0.00           H
ATOM    884  CA  LEU A 107      43.260  61.980  46.570  1.00  0.00           C
ATOM    885  HA  LEU A 107      42.480  61.430  46.070  1.00  0.00           H
ATOM    886  CB  LEU A 107      42.430  63.040  47.320  1.00  0.00           C
ATOM    887  HB1 LEU A 107      43.160  63.500  48.020  1.00  0.00           H
ATOM    888  HB2 LEU A 107      41.570  62.750  47.960  1.00  0.00           H
ATOM    889  CG  LEU A 107      41.960  64.180  46.390  1.00  0.00           C
ATOM    890  HG  LEU A 107      42.850  64.680  45.940  1.00  0.00           H
ATOM    891  CD1 LEU A 107      40.970  63.730  45.310  1.00  0.00           C
ATOM    892 HD11 LEU A 107      41.370  63.060  44.520  1.00  0.00           H
ATOM    893 HD12 LEU A 107      40.460  64.560  44.790  1.00  0.00           H
ATOM    894 HD13 LEU A 107      40.150  63.100  45.720  1.00  0.00           H
ATOM    895  CD2 LEU A 107      41.140  65.100  47.310  1.00  0.00           C
ATOM    896 HD21 LEU A 107      40.310  64.490  47.740  1.00  0.00           H
ATOM    897 HD22 LEU A 107      40.590  65.770  46.620  1.00  0.00           H
ATOM    898 HD23 LEU A 107      41.650  65.590  48.160  1.00  0.00           H
ATOM    899  C   LEU A 107      44.240  62.490  45.570  1.00  0.00           C
ATOM    900  O   LEU A 107      44.110  62.760  44.380  1.00  0.00           O
ATOM    901  N   GLY A 108      45.470  62.560  46.120  1.00  0.00           N
ATOM    902  HN  GLY A 108      45.510  62.160  47.030  1.00  0.00           H
ATOM    903  CA  GLY A 108      46.650  63.150  45.570  1.00  0.00           C
ATOM    904  HA1 GLY A 108      47.320  63.040  46.410  1.00  0.00           H
ATOM    905  HA2 GLY A 108      46.550  64.200  45.370  1.00  0.00           H
ATOM    906  C   GLY A 108      47.170  62.590  44.290  1.00  0.00           C
ATOM    907  O   GLY A 108      47.610  63.330  43.410  1.00  0.00           O
ATOM    908  N   GLY A 109      47.130  61.260  44.080  1.00  0.00           N
ATOM    909  HN  GLY A 109      46.730  60.730  44.830  1.00  0.00           H
ATOM    910  CA  GLY A 109      47.300  60.600  42.820  1.00  0.00           C
ATOM    911  HA1 GLY A 109      46.990  59.590  43.030  1.00  0.00           H
ATOM    912  HA2 GLY A 109      48.290  60.810  42.450  1.00  0.00           H
ATOM    913  C   GLY A 109      46.390  61.010  41.720  1.00  0.00           C
ATOM    914  O   GLY A 109      46.870  61.650  40.790  1.00  0.00           O
ATOM    915  N   ARG A 110      45.070  60.770  41.780  1.00  0.00           N
ATOM    916  HN  ARG A 110      44.700  60.250  42.550  1.00  0.00           H
ATOM    917  CA  ARG A 110      44.180  61.280  40.790  1.00  0.00           C
ATOM    918  HA  ARG A 110      44.440  60.880  39.820  1.00  0.00           H
ATOM    919  CB  ARG A 110      42.730  60.830  41.010  1.00  0.00           C
ATOM    920  HB1 ARG A 110      42.430  61.290  41.980  1.00  0.00           H
ATOM    921  HB2 ARG A 110      42.720  59.730  41.100  1.00  0.00           H
ATOM    922  CG  ARG A 110      41.730  61.280  39.930  1.00  0.00           C
ATOM    923  HG1 ARG A 110      41.530  62.370  40.030  1.00  0.00           H
ATOM    924  HG2 ARG A 110      40.800  60.760  40.250  1.00  0.00           H
ATOM    925  CD  ARG A 110      42.140  61.030  38.480  1.00  0.00           C
ATOM    926  HD1 ARG A 110      43.170  61.310  38.160  1.00  0.00           H
ATOM    927  HD2 ARG A 110      41.530  61.740  37.880  1.00  0.00           H
ATOM    928  NE  ARG A 110      41.900  59.620  38.070  1.00  0.00           N
ATOM    929  HE  ARG A 110      41.130  59.170  38.500  1.00  0.00           H
ATOM    930  CZ  ARG A 110      42.740  58.770  37.400  1.00  0.00           C
ATOM    931  NH1 ARG A 110      43.930  59.180  36.870  1.00  0.00           N
ATOM    932 HH11 ARG A 110      44.160  60.140  37.050  1.00  0.00           H
ATOM    933 HH12 ARG A 110      44.540  58.520  36.440  1.00  0.00           H
ATOM    934  NH2 ARG A 110      42.450  57.440  37.350  1.00  0.00           N
ATOM    935 HH21 ARG A 110      41.870  56.990  38.030  1.00  0.00           H
ATOM    936 HH22 ARG A 110      43.140  56.770  37.100  1.00  0.00           H
ATOM    937  C   ARG A 110      44.130  62.760  40.610  1.00  0.00           C
ATOM    938  O   ARG A 110      44.050  63.270  39.490  1.00  0.00           O
ATOM    939  N   LEU A 111      44.260  63.590  41.660  1.00  0.00           N
ATOM    940  HN  LEU A 111      44.270  63.210  42.590  1.00  0.00           H
ATOM    941  CA  LEU A 111      44.170  65.010  41.600  1.00  0.00           C
ATOM    942  HA  LEU A 111      43.290  65.170  40.990  1.00  0.00           H
ATOM    943  CB  LEU A 111      44.020  65.640  42.990  1.00  0.00           C
ATOM    944  HB1 LEU A 111      44.980  65.630  43.550  1.00  0.00           H
ATOM    945  HB2 LEU A 111      43.410  65.010  43.680  1.00  0.00           H
ATOM    946  CG  LEU A 111      43.770  67.150  43.090  1.00  0.00           C
ATOM    947  HG  LEU A 111      44.580  67.750  42.620  1.00  0.00           H
ATOM    948  CD1 LEU A 111      42.480  67.550  42.360  1.00  0.00           C
ATOM    949 HD11 LEU A 111      42.530  67.180  41.320  1.00  0.00           H
ATOM    950 HD12 LEU A 111      42.380  68.660  42.350  1.00  0.00           H
ATOM    951 HD13 LEU A 111      41.580  67.140  42.870  1.00  0.00           H
ATOM    952  CD2 LEU A 111      43.800  67.510  44.590  1.00  0.00           C
ATOM    953 HD21 LEU A 111      43.390  68.530  44.710  1.00  0.00           H
ATOM    954 HD22 LEU A 111      44.810  67.480  45.060  1.00  0.00           H
ATOM    955 HD23 LEU A 111      43.110  66.810  45.100  1.00  0.00           H
ATOM    956  C   LEU A 111      45.130  65.750  40.730  1.00  0.00           C
ATOM    957  O   LEU A 111      44.790  66.770  40.130  1.00  0.00           O
ATOM    958  N   GLY A 112      46.390  65.290  40.670  1.00  0.00           N
ATOM    959  HN  GLY A 112      46.670  64.480  41.180  1.00  0.00           H
ATOM    960  CA  GLY A 112      47.330  65.850  39.750  1.00  0.00           C
ATOM    961  HA1 GLY A 112      48.210  65.320  40.070  1.00  0.00           H
ATOM    962  HA2 GLY A 112      47.360  66.920  39.900  1.00  0.00           H
ATOM    963  C   GLY A 112      47.030  65.730  38.290  1.00  0.00           C
ATOM    964  O   GLY A 112      47.580  66.550  37.560  1.00  0.00           O
ATOM    965  N   ASP A 113      46.250  64.740  37.840  1.00  0.00           N
ATOM    966  HN  ASP A 113      45.890  64.030  38.440  1.00  0.00           H
ATOM    967  CA  ASP A 113      45.690  64.750  36.530  1.00  0.00           C
ATOM    968  HA  ASP A 113      46.600  64.740  35.960  1.00  0.00           H
ATOM    969  CB  ASP A 113      44.820  63.500  36.290  1.00  0.00           C
ATOM    970  HB1 ASP A 113      44.450  63.670  35.250  1.00  0.00           H
ATOM    971  HB2 ASP A 113      43.970  63.510  37.010  1.00  0.00           H
ATOM    972  CG  ASP A 113      45.570  62.190  36.380  1.00  0.00           C
ATOM    973  OD1 ASP A 113      45.350  61.380  37.320  1.00  0.00           O
ATOM    974  OD2 ASP A 113      46.470  62.050  35.500  1.00  0.00           O
ATOM    975  C   ASP A 113      44.830  65.950  36.310  1.00  0.00           C
ATOM    976  O   ASP A 113      44.980  66.530  35.240  1.00  0.00           O
ATOM    977  N   THR A 114      43.910  66.330  37.220  1.00  0.00           N
ATOM    978  HN  THR A 114      43.690  65.800  38.030  1.00  0.00           H
ATOM    979  CA  THR A 114      42.980  67.400  37.040  1.00  0.00           C
ATOM    980  HA  THR A 114      42.580  67.190  36.060  1.00  0.00           H
ATOM    981  CB  THR A 114      41.820  67.280  37.990  1.00  0.00           C
ATOM    982  HB  THR A 114      42.210  67.530  39.000  1.00  0.00           H
ATOM    983  OG1 THR A 114      41.160  66.020  37.940  1.00  0.00           O
ATOM    984  HG1 THR A 114      41.030  65.960  36.990  1.00  0.00           H
ATOM    985  CG2 THR A 114      40.760  68.340  37.650  1.00  0.00           C
ATOM    986 HG21 THR A 114      39.810  68.120  38.170  1.00  0.00           H
ATOM    987 HG22 THR A 114      40.330  68.160  36.650  1.00  0.00           H
ATOM    988 HG23 THR A 114      41.000  69.400  37.920  1.00  0.00           H
ATOM    989  C   THR A 114      43.600  68.750  36.910  1.00  0.00           C
ATOM    990  O   THR A 114      43.220  69.640  36.160  1.00  0.00           O
ATOM    991  N   ILE A 115      44.630  68.980  37.750  1.00  0.00           N
ATOM    992  HN  ILE A 115      44.880  68.230  38.350  1.00  0.00           H
ATOM    993  CA  ILE A 115      45.110  70.310  37.960  1.00  0.00           C
ATOM    994  HA  ILE A 115      44.460  71.010  37.450  1.00  0.00           H
ATOM    995  CB  ILE A 115      45.020  70.580  39.440  1.00  0.00           C
ATOM    996  HB  ILE A 115      45.730  69.890  39.950  1.00  0.00           H
ATOM    997  CG2 ILE A 115      45.430  72.040  39.670  1.00  0.00           C
ATOM    998 HG21 ILE A 115      45.510  72.100  40.780  1.00  0.00           H
ATOM    999 HG22 ILE A 115      44.720  72.750  39.200  1.00  0.00           H
ATOM   1000 HG23 ILE A 115      46.490  72.160  39.350  1.00  0.00           H
ATOM   1001  CG1 ILE A 115      43.610  70.460  40.040  1.00  0.00           C
ATOM   1002 HG11 ILE A 115      43.850  70.770  41.080  1.00  0.00           H
ATOM   1003 HG12 ILE A 115      43.270  69.400  39.990  1.00  0.00           H
ATOM   1004  CD  ILE A 115      42.510  71.400  39.550  1.00  0.00           C
ATOM   1005  HD1 ILE A 115      42.440  71.180  38.460  1.00  0.00           H
ATOM   1006  HD2 ILE A 115      42.740  72.450  39.810  1.00  0.00           H
ATOM   1007  HD3 ILE A 115      41.550  71.110  40.020  1.00  0.00           H
ATOM   1008  C   ILE A 115      46.420  70.480  37.280  1.00  0.00           C
ATOM   1009  O   ILE A 115      46.740  71.640  37.000  1.00  0.00           O
ATOM   1010  N   GLY A 116      47.200  69.440  36.940  1.00  0.00           N
ATOM   1011  HN  GLY A 116      46.750  68.560  37.090  1.00  0.00           H
ATOM   1012  CA  GLY A 116      48.490  69.520  36.320  1.00  0.00           C
ATOM   1013  HA1 GLY A 116      48.760  70.510  35.970  1.00  0.00           H
ATOM   1014  HA2 GLY A 116      48.430  68.900  35.440  1.00  0.00           H
ATOM   1015  C   GLY A 116      49.570  69.220  37.300  1.00  0.00           C
ATOM   1016  O   GLY A 116      49.710  69.810  38.370  1.00  0.00           O
ATOM   1017  N   ARG A 117      50.420  68.210  37.040  1.00  0.00           N
ATOM   1018  HN  ARG A 117      50.490  67.880  36.100  1.00  0.00           H
ATOM   1019  CA  ARG A 117      51.400  67.780  37.990  1.00  0.00           C
ATOM   1020  HA  ARG A 117      50.840  67.670  38.910  1.00  0.00           H
ATOM   1021  CB  ARG A 117      51.700  66.300  37.680  1.00  0.00           C
ATOM   1022  HB1 ARG A 117      52.400  65.880  38.430  1.00  0.00           H
ATOM   1023  HB2 ARG A 117      52.260  66.270  36.720  1.00  0.00           H
ATOM   1024  CG  ARG A 117      50.550  65.310  37.760  1.00  0.00           C
ATOM   1025  HG1 ARG A 117      49.900  65.440  36.870  1.00  0.00           H
ATOM   1026  HG2 ARG A 117      49.980  65.600  38.670  1.00  0.00           H
ATOM   1027  CD  ARG A 117      51.110  63.880  37.740  1.00  0.00           C
ATOM   1028  HD1 ARG A 117      52.100  63.640  38.180  1.00  0.00           H
ATOM   1029  HD2 ARG A 117      51.230  63.660  36.660  1.00  0.00           H
ATOM   1030  NE  ARG A 117      50.010  63.070  38.330  1.00  0.00           N
ATOM   1031  HE  ARG A 117      49.830  63.010  39.310  1.00  0.00           H
ATOM   1032  CZ  ARG A 117      49.020  62.560  37.530  1.00  0.00           C
ATOM   1033  NH1 ARG A 117      49.020  62.590  36.160  1.00  0.00           N
ATOM   1034 HH11 ARG A 117      49.590  63.270  35.710  1.00  0.00           H
ATOM   1035 HH12 ARG A 117      48.110  62.410  35.790  1.00  0.00           H
ATOM   1036  NH2 ARG A 117      48.010  61.930  38.190  1.00  0.00           N
ATOM   1037 HH21 ARG A 117      47.820  62.030  39.170  1.00  0.00           H
ATOM   1038 HH22 ARG A 117      47.170  61.530  37.820  1.00  0.00           H
ATOM   1039  C   ARG A 117      52.520  68.710  38.280  1.00  0.00           C
ATOM   1040  O   ARG A 117      52.910  68.800  39.440  1.00  0.00           O
ATOM   1041  N   LYS A 118      53.070  69.390  37.260  1.00  0.00           N
ATOM   1042  HN  LYS A 118      52.830  69.320  36.290  1.00  0.00           H
ATOM   1043  CA  LYS A 118      54.150  70.290  37.530  1.00  0.00           C
ATOM   1044  HA  LYS A 118      54.840  69.730  38.140  1.00  0.00           H
ATOM   1045  CB  LYS A 118      54.870  70.610  36.210  1.00  0.00           C
ATOM   1046  HB1 LYS A 118      54.070  70.950  35.530  1.00  0.00           H
ATOM   1047  HB2 LYS A 118      55.410  69.740  35.770  1.00  0.00           H
ATOM   1048  CG  LYS A 118      56.040  71.570  36.430  1.00  0.00           C
ATOM   1049  HG1 LYS A 118      56.850  71.140  35.810  1.00  0.00           H
ATOM   1050  HG2 LYS A 118      56.470  71.560  37.460  1.00  0.00           H
ATOM   1051  CD  LYS A 118      55.640  73.010  36.110  1.00  0.00           C
ATOM   1052  HD1 LYS A 118      56.480  73.710  36.260  1.00  0.00           H
ATOM   1053  HD2 LYS A 118      54.990  73.380  36.930  1.00  0.00           H
ATOM   1054  CE  LYS A 118      55.100  73.310  34.710  1.00  0.00           C
ATOM   1055  HE1 LYS A 118      54.000  73.140  34.770  1.00  0.00           H
ATOM   1056  HE2 LYS A 118      55.580  72.590  34.010  1.00  0.00           H
ATOM   1057  NZ  LYS A 118      55.460  74.680  34.260  1.00  0.00           N
ATOM   1058  HZ1 LYS A 118      56.480  74.840  34.170  1.00  0.00           H
ATOM   1059  HZ2 LYS A 118      55.120  75.320  35.010  1.00  0.00           H
ATOM   1060  HZ3 LYS A 118      55.030  75.050  33.400  1.00  0.00           H
ATOM   1061  C   LYS A 118      53.760  71.460  38.360  1.00  0.00           C
ATOM   1062  O   LYS A 118      54.400  71.800  39.360  1.00  0.00           O
ATOM   1063  N   ARG A 119      52.660  72.150  38.000  1.00  0.00           N
ATOM   1064  HN  ARG A 119      52.090  71.880  37.230  1.00  0.00           H
ATOM   1065  CA  ARG A 119      52.150  73.220  38.810  1.00  0.00           C
ATOM   1066  HA  ARG A 119      53.000  73.850  39.010  1.00  0.00           H
ATOM   1067  CB  ARG A 119      51.240  74.160  38.000  1.00  0.00           C
ATOM   1068  HB1 ARG A 119      51.850  74.640  37.210  1.00  0.00           H
ATOM   1069  HB2 ARG A 119      50.960  74.990  38.690  1.00  0.00           H
ATOM   1070  CG  ARG A 119      49.900  73.640  37.470  1.00  0.00           C
ATOM   1071  HG1 ARG A 119      49.240  73.210  38.260  1.00  0.00           H
ATOM   1072  HG2 ARG A 119      50.050  72.800  36.760  1.00  0.00           H
ATOM   1073  CD  ARG A 119      49.160  74.740  36.720  1.00  0.00           C
ATOM   1074  HD1 ARG A 119      49.540  74.840  35.680  1.00  0.00           H
ATOM   1075  HD2 ARG A 119      49.180  75.740  37.210  1.00  0.00           H
ATOM   1076  NE  ARG A 119      47.750  74.290  36.510  1.00  0.00           N
ATOM   1077  HE  ARG A 119      47.530  73.340  36.700  1.00  0.00           H
ATOM   1078  CZ  ARG A 119      46.710  75.120  36.220  1.00  0.00           C
ATOM   1079  NH1 ARG A 119      46.910  76.460  36.030  1.00  0.00           N
ATOM   1080 HH11 ARG A 119      47.850  76.770  35.940  1.00  0.00           H
ATOM   1081 HH12 ARG A 119      46.310  77.260  35.960  1.00  0.00           H
ATOM   1082  NH2 ARG A 119      45.440  74.650  36.080  1.00  0.00           N
ATOM   1083 HH21 ARG A 119      45.350  73.650  36.180  1.00  0.00           H
ATOM   1084 HH22 ARG A 119      44.670  75.280  36.000  1.00  0.00           H
ATOM   1085  C   ARG A 119      51.560  72.790  40.110  1.00  0.00           C
ATOM   1086  O   ARG A 119      51.560  73.630  41.000  1.00  0.00           O
ATOM   1087  N   THR A 120      51.100  71.530  40.240  1.00  0.00           N
ATOM   1088  HN  THR A 120      51.240  70.950  39.440  1.00  0.00           H
ATOM   1089  CA  THR A 120      50.590  71.040  41.480  1.00  0.00           C
ATOM   1090  HA  THR A 120      50.040  71.740  42.080  1.00  0.00           H
ATOM   1091  CB  THR A 120      49.670  69.870  41.300  1.00  0.00           C
ATOM   1092  HB  THR A 120      50.240  69.210  40.610  1.00  0.00           H
ATOM   1093  OG1 THR A 120      48.450  70.240  40.680  1.00  0.00           O
ATOM   1094  HG1 THR A 120      48.710  70.280  39.750  1.00  0.00           H
ATOM   1095  CG2 THR A 120      49.140  69.220  42.590  1.00  0.00           C
ATOM   1096 HG21 THR A 120      48.290  68.520  42.440  1.00  0.00           H
ATOM   1097 HG22 THR A 120      48.680  69.870  43.360  1.00  0.00           H
ATOM   1098 HG23 THR A 120      49.860  68.660  43.220  1.00  0.00           H
ATOM   1099  C   THR A 120      51.700  70.620  42.380  1.00  0.00           C
ATOM   1100  O   THR A 120      51.680  70.830  43.600  1.00  0.00           O
ATOM   1101  N   PHE A 121      52.820  70.120  41.830  1.00  0.00           N
ATOM   1102  HN  PHE A 121      52.830  69.900  40.860  1.00  0.00           H
ATOM   1103  CA  PHE A 121      54.040  69.940  42.560  1.00  0.00           C
ATOM   1104  HA  PHE A 121      53.760  69.350  43.420  1.00  0.00           H
ATOM   1105  CB  PHE A 121      55.130  69.270  41.710  1.00  0.00           C
ATOM   1106  HB1 PHE A 121      55.600  70.020  41.030  1.00  0.00           H
ATOM   1107  HB2 PHE A 121      54.520  68.450  41.290  1.00  0.00           H
ATOM   1108  CG  PHE A 121      56.220  68.730  42.570  1.00  0.00           C
ATOM   1109  CD1 PHE A 121      55.910  67.640  43.350  1.00  0.00           C
ATOM   1110  HD1 PHE A 121      54.960  67.120  43.280  1.00  0.00           H
ATOM   1111  CE1 PHE A 121      56.880  66.960  44.040  1.00  0.00           C
ATOM   1112  HE1 PHE A 121      56.720  66.080  44.640  1.00  0.00           H
ATOM   1113  CZ  PHE A 121      58.170  67.440  43.990  1.00  0.00           C
ATOM   1114  HZ  PHE A 121      58.900  66.840  44.500  1.00  0.00           H
ATOM   1115  CD2 PHE A 121      57.500  69.240  42.560  1.00  0.00           C
ATOM   1116  HD2 PHE A 121      57.710  70.190  42.080  1.00  0.00           H
ATOM   1117  CE2 PHE A 121      58.460  68.590  43.300  1.00  0.00           C
ATOM   1118  HE2 PHE A 121      59.450  69.010  43.410  1.00  0.00           H
ATOM   1119  C   PHE A 121      54.630  71.210  43.090  1.00  0.00           C
ATOM   1120  O   PHE A 121      54.930  71.300  44.280  1.00  0.00           O
ATOM   1121  N   ILE A 122      54.620  72.280  42.280  1.00  0.00           N
ATOM   1122  HN  ILE A 122      54.350  72.170  41.320  1.00  0.00           H
ATOM   1123  CA  ILE A 122      54.960  73.610  42.670  1.00  0.00           C
ATOM   1124  HA  ILE A 122      55.910  73.510  43.170  1.00  0.00           H
ATOM   1125  CB  ILE A 122      55.150  74.530  41.490  1.00  0.00           C
ATOM   1126  HB  ILE A 122      54.300  74.330  40.790  1.00  0.00           H
ATOM   1127  CG2 ILE A 122      54.960  75.990  41.930  1.00  0.00           C
ATOM   1128 HG21 ILE A 122      53.930  76.400  41.950  1.00  0.00           H
ATOM   1129 HG22 ILE A 122      55.440  76.610  41.150  1.00  0.00           H
ATOM   1130 HG23 ILE A 122      55.430  76.180  42.920  1.00  0.00           H
ATOM   1131  CG1 ILE A 122      56.450  74.310  40.710  1.00  0.00           C
ATOM   1132 HG11 ILE A 122      56.820  73.260  40.740  1.00  0.00           H
ATOM   1133 HG12 ILE A 122      57.270  74.930  41.140  1.00  0.00           H
ATOM   1134  CD  ILE A 122      56.300  74.870  39.290  1.00  0.00           C
ATOM   1135  HD1 ILE A 122      55.260  74.710  38.940  1.00  0.00           H
ATOM   1136  HD2 ILE A 122      56.870  74.220  38.610  1.00  0.00           H
ATOM   1137  HD3 ILE A 122      56.600  75.930  39.140  1.00  0.00           H
ATOM   1138  C   ILE A 122      54.110  74.140  43.770  1.00  0.00           C
ATOM   1139  O   ILE A 122      54.630  74.600  44.790  1.00  0.00           O
ATOM   1140  N   VAL A 123      52.780  74.130  43.610  1.00  0.00           N
ATOM   1141  HN  VAL A 123      52.360  73.640  42.850  1.00  0.00           H
ATOM   1142  CA  VAL A 123      51.850  74.610  44.590  1.00  0.00           C
ATOM   1143  HA  VAL A 123      52.140  75.630  44.810  1.00  0.00           H
ATOM   1144  CB  VAL A 123      50.470  74.820  44.040  1.00  0.00           C
ATOM   1145  HB  VAL A 123      50.190  73.890  43.500  1.00  0.00           H
ATOM   1146  CG1 VAL A 123      49.370  75.170  45.050  1.00  0.00           C
ATOM   1147 HG11 VAL A 123      48.410  75.500  44.590  1.00  0.00           H
ATOM   1148 HG12 VAL A 123      49.650  75.950  45.790  1.00  0.00           H
ATOM   1149 HG13 VAL A 123      49.190  74.220  45.600  1.00  0.00           H
ATOM   1150  CG2 VAL A 123      50.550  76.050  43.120  1.00  0.00           C
ATOM   1151 HG21 VAL A 123      50.890  75.850  42.080  1.00  0.00           H
ATOM   1152 HG22 VAL A 123      51.280  76.780  43.530  1.00  0.00           H
ATOM   1153 HG23 VAL A 123      49.520  76.460  43.100  1.00  0.00           H
ATOM   1154  C   VAL A 123      51.930  73.870  45.880  1.00  0.00           C
ATOM   1155  O   VAL A 123      51.870  74.450  46.960  1.00  0.00           O
ATOM   1156  N   GLY A 124      52.220  72.560  45.770  1.00  0.00           N
ATOM   1157  HN  GLY A 124      52.550  72.230  44.890  1.00  0.00           H
ATOM   1158  CA  GLY A 124      52.380  71.740  46.930  1.00  0.00           C
ATOM   1159  HA1 GLY A 124      52.570  70.760  46.520  1.00  0.00           H
ATOM   1160  HA2 GLY A 124      51.510  71.770  47.570  1.00  0.00           H
ATOM   1161  C   GLY A 124      53.560  72.010  47.800  1.00  0.00           C
ATOM   1162  O   GLY A 124      53.380  72.240  49.000  1.00  0.00           O
ATOM   1163  N   VAL A 125      54.770  72.130  47.210  1.00  0.00           N
ATOM   1164  HN  VAL A 125      54.880  71.920  46.240  1.00  0.00           H
ATOM   1165  CA  VAL A 125      55.970  72.620  47.810  1.00  0.00           C
ATOM   1166  HA  VAL A 125      56.180  72.050  48.700  1.00  0.00           H
ATOM   1167  CB  VAL A 125      57.150  72.420  46.910  1.00  0.00           C
ATOM   1168  HB  VAL A 125      56.960  72.970  45.970  1.00  0.00           H
ATOM   1169  CG1 VAL A 125      58.470  72.920  47.540  1.00  0.00           C
ATOM   1170 HG11 VAL A 125      58.280  73.980  47.800  1.00  0.00           H
ATOM   1171 HG12 VAL A 125      59.240  72.810  46.750  1.00  0.00           H
ATOM   1172 HG13 VAL A 125      58.770  72.390  48.460  1.00  0.00           H
ATOM   1173  CG2 VAL A 125      57.370  70.910  46.730  1.00  0.00           C
ATOM   1174 HG21 VAL A 125      57.520  70.400  47.700  1.00  0.00           H
ATOM   1175 HG22 VAL A 125      58.340  70.790  46.200  1.00  0.00           H
ATOM   1176 HG23 VAL A 125      56.550  70.380  46.200  1.00  0.00           H
ATOM   1177  C   VAL A 125      55.850  74.040  48.240  1.00  0.00           C
ATOM   1178  O   VAL A 125      56.360  74.380  49.310  1.00  0.00           O
ATOM   1179  N   ALA A 126      55.210  74.940  47.480  1.00  0.00           N
ATOM   1180  HN  ALA A 126      54.810  74.670  46.610  1.00  0.00           H
ATOM   1181  CA  ALA A 126      55.170  76.330  47.820  1.00  0.00           C
ATOM   1182  HA  ALA A 126      56.150  76.670  48.110  1.00  0.00           H
ATOM   1183  CB  ALA A 126      54.780  77.120  46.560  1.00  0.00           C
ATOM   1184  HB1 ALA A 126      55.610  77.170  45.820  1.00  0.00           H
ATOM   1185  HB2 ALA A 126      54.450  78.150  46.800  1.00  0.00           H
ATOM   1186  HB3 ALA A 126      54.000  76.590  45.960  1.00  0.00           H
ATOM   1187  C   ALA A 126      54.200  76.580  48.930  1.00  0.00           C
ATOM   1188  O   ALA A 126      54.490  77.470  49.720  1.00  0.00           O
ATOM   1189  N   LEU A 127      53.150  75.750  49.060  1.00  0.00           N
ATOM   1190  HN  LEU A 127      52.930  75.000  48.440  1.00  0.00           H
ATOM   1191  CA  LEU A 127      52.290  75.830  50.210  1.00  0.00           C
ATOM   1192  HA  LEU A 127      51.950  76.850  50.310  1.00  0.00           H
ATOM   1193  CB  LEU A 127      51.060  74.930  49.980  1.00  0.00           C
ATOM   1194  HB1 LEU A 127      51.450  73.930  49.710  1.00  0.00           H
ATOM   1195  HB2 LEU A 127      50.540  75.250  49.060  1.00  0.00           H
ATOM   1196  CG  LEU A 127      49.980  74.900  51.070  1.00  0.00           C
ATOM   1197  HG  LEU A 127      50.290  74.350  51.980  1.00  0.00           H
ATOM   1198  CD1 LEU A 127      49.600  76.320  51.530  1.00  0.00           C
ATOM   1199 HD11 LEU A 127      50.490  76.890  51.900  1.00  0.00           H
ATOM   1200 HD12 LEU A 127      48.850  76.340  52.350  1.00  0.00           H
ATOM   1201 HD13 LEU A 127      49.220  76.770  50.590  1.00  0.00           H
ATOM   1202  CD2 LEU A 127      48.790  74.140  50.460  1.00  0.00           C
ATOM   1203 HD21 LEU A 127      48.350  74.660  49.590  1.00  0.00           H
ATOM   1204 HD22 LEU A 127      48.060  74.050  51.300  1.00  0.00           H
ATOM   1205 HD23 LEU A 127      49.170  73.120  50.230  1.00  0.00           H
ATOM   1206  C   LEU A 127      53.030  75.430  51.440  1.00  0.00           C
ATOM   1207  O   LEU A 127      52.890  76.090  52.470  1.00  0.00           O
ATOM   1208  N   PHE A 128      53.720  74.280  51.400  1.00  0.00           N
ATOM   1209  HN  PHE A 128      53.690  73.710  50.580  1.00  0.00           H
ATOM   1210  CA  PHE A 128      54.580  73.780  52.430  1.00  0.00           C
ATOM   1211  HA  PHE A 128      53.930  73.490  53.240  1.00  0.00           H
ATOM   1212  CB  PHE A 128      55.340  72.570  51.840  1.00  0.00           C
ATOM   1213  HB1 PHE A 128      56.070  72.720  51.020  1.00  0.00           H
ATOM   1214  HB2 PHE A 128      54.580  71.890  51.400  1.00  0.00           H
ATOM   1215  CG  PHE A 128      56.030  71.710  52.840  1.00  0.00           C
ATOM   1216  CD1 PHE A 128      55.470  70.570  53.380  1.00  0.00           C
ATOM   1217  HD1 PHE A 128      54.460  70.320  53.100  1.00  0.00           H
ATOM   1218  CE1 PHE A 128      56.090  69.670  54.220  1.00  0.00           C
ATOM   1219  HE1 PHE A 128      55.530  68.810  54.550  1.00  0.00           H
ATOM   1220  CZ  PHE A 128      57.360  69.990  54.630  1.00  0.00           C
ATOM   1221  HZ  PHE A 128      57.920  69.320  55.260  1.00  0.00           H
ATOM   1222  CD2 PHE A 128      57.340  71.910  53.190  1.00  0.00           C
ATOM   1223  HD2 PHE A 128      57.970  72.620  52.660  1.00  0.00           H
ATOM   1224  CE2 PHE A 128      57.970  71.100  54.110  1.00  0.00           C
ATOM   1225  HE2 PHE A 128      59.000  71.200  54.420  1.00  0.00           H
ATOM   1226  C   PHE A 128      55.610  74.770  52.870  1.00  0.00           C
ATOM   1227  O   PHE A 128      55.620  75.060  54.070  1.00  0.00           O
ATOM   1228  N   THR A 129      56.280  75.460  51.930  1.00  0.00           N
ATOM   1229  HN  THR A 129      56.210  75.200  50.970  1.00  0.00           H
ATOM   1230  CA  THR A 129      57.140  76.550  52.260  1.00  0.00           C
ATOM   1231  HA  THR A 129      57.940  76.210  52.900  1.00  0.00           H
ATOM   1232  CB  THR A 129      57.860  76.920  51.000  1.00  0.00           C
ATOM   1233  HB  THR A 129      57.180  77.570  50.400  1.00  0.00           H
ATOM   1234  OG1 THR A 129      58.400  75.800  50.320  1.00  0.00           O
ATOM   1235  HG1 THR A 129      57.660  75.240  50.070  1.00  0.00           H
ATOM   1236  CG2 THR A 129      59.030  77.870  51.310  1.00  0.00           C
ATOM   1237 HG21 THR A 129      59.640  77.320  52.060  1.00  0.00           H
ATOM   1238 HG22 THR A 129      58.620  78.820  51.720  1.00  0.00           H
ATOM   1239 HG23 THR A 129      59.580  78.230  50.420  1.00  0.00           H
ATOM   1240  C   THR A 129      56.570  77.760  52.920  1.00  0.00           C
ATOM   1241  O   THR A 129      57.100  78.090  53.980  1.00  0.00           O
ATOM   1242  N   ILE A 130      55.460  78.390  52.490  1.00  0.00           N
ATOM   1243  HN  ILE A 130      54.840  78.020  51.800  1.00  0.00           H
ATOM   1244  CA  ILE A 130      55.000  79.480  53.280  1.00  0.00           C
ATOM   1245  HA  ILE A 130      55.830  80.080  53.640  1.00  0.00           H
ATOM   1246  CB  ILE A 130      54.020  80.250  52.440  1.00  0.00           C
ATOM   1247  HB  ILE A 130      54.450  80.420  51.430  1.00  0.00           H
ATOM   1248  CG2 ILE A 130      52.690  79.500  52.310  1.00  0.00           C
ATOM   1249 HG21 ILE A 130      52.690  78.420  52.050  1.00  0.00           H
ATOM   1250 HG22 ILE A 130      52.060  79.980  51.530  1.00  0.00           H
ATOM   1251 HG23 ILE A 130      52.170  79.560  53.290  1.00  0.00           H
ATOM   1252  CG1 ILE A 130      53.740  81.690  52.930  1.00  0.00           C
ATOM   1253 HG11 ILE A 130      52.930  81.700  53.690  1.00  0.00           H
ATOM   1254 HG12 ILE A 130      53.240  82.140  52.040  1.00  0.00           H
ATOM   1255  CD  ILE A 130      54.930  82.560  53.340  1.00  0.00           C
ATOM   1256  HD1 ILE A 130      55.400  82.210  54.290  1.00  0.00           H
ATOM   1257  HD2 ILE A 130      54.590  83.610  53.460  1.00  0.00           H
ATOM   1258  HD3 ILE A 130      55.700  82.570  52.540  1.00  0.00           H
ATOM   1259  C   ILE A 130      54.420  79.120  54.600  1.00  0.00           C
ATOM   1260  O   ILE A 130      54.500  79.860  55.580  1.00  0.00           O
ATOM   1261  N   SER A 131      53.820  77.930  54.800  1.00  0.00           N
ATOM   1262  HN  SER A 131      53.770  77.290  54.040  1.00  0.00           H
ATOM   1263  CA  SER A 131      53.240  77.450  56.020  1.00  0.00           C
ATOM   1264  HA  SER A 131      52.770  78.260  56.560  1.00  0.00           H
ATOM   1265  CB  SER A 131      52.030  76.530  55.750  1.00  0.00           C
ATOM   1266  HB1 SER A 131      51.630  76.210  56.740  1.00  0.00           H
ATOM   1267  HB2 SER A 131      52.310  75.550  55.310  1.00  0.00           H
ATOM   1268  OG  SER A 131      50.950  77.170  55.090  1.00  0.00           O
ATOM   1269  HG1 SER A 131      51.140  77.220  54.150  1.00  0.00           H
ATOM   1270  C   SER A 131      54.290  76.950  56.950  1.00  0.00           C
ATOM   1271  O   SER A 131      53.990  76.780  58.140  1.00  0.00           O
ATOM   1272  N   SER A 132      55.530  76.670  56.510  1.00  0.00           N
ATOM   1273  HN  SER A 132      55.770  76.680  55.550  1.00  0.00           H
ATOM   1274  CA  SER A 132      56.620  76.510  57.430  1.00  0.00           C
ATOM   1275  HA  SER A 132      56.320  75.890  58.260  1.00  0.00           H
ATOM   1276  CB  SER A 132      57.820  75.940  56.640  1.00  0.00           C
ATOM   1277  HB1 SER A 132      58.620  75.720  57.380  1.00  0.00           H
ATOM   1278  HB2 SER A 132      58.180  76.580  55.810  1.00  0.00           H
ATOM   1279  OG  SER A 132      57.490  74.720  56.010  1.00  0.00           O
ATOM   1280  HG1 SER A 132      56.870  74.960  55.320  1.00  0.00           H
ATOM   1281  C   SER A 132      57.000  77.740  58.170  1.00  0.00           C
ATOM   1282  O   SER A 132      57.510  77.730  59.290  1.00  0.00           O
ATOM   1283  N   VAL A 133      56.850  78.950  57.590  1.00  0.00           N
ATOM   1284  HN  VAL A 133      56.380  78.980  56.710  1.00  0.00           H
ATOM   1285  CA  VAL A 133      57.120  80.250  58.100  1.00  0.00           C
ATOM   1286  HA  VAL A 133      58.140  80.240  58.450  1.00  0.00           H
ATOM   1287  CB  VAL A 133      57.050  81.360  57.090  1.00  0.00           C
ATOM   1288  HB  VAL A 133      56.050  81.520  56.630  1.00  0.00           H
ATOM   1289  CG1 VAL A 133      57.610  82.660  57.680  1.00  0.00           C
ATOM   1290 HG11 VAL A 133      58.640  82.570  58.080  1.00  0.00           H
ATOM   1291 HG12 VAL A 133      56.930  83.020  58.480  1.00  0.00           H
ATOM   1292 HG13 VAL A 133      57.630  83.400  56.850  1.00  0.00           H
ATOM   1293  CG2 VAL A 133      58.010  81.140  55.900  1.00  0.00           C
ATOM   1294 HG21 VAL A 133      59.040  81.490  56.110  1.00  0.00           H
ATOM   1295 HG22 VAL A 133      57.550  81.690  55.060  1.00  0.00           H
ATOM   1296 HG23 VAL A 133      58.140  80.090  55.550  1.00  0.00           H
ATOM   1297  C   VAL A 133      56.130  80.540  59.180  1.00  0.00           C
ATOM   1298  O   VAL A 133      56.550  81.030  60.230  1.00  0.00           O
ATOM   1299  N   LEU A 134      54.850  80.220  58.950  1.00  0.00           N
ATOM   1300  HN  LEU A 134      54.610  79.780  58.090  1.00  0.00           H
ATOM   1301  CA  LEU A 134      53.780  80.290  59.900  1.00  0.00           C
ATOM   1302  HA  LEU A 134      53.780  81.290  60.300  1.00  0.00           H
ATOM   1303  CB  LEU A 134      52.420  79.910  59.280  1.00  0.00           C
ATOM   1304  HB1 LEU A 134      51.660  80.050  60.080  1.00  0.00           H
ATOM   1305  HB2 LEU A 134      52.560  78.830  59.090  1.00  0.00           H
ATOM   1306  CG  LEU A 134      51.960  80.680  58.030  1.00  0.00           C
ATOM   1307  HG  LEU A 134      52.620  80.420  57.170  1.00  0.00           H
ATOM   1308  CD1 LEU A 134      50.540  80.180  57.730  1.00  0.00           C
ATOM   1309 HD11 LEU A 134      50.450  79.720  56.720  1.00  0.00           H
ATOM   1310 HD12 LEU A 134      49.910  81.090  57.800  1.00  0.00           H
ATOM   1311 HD13 LEU A 134      50.330  79.470  58.560  1.00  0.00           H
ATOM   1312  CD2 LEU A 134      51.960  82.220  58.020  1.00  0.00           C
ATOM   1313 HD21 LEU A 134      51.310  82.690  58.790  1.00  0.00           H
ATOM   1314 HD22 LEU A 134      51.580  82.580  57.040  1.00  0.00           H
ATOM   1315 HD23 LEU A 134      53.000  82.570  58.190  1.00  0.00           H
ATOM   1316  C   LEU A 134      54.040  79.450  61.100  1.00  0.00           C
ATOM   1317  O   LEU A 134      53.860  79.820  62.250  1.00  0.00           O
ATOM   1318  N   CYS A 135      54.540  78.230  60.810  1.00  0.00           N
ATOM   1319  HN  CYS A 135      54.710  77.870  59.900  1.00  0.00           H
ATOM   1320  CA  CYS A 135      54.960  77.270  61.790  1.00  0.00           C
ATOM   1321  HA  CYS A 135      54.120  77.100  62.440  1.00  0.00           H
ATOM   1322  CB  CYS A 135      55.230  75.850  61.260  1.00  0.00           C
ATOM   1323  HB1 CYS A 135      56.080  76.020  60.570  1.00  0.00           H
ATOM   1324  HB2 CYS A 135      54.410  75.480  60.610  1.00  0.00           H
ATOM   1325  SG  CYS A 135      55.590  74.620  62.550  1.00  0.00           S
ATOM   1326  HG1 CYS A 135      56.490  75.310  63.220  1.00  0.00           H
ATOM   1327  C   CYS A 135      56.070  77.780  62.640  1.00  0.00           C
ATOM   1328  O   CYS A 135      56.010  77.630  63.860  1.00  0.00           O
ATOM   1329  N   ALA A 136      57.120  78.460  62.140  1.00  0.00           N
ATOM   1330  HN  ALA A 136      57.320  78.520  61.170  1.00  0.00           H
ATOM   1331  CA  ALA A 136      58.140  79.150  62.880  1.00  0.00           C
ATOM   1332  HA  ALA A 136      58.590  78.430  63.550  1.00  0.00           H
ATOM   1333  CB  ALA A 136      59.290  79.710  62.020  1.00  0.00           C
ATOM   1334  HB1 ALA A 136      60.030  80.150  62.720  1.00  0.00           H
ATOM   1335  HB2 ALA A 136      58.990  80.460  61.260  1.00  0.00           H
ATOM   1336  HB3 ALA A 136      59.740  78.800  61.590  1.00  0.00           H
ATOM   1337  C   ALA A 136      57.600  80.300  63.640  1.00  0.00           C
ATOM   1338  O   ALA A 136      58.000  80.550  64.780  1.00  0.00           O
ATOM   1339  N   VAL A 137      56.680  81.090  63.050  1.00  0.00           N
ATOM   1340  HN  VAL A 137      56.460  80.880  62.100  1.00  0.00           H
ATOM   1341  CA  VAL A 137      56.090  82.280  63.590  1.00  0.00           C
ATOM   1342  HA  VAL A 137      56.870  82.980  63.860  1.00  0.00           H
ATOM   1343  CB  VAL A 137      55.310  82.900  62.470  1.00  0.00           C
ATOM   1344  HB  VAL A 137      54.850  82.130  61.820  1.00  0.00           H
ATOM   1345  CG1 VAL A 137      54.210  83.890  62.910  1.00  0.00           C
ATOM   1346 HG11 VAL A 137      53.710  84.330  62.020  1.00  0.00           H
ATOM   1347 HG12 VAL A 137      54.620  84.610  63.640  1.00  0.00           H
ATOM   1348 HG13 VAL A 137      53.370  83.350  63.410  1.00  0.00           H
ATOM   1349  CG2 VAL A 137      56.250  83.680  61.540  1.00  0.00           C
ATOM   1350 HG21 VAL A 137      57.160  83.050  61.380  1.00  0.00           H
ATOM   1351 HG22 VAL A 137      56.750  84.540  62.040  1.00  0.00           H
ATOM   1352 HG23 VAL A 137      55.760  83.890  60.570  1.00  0.00           H
ATOM   1353  C   VAL A 137      55.280  82.040  64.810  1.00  0.00           C
ATOM   1354  O   VAL A 137      55.350  82.830  65.750  1.00  0.00           O
ATOM   1355  N   ALA A 138      54.520  80.930  64.900  1.00  0.00           N
ATOM   1356  HN  ALA A 138      54.490  80.380  64.070  1.00  0.00           H
ATOM   1357  CA  ALA A 138      53.680  80.490  65.960  1.00  0.00           C
ATOM   1358  HA  ALA A 138      52.700  80.900  65.750  1.00  0.00           H
ATOM   1359  CB  ALA A 138      53.790  78.960  65.920  1.00  0.00           C
ATOM   1360  HB1 ALA A 138      54.870  78.690  65.880  1.00  0.00           H
ATOM   1361  HB2 ALA A 138      53.360  78.690  64.940  1.00  0.00           H
ATOM   1362  HB3 ALA A 138      53.350  78.520  66.840  1.00  0.00           H
ATOM   1363  C   ALA A 138      53.910  81.010  67.340  1.00  0.00           C
ATOM   1364  O   ALA A 138      54.980  81.030  67.940  1.00  0.00           O
ATOM   1365  N   TRP A 139      52.820  81.500  67.960  1.00  0.00           N
ATOM   1366  HN  TRP A 139      51.940  81.710  67.520  1.00  0.00           H
ATOM   1367  CA  TRP A 139      52.850  82.050  69.280  1.00  0.00           C
ATOM   1368  HA  TRP A 139      53.810  81.760  69.680  1.00  0.00           H
ATOM   1369  CB  TRP A 139      52.760  83.590  69.220  1.00  0.00           C
ATOM   1370  HB1 TRP A 139      53.640  84.080  68.750  1.00  0.00           H
ATOM   1371  HB2 TRP A 139      52.890  83.840  70.290  1.00  0.00           H
ATOM   1372  CG  TRP A 139      51.540  84.100  68.530  1.00  0.00           C
ATOM   1373  CD1 TRP A 139      50.210  83.960  68.780  1.00  0.00           C
ATOM   1374  HD1 TRP A 139      49.810  83.300  69.540  1.00  0.00           H
ATOM   1375  NE1 TRP A 139      49.470  84.690  67.890  1.00  0.00           N
ATOM   1376  HE1 TRP A 139      48.550  84.480  67.670  1.00  0.00           H
ATOM   1377  CE2 TRP A 139      50.310  85.400  67.070  1.00  0.00           C
ATOM   1378  CD2 TRP A 139      51.590  84.980  67.400  1.00  0.00           C
ATOM   1379  CE3 TRP A 139      52.630  85.470  66.660  1.00  0.00           C
ATOM   1380  HE3 TRP A 139      53.620  85.200  67.000  1.00  0.00           H
ATOM   1381  CZ3 TRP A 139      52.410  86.260  65.560  1.00  0.00           C
ATOM   1382  HZ3 TRP A 139      53.200  86.700  64.960  1.00  0.00           H
ATOM   1383  CZ2 TRP A 139      50.070  86.180  65.990  1.00  0.00           C
ATOM   1384  HZ2 TRP A 139      49.070  86.420  65.650  1.00  0.00           H
ATOM   1385  CH2 TRP A 139      51.140  86.710  65.300  1.00  0.00           C
ATOM   1386  HH2 TRP A 139      50.830  87.400  64.520  1.00  0.00           H
ATOM   1387  C   TRP A 139      51.960  81.390  70.280  1.00  0.00           C
ATOM   1388  O   TRP A 139      51.950  81.790  71.440  1.00  0.00           O
ATOM   1389  N   ASP A 140      51.100  80.470  69.800  1.00  0.00           N
ATOM   1390  HN  ASP A 140      51.130  80.160  68.850  1.00  0.00           H
ATOM   1391  CA  ASP A 140      50.150  79.780  70.620  1.00  0.00           C
ATOM   1392  HA  ASP A 140      50.610  79.770  71.600  1.00  0.00           H
ATOM   1393  CB  ASP A 140      48.870  80.600  70.810  1.00  0.00           C
ATOM   1394  HB1 ASP A 140      49.100  81.680  70.900  1.00  0.00           H
ATOM   1395  HB2 ASP A 140      48.260  80.230  71.670  1.00  0.00           H
ATOM   1396  CG  ASP A 140      47.830  80.520  69.700  1.00  0.00           C
ATOM   1397  OD1 ASP A 140      46.610  80.600  70.010  1.00  0.00           O
ATOM   1398  OD2 ASP A 140      48.200  80.540  68.500  1.00  0.00           O
ATOM   1399  C   ASP A 140      49.970  78.470  69.920  1.00  0.00           C
ATOM   1400  O   ASP A 140      50.530  78.250  68.850  1.00  0.00           O
ATOM   1401  N   GLU A 141      49.090  77.560  70.360  1.00  0.00           N
ATOM   1402  HN  GLU A 141      48.620  77.760  71.220  1.00  0.00           H
ATOM   1403  CA  GLU A 141      48.730  76.340  69.690  1.00  0.00           C
ATOM   1404  HA  GLU A 141      49.640  75.860  69.370  1.00  0.00           H
ATOM   1405  CB  GLU A 141      48.050  75.410  70.700  1.00  0.00           C
ATOM   1406  HB1 GLU A 141      48.840  75.160  71.450  1.00  0.00           H
ATOM   1407  HB2 GLU A 141      47.660  74.510  70.180  1.00  0.00           H
ATOM   1408  CG  GLU A 141      46.820  76.050  71.350  1.00  0.00           C
ATOM   1409  HG1 GLU A 141      46.020  75.300  71.530  1.00  0.00           H
ATOM   1410  HG2 GLU A 141      46.260  76.750  70.710  1.00  0.00           H
ATOM   1411  CD  GLU A 141      47.060  76.840  72.630  1.00  0.00           C
ATOM   1412  OE1 GLU A 141      47.410  78.050  72.530  1.00  0.00           O
ATOM   1413  OE2 GLU A 141      46.900  76.300  73.760  1.00  0.00           O
ATOM   1414  C   GLU A 141      48.010  76.460  68.390  1.00  0.00           C
ATOM   1415  O   GLU A 141      48.250  75.660  67.500  1.00  0.00           O
ATOM   1416  N   ALA A 142      47.170  77.510  68.290  1.00  0.00           N
ATOM   1417  HN  ALA A 142      47.110  78.200  69.000  1.00  0.00           H
ATOM   1418  CA  ALA A 142      46.400  77.730  67.110  1.00  0.00           C
ATOM   1419  HA  ALA A 142      45.890  76.830  66.810  1.00  0.00           H
ATOM   1420  CB  ALA A 142      45.440  78.920  67.320  1.00  0.00           C
ATOM   1421  HB1 ALA A 142      44.920  79.200  66.380  1.00  0.00           H
ATOM   1422  HB2 ALA A 142      45.830  79.850  67.780  1.00  0.00           H
ATOM   1423  HB3 ALA A 142      44.730  78.630  68.130  1.00  0.00           H
ATOM   1424  C   ALA A 142      47.220  78.050  65.900  1.00  0.00           C
ATOM   1425  O   ALA A 142      47.110  77.450  64.830  1.00  0.00           O
ATOM   1426  N   THR A 143      48.150  79.010  66.060  1.00  0.00           N
ATOM   1427  HN  THR A 143      48.260  79.380  66.980  1.00  0.00           H
ATOM   1428  CA  THR A 143      49.120  79.410  65.080  1.00  0.00           C
ATOM   1429  HA  THR A 143      48.560  79.730  64.220  1.00  0.00           H
ATOM   1430  CB  THR A 143      49.960  80.560  65.550  1.00  0.00           C
ATOM   1431  HB  THR A 143      50.780  80.740  64.830  1.00  0.00           H
ATOM   1432  OG1 THR A 143      50.370  80.560  66.910  1.00  0.00           O
ATOM   1433  HG1 THR A 143      49.590  80.490  67.460  1.00  0.00           H
ATOM   1434  CG2 THR A 143      49.080  81.830  65.510  1.00  0.00           C
ATOM   1435 HG21 THR A 143      48.820  82.090  64.460  1.00  0.00           H
ATOM   1436 HG22 THR A 143      49.730  82.640  65.910  1.00  0.00           H
ATOM   1437 HG23 THR A 143      48.150  81.620  66.080  1.00  0.00           H
ATOM   1438  C   THR A 143      49.990  78.310  64.580  1.00  0.00           C
ATOM   1439  O   THR A 143      50.090  78.030  63.390  1.00  0.00           O
ATOM   1440  N   LEU A 144      50.460  77.440  65.490  1.00  0.00           N
ATOM   1441  HN  LEU A 144      50.300  77.790  66.410  1.00  0.00           H
ATOM   1442  CA  LEU A 144      51.110  76.190  65.240  1.00  0.00           C
ATOM   1443  HA  LEU A 144      51.940  76.350  64.570  1.00  0.00           H
ATOM   1444  CB  LEU A 144      51.570  75.520  66.540  1.00  0.00           C
ATOM   1445  HB1 LEU A 144      50.730  75.250  67.230  1.00  0.00           H
ATOM   1446  HB2 LEU A 144      52.160  76.230  67.150  1.00  0.00           H
ATOM   1447  CG  LEU A 144      52.420  74.240  66.460  1.00  0.00           C
ATOM   1448  HG  LEU A 144      51.740  73.570  65.880  1.00  0.00           H
ATOM   1449  CD1 LEU A 144      53.760  74.510  65.770  1.00  0.00           C
ATOM   1450 HD11 LEU A 144      54.470  73.730  66.110  1.00  0.00           H
ATOM   1451 HD12 LEU A 144      54.270  75.450  66.090  1.00  0.00           H
ATOM   1452 HD13 LEU A 144      53.640  74.430  64.660  1.00  0.00           H
ATOM   1453  CD2 LEU A 144      52.590  73.580  67.840  1.00  0.00           C
ATOM   1454 HD21 LEU A 144      53.330  74.140  68.440  1.00  0.00           H
ATOM   1455 HD22 LEU A 144      52.990  72.550  67.720  1.00  0.00           H
ATOM   1456 HD23 LEU A 144      51.650  73.530  68.430  1.00  0.00           H
ATOM   1457  C   LEU A 144      50.320  75.150  64.510  1.00  0.00           C
ATOM   1458  O   LEU A 144      50.710  74.610  63.480  1.00  0.00           O
ATOM   1459  N   VAL A 145      49.090  74.870  64.970  1.00  0.00           N
ATOM   1460  HN  VAL A 145      48.770  75.180  65.860  1.00  0.00           H
ATOM   1461  CA  VAL A 145      48.320  73.810  64.390  1.00  0.00           C
ATOM   1462  HA  VAL A 145      48.950  72.940  64.230  1.00  0.00           H
ATOM   1463  CB  VAL A 145      47.220  73.310  65.270  1.00  0.00           C
ATOM   1464  HB  VAL A 145      46.630  74.140  65.710  1.00  0.00           H
ATOM   1465  CG1 VAL A 145      46.260  72.310  64.590  1.00  0.00           C
ATOM   1466 HG11 VAL A 145      46.830  71.550  64.030  1.00  0.00           H
ATOM   1467 HG12 VAL A 145      45.500  72.800  63.940  1.00  0.00           H
ATOM   1468 HG13 VAL A 145      45.630  71.900  65.410  1.00  0.00           H
ATOM   1469  CG2 VAL A 145      47.920  72.620  66.450  1.00  0.00           C
ATOM   1470 HG21 VAL A 145      47.220  72.140  67.170  1.00  0.00           H
ATOM   1471 HG22 VAL A 145      48.560  73.270  67.090  1.00  0.00           H
ATOM   1472 HG23 VAL A 145      48.500  71.770  66.030  1.00  0.00           H
ATOM   1473  C   VAL A 145      47.820  74.150  63.030  1.00  0.00           C
ATOM   1474  O   VAL A 145      47.870  73.270  62.170  1.00  0.00           O
ATOM   1475  N   ILE A 146      47.380  75.400  62.790  1.00  0.00           N
ATOM   1476  HN  ILE A 146      47.400  75.970  63.610  1.00  0.00           H
ATOM   1477  CA  ILE A 146      46.850  75.810  61.520  1.00  0.00           C
ATOM   1478  HA  ILE A 146      46.210  75.030  61.120  1.00  0.00           H
ATOM   1479  CB  ILE A 146      46.070  77.080  61.560  1.00  0.00           C
ATOM   1480  HB  ILE A 146      46.610  77.860  62.140  1.00  0.00           H
ATOM   1481  CG2 ILE A 146      45.640  77.600  60.180  1.00  0.00           C
ATOM   1482 HG21 ILE A 146      46.530  77.820  59.550  1.00  0.00           H
ATOM   1483 HG22 ILE A 146      45.050  78.540  60.200  1.00  0.00           H
ATOM   1484 HG23 ILE A 146      45.090  76.770  59.690  1.00  0.00           H
ATOM   1485  CG1 ILE A 146      44.780  76.950  62.400  1.00  0.00           C
ATOM   1486 HG11 ILE A 146      44.270  77.930  62.270  1.00  0.00           H
ATOM   1487 HG12 ILE A 146      45.130  76.910  63.450  1.00  0.00           H
ATOM   1488  CD  ILE A 146      43.850  75.770  62.100  1.00  0.00           C
ATOM   1489  HD1 ILE A 146      42.930  75.750  62.730  1.00  0.00           H
ATOM   1490  HD2 ILE A 146      44.430  74.840  62.260  1.00  0.00           H
ATOM   1491  HD3 ILE A 146      43.630  75.880  61.020  1.00  0.00           H
ATOM   1492  C   ILE A 146      47.930  75.790  60.490  1.00  0.00           C
ATOM   1493  O   ILE A 146      47.740  75.360  59.350  1.00  0.00           O
ATOM   1494  N   ALA A 147      49.160  76.100  60.920  1.00  0.00           N
ATOM   1495  HN  ALA A 147      49.340  76.450  61.830  1.00  0.00           H
ATOM   1496  CA  ALA A 147      50.380  75.930  60.180  1.00  0.00           C
ATOM   1497  HA  ALA A 147      50.250  76.560  59.310  1.00  0.00           H
ATOM   1498  CB  ALA A 147      51.520  76.590  60.960  1.00  0.00           C
ATOM   1499  HB1 ALA A 147      51.340  77.670  61.160  1.00  0.00           H
ATOM   1500  HB2 ALA A 147      52.490  76.530  60.420  1.00  0.00           H
ATOM   1501  HB3 ALA A 147      51.670  76.060  61.930  1.00  0.00           H
ATOM   1502  C   ALA A 147      50.710  74.510  59.840  1.00  0.00           C
ATOM   1503  O   ALA A 147      51.010  74.150  58.710  1.00  0.00           O
ATOM   1504  N   ARG A 148      50.580  73.550  60.770  1.00  0.00           N
ATOM   1505  HN  ARG A 148      50.250  73.810  61.680  1.00  0.00           H
ATOM   1506  CA  ARG A 148      50.820  72.160  60.550  1.00  0.00           C
ATOM   1507  HA  ARG A 148      51.830  72.060  60.210  1.00  0.00           H
ATOM   1508  CB  ARG A 148      50.730  71.240  61.780  1.00  0.00           C
ATOM   1509  HB1 ARG A 148      51.060  70.210  61.510  1.00  0.00           H
ATOM   1510  HB2 ARG A 148      49.690  71.240  62.190  1.00  0.00           H
ATOM   1511  CG  ARG A 148      51.710  71.470  62.940  1.00  0.00           C
ATOM   1512  HG1 ARG A 148      51.490  70.580  63.580  1.00  0.00           H
ATOM   1513  HG2 ARG A 148      51.330  72.410  63.380  1.00  0.00           H
ATOM   1514  CD  ARG A 148      53.180  71.690  62.590  1.00  0.00           C
ATOM   1515  HD1 ARG A 148      53.820  71.930  63.470  1.00  0.00           H
ATOM   1516  HD2 ARG A 148      53.270  72.430  61.760  1.00  0.00           H
ATOM   1517  NE  ARG A 148      53.690  70.340  62.210  1.00  0.00           N
ATOM   1518  HE  ARG A 148      53.430  69.530  62.730  1.00  0.00           H
ATOM   1519  CZ  ARG A 148      54.840  70.170  61.480  1.00  0.00           C
ATOM   1520  NH1 ARG A 148      55.470  71.190  60.840  1.00  0.00           N
ATOM   1521 HH11 ARG A 148      56.310  71.020  60.330  1.00  0.00           H
ATOM   1522 HH12 ARG A 148      55.020  72.070  60.970  1.00  0.00           H
ATOM   1523  NH2 ARG A 148      55.360  68.960  61.140  1.00  0.00           N
ATOM   1524 HH21 ARG A 148      54.970  68.110  61.520  1.00  0.00           H
ATOM   1525 HH22 ARG A 148      55.950  69.040  60.330  1.00  0.00           H
ATOM   1526  C   ARG A 148      49.900  71.520  59.560  1.00  0.00           C
ATOM   1527  O   ARG A 148      50.310  70.680  58.760  1.00  0.00           O
ATOM   1528  N   LEU A 149      48.600  71.860  59.620  1.00  0.00           N
ATOM   1529  HN  LEU A 149      48.320  72.300  60.470  1.00  0.00           H
ATOM   1530  CA  LEU A 149      47.550  71.360  58.790  1.00  0.00           C
ATOM   1531  HA  LEU A 149      47.640  70.280  58.720  1.00  0.00           H
ATOM   1532  CB  LEU A 149      46.130  71.770  59.220  1.00  0.00           C
ATOM   1533  HB1 LEU A 149      45.450  71.120  58.630  1.00  0.00           H
ATOM   1534  HB2 LEU A 149      46.010  72.860  59.050  1.00  0.00           H
ATOM   1535  CG  LEU A 149      45.640  71.400  60.630  1.00  0.00           C
ATOM   1536  HG  LEU A 149      46.400  71.590  61.420  1.00  0.00           H
ATOM   1537  CD1 LEU A 149      44.300  72.110  60.910  1.00  0.00           C
ATOM   1538 HD11 LEU A 149      43.640  71.930  60.040  1.00  0.00           H
ATOM   1539 HD12 LEU A 149      44.650  73.160  60.810  1.00  0.00           H
ATOM   1540 HD13 LEU A 149      43.820  71.780  61.860  1.00  0.00           H
ATOM   1541  CD2 LEU A 149      45.360  69.890  60.660  1.00  0.00           C
ATOM   1542 HD21 LEU A 149      46.260  69.310  60.350  1.00  0.00           H
ATOM   1543 HD22 LEU A 149      44.540  69.710  59.940  1.00  0.00           H
ATOM   1544 HD23 LEU A 149      45.010  69.550  61.660  1.00  0.00           H
ATOM   1545  C   LEU A 149      47.800  71.830  57.400  1.00  0.00           C
ATOM   1546  O   LEU A 149      47.630  70.990  56.510  1.00  0.00           O
ATOM   1547  N   SER A 150      48.130  73.110  57.150  1.00  0.00           N
ATOM   1548  HN  SER A 150      48.220  73.630  58.000  1.00  0.00           H
ATOM   1549  CA  SER A 150      48.480  73.710  55.900  1.00  0.00           C
ATOM   1550  HA  SER A 150      47.790  73.460  55.110  1.00  0.00           H
ATOM   1551  CB  SER A 150      48.600  75.240  55.910  1.00  0.00           C
ATOM   1552  HB1 SER A 150      49.050  75.590  54.960  1.00  0.00           H
ATOM   1553  HB2 SER A 150      49.250  75.410  56.800  1.00  0.00           H
ATOM   1554  OG  SER A 150      47.330  75.830  56.140  1.00  0.00           O
ATOM   1555  HG1 SER A 150      46.880  75.390  56.860  1.00  0.00           H
ATOM   1556  C   SER A 150      49.710  73.070  55.360  1.00  0.00           C
ATOM   1557  O   SER A 150      49.900  72.840  54.160  1.00  0.00           O
ATOM   1558  N   GLN A 151      50.700  72.760  56.220  1.00  0.00           N
ATOM   1559  HN  GLN A 151      50.740  73.190  57.120  1.00  0.00           H
ATOM   1560  CA  GLN A 151      51.810  71.970  55.800  1.00  0.00           C
ATOM   1561  HA  GLN A 151      52.150  72.520  54.930  1.00  0.00           H
ATOM   1562  CB  GLN A 151      53.020  71.870  56.740  1.00  0.00           C
ATOM   1563  HB1 GLN A 151      53.710  71.050  56.440  1.00  0.00           H
ATOM   1564  HB2 GLN A 151      52.600  71.540  57.720  1.00  0.00           H
ATOM   1565  CG  GLN A 151      53.830  73.150  56.900  1.00  0.00           C
ATOM   1566  HG1 GLN A 151      53.080  73.950  57.080  1.00  0.00           H
ATOM   1567  HG2 GLN A 151      54.410  73.420  55.980  1.00  0.00           H
ATOM   1568  CD  GLN A 151      54.780  73.110  58.090  1.00  0.00           C
ATOM   1569  OE1 GLN A 151      54.310  73.130  59.230  1.00  0.00           O
ATOM   1570  NE2 GLN A 151      56.080  72.840  57.790  1.00  0.00           N
ATOM   1571 HE21 GLN A 151      56.720  72.290  58.320  1.00  0.00           H
ATOM   1572 HE22 GLN A 151      56.350  72.880  56.830  1.00  0.00           H
ATOM   1573  C   GLN A 151      51.470  70.600  55.300  1.00  0.00           C
ATOM   1574  O   GLN A 151      52.110  70.040  54.410  1.00  0.00           O
ATOM   1575  N   GLY A 152      50.490  69.940  55.930  1.00  0.00           N
ATOM   1576  HN  GLY A 152      50.190  70.420  56.750  1.00  0.00           H
ATOM   1577  CA  GLY A 152      49.850  68.740  55.500  1.00  0.00           C
ATOM   1578  HA1 GLY A 152      49.100  68.700  56.280  1.00  0.00           H
ATOM   1579  HA2 GLY A 152      50.530  67.900  55.450  1.00  0.00           H
ATOM   1580  C   GLY A 152      49.140  68.810  54.190  1.00  0.00           C
ATOM   1581  O   GLY A 152      49.330  67.890  53.390  1.00  0.00           O
ATOM   1582  N   VAL A 153      48.330  69.820  53.830  1.00  0.00           N
ATOM   1583  HN  VAL A 153      48.020  70.530  54.460  1.00  0.00           H
ATOM   1584  CA  VAL A 153      47.750  69.790  52.530  1.00  0.00           C
ATOM   1585  HA  VAL A 153      47.250  68.850  52.350  1.00  0.00           H
ATOM   1586  CB  VAL A 153      46.660  70.820  52.450  1.00  0.00           C
ATOM   1587  HB  VAL A 153      47.090  71.830  52.600  1.00  0.00           H
ATOM   1588  CG1 VAL A 153      46.030  70.820  51.050  1.00  0.00           C
ATOM   1589 HG11 VAL A 153      45.610  69.840  50.750  1.00  0.00           H
ATOM   1590 HG12 VAL A 153      46.720  71.120  50.240  1.00  0.00           H
ATOM   1591 HG13 VAL A 153      45.220  71.580  51.130  1.00  0.00           H
ATOM   1592  CG2 VAL A 153      45.690  70.640  53.630  1.00  0.00           C
ATOM   1593 HG21 VAL A 153      46.170  70.970  54.580  1.00  0.00           H
ATOM   1594 HG22 VAL A 153      45.350  69.580  53.650  1.00  0.00           H
ATOM   1595 HG23 VAL A 153      44.840  71.340  53.490  1.00  0.00           H
ATOM   1596  C   VAL A 153      48.740  70.020  51.440  1.00  0.00           C
ATOM   1597  O   VAL A 153      48.740  69.380  50.390  1.00  0.00           O
ATOM   1598  N   GLY A 154      49.730  70.860  51.800  1.00  0.00           N
ATOM   1599  HN  GLY A 154      49.630  71.480  52.570  1.00  0.00           H
ATOM   1600  CA  GLY A 154      51.000  70.900  51.160  1.00  0.00           C
ATOM   1601  HA1 GLY A 154      51.690  71.460  51.780  1.00  0.00           H
ATOM   1602  HA2 GLY A 154      50.800  71.280  50.170  1.00  0.00           H
ATOM   1603  C   GLY A 154      51.640  69.590  50.830  1.00  0.00           C
ATOM   1604  O   GLY A 154      51.790  69.280  49.650  1.00  0.00           O
ATOM   1605  N   SER A 155      51.940  68.700  51.780  1.00  0.00           N
ATOM   1606  HN  SER A 155      51.750  68.950  52.730  1.00  0.00           H
ATOM   1607  CA  SER A 155      52.570  67.430  51.570  1.00  0.00           C
ATOM   1608  HA  SER A 155      53.360  67.600  50.850  1.00  0.00           H
ATOM   1609  CB  SER A 155      53.210  66.950  52.890  1.00  0.00           C
ATOM   1610  HB1 SER A 155      52.420  66.810  53.670  1.00  0.00           H
ATOM   1611  HB2 SER A 155      53.740  67.800  53.370  1.00  0.00           H
ATOM   1612  OG  SER A 155      54.050  65.820  52.720  1.00  0.00           O
ATOM   1613  HG1 SER A 155      54.820  66.080  52.220  1.00  0.00           H
ATOM   1614  C   SER A 155      51.650  66.470  50.910  1.00  0.00           C
ATOM   1615  O   SER A 155      52.110  65.610  50.160  1.00  0.00           O
ATOM   1616  N   ALA A 156      50.320  66.490  51.140  1.00  0.00           N
ATOM   1617  HN  ALA A 156      49.910  67.140  51.790  1.00  0.00           H
ATOM   1618  CA  ALA A 156      49.520  65.380  50.750  1.00  0.00           C
ATOM   1619  HA  ALA A 156      49.980  64.470  51.120  1.00  0.00           H
ATOM   1620  CB  ALA A 156      48.150  65.540  51.430  1.00  0.00           C
ATOM   1621  HB1 ALA A 156      48.320  65.650  52.520  1.00  0.00           H
ATOM   1622  HB2 ALA A 156      47.490  64.690  51.150  1.00  0.00           H
ATOM   1623  HB3 ALA A 156      47.610  66.470  51.150  1.00  0.00           H
ATOM   1624  C   ALA A 156      49.220  65.270  49.300  1.00  0.00           C
ATOM   1625  O   ALA A 156      49.060  64.160  48.800  1.00  0.00           O
ATOM   1626  N   ILE A 157      49.200  66.410  48.580  1.00  0.00           N
ATOM   1627  HN  ILE A 157      49.260  67.350  48.910  1.00  0.00           H
ATOM   1628  CA  ILE A 157      48.970  66.380  47.160  1.00  0.00           C
ATOM   1629  HA  ILE A 157      48.350  65.540  46.870  1.00  0.00           H
ATOM   1630  CB  ILE A 157      48.240  67.650  46.840  1.00  0.00           C
ATOM   1631  HB  ILE A 157      48.860  68.560  47.010  1.00  0.00           H
ATOM   1632  CG2 ILE A 157      47.850  67.510  45.360  1.00  0.00           C
ATOM   1633 HG21 ILE A 157      47.200  68.340  45.010  1.00  0.00           H
ATOM   1634 HG22 ILE A 157      47.160  66.650  45.270  1.00  0.00           H
ATOM   1635 HG23 ILE A 157      48.740  67.350  44.710  1.00  0.00           H
ATOM   1636  CG1 ILE A 157      46.980  67.820  47.710  1.00  0.00           C
ATOM   1637 HG11 ILE A 157      46.330  68.670  47.390  1.00  0.00           H
ATOM   1638 HG12 ILE A 157      47.370  68.220  48.670  1.00  0.00           H
ATOM   1639  CD  ILE A 157      46.060  66.610  47.860  1.00  0.00           C
ATOM   1640  HD1 ILE A 157      45.220  66.850  48.550  1.00  0.00           H
ATOM   1641  HD2 ILE A 157      46.520  65.630  48.140  1.00  0.00           H
ATOM   1642  HD3 ILE A 157      45.650  66.190  46.920  1.00  0.00           H
ATOM   1643  C   ILE A 157      50.280  66.330  46.460  1.00  0.00           C
ATOM   1644  O   ILE A 157      50.490  65.830  45.360  1.00  0.00           O
ATOM   1645  N   ALA A 158      51.320  66.820  47.170  1.00  0.00           N
ATOM   1646  HN  ALA A 158      51.150  67.270  48.040  1.00  0.00           H
ATOM   1647  CA  ALA A 158      52.600  66.880  46.540  1.00  0.00           C
ATOM   1648  HA  ALA A 158      52.490  67.140  45.500  1.00  0.00           H
ATOM   1649  CB  ALA A 158      53.420  67.810  47.450  1.00  0.00           C
ATOM   1650  HB1 ALA A 158      53.440  67.490  48.520  1.00  0.00           H
ATOM   1651  HB2 ALA A 158      53.120  68.870  47.380  1.00  0.00           H
ATOM   1652  HB3 ALA A 158      54.490  67.800  47.150  1.00  0.00           H
ATOM   1653  C   ALA A 158      53.300  65.580  46.680  1.00  0.00           C
ATOM   1654  O   ALA A 158      53.960  65.210  45.700  1.00  0.00           O
ATOM   1655  N   SER A 159      53.120  64.800  47.760  1.00  0.00           N
ATOM   1656  HN  SER A 159      52.320  65.030  48.320  1.00  0.00           H
ATOM   1657  CA  SER A 159      53.780  63.550  47.980  1.00  0.00           C
ATOM   1658  HA  SER A 159      54.820  63.800  47.830  1.00  0.00           H
ATOM   1659  CB  SER A 159      53.730  63.030  49.430  1.00  0.00           C
ATOM   1660  HB1 SER A 159      53.900  61.930  49.450  1.00  0.00           H
ATOM   1661  HB2 SER A 159      52.680  63.230  49.730  1.00  0.00           H
ATOM   1662  OG  SER A 159      54.740  63.710  50.160  1.00  0.00           O
ATOM   1663  HG1 SER A 159      54.410  64.600  50.270  1.00  0.00           H
ATOM   1664  C   SER A 159      53.610  62.470  46.980  1.00  0.00           C
ATOM   1665  O   SER A 159      54.640  61.940  46.560  1.00  0.00           O
ATOM   1666  N   PRO A 160      52.440  62.090  46.550  1.00  0.00           N
ATOM   1667  CD  PRO A 160      51.180  62.460  47.180  1.00  0.00           C
ATOM   1668  HD1 PRO A 160      50.980  63.550  47.220  1.00  0.00           H
ATOM   1669  HD2 PRO A 160      51.170  61.950  48.170  1.00  0.00           H
ATOM   1670  CA  PRO A 160      52.310  61.330  45.330  1.00  0.00           C
ATOM   1671  HA  PRO A 160      53.000  60.500  45.410  1.00  0.00           H
ATOM   1672  CB  PRO A 160      50.850  60.890  45.370  1.00  0.00           C
ATOM   1673  HB1 PRO A 160      50.840  60.060  46.120  1.00  0.00           H
ATOM   1674  HB2 PRO A 160      50.400  60.570  44.410  1.00  0.00           H
ATOM   1675  CG  PRO A 160      50.130  62.010  46.140  1.00  0.00           C
ATOM   1676  HG1 PRO A 160      49.840  62.820  45.440  1.00  0.00           H
ATOM   1677  HG2 PRO A 160      49.170  61.620  46.520  1.00  0.00           H
ATOM   1678  C   PRO A 160      52.660  62.020  44.060  1.00  0.00           C
ATOM   1679  O   PRO A 160      53.160  61.310  43.180  1.00  0.00           O
ATOM   1680  N   THR A 161      52.440  63.330  43.870  1.00  0.00           N
ATOM   1681  HN  THR A 161      51.970  63.870  44.570  1.00  0.00           H
ATOM   1682  CA  THR A 161      52.730  64.030  42.660  1.00  0.00           C
ATOM   1683  HA  THR A 161      52.130  63.590  41.880  1.00  0.00           H
ATOM   1684  CB  THR A 161      52.140  65.410  42.620  1.00  0.00           C
ATOM   1685  HB  THR A 161      52.570  65.990  43.460  1.00  0.00           H
ATOM   1686  OG1 THR A 161      50.720  65.400  42.780  1.00  0.00           O
ATOM   1687  HG1 THR A 161      50.500  65.670  43.670  1.00  0.00           H
ATOM   1688  CG2 THR A 161      52.480  66.020  41.250  1.00  0.00           C
ATOM   1689 HG21 THR A 161      52.180  67.090  41.140  1.00  0.00           H
ATOM   1690 HG22 THR A 161      52.180  65.350  40.420  1.00  0.00           H
ATOM   1691 HG23 THR A 161      53.580  66.060  41.170  1.00  0.00           H
ATOM   1692  C   THR A 161      54.140  63.970  42.170  1.00  0.00           C
ATOM   1693  O   THR A 161      54.370  63.700  40.990  1.00  0.00           O
ATOM   1694  N   GLY A 162      55.120  64.110  43.080  1.00  0.00           N
ATOM   1695  HN  GLY A 162      54.930  64.330  44.030  1.00  0.00           H
ATOM   1696  CA  GLY A 162      56.500  64.000  42.690  1.00  0.00           C
ATOM   1697  HA1 GLY A 162      57.220  64.280  43.440  1.00  0.00           H
ATOM   1698  HA2 GLY A 162      56.550  64.640  41.830  1.00  0.00           H
ATOM   1699  C   GLY A 162      56.890  62.660  42.180  1.00  0.00           C
ATOM   1700  O   GLY A 162      57.680  62.530  41.240  1.00  0.00           O
ATOM   1701  N   LEU A 163      56.410  61.560  42.780  1.00  0.00           N
ATOM   1702  HN  LEU A 163      55.960  61.660  43.670  1.00  0.00           H
ATOM   1703  CA  LEU A 163      56.600  60.200  42.370  1.00  0.00           C
ATOM   1704  HA  LEU A 163      57.640  60.020  42.170  1.00  0.00           H
ATOM   1705  CB  LEU A 163      56.100  59.160  43.390  1.00  0.00           C
ATOM   1706  HB1 LEU A 163      55.050  59.410  43.660  1.00  0.00           H
ATOM   1707  HB2 LEU A 163      56.720  59.440  44.270  1.00  0.00           H
ATOM   1708  CG  LEU A 163      56.380  57.700  43.000  1.00  0.00           C
ATOM   1709  HG  LEU A 163      55.790  57.390  42.110  1.00  0.00           H
ATOM   1710  CD1 LEU A 163      57.860  57.500  42.630  1.00  0.00           C
ATOM   1711 HD11 LEU A 163      58.200  56.450  42.470  1.00  0.00           H
ATOM   1712 HD12 LEU A 163      58.470  57.840  43.500  1.00  0.00           H
ATOM   1713 HD13 LEU A 163      58.080  58.060  41.700  1.00  0.00           H
ATOM   1714  CD2 LEU A 163      55.930  56.690  44.080  1.00  0.00           C
ATOM   1715 HD21 LEU A 163      56.250  55.640  43.910  1.00  0.00           H
ATOM   1716 HD22 LEU A 163      54.850  56.830  44.280  1.00  0.00           H
ATOM   1717 HD23 LEU A 163      56.380  56.880  45.070  1.00  0.00           H
ATOM   1718  C   LEU A 163      56.020  59.900  41.030  1.00  0.00           C
ATOM   1719  O   LEU A 163      56.690  59.390  40.140  1.00  0.00           O
ATOM   1720  N   ALA A 164      54.750  60.300  40.820  1.00  0.00           N
ATOM   1721  HN  ALA A 164      54.200  60.660  41.570  1.00  0.00           H
ATOM   1722  CA  ALA A 164      54.170  60.170  39.520  1.00  0.00           C
ATOM   1723  HA  ALA A 164      54.270  59.120  39.300  1.00  0.00           H
ATOM   1724  CB  ALA A 164      52.680  60.580  39.530  1.00  0.00           C
ATOM   1725  HB1 ALA A 164      52.210  59.840  40.200  1.00  0.00           H
ATOM   1726  HB2 ALA A 164      52.160  60.650  38.550  1.00  0.00           H
ATOM   1727  HB3 ALA A 164      52.620  61.610  39.950  1.00  0.00           H
ATOM   1728  C   ALA A 164      54.880  60.900  38.430  1.00  0.00           C
ATOM   1729  O   ALA A 164      55.030  60.310  37.360  1.00  0.00           O
ATOM   1730  N   LEU A 165      55.490  62.070  38.660  1.00  0.00           N
ATOM   1731  HN  LEU A 165      55.230  62.530  39.500  1.00  0.00           H
ATOM   1732  CA  LEU A 165      56.360  62.780  37.770  1.00  0.00           C
ATOM   1733  HA  LEU A 165      55.860  63.000  36.840  1.00  0.00           H
ATOM   1734  CB  LEU A 165      56.580  64.170  38.390  1.00  0.00           C
ATOM   1735  HB1 LEU A 165      57.500  64.640  37.990  1.00  0.00           H
ATOM   1736  HB2 LEU A 165      56.740  64.080  39.480  1.00  0.00           H
ATOM   1737  CG  LEU A 165      55.410  65.120  38.060  1.00  0.00           C
ATOM   1738  HG  LEU A 165      54.420  64.700  38.320  1.00  0.00           H
ATOM   1739  CD1 LEU A 165      55.500  66.380  38.940  1.00  0.00           C
ATOM   1740 HD11 LEU A 165      56.500  66.830  38.760  1.00  0.00           H
ATOM   1741 HD12 LEU A 165      55.430  66.060  40.000  1.00  0.00           H
ATOM   1742 HD13 LEU A 165      54.690  67.110  38.740  1.00  0.00           H
ATOM   1743  CD2 LEU A 165      55.320  65.520  36.580  1.00  0.00           C
ATOM   1744 HD21 LEU A 165      54.410  66.030  36.210  1.00  0.00           H
ATOM   1745 HD22 LEU A 165      55.480  64.570  36.030  1.00  0.00           H
ATOM   1746 HD23 LEU A 165      56.210  66.150  36.350  1.00  0.00           H
ATOM   1747  C   LEU A 165      57.630  62.070  37.430  1.00  0.00           C
ATOM   1748  O   LEU A 165      58.130  62.130  36.300  1.00  0.00           O
ATOM   1749  N   VAL A 166      58.200  61.290  38.360  1.00  0.00           N
ATOM   1750  HN  VAL A 166      57.880  61.180  39.300  1.00  0.00           H
ATOM   1751  CA  VAL A 166      59.270  60.360  38.150  1.00  0.00           C
ATOM   1752  HA  VAL A 166      60.070  60.870  37.640  1.00  0.00           H
ATOM   1753  CB  VAL A 166      59.920  59.920  39.430  1.00  0.00           C
ATOM   1754  HB  VAL A 166      59.110  59.620  40.120  1.00  0.00           H
ATOM   1755  CG1 VAL A 166      60.950  58.800  39.190  1.00  0.00           C
ATOM   1756 HG11 VAL A 166      60.450  57.920  38.740  1.00  0.00           H
ATOM   1757 HG12 VAL A 166      61.390  58.340  40.110  1.00  0.00           H
ATOM   1758 HG13 VAL A 166      61.750  59.090  38.480  1.00  0.00           H
ATOM   1759  CG2 VAL A 166      60.650  61.120  40.040  1.00  0.00           C
ATOM   1760 HG21 VAL A 166      61.180  60.910  40.990  1.00  0.00           H
ATOM   1761 HG22 VAL A 166      59.880  61.890  40.280  1.00  0.00           H
ATOM   1762 HG23 VAL A 166      61.270  61.440  39.180  1.00  0.00           H
ATOM   1763  C   VAL A 166      58.970  59.280  37.170  1.00  0.00           C
ATOM   1764  O   VAL A 166      59.850  58.860  36.420  1.00  0.00           O
ATOM   1765  N   ALA A 167      57.750  58.710  37.130  1.00  0.00           N
ATOM   1766  HN  ALA A 167      57.110  58.940  37.870  1.00  0.00           H
ATOM   1767  CA  ALA A 167      57.360  57.720  36.180  1.00  0.00           C
ATOM   1768  HA  ALA A 167      58.270  57.160  36.020  1.00  0.00           H
ATOM   1769  CB  ALA A 167      56.300  56.780  36.790  1.00  0.00           C
ATOM   1770  HB1 ALA A 167      55.280  57.210  36.760  1.00  0.00           H
ATOM   1771  HB2 ALA A 167      56.430  56.550  37.870  1.00  0.00           H
ATOM   1772  HB3 ALA A 167      56.120  55.890  36.140  1.00  0.00           H
ATOM   1773  C   ALA A 167      56.760  58.240  34.920  1.00  0.00           C
ATOM   1774  O   ALA A 167      56.320  57.440  34.090  1.00  0.00           O
ATOM   1775  N   THR A 168      56.750  59.570  34.740  1.00  0.00           N
ATOM   1776  HN  THR A 168      57.070  60.130  35.500  1.00  0.00           H
ATOM   1777  CA  THR A 168      56.170  60.180  33.580  1.00  0.00           C
ATOM   1778  HA  THR A 168      55.860  59.480  32.820  1.00  0.00           H
ATOM   1779  CB  THR A 168      54.990  61.080  33.810  1.00  0.00           C
ATOM   1780  HB  THR A 168      54.640  61.720  32.970  1.00  0.00           H
ATOM   1781  OG1 THR A 168      55.130  61.970  34.910  1.00  0.00           O
ATOM   1782  HG1 THR A 168      55.160  61.340  35.640  1.00  0.00           H
ATOM   1783  CG2 THR A 168      53.740  60.240  34.100  1.00  0.00           C
ATOM   1784 HG21 THR A 168      52.840  60.850  34.320  1.00  0.00           H
ATOM   1785 HG22 THR A 168      53.770  59.510  34.940  1.00  0.00           H
ATOM   1786 HG23 THR A 168      53.460  59.670  33.190  1.00  0.00           H
ATOM   1787  C   THR A 168      57.160  61.000  32.820  1.00  0.00           C
ATOM   1788  O   THR A 168      57.730  60.500  31.850  1.00  0.00           O
ATOM   1789  N   THR A 169      57.500  62.250  33.170  1.00  0.00           N
ATOM   1790  HN  THR A 169      57.130  62.620  34.010  1.00  0.00           H
ATOM   1791  CA  THR A 169      58.410  63.120  32.480  1.00  0.00           C
ATOM   1792  HA  THR A 169      57.980  63.170  31.490  1.00  0.00           H
ATOM   1793  CB  THR A 169      58.450  64.470  33.130  1.00  0.00           C
ATOM   1794  HB  THR A 169      58.850  64.490  34.170  1.00  0.00           H
ATOM   1795  OG1 THR A 169      57.220  65.170  33.210  1.00  0.00           O
ATOM   1796  HG1 THR A 169      57.420  66.110  33.240  1.00  0.00           H
ATOM   1797  CG2 THR A 169      59.280  65.480  32.310  1.00  0.00           C
ATOM   1798 HG21 THR A 169      60.320  65.120  32.140  1.00  0.00           H
ATOM   1799 HG22 THR A 169      59.250  66.470  32.810  1.00  0.00           H
ATOM   1800 HG23 THR A 169      58.930  65.620  31.270  1.00  0.00           H
ATOM   1801  C   THR A 169      59.770  62.510  32.360  1.00  0.00           C
ATOM   1802  O   THR A 169      60.340  62.510  31.270  1.00  0.00           O
ATOM   1803  N   PHE A 170      60.240  61.890  33.450  1.00  0.00           N
ATOM   1804  HN  PHE A 170      59.770  61.590  34.280  1.00  0.00           H
ATOM   1805  CA  PHE A 170      61.490  61.190  33.410  1.00  0.00           C
ATOM   1806  HA  PHE A 170      62.240  61.780  32.890  1.00  0.00           H
ATOM   1807  CB  PHE A 170      61.960  60.900  34.840  1.00  0.00           C
ATOM   1808  HB1 PHE A 170      62.820  60.200  34.760  1.00  0.00           H
ATOM   1809  HB2 PHE A 170      61.170  60.480  35.500  1.00  0.00           H
ATOM   1810  CG  PHE A 170      62.410  62.180  35.480  1.00  0.00           C
ATOM   1811  CD1 PHE A 170      63.720  62.590  35.370  1.00  0.00           C
ATOM   1812  HD1 PHE A 170      64.440  62.090  34.740  1.00  0.00           H
ATOM   1813  CE1 PHE A 170      64.130  63.730  36.010  1.00  0.00           C
ATOM   1814  HE1 PHE A 170      65.110  64.170  35.850  1.00  0.00           H
ATOM   1815  CZ  PHE A 170      63.260  64.390  36.840  1.00  0.00           C
ATOM   1816  HZ  PHE A 170      63.450  65.320  37.360  1.00  0.00           H
ATOM   1817  CD2 PHE A 170      61.580  62.770  36.400  1.00  0.00           C
ATOM   1818  HD2 PHE A 170      60.570  62.410  36.410  1.00  0.00           H
ATOM   1819  CE2 PHE A 170      61.990  63.910  37.050  1.00  0.00           C
ATOM   1820  HE2 PHE A 170      61.320  64.460  37.700  1.00  0.00           H
ATOM   1821  C   PHE A 170      61.410  59.940  32.600  1.00  0.00           C
ATOM   1822  O   PHE A 170      60.540  59.100  32.810  1.00  0.00           O
ATOM   1823  N   ARG A 171      62.390  59.710  31.700  1.00  0.00           N
ATOM   1824  HN  ARG A 171      63.140  60.360  31.590  1.00  0.00           H
ATOM   1825  CA  ARG A 171      62.160  58.770  30.640  1.00  0.00           C
ATOM   1826  HA  ARG A 171      61.120  58.830  30.330  1.00  0.00           H
ATOM   1827  CB  ARG A 171      62.940  59.260  29.410  1.00  0.00           C
ATOM   1828  HB1 ARG A 171      62.470  60.250  29.210  1.00  0.00           H
ATOM   1829  HB2 ARG A 171      62.800  58.570  28.550  1.00  0.00           H
ATOM   1830  CG  ARG A 171      64.450  59.320  29.650  1.00  0.00           C
ATOM   1831  HG1 ARG A 171      64.840  58.280  29.670  1.00  0.00           H
ATOM   1832  HG2 ARG A 171      64.540  59.770  30.660  1.00  0.00           H
ATOM   1833  CD  ARG A 171      65.280  60.020  28.560  1.00  0.00           C
ATOM   1834  HD1 ARG A 171      64.840  61.030  28.420  1.00  0.00           H
ATOM   1835  HD2 ARG A 171      65.160  59.470  27.600  1.00  0.00           H
ATOM   1836  NE  ARG A 171      66.690  60.120  29.010  1.00  0.00           N
ATOM   1837  HE  ARG A 171      67.000  60.880  29.590  1.00  0.00           H
ATOM   1838  CZ  ARG A 171      67.690  59.270  28.620  1.00  0.00           C
ATOM   1839  NH1 ARG A 171      67.430  58.300  27.700  1.00  0.00           N
ATOM   1840 HH11 ARG A 171      66.490  57.970  27.580  1.00  0.00           H
ATOM   1841 HH12 ARG A 171      68.290  57.810  27.570  1.00  0.00           H
ATOM   1842  NH2 ARG A 171      68.940  59.340  29.160  1.00  0.00           N
ATOM   1843 HH21 ARG A 171      69.090  60.120  29.770  1.00  0.00           H
ATOM   1844 HH22 ARG A 171      69.630  58.670  28.890  1.00  0.00           H
ATOM   1845  C   ARG A 171      62.630  57.410  31.030  1.00  0.00           C
ATOM   1846  O   ARG A 171      63.550  57.130  31.800  1.00  0.00           O
ATOM   1847  N   LYS A 172      62.070  56.370  30.400  1.00  0.00           N
ATOM   1848  HN  LYS A 172      61.370  56.640  29.740  1.00  0.00           H
ATOM   1849  CA  LYS A 172      62.390  55.000  30.680  1.00  0.00           C
ATOM   1850  HA  LYS A 172      62.250  54.870  31.740  1.00  0.00           H
ATOM   1851  CB  LYS A 172      61.400  53.990  30.080  1.00  0.00           C
ATOM   1852  HB1 LYS A 172      60.400  54.060  30.560  1.00  0.00           H
ATOM   1853  HB2 LYS A 172      61.710  52.970  30.400  1.00  0.00           H
ATOM   1854  CG  LYS A 172      61.300  54.180  28.570  1.00  0.00           C
ATOM   1855  HG1 LYS A 172      62.220  53.760  28.110  1.00  0.00           H
ATOM   1856  HG2 LYS A 172      61.250  55.240  28.240  1.00  0.00           H
ATOM   1857  CD  LYS A 172      60.200  53.440  27.810  1.00  0.00           C
ATOM   1858  HD1 LYS A 172      60.430  53.620  26.740  1.00  0.00           H
ATOM   1859  HD2 LYS A 172      59.210  53.930  27.880  1.00  0.00           H
ATOM   1860  CE  LYS A 172      60.160  51.930  28.070  1.00  0.00           C
ATOM   1861  HE1 LYS A 172      59.670  51.920  29.060  1.00  0.00           H
ATOM   1862  HE2 LYS A 172      61.180  51.470  28.090  1.00  0.00           H
ATOM   1863  NZ  LYS A 172      59.260  51.310  27.070  1.00  0.00           N
ATOM   1864  HZ1 LYS A 172      59.580  51.190  26.090  1.00  0.00           H
ATOM   1865  HZ2 LYS A 172      58.340  51.790  27.110  1.00  0.00           H
ATOM   1866  HZ3 LYS A 172      59.100  50.340  27.400  1.00  0.00           H
ATOM   1867  C   LYS A 172      63.800  54.600  30.400  1.00  0.00           C
ATOM   1868  O   LYS A 172      64.500  55.020  29.480  1.00  0.00           O
ATOM   1869  N   GLY A 173      64.310  53.750  31.310  1.00  0.00           N
ATOM   1870  HN  GLY A 173      63.770  53.350  32.040  1.00  0.00           H
ATOM   1871  CA  GLY A 173      65.690  53.360  31.320  1.00  0.00           C
ATOM   1872  HA1 GLY A 173      66.050  53.470  30.310  1.00  0.00           H
ATOM   1873  HA2 GLY A 173      65.750  52.350  31.680  1.00  0.00           H
ATOM   1874  C   GLY A 173      66.440  54.160  32.330  1.00  0.00           C
ATOM   1875  O   GLY A 173      65.920  54.620  33.340  1.00  0.00           O
ATOM   1876  N   PRO A 174      67.720  54.310  32.110  1.00  0.00           N
ATOM   1877  CD  PRO A 174      68.460  53.440  31.200  1.00  0.00           C
ATOM   1878  HD1 PRO A 174      68.180  53.690  30.160  1.00  0.00           H
ATOM   1879  HD2 PRO A 174      68.280  52.350  31.330  1.00  0.00           H
ATOM   1880  CA  PRO A 174      68.650  55.020  32.930  1.00  0.00           C
ATOM   1881  HA  PRO A 174      68.750  54.390  33.800  1.00  0.00           H
ATOM   1882  CB  PRO A 174      69.880  55.140  32.030  1.00  0.00           C
ATOM   1883  HB1 PRO A 174      70.800  55.450  32.570  1.00  0.00           H
ATOM   1884  HB2 PRO A 174      69.750  55.680  31.070  1.00  0.00           H
ATOM   1885  CG  PRO A 174      69.940  53.680  31.560  1.00  0.00           C
ATOM   1886  HG1 PRO A 174      70.490  53.550  30.600  1.00  0.00           H
ATOM   1887  HG2 PRO A 174      70.310  52.950  32.300  1.00  0.00           H
ATOM   1888  C   PRO A 174      68.250  56.290  33.580  1.00  0.00           C
ATOM   1889  O   PRO A 174      68.450  56.420  34.790  1.00  0.00           O
ATOM   1890  N   ALA A 175      67.570  57.240  32.900  1.00  0.00           N
ATOM   1891  HN  ALA A 175      67.230  57.130  31.970  1.00  0.00           H
ATOM   1892  CA  ALA A 175      67.120  58.410  33.590  1.00  0.00           C
ATOM   1893  HA  ALA A 175      68.010  58.800  34.050  1.00  0.00           H
ATOM   1894  CB  ALA A 175      66.660  59.370  32.470  1.00  0.00           C
ATOM   1895  HB1 ALA A 175      66.070  60.240  32.830  1.00  0.00           H
ATOM   1896  HB2 ALA A 175      65.910  58.760  31.910  1.00  0.00           H
ATOM   1897  HB3 ALA A 175      67.560  59.550  31.860  1.00  0.00           H
ATOM   1898  C   ALA A 175      66.040  58.260  34.600  1.00  0.00           C
ATOM   1899  O   ALA A 175      65.990  58.940  35.630  1.00  0.00           O
ATOM   1900  N   ARG A 176      65.070  57.360  34.360  1.00  0.00           N
ATOM   1901  HN  ARG A 176      65.090  56.890  33.470  1.00  0.00           H
ATOM   1902  CA  ARG A 176      64.010  57.110  35.290  1.00  0.00           C
ATOM   1903  HA  ARG A 176      63.740  58.000  35.840  1.00  0.00           H
ATOM   1904  CB  ARG A 176      62.700  56.650  34.640  1.00  0.00           C
ATOM   1905  HB1 ARG A 176      62.950  55.820  33.950  1.00  0.00           H
ATOM   1906  HB2 ARG A 176      62.390  57.500  33.990  1.00  0.00           H
ATOM   1907  CG  ARG A 176      61.640  56.160  35.630  1.00  0.00           C
ATOM   1908  HG1 ARG A 176      61.190  56.980  36.230  1.00  0.00           H
ATOM   1909  HG2 ARG A 176      62.060  55.440  36.360  1.00  0.00           H
ATOM   1910  CD  ARG A 176      60.470  55.430  34.970  1.00  0.00           C
ATOM   1911  HD1 ARG A 176      59.640  55.090  35.640  1.00  0.00           H
ATOM   1912  HD2 ARG A 176      60.870  54.580  34.370  1.00  0.00           H
ATOM   1913  NE  ARG A 176      59.710  56.400  34.140  1.00  0.00           N
ATOM   1914  HE  ARG A 176      60.070  57.330  34.100  1.00  0.00           H
ATOM   1915  CZ  ARG A 176      59.010  56.060  33.010  1.00  0.00           C
ATOM   1916  NH1 ARG A 176      58.440  54.840  32.780  1.00  0.00           N
ATOM   1917 HH11 ARG A 176      58.550  54.070  33.410  1.00  0.00           H
ATOM   1918 HH12 ARG A 176      57.790  54.640  32.050  1.00  0.00           H
ATOM   1919  NH2 ARG A 176      58.780  57.050  32.100  1.00  0.00           N
ATOM   1920 HH21 ARG A 176      58.140  56.890  31.360  1.00  0.00           H
ATOM   1921 HH22 ARG A 176      58.990  58.010  32.290  1.00  0.00           H
ATOM   1922  C   ARG A 176      64.420  56.230  36.420  1.00  0.00           C
ATOM   1923  O   ARG A 176      63.950  56.400  37.540  1.00  0.00           O
ATOM   1924  N   ASN A 177      65.390  55.320  36.210  1.00  0.00           N
ATOM   1925  HN  ASN A 177      65.550  55.080  35.260  1.00  0.00           H
ATOM   1926  CA  ASN A 177      66.030  54.570  37.250  1.00  0.00           C
ATOM   1927  HA  ASN A 177      65.200  54.150  37.790  1.00  0.00           H
ATOM   1928  CB  ASN A 177      66.890  53.420  36.700  1.00  0.00           C
ATOM   1929  HB1 ASN A 177      67.110  52.760  37.570  1.00  0.00           H
ATOM   1930  HB2 ASN A 177      67.920  53.750  36.430  1.00  0.00           H
ATOM   1931  CG  ASN A 177      66.130  52.530  35.720  1.00  0.00           C
ATOM   1932  OD1 ASN A 177      64.950  52.720  35.460  1.00  0.00           O
ATOM   1933  ND2 ASN A 177      66.920  51.590  35.130  1.00  0.00           N
ATOM   1934 HD21 ASN A 177      67.910  51.660  35.240  1.00  0.00           H
ATOM   1935 HD22 ASN A 177      66.490  50.880  34.560  1.00  0.00           H
ATOM   1936  C   ASN A 177      66.840  55.480  38.110  1.00  0.00           C
ATOM   1937  O   ASN A 177      66.700  55.490  39.340  1.00  0.00           O
ATOM   1938  N   ALA A 178      67.660  56.360  37.520  1.00  0.00           N
ATOM   1939  HN  ALA A 178      67.730  56.340  36.530  1.00  0.00           H
ATOM   1940  CA  ALA A 178      68.490  57.280  38.230  1.00  0.00           C
ATOM   1941  HA  ALA A 178      69.270  56.720  38.740  1.00  0.00           H
ATOM   1942  CB  ALA A 178      69.170  58.240  37.240  1.00  0.00           C
ATOM   1943  HB1 ALA A 178      68.410  58.750  36.610  1.00  0.00           H
ATOM   1944  HB2 ALA A 178      69.810  57.550  36.630  1.00  0.00           H
ATOM   1945  HB3 ALA A 178      69.910  58.900  37.740  1.00  0.00           H
ATOM   1946  C   ALA A 178      67.760  58.200  39.150  1.00  0.00           C
ATOM   1947  O   ALA A 178      68.170  58.520  40.260  1.00  0.00           O
ATOM   1948  N   ALA A 179      66.580  58.700  38.720  1.00  0.00           N
ATOM   1949  HN  ALA A 179      66.340  58.480  37.780  1.00  0.00           H
ATOM   1950  CA  ALA A 179      65.700  59.570  39.440  1.00  0.00           C
ATOM   1951  HA  ALA A 179      66.240  60.470  39.670  1.00  0.00           H
ATOM   1952  CB  ALA A 179      64.530  59.940  38.520  1.00  0.00           C
ATOM   1953  HB1 ALA A 179      63.970  59.040  38.170  1.00  0.00           H
ATOM   1954  HB2 ALA A 179      64.960  60.240  37.540  1.00  0.00           H
ATOM   1955  HB3 ALA A 179      63.860  60.720  38.940  1.00  0.00           H
ATOM   1956  C   ALA A 179      65.180  58.860  40.650  1.00  0.00           C
ATOM   1957  O   ALA A 179      65.170  59.380  41.760  1.00  0.00           O
ATOM   1958  N   THR A 180      64.700  57.610  40.520  1.00  0.00           N
ATOM   1959  HN  THR A 180      64.720  57.220  39.600  1.00  0.00           H
ATOM   1960  CA  THR A 180      64.180  56.770  41.550  1.00  0.00           C
ATOM   1961  HA  THR A 180      63.400  57.260  42.120  1.00  0.00           H
ATOM   1962  CB  THR A 180      63.630  55.490  40.990  1.00  0.00           C
ATOM   1963  HB  THR A 180      64.370  54.750  40.630  1.00  0.00           H
ATOM   1964  OG1 THR A 180      62.690  55.810  39.970  1.00  0.00           O
ATOM   1965  HG1 THR A 180      63.130  56.090  39.160  1.00  0.00           H
ATOM   1966  CG2 THR A 180      62.840  54.880  42.160  1.00  0.00           C
ATOM   1967 HG21 THR A 180      62.180  55.710  42.490  1.00  0.00           H
ATOM   1968 HG22 THR A 180      63.400  54.630  43.090  1.00  0.00           H
ATOM   1969 HG23 THR A 180      62.340  53.960  41.800  1.00  0.00           H
ATOM   1970  C   THR A 180      65.180  56.480  42.620  1.00  0.00           C
ATOM   1971  O   THR A 180      64.840  56.490  43.800  1.00  0.00           O
ATOM   1972  N   ALA A 181      66.440  56.300  42.210  1.00  0.00           N
ATOM   1973  HN  ALA A 181      66.540  56.220  41.220  1.00  0.00           H
ATOM   1974  CA  ALA A 181      67.530  56.340  43.130  1.00  0.00           C
ATOM   1975  HA  ALA A 181      67.260  55.620  43.890  1.00  0.00           H
ATOM   1976  CB  ALA A 181      68.830  55.940  42.420  1.00  0.00           C
ATOM   1977  HB1 ALA A 181      68.610  54.870  42.200  1.00  0.00           H
ATOM   1978  HB2 ALA A 181      69.770  55.960  43.010  1.00  0.00           H
ATOM   1979  HB3 ALA A 181      69.020  56.500  41.480  1.00  0.00           H
ATOM   1980  C   ALA A 181      67.650  57.630  43.870  1.00  0.00           C
ATOM   1981  O   ALA A 181      67.740  57.650  45.100  1.00  0.00           O
ATOM   1982  N   VAL A 182      67.570  58.820  43.240  1.00  0.00           N
ATOM   1983  HN  VAL A 182      67.390  58.920  42.260  1.00  0.00           H
ATOM   1984  CA  VAL A 182      67.580  60.080  43.910  1.00  0.00           C
ATOM   1985  HA  VAL A 182      68.400  59.990  44.600  1.00  0.00           H
ATOM   1986  CB  VAL A 182      67.910  61.220  42.980  1.00  0.00           C
ATOM   1987  HB  VAL A 182      67.180  61.400  42.160  1.00  0.00           H
ATOM   1988  CG1 VAL A 182      67.890  62.630  43.590  1.00  0.00           C
ATOM   1989 HG11 VAL A 182      66.870  62.940  43.880  1.00  0.00           H
ATOM   1990 HG12 VAL A 182      68.190  63.280  42.750  1.00  0.00           H
ATOM   1991 HG13 VAL A 182      68.730  62.780  44.310  1.00  0.00           H
ATOM   1992  CG2 VAL A 182      69.320  61.030  42.380  1.00  0.00           C
ATOM   1993 HG21 VAL A 182      70.140  61.040  43.130  1.00  0.00           H
ATOM   1994 HG22 VAL A 182      69.530  61.820  41.630  1.00  0.00           H
ATOM   1995 HG23 VAL A 182      69.330  60.060  41.840  1.00  0.00           H
ATOM   1996  C   VAL A 182      66.480  60.350  44.870  1.00  0.00           C
ATOM   1997  O   VAL A 182      66.810  60.890  45.920  1.00  0.00           O
ATOM   1998  N   PHE A 183      65.230  59.980  44.540  1.00  0.00           N
ATOM   1999  HN  PHE A 183      65.130  59.520  43.650  1.00  0.00           H
ATOM   2000  CA  PHE A 183      64.040  60.170  45.300  1.00  0.00           C
ATOM   2001  HA  PHE A 183      64.000  61.250  45.420  1.00  0.00           H
ATOM   2002  CB  PHE A 183      62.920  59.510  44.480  1.00  0.00           C
ATOM   2003  HB1 PHE A 183      63.030  58.410  44.430  1.00  0.00           H
ATOM   2004  HB2 PHE A 183      62.880  59.910  43.450  1.00  0.00           H
ATOM   2005  CG  PHE A 183      61.590  59.720  45.130  1.00  0.00           C
ATOM   2006  CD1 PHE A 183      60.720  60.700  44.690  1.00  0.00           C
ATOM   2007  HD1 PHE A 183      61.220  61.420  44.060  1.00  0.00           H
ATOM   2008  CE1 PHE A 183      59.400  60.840  45.060  1.00  0.00           C
ATOM   2009  HE1 PHE A 183      58.730  61.600  44.700  1.00  0.00           H
ATOM   2010  CZ  PHE A 183      59.010  59.950  46.030  1.00  0.00           C
ATOM   2011  HZ  PHE A 183      57.980  59.930  46.370  1.00  0.00           H
ATOM   2012  CD2 PHE A 183      61.070  58.840  46.050  1.00  0.00           C
ATOM   2013  HD2 PHE A 183      61.730  58.040  46.330  1.00  0.00           H
ATOM   2014  CE2 PHE A 183      59.800  58.950  46.550  1.00  0.00           C
ATOM   2015  HE2 PHE A 183      59.530  58.250  47.330  1.00  0.00           H
ATOM   2016  C   PHE A 183      64.180  59.380  46.560  1.00  0.00           C
ATOM   2017  O   PHE A 183      63.960  59.880  47.660  1.00  0.00           O
ATOM   2018  N   ALA A 184      64.770  58.180  46.460  1.00  0.00           N
ATOM   2019  HN  ALA A 184      65.030  57.750  45.590  1.00  0.00           H
ATOM   2020  CA  ALA A 184      65.200  57.460  47.620  1.00  0.00           C
ATOM   2021  HA  ALA A 184      64.340  57.290  48.250  1.00  0.00           H
ATOM   2022  CB  ALA A 184      65.670  56.040  47.250  1.00  0.00           C
ATOM   2023  HB1 ALA A 184      66.420  56.130  46.440  1.00  0.00           H
ATOM   2024  HB2 ALA A 184      64.830  55.390  46.910  1.00  0.00           H
ATOM   2025  HB3 ALA A 184      66.230  55.590  48.090  1.00  0.00           H
ATOM   2026  C   ALA A 184      66.260  58.100  48.450  1.00  0.00           C
ATOM   2027  O   ALA A 184      66.160  58.140  49.670  1.00  0.00           O
ATOM   2028  N   ALA A 185      67.320  58.650  47.830  1.00  0.00           N
ATOM   2029  HN  ALA A 185      67.350  58.820  46.850  1.00  0.00           H
ATOM   2030  CA  ALA A 185      68.340  59.320  48.580  1.00  0.00           C
ATOM   2031  HA  ALA A 185      68.880  58.520  49.060  1.00  0.00           H
ATOM   2032  CB  ALA A 185      69.410  59.930  47.650  1.00  0.00           C
ATOM   2033  HB1 ALA A 185      70.230  60.400  48.230  1.00  0.00           H
ATOM   2034  HB2 ALA A 185      68.970  60.650  46.920  1.00  0.00           H
ATOM   2035  HB3 ALA A 185      69.800  59.130  46.970  1.00  0.00           H
ATOM   2036  C   ALA A 185      67.850  60.430  49.450  1.00  0.00           C
ATOM   2037  O   ALA A 185      68.120  60.550  50.640  1.00  0.00           O
ATOM   2038  N   MET A 186      67.070  61.320  48.810  1.00  0.00           N
ATOM   2039  HN  MET A 186      66.880  61.230  47.840  1.00  0.00           H
ATOM   2040  CA  MET A 186      66.400  62.380  49.490  1.00  0.00           C
ATOM   2041  HA  MET A 186      67.150  63.070  49.850  1.00  0.00           H
ATOM   2042  CB  MET A 186      65.550  63.060  48.400  1.00  0.00           C
ATOM   2043  HB1 MET A 186      64.890  63.840  48.840  1.00  0.00           H
ATOM   2044  HB2 MET A 186      64.890  62.310  47.910  1.00  0.00           H
ATOM   2045  CG  MET A 186      66.320  63.850  47.350  1.00  0.00           C
ATOM   2046  HG1 MET A 186      65.670  64.260  46.550  1.00  0.00           H
ATOM   2047  HG2 MET A 186      67.190  63.300  46.920  1.00  0.00           H
ATOM   2048  SD  MET A 186      67.050  65.320  48.130  1.00  0.00           S
ATOM   2049  CE  MET A 186      67.310  66.270  46.610  1.00  0.00           C
ATOM   2050  HE1 MET A 186      67.610  67.310  46.860  1.00  0.00           H
ATOM   2051  HE2 MET A 186      66.500  66.200  45.850  1.00  0.00           H
ATOM   2052  HE3 MET A 186      68.270  65.980  46.130  1.00  0.00           H
ATOM   2053  C   MET A 186      65.590  61.980  50.680  1.00  0.00           C
ATOM   2054  O   MET A 186      65.580  62.680  51.690  1.00  0.00           O
ATOM   2055  N   THR A 187      64.890  60.830  50.590  1.00  0.00           N
ATOM   2056  HN  THR A 187      65.000  60.300  49.760  1.00  0.00           H
ATOM   2057  CA  THR A 187      63.960  60.310  51.540  1.00  0.00           C
ATOM   2058  HA  THR A 187      63.190  61.000  51.830  1.00  0.00           H
ATOM   2059  CB  THR A 187      63.220  59.100  51.040  1.00  0.00           C
ATOM   2060  HB  THR A 187      63.950  58.320  50.730  1.00  0.00           H
ATOM   2061  OG1 THR A 187      62.420  59.440  49.920  1.00  0.00           O
ATOM   2062  HG1 THR A 187      63.070  59.720  49.270  1.00  0.00           H
ATOM   2063  CG2 THR A 187      62.250  58.540  52.090  1.00  0.00           C
ATOM   2064 HG21 THR A 187      61.450  57.900  51.660  1.00  0.00           H
ATOM   2065 HG22 THR A 187      61.670  59.410  52.470  1.00  0.00           H
ATOM   2066 HG23 THR A 187      62.800  57.820  52.720  1.00  0.00           H
ATOM   2067  C   THR A 187      64.680  59.930  52.800  1.00  0.00           C
ATOM   2068  O   THR A 187      64.190  60.280  53.870  1.00  0.00           O
ATOM   2069  N   ALA A 188      65.850  59.290  52.650  1.00  0.00           N
ATOM   2070  HN  ALA A 188      66.290  59.150  51.760  1.00  0.00           H
ATOM   2071  CA  ALA A 188      66.710  59.050  53.760  1.00  0.00           C
ATOM   2072  HA  ALA A 188      66.100  58.640  54.550  1.00  0.00           H
ATOM   2073  CB  ALA A 188      67.780  58.020  53.340  1.00  0.00           C
ATOM   2074  HB1 ALA A 188      68.300  57.650  54.250  1.00  0.00           H
ATOM   2075  HB2 ALA A 188      68.470  58.440  52.580  1.00  0.00           H
ATOM   2076  HB3 ALA A 188      67.310  57.090  52.950  1.00  0.00           H
ATOM   2077  C   ALA A 188      67.340  60.270  54.340  1.00  0.00           C
ATOM   2078  O   ALA A 188      67.410  60.440  55.560  1.00  0.00           O
ATOM   2079  N   ILE A 189      67.810  61.210  53.500  1.00  0.00           N
ATOM   2080  HN  ILE A 189      67.540  61.210  52.540  1.00  0.00           H
ATOM   2081  CA  ILE A 189      68.560  62.390  53.810  1.00  0.00           C
ATOM   2082  HA  ILE A 189      69.300  61.950  54.480  1.00  0.00           H
ATOM   2083  CB  ILE A 189      69.040  63.110  52.590  1.00  0.00           C
ATOM   2084  HB  ILE A 189      68.240  63.160  51.810  1.00  0.00           H
ATOM   2085  CG2 ILE A 189      69.440  64.580  52.760  1.00  0.00           C
ATOM   2086 HG21 ILE A 189      68.620  65.190  53.190  1.00  0.00           H
ATOM   2087 HG22 ILE A 189      69.770  65.070  51.810  1.00  0.00           H
ATOM   2088 HG23 ILE A 189      70.240  64.560  53.530  1.00  0.00           H
ATOM   2089  CG1 ILE A 189      70.230  62.340  52.000  1.00  0.00           C
ATOM   2090 HG11 ILE A 189      69.950  61.270  51.970  1.00  0.00           H
ATOM   2091 HG12 ILE A 189      70.970  62.470  52.810  1.00  0.00           H
ATOM   2092  CD  ILE A 189      70.790  62.760  50.630  1.00  0.00           C
ATOM   2093  HD1 ILE A 189      70.100  62.510  49.790  1.00  0.00           H
ATOM   2094  HD2 ILE A 189      71.740  62.200  50.470  1.00  0.00           H
ATOM   2095  HD3 ILE A 189      71.030  63.840  50.600  1.00  0.00           H
ATOM   2096  C   ILE A 189      67.870  63.330  54.740  1.00  0.00           C
ATOM   2097  O   ILE A 189      68.310  63.910  55.730  1.00  0.00           O
ATOM   2098  N   GLY A 190      66.550  63.520  54.520  1.00  0.00           N
ATOM   2099  HN  GLY A 190      66.150  63.020  53.750  1.00  0.00           H
ATOM   2100  CA  GLY A 190      65.680  64.400  55.220  1.00  0.00           C
ATOM   2101  HA1 GLY A 190      64.710  64.130  54.820  1.00  0.00           H
ATOM   2102  HA2 GLY A 190      65.960  65.430  55.060  1.00  0.00           H
ATOM   2103  C   GLY A 190      65.680  64.320  56.710  1.00  0.00           C
ATOM   2104  O   GLY A 190      65.770  65.300  57.450  1.00  0.00           O
ATOM   2105  N   SER A 191      65.530  63.100  57.240  1.00  0.00           N
ATOM   2106  HN  SER A 191      65.580  62.250  56.720  1.00  0.00           H
ATOM   2107  CA  SER A 191      65.520  62.900  58.660  1.00  0.00           C
ATOM   2108  HA  SER A 191      65.080  63.780  59.110  1.00  0.00           H
ATOM   2109  CB  SER A 191      64.830  61.610  59.110  1.00  0.00           C
ATOM   2110  HB1 SER A 191      63.720  61.550  59.080  1.00  0.00           H
ATOM   2111  HB2 SER A 191      65.010  61.440  60.190  1.00  0.00           H
ATOM   2112  OG  SER A 191      65.400  60.500  58.440  1.00  0.00           O
ATOM   2113  HG1 SER A 191      65.420  59.750  59.040  1.00  0.00           H
ATOM   2114  C   SER A 191      66.910  63.010  59.190  1.00  0.00           C
ATOM   2115  O   SER A 191      67.160  63.540  60.270  1.00  0.00           O
ATOM   2116  N   VAL A 192      67.970  62.690  58.420  1.00  0.00           N
ATOM   2117  HN  VAL A 192      67.810  62.370  57.490  1.00  0.00           H
ATOM   2118  CA  VAL A 192      69.330  62.870  58.820  1.00  0.00           C
ATOM   2119  HA  VAL A 192      69.490  62.410  59.790  1.00  0.00           H
ATOM   2120  CB  VAL A 192      70.230  62.060  57.930  1.00  0.00           C
ATOM   2121  HB  VAL A 192      70.130  62.270  56.850  1.00  0.00           H
ATOM   2122  CG1 VAL A 192      71.690  62.140  58.410  1.00  0.00           C
ATOM   2123 HG11 VAL A 192      72.240  61.360  57.840  1.00  0.00           H
ATOM   2124 HG12 VAL A 192      71.770  61.880  59.480  1.00  0.00           H
ATOM   2125 HG13 VAL A 192      72.120  63.140  58.200  1.00  0.00           H
ATOM   2126  CG2 VAL A 192      69.870  60.580  58.090  1.00  0.00           C
ATOM   2127 HG21 VAL A 192      70.310  60.240  59.050  1.00  0.00           H
ATOM   2128 HG22 VAL A 192      70.390  60.030  57.280  1.00  0.00           H
ATOM   2129 HG23 VAL A 192      68.800  60.280  58.100  1.00  0.00           H
ATOM   2130  C   VAL A 192      69.690  64.300  58.990  1.00  0.00           C
ATOM   2131  O   VAL A 192      70.270  64.630  60.020  1.00  0.00           O
ATOM   2132  N   MET A 193      69.230  65.170  58.070  1.00  0.00           N
ATOM   2133  HN  MET A 193      68.830  64.790  57.240  1.00  0.00           H
ATOM   2134  CA  MET A 193      69.270  66.600  58.110  1.00  0.00           C
ATOM   2135  HA  MET A 193      70.320  66.820  58.280  1.00  0.00           H
ATOM   2136  CB  MET A 193      68.830  67.210  56.760  1.00  0.00           C
ATOM   2137  HB1 MET A 193      67.750  67.000  56.610  1.00  0.00           H
ATOM   2138  HB2 MET A 193      69.330  66.760  55.870  1.00  0.00           H
ATOM   2139  CG  MET A 193      69.010  68.720  56.680  1.00  0.00           C
ATOM   2140  HG1 MET A 193      68.190  69.140  57.310  1.00  0.00           H
ATOM   2141  HG2 MET A 193      68.610  69.100  55.720  1.00  0.00           H
ATOM   2142  SD  MET A 193      70.650  69.480  56.910  1.00  0.00           S
ATOM   2143  CE  MET A 193      69.900  71.130  56.790  1.00  0.00           C
ATOM   2144  HE1 MET A 193      70.580  71.970  57.060  1.00  0.00           H
ATOM   2145  HE2 MET A 193      69.030  71.210  57.470  1.00  0.00           H
ATOM   2146  HE3 MET A 193      69.510  71.300  55.760  1.00  0.00           H
ATOM   2147  C   MET A 193      68.510  67.140  59.270  1.00  0.00           C
ATOM   2148  O   MET A 193      69.030  68.040  59.940  1.00  0.00           O
ATOM   2149  N   GLY A 194      67.320  66.580  59.520  1.00  0.00           N
ATOM   2150  HN  GLY A 194      67.030  65.840  58.910  1.00  0.00           H
ATOM   2151  CA  GLY A 194      66.320  67.040  60.440  1.00  0.00           C
ATOM   2152  HA1 GLY A 194      65.420  66.440  60.430  1.00  0.00           H
ATOM   2153  HA2 GLY A 194      66.070  68.060  60.220  1.00  0.00           H
ATOM   2154  C   GLY A 194      66.810  66.980  61.840  1.00  0.00           C
ATOM   2155  O   GLY A 194      66.710  67.940  62.600  1.00  0.00           O
ATOM   2156  N   LEU A 195      67.490  65.880  62.220  1.00  0.00           N
ATOM   2157  HN  LEU A 195      67.650  65.120  61.590  1.00  0.00           H
ATOM   2158  CA  LEU A 195      68.100  65.590  63.480  1.00  0.00           C
ATOM   2159  HA  LEU A 195      67.370  65.800  64.250  1.00  0.00           H
ATOM   2160  CB  LEU A 195      68.690  64.170  63.570  1.00  0.00           C
ATOM   2161  HB1 LEU A 195      69.450  64.220  64.380  1.00  0.00           H
ATOM   2162  HB2 LEU A 195      69.250  63.840  62.670  1.00  0.00           H
ATOM   2163  CG  LEU A 195      67.630  63.100  63.880  1.00  0.00           C
ATOM   2164  HG  LEU A 195      66.890  63.070  63.050  1.00  0.00           H
ATOM   2165  CD1 LEU A 195      68.170  61.670  63.930  1.00  0.00           C
ATOM   2166 HD11 LEU A 195      67.450  61.000  64.440  1.00  0.00           H
ATOM   2167 HD12 LEU A 195      69.150  61.630  64.450  1.00  0.00           H
ATOM   2168 HD13 LEU A 195      68.370  61.230  62.920  1.00  0.00           H
ATOM   2169  CD2 LEU A 195      66.840  63.310  65.190  1.00  0.00           C
ATOM   2170 HD21 LEU A 195      66.270  64.250  65.070  1.00  0.00           H
ATOM   2171 HD22 LEU A 195      67.500  63.400  66.080  1.00  0.00           H
ATOM   2172 HD23 LEU A 195      66.120  62.480  65.400  1.00  0.00           H
ATOM   2173  C   LEU A 195      69.140  66.630  63.720  1.00  0.00           C
ATOM   2174  O   LEU A 195      69.300  67.110  64.830  1.00  0.00           O
ATOM   2175  N   VAL A 196      69.940  66.960  62.690  1.00  0.00           N
ATOM   2176  HN  VAL A 196      69.700  66.600  61.790  1.00  0.00           H
ATOM   2177  CA  VAL A 196      70.960  67.950  62.860  1.00  0.00           C
ATOM   2178  HA  VAL A 196      71.550  67.660  63.710  1.00  0.00           H
ATOM   2179  CB  VAL A 196      71.930  68.040  61.730  1.00  0.00           C
ATOM   2180  HB  VAL A 196      71.350  68.170  60.790  1.00  0.00           H
ATOM   2181  CG1 VAL A 196      72.820  69.280  61.950  1.00  0.00           C
ATOM   2182 HG11 VAL A 196      73.390  69.270  62.910  1.00  0.00           H
ATOM   2183 HG12 VAL A 196      72.280  70.240  61.850  1.00  0.00           H
ATOM   2184 HG13 VAL A 196      73.540  69.230  61.100  1.00  0.00           H
ATOM   2185  CG2 VAL A 196      72.790  66.760  61.660  1.00  0.00           C
ATOM   2186 HG21 VAL A 196      73.460  66.750  62.540  1.00  0.00           H
ATOM   2187 HG22 VAL A 196      73.400  66.810  60.740  1.00  0.00           H
ATOM   2188 HG23 VAL A 196      72.170  65.830  61.640  1.00  0.00           H
ATOM   2189  C   VAL A 196      70.380  69.280  63.190  1.00  0.00           C
ATOM   2190  O   VAL A 196      70.840  69.940  64.120  1.00  0.00           O
ATOM   2191  N   VAL A 197      69.340  69.700  62.440  1.00  0.00           N
ATOM   2192  HN  VAL A 197      69.030  69.180  61.650  1.00  0.00           H
ATOM   2193  CA  VAL A 197      68.660  70.940  62.690  1.00  0.00           C
ATOM   2194  HA  VAL A 197      69.320  71.770  62.480  1.00  0.00           H
ATOM   2195  CB  VAL A 197      67.550  71.130  61.700  1.00  0.00           C
ATOM   2196  HB  VAL A 197      66.780  70.330  61.680  1.00  0.00           H
ATOM   2197  CG1 VAL A 197      66.830  72.480  61.880  1.00  0.00           C
ATOM   2198 HG11 VAL A 197      66.250  72.630  60.940  1.00  0.00           H
ATOM   2199 HG12 VAL A 197      67.520  73.350  61.910  1.00  0.00           H
ATOM   2200 HG13 VAL A 197      66.150  72.450  62.750  1.00  0.00           H
ATOM   2201  CG2 VAL A 197      68.100  71.160  60.260  1.00  0.00           C
ATOM   2202 HG21 VAL A 197      68.820  70.330  60.140  1.00  0.00           H
ATOM   2203 HG22 VAL A 197      68.690  72.090  60.130  1.00  0.00           H
ATOM   2204 HG23 VAL A 197      67.310  71.060  59.490  1.00  0.00           H
ATOM   2205  C   VAL A 197      68.080  71.040  64.060  1.00  0.00           C
ATOM   2206  O   VAL A 197      68.270  72.050  64.740  1.00  0.00           O
ATOM   2207  N   GLY A 198      67.380  69.980  64.510  1.00  0.00           N
ATOM   2208  HN  GLY A 198      67.280  69.180  63.930  1.00  0.00           H
ATOM   2209  CA  GLY A 198      66.630  69.870  65.720  1.00  0.00           C
ATOM   2210  HA1 GLY A 198      66.090  68.930  65.700  1.00  0.00           H
ATOM   2211  HA2 GLY A 198      66.000  70.740  65.800  1.00  0.00           H
ATOM   2212  C   GLY A 198      67.600  69.810  66.850  1.00  0.00           C
ATOM   2213  O   GLY A 198      67.410  70.450  67.880  1.00  0.00           O
ATOM   2214  N   GLY A 199      68.720  69.080  66.730  1.00  0.00           N
ATOM   2215  HN  GLY A 199      68.930  68.660  65.850  1.00  0.00           H
ATOM   2216  CA  GLY A 199      69.760  69.010  67.710  1.00  0.00           C
ATOM   2217  HA1 GLY A 199      70.310  68.120  67.410  1.00  0.00           H
ATOM   2218  HA2 GLY A 199      69.320  68.930  68.690  1.00  0.00           H
ATOM   2219  C   GLY A 199      70.700  70.160  67.790  1.00  0.00           C
ATOM   2220  O   GLY A 199      71.390  70.370  68.780  1.00  0.00           O
ATOM   2221  N   ALA A 200      70.870  70.980  66.730  1.00  0.00           N
ATOM   2222  HN  ALA A 200      70.440  70.630  65.900  1.00  0.00           H
ATOM   2223  CA  ALA A 200      71.550  72.220  66.540  1.00  0.00           C
ATOM   2224  HA  ALA A 200      72.570  72.220  66.910  1.00  0.00           H
ATOM   2225  CB  ALA A 200      71.770  72.620  65.070  1.00  0.00           C
ATOM   2226  HB1 ALA A 200      72.360  71.900  64.450  1.00  0.00           H
ATOM   2227  HB2 ALA A 200      72.350  73.560  65.060  1.00  0.00           H
ATOM   2228  HB3 ALA A 200      70.840  72.780  64.470  1.00  0.00           H
ATOM   2229  C   ALA A 200      70.880  73.350  67.230  1.00  0.00           C
ATOM   2230  O   ALA A 200      71.480  74.190  67.910  1.00  0.00           O
ATOM   2231  N   LEU A 201      69.540  73.390  67.190  1.00  0.00           N
ATOM   2232  HN  LEU A 201      69.150  72.570  66.770  1.00  0.00           H
ATOM   2233  CA  LEU A 201      68.650  74.470  67.510  1.00  0.00           C
ATOM   2234  HA  LEU A 201      69.290  75.240  67.930  1.00  0.00           H
ATOM   2235  CB  LEU A 201      67.890  75.030  66.300  1.00  0.00           C
ATOM   2236  HB1 LEU A 201      67.280  75.900  66.630  1.00  0.00           H
ATOM   2237  HB2 LEU A 201      67.180  74.270  65.910  1.00  0.00           H
ATOM   2238  CG  LEU A 201      68.860  75.410  65.170  1.00  0.00           C
ATOM   2239  HG  LEU A 201      69.550  74.570  64.920  1.00  0.00           H
ATOM   2240  CD1 LEU A 201      68.000  75.660  63.920  1.00  0.00           C
ATOM   2241 HD11 LEU A 201      67.420  76.600  64.000  1.00  0.00           H
ATOM   2242 HD12 LEU A 201      67.230  74.880  63.740  1.00  0.00           H
ATOM   2243 HD13 LEU A 201      68.640  75.820  63.030  1.00  0.00           H
ATOM   2244  CD2 LEU A 201      69.830  76.570  65.450  1.00  0.00           C
ATOM   2245 HD21 LEU A 201      70.550  76.600  64.600  1.00  0.00           H
ATOM   2246 HD22 LEU A 201      70.500  76.330  66.310  1.00  0.00           H
ATOM   2247 HD23 LEU A 201      69.290  77.530  65.570  1.00  0.00           H
ATOM   2248  C   LEU A 201      67.760  74.200  68.670  1.00  0.00           C
ATOM   2249  O   LEU A 201      66.790  74.940  68.890  1.00  0.00           O
ATOM   2250  N   THR A 202      68.040  73.140  69.440  1.00  0.00           N
ATOM   2251  HN  THR A 202      68.940  72.730  69.340  1.00  0.00           H
ATOM   2252  CA  THR A 202      67.240  72.790  70.580  1.00  0.00           C
ATOM   2253  HA  THR A 202      66.200  72.860  70.270  1.00  0.00           H
ATOM   2254  CB  THR A 202      67.300  71.350  71.000  1.00  0.00           C
ATOM   2255  HB  THR A 202      66.840  70.670  70.260  1.00  0.00           H
ATOM   2256  OG1 THR A 202      66.490  71.040  72.130  1.00  0.00           O
ATOM   2257  HG1 THR A 202      65.790  70.480  71.770  1.00  0.00           H
ATOM   2258  CG2 THR A 202      68.720  70.890  71.340  1.00  0.00           C
ATOM   2259 HG21 THR A 202      69.250  71.480  72.120  1.00  0.00           H
ATOM   2260 HG22 THR A 202      69.330  70.700  70.430  1.00  0.00           H
ATOM   2261 HG23 THR A 202      68.620  69.870  71.770  1.00  0.00           H
ATOM   2262  C   THR A 202      67.190  73.720  71.740  1.00  0.00           C
ATOM   2263  O   THR A 202      66.170  73.930  72.410  1.00  0.00           O
ATOM   2264  N   GLU A 203      68.340  74.350  72.020  1.00  0.00           N
ATOM   2265  HN  GLU A 203      69.140  73.980  71.560  1.00  0.00           H
ATOM   2266  CA  GLU A 203      68.370  75.290  73.100  1.00  0.00           C
ATOM   2267  HA  GLU A 203      67.610  75.120  73.850  1.00  0.00           H
ATOM   2268  CB  GLU A 203      69.740  75.260  73.790  1.00  0.00           C
ATOM   2269  HB1 GLU A 203      69.890  76.130  74.460  1.00  0.00           H
ATOM   2270  HB2 GLU A 203      70.490  75.290  72.970  1.00  0.00           H
ATOM   2271  CG  GLU A 203      70.080  73.950  74.510  1.00  0.00           C
ATOM   2272  HG1 GLU A 203      70.890  73.950  75.280  1.00  0.00           H
ATOM   2273  HG2 GLU A 203      70.360  73.160  73.780  1.00  0.00           H
ATOM   2274  CD  GLU A 203      68.920  73.420  75.330  1.00  0.00           C
ATOM   2275  OE1 GLU A 203      68.680  72.200  75.160  1.00  0.00           O
ATOM   2276  OE2 GLU A 203      68.330  74.150  76.170  1.00  0.00           O
ATOM   2277  C   GLU A 203      68.070  76.670  72.610  1.00  0.00           C
ATOM   2278  O   GLU A 203      67.740  77.580  73.360  1.00  0.00           O
ATOM   2279  N   VAL A 204      68.160  76.840  71.280  1.00  0.00           N
ATOM   2280  HN  VAL A 204      68.230  76.060  70.660  1.00  0.00           H
ATOM   2281  CA  VAL A 204      68.130  78.090  70.600  1.00  0.00           C
ATOM   2282  HA  VAL A 204      68.540  78.870  71.230  1.00  0.00           H
ATOM   2283  CB  VAL A 204      68.840  78.140  69.280  1.00  0.00           C
ATOM   2284  HB  VAL A 204      68.440  77.430  68.530  1.00  0.00           H
ATOM   2285  CG1 VAL A 204      68.730  79.520  68.600  1.00  0.00           C
ATOM   2286 HG11 VAL A 204      69.340  80.280  69.120  1.00  0.00           H
ATOM   2287 HG12 VAL A 204      67.670  79.860  68.650  1.00  0.00           H
ATOM   2288 HG13 VAL A 204      69.190  79.410  67.590  1.00  0.00           H
ATOM   2289  CG2 VAL A 204      70.310  77.930  69.680  1.00  0.00           C
ATOM   2290 HG21 VAL A 204      70.960  78.000  68.780  1.00  0.00           H
ATOM   2291 HG22 VAL A 204      70.490  76.890  70.020  1.00  0.00           H
ATOM   2292 HG23 VAL A 204      70.630  78.630  70.470  1.00  0.00           H
ATOM   2293  C   VAL A 204      66.700  78.510  70.430  1.00  0.00           C
ATOM   2294  O   VAL A 204      66.300  79.660  70.640  1.00  0.00           O
ATOM   2295  N   SER A 205      65.840  77.530  70.100  1.00  0.00           N
ATOM   2296  HN  SER A 205      66.270  76.660  69.870  1.00  0.00           H
ATOM   2297  CA  SER A 205      64.430  77.530  69.900  1.00  0.00           C
ATOM   2298  HA  SER A 205      64.010  77.040  70.760  1.00  0.00           H
ATOM   2299  CB  SER A 205      63.750  78.910  69.870  1.00  0.00           C
ATOM   2300  HB1 SER A 205      64.080  79.530  69.000  1.00  0.00           H
ATOM   2301  HB2 SER A 205      64.010  79.500  70.770  1.00  0.00           H
ATOM   2302  OG  SER A 205      62.350  78.800  69.700  1.00  0.00           O
ATOM   2303  HG1 SER A 205      62.010  79.680  69.890  1.00  0.00           H
ATOM   2304  C   SER A 205      63.970  76.740  68.720  1.00  0.00           C
ATOM   2305  O   SER A 205      64.600  76.730  67.660  1.00  0.00           O
ATOM   2306  N   TRP A 206      62.820  76.050  68.730  1.00  0.00           N
ATOM   2307  HN  TRP A 206      62.150  76.130  69.470  1.00  0.00           H
ATOM   2308  CA  TRP A 206      62.280  75.400  67.570  1.00  0.00           C
ATOM   2309  HA  TRP A 206      63.100  74.980  67.000  1.00  0.00           H
ATOM   2310  CB  TRP A 206      61.210  74.340  67.880  1.00  0.00           C
ATOM   2311  HB1 TRP A 206      61.830  73.660  68.510  1.00  0.00           H
ATOM   2312  HB2 TRP A 206      60.750  73.780  67.040  1.00  0.00           H
ATOM   2313  CG  TRP A 206      60.110  74.880  68.730  1.00  0.00           C
ATOM   2314  CD1 TRP A 206      60.160  74.660  70.080  1.00  0.00           C
ATOM   2315  HD1 TRP A 206      60.930  74.140  70.640  1.00  0.00           H
ATOM   2316  NE1 TRP A 206      59.110  75.340  70.630  1.00  0.00           N
ATOM   2317  HE1 TRP A 206      58.900  75.330  71.590  1.00  0.00           H
ATOM   2318  CE2 TRP A 206      58.350  75.930  69.660  1.00  0.00           C
ATOM   2319  CD2 TRP A 206      58.960  75.680  68.450  1.00  0.00           C
ATOM   2320  CE3 TRP A 206      58.370  76.130  67.310  1.00  0.00           C
ATOM   2321  HE3 TRP A 206      58.790  75.980  66.320  1.00  0.00           H
ATOM   2322  CZ3 TRP A 206      57.070  76.590  67.340  1.00  0.00           C
ATOM   2323  HZ3 TRP A 206      56.480  76.860  66.470  1.00  0.00           H
ATOM   2324  CZ2 TRP A 206      57.150  76.570  69.730  1.00  0.00           C
ATOM   2325  HZ2 TRP A 206      56.580  76.720  70.640  1.00  0.00           H
ATOM   2326  CH2 TRP A 206      56.510  76.900  68.550  1.00  0.00           C
ATOM   2327  HH2 TRP A 206      55.530  77.360  68.570  1.00  0.00           H
ATOM   2328  C   TRP A 206      61.690  76.360  66.600  1.00  0.00           C
ATOM   2329  O   TRP A 206      61.290  75.910  65.520  1.00  0.00           O
ATOM   2330  N   ARG A 207      61.610  77.680  66.830  1.00  0.00           N
ATOM   2331  HN  ARG A 207      61.820  78.010  67.750  1.00  0.00           H
ATOM   2332  CA  ARG A 207      61.270  78.650  65.830  1.00  0.00           C
ATOM   2333  HA  ARG A 207      60.320  78.390  65.370  1.00  0.00           H
ATOM   2334  CB  ARG A 207      61.090  80.010  66.510  1.00  0.00           C
ATOM   2335  HB1 ARG A 207      60.840  80.770  65.730  1.00  0.00           H
ATOM   2336  HB2 ARG A 207      62.010  80.260  67.080  1.00  0.00           H
ATOM   2337  CG  ARG A 207      59.830  79.910  67.370  1.00  0.00           C
ATOM   2338  HG1 ARG A 207      60.150  79.400  68.310  1.00  0.00           H
ATOM   2339  HG2 ARG A 207      59.010  79.330  66.900  1.00  0.00           H
ATOM   2340  CD  ARG A 207      59.160  81.260  67.620  1.00  0.00           C
ATOM   2341  HD1 ARG A 207      58.840  81.780  66.680  1.00  0.00           H
ATOM   2342  HD2 ARG A 207      59.830  81.990  68.130  1.00  0.00           H
ATOM   2343  NE  ARG A 207      57.970  81.090  68.490  1.00  0.00           N
ATOM   2344  HE  ARG A 207      57.090  81.030  68.030  1.00  0.00           H
ATOM   2345  CZ  ARG A 207      57.900  80.820  69.830  1.00  0.00           C
ATOM   2346  NH1 ARG A 207      59.000  80.870  70.620  1.00  0.00           N
ATOM   2347 HH11 ARG A 207      59.920  80.910  70.230  1.00  0.00           H
ATOM   2348 HH12 ARG A 207      58.920  80.480  71.540  1.00  0.00           H
ATOM   2349  NH2 ARG A 207      56.680  80.480  70.330  1.00  0.00           N
ATOM   2350 HH21 ARG A 207      55.960  80.800  69.720  1.00  0.00           H
ATOM   2351 HH22 ARG A 207      56.640  80.470  71.330  1.00  0.00           H
ATOM   2352  C   ARG A 207      62.220  78.690  64.680  1.00  0.00           C
ATOM   2353  O   ARG A 207      61.850  78.820  63.520  1.00  0.00           O
ATOM   2354  N   TRP A 208      63.490  78.510  65.090  1.00  0.00           N
ATOM   2355  HN  TRP A 208      63.790  78.570  66.030  1.00  0.00           H
ATOM   2356  CA  TRP A 208      64.630  78.450  64.220  1.00  0.00           C
ATOM   2357  HA  TRP A 208      64.470  79.230  63.490  1.00  0.00           H
ATOM   2358  CB  TRP A 208      65.970  78.760  64.900  1.00  0.00           C
ATOM   2359  HB1 TRP A 208      66.860  78.570  64.260  1.00  0.00           H
ATOM   2360  HB2 TRP A 208      65.990  77.980  65.690  1.00  0.00           H
ATOM   2361  CG  TRP A 208      66.130  80.170  65.370  1.00  0.00           C
ATOM   2362  CD1 TRP A 208      66.190  80.750  66.610  1.00  0.00           C
ATOM   2363  HD1 TRP A 208      66.200  80.170  67.520  1.00  0.00           H
ATOM   2364  NE1 TRP A 208      66.440  82.090  66.460  1.00  0.00           N
ATOM   2365  HE1 TRP A 208      66.620  82.760  67.150  1.00  0.00           H
ATOM   2366  CE2 TRP A 208      66.560  82.370  65.130  1.00  0.00           C
ATOM   2367  CD2 TRP A 208      66.330  81.210  64.400  1.00  0.00           C
ATOM   2368  CE3 TRP A 208      66.280  81.290  63.040  1.00  0.00           C
ATOM   2369  HE3 TRP A 208      66.090  80.450  62.400  1.00  0.00           H
ATOM   2370  CZ3 TRP A 208      66.600  82.460  62.390  1.00  0.00           C
ATOM   2371  HZ3 TRP A 208      66.550  82.470  61.310  1.00  0.00           H
ATOM   2372  CZ2 TRP A 208      66.940  83.520  64.510  1.00  0.00           C
ATOM   2373  HZ2 TRP A 208      67.160  84.420  65.050  1.00  0.00           H
ATOM   2374  CH2 TRP A 208      67.000  83.550  63.130  1.00  0.00           C
ATOM   2375  HH2 TRP A 208      67.290  84.510  62.730  1.00  0.00           H
ATOM   2376  C   TRP A 208      64.660  77.160  63.480  1.00  0.00           C
ATOM   2377  O   TRP A 208      65.110  77.170  62.340  1.00  0.00           O
ATOM   2378  N   ALA A 209      64.090  76.070  64.020  1.00  0.00           N
ATOM   2379  HN  ALA A 209      63.550  76.100  64.860  1.00  0.00           H
ATOM   2380  CA  ALA A 209      64.100  74.750  63.470  1.00  0.00           C
ATOM   2381  HA  ALA A 209      65.160  74.580  63.320  1.00  0.00           H
ATOM   2382  CB  ALA A 209      63.540  73.640  64.380  1.00  0.00           C
ATOM   2383  HB1 ALA A 209      62.430  73.630  64.330  1.00  0.00           H
ATOM   2384  HB2 ALA A 209      63.830  73.730  65.450  1.00  0.00           H
ATOM   2385  HB3 ALA A 209      63.790  72.670  63.910  1.00  0.00           H
ATOM   2386  C   ALA A 209      63.320  74.720  62.210  1.00  0.00           C
ATOM   2387  O   ALA A 209      63.640  74.170  61.150  1.00  0.00           O
ATOM   2388  N   PHE A 210      62.160  75.400  62.300  1.00  0.00           N
ATOM   2389  HN  PHE A 210      62.090  75.900  63.160  1.00  0.00           H
ATOM   2390  CA  PHE A 210      61.170  75.290  61.280  1.00  0.00           C
ATOM   2391  HA  PHE A 210      61.140  74.340  60.760  1.00  0.00           H
ATOM   2392  CB  PHE A 210      59.760  75.590  61.820  1.00  0.00           C
ATOM   2393  HB1 PHE A 210      59.120  75.500  60.910  1.00  0.00           H
ATOM   2394  HB2 PHE A 210      59.630  76.550  62.360  1.00  0.00           H
ATOM   2395  CG  PHE A 210      59.250  74.440  62.620  1.00  0.00           C
ATOM   2396  CD1 PHE A 210      58.810  74.770  63.890  1.00  0.00           C
ATOM   2397  HD1 PHE A 210      58.890  75.770  64.270  1.00  0.00           H
ATOM   2398  CE1 PHE A 210      58.340  73.810  64.760  1.00  0.00           C
ATOM   2399  HE1 PHE A 210      57.890  74.020  65.720  1.00  0.00           H
ATOM   2400  CZ  PHE A 210      58.320  72.530  64.270  1.00  0.00           C
ATOM   2401  HZ  PHE A 210      57.880  71.760  64.890  1.00  0.00           H
ATOM   2402  CD2 PHE A 210      59.070  73.180  62.120  1.00  0.00           C
ATOM   2403  HD2 PHE A 210      59.360  72.880  61.120  1.00  0.00           H
ATOM   2404  CE2 PHE A 210      58.670  72.190  62.990  1.00  0.00           C
ATOM   2405  HE2 PHE A 210      58.780  71.200  62.560  1.00  0.00           H
ATOM   2406  C   PHE A 210      61.450  76.290  60.220  1.00  0.00           C
ATOM   2407  O   PHE A 210      60.960  76.190  59.090  1.00  0.00           O
ATOM   2408  N   LEU A 211      62.340  77.260  60.500  1.00  0.00           N
ATOM   2409  HN  LEU A 211      62.740  77.230  61.410  1.00  0.00           H
ATOM   2410  CA  LEU A 211      62.750  78.300  59.610  1.00  0.00           C
ATOM   2411  HA  LEU A 211      61.860  78.670  59.120  1.00  0.00           H
ATOM   2412  CB  LEU A 211      63.410  79.490  60.310  1.00  0.00           C
ATOM   2413  HB1 LEU A 211      64.490  79.280  60.450  1.00  0.00           H
ATOM   2414  HB2 LEU A 211      62.860  79.570  61.280  1.00  0.00           H
ATOM   2415  CG  LEU A 211      63.130  80.830  59.610  1.00  0.00           C
ATOM   2416  HG  LEU A 211      63.420  80.780  58.540  1.00  0.00           H
ATOM   2417  CD1 LEU A 211      61.640  81.210  59.670  1.00  0.00           C
ATOM   2418 HD11 LEU A 211      60.980  80.330  59.520  1.00  0.00           H
ATOM   2419 HD12 LEU A 211      61.480  82.060  58.960  1.00  0.00           H
ATOM   2420 HD13 LEU A 211      61.450  81.660  60.670  1.00  0.00           H
ATOM   2421  CD2 LEU A 211      64.010  81.960  60.180  1.00  0.00           C
ATOM   2422 HD21 LEU A 211      63.830  82.890  59.610  1.00  0.00           H
ATOM   2423 HD22 LEU A 211      65.070  81.700  59.990  1.00  0.00           H
ATOM   2424 HD23 LEU A 211      64.060  81.980  61.290  1.00  0.00           H
ATOM   2425  C   LEU A 211      63.690  77.710  58.620  1.00  0.00           C
ATOM   2426  O   LEU A 211      63.920  78.310  57.570  1.00  0.00           O
ATOM   2427  N   VAL A 212      64.390  76.610  58.970  1.00  0.00           N
ATOM   2428  HN  VAL A 212      64.280  76.330  59.920  1.00  0.00           H
ATOM   2429  CA  VAL A 212      65.190  75.960  57.980  1.00  0.00           C
ATOM   2430  HA  VAL A 212      65.810  76.740  57.560  1.00  0.00           H
ATOM   2431  CB  VAL A 212      66.070  74.960  58.660  1.00  0.00           C
ATOM   2432  HB  VAL A 212      65.490  74.360  59.400  1.00  0.00           H
ATOM   2433  CG1 VAL A 212      66.760  73.950  57.720  1.00  0.00           C
ATOM   2434 HG11 VAL A 212      66.020  73.320  57.180  1.00  0.00           H
ATOM   2435 HG12 VAL A 212      67.560  73.350  58.190  1.00  0.00           H
ATOM   2436 HG13 VAL A 212      67.220  74.640  56.990  1.00  0.00           H
ATOM   2437  CG2 VAL A 212      67.060  75.850  59.430  1.00  0.00           C
ATOM   2438 HG21 VAL A 212      67.800  75.180  59.910  1.00  0.00           H
ATOM   2439 HG22 VAL A 212      66.610  76.470  60.240  1.00  0.00           H
ATOM   2440 HG23 VAL A 212      67.660  76.490  58.750  1.00  0.00           H
ATOM   2441  C   VAL A 212      64.530  75.350  56.790  1.00  0.00           C
ATOM   2442  O   VAL A 212      65.070  75.140  55.710  1.00  0.00           O
ATOM   2443  N   ASN A 213      63.220  75.050  56.880  1.00  0.00           N
ATOM   2444  HN  ASN A 213      62.790  75.210  57.760  1.00  0.00           H
ATOM   2445  CA  ASN A 213      62.440  74.470  55.830  1.00  0.00           C
ATOM   2446  HA  ASN A 213      62.890  73.540  55.520  1.00  0.00           H
ATOM   2447  CB  ASN A 213      60.970  74.320  56.260  1.00  0.00           C
ATOM   2448  HB1 ASN A 213      60.390  73.970  55.380  1.00  0.00           H
ATOM   2449  HB2 ASN A 213      60.700  75.350  56.570  1.00  0.00           H
ATOM   2450  CG  ASN A 213      60.830  73.390  57.450  1.00  0.00           C
ATOM   2451  OD1 ASN A 213      61.790  72.730  57.860  1.00  0.00           O
ATOM   2452  ND2 ASN A 213      59.650  73.260  58.110  1.00  0.00           N
ATOM   2453 HD21 ASN A 213      59.600  72.570  58.830  1.00  0.00           H
ATOM   2454 HD22 ASN A 213      58.860  73.870  58.020  1.00  0.00           H
ATOM   2455  C   ASN A 213      62.420  75.380  54.650  1.00  0.00           C
ATOM   2456  O   ASN A 213      62.380  75.020  53.470  1.00  0.00           O
ATOM   2457  N   VAL A 214      62.310  76.690  54.910  1.00  0.00           N
ATOM   2458  HN  VAL A 214      62.310  77.010  55.860  1.00  0.00           H
ATOM   2459  CA  VAL A 214      62.110  77.820  54.050  1.00  0.00           C
ATOM   2460  HA  VAL A 214      61.120  77.610  53.670  1.00  0.00           H
ATOM   2461  CB  VAL A 214      61.880  79.030  54.910  1.00  0.00           C
ATOM   2462  HB  VAL A 214      62.810  79.350  55.410  1.00  0.00           H
ATOM   2463  CG1 VAL A 214      61.370  80.190  54.030  1.00  0.00           C
ATOM   2464 HG11 VAL A 214      61.990  80.430  53.150  1.00  0.00           H
ATOM   2465 HG12 VAL A 214      61.400  81.070  54.700  1.00  0.00           H
ATOM   2466 HG13 VAL A 214      60.360  80.030  53.610  1.00  0.00           H
ATOM   2467  CG2 VAL A 214      60.790  78.890  55.990  1.00  0.00           C
ATOM   2468 HG21 VAL A 214      59.840  78.460  55.600  1.00  0.00           H
ATOM   2469 HG22 VAL A 214      60.520  79.890  56.380  1.00  0.00           H
ATOM   2470 HG23 VAL A 214      61.160  78.350  56.890  1.00  0.00           H
ATOM   2471  C   VAL A 214      63.170  78.080  53.030  1.00  0.00           C
ATOM   2472  O   VAL A 214      62.740  78.320  51.910  1.00  0.00           O
ATOM   2473  N   PRO A 215      64.470  78.090  53.140  1.00  0.00           N
ATOM   2474  CD  PRO A 215      65.150  78.210  54.420  1.00  0.00           C
ATOM   2475  HD1 PRO A 215      64.730  77.470  55.130  1.00  0.00           H
ATOM   2476  HD2 PRO A 215      65.070  79.190  54.940  1.00  0.00           H
ATOM   2477  CA  PRO A 215      65.350  78.430  52.060  1.00  0.00           C
ATOM   2478  HA  PRO A 215      65.020  79.320  51.540  1.00  0.00           H
ATOM   2479  CB  PRO A 215      66.750  78.490  52.670  1.00  0.00           C
ATOM   2480  HB1 PRO A 215      66.820  79.590  52.780  1.00  0.00           H
ATOM   2481  HB2 PRO A 215      67.630  78.220  52.050  1.00  0.00           H
ATOM   2482  CG  PRO A 215      66.580  77.780  54.030  1.00  0.00           C
ATOM   2483  HG1 PRO A 215      66.480  76.690  53.840  1.00  0.00           H
ATOM   2484  HG2 PRO A 215      67.350  78.130  54.740  1.00  0.00           H
ATOM   2485  C   PRO A 215      65.460  77.270  51.140  1.00  0.00           C
ATOM   2486  O   PRO A 215      65.520  77.520  49.940  1.00  0.00           O
ATOM   2487  N   ILE A 216      65.480  75.990  51.560  1.00  0.00           N
ATOM   2488  HN  ILE A 216      65.320  75.860  52.540  1.00  0.00           H
ATOM   2489  CA  ILE A 216      65.380  74.730  50.890  1.00  0.00           C
ATOM   2490  HA  ILE A 216      66.140  74.680  50.130  1.00  0.00           H
ATOM   2491  CB  ILE A 216      65.420  73.530  51.790  1.00  0.00           C
ATOM   2492  HB  ILE A 216      64.520  73.450  52.430  1.00  0.00           H
ATOM   2493  CG2 ILE A 216      65.550  72.260  50.940  1.00  0.00           C
ATOM   2494 HG21 ILE A 216      65.710  71.340  51.540  1.00  0.00           H
ATOM   2495 HG22 ILE A 216      66.460  72.250  50.310  1.00  0.00           H
ATOM   2496 HG23 ILE A 216      64.700  72.180  50.220  1.00  0.00           H
ATOM   2497  CG1 ILE A 216      66.650  73.640  52.720  1.00  0.00           C
ATOM   2498 HG11 ILE A 216      66.710  74.570  53.320  1.00  0.00           H
ATOM   2499 HG12 ILE A 216      67.610  73.650  52.160  1.00  0.00           H
ATOM   2500  CD  ILE A 216      66.730  72.570  53.800  1.00  0.00           C
ATOM   2501  HD1 ILE A 216      65.750  72.270  54.220  1.00  0.00           H
ATOM   2502  HD2 ILE A 216      67.470  72.840  54.580  1.00  0.00           H
ATOM   2503  HD3 ILE A 216      67.000  71.610  53.300  1.00  0.00           H
ATOM   2504  C   ILE A 216      64.150  74.740  50.040  1.00  0.00           C
ATOM   2505  O   ILE A 216      64.100  74.390  48.870  1.00  0.00           O
ATOM   2506  N   GLY A 217      62.990  75.150  50.580  1.00  0.00           N
ATOM   2507  HN  GLY A 217      62.890  75.320  51.560  1.00  0.00           H
ATOM   2508  CA  GLY A 217      61.770  75.450  49.890  1.00  0.00           C
ATOM   2509  HA1 GLY A 217      61.060  75.790  50.630  1.00  0.00           H
ATOM   2510  HA2 GLY A 217      61.460  74.540  49.390  1.00  0.00           H
ATOM   2511  C   GLY A 217      61.950  76.490  48.840  1.00  0.00           C
ATOM   2512  O   GLY A 217      61.500  76.210  47.730  1.00  0.00           O
ATOM   2513  N   LEU A 218      62.490  77.700  49.050  1.00  0.00           N
ATOM   2514  HN  LEU A 218      62.810  78.000  49.950  1.00  0.00           H
ATOM   2515  CA  LEU A 218      62.610  78.670  48.000  1.00  0.00           C
ATOM   2516  HA  LEU A 218      61.660  78.970  47.570  1.00  0.00           H
ATOM   2517  CB  LEU A 218      63.260  79.930  48.570  1.00  0.00           C
ATOM   2518  HB1 LEU A 218      63.620  80.520  47.700  1.00  0.00           H
ATOM   2519  HB2 LEU A 218      64.160  79.750  49.200  1.00  0.00           H
ATOM   2520  CG  LEU A 218      62.370  80.850  49.430  1.00  0.00           C
ATOM   2521  HG  LEU A 218      62.010  80.240  50.290  1.00  0.00           H
ATOM   2522  CD1 LEU A 218      63.130  82.050  50.000  1.00  0.00           C
ATOM   2523 HD11 LEU A 218      63.330  82.820  49.230  1.00  0.00           H
ATOM   2524 HD12 LEU A 218      64.130  81.770  50.400  1.00  0.00           H
ATOM   2525 HD13 LEU A 218      62.510  82.510  50.800  1.00  0.00           H
ATOM   2526  CD2 LEU A 218      61.120  81.290  48.650  1.00  0.00           C
ATOM   2527 HD21 LEU A 218      60.510  80.400  48.410  1.00  0.00           H
ATOM   2528 HD22 LEU A 218      61.490  81.810  47.740  1.00  0.00           H
ATOM   2529 HD23 LEU A 218      60.590  82.130  49.160  1.00  0.00           H
ATOM   2530  C   LEU A 218      63.470  78.120  46.910  1.00  0.00           C
ATOM   2531  O   LEU A 218      63.090  78.170  45.740  1.00  0.00           O
ATOM   2532  N   VAL A 219      64.600  77.480  47.260  1.00  0.00           N
ATOM   2533  HN  VAL A 219      64.730  77.490  48.250  1.00  0.00           H
ATOM   2534  CA  VAL A 219      65.390  76.690  46.370  1.00  0.00           C
ATOM   2535  HA  VAL A 219      65.860  77.380  45.690  1.00  0.00           H
ATOM   2536  CB  VAL A 219      66.540  76.110  47.150  1.00  0.00           C
ATOM   2537  HB  VAL A 219      66.150  75.660  48.080  1.00  0.00           H
ATOM   2538  CG1 VAL A 219      67.320  75.060  46.350  1.00  0.00           C
ATOM   2539 HG11 VAL A 219      68.350  75.220  46.730  1.00  0.00           H
ATOM   2540 HG12 VAL A 219      67.210  75.150  45.250  1.00  0.00           H
ATOM   2541 HG13 VAL A 219      67.090  74.010  46.630  1.00  0.00           H
ATOM   2542  CG2 VAL A 219      67.550  77.240  47.390  1.00  0.00           C
ATOM   2543 HG21 VAL A 219      67.000  78.190  47.580  1.00  0.00           H
ATOM   2544 HG22 VAL A 219      68.170  77.370  46.470  1.00  0.00           H
ATOM   2545 HG23 VAL A 219      68.190  76.950  48.250  1.00  0.00           H
ATOM   2546  C   VAL A 219      64.730  75.650  45.530  1.00  0.00           C
ATOM   2547  O   VAL A 219      64.890  75.720  44.310  1.00  0.00           O
ATOM   2548  N   MET A 220      63.920  74.780  46.170  1.00  0.00           N
ATOM   2549  HN  MET A 220      63.800  74.770  47.160  1.00  0.00           H
ATOM   2550  CA  MET A 220      63.170  73.820  45.420  1.00  0.00           C
ATOM   2551  HA  MET A 220      63.780  73.210  44.770  1.00  0.00           H
ATOM   2552  CB  MET A 220      62.600  72.830  46.460  1.00  0.00           C
ATOM   2553  HB1 MET A 220      61.830  72.160  46.050  1.00  0.00           H
ATOM   2554  HB2 MET A 220      62.120  73.500  47.200  1.00  0.00           H
ATOM   2555  CG  MET A 220      63.690  71.960  47.090  1.00  0.00           C
ATOM   2556  HG1 MET A 220      63.180  71.400  47.900  1.00  0.00           H
ATOM   2557  HG2 MET A 220      64.460  72.480  47.700  1.00  0.00           H
ATOM   2558  SD  MET A 220      64.470  70.740  45.980  1.00  0.00           S
ATOM   2559  CE  MET A 220      65.630  70.120  47.230  1.00  0.00           C
ATOM   2560  HE1 MET A 220      66.460  70.790  47.540  1.00  0.00           H
ATOM   2561  HE2 MET A 220      65.910  69.110  46.870  1.00  0.00           H
ATOM   2562  HE3 MET A 220      65.120  69.930  48.200  1.00  0.00           H
ATOM   2563  C   MET A 220      62.240  74.470  44.470  1.00  0.00           C
ATOM   2564  O   MET A 220      62.040  73.990  43.350  1.00  0.00           O
ATOM   2565  N   ILE A 221      61.560  75.540  44.930  1.00  0.00           N
ATOM   2566  HN  ILE A 221      61.640  75.740  45.900  1.00  0.00           H
ATOM   2567  CA  ILE A 221      60.830  76.400  44.040  1.00  0.00           C
ATOM   2568  HA  ILE A 221      60.080  75.740  43.630  1.00  0.00           H
ATOM   2569  CB  ILE A 221      59.980  77.420  44.720  1.00  0.00           C
ATOM   2570  HB  ILE A 221      60.630  77.960  45.440  1.00  0.00           H
ATOM   2571  CG2 ILE A 221      59.280  78.460  43.810  1.00  0.00           C
ATOM   2572 HG21 ILE A 221      58.740  79.130  44.510  1.00  0.00           H
ATOM   2573 HG22 ILE A 221      58.600  77.930  43.120  1.00  0.00           H
ATOM   2574 HG23 ILE A 221      59.890  79.130  43.170  1.00  0.00           H
ATOM   2575  CG1 ILE A 221      58.860  76.850  45.600  1.00  0.00           C
ATOM   2576 HG11 ILE A 221      58.530  77.670  46.270  1.00  0.00           H
ATOM   2577 HG12 ILE A 221      59.220  76.130  46.370  1.00  0.00           H
ATOM   2578  CD  ILE A 221      57.700  76.200  44.850  1.00  0.00           C
ATOM   2579  HD1 ILE A 221      57.150  76.870  44.170  1.00  0.00           H
ATOM   2580  HD2 ILE A 221      57.030  75.770  45.620  1.00  0.00           H
ATOM   2581  HD3 ILE A 221      58.120  75.330  44.290  1.00  0.00           H
ATOM   2582  C   ILE A 221      61.580  76.930  42.860  1.00  0.00           C
ATOM   2583  O   ILE A 221      61.210  76.610  41.730  1.00  0.00           O
ATOM   2584  N   TYR A 222      62.750  77.580  42.960  1.00  0.00           N
ATOM   2585  HN  TYR A 222      63.040  77.770  43.900  1.00  0.00           H
ATOM   2586  CA  TYR A 222      63.610  78.000  41.900  1.00  0.00           C
ATOM   2587  HA  TYR A 222      63.120  78.670  41.210  1.00  0.00           H
ATOM   2588  CB  TYR A 222      64.860  78.680  42.470  1.00  0.00           C
ATOM   2589  HB1 TYR A 222      65.480  77.880  42.940  1.00  0.00           H
ATOM   2590  HB2 TYR A 222      64.570  79.370  43.300  1.00  0.00           H
ATOM   2591  CG  TYR A 222      65.720  79.490  41.560  1.00  0.00           C
ATOM   2592  CD1 TYR A 222      65.320  80.780  41.320  1.00  0.00           C
ATOM   2593  HD1 TYR A 222      64.420  81.080  41.830  1.00  0.00           H
ATOM   2594  CE1 TYR A 222      65.970  81.580  40.410  1.00  0.00           C
ATOM   2595  HE1 TYR A 222      65.690  82.590  40.140  1.00  0.00           H
ATOM   2596  CZ  TYR A 222      67.190  81.140  39.960  1.00  0.00           C
ATOM   2597  OH  TYR A 222      67.930  81.910  39.040  1.00  0.00           O
ATOM   2598  HH  TYR A 222      68.760  81.440  38.880  1.00  0.00           H
ATOM   2599  CD2 TYR A 222      66.960  79.060  41.130  1.00  0.00           C
ATOM   2600  HD2 TYR A 222      67.340  78.070  41.300  1.00  0.00           H
ATOM   2601  CE2 TYR A 222      67.650  79.870  40.260  1.00  0.00           C
ATOM   2602  HE2 TYR A 222      68.600  79.540  39.880  1.00  0.00           H
ATOM   2603  C   TYR A 222      63.980  76.960  40.890  1.00  0.00           C
ATOM   2604  O   TYR A 222      63.970  77.150  39.680  1.00  0.00           O
ATOM   2605  N   LEU A 223      64.320  75.780  41.440  1.00  0.00           N
ATOM   2606  HN  LEU A 223      64.530  75.630  42.400  1.00  0.00           H
ATOM   2607  CA  LEU A 223      64.540  74.670  40.570  1.00  0.00           C
ATOM   2608  HA  LEU A 223      65.200  75.100  39.830  1.00  0.00           H
ATOM   2609  CB  LEU A 223      65.280  73.570  41.350  1.00  0.00           C
ATOM   2610  HB1 LEU A 223      65.530  72.750  40.630  1.00  0.00           H
ATOM   2611  HB2 LEU A 223      64.530  73.220  42.100  1.00  0.00           H
ATOM   2612  CG  LEU A 223      66.630  73.920  41.980  1.00  0.00           C
ATOM   2613  HG  LEU A 223      66.390  74.590  42.830  1.00  0.00           H
ATOM   2614  CD1 LEU A 223      67.190  72.650  42.660  1.00  0.00           C
ATOM   2615 HD11 LEU A 223      68.100  72.780  43.270  1.00  0.00           H
ATOM   2616 HD12 LEU A 223      67.480  71.910  41.890  1.00  0.00           H
ATOM   2617 HD13 LEU A 223      66.400  72.220  43.310  1.00  0.00           H
ATOM   2618  CD2 LEU A 223      67.640  74.430  40.940  1.00  0.00           C
ATOM   2619 HD21 LEU A 223      68.620  74.420  41.450  1.00  0.00           H
ATOM   2620 HD22 LEU A 223      67.430  75.440  40.530  1.00  0.00           H
ATOM   2621 HD23 LEU A 223      67.620  73.620  40.180  1.00  0.00           H
ATOM   2622  C   LEU A 223      63.340  74.200  39.810  1.00  0.00           C
ATOM   2623  O   LEU A 223      63.320  74.070  38.590  1.00  0.00           O
ATOM   2624  N   ALA A 224      62.280  73.900  40.590  1.00  0.00           N
ATOM   2625  HN  ALA A 224      62.290  73.880  41.590  1.00  0.00           H
ATOM   2626  CA  ALA A 224      61.060  73.270  40.220  1.00  0.00           C
ATOM   2627  HA  ALA A 224      61.260  72.250  39.900  1.00  0.00           H
ATOM   2628  CB  ALA A 224      60.040  73.260  41.370  1.00  0.00           C
ATOM   2629  HB1 ALA A 224      59.080  72.910  40.940  1.00  0.00           H
ATOM   2630  HB2 ALA A 224      59.800  74.290  41.710  1.00  0.00           H
ATOM   2631  HB3 ALA A 224      60.300  72.690  42.290  1.00  0.00           H
ATOM   2632  C   ALA A 224      60.340  73.840  39.040  1.00  0.00           C
ATOM   2633  O   ALA A 224      59.820  73.230  38.110  1.00  0.00           O
ATOM   2634  N   ARG A 225      60.240  75.180  39.030  1.00  0.00           N
ATOM   2635  HN  ARG A 225      60.610  75.710  39.790  1.00  0.00           H
ATOM   2636  CA  ARG A 225      59.640  75.970  38.000  1.00  0.00           C
ATOM   2637  HA  ARG A 225      58.740  75.490  37.670  1.00  0.00           H
ATOM   2638  CB  ARG A 225      59.290  77.390  38.490  1.00  0.00           C
ATOM   2639  HB1 ARG A 225      58.570  77.270  39.330  1.00  0.00           H
ATOM   2640  HB2 ARG A 225      58.760  77.920  37.670  1.00  0.00           H
ATOM   2641  CG  ARG A 225      60.460  78.250  38.980  1.00  0.00           C
ATOM   2642  HG1 ARG A 225      61.120  78.480  38.110  1.00  0.00           H
ATOM   2643  HG2 ARG A 225      61.040  77.640  39.700  1.00  0.00           H
ATOM   2644  CD  ARG A 225      60.090  79.580  39.620  1.00  0.00           C
ATOM   2645  HD1 ARG A 225      59.520  79.470  40.570  1.00  0.00           H
ATOM   2646  HD2 ARG A 225      59.390  80.070  38.910  1.00  0.00           H
ATOM   2647  NE  ARG A 225      61.330  80.400  39.760  1.00  0.00           N
ATOM   2648  HE  ARG A 225      62.180  80.000  39.430  1.00  0.00           H
ATOM   2649  CZ  ARG A 225      61.340  81.580  40.450  1.00  0.00           C
ATOM   2650  NH1 ARG A 225      60.310  82.150  41.140  1.00  0.00           N
ATOM   2651 HH11 ARG A 225      59.390  81.790  41.010  1.00  0.00           H
ATOM   2652 HH12 ARG A 225      60.440  83.130  41.320  1.00  0.00           H
ATOM   2653  NH2 ARG A 225      62.440  82.360  40.220  1.00  0.00           N
ATOM   2654 HH21 ARG A 225      63.120  82.090  39.550  1.00  0.00           H
ATOM   2655 HH22 ARG A 225      62.400  83.310  40.550  1.00  0.00           H
ATOM   2656  C   ARG A 225      60.310  75.990  36.670  1.00  0.00           C
ATOM   2657  O   ARG A 225      59.640  76.240  35.670  1.00  0.00           O
ATOM   2658  N   THR A 226      61.640  75.780  36.530  1.00  0.00           N
ATOM   2659  HN  THR A 226      62.140  75.680  37.390  1.00  0.00           H
ATOM   2660  CA  THR A 226      62.330  75.740  35.290  1.00  0.00           C
ATOM   2661  HA  THR A 226      61.610  75.980  34.520  1.00  0.00           H
ATOM   2662  CB  THR A 226      63.460  76.720  35.160  1.00  0.00           C
ATOM   2663  HB  THR A 226      63.120  77.730  35.470  1.00  0.00           H
ATOM   2664  OG1 THR A 226      64.010  76.720  33.850  1.00  0.00           O
ATOM   2665  HG1 THR A 226      63.330  77.060  33.280  1.00  0.00           H
ATOM   2666  CG2 THR A 226      64.670  76.310  36.020  1.00  0.00           C
ATOM   2667 HG21 THR A 226      64.380  76.130  37.080  1.00  0.00           H
ATOM   2668 HG22 THR A 226      65.320  77.210  36.130  1.00  0.00           H
ATOM   2669 HG23 THR A 226      65.290  75.470  35.650  1.00  0.00           H
ATOM   2670  C   THR A 226      62.830  74.380  34.900  1.00  0.00           C
ATOM   2671  O   THR A 226      62.950  74.040  33.720  1.00  0.00           O
ATOM   2672  N   ALA A 227      63.080  73.440  35.820  1.00  0.00           N
ATOM   2673  HN  ALA A 227      63.170  73.610  36.790  1.00  0.00           H
ATOM   2674  CA  ALA A 227      63.640  72.140  35.580  1.00  0.00           C
ATOM   2675  HA  ALA A 227      64.070  72.090  34.590  1.00  0.00           H
ATOM   2676  CB  ALA A 227      64.740  71.810  36.610  1.00  0.00           C
ATOM   2677  HB1 ALA A 227      64.320  71.630  37.620  1.00  0.00           H
ATOM   2678  HB2 ALA A 227      65.540  72.580  36.650  1.00  0.00           H
ATOM   2679  HB3 ALA A 227      65.290  70.870  36.400  1.00  0.00           H
ATOM   2680  C   ALA A 227      62.590  71.090  35.600  1.00  0.00           C
ATOM   2681  O   ALA A 227      62.930  69.920  35.480  1.00  0.00           O
ATOM   2682  N   LEU A 228      61.290  71.450  35.610  1.00  0.00           N
ATOM   2683  HN  LEU A 228      61.140  72.410  35.810  1.00  0.00           H
ATOM   2684  CA  LEU A 228      60.190  70.540  35.510  1.00  0.00           C
ATOM   2685  HA  LEU A 228      60.500  69.580  35.140  1.00  0.00           H
ATOM   2686  CB  LEU A 228      59.520  70.230  36.860  1.00  0.00           C
ATOM   2687  HB1 LEU A 228      58.630  69.600  36.670  1.00  0.00           H
ATOM   2688  HB2 LEU A 228      59.100  71.210  37.170  1.00  0.00           H
ATOM   2689  CG  LEU A 228      60.410  69.640  37.970  1.00  0.00           C
ATOM   2690  HG  LEU A 228      61.320  70.260  38.120  1.00  0.00           H
ATOM   2691  CD1 LEU A 228      59.600  69.600  39.280  1.00  0.00           C
ATOM   2692 HD11 LEU A 228      58.690  68.960  39.230  1.00  0.00           H
ATOM   2693 HD12 LEU A 228      59.200  70.630  39.390  1.00  0.00           H
ATOM   2694 HD13 LEU A 228      60.130  69.360  40.230  1.00  0.00           H
ATOM   2695  CD2 LEU A 228      60.780  68.200  37.590  1.00  0.00           C
ATOM   2696 HD21 LEU A 228      61.190  67.740  38.510  1.00  0.00           H
ATOM   2697 HD22 LEU A 228      61.470  68.170  36.720  1.00  0.00           H
ATOM   2698 HD23 LEU A 228      59.860  67.650  37.290  1.00  0.00           H
ATOM   2699  C   LEU A 228      59.140  70.990  34.550  1.00  0.00           C
ATOM   2700  O   LEU A 228      58.750  72.150  34.430  1.00  0.00           O
ATOM   2701  N   ARG A 229      58.560  69.970  33.880  1.00  0.00           N
ATOM   2702  HN  ARG A 229      58.840  69.030  34.020  1.00  0.00           H
ATOM   2703  CA  ARG A 229      57.480  70.220  32.980  1.00  0.00           C
ATOM   2704  HA  ARG A 229      56.730  70.810  33.480  1.00  0.00           H
ATOM   2705  CB  ARG A 229      57.810  70.900  31.640  1.00  0.00           C
ATOM   2706  HB1 ARG A 229      57.740  71.990  31.820  1.00  0.00           H
ATOM   2707  HB2 ARG A 229      56.920  70.790  30.980  1.00  0.00           H
ATOM   2708  CG  ARG A 229      59.170  70.650  30.990  1.00  0.00           C
ATOM   2709  HG1 ARG A 229      60.030  71.040  31.570  1.00  0.00           H
ATOM   2710  HG2 ARG A 229      59.190  71.240  30.050  1.00  0.00           H
ATOM   2711  CD  ARG A 229      59.450  69.170  30.710  1.00  0.00           C
ATOM   2712  HD1 ARG A 229      58.870  68.890  29.810  1.00  0.00           H
ATOM   2713  HD2 ARG A 229      59.220  68.530  31.590  1.00  0.00           H
ATOM   2714  NE  ARG A 229      60.900  69.030  30.400  1.00  0.00           N
ATOM   2715  HE  ARG A 229      61.610  68.830  31.070  1.00  0.00           H
ATOM   2716  CZ  ARG A 229      61.440  69.410  29.210  1.00  0.00           C
ATOM   2717  NH1 ARG A 229      60.690  69.880  28.160  1.00  0.00           N
ATOM   2718 HH11 ARG A 229      59.700  69.980  28.090  1.00  0.00           H
ATOM   2719 HH12 ARG A 229      61.060  70.520  27.500  1.00  0.00           H
ATOM   2720  NH2 ARG A 229      62.790  69.500  29.110  1.00  0.00           N
ATOM   2721 HH21 ARG A 229      63.240  69.490  30.000  1.00  0.00           H
ATOM   2722 HH22 ARG A 229      63.220  70.030  28.370  1.00  0.00           H
ATOM   2723  C   ARG A 229      56.790  68.900  32.860  1.00  0.00           C
ATOM   2724  O   ARG A 229      57.290  67.890  33.370  1.00  0.00           O
ATOM   2725  N   GLU A 230      55.540  68.890  32.360  1.00  0.00           N
ATOM   2726  HN  GLU A 230      55.090  69.710  32.020  1.00  0.00           H
ATOM   2727  CA  GLU A 230      54.820  67.670  32.170  1.00  0.00           C
ATOM   2728  HA  GLU A 230      55.150  66.970  32.920  1.00  0.00           H
ATOM   2729  CB  GLU A 230      53.330  67.970  32.390  1.00  0.00           C
ATOM   2730  HB1 GLU A 230      52.730  67.150  31.930  1.00  0.00           H
ATOM   2731  HB2 GLU A 230      53.070  68.940  31.920  1.00  0.00           H
ATOM   2732  CG  GLU A 230      52.990  68.080  33.880  1.00  0.00           C
ATOM   2733  HG1 GLU A 230      53.600  68.930  34.260  1.00  0.00           H
ATOM   2734  HG2 GLU A 230      53.460  67.140  34.240  1.00  0.00           H
ATOM   2735  CD  GLU A 230      51.500  68.240  34.160  1.00  0.00           C
ATOM   2736  OE1 GLU A 230      51.020  69.380  33.940  1.00  0.00           O
ATOM   2737  OE2 GLU A 230      50.890  67.210  34.560  1.00  0.00           O
ATOM   2738  C   GLU A 230      55.140  67.030  30.860  1.00  0.00           C
ATOM   2739  O   GLU A 230      55.760  67.660  30.000  1.00  0.00           O
ATOM   2740  N   THR A 231      54.670  65.820  30.530  1.00  0.00           N
ATOM   2741  HN  THR A 231      54.060  65.470  31.240  1.00  0.00           H
ATOM   2742  CA  THR A 231      54.690  65.230  29.220  1.00  0.00           C
ATOM   2743  HA  THR A 231      55.640  65.540  28.810  1.00  0.00           H
ATOM   2744  CB  THR A 231      54.540  63.730  29.230  1.00  0.00           C
ATOM   2745  HB  THR A 231      54.730  63.250  28.250  1.00  0.00           H
ATOM   2746  OG1 THR A 231      53.390  63.220  29.900  1.00  0.00           O
ATOM   2747  HG1 THR A 231      53.570  62.280  29.850  1.00  0.00           H
ATOM   2748  CG2 THR A 231      55.700  63.170  30.070  1.00  0.00           C
ATOM   2749 HG21 THR A 231      56.660  63.570  29.670  1.00  0.00           H
ATOM   2750 HG22 THR A 231      55.800  62.070  29.910  1.00  0.00           H
ATOM   2751 HG23 THR A 231      55.680  63.290  31.170  1.00  0.00           H
ATOM   2752  C   THR A 231      53.670  65.730  28.270  1.00  0.00           C
ATOM   2753  O   THR A 231      53.700  65.360  27.100  1.00  0.00           O
ATOM   2754  N   ASN A 232      52.710  66.580  28.670  1.00  0.00           N
ATOM   2755  HN  ASN A 232      52.520  66.820  29.620  1.00  0.00           H
ATOM   2756  CA  ASN A 232      51.880  67.340  27.780  1.00  0.00           C
ATOM   2757  HA  ASN A 232      51.370  68.080  28.370  1.00  0.00           H
ATOM   2758  CB  ASN A 232      52.640  68.230  26.790  1.00  0.00           C
ATOM   2759  HB1 ASN A 232      51.840  68.860  26.360  1.00  0.00           H
ATOM   2760  HB2 ASN A 232      53.040  67.530  26.020  1.00  0.00           H
ATOM   2761  CG  ASN A 232      53.810  69.010  27.370  1.00  0.00           C
ATOM   2762  OD1 ASN A 232      55.000  68.840  27.090  1.00  0.00           O
ATOM   2763  ND2 ASN A 232      53.490  69.710  28.500  1.00  0.00           N
ATOM   2764 HD21 ASN A 232      54.180  70.300  28.910  1.00  0.00           H
ATOM   2765 HD22 ASN A 232      52.550  69.850  28.800  1.00  0.00           H
ATOM   2766  C   ASN A 232      50.720  66.560  27.260  1.00  0.00           C
ATOM   2767  O   ASN A 232      50.330  66.700  26.100  1.00  0.00           O
ATOM   2768  N   LYS A 233      50.080  65.750  28.110  1.00  0.00           N
ATOM   2769  HN  LYS A 233      50.220  65.790  29.100  1.00  0.00           H
ATOM   2770  CA  LYS A 233      49.090  64.790  27.740  1.00  0.00           C
ATOM   2771  HA  LYS A 233      48.980  64.780  26.670  1.00  0.00           H
ATOM   2772  CB  LYS A 233      49.600  63.380  28.110  1.00  0.00           C
ATOM   2773  HB1 LYS A 233      48.730  62.690  28.080  1.00  0.00           H
ATOM   2774  HB2 LYS A 233      49.970  63.430  29.160  1.00  0.00           H
ATOM   2775  CG  LYS A 233      50.760  62.880  27.250  1.00  0.00           C
ATOM   2776  HG1 LYS A 233      51.620  63.570  27.390  1.00  0.00           H
ATOM   2777  HG2 LYS A 233      50.300  62.920  26.240  1.00  0.00           H
ATOM   2778  CD  LYS A 233      51.150  61.460  27.650  1.00  0.00           C
ATOM   2779  HD1 LYS A 233      50.250  60.830  27.460  1.00  0.00           H
ATOM   2780  HD2 LYS A 233      51.350  61.350  28.740  1.00  0.00           H
ATOM   2781  CE  LYS A 233      52.190  60.880  26.680  1.00  0.00           C
ATOM   2782  HE1 LYS A 233      52.310  59.840  27.050  1.00  0.00           H
ATOM   2783  HE2 LYS A 233      53.140  61.450  26.740  1.00  0.00           H
ATOM   2784  NZ  LYS A 233      51.640  60.730  25.320  1.00  0.00           N
ATOM   2785  HZ1 LYS A 233      50.800  60.120  25.250  1.00  0.00           H
ATOM   2786  HZ2 LYS A 233      52.330  60.240  24.700  1.00  0.00           H
ATOM   2787  HZ3 LYS A 233      51.500  61.680  24.920  1.00  0.00           H
ATOM   2788  C   LYS A 233      47.810  65.130  28.430  1.00  0.00           C
ATOM   2789  O   LYS A 233      47.780  65.640  29.550  1.00  0.00           O
ATOM   2790  N   GLU A 234      46.640  64.930  27.810  1.00  0.00           N
ATOM   2791  HN  GLU A 234      46.700  64.610  26.860  1.00  0.00           H
ATOM   2792  CA  GLU A 234      45.360  65.350  28.280  1.00  0.00           C
ATOM   2793  HA  GLU A 234      45.280  66.420  28.130  1.00  0.00           H
ATOM   2794  CB  GLU A 234      44.330  64.930  27.230  1.00  0.00           C
ATOM   2795  HB1 GLU A 234      43.350  65.360  27.550  1.00  0.00           H
ATOM   2796  HB2 GLU A 234      44.260  63.830  27.110  1.00  0.00           H
ATOM   2797  CG  GLU A 234      44.550  65.570  25.860  1.00  0.00           C
ATOM   2798  HG1 GLU A 234      45.540  65.310  25.430  1.00  0.00           H
ATOM   2799  HG2 GLU A 234      44.520  66.680  25.840  1.00  0.00           H
ATOM   2800  CD  GLU A 234      43.530  65.110  24.830  1.00  0.00           C
ATOM   2801  OE1 GLU A 234      43.800  65.420  23.640  1.00  0.00           O
ATOM   2802  OE2 GLU A 234      42.520  64.390  25.070  1.00  0.00           O
ATOM   2803  C   GLU A 234      44.920  65.030  29.670  1.00  0.00           C
ATOM   2804  O   GLU A 234      45.150  63.940  30.200  1.00  0.00           O
ATOM   2805  N   ARG A 235      44.310  66.000  30.360  1.00  0.00           N
ATOM   2806  HN  ARG A 235      44.280  66.870  29.890  1.00  0.00           H
ATOM   2807  CA  ARG A 235      43.900  65.970  31.740  1.00  0.00           C
ATOM   2808  HA  ARG A 235      44.740  65.620  32.320  1.00  0.00           H
ATOM   2809  CB  ARG A 235      43.590  67.400  32.210  1.00  0.00           C
ATOM   2810  HB1 ARG A 235      43.280  67.280  33.270  1.00  0.00           H
ATOM   2811  HB2 ARG A 235      42.710  67.780  31.650  1.00  0.00           H
ATOM   2812  CG  ARG A 235      44.870  68.250  32.250  1.00  0.00           C
ATOM   2813  HG1 ARG A 235      45.170  68.490  31.210  1.00  0.00           H
ATOM   2814  HG2 ARG A 235      45.650  67.670  32.800  1.00  0.00           H
ATOM   2815  CD  ARG A 235      44.730  69.560  33.030  1.00  0.00           C
ATOM   2816  HD1 ARG A 235      44.430  69.310  34.080  1.00  0.00           H
ATOM   2817  HD2 ARG A 235      44.060  70.270  32.500  1.00  0.00           H
ATOM   2818  NE  ARG A 235      46.140  70.020  33.150  1.00  0.00           N
ATOM   2819  HE  ARG A 235      46.910  69.400  33.020  1.00  0.00           H
ATOM   2820  CZ  ARG A 235      46.530  71.320  33.000  1.00  0.00           C
ATOM   2821  NH1 ARG A 235      45.720  72.420  33.050  1.00  0.00           N
ATOM   2822 HH11 ARG A 235      44.960  72.260  33.680  1.00  0.00           H
ATOM   2823 HH12 ARG A 235      46.160  73.310  32.960  1.00  0.00           H
ATOM   2824  NH2 ARG A 235      47.820  71.560  32.640  1.00  0.00           N
ATOM   2825 HH21 ARG A 235      48.490  70.810  32.590  1.00  0.00           H
ATOM   2826 HH22 ARG A 235      48.220  72.470  32.510  1.00  0.00           H
ATOM   2827  C   ARG A 235      42.830  64.970  32.000  1.00  0.00           C
ATOM   2828  O   ARG A 235      42.130  64.580  31.070  1.00  0.00           O
ATOM   2829  N   MET A 236      42.690  64.450  33.240  1.00  0.00           N
ATOM   2830  HN  MET A 236      43.460  64.610  33.850  1.00  0.00           H
ATOM   2831  CA  MET A 236      41.470  63.770  33.520  1.00  0.00           C
ATOM   2832  HA  MET A 236      41.050  63.360  32.610  1.00  0.00           H
ATOM   2833  CB  MET A 236      41.750  62.550  34.410  1.00  0.00           C
ATOM   2834  HB1 MET A 236      40.760  62.120  34.670  1.00  0.00           H
ATOM   2835  HB2 MET A 236      42.340  62.950  35.260  1.00  0.00           H
ATOM   2836  CG  MET A 236      42.460  61.470  33.600  1.00  0.00           C
ATOM   2837  HG1 MET A 236      42.940  60.780  34.340  1.00  0.00           H
ATOM   2838  HG2 MET A 236      43.260  61.820  32.920  1.00  0.00           H
ATOM   2839  SD  MET A 236      41.190  60.510  32.730  1.00  0.00           S
ATOM   2840  CE  MET A 236      41.890  58.850  32.890  1.00  0.00           C
ATOM   2841  HE1 MET A 236      42.530  58.580  32.020  1.00  0.00           H
ATOM   2842  HE2 MET A 236      41.090  58.070  32.870  1.00  0.00           H
ATOM   2843  HE3 MET A 236      42.320  58.680  33.900  1.00  0.00           H
ATOM   2844  C   MET A 236      40.550  64.600  34.350  1.00  0.00           C
ATOM   2845  O   MET A 236      40.890  65.600  34.990  1.00  0.00           O
ATOM   2846  N   LYS A 237      39.270  64.160  34.350  1.00  0.00           N
ATOM   2847  HN  LYS A 237      39.020  63.460  33.690  1.00  0.00           H
ATOM   2848  CA  LYS A 237      38.210  64.740  35.120  1.00  0.00           C
ATOM   2849  HA  LYS A 237      38.450  65.680  35.590  1.00  0.00           H
ATOM   2850  CB  LYS A 237      36.980  65.080  34.260  1.00  0.00           C
ATOM   2851  HB1 LYS A 237      36.150  65.500  34.870  1.00  0.00           H
ATOM   2852  HB2 LYS A 237      36.520  64.180  33.800  1.00  0.00           H
ATOM   2853  CG  LYS A 237      37.230  66.130  33.170  1.00  0.00           C
ATOM   2854  HG1 LYS A 237      37.990  65.870  32.410  1.00  0.00           H
ATOM   2855  HG2 LYS A 237      37.510  67.060  33.710  1.00  0.00           H
ATOM   2856  CD  LYS A 237      35.860  66.410  32.550  1.00  0.00           C
ATOM   2857  HD1 LYS A 237      35.100  66.710  33.310  1.00  0.00           H
ATOM   2858  HD2 LYS A 237      35.480  65.420  32.220  1.00  0.00           H
ATOM   2859  CE  LYS A 237      35.810  67.470  31.450  1.00  0.00           C
ATOM   2860  HE1 LYS A 237      36.570  67.140  30.700  1.00  0.00           H
ATOM   2861  HE2 LYS A 237      36.140  68.470  31.800  1.00  0.00           H
ATOM   2862  NZ  LYS A 237      34.460  67.540  30.850  1.00  0.00           N
ATOM   2863  HZ1 LYS A 237      33.830  67.420  31.670  1.00  0.00           H
ATOM   2864  HZ2 LYS A 237      34.190  66.830  30.150  1.00  0.00           H
ATOM   2865  HZ3 LYS A 237      34.230  68.470  30.430  1.00  0.00           H
ATOM   2866  C   LYS A 237      37.880  63.880  36.290  1.00  0.00           C
ATOM   2867  O   LYS A 237      38.270  62.710  36.260  1.00  0.00           O
ATOM   2868  N   LEU A 238      37.300  64.430  37.370  1.00  0.00           N
ATOM   2869  HN  LEU A 238      36.900  65.340  37.360  1.00  0.00           H
ATOM   2870  CA  LEU A 238      37.140  63.650  38.560  1.00  0.00           C
ATOM   2871  HA  LEU A 238      37.040  62.610  38.280  1.00  0.00           H
ATOM   2872  CB  LEU A 238      38.270  63.910  39.570  1.00  0.00           C
ATOM   2873  HB1 LEU A 238      38.500  65.000  39.570  1.00  0.00           H
ATOM   2874  HB2 LEU A 238      39.170  63.370  39.200  1.00  0.00           H
ATOM   2875  CG  LEU A 238      38.120  63.480  41.030  1.00  0.00           C
ATOM   2876  HG  LEU A 238      37.370  64.160  41.490  1.00  0.00           H
ATOM   2877  CD1 LEU A 238      37.740  62.000  41.200  1.00  0.00           C
ATOM   2878 HD11 LEU A 238      36.650  61.920  40.970  1.00  0.00           H
ATOM   2879 HD12 LEU A 238      37.890  61.770  42.270  1.00  0.00           H
ATOM   2880 HD13 LEU A 238      38.230  61.220  40.580  1.00  0.00           H
ATOM   2881  CD2 LEU A 238      39.390  63.670  41.870  1.00  0.00           C
ATOM   2882 HD21 LEU A 238      40.130  62.960  41.430  1.00  0.00           H
ATOM   2883 HD22 LEU A 238      39.290  63.550  42.970  1.00  0.00           H
ATOM   2884 HD23 LEU A 238      39.850  64.670  41.670  1.00  0.00           H
ATOM   2885  C   LEU A 238      35.880  64.060  39.230  1.00  0.00           C
ATOM   2886  O   LEU A 238      35.600  65.230  39.450  1.00  0.00           O
ATOM   2887  N   ASP A 239      34.980  63.100  39.520  1.00  0.00           N
ATOM   2888  HN  ASP A 239      35.220  62.150  39.330  1.00  0.00           H
ATOM   2889  CA  ASP A 239      33.710  63.260  40.140  1.00  0.00           C
ATOM   2890  HA  ASP A 239      33.390  64.230  39.770  1.00  0.00           H
ATOM   2891  CB  ASP A 239      32.770  62.120  39.730  1.00  0.00           C
ATOM   2892  HB1 ASP A 239      32.000  61.970  40.520  1.00  0.00           H
ATOM   2893  HB2 ASP A 239      33.420  61.230  39.590  1.00  0.00           H
ATOM   2894  CG  ASP A 239      32.050  62.500  38.450  1.00  0.00           C
ATOM   2895  OD1 ASP A 239      32.530  63.390  37.700  1.00  0.00           O
ATOM   2896  OD2 ASP A 239      31.000  61.830  38.210  1.00  0.00           O
ATOM   2897  C   ASP A 239      33.840  63.370  41.620  1.00  0.00           C
ATOM   2898  O   ASP A 239      34.310  62.500  42.360  1.00  0.00           O
ATOM   2899  N   ALA A 240      33.220  64.430  42.180  1.00  0.00           N
ATOM   2900  HN  ALA A 240      32.760  65.130  41.650  1.00  0.00           H
ATOM   2901  CA  ALA A 240      33.410  64.660  43.580  1.00  0.00           C
ATOM   2902  HA  ALA A 240      34.480  64.700  43.720  1.00  0.00           H
ATOM   2903  CB  ALA A 240      32.860  66.030  43.980  1.00  0.00           C
ATOM   2904  HB1 ALA A 240      33.170  66.200  45.030  1.00  0.00           H
ATOM   2905  HB2 ALA A 240      31.780  66.090  43.720  1.00  0.00           H
ATOM   2906  HB3 ALA A 240      33.380  66.730  43.290  1.00  0.00           H
ATOM   2907  C   ALA A 240      32.930  63.590  44.500  1.00  0.00           C
ATOM   2908  O   ALA A 240      33.690  63.300  45.430  1.00  0.00           O
ATOM   2909  N   THR A 241      31.730  63.060  44.210  1.00  0.00           N
ATOM   2910  HN  THR A 241      31.260  63.310  43.370  1.00  0.00           H
ATOM   2911  CA  THR A 241      31.050  62.140  45.080  1.00  0.00           C
ATOM   2912  HA  THR A 241      30.730  62.680  45.950  1.00  0.00           H
ATOM   2913  CB  THR A 241      29.930  61.520  44.300  1.00  0.00           C
ATOM   2914  HB  THR A 241      30.100  61.390  43.200  1.00  0.00           H
ATOM   2915  OG1 THR A 241      28.900  62.490  44.320  1.00  0.00           O
ATOM   2916  HG1 THR A 241      29.050  63.090  43.580  1.00  0.00           H
ATOM   2917  CG2 THR A 241      29.340  60.210  44.850  1.00  0.00           C
ATOM   2918 HG21 THR A 241      28.290  60.170  44.470  1.00  0.00           H
ATOM   2919 HG22 THR A 241      29.110  60.390  45.920  1.00  0.00           H
ATOM   2920 HG23 THR A 241      29.870  59.240  44.830  1.00  0.00           H
ATOM   2921  C   THR A 241      31.900  61.060  45.660  1.00  0.00           C
ATOM   2922  O   THR A 241      32.030  60.940  46.880  1.00  0.00           O
ATOM   2923  N   GLY A 242      32.520  60.220  44.810  1.00  0.00           N
ATOM   2924  HN  GLY A 242      32.350  60.290  43.830  1.00  0.00           H
ATOM   2925  CA  GLY A 242      33.420  59.220  45.300  1.00  0.00           C
ATOM   2926  HA1 GLY A 242      33.750  58.690  44.410  1.00  0.00           H
ATOM   2927  HA2 GLY A 242      32.840  58.650  46.010  1.00  0.00           H
ATOM   2928  C   GLY A 242      34.660  59.700  45.980  1.00  0.00           C
ATOM   2929  O   GLY A 242      35.060  59.070  46.950  1.00  0.00           O
ATOM   2930  N   ALA A 243      35.300  60.830  45.650  1.00  0.00           N
ATOM   2931  HN  ALA A 243      34.810  61.420  45.000  1.00  0.00           H
ATOM   2932  CA  ALA A 243      36.430  61.440  46.270  1.00  0.00           C
ATOM   2933  HA  ALA A 243      37.240  60.720  46.220  1.00  0.00           H
ATOM   2934  CB  ALA A 243      37.000  62.650  45.500  1.00  0.00           C
ATOM   2935  HB1 ALA A 243      37.260  62.330  44.470  1.00  0.00           H
ATOM   2936  HB2 ALA A 243      37.920  63.000  46.010  1.00  0.00           H
ATOM   2937  HB3 ALA A 243      36.320  63.530  45.480  1.00  0.00           H
ATOM   2938  C   ALA A 243      36.120  61.780  47.690  1.00  0.00           C
ATOM   2939  O   ALA A 243      36.950  61.760  48.590  1.00  0.00           O
ATOM   2940  N   ILE A 244      34.900  62.250  48.020  1.00  0.00           N
ATOM   2941  HN  ILE A 244      34.290  62.310  47.230  1.00  0.00           H
ATOM   2942  CA  ILE A 244      34.360  62.460  49.320  1.00  0.00           C
ATOM   2943  HA  ILE A 244      35.100  63.080  49.820  1.00  0.00           H
ATOM   2944  CB  ILE A 244      33.030  63.150  49.240  1.00  0.00           C
ATOM   2945  HB  ILE A 244      32.340  62.540  48.610  1.00  0.00           H
ATOM   2946  CG2 ILE A 244      32.370  63.390  50.610  1.00  0.00           C
ATOM   2947 HG21 ILE A 244      32.080  62.450  51.130  1.00  0.00           H
ATOM   2948 HG22 ILE A 244      31.380  63.890  50.640  1.00  0.00           H
ATOM   2949 HG23 ILE A 244      33.160  63.890  51.210  1.00  0.00           H
ATOM   2950  CG1 ILE A 244      33.240  64.460  48.470  1.00  0.00           C
ATOM   2951 HG11 ILE A 244      33.460  64.230  47.410  1.00  0.00           H
ATOM   2952 HG12 ILE A 244      34.090  65.090  48.810  1.00  0.00           H
ATOM   2953  CD  ILE A 244      32.020  65.370  48.320  1.00  0.00           C
ATOM   2954  HD1 ILE A 244      31.580  65.540  49.330  1.00  0.00           H
ATOM   2955  HD2 ILE A 244      31.350  64.870  47.590  1.00  0.00           H
ATOM   2956  HD3 ILE A 244      32.310  66.330  47.850  1.00  0.00           H
ATOM   2957  C   ILE A 244      34.310  61.240  50.180  1.00  0.00           C
ATOM   2958  O   ILE A 244      34.790  61.260  51.310  1.00  0.00           O
ATOM   2959  N   LEU A 245      33.840  60.130  49.580  1.00  0.00           N
ATOM   2960  HN  LEU A 245      33.490  60.210  48.650  1.00  0.00           H
ATOM   2961  CA  LEU A 245      33.840  58.850  50.200  1.00  0.00           C
ATOM   2962  HA  LEU A 245      33.390  58.960  51.170  1.00  0.00           H
ATOM   2963  CB  LEU A 245      32.960  57.880  49.380  1.00  0.00           C
ATOM   2964  HB1 LEU A 245      32.960  56.860  49.830  1.00  0.00           H
ATOM   2965  HB2 LEU A 245      33.390  57.710  48.370  1.00  0.00           H
ATOM   2966  CG  LEU A 245      31.500  58.340  49.310  1.00  0.00           C
ATOM   2967  HG  LEU A 245      31.390  59.430  49.100  1.00  0.00           H
ATOM   2968  CD1 LEU A 245      30.620  57.610  48.280  1.00  0.00           C
ATOM   2969 HD11 LEU A 245      30.480  56.530  48.450  1.00  0.00           H
ATOM   2970 HD12 LEU A 245      31.000  57.800  47.250  1.00  0.00           H
ATOM   2971 HD13 LEU A 245      29.570  57.980  48.350  1.00  0.00           H
ATOM   2972  CD2 LEU A 245      30.890  58.070  50.690  1.00  0.00           C
ATOM   2973 HD21 LEU A 245      30.830  56.970  50.860  1.00  0.00           H
ATOM   2974 HD22 LEU A 245      29.790  58.250  50.630  1.00  0.00           H
ATOM   2975 HD23 LEU A 245      31.320  58.640  51.540  1.00  0.00           H
ATOM   2976  C   LEU A 245      35.240  58.350  50.340  1.00  0.00           C
ATOM   2977  O   LEU A 245      35.600  57.710  51.330  1.00  0.00           O
ATOM   2978  N   ALA A 246      36.120  58.480  49.330  1.00  0.00           N
ATOM   2979  HN  ALA A 246      35.760  58.800  48.460  1.00  0.00           H
ATOM   2980  CA  ALA A 246      37.500  58.090  49.390  1.00  0.00           C
ATOM   2981  HA  ALA A 246      37.580  57.050  49.680  1.00  0.00           H
ATOM   2982  CB  ALA A 246      38.180  58.340  48.040  1.00  0.00           C
ATOM   2983  HB1 ALA A 246      37.910  59.290  47.530  1.00  0.00           H
ATOM   2984  HB2 ALA A 246      37.950  57.500  47.340  1.00  0.00           H
ATOM   2985  HB3 ALA A 246      39.280  58.260  48.190  1.00  0.00           H
ATOM   2986  C   ALA A 246      38.330  58.720  50.460  1.00  0.00           C
ATOM   2987  O   ALA A 246      39.030  58.060  51.220  1.00  0.00           O
ATOM   2988  N   THR A 247      38.290  60.070  50.490  1.00  0.00           N
ATOM   2989  HN  THR A 247      37.930  60.560  49.700  1.00  0.00           H
ATOM   2990  CA  THR A 247      38.910  60.910  51.460  1.00  0.00           C
ATOM   2991  HA  THR A 247      39.950  60.630  51.410  1.00  0.00           H
ATOM   2992  CB  THR A 247      38.660  62.360  51.180  1.00  0.00           C
ATOM   2993  HB  THR A 247      37.590  62.620  51.330  1.00  0.00           H
ATOM   2994  OG1 THR A 247      39.100  62.740  49.880  1.00  0.00           O
ATOM   2995  HG1 THR A 247      38.300  62.760  49.340  1.00  0.00           H
ATOM   2996  CG2 THR A 247      39.450  63.260  52.140  1.00  0.00           C
ATOM   2997 HG21 THR A 247      39.170  63.150  53.210  1.00  0.00           H
ATOM   2998 HG22 THR A 247      39.260  64.330  51.900  1.00  0.00           H
ATOM   2999 HG23 THR A 247      40.540  63.060  52.060  1.00  0.00           H
ATOM   3000  C   THR A 247      38.420  60.620  52.840  1.00  0.00           C
ATOM   3001  O   THR A 247      39.210  60.580  53.780  1.00  0.00           O
ATOM   3002  N   LEU A 248      37.100  60.420  53.050  1.00  0.00           N
ATOM   3003  HN  LEU A 248      36.490  60.240  52.290  1.00  0.00           H
ATOM   3004  CA  LEU A 248      36.540  60.110  54.330  1.00  0.00           C
ATOM   3005  HA  LEU A 248      36.940  60.810  55.050  1.00  0.00           H
ATOM   3006  CB  LEU A 248      35.030  60.350  54.410  1.00  0.00           C
ATOM   3007  HB1 LEU A 248      34.530  59.800  53.590  1.00  0.00           H
ATOM   3008  HB2 LEU A 248      34.830  61.400  54.100  1.00  0.00           H
ATOM   3009  CG  LEU A 248      34.340  60.020  55.750  1.00  0.00           C
ATOM   3010  HG  LEU A 248      34.650  59.040  56.160  1.00  0.00           H
ATOM   3011  CD1 LEU A 248      34.750  61.040  56.830  1.00  0.00           C
ATOM   3012 HD11 LEU A 248      34.260  62.030  56.690  1.00  0.00           H
ATOM   3013 HD12 LEU A 248      35.840  61.210  56.920  1.00  0.00           H
ATOM   3014 HD13 LEU A 248      34.460  60.680  57.830  1.00  0.00           H
ATOM   3015  CD2 LEU A 248      32.810  60.120  55.610  1.00  0.00           C
ATOM   3016 HD21 LEU A 248      32.290  59.360  54.980  1.00  0.00           H
ATOM   3017 HD22 LEU A 248      32.480  61.100  55.230  1.00  0.00           H
ATOM   3018 HD23 LEU A 248      32.420  60.120  56.650  1.00  0.00           H
ATOM   3019  C   LEU A 248      37.080  58.820  54.850  1.00  0.00           C
ATOM   3020  O   LEU A 248      37.500  58.730  56.000  1.00  0.00           O
ATOM   3021  N   ALA A 249      37.250  57.830  53.950  1.00  0.00           N
ATOM   3022  HN  ALA A 249      36.930  57.840  53.010  1.00  0.00           H
ATOM   3023  CA  ALA A 249      37.640  56.500  54.320  1.00  0.00           C
ATOM   3024  HA  ALA A 249      37.010  56.220  55.150  1.00  0.00           H
ATOM   3025  CB  ALA A 249      37.430  55.460  53.210  1.00  0.00           C
ATOM   3026  HB1 ALA A 249      36.340  55.340  52.990  1.00  0.00           H
ATOM   3027  HB2 ALA A 249      37.790  54.430  53.450  1.00  0.00           H
ATOM   3028  HB3 ALA A 249      38.050  55.680  52.310  1.00  0.00           H
ATOM   3029  C   ALA A 249      39.020  56.500  54.890  1.00  0.00           C
ATOM   3030  O   ALA A 249      39.210  56.110  56.040  1.00  0.00           O
ATOM   3031  N   CYS A 250      39.960  57.190  54.220  1.00  0.00           N
ATOM   3032  HN  CYS A 250      39.740  57.710  53.400  1.00  0.00           H
ATOM   3033  CA  CYS A 250      41.330  57.190  54.640  1.00  0.00           C
ATOM   3034  HA  CYS A 250      41.540  56.170  54.920  1.00  0.00           H
ATOM   3035  CB  CYS A 250      42.240  57.540  53.450  1.00  0.00           C
ATOM   3036  HB1 CYS A 250      43.300  57.500  53.800  1.00  0.00           H
ATOM   3037  HB2 CYS A 250      42.090  58.570  53.070  1.00  0.00           H
ATOM   3038  SG  CYS A 250      42.020  56.380  52.060  1.00  0.00           S
ATOM   3039  HG1 CYS A 250      41.110  57.080  51.400  1.00  0.00           H
ATOM   3040  C   CYS A 250      41.580  58.040  55.840  1.00  0.00           C
ATOM   3041  O   CYS A 250      42.460  57.750  56.650  1.00  0.00           O
ATOM   3042  N   THR A 251      40.690  59.040  56.010  1.00  0.00           N
ATOM   3043  HN  THR A 251      39.960  59.250  55.360  1.00  0.00           H
ATOM   3044  CA  THR A 251      40.690  59.910  57.140  1.00  0.00           C
ATOM   3045  HA  THR A 251      41.710  60.150  57.380  1.00  0.00           H
ATOM   3046  CB  THR A 251      39.940  61.200  56.930  1.00  0.00           C
ATOM   3047  HB  THR A 251      38.840  61.090  56.840  1.00  0.00           H
ATOM   3048  OG1 THR A 251      40.260  61.980  55.780  1.00  0.00           O
ATOM   3049  HG1 THR A 251      39.980  61.530  54.980  1.00  0.00           H
ATOM   3050  CG2 THR A 251      40.230  62.190  58.070  1.00  0.00           C
ATOM   3051 HG21 THR A 251      41.050  62.870  57.760  1.00  0.00           H
ATOM   3052 HG22 THR A 251      40.620  61.620  58.940  1.00  0.00           H
ATOM   3053 HG23 THR A 251      39.340  62.820  58.290  1.00  0.00           H
ATOM   3054  C   THR A 251      40.090  59.240  58.330  1.00  0.00           C
ATOM   3055  O   THR A 251      40.720  59.340  59.380  1.00  0.00           O
ATOM   3056  N   ALA A 252      38.930  58.570  58.310  1.00  0.00           N
ATOM   3057  HN  ALA A 252      38.370  58.420  57.500  1.00  0.00           H
ATOM   3058  CA  ALA A 252      38.370  57.930  59.470  1.00  0.00           C
ATOM   3059  HA  ALA A 252      38.310  58.700  60.220  1.00  0.00           H
ATOM   3060  CB  ALA A 252      36.900  57.580  59.170  1.00  0.00           C
ATOM   3061  HB1 ALA A 252      36.550  58.530  58.720  1.00  0.00           H
ATOM   3062  HB2 ALA A 252      36.280  57.290  60.040  1.00  0.00           H
ATOM   3063  HB3 ALA A 252      36.910  56.760  58.420  1.00  0.00           H
ATOM   3064  C   ALA A 252      39.100  56.730  59.970  1.00  0.00           C
ATOM   3065  O   ALA A 252      39.210  56.490  61.170  1.00  0.00           O
ATOM   3066  N   ALA A 253      39.770  56.050  59.030  1.00  0.00           N
ATOM   3067  HN  ALA A 253      39.710  56.150  58.040  1.00  0.00           H
ATOM   3068  CA  ALA A 253      40.680  54.970  59.260  1.00  0.00           C
ATOM   3069  HA  ALA A 253      40.080  54.210  59.730  1.00  0.00           H
ATOM   3070  CB  ALA A 253      41.230  54.430  57.930  1.00  0.00           C
ATOM   3071  HB1 ALA A 253      41.930  53.580  58.090  1.00  0.00           H
ATOM   3072  HB2 ALA A 253      41.770  55.260  57.420  1.00  0.00           H
ATOM   3073  HB3 ALA A 253      40.390  53.890  57.450  1.00  0.00           H
ATOM   3074  C   ALA A 253      41.920  55.230  60.050  1.00  0.00           C
ATOM   3075  O   ALA A 253      42.450  54.430  60.820  1.00  0.00           O
ATOM   3076  N   VAL A 254      42.550  56.380  59.760  1.00  0.00           N
ATOM   3077  HN  VAL A 254      42.250  56.900  58.970  1.00  0.00           H
ATOM   3078  CA  VAL A 254      43.610  56.990  60.500  1.00  0.00           C
ATOM   3079  HA  VAL A 254      44.320  56.200  60.730  1.00  0.00           H
ATOM   3080  CB  VAL A 254      44.210  58.110  59.700  1.00  0.00           C
ATOM   3081  HB  VAL A 254      43.370  58.710  59.300  1.00  0.00           H
ATOM   3082  CG1 VAL A 254      45.210  58.970  60.500  1.00  0.00           C
ATOM   3083 HG11 VAL A 254      45.750  59.690  59.850  1.00  0.00           H
ATOM   3084 HG12 VAL A 254      46.030  58.350  60.910  1.00  0.00           H
ATOM   3085 HG13 VAL A 254      44.680  59.570  61.270  1.00  0.00           H
ATOM   3086  CG2 VAL A 254      45.030  57.470  58.570  1.00  0.00           C
ATOM   3087 HG21 VAL A 254      45.560  58.300  58.050  1.00  0.00           H
ATOM   3088 HG22 VAL A 254      44.440  57.020  57.740  1.00  0.00           H
ATOM   3089 HG23 VAL A 254      45.810  56.750  58.900  1.00  0.00           H
ATOM   3090  C   VAL A 254      43.200  57.570  61.810  1.00  0.00           C
ATOM   3091  O   VAL A 254      43.870  57.390  62.830  1.00  0.00           O
ATOM   3092  N   PHE A 255      42.050  58.260  61.900  1.00  0.00           N
ATOM   3093  HN  PHE A 255      41.550  58.510  61.070  1.00  0.00           H
ATOM   3094  CA  PHE A 255      41.510  58.720  63.140  1.00  0.00           C
ATOM   3095  HA  PHE A 255      42.310  59.270  63.610  1.00  0.00           H
ATOM   3096  CB  PHE A 255      40.330  59.660  62.850  1.00  0.00           C
ATOM   3097  HB1 PHE A 255      39.460  59.210  62.320  1.00  0.00           H
ATOM   3098  HB2 PHE A 255      40.750  60.410  62.140  1.00  0.00           H
ATOM   3099  CG  PHE A 255      39.760  60.200  64.110  1.00  0.00           C
ATOM   3100  CD1 PHE A 255      40.390  61.290  64.670  1.00  0.00           C
ATOM   3101  HD1 PHE A 255      41.250  61.690  64.170  1.00  0.00           H
ATOM   3102  CE1 PHE A 255      39.870  61.830  65.830  1.00  0.00           C
ATOM   3103  HE1 PHE A 255      40.360  62.720  66.200  1.00  0.00           H
ATOM   3104  CZ  PHE A 255      38.910  61.190  66.570  1.00  0.00           C
ATOM   3105  HZ  PHE A 255      38.600  61.650  67.500  1.00  0.00           H
ATOM   3106  CD2 PHE A 255      38.690  59.650  64.780  1.00  0.00           C
ATOM   3107  HD2 PHE A 255      38.270  58.780  64.290  1.00  0.00           H
ATOM   3108  CE2 PHE A 255      38.250  60.130  65.990  1.00  0.00           C
ATOM   3109  HE2 PHE A 255      37.380  59.660  66.420  1.00  0.00           H
ATOM   3110  C   PHE A 255      41.210  57.620  64.090  1.00  0.00           C
ATOM   3111  O   PHE A 255      41.570  57.720  65.270  1.00  0.00           O
ATOM   3112  N   ALA A 256      40.620  56.500  63.620  1.00  0.00           N
ATOM   3113  HN  ALA A 256      40.240  56.610  62.710  1.00  0.00           H
ATOM   3114  CA  ALA A 256      40.240  55.310  64.300  1.00  0.00           C
ATOM   3115  HA  ALA A 256      39.470  55.590  65.010  1.00  0.00           H
ATOM   3116  CB  ALA A 256      39.470  54.340  63.380  1.00  0.00           C
ATOM   3117  HB1 ALA A 256      38.930  53.530  63.910  1.00  0.00           H
ATOM   3118  HB2 ALA A 256      40.260  54.030  62.660  1.00  0.00           H
ATOM   3119  HB3 ALA A 256      38.700  54.940  62.860  1.00  0.00           H
ATOM   3120  C   ALA A 256      41.380  54.690  65.050  1.00  0.00           C
ATOM   3121  O   ALA A 256      41.270  54.050  66.090  1.00  0.00           O
ATOM   3122  N   PHE A 257      42.580  54.780  64.440  1.00  0.00           N
ATOM   3123  HN  PHE A 257      42.610  55.380  63.640  1.00  0.00           H
ATOM   3124  CA  PHE A 257      43.760  54.220  65.020  1.00  0.00           C
ATOM   3125  HA  PHE A 257      43.490  53.380  65.650  1.00  0.00           H
ATOM   3126  CB  PHE A 257      44.730  53.770  63.920  1.00  0.00           C
ATOM   3127  HB1 PHE A 257      45.320  54.630  63.530  1.00  0.00           H
ATOM   3128  HB2 PHE A 257      44.140  53.500  63.030  1.00  0.00           H
ATOM   3129  CG  PHE A 257      45.540  52.550  64.180  1.00  0.00           C
ATOM   3130  CD1 PHE A 257      46.770  52.730  64.770  1.00  0.00           C
ATOM   3131  HD1 PHE A 257      47.100  53.740  64.960  1.00  0.00           H
ATOM   3132  CE1 PHE A 257      47.570  51.660  65.090  1.00  0.00           C
ATOM   3133  HE1 PHE A 257      48.540  51.830  65.530  1.00  0.00           H
ATOM   3134  CZ  PHE A 257      47.160  50.400  64.720  1.00  0.00           C
ATOM   3135  HZ  PHE A 257      47.620  49.450  64.970  1.00  0.00           H
ATOM   3136  CD2 PHE A 257      45.090  51.280  63.910  1.00  0.00           C
ATOM   3137  HD2 PHE A 257      44.140  51.080  63.430  1.00  0.00           H
ATOM   3138  CE2 PHE A 257      45.890  50.200  64.230  1.00  0.00           C
ATOM   3139  HE2 PHE A 257      45.640  49.190  63.950  1.00  0.00           H
ATOM   3140  C   PHE A 257      44.490  55.210  65.860  1.00  0.00           C
ATOM   3141  O   PHE A 257      45.340  54.880  66.700  1.00  0.00           O
ATOM   3142  N   SER A 258      44.220  56.520  65.730  1.00  0.00           N
ATOM   3143  HN  SER A 258      43.730  56.700  64.880  1.00  0.00           H
ATOM   3144  CA  SER A 258      44.660  57.650  66.490  1.00  0.00           C
ATOM   3145  HA  SER A 258      45.660  57.390  66.820  1.00  0.00           H
ATOM   3146  CB  SER A 258      44.740  58.940  65.660  1.00  0.00           C
ATOM   3147  HB1 SER A 258      45.050  59.810  66.290  1.00  0.00           H
ATOM   3148  HB2 SER A 258      43.810  59.260  65.130  1.00  0.00           H
ATOM   3149  OG  SER A 258      45.630  58.810  64.570  1.00  0.00           O
ATOM   3150  HG1 SER A 258      45.200  58.290  63.890  1.00  0.00           H
ATOM   3151  C   SER A 258      44.000  57.980  67.790  1.00  0.00           C
ATOM   3152  O   SER A 258      44.590  58.410  68.780  1.00  0.00           O
ATOM   3153  N   ILE A 259      42.700  57.690  67.920  1.00  0.00           N
ATOM   3154  HN  ILE A 259      42.180  57.500  67.090  1.00  0.00           H
ATOM   3155  CA  ILE A 259      41.780  57.950  69.000  1.00  0.00           C
ATOM   3156  HA  ILE A 259      42.190  58.820  69.490  1.00  0.00           H
ATOM   3157  CB  ILE A 259      40.420  58.310  68.470  1.00  0.00           C
ATOM   3158  HB  ILE A 259      40.520  59.120  67.720  1.00  0.00           H
ATOM   3159  CG2 ILE A 259      39.590  57.230  67.760  1.00  0.00           C
ATOM   3160 HG21 ILE A 259      39.230  56.430  68.430  1.00  0.00           H
ATOM   3161 HG22 ILE A 259      40.070  56.750  66.880  1.00  0.00           H
ATOM   3162 HG23 ILE A 259      38.720  57.670  67.230  1.00  0.00           H
ATOM   3163  CG1 ILE A 259      39.530  58.900  69.580  1.00  0.00           C
ATOM   3164 HG11 ILE A 259      39.300  57.990  70.170  1.00  0.00           H
ATOM   3165 HG12 ILE A 259      38.570  59.260  69.130  1.00  0.00           H
ATOM   3166  CD  ILE A 259      40.130  60.050  70.380  1.00  0.00           C
ATOM   3167  HD1 ILE A 259      39.410  60.500  71.080  1.00  0.00           H
ATOM   3168  HD2 ILE A 259      40.440  60.870  69.690  1.00  0.00           H
ATOM   3169  HD3 ILE A 259      41.000  59.680  70.970  1.00  0.00           H
ATOM   3170  C   ILE A 259      41.720  56.810  69.960  1.00  0.00           C
ATOM   3171  O   ILE A 259      41.440  56.910  71.150  1.00  0.00           O
ATOM   3172  N   GLY A 260      42.030  55.610  69.450  1.00  0.00           N
ATOM   3173  HN  GLY A 260      42.460  55.660  68.550  1.00  0.00           H
ATOM   3174  CA  GLY A 260      41.940  54.330  70.090  1.00  0.00           C
ATOM   3175  HA1 GLY A 260      42.350  53.640  69.370  1.00  0.00           H
ATOM   3176  HA2 GLY A 260      40.890  54.190  70.290  1.00  0.00           H
ATOM   3177  C   GLY A 260      42.630  54.110  71.390  1.00  0.00           C
ATOM   3178  O   GLY A 260      42.130  53.630  72.410  1.00  0.00           O
ATOM   3179  N   PRO A 261      43.860  54.520  71.510  1.00  0.00           N
ATOM   3180  CD  PRO A 261      44.740  54.650  70.370  1.00  0.00           C
ATOM   3181  HD1 PRO A 261      44.560  55.610  69.850  1.00  0.00           H
ATOM   3182  HD2 PRO A 261      44.490  53.840  69.640  1.00  0.00           H
ATOM   3183  CA  PRO A 261      44.610  54.490  72.730  1.00  0.00           C
ATOM   3184  HA  PRO A 261      44.520  53.500  73.170  1.00  0.00           H
ATOM   3185  CB  PRO A 261      46.000  54.960  72.330  1.00  0.00           C
ATOM   3186  HB1 PRO A 261      46.810  54.550  72.970  1.00  0.00           H
ATOM   3187  HB2 PRO A 261      46.080  56.070  72.300  1.00  0.00           H
ATOM   3188  CG  PRO A 261      46.180  54.470  70.880  1.00  0.00           C
ATOM   3189  HG1 PRO A 261      46.910  55.090  70.320  1.00  0.00           H
ATOM   3190  HG2 PRO A 261      46.540  53.420  70.820  1.00  0.00           H
ATOM   3191  C   PRO A 261      44.150  55.450  73.770  1.00  0.00           C
ATOM   3192  O   PRO A 261      44.170  55.140  74.960  1.00  0.00           O
ATOM   3193  N   GLU A 262      43.830  56.690  73.330  1.00  0.00           N
ATOM   3194  HN  GLU A 262      44.050  56.860  72.380  1.00  0.00           H
ATOM   3195  CA  GLU A 262      43.200  57.740  74.070  1.00  0.00           C
ATOM   3196  HA  GLU A 262      43.810  58.160  74.850  1.00  0.00           H
ATOM   3197  CB  GLU A 262      43.030  59.010  73.220  1.00  0.00           C
ATOM   3198  HB1 GLU A 262      42.710  59.850  73.870  1.00  0.00           H
ATOM   3199  HB2 GLU A 262      42.310  58.890  72.380  1.00  0.00           H
ATOM   3200  CG  GLU A 262      44.370  59.530  72.700  1.00  0.00           C
ATOM   3201  HG1 GLU A 262      44.300  60.400  72.000  1.00  0.00           H
ATOM   3202  HG2 GLU A 262      44.830  58.710  72.100  1.00  0.00           H
ATOM   3203  CD  GLU A 262      45.360  59.920  73.780  1.00  0.00           C
ATOM   3204  OE1 GLU A 262      45.170  60.960  74.470  1.00  0.00           O
ATOM   3205  OE2 GLU A 262      46.380  59.190  73.760  1.00  0.00           O
ATOM   3206  C   GLU A 262      41.920  57.340  74.730  1.00  0.00           C
ATOM   3207  O   GLU A 262      41.740  57.620  75.920  1.00  0.00           O
ATOM   3208  N   LYS A 263      41.030  56.530  74.130  1.00  0.00           N
ATOM   3209  HN  LYS A 263      41.210  56.090  73.250  1.00  0.00           H
ATOM   3210  CA  LYS A 263      39.690  56.410  74.610  1.00  0.00           C
ATOM   3211  HA  LYS A 263      39.490  56.970  75.510  1.00  0.00           H
ATOM   3212  CB  LYS A 263      38.610  56.960  73.660  1.00  0.00           C
ATOM   3213  HB1 LYS A 263      37.640  56.850  74.200  1.00  0.00           H
ATOM   3214  HB2 LYS A 263      38.620  56.300  72.770  1.00  0.00           H
ATOM   3215  CG  LYS A 263      38.790  58.420  73.240  1.00  0.00           C
ATOM   3216  HG1 LYS A 263      37.940  58.650  72.560  1.00  0.00           H
ATOM   3217  HG2 LYS A 263      39.690  58.480  72.580  1.00  0.00           H
ATOM   3218  CD  LYS A 263      38.790  59.500  74.320  1.00  0.00           C
ATOM   3219  HD1 LYS A 263      39.090  60.460  73.850  1.00  0.00           H
ATOM   3220  HD2 LYS A 263      39.580  59.130  75.000  1.00  0.00           H
ATOM   3221  CE  LYS A 263      37.450  59.630  75.050  1.00  0.00           C
ATOM   3222  HE1 LYS A 263      37.010  58.660  75.380  1.00  0.00           H
ATOM   3223  HE2 LYS A 263      36.650  60.170  74.500  1.00  0.00           H
ATOM   3224  NZ  LYS A 263      37.670  60.420  76.280  1.00  0.00           N
ATOM   3225  HZ1 LYS A 263      38.580  60.140  76.700  1.00  0.00           H
ATOM   3226  HZ2 LYS A 263      36.980  60.140  77.010  1.00  0.00           H
ATOM   3227  HZ3 LYS A 263      37.570  61.390  75.920  1.00  0.00           H
ATOM   3228  C   LYS A 263      39.420  54.950  74.820  1.00  0.00           C
ATOM   3229  O   LYS A 263      38.340  54.600  75.280  1.00  0.00           O
ATOM   3230  N   GLY A 264      40.370  54.020  74.630  1.00  0.00           N
ATOM   3231  HN  GLY A 264      41.180  54.470  74.280  1.00  0.00           H
ATOM   3232  CA  GLY A 264      40.290  52.590  74.530  1.00  0.00           C
ATOM   3233  HA1 GLY A 264      39.740  52.120  75.330  1.00  0.00           H
ATOM   3234  HA2 GLY A 264      41.340  52.350  74.460  1.00  0.00           H
ATOM   3235  C   GLY A 264      39.760  52.060  73.250  1.00  0.00           C
ATOM   3236  O   GLY A 264      38.790  52.590  72.700  1.00  0.00           O
ATOM   3237  N   TRP A 265      40.350  50.960  72.760  1.00  0.00           N
ATOM   3238  HN  TRP A 265      41.080  50.510  73.270  1.00  0.00           H
ATOM   3239  CA  TRP A 265      40.080  50.470  71.440  1.00  0.00           C
ATOM   3240  HA  TRP A 265      40.350  51.240  70.730  1.00  0.00           H
ATOM   3241  CB  TRP A 265      41.170  49.450  71.060  1.00  0.00           C
ATOM   3242  HB1 TRP A 265      40.930  49.050  70.050  1.00  0.00           H
ATOM   3243  HB2 TRP A 265      41.060  48.640  71.810  1.00  0.00           H
ATOM   3244  CG  TRP A 265      42.570  49.960  70.970  1.00  0.00           C
ATOM   3245  CD1 TRP A 265      43.560  49.980  71.910  1.00  0.00           C
ATOM   3246  HD1 TRP A 265      43.570  49.610  72.920  1.00  0.00           H
ATOM   3247  NE1 TRP A 265      44.690  50.540  71.350  1.00  0.00           N
ATOM   3248  HE1 TRP A 265      45.600  50.700  71.680  1.00  0.00           H
ATOM   3249  CE2 TRP A 265      44.470  50.830  70.030  1.00  0.00           C
ATOM   3250  CD2 TRP A 265      43.140  50.530  69.790  1.00  0.00           C
ATOM   3251  CE3 TRP A 265      42.690  50.690  68.510  1.00  0.00           C
ATOM   3252  HE3 TRP A 265      41.670  50.450  68.270  1.00  0.00           H
ATOM   3253  CZ3 TRP A 265      43.500  51.170  67.510  1.00  0.00           C
ATOM   3254  HZ3 TRP A 265      43.120  51.200  66.500  1.00  0.00           H
ATOM   3255  CZ2 TRP A 265      45.310  51.360  69.100  1.00  0.00           C
ATOM   3256  HZ2 TRP A 265      46.330  51.500  69.410  1.00  0.00           H
ATOM   3257  CH2 TRP A 265      44.790  51.510  67.830  1.00  0.00           C
ATOM   3258  HH2 TRP A 265      45.520  51.740  67.070  1.00  0.00           H
ATOM   3259  C   TRP A 265      38.700  49.980  71.160  1.00  0.00           C
ATOM   3260  O   TRP A 265      38.140  50.010  70.070  1.00  0.00           O
ATOM   3261  N   MET A 266      38.120  49.340  72.190  1.00  0.00           N
ATOM   3262  HN  MET A 266      38.580  49.200  73.070  1.00  0.00           H
ATOM   3263  CA  MET A 266      36.810  48.800  72.090  1.00  0.00           C
ATOM   3264  HA  MET A 266      36.550  48.430  71.110  1.00  0.00           H
ATOM   3265  CB  MET A 266      36.760  47.500  72.910  1.00  0.00           C
ATOM   3266  HB1 MET A 266      35.700  47.160  72.920  1.00  0.00           H
ATOM   3267  HB2 MET A 266      36.940  47.710  73.990  1.00  0.00           H
ATOM   3268  CG  MET A 266      37.660  46.380  72.380  1.00  0.00           C
ATOM   3269  HG1 MET A 266      37.770  45.670  73.220  1.00  0.00           H
ATOM   3270  HG2 MET A 266      38.710  46.680  72.200  1.00  0.00           H
ATOM   3271  SD  MET A 266      36.700  45.750  70.960  1.00  0.00           S
ATOM   3272  CE  MET A 266      37.180  44.000  71.010  1.00  0.00           C
ATOM   3273  HE1 MET A 266      37.620  43.810  72.010  1.00  0.00           H
ATOM   3274  HE2 MET A 266      37.960  43.770  70.260  1.00  0.00           H
ATOM   3275  HE3 MET A 266      36.230  43.420  70.950  1.00  0.00           H
ATOM   3276  C   MET A 266      35.750  49.710  72.630  1.00  0.00           C
ATOM   3277  O   MET A 266      34.580  49.350  72.650  1.00  0.00           O
ATOM   3278  N   SER A 267      36.100  50.920  73.100  1.00  0.00           N
ATOM   3279  HN  SER A 267      37.060  51.190  73.190  1.00  0.00           H
ATOM   3280  CA  SER A 267      35.260  52.040  73.410  1.00  0.00           C
ATOM   3281  HA  SER A 267      34.560  51.650  74.130  1.00  0.00           H
ATOM   3282  CB  SER A 267      35.920  53.320  73.940  1.00  0.00           C
ATOM   3283  HB1 SER A 267      36.560  53.780  73.160  1.00  0.00           H
ATOM   3284  HB2 SER A 267      36.650  53.000  74.710  1.00  0.00           H
ATOM   3285  OG  SER A 267      35.060  54.310  74.490  1.00  0.00           O
ATOM   3286  HG1 SER A 267      34.660  53.900  75.260  1.00  0.00           H
ATOM   3287  C   SER A 267      34.490  52.500  72.220  1.00  0.00           C
ATOM   3288  O   SER A 267      34.950  52.450  71.080  1.00  0.00           O
ATOM   3289  N   GLY A 268      33.240  52.950  72.370  1.00  0.00           N
ATOM   3290  HN  GLY A 268      32.720  53.080  73.220  1.00  0.00           H
ATOM   3291  CA  GLY A 268      32.340  53.020  71.260  1.00  0.00           C
ATOM   3292  HA1 GLY A 268      31.440  53.210  71.820  1.00  0.00           H
ATOM   3293  HA2 GLY A 268      32.410  52.050  70.790  1.00  0.00           H
ATOM   3294  C   GLY A 268      32.670  54.040  70.230  1.00  0.00           C
ATOM   3295  O   GLY A 268      32.190  53.920  69.100  1.00  0.00           O
ATOM   3296  N   ILE A 269      33.390  55.110  70.610  1.00  0.00           N
ATOM   3297  HN  ILE A 269      33.450  55.260  71.600  1.00  0.00           H
ATOM   3298  CA  ILE A 269      33.870  56.080  69.680  1.00  0.00           C
ATOM   3299  HA  ILE A 269      33.050  56.380  69.040  1.00  0.00           H
ATOM   3300  CB  ILE A 269      34.340  57.300  70.410  1.00  0.00           C
ATOM   3301  HB  ILE A 269      33.640  57.630  71.220  1.00  0.00           H
ATOM   3302  CG2 ILE A 269      35.580  57.010  71.270  1.00  0.00           C
ATOM   3303 HG21 ILE A 269      35.550  55.990  71.730  1.00  0.00           H
ATOM   3304 HG22 ILE A 269      35.620  57.710  72.120  1.00  0.00           H
ATOM   3305 HG23 ILE A 269      36.580  57.000  70.790  1.00  0.00           H
ATOM   3306  CG1 ILE A 269      34.550  58.500  69.470  1.00  0.00           C
ATOM   3307 HG11 ILE A 269      33.630  58.610  68.870  1.00  0.00           H
ATOM   3308 HG12 ILE A 269      35.360  58.230  68.760  1.00  0.00           H
ATOM   3309  CD  ILE A 269      34.890  59.820  70.170  1.00  0.00           C
ATOM   3310  HD1 ILE A 269      34.360  59.900  71.140  1.00  0.00           H
ATOM   3311  HD2 ILE A 269      34.560  60.710  69.590  1.00  0.00           H
ATOM   3312  HD3 ILE A 269      35.980  59.980  70.140  1.00  0.00           H
ATOM   3313  C   ILE A 269      34.860  55.540  68.700  1.00  0.00           C
ATOM   3314  O   ILE A 269      34.710  55.730  67.490  1.00  0.00           O
ATOM   3315  N   THR A 270      35.810  54.730  69.190  1.00  0.00           N
ATOM   3316  HN  THR A 270      35.850  54.600  70.180  1.00  0.00           H
ATOM   3317  CA  THR A 270      36.800  54.080  68.390  1.00  0.00           C
ATOM   3318  HA  THR A 270      37.320  54.780  67.750  1.00  0.00           H
ATOM   3319  CB  THR A 270      37.810  53.460  69.310  1.00  0.00           C
ATOM   3320  HB  THR A 270      37.410  52.500  69.710  1.00  0.00           H
ATOM   3321  OG1 THR A 270      38.190  54.180  70.470  1.00  0.00           O
ATOM   3322  HG1 THR A 270      38.490  53.540  71.120  1.00  0.00           H
ATOM   3323  CG2 THR A 270      39.040  53.270  68.400  1.00  0.00           C
ATOM   3324 HG21 THR A 270      39.970  52.930  68.890  1.00  0.00           H
ATOM   3325 HG22 THR A 270      39.260  54.300  68.050  1.00  0.00           H
ATOM   3326 HG23 THR A 270      38.800  52.580  67.560  1.00  0.00           H
ATOM   3327  C   THR A 270      36.200  53.070  67.470  1.00  0.00           C
ATOM   3328  O   THR A 270      36.520  53.130  66.280  1.00  0.00           O
ATOM   3329  N   ILE A 271      35.190  52.350  67.990  1.00  0.00           N
ATOM   3330  HN  ILE A 271      35.070  52.440  68.980  1.00  0.00           H
ATOM   3331  CA  ILE A 271      34.430  51.430  67.210  1.00  0.00           C
ATOM   3332  HA  ILE A 271      35.110  50.730  66.740  1.00  0.00           H
ATOM   3333  CB  ILE A 271      33.380  50.700  68.000  1.00  0.00           C
ATOM   3334  HB  ILE A 271      32.770  51.430  68.570  1.00  0.00           H
ATOM   3335  CG2 ILE A 271      32.460  49.840  67.110  1.00  0.00           C
ATOM   3336 HG21 ILE A 271      31.740  49.390  67.830  1.00  0.00           H
ATOM   3337 HG22 ILE A 271      33.000  49.050  66.560  1.00  0.00           H
ATOM   3338 HG23 ILE A 271      31.860  50.360  66.330  1.00  0.00           H
ATOM   3339  CG1 ILE A 271      34.110  49.860  69.060  1.00  0.00           C
ATOM   3340 HG11 ILE A 271      33.270  49.480  69.680  1.00  0.00           H
ATOM   3341 HG12 ILE A 271      34.770  50.500  69.690  1.00  0.00           H
ATOM   3342  CD  ILE A 271      34.890  48.640  68.570  1.00  0.00           C
ATOM   3343  HD1 ILE A 271      34.160  48.040  67.980  1.00  0.00           H
ATOM   3344  HD2 ILE A 271      35.220  47.990  69.410  1.00  0.00           H
ATOM   3345  HD3 ILE A 271      35.670  49.000  67.870  1.00  0.00           H
ATOM   3346  C   ILE A 271      33.730  52.160  66.120  1.00  0.00           C
ATOM   3347  O   ILE A 271      33.850  51.770  64.950  1.00  0.00           O
ATOM   3348  N   GLY A 272      33.090  53.310  66.370  1.00  0.00           N
ATOM   3349  HN  GLY A 272      32.990  53.590  67.330  1.00  0.00           H
ATOM   3350  CA  GLY A 272      32.290  53.970  65.390  1.00  0.00           C
ATOM   3351  HA1 GLY A 272      31.680  54.790  65.730  1.00  0.00           H
ATOM   3352  HA2 GLY A 272      31.610  53.190  65.070  1.00  0.00           H
ATOM   3353  C   GLY A 272      33.100  54.540  64.270  1.00  0.00           C
ATOM   3354  O   GLY A 272      32.800  54.590  63.080  1.00  0.00           O
ATOM   3355  N   SER A 273      34.280  55.020  64.700  1.00  0.00           N
ATOM   3356  HN  SER A 273      34.470  54.920  65.670  1.00  0.00           H
ATOM   3357  CA  SER A 273      35.330  55.510  63.860  1.00  0.00           C
ATOM   3358  HA  SER A 273      34.870  56.250  63.210  1.00  0.00           H
ATOM   3359  CB  SER A 273      36.520  56.240  64.500  1.00  0.00           C
ATOM   3360  HB1 SER A 273      36.980  56.850  63.700  1.00  0.00           H
ATOM   3361  HB2 SER A 273      37.160  55.480  65.000  1.00  0.00           H
ATOM   3362  OG  SER A 273      36.020  57.150  65.470  1.00  0.00           O
ATOM   3363  HG1 SER A 273      35.450  56.610  66.020  1.00  0.00           H
ATOM   3364  C   SER A 273      35.890  54.550  62.870  1.00  0.00           C
ATOM   3365  O   SER A 273      36.040  55.020  61.750  1.00  0.00           O
ATOM   3366  N   GLY A 274      36.130  53.260  63.180  1.00  0.00           N
ATOM   3367  HN  GLY A 274      36.170  52.930  64.120  1.00  0.00           H
ATOM   3368  CA  GLY A 274      36.350  52.210  62.240  1.00  0.00           C
ATOM   3369  HA1 GLY A 274      36.590  51.340  62.830  1.00  0.00           H
ATOM   3370  HA2 GLY A 274      37.150  52.490  61.580  1.00  0.00           H
ATOM   3371  C   GLY A 274      35.130  51.810  61.470  1.00  0.00           C
ATOM   3372  O   GLY A 274      35.300  51.450  60.310  1.00  0.00           O
ATOM   3373  N   LEU A 275      33.890  51.890  61.980  1.00  0.00           N
ATOM   3374  HN  LEU A 275      33.760  52.080  62.950  1.00  0.00           H
ATOM   3375  CA  LEU A 275      32.680  51.650  61.260  1.00  0.00           C
ATOM   3376  HA  LEU A 275      32.850  50.720  60.740  1.00  0.00           H
ATOM   3377  CB  LEU A 275      31.460  51.650  62.190  1.00  0.00           C
ATOM   3378  HB1 LEU A 275      30.470  51.780  61.700  1.00  0.00           H
ATOM   3379  HB2 LEU A 275      31.530  52.540  62.850  1.00  0.00           H
ATOM   3380  CG  LEU A 275      31.350  50.380  63.060  1.00  0.00           C
ATOM   3381  HG  LEU A 275      32.280  50.250  63.660  1.00  0.00           H
ATOM   3382  CD1 LEU A 275      30.230  50.510  64.090  1.00  0.00           C
ATOM   3383 HD11 LEU A 275      30.210  49.620  64.750  1.00  0.00           H
ATOM   3384 HD12 LEU A 275      29.260  50.670  63.560  1.00  0.00           H
ATOM   3385 HD13 LEU A 275      30.420  51.430  64.690  1.00  0.00           H
ATOM   3386  CD2 LEU A 275      31.280  49.050  62.290  1.00  0.00           C
ATOM   3387 HD21 LEU A 275      30.970  48.330  63.080  1.00  0.00           H
ATOM   3388 HD22 LEU A 275      32.220  48.770  61.770  1.00  0.00           H
ATOM   3389 HD23 LEU A 275      30.430  48.970  61.570  1.00  0.00           H
ATOM   3390  C   LEU A 275      32.580  52.650  60.160  1.00  0.00           C
ATOM   3391  O   LEU A 275      32.000  52.350  59.120  1.00  0.00           O
ATOM   3392  N   VAL A 276      32.890  53.930  60.450  1.00  0.00           N
ATOM   3393  HN  VAL A 276      33.130  54.150  61.390  1.00  0.00           H
ATOM   3394  CA  VAL A 276      32.560  55.020  59.590  1.00  0.00           C
ATOM   3395  HA  VAL A 276      31.700  54.770  58.990  1.00  0.00           H
ATOM   3396  CB  VAL A 276      32.460  56.380  60.210  1.00  0.00           C
ATOM   3397  HB  VAL A 276      33.210  56.640  60.980  1.00  0.00           H
ATOM   3398  CG1 VAL A 276      32.450  57.510  59.160  1.00  0.00           C
ATOM   3399 HG11 VAL A 276      32.210  58.460  59.680  1.00  0.00           H
ATOM   3400 HG12 VAL A 276      31.680  57.300  58.390  1.00  0.00           H
ATOM   3401 HG13 VAL A 276      33.440  57.530  58.660  1.00  0.00           H
ATOM   3402  CG2 VAL A 276      31.060  56.330  60.860  1.00  0.00           C
ATOM   3403 HG21 VAL A 276      30.130  56.220  60.270  1.00  0.00           H
ATOM   3404 HG22 VAL A 276      30.870  57.300  61.370  1.00  0.00           H
ATOM   3405 HG23 VAL A 276      31.070  55.630  61.720  1.00  0.00           H
ATOM   3406  C   VAL A 276      33.500  55.050  58.440  1.00  0.00           C
ATOM   3407  O   VAL A 276      33.180  55.280  57.270  1.00  0.00           O
ATOM   3408  N   ALA A 277      34.720  54.610  58.800  1.00  0.00           N
ATOM   3409  HN  ALA A 277      34.760  54.310  59.750  1.00  0.00           H
ATOM   3410  CA  ALA A 277      35.740  54.240  57.870  1.00  0.00           C
ATOM   3411  HA  ALA A 277      35.840  55.120  57.250  1.00  0.00           H
ATOM   3412  CB  ALA A 277      37.020  53.780  58.600  1.00  0.00           C
ATOM   3413  HB1 ALA A 277      37.850  53.550  57.890  1.00  0.00           H
ATOM   3414  HB2 ALA A 277      36.790  52.970  59.320  1.00  0.00           H
ATOM   3415  HB3 ALA A 277      37.270  54.670  59.220  1.00  0.00           H
ATOM   3416  C   ALA A 277      35.420  53.200  56.850  1.00  0.00           C
ATOM   3417  O   ALA A 277      35.400  53.440  55.640  1.00  0.00           O
ATOM   3418  N   LEU A 278      34.920  52.070  57.370  1.00  0.00           N
ATOM   3419  HN  LEU A 278      34.960  51.980  58.360  1.00  0.00           H
ATOM   3420  CA  LEU A 278      34.520  50.940  56.580  1.00  0.00           C
ATOM   3421  HA  LEU A 278      35.360  50.520  56.040  1.00  0.00           H
ATOM   3422  CB  LEU A 278      34.250  49.850  57.620  1.00  0.00           C
ATOM   3423  HB1 LEU A 278      33.460  50.320  58.240  1.00  0.00           H
ATOM   3424  HB2 LEU A 278      35.170  49.710  58.240  1.00  0.00           H
ATOM   3425  CG  LEU A 278      33.950  48.470  57.010  1.00  0.00           C
ATOM   3426  HG  LEU A 278      33.110  48.510  56.280  1.00  0.00           H
ATOM   3427  CD1 LEU A 278      35.210  47.990  56.280  1.00  0.00           C
ATOM   3428 HD11 LEU A 278      35.320  48.320  55.220  1.00  0.00           H
ATOM   3429 HD12 LEU A 278      35.280  46.880  56.230  1.00  0.00           H
ATOM   3430 HD13 LEU A 278      36.050  48.380  56.900  1.00  0.00           H
ATOM   3431  CD2 LEU A 278      33.520  47.550  58.170  1.00  0.00           C
ATOM   3432 HD21 LEU A 278      34.290  47.650  58.960  1.00  0.00           H
ATOM   3433 HD22 LEU A 278      33.530  46.490  57.830  1.00  0.00           H
ATOM   3434 HD23 LEU A 278      32.600  47.770  58.760  1.00  0.00           H
ATOM   3435  C   LEU A 278      33.290  51.190  55.770  1.00  0.00           C
ATOM   3436  O   LEU A 278      33.170  50.770  54.610  1.00  0.00           O
ATOM   3437  N   ALA A 279      32.390  52.020  56.320  1.00  0.00           N
ATOM   3438  HN  ALA A 279      32.510  52.400  57.230  1.00  0.00           H
ATOM   3439  CA  ALA A 279      31.210  52.430  55.630  1.00  0.00           C
ATOM   3440  HA  ALA A 279      30.660  51.540  55.360  1.00  0.00           H
ATOM   3441  CB  ALA A 279      30.270  53.230  56.550  1.00  0.00           C
ATOM   3442  HB1 ALA A 279      29.970  52.550  57.380  1.00  0.00           H
ATOM   3443  HB2 ALA A 279      29.350  53.670  56.100  1.00  0.00           H
ATOM   3444  HB3 ALA A 279      30.850  54.030  57.050  1.00  0.00           H
ATOM   3445  C   ALA A 279      31.320  53.330  54.450  1.00  0.00           C
ATOM   3446  O   ALA A 279      30.570  53.140  53.500  1.00  0.00           O
ATOM   3447  N   ALA A 280      32.180  54.360  54.470  1.00  0.00           N
ATOM   3448  HN  ALA A 280      32.610  54.620  55.340  1.00  0.00           H
ATOM   3449  CA  ALA A 280      32.600  55.150  53.350  1.00  0.00           C
ATOM   3450  HA  ALA A 280      31.710  55.640  52.970  1.00  0.00           H
ATOM   3451  CB  ALA A 280      33.570  56.260  53.800  1.00  0.00           C
ATOM   3452  HB1 ALA A 280      33.740  56.880  52.890  1.00  0.00           H
ATOM   3453  HB2 ALA A 280      34.560  55.890  54.150  1.00  0.00           H
ATOM   3454  HB3 ALA A 280      33.150  56.720  54.710  1.00  0.00           H
ATOM   3455  C   ALA A 280      33.310  54.320  52.340  1.00  0.00           C
ATOM   3456  O   ALA A 280      33.100  54.390  51.130  1.00  0.00           O
ATOM   3457  N   ALA A 281      34.220  53.430  52.780  1.00  0.00           N
ATOM   3458  HN  ALA A 281      34.450  53.320  53.750  1.00  0.00           H
ATOM   3459  CA  ALA A 281      34.890  52.520  51.910  1.00  0.00           C
ATOM   3460  HA  ALA A 281      35.530  53.110  51.270  1.00  0.00           H
ATOM   3461  CB  ALA A 281      35.820  51.620  52.740  1.00  0.00           C
ATOM   3462  HB1 ALA A 281      36.500  51.040  52.070  1.00  0.00           H
ATOM   3463  HB2 ALA A 281      35.290  50.910  53.410  1.00  0.00           H
ATOM   3464  HB3 ALA A 281      36.500  52.190  53.410  1.00  0.00           H
ATOM   3465  C   ALA A 281      34.110  51.590  51.050  1.00  0.00           C
ATOM   3466  O   ALA A 281      34.390  51.350  49.870  1.00  0.00           O
ATOM   3467  N   VAL A 282      33.030  50.980  51.550  1.00  0.00           N
ATOM   3468  HN  VAL A 282      32.820  51.040  52.530  1.00  0.00           H
ATOM   3469  CA  VAL A 282      32.210  50.170  50.700  1.00  0.00           C
ATOM   3470  HA  VAL A 282      32.820  49.520  50.080  1.00  0.00           H
ATOM   3471  CB  VAL A 282      31.360  49.330  51.600  1.00  0.00           C
ATOM   3472  HB  VAL A 282      30.760  49.870  52.360  1.00  0.00           H
ATOM   3473  CG1 VAL A 282      30.400  48.430  50.800  1.00  0.00           C
ATOM   3474 HG11 VAL A 282      30.010  47.710  51.550  1.00  0.00           H
ATOM   3475 HG12 VAL A 282      31.050  47.900  50.070  1.00  0.00           H
ATOM   3476 HG13 VAL A 282      29.530  49.010  50.420  1.00  0.00           H
ATOM   3477  CG2 VAL A 282      32.320  48.390  52.350  1.00  0.00           C
ATOM   3478 HG21 VAL A 282      31.800  47.480  52.720  1.00  0.00           H
ATOM   3479 HG22 VAL A 282      32.890  48.840  53.190  1.00  0.00           H
ATOM   3480 HG23 VAL A 282      32.920  47.820  51.610  1.00  0.00           H
ATOM   3481  C   VAL A 282      31.380  50.980  49.760  1.00  0.00           C
ATOM   3482  O   VAL A 282      31.350  50.710  48.560  1.00  0.00           O
ATOM   3483  N   ALA A 283      30.830  52.090  50.260  1.00  0.00           N
ATOM   3484  HN  ALA A 283      30.940  52.280  51.240  1.00  0.00           H
ATOM   3485  CA  ALA A 283      30.070  53.050  49.520  1.00  0.00           C
ATOM   3486  HA  ALA A 283      29.240  52.580  49.010  1.00  0.00           H
ATOM   3487  CB  ALA A 283      29.650  54.260  50.380  1.00  0.00           C
ATOM   3488  HB1 ALA A 283      29.040  53.910  51.240  1.00  0.00           H
ATOM   3489  HB2 ALA A 283      28.900  54.890  49.860  1.00  0.00           H
ATOM   3490  HB3 ALA A 283      30.520  54.800  50.800  1.00  0.00           H
ATOM   3491  C   ALA A 283      30.860  53.630  48.400  1.00  0.00           C
ATOM   3492  O   ALA A 283      30.320  53.870  47.310  1.00  0.00           O
ATOM   3493  N   PHE A 284      32.180  53.880  48.530  1.00  0.00           N
ATOM   3494  HN  PHE A 284      32.390  53.850  49.510  1.00  0.00           H
ATOM   3495  CA  PHE A 284      33.100  54.280  47.520  1.00  0.00           C
ATOM   3496  HA  PHE A 284      32.660  55.210  47.190  1.00  0.00           H
ATOM   3497  CB  PHE A 284      34.440  54.680  48.150  1.00  0.00           C
ATOM   3498  HB1 PHE A 284      34.670  53.860  48.870  1.00  0.00           H
ATOM   3499  HB2 PHE A 284      34.420  55.590  48.790  1.00  0.00           H
ATOM   3500  CG  PHE A 284      35.570  54.710  47.180  1.00  0.00           C
ATOM   3501  CD1 PHE A 284      35.650  55.830  46.380  1.00  0.00           C
ATOM   3502  HD1 PHE A 284      34.900  56.600  46.490  1.00  0.00           H
ATOM   3503  CE1 PHE A 284      36.720  55.870  45.520  1.00  0.00           C
ATOM   3504  HE1 PHE A 284      36.830  56.750  44.900  1.00  0.00           H
ATOM   3505  CZ  PHE A 284      37.710  54.920  45.490  1.00  0.00           C
ATOM   3506  HZ  PHE A 284      38.520  55.000  44.780  1.00  0.00           H
ATOM   3507  CD2 PHE A 284      36.560  53.760  47.220  1.00  0.00           C
ATOM   3508  HD2 PHE A 284      36.350  52.910  47.840  1.00  0.00           H
ATOM   3509  CE2 PHE A 284      37.650  53.860  46.370  1.00  0.00           C
ATOM   3510  HE2 PHE A 284      38.400  53.100  46.270  1.00  0.00           H
ATOM   3511  C   PHE A 284      33.200  53.350  46.360  1.00  0.00           C
ATOM   3512  O   PHE A 284      33.030  53.590  45.160  1.00  0.00           O
ATOM   3513  N   VAL A 285      33.310  52.040  46.660  1.00  0.00           N
ATOM   3514  HN  VAL A 285      33.260  51.860  47.640  1.00  0.00           H
ATOM   3515  CA  VAL A 285      33.340  50.900  45.790  1.00  0.00           C
ATOM   3516  HA  VAL A 285      34.210  50.980  45.150  1.00  0.00           H
ATOM   3517  CB  VAL A 285      33.690  49.590  46.440  1.00  0.00           C
ATOM   3518  HB  VAL A 285      33.040  49.470  47.330  1.00  0.00           H
ATOM   3519  CG1 VAL A 285      33.340  48.330  45.620  1.00  0.00           C
ATOM   3520 HG11 VAL A 285      32.240  48.210  45.480  1.00  0.00           H
ATOM   3521 HG12 VAL A 285      33.600  47.490  46.290  1.00  0.00           H
ATOM   3522 HG13 VAL A 285      33.870  48.210  44.650  1.00  0.00           H
ATOM   3523  CG2 VAL A 285      35.150  49.500  46.920  1.00  0.00           C
ATOM   3524 HG21 VAL A 285      35.490  48.500  47.260  1.00  0.00           H
ATOM   3525 HG22 VAL A 285      35.270  50.150  47.810  1.00  0.00           H
ATOM   3526 HG23 VAL A 285      35.990  49.690  46.220  1.00  0.00           H
ATOM   3527  C   VAL A 285      32.150  50.930  44.890  1.00  0.00           C
ATOM   3528  O   VAL A 285      32.280  50.840  43.670  1.00  0.00           O
ATOM   3529  N   ILE A 286      30.950  51.130  45.470  1.00  0.00           N
ATOM   3530  HN  ILE A 286      30.900  51.330  46.450  1.00  0.00           H
ATOM   3531  CA  ILE A 286      29.750  51.160  44.690  1.00  0.00           C
ATOM   3532  HA  ILE A 286      29.750  50.210  44.180  1.00  0.00           H
ATOM   3533  CB  ILE A 286      28.550  51.290  45.580  1.00  0.00           C
ATOM   3534  HB  ILE A 286      28.690  52.290  46.040  1.00  0.00           H
ATOM   3535  CG2 ILE A 286      27.210  51.280  44.810  1.00  0.00           C
ATOM   3536 HG21 ILE A 286      27.030  50.310  44.300  1.00  0.00           H
ATOM   3537 HG22 ILE A 286      27.160  52.030  44.000  1.00  0.00           H
ATOM   3538 HG23 ILE A 286      26.380  51.550  45.500  1.00  0.00           H
ATOM   3539  CG1 ILE A 286      28.490  50.180  46.640  1.00  0.00           C
ATOM   3540 HG11 ILE A 286      29.520  49.910  46.960  1.00  0.00           H
ATOM   3541 HG12 ILE A 286      28.080  49.250  46.180  1.00  0.00           H
ATOM   3542  CD  ILE A 286      27.710  50.500  47.910  1.00  0.00           C
ATOM   3543  HD1 ILE A 286      26.840  51.150  47.670  1.00  0.00           H
ATOM   3544  HD2 ILE A 286      28.390  50.950  48.670  1.00  0.00           H
ATOM   3545  HD3 ILE A 286      27.380  49.600  48.460  1.00  0.00           H
ATOM   3546  C   ILE A 286      29.720  52.240  43.660  1.00  0.00           C
ATOM   3547  O   ILE A 286      29.320  52.050  42.510  1.00  0.00           O
ATOM   3548  N   VAL A 287      30.150  53.470  43.980  1.00  0.00           N
ATOM   3549  HN  VAL A 287      30.560  53.580  44.890  1.00  0.00           H
ATOM   3550  CA  VAL A 287      30.070  54.610  43.120  1.00  0.00           C
ATOM   3551  HA  VAL A 287      29.060  54.540  42.740  1.00  0.00           H
ATOM   3552  CB  VAL A 287      30.040  55.920  43.840  1.00  0.00           C
ATOM   3553  HB  VAL A 287      30.030  56.720  43.070  1.00  0.00           H
ATOM   3554  CG1 VAL A 287      28.840  55.980  44.800  1.00  0.00           C
ATOM   3555 HG11 VAL A 287      28.870  55.260  45.640  1.00  0.00           H
ATOM   3556 HG12 VAL A 287      27.870  55.890  44.260  1.00  0.00           H
ATOM   3557 HG13 VAL A 287      28.880  56.960  45.320  1.00  0.00           H
ATOM   3558  CG2 VAL A 287      31.310  56.300  44.620  1.00  0.00           C
ATOM   3559 HG21 VAL A 287      32.200  56.110  43.970  1.00  0.00           H
ATOM   3560 HG22 VAL A 287      31.360  55.770  45.590  1.00  0.00           H
ATOM   3561 HG23 VAL A 287      31.390  57.400  44.770  1.00  0.00           H
ATOM   3562  C   VAL A 287      31.110  54.660  42.050  1.00  0.00           C
ATOM   3563  O   VAL A 287      31.000  55.350  41.040  1.00  0.00           O
ATOM   3564  N   GLU A 288      32.210  53.890  42.180  1.00  0.00           N
ATOM   3565  HN  GLU A 288      32.440  53.400  43.020  1.00  0.00           H
ATOM   3566  CA  GLU A 288      33.230  53.810  41.180  1.00  0.00           C
ATOM   3567  HA  GLU A 288      33.340  54.790  40.740  1.00  0.00           H
ATOM   3568  CB  GLU A 288      34.620  53.320  41.660  1.00  0.00           C
ATOM   3569  HB1 GLU A 288      35.270  53.240  40.760  1.00  0.00           H
ATOM   3570  HB2 GLU A 288      34.490  52.390  42.250  1.00  0.00           H
ATOM   3571  CG  GLU A 288      35.300  54.290  42.630  1.00  0.00           C
ATOM   3572  HG1 GLU A 288      35.860  53.680  43.370  1.00  0.00           H
ATOM   3573  HG2 GLU A 288      34.600  54.890  43.250  1.00  0.00           H
ATOM   3574  CD  GLU A 288      36.200  55.330  41.960  1.00  0.00           C
ATOM   3575  OE1 GLU A 288      37.450  55.340  42.090  1.00  0.00           O
ATOM   3576  OE2 GLU A 288      35.620  56.130  41.170  1.00  0.00           O
ATOM   3577  C   GLU A 288      32.810  52.900  40.080  1.00  0.00           C
ATOM   3578  O   GLU A 288      33.180  53.150  38.930  1.00  0.00           O
ATOM   3579  N   ARG A 289      31.940  51.920  40.380  1.00  0.00           N
ATOM   3580  HN  ARG A 289      31.750  51.630  41.310  1.00  0.00           H
ATOM   3581  CA  ARG A 289      31.340  51.090  39.380  1.00  0.00           C
ATOM   3582  HA  ARG A 289      32.130  50.680  38.770  1.00  0.00           H
ATOM   3583  CB  ARG A 289      30.410  49.980  39.900  1.00  0.00           C
ATOM   3584  HB1 ARG A 289      29.950  49.420  39.060  1.00  0.00           H
ATOM   3585  HB2 ARG A 289      29.620  50.460  40.520  1.00  0.00           H
ATOM   3586  CG  ARG A 289      31.090  49.100  40.950  1.00  0.00           C
ATOM   3587  HG1 ARG A 289      31.180  49.680  41.890  1.00  0.00           H
ATOM   3588  HG2 ARG A 289      32.100  48.780  40.600  1.00  0.00           H
ATOM   3589  CD  ARG A 289      30.160  47.950  41.340  1.00  0.00           C
ATOM   3590  HD1 ARG A 289      29.090  48.180  41.540  1.00  0.00           H
ATOM   3591  HD2 ARG A 289      30.560  47.460  42.250  1.00  0.00           H
ATOM   3592  NE  ARG A 289      30.260  46.880  40.310  1.00  0.00           N
ATOM   3593  HE  ARG A 289      31.150  46.420  40.270  1.00  0.00           H
ATOM   3594  CZ  ARG A 289      29.130  46.190  39.960  1.00  0.00           C
ATOM   3595  NH1 ARG A 289      27.870  46.670  40.150  1.00  0.00           N
ATOM   3596 HH11 ARG A 289      27.780  47.670  40.090  1.00  0.00           H
ATOM   3597 HH12 ARG A 289      27.180  46.010  39.840  1.00  0.00           H
ATOM   3598  NH2 ARG A 289      29.150  45.080  39.160  1.00  0.00           N
ATOM   3599 HH21 ARG A 289      29.980  44.870  38.640  1.00  0.00           H
ATOM   3600 HH22 ARG A 289      28.260  44.760  38.830  1.00  0.00           H
ATOM   3601  C   ARG A 289      30.470  51.880  38.460  1.00  0.00           C
ATOM   3602  O   ARG A 289      30.230  51.420  37.340  1.00  0.00           O
ATOM   3603  N   THR A 290      30.040  53.110  38.790  1.00  0.00           N
ATOM   3604  HN  THR A 290      30.150  53.500  39.700  1.00  0.00           H
ATOM   3605  CA  THR A 290      29.240  53.930  37.930  1.00  0.00           C
ATOM   3606  HA  THR A 290      29.080  53.370  37.020  1.00  0.00           H
ATOM   3607  CB  THR A 290      27.930  54.250  38.590  1.00  0.00           C
ATOM   3608  HB  THR A 290      27.380  55.140  38.200  1.00  0.00           H
ATOM   3609  OG1 THR A 290      28.060  54.240  40.000  1.00  0.00           O
ATOM   3610  HG1 THR A 290      27.160  54.080  40.300  1.00  0.00           H
ATOM   3611  CG2 THR A 290      26.980  53.100  38.220  1.00  0.00           C
ATOM   3612 HG21 THR A 290      26.020  53.190  38.770  1.00  0.00           H
ATOM   3613 HG22 THR A 290      27.370  52.130  38.600  1.00  0.00           H
ATOM   3614 HG23 THR A 290      26.940  52.940  37.120  1.00  0.00           H
ATOM   3615  C   THR A 290      29.950  55.200  37.600  1.00  0.00           C
ATOM   3616  O   THR A 290      29.340  56.140  37.100  1.00  0.00           O
ATOM   3617  N   ALA A 291      31.260  55.360  37.880  1.00  0.00           N
ATOM   3618  HN  ALA A 291      31.770  54.550  38.150  1.00  0.00           H
ATOM   3619  CA  ALA A 291      31.960  56.570  37.600  1.00  0.00           C
ATOM   3620  HA  ALA A 291      31.260  57.350  37.340  1.00  0.00           H
ATOM   3621  CB  ALA A 291      32.690  57.000  38.890  1.00  0.00           C
ATOM   3622  HB1 ALA A 291      33.290  56.150  39.280  1.00  0.00           H
ATOM   3623  HB2 ALA A 291      32.010  57.300  39.720  1.00  0.00           H
ATOM   3624  HB3 ALA A 291      33.340  57.860  38.630  1.00  0.00           H
ATOM   3625  C   ALA A 291      33.070  56.380  36.630  1.00  0.00           C
ATOM   3626  O   ALA A 291      33.560  55.260  36.470  1.00  0.00           O
ATOM   3627  N   GLU A 292      33.510  57.390  35.860  1.00  0.00           N
ATOM   3628  HN  GLU A 292      33.130  58.300  35.940  1.00  0.00           H
ATOM   3629  CA  GLU A 292      34.700  57.340  35.060  1.00  0.00           C
ATOM   3630  HA  GLU A 292      34.840  56.330  34.690  1.00  0.00           H
ATOM   3631  CB  GLU A 292      34.720  58.180  33.770  1.00  0.00           C
ATOM   3632  HB1 GLU A 292      35.750  58.350  33.380  1.00  0.00           H
ATOM   3633  HB2 GLU A 292      34.450  59.230  34.000  1.00  0.00           H
ATOM   3634  CG  GLU A 292      33.900  57.570  32.630  1.00  0.00           C
ATOM   3635  HG1 GLU A 292      32.810  57.600  32.820  1.00  0.00           H
ATOM   3636  HG2 GLU A 292      34.220  56.510  32.560  1.00  0.00           H
ATOM   3637  CD  GLU A 292      34.210  58.220  31.290  1.00  0.00           C
ATOM   3638  OE1 GLU A 292      33.870  57.530  30.290  1.00  0.00           O
ATOM   3639  OE2 GLU A 292      34.760  59.360  31.210  1.00  0.00           O
ATOM   3640  C   GLU A 292      35.840  57.740  35.940  1.00  0.00           C
ATOM   3641  O   GLU A 292      35.570  58.480  36.890  1.00  0.00           O
ATOM   3642  N   ASN A 293      37.080  57.370  35.590  1.00  0.00           N
ATOM   3643  HN  ASN A 293      37.240  56.860  34.750  1.00  0.00           H
ATOM   3644  CA  ASN A 293      38.270  57.910  36.170  1.00  0.00           C
ATOM   3645  HA  ASN A 293      39.070  57.580  35.510  1.00  0.00           H
ATOM   3646  CB  ASN A 293      38.380  59.410  35.830  1.00  0.00           C
ATOM   3647  HB1 ASN A 293      39.380  59.790  36.140  1.00  0.00           H
ATOM   3648  HB2 ASN A 293      37.660  59.990  36.440  1.00  0.00           H
ATOM   3649  CG  ASN A 293      38.180  59.760  34.370  1.00  0.00           C
ATOM   3650  OD1 ASN A 293      38.200  58.900  33.490  1.00  0.00           O
ATOM   3651  ND2 ASN A 293      37.890  61.060  34.100  1.00  0.00           N
ATOM   3652 HD21 ASN A 293      37.610  61.170  33.150  1.00  0.00           H
ATOM   3653 HD22 ASN A 293      37.850  61.740  34.840  1.00  0.00           H
ATOM   3654  C   ASN A 293      38.630  57.610  37.580  1.00  0.00           C
ATOM   3655  O   ASN A 293      38.620  58.540  38.380  1.00  0.00           O
ATOM   3656  N   PRO A 294      38.950  56.390  37.920  1.00  0.00           N
ATOM   3657  CD  PRO A 294      39.050  55.330  36.930  1.00  0.00           C
ATOM   3658  HD1 PRO A 294      39.880  55.440  36.200  1.00  0.00           H
ATOM   3659  HD2 PRO A 294      38.080  55.180  36.410  1.00  0.00           H
ATOM   3660  CA  PRO A 294      39.370  55.930  39.210  1.00  0.00           C
ATOM   3661  HA  PRO A 294      38.420  55.720  39.680  1.00  0.00           H
ATOM   3662  CB  PRO A 294      40.180  54.650  38.980  1.00  0.00           C
ATOM   3663  HB1 PRO A 294      40.180  54.040  39.900  1.00  0.00           H
ATOM   3664  HB2 PRO A 294      41.240  54.870  38.700  1.00  0.00           H
ATOM   3665  CG  PRO A 294      39.380  54.100  37.790  1.00  0.00           C
ATOM   3666  HG1 PRO A 294      39.850  53.300  37.170  1.00  0.00           H
ATOM   3667  HG2 PRO A 294      38.420  53.740  38.210  1.00  0.00           H
ATOM   3668  C   PRO A 294      40.160  56.710  40.210  1.00  0.00           C
ATOM   3669  O   PRO A 294      41.220  57.230  39.870  1.00  0.00           O
ATOM   3670  N   VAL A 295      39.760  56.860  41.480  1.00  0.00           N
ATOM   3671  HN  VAL A 295      38.910  56.460  41.800  1.00  0.00           H
ATOM   3672  CA  VAL A 295      40.580  57.490  42.470  1.00  0.00           C
ATOM   3673  HA  VAL A 295      41.060  58.350  42.020  1.00  0.00           H
ATOM   3674  CB  VAL A 295      39.750  57.990  43.620  1.00  0.00           C
ATOM   3675  HB  VAL A 295      39.240  57.160  44.150  1.00  0.00           H
ATOM   3676  CG1 VAL A 295      40.650  58.850  44.520  1.00  0.00           C
ATOM   3677 HG11 VAL A 295      41.420  58.290  45.090  1.00  0.00           H
ATOM   3678 HG12 VAL A 295      40.060  59.390  45.290  1.00  0.00           H
ATOM   3679 HG13 VAL A 295      41.200  59.670  44.010  1.00  0.00           H
ATOM   3680  CG2 VAL A 295      38.570  58.830  43.080  1.00  0.00           C
ATOM   3681 HG21 VAL A 295      37.820  58.230  42.520  1.00  0.00           H
ATOM   3682 HG22 VAL A 295      38.930  59.570  42.340  1.00  0.00           H
ATOM   3683 HG23 VAL A 295      38.080  59.430  43.870  1.00  0.00           H
ATOM   3684  C   VAL A 295      41.520  56.450  42.980  1.00  0.00           C
ATOM   3685  O   VAL A 295      42.680  56.710  43.310  1.00  0.00           O
ATOM   3686  N   VAL A 296      41.050  55.190  42.950  1.00  0.00           N
ATOM   3687  HN  VAL A 296      40.060  55.060  42.870  1.00  0.00           H
ATOM   3688  CA  VAL A 296      41.810  53.990  43.120  1.00  0.00           C
ATOM   3689  HA  VAL A 296      42.870  54.170  43.110  1.00  0.00           H
ATOM   3690  CB  VAL A 296      41.440  53.260  44.380  1.00  0.00           C
ATOM   3691  HB  VAL A 296      40.380  52.910  44.410  1.00  0.00           H
ATOM   3692  CG1 VAL A 296      42.290  52.010  44.650  1.00  0.00           C
ATOM   3693 HG11 VAL A 296      43.340  52.360  44.760  1.00  0.00           H
ATOM   3694 HG12 VAL A 296      42.230  51.170  43.920  1.00  0.00           H
ATOM   3695 HG13 VAL A 296      42.040  51.460  45.570  1.00  0.00           H
ATOM   3696  CG2 VAL A 296      41.660  54.110  45.640  1.00  0.00           C
ATOM   3697 HG21 VAL A 296      41.060  55.040  45.640  1.00  0.00           H
ATOM   3698 HG22 VAL A 296      42.740  54.370  45.770  1.00  0.00           H
ATOM   3699 HG23 VAL A 296      41.240  53.560  46.510  1.00  0.00           H
ATOM   3700  C   VAL A 296      41.460  53.070  41.990  1.00  0.00           C
ATOM   3701  O   VAL A 296      40.280  52.730  42.020  1.00  0.00           O
ATOM   3702  N   PRO A 297      42.230  52.590  41.060  1.00  0.00           N
ATOM   3703  CD  PRO A 297      43.430  53.310  40.670  1.00  0.00           C
ATOM   3704  HD1 PRO A 297      44.150  53.330  41.530  1.00  0.00           H
ATOM   3705  HD2 PRO A 297      43.190  54.340  40.350  1.00  0.00           H
ATOM   3706  CA  PRO A 297      41.770  51.660  40.070  1.00  0.00           C
ATOM   3707  HA  PRO A 297      40.770  51.740  39.670  1.00  0.00           H
ATOM   3708  CB  PRO A 297      42.700  51.870  38.870  1.00  0.00           C
ATOM   3709  HB1 PRO A 297      42.270  52.600  38.150  1.00  0.00           H
ATOM   3710  HB2 PRO A 297      42.870  50.910  38.340  1.00  0.00           H
ATOM   3711  CG  PRO A 297      43.960  52.460  39.510  1.00  0.00           C
ATOM   3712  HG1 PRO A 297      44.500  51.600  39.960  1.00  0.00           H
ATOM   3713  HG2 PRO A 297      44.480  53.000  38.680  1.00  0.00           H
ATOM   3714  C   PRO A 297      41.850  50.230  40.490  1.00  0.00           C
ATOM   3715  O   PRO A 297      42.920  49.620  40.560  1.00  0.00           O
ATOM   3716  N   PHE A 298      40.720  49.560  40.760  1.00  0.00           N
ATOM   3717  HN  PHE A 298      39.900  50.110  40.920  1.00  0.00           H
ATOM   3718  CA  PHE A 298      40.480  48.200  41.110  1.00  0.00           C
ATOM   3719  HA  PHE A 298      41.080  47.950  41.970  1.00  0.00           H
ATOM   3720  CB  PHE A 298      39.010  47.910  41.480  1.00  0.00           C
ATOM   3721  HB1 PHE A 298      38.850  46.860  41.810  1.00  0.00           H
ATOM   3722  HB2 PHE A 298      38.430  48.080  40.550  1.00  0.00           H
ATOM   3723  CG  PHE A 298      38.640  48.790  42.620  1.00  0.00           C
ATOM   3724  CD1 PHE A 298      39.370  48.860  43.790  1.00  0.00           C
ATOM   3725  HD1 PHE A 298      40.210  48.200  43.910  1.00  0.00           H
ATOM   3726  CE1 PHE A 298      38.920  49.610  44.850  1.00  0.00           C
ATOM   3727  HE1 PHE A 298      39.440  49.420  45.780  1.00  0.00           H
ATOM   3728  CZ  PHE A 298      37.850  50.460  44.690  1.00  0.00           C
ATOM   3729  HZ  PHE A 298      37.450  51.010  45.540  1.00  0.00           H
ATOM   3730  CD2 PHE A 298      37.550  49.620  42.510  1.00  0.00           C
ATOM   3731  HD2 PHE A 298      37.040  49.580  41.550  1.00  0.00           H
ATOM   3732  CE2 PHE A 298      37.190  50.520  43.490  1.00  0.00           C
ATOM   3733  HE2 PHE A 298      36.440  51.270  43.300  1.00  0.00           H
ATOM   3734  C   PHE A 298      40.920  47.180  40.110  1.00  0.00           C
ATOM   3735  O   PHE A 298      41.400  46.100  40.440  1.00  0.00           O
ATOM   3736  N   HSD A 299      40.750  47.510  38.810  1.00  0.00           N
ATOM   3737  HN  HSD A 299      40.240  48.360  38.680  1.00  0.00           H
ATOM   3738  CA  HSD A 299      41.160  46.740  37.680  1.00  0.00           C
ATOM   3739  HA  HSD A 299      40.590  45.820  37.660  1.00  0.00           H
ATOM   3740  CB  HSD A 299      40.760  47.540  36.420  1.00  0.00           C
ATOM   3741  HB1 HSD A 299      39.660  47.740  36.490  1.00  0.00           H
ATOM   3742  HB2 HSD A 299      40.790  46.810  35.590  1.00  0.00           H
ATOM   3743  ND1 HSD A 299      42.380  48.980  35.050  1.00  0.00           N
ATOM   3744  HD1 HSD A 299      42.890  48.240  34.610  1.00  0.00           H
ATOM   3745  CG  HSD A 299      41.480  48.810  36.080  1.00  0.00           C
ATOM   3746  CE1 HSD A 299      42.610  50.310  34.880  1.00  0.00           C
ATOM   3747  HE1 HSD A 299      43.390  50.560  34.160  1.00  0.00           H
ATOM   3748  NE2 HSD A 299      41.850  51.000  35.710  1.00  0.00           N
ATOM   3749  CD2 HSD A 299      41.120  50.080  36.420  1.00  0.00           C
ATOM   3750  HD2 HSD A 299      40.320  50.420  37.070  1.00  0.00           H
ATOM   3751  C   HSD A 299      42.550  46.210  37.610  1.00  0.00           C
ATOM   3752  O   HSD A 299      42.850  45.110  37.150  1.00  0.00           O
ATOM   3753  N   LEU A 300      43.550  46.980  38.070  1.00  0.00           N
ATOM   3754  HN  LEU A 300      43.360  47.870  38.490  1.00  0.00           H
ATOM   3755  CA  LEU A 300      44.950  46.690  38.140  1.00  0.00           C
ATOM   3756  HA  LEU A 300      45.250  46.460  37.130  1.00  0.00           H
ATOM   3757  CB  LEU A 300      45.810  47.850  38.660  1.00  0.00           C
ATOM   3758  HB1 LEU A 300      46.860  47.580  38.400  1.00  0.00           H
ATOM   3759  HB2 LEU A 300      45.640  47.960  39.750  1.00  0.00           H
ATOM   3760  CG  LEU A 300      45.690  49.150  37.850  1.00  0.00           C
ATOM   3761  HG  LEU A 300      44.640  49.490  38.010  1.00  0.00           H
ATOM   3762  CD1 LEU A 300      46.580  50.170  38.580  1.00  0.00           C
ATOM   3763 HD11 LEU A 300      46.310  50.270  39.650  1.00  0.00           H
ATOM   3764 HD12 LEU A 300      46.480  51.170  38.110  1.00  0.00           H
ATOM   3765 HD13 LEU A 300      47.600  49.750  38.470  1.00  0.00           H
ATOM   3766  CD2 LEU A 300      45.990  49.060  36.340  1.00  0.00           C
ATOM   3767 HD21 LEU A 300      47.030  48.780  36.070  1.00  0.00           H
ATOM   3768 HD22 LEU A 300      45.920  50.100  35.970  1.00  0.00           H
ATOM   3769 HD23 LEU A 300      45.290  48.430  35.750  1.00  0.00           H
ATOM   3770  C   LEU A 300      45.260  45.550  39.040  1.00  0.00           C
ATOM   3771  O   LEU A 300      46.230  44.800  38.920  1.00  0.00           O
ATOM   3772  N   PHE A 301      44.460  45.280  40.090  1.00  0.00           N
ATOM   3773  HN  PHE A 301      43.770  45.980  40.280  1.00  0.00           H
ATOM   3774  CA  PHE A 301      44.750  44.300  41.100  1.00  0.00           C
ATOM   3775  HA  PHE A 301      45.810  44.390  41.320  1.00  0.00           H
ATOM   3776  CB  PHE A 301      44.020  44.530  42.430  1.00  0.00           C
ATOM   3777  HB1 PHE A 301      44.240  43.700  43.130  1.00  0.00           H
ATOM   3778  HB2 PHE A 301      42.930  44.630  42.230  1.00  0.00           H
ATOM   3779  CG  PHE A 301      44.530  45.800  43.030  1.00  0.00           C
ATOM   3780  CD1 PHE A 301      43.690  46.880  43.100  1.00  0.00           C
ATOM   3781  HD1 PHE A 301      42.710  46.920  42.650  1.00  0.00           H
ATOM   3782  CE1 PHE A 301      44.170  48.020  43.700  1.00  0.00           C
ATOM   3783  HE1 PHE A 301      43.540  48.900  43.650  1.00  0.00           H
ATOM   3784  CZ  PHE A 301      45.420  48.100  44.270  1.00  0.00           C
ATOM   3785  HZ  PHE A 301      45.800  49.030  44.680  1.00  0.00           H
ATOM   3786  CD2 PHE A 301      45.780  45.850  43.600  1.00  0.00           C
ATOM   3787  HD2 PHE A 301      46.470  45.020  43.540  1.00  0.00           H
ATOM   3788  CE2 PHE A 301      46.250  47.020  44.160  1.00  0.00           C
ATOM   3789  HE2 PHE A 301      47.230  47.120  44.610  1.00  0.00           H
ATOM   3790  C   PHE A 301      44.460  42.880  40.740  1.00  0.00           C
ATOM   3791  O   PHE A 301      44.370  41.990  41.580  1.00  0.00           O
ATOM   3792  N   ARG A 302      44.180  42.770  39.430  1.00  0.00           N
ATOM   3793  HN  ARG A 302      44.290  43.590  38.880  1.00  0.00           H
ATOM   3794  CA  ARG A 302      43.640  41.580  38.860  1.00  0.00           C
ATOM   3795  HA  ARG A 302      43.250  40.950  39.640  1.00  0.00           H
ATOM   3796  CB  ARG A 302      42.440  41.870  37.950  1.00  0.00           C
ATOM   3797  HB1 ARG A 302      42.040  40.930  37.500  1.00  0.00           H
ATOM   3798  HB2 ARG A 302      42.870  42.600  37.230  1.00  0.00           H
ATOM   3799  CG  ARG A 302      41.250  42.480  38.700  1.00  0.00           C
ATOM   3800  HG1 ARG A 302      40.520  42.930  38.000  1.00  0.00           H
ATOM   3801  HG2 ARG A 302      41.620  43.360  39.260  1.00  0.00           H
ATOM   3802  CD  ARG A 302      40.500  41.550  39.660  1.00  0.00           C
ATOM   3803  HD1 ARG A 302      39.810  42.220  40.220  1.00  0.00           H
ATOM   3804  HD2 ARG A 302      41.140  41.030  40.400  1.00  0.00           H
ATOM   3805  NE  ARG A 302      39.770  40.480  38.910  1.00  0.00           N
ATOM   3806  HE  ARG A 302      40.390  40.040  38.260  1.00  0.00           H
ATOM   3807  CZ  ARG A 302      38.620  40.850  38.280  1.00  0.00           C
ATOM   3808  NH1 ARG A 302      37.690  41.650  38.870  1.00  0.00           N
ATOM   3809 HH11 ARG A 302      37.940  42.010  39.770  1.00  0.00           H
ATOM   3810 HH12 ARG A 302      36.850  41.880  38.380  1.00  0.00           H
ATOM   3811  NH2 ARG A 302      38.240  40.210  37.130  1.00  0.00           N
ATOM   3812 HH21 ARG A 302      38.690  39.360  36.850  1.00  0.00           H
ATOM   3813 HH22 ARG A 302      37.310  40.390  36.810  1.00  0.00           H
ATOM   3814  C   ARG A 302      44.640  40.780  38.090  1.00  0.00           C
ATOM   3815  O   ARG A 302      44.440  39.660  37.640  1.00  0.00           O
ATOM   3816  N   ASP A 303      45.880  41.320  38.080  1.00  0.00           N
ATOM   3817  HN  ASP A 303      45.910  42.240  38.460  1.00  0.00           H
ATOM   3818  CA  ASP A 303      47.060  40.690  37.570  1.00  0.00           C
ATOM   3819  HA  ASP A 303      46.870  39.800  36.990  1.00  0.00           H
ATOM   3820  CB  ASP A 303      47.750  41.620  36.570  1.00  0.00           C
ATOM   3821  HB1 ASP A 303      48.760  41.260  36.280  1.00  0.00           H
ATOM   3822  HB2 ASP A 303      47.960  42.620  37.020  1.00  0.00           H
ATOM   3823  CG  ASP A 303      46.900  41.650  35.310  1.00  0.00           C
ATOM   3824  OD1 ASP A 303      46.170  40.660  35.010  1.00  0.00           O
ATOM   3825  OD2 ASP A 303      47.150  42.570  34.480  1.00  0.00           O
ATOM   3826  C   ASP A 303      47.940  40.300  38.710  1.00  0.00           C
ATOM   3827  O   ASP A 303      48.160  41.030  39.670  1.00  0.00           O
ATOM   3828  N   ARG A 304      48.410  39.040  38.800  1.00  0.00           N
ATOM   3829  HN  ARG A 304      48.290  38.400  38.040  1.00  0.00           H
ATOM   3830  CA  ARG A 304      49.150  38.450  39.860  1.00  0.00           C
ATOM   3831  HA  ARG A 304      48.670  38.540  40.820  1.00  0.00           H
ATOM   3832  CB  ARG A 304      49.480  36.950  39.760  1.00  0.00           C
ATOM   3833  HB1 ARG A 304      50.020  36.880  38.790  1.00  0.00           H
ATOM   3834  HB2 ARG A 304      48.560  36.330  39.660  1.00  0.00           H
ATOM   3835  CG  ARG A 304      50.320  36.370  40.900  1.00  0.00           C
ATOM   3836  HG1 ARG A 304      49.950  35.360  41.160  1.00  0.00           H
ATOM   3837  HG2 ARG A 304      50.110  36.970  41.810  1.00  0.00           H
ATOM   3838  CD  ARG A 304      51.840  36.300  40.690  1.00  0.00           C
ATOM   3839  HD1 ARG A 304      52.460  35.990  41.560  1.00  0.00           H
ATOM   3840  HD2 ARG A 304      52.170  37.330  40.460  1.00  0.00           H
ATOM   3841  NE  ARG A 304      52.120  35.380  39.550  1.00  0.00           N
ATOM   3842  HE  ARG A 304      51.380  34.820  39.190  1.00  0.00           H
ATOM   3843  CZ  ARG A 304      53.320  35.200  38.920  1.00  0.00           C
ATOM   3844  NH1 ARG A 304      54.480  35.800  39.310  1.00  0.00           N
ATOM   3845 HH11 ARG A 304      54.590  36.420  40.080  1.00  0.00           H
ATOM   3846 HH12 ARG A 304      55.350  35.610  38.860  1.00  0.00           H
ATOM   3847  NH2 ARG A 304      53.510  34.370  37.860  1.00  0.00           N
ATOM   3848 HH21 ARG A 304      54.410  34.240  37.460  1.00  0.00           H
ATOM   3849 HH22 ARG A 304      52.640  34.050  37.460  1.00  0.00           H
ATOM   3850  C   ARG A 304      50.370  39.260  40.160  1.00  0.00           C
ATOM   3851  O   ARG A 304      50.660  39.630  41.290  1.00  0.00           O
ATOM   3852  N   ASN A 305      51.120  39.690  39.130  1.00  0.00           N
ATOM   3853  HN  ASN A 305      50.800  39.400  38.230  1.00  0.00           H
ATOM   3854  CA  ASN A 305      52.260  40.540  39.280  1.00  0.00           C
ATOM   3855  HA  ASN A 305      52.910  40.020  39.970  1.00  0.00           H
ATOM   3856  CB  ASN A 305      53.030  40.600  37.950  1.00  0.00           C
ATOM   3857  HB1 ASN A 305      53.450  39.610  37.690  1.00  0.00           H
ATOM   3858  HB2 ASN A 305      53.940  41.240  38.070  1.00  0.00           H
ATOM   3859  CG  ASN A 305      52.180  41.140  36.810  1.00  0.00           C
ATOM   3860  OD1 ASN A 305      51.060  41.650  36.810  1.00  0.00           O
ATOM   3861  ND2 ASN A 305      52.740  41.160  35.570  1.00  0.00           N
ATOM   3862 HD21 ASN A 305      53.730  41.060  35.460  1.00  0.00           H
ATOM   3863 HD22 ASN A 305      52.180  41.560  34.850  1.00  0.00           H
ATOM   3864  C   ASN A 305      52.140  41.910  39.870  1.00  0.00           C
ATOM   3865  O   ASN A 305      52.850  42.300  40.790  1.00  0.00           O
ATOM   3866  N   ARG A 306      51.060  42.590  39.450  1.00  0.00           N
ATOM   3867  HN  ARG A 306      50.510  42.280  38.680  1.00  0.00           H
ATOM   3868  CA  ARG A 306      50.650  43.760  40.160  1.00  0.00           C
ATOM   3869  HA  ARG A 306      51.490  44.440  40.090  1.00  0.00           H
ATOM   3870  CB  ARG A 306      49.520  44.370  39.330  1.00  0.00           C
ATOM   3871  HB1 ARG A 306      49.000  45.250  39.770  1.00  0.00           H
ATOM   3872  HB2 ARG A 306      48.670  43.680  39.130  1.00  0.00           H
ATOM   3873  CG  ARG A 306      49.910  44.860  37.930  1.00  0.00           C
ATOM   3874  HG1 ARG A 306      50.470  44.030  37.450  1.00  0.00           H
ATOM   3875  HG2 ARG A 306      50.660  45.680  38.030  1.00  0.00           H
ATOM   3876  CD  ARG A 306      48.840  45.440  37.000  1.00  0.00           C
ATOM   3877  HD1 ARG A 306      48.240  46.280  37.410  1.00  0.00           H
ATOM   3878  HD2 ARG A 306      48.060  44.740  36.620  1.00  0.00           H
ATOM   3879  NE  ARG A 306      49.480  46.100  35.830  1.00  0.00           N
ATOM   3880  HE  ARG A 306      50.470  46.080  35.730  1.00  0.00           H
ATOM   3881  CZ  ARG A 306      48.810  46.590  34.740  1.00  0.00           C
ATOM   3882  NH1 ARG A 306      47.440  46.650  34.690  1.00  0.00           N
ATOM   3883 HH11 ARG A 306      46.810  46.140  35.280  1.00  0.00           H
ATOM   3884 HH12 ARG A 306      47.090  46.930  33.800  1.00  0.00           H
ATOM   3885  NH2 ARG A 306      49.570  47.240  33.820  1.00  0.00           N
ATOM   3886 HH21 ARG A 306      50.490  47.550  34.040  1.00  0.00           H
ATOM   3887 HH22 ARG A 306      49.100  47.730  33.090  1.00  0.00           H
ATOM   3888  C   ARG A 306      50.200  43.530  41.560  1.00  0.00           C
ATOM   3889  O   ARG A 306      50.650  44.200  42.490  1.00  0.00           O
ATOM   3890  N   LEU A 307      49.380  42.490  41.820  1.00  0.00           N
ATOM   3891  HN  LEU A 307      49.140  41.920  41.040  1.00  0.00           H
ATOM   3892  CA  LEU A 307      48.880  42.140  43.110  1.00  0.00           C
ATOM   3893  HA  LEU A 307      48.400  43.040  43.460  1.00  0.00           H
ATOM   3894  CB  LEU A 307      47.690  41.170  43.000  1.00  0.00           C
ATOM   3895  HB1 LEU A 307      48.060  40.270  42.470  1.00  0.00           H
ATOM   3896  HB2 LEU A 307      46.840  41.630  42.440  1.00  0.00           H
ATOM   3897  CG  LEU A 307      47.040  40.700  44.310  1.00  0.00           C
ATOM   3898  HG  LEU A 307      47.720  39.990  44.830  1.00  0.00           H
ATOM   3899  CD1 LEU A 307      46.580  41.820  45.270  1.00  0.00           C
ATOM   3900 HD11 LEU A 307      47.480  42.420  45.510  1.00  0.00           H
ATOM   3901 HD12 LEU A 307      46.340  41.340  46.240  1.00  0.00           H
ATOM   3902 HD13 LEU A 307      45.790  42.500  44.890  1.00  0.00           H
ATOM   3903  CD2 LEU A 307      45.860  39.830  43.860  1.00  0.00           C
ATOM   3904 HD21 LEU A 307      45.470  39.180  44.680  1.00  0.00           H
ATOM   3905 HD22 LEU A 307      46.130  39.030  43.140  1.00  0.00           H
ATOM   3906 HD23 LEU A 307      45.080  40.380  43.300  1.00  0.00           H
ATOM   3907  C   LEU A 307      49.900  41.750  44.130  1.00  0.00           C
ATOM   3908  O   LEU A 307      49.790  42.130  45.290  1.00  0.00           O
ATOM   3909  N   VAL A 308      50.900  40.900  43.810  1.00  0.00           N
ATOM   3910  HN  VAL A 308      50.660  40.410  42.970  1.00  0.00           H
ATOM   3911  CA  VAL A 308      52.030  40.560  44.610  1.00  0.00           C
ATOM   3912  HA  VAL A 308      51.730  40.180  45.570  1.00  0.00           H
ATOM   3913  CB  VAL A 308      52.800  39.430  43.970  1.00  0.00           C
ATOM   3914  HB  VAL A 308      52.930  39.680  42.900  1.00  0.00           H
ATOM   3915  CG1 VAL A 308      54.230  39.370  44.520  1.00  0.00           C
ATOM   3916 HG11 VAL A 308      54.840  38.600  44.000  1.00  0.00           H
ATOM   3917 HG12 VAL A 308      54.220  39.010  45.570  1.00  0.00           H
ATOM   3918 HG13 VAL A 308      54.890  40.260  44.420  1.00  0.00           H
ATOM   3919  CG2 VAL A 308      52.050  38.100  44.110  1.00  0.00           C
ATOM   3920 HG21 VAL A 308      52.450  37.510  43.250  1.00  0.00           H
ATOM   3921 HG22 VAL A 308      50.960  38.130  43.890  1.00  0.00           H
ATOM   3922 HG23 VAL A 308      52.260  37.570  45.060  1.00  0.00           H
ATOM   3923  C   VAL A 308      52.840  41.790  44.870  1.00  0.00           C
ATOM   3924  O   VAL A 308      53.110  42.080  46.040  1.00  0.00           O
ATOM   3925  N   THR A 309      53.160  42.600  43.850  1.00  0.00           N
ATOM   3926  HN  THR A 309      53.010  42.280  42.920  1.00  0.00           H
ATOM   3927  CA  THR A 309      53.900  43.820  43.950  1.00  0.00           C
ATOM   3928  HA  THR A 309      54.830  43.620  44.450  1.00  0.00           H
ATOM   3929  CB  THR A 309      54.140  44.470  42.620  1.00  0.00           C
ATOM   3930  HB  THR A 309      53.140  44.630  42.150  1.00  0.00           H
ATOM   3931  OG1 THR A 309      54.860  43.520  41.850  1.00  0.00           O
ATOM   3932  HG1 THR A 309      54.210  42.930  41.480  1.00  0.00           H
ATOM   3933  CG2 THR A 309      54.920  45.790  42.790  1.00  0.00           C
ATOM   3934 HG21 THR A 309      54.430  46.510  43.470  1.00  0.00           H
ATOM   3935 HG22 THR A 309      55.030  46.300  41.800  1.00  0.00           H
ATOM   3936 HG23 THR A 309      55.960  45.740  43.170  1.00  0.00           H
ATOM   3937  C   THR A 309      53.320  44.840  44.870  1.00  0.00           C
ATOM   3938  O   THR A 309      54.010  45.280  45.790  1.00  0.00           O
ATOM   3939  N   PHE A 310      52.010  45.140  44.830  1.00  0.00           N
ATOM   3940  HN  PHE A 310      51.350  44.850  44.130  1.00  0.00           H
ATOM   3941  CA  PHE A 310      51.440  45.950  45.860  1.00  0.00           C
ATOM   3942  HA  PHE A 310      52.010  46.860  45.940  1.00  0.00           H
ATOM   3943  CB  PHE A 310      50.030  46.420  45.460  1.00  0.00           C
ATOM   3944  HB1 PHE A 310      49.710  47.170  46.220  1.00  0.00           H
ATOM   3945  HB2 PHE A 310      49.250  45.660  45.250  1.00  0.00           H
ATOM   3946  CG  PHE A 310      50.100  47.200  44.180  1.00  0.00           C
ATOM   3947  CD1 PHE A 310      50.890  48.320  44.100  1.00  0.00           C
ATOM   3948  HD1 PHE A 310      51.550  48.720  44.850  1.00  0.00           H
ATOM   3949  CE1 PHE A 310      50.890  49.050  42.940  1.00  0.00           C
ATOM   3950  HE1 PHE A 310      51.530  49.910  42.850  1.00  0.00           H
ATOM   3951  CZ  PHE A 310      50.240  48.600  41.810  1.00  0.00           C
ATOM   3952  HZ  PHE A 310      50.290  49.030  40.820  1.00  0.00           H
ATOM   3953  CD2 PHE A 310      49.300  46.820  43.130  1.00  0.00           C
ATOM   3954  HD2 PHE A 310      48.580  46.030  43.280  1.00  0.00           H
ATOM   3955  CE2 PHE A 310      49.370  47.550  41.970  1.00  0.00           C
ATOM   3956  HE2 PHE A 310      48.810  47.160  41.130  1.00  0.00           H
ATOM   3957  C   PHE A 310      51.390  45.330  47.210  1.00  0.00           C
ATOM   3958  O   PHE A 310      51.550  46.030  48.220  1.00  0.00           O
ATOM   3959  N   SER A 311      51.260  43.990  47.330  1.00  0.00           N
ATOM   3960  HN  SER A 311      51.120  43.550  46.450  1.00  0.00           H
ATOM   3961  CA  SER A 311      51.380  43.320  48.590  1.00  0.00           C
ATOM   3962  HA  SER A 311      50.690  43.760  49.290  1.00  0.00           H
ATOM   3963  CB  SER A 311      51.050  41.820  48.510  1.00  0.00           C
ATOM   3964  HB1 SER A 311      51.180  41.430  49.540  1.00  0.00           H
ATOM   3965  HB2 SER A 311      51.700  41.260  47.800  1.00  0.00           H
ATOM   3966  OG  SER A 311      49.700  41.520  48.180  1.00  0.00           O
ATOM   3967  HG1 SER A 311      49.770  41.480  47.220  1.00  0.00           H
ATOM   3968  C   SER A 311      52.700  43.510  49.240  1.00  0.00           C
ATOM   3969  O   SER A 311      52.750  43.600  50.470  1.00  0.00           O
ATOM   3970  N   ALA A 312      53.800  43.400  48.470  1.00  0.00           N
ATOM   3971  HN  ALA A 312      53.730  43.170  47.500  1.00  0.00           H
ATOM   3972  CA  ALA A 312      55.160  43.400  48.920  1.00  0.00           C
ATOM   3973  HA  ALA A 312      55.200  42.750  49.780  1.00  0.00           H
ATOM   3974  CB  ALA A 312      56.180  42.840  47.910  1.00  0.00           C
ATOM   3975  HB1 ALA A 312      56.080  43.460  46.990  1.00  0.00           H
ATOM   3976  HB2 ALA A 312      56.000  41.750  47.880  1.00  0.00           H
ATOM   3977  HB3 ALA A 312      57.220  42.910  48.290  1.00  0.00           H
ATOM   3978  C   ALA A 312      55.590  44.750  49.350  1.00  0.00           C
ATOM   3979  O   ALA A 312      56.400  44.870  50.280  1.00  0.00           O
ATOM   3980  N   ILE A 313      55.180  45.830  48.650  1.00  0.00           N
ATOM   3981  HN  ILE A 313      54.570  45.730  47.870  1.00  0.00           H
ATOM   3982  CA  ILE A 313      55.580  47.140  49.040  1.00  0.00           C
ATOM   3983  HA  ILE A 313      56.630  47.140  49.300  1.00  0.00           H
ATOM   3984  CB  ILE A 313      55.440  48.250  48.040  1.00  0.00           C
ATOM   3985  HB  ILE A 313      55.790  49.240  48.420  1.00  0.00           H
ATOM   3986  CG2 ILE A 313      56.430  47.880  46.920  1.00  0.00           C
ATOM   3987 HG21 ILE A 313      56.480  48.770  46.250  1.00  0.00           H
ATOM   3988 HG22 ILE A 313      56.050  46.980  46.380  1.00  0.00           H
ATOM   3989 HG23 ILE A 313      57.440  47.640  47.310  1.00  0.00           H
ATOM   3990  CG1 ILE A 313      54.040  48.530  47.490  1.00  0.00           C
ATOM   3991 HG11 ILE A 313      53.250  48.390  48.270  1.00  0.00           H
ATOM   3992 HG12 ILE A 313      53.720  47.690  46.830  1.00  0.00           H
ATOM   3993  CD  ILE A 313      53.880  49.850  46.740  1.00  0.00           C
ATOM   3994  HD1 ILE A 313      52.850  49.860  46.320  1.00  0.00           H
ATOM   3995  HD2 ILE A 313      54.540  49.860  45.850  1.00  0.00           H
ATOM   3996  HD3 ILE A 313      54.100  50.710  47.400  1.00  0.00           H
ATOM   3997  C   ILE A 313      54.940  47.670  50.280  1.00  0.00           C
ATOM   3998  O   ILE A 313      55.470  48.570  50.950  1.00  0.00           O
ATOM   3999  N   LEU A 314      53.770  47.150  50.680  1.00  0.00           N
ATOM   4000  HN  LEU A 314      53.320  46.630  49.960  1.00  0.00           H
ATOM   4001  CA  LEU A 314      53.150  47.290  51.960  1.00  0.00           C
ATOM   4002  HA  LEU A 314      52.990  48.360  52.070  1.00  0.00           H
ATOM   4003  CB  LEU A 314      51.740  46.680  51.800  1.00  0.00           C
ATOM   4004  HB1 LEU A 314      51.860  45.620  51.500  1.00  0.00           H
ATOM   4005  HB2 LEU A 314      51.210  47.110  50.930  1.00  0.00           H
ATOM   4006  CG  LEU A 314      50.880  46.550  53.070  1.00  0.00           C
ATOM   4007  HG  LEU A 314      51.350  45.790  53.730  1.00  0.00           H
ATOM   4008  CD1 LEU A 314      50.670  47.860  53.850  1.00  0.00           C
ATOM   4009 HD11 LEU A 314      50.100  47.750  54.800  1.00  0.00           H
ATOM   4010 HD12 LEU A 314      50.320  48.690  53.200  1.00  0.00           H
ATOM   4011 HD13 LEU A 314      51.670  48.300  54.080  1.00  0.00           H
ATOM   4012  CD2 LEU A 314      49.460  46.070  52.710  1.00  0.00           C
ATOM   4013 HD21 LEU A 314      49.500  45.130  52.130  1.00  0.00           H
ATOM   4014 HD22 LEU A 314      48.930  46.790  52.050  1.00  0.00           H
ATOM   4015 HD23 LEU A 314      48.860  45.900  53.630  1.00  0.00           H
ATOM   4016  C   LEU A 314      53.920  46.610  53.030  1.00  0.00           C
ATOM   4017  O   LEU A 314      54.210  47.210  54.060  1.00  0.00           O
ATOM   4018  N   LEU A 315      54.420  45.390  52.770  1.00  0.00           N
ATOM   4019  HN  LEU A 315      54.130  45.040  51.880  1.00  0.00           H
ATOM   4020  CA  LEU A 315      55.270  44.690  53.690  1.00  0.00           C
ATOM   4021  HA  LEU A 315      55.000  44.840  54.720  1.00  0.00           H
ATOM   4022  CB  LEU A 315      55.410  43.230  53.230  1.00  0.00           C
ATOM   4023  HB1 LEU A 315      56.130  42.600  53.800  1.00  0.00           H
ATOM   4024  HB2 LEU A 315      55.820  43.260  52.200  1.00  0.00           H
ATOM   4025  CG  LEU A 315      54.100  42.420  53.170  1.00  0.00           C
ATOM   4026  HG  LEU A 315      53.340  42.990  52.610  1.00  0.00           H
ATOM   4027  CD1 LEU A 315      54.330  41.160  52.310  1.00  0.00           C
ATOM   4028 HD11 LEU A 315      54.370  41.480  51.250  1.00  0.00           H
ATOM   4029 HD12 LEU A 315      53.440  40.530  52.490  1.00  0.00           H
ATOM   4030 HD13 LEU A 315      55.270  40.700  52.690  1.00  0.00           H
ATOM   4031  CD2 LEU A 315      53.670  42.090  54.610  1.00  0.00           C
ATOM   4032 HD21 LEU A 315      53.860  43.010  55.200  1.00  0.00           H
ATOM   4033 HD22 LEU A 315      54.290  41.240  54.980  1.00  0.00           H
ATOM   4034 HD23 LEU A 315      52.600  41.790  54.610  1.00  0.00           H
ATOM   4035  C   LEU A 315      56.580  45.370  53.860  1.00  0.00           C
ATOM   4036  O   LEU A 315      57.070  45.620  54.960  1.00  0.00           O
ATOM   4037  N   ALA A 316      57.230  45.740  52.730  1.00  0.00           N
ATOM   4038  HN  ALA A 316      56.870  45.450  51.850  1.00  0.00           H
ATOM   4039  CA  ALA A 316      58.530  46.330  52.630  1.00  0.00           C
ATOM   4040  HA  ALA A 316      59.200  45.710  53.200  1.00  0.00           H
ATOM   4041  CB  ALA A 316      58.980  46.360  51.160  1.00  0.00           C
ATOM   4042  HB1 ALA A 316      58.380  47.040  50.510  1.00  0.00           H
ATOM   4043  HB2 ALA A 316      58.950  45.390  50.620  1.00  0.00           H
ATOM   4044  HB3 ALA A 316      60.010  46.760  51.150  1.00  0.00           H
ATOM   4045  C   ALA A 316      58.590  47.720  53.180  1.00  0.00           C
ATOM   4046  O   ALA A 316      59.530  47.980  53.930  1.00  0.00           O
ATOM   4047  N   GLY A 317      57.650  48.620  52.860  1.00  0.00           N
ATOM   4048  HN  GLY A 317      56.900  48.480  52.210  1.00  0.00           H
ATOM   4049  CA  GLY A 317      57.470  49.820  53.620  1.00  0.00           C
ATOM   4050  HA1 GLY A 317      56.580  50.320  53.270  1.00  0.00           H
ATOM   4051  HA2 GLY A 317      58.340  50.430  53.420  1.00  0.00           H
ATOM   4052  C   GLY A 317      57.340  49.690  55.100  1.00  0.00           C
ATOM   4053  O   GLY A 317      57.970  50.400  55.880  1.00  0.00           O
ATOM   4054  N   GLY A 318      56.580  48.670  55.560  1.00  0.00           N
ATOM   4055  HN  GLY A 318      56.130  48.060  54.920  1.00  0.00           H
ATOM   4056  CA  GLY A 318      56.390  48.250  56.920  1.00  0.00           C
ATOM   4057  HA1 GLY A 318      55.720  47.410  56.910  1.00  0.00           H
ATOM   4058  HA2 GLY A 318      55.950  49.140  57.340  1.00  0.00           H
ATOM   4059  C   GLY A 318      57.620  47.900  57.700  1.00  0.00           C
ATOM   4060  O   GLY A 318      57.660  48.330  58.850  1.00  0.00           O
ATOM   4061  N   VAL A 319      58.540  47.120  57.110  1.00  0.00           N
ATOM   4062  HN  VAL A 319      58.410  46.740  56.200  1.00  0.00           H
ATOM   4063  CA  VAL A 319      59.770  46.810  57.770  1.00  0.00           C
ATOM   4064  HA  VAL A 319      59.610  46.450  58.770  1.00  0.00           H
ATOM   4065  CB  VAL A 319      60.540  45.780  57.000  1.00  0.00           C
ATOM   4066  HB  VAL A 319      60.530  46.070  55.920  1.00  0.00           H
ATOM   4067  CG1 VAL A 319      62.010  45.710  57.450  1.00  0.00           C
ATOM   4068 HG11 VAL A 319      62.630  46.520  57.010  1.00  0.00           H
ATOM   4069 HG12 VAL A 319      62.330  44.720  57.070  1.00  0.00           H
ATOM   4070 HG13 VAL A 319      62.010  45.750  58.560  1.00  0.00           H
ATOM   4071  CG2 VAL A 319      59.850  44.410  57.070  1.00  0.00           C
ATOM   4072 HG21 VAL A 319      60.400  43.520  56.680  1.00  0.00           H
ATOM   4073 HG22 VAL A 319      58.800  44.490  56.720  1.00  0.00           H
ATOM   4074 HG23 VAL A 319      59.550  44.220  58.130  1.00  0.00           H
ATOM   4075  C   VAL A 319      60.570  48.040  58.000  1.00  0.00           C
ATOM   4076  O   VAL A 319      61.010  48.310  59.120  1.00  0.00           O
ATOM   4077  N   MET A 320      60.840  48.770  56.900  1.00  0.00           N
ATOM   4078  HN  MET A 320      60.510  48.530  55.990  1.00  0.00           H
ATOM   4079  CA  MET A 320      61.620  49.970  56.950  1.00  0.00           C
ATOM   4080  HA  MET A 320      62.670  49.740  57.040  1.00  0.00           H
ATOM   4081  CB  MET A 320      61.530  50.740  55.630  1.00  0.00           C
ATOM   4082  HB1 MET A 320      62.090  51.680  55.820  1.00  0.00           H
ATOM   4083  HB2 MET A 320      60.490  51.050  55.420  1.00  0.00           H
ATOM   4084  CG  MET A 320      62.100  49.970  54.430  1.00  0.00           C
ATOM   4085  HG1 MET A 320      61.840  50.680  53.620  1.00  0.00           H
ATOM   4086  HG2 MET A 320      61.540  49.030  54.250  1.00  0.00           H
ATOM   4087  SD  MET A 320      63.880  49.580  54.540  1.00  0.00           S
ATOM   4088  CE  MET A 320      63.840  48.320  53.230  1.00  0.00           C
ATOM   4089  HE1 MET A 320      63.310  47.360  53.430  1.00  0.00           H
ATOM   4090  HE2 MET A 320      64.910  48.070  53.080  1.00  0.00           H
ATOM   4091  HE3 MET A 320      63.450  48.700  52.260  1.00  0.00           H
ATOM   4092  C   MET A 320      61.390  50.870  58.110  1.00  0.00           C
ATOM   4093  O   MET A 320      62.350  51.250  58.780  1.00  0.00           O
ATOM   4094  N   PHE A 321      60.120  51.260  58.310  1.00  0.00           N
ATOM   4095  HN  PHE A 321      59.350  50.950  57.760  1.00  0.00           H
ATOM   4096  CA  PHE A 321      59.540  52.100  59.320  1.00  0.00           C
ATOM   4097  HA  PHE A 321      60.030  53.060  59.230  1.00  0.00           H
ATOM   4098  CB  PHE A 321      58.100  52.340  58.850  1.00  0.00           C
ATOM   4099  HB1 PHE A 321      57.460  51.440  58.780  1.00  0.00           H
ATOM   4100  HB2 PHE A 321      58.220  52.620  57.780  1.00  0.00           H
ATOM   4101  CG  PHE A 321      57.380  53.330  59.700  1.00  0.00           C
ATOM   4102  CD1 PHE A 321      57.500  54.680  59.470  1.00  0.00           C
ATOM   4103  HD1 PHE A 321      58.200  55.040  58.740  1.00  0.00           H
ATOM   4104  CE1 PHE A 321      56.850  55.500  60.370  1.00  0.00           C
ATOM   4105  HE1 PHE A 321      56.860  56.560  60.140  1.00  0.00           H
ATOM   4106  CZ  PHE A 321      56.090  55.060  61.430  1.00  0.00           C
ATOM   4107  HZ  PHE A 321      55.640  55.760  62.120  1.00  0.00           H
ATOM   4108  CD2 PHE A 321      56.700  52.850  60.790  1.00  0.00           C
ATOM   4109  HD2 PHE A 321      56.580  51.800  61.000  1.00  0.00           H
ATOM   4110  CE2 PHE A 321      56.030  53.700  61.640  1.00  0.00           C
ATOM   4111  HE2 PHE A 321      55.330  53.370  62.390  1.00  0.00           H
ATOM   4112  C   PHE A 321      59.670  51.660  60.740  1.00  0.00           C
ATOM   4113  O   PHE A 321      60.000  52.440  61.640  1.00  0.00           O
ATOM   4114  N   SER A 322      59.370  50.360  60.870  1.00  0.00           N
ATOM   4115  HN  SER A 322      59.080  49.760  60.130  1.00  0.00           H
ATOM   4116  CA  SER A 322      59.410  49.670  62.130  1.00  0.00           C
ATOM   4117  HA  SER A 322      58.940  50.330  62.840  1.00  0.00           H
ATOM   4118  CB  SER A 322      58.580  48.390  62.310  1.00  0.00           C
ATOM   4119  HB1 SER A 322      57.530  48.560  61.980  1.00  0.00           H
ATOM   4120  HB2 SER A 322      58.470  48.170  63.390  1.00  0.00           H
ATOM   4121  OG  SER A 322      58.980  47.260  61.550  1.00  0.00           O
ATOM   4122  HG1 SER A 322      58.560  47.290  60.690  1.00  0.00           H
ATOM   4123  C   SER A 322      60.800  49.450  62.630  1.00  0.00           C
ATOM   4124  O   SER A 322      61.120  49.720  63.780  1.00  0.00           O
ATOM   4125  N   LEU A 323      61.700  49.080  61.700  1.00  0.00           N
ATOM   4126  HN  LEU A 323      61.360  48.880  60.790  1.00  0.00           H
ATOM   4127  CA  LEU A 323      63.120  48.970  61.830  1.00  0.00           C
ATOM   4128  HA  LEU A 323      63.400  48.270  62.610  1.00  0.00           H
ATOM   4129  CB  LEU A 323      63.670  48.410  60.510  1.00  0.00           C
ATOM   4130  HB1 LEU A 323      63.550  49.230  59.760  1.00  0.00           H
ATOM   4131  HB2 LEU A 323      63.210  47.430  60.270  1.00  0.00           H
ATOM   4132  CG  LEU A 323      65.190  48.180  60.500  1.00  0.00           C
ATOM   4133  HG  LEU A 323      65.520  49.240  60.460  1.00  0.00           H
ATOM   4134  CD1 LEU A 323      65.890  47.480  61.680  1.00  0.00           C
ATOM   4135 HD11 LEU A 323      65.740  46.380  61.720  1.00  0.00           H
ATOM   4136 HD12 LEU A 323      65.610  47.880  62.680  1.00  0.00           H
ATOM   4137 HD13 LEU A 323      66.980  47.650  61.750  1.00  0.00           H
ATOM   4138  CD2 LEU A 323      65.520  47.470  59.170  1.00  0.00           C
ATOM   4139 HD21 LEU A 323      65.300  48.080  58.270  1.00  0.00           H
ATOM   4140 HD22 LEU A 323      64.900  46.560  59.060  1.00  0.00           H
ATOM   4141 HD23 LEU A 323      66.600  47.190  59.130  1.00  0.00           H
ATOM   4142  C   LEU A 323      63.700  50.260  62.280  1.00  0.00           C
ATOM   4143  O   LEU A 323      64.410  50.390  63.280  1.00  0.00           O
ATOM   4144  N   THR A 324      63.400  51.410  61.650  1.00  0.00           N
ATOM   4145  HN  THR A 324      62.880  51.340  60.800  1.00  0.00           H
ATOM   4146  CA  THR A 324      63.870  52.730  61.970  1.00  0.00           C
ATOM   4147  HA  THR A 324      64.940  52.610  62.040  1.00  0.00           H
ATOM   4148  CB  THR A 324      63.590  53.750  60.910  1.00  0.00           C
ATOM   4149  HB  THR A 324      63.690  54.770  61.350  1.00  0.00           H
ATOM   4150  OG1 THR A 324      62.280  53.740  60.350  1.00  0.00           O
ATOM   4151  HG1 THR A 324      62.260  52.940  59.820  1.00  0.00           H
ATOM   4152  CG2 THR A 324      64.580  53.650  59.740  1.00  0.00           C
ATOM   4153 HG21 THR A 324      65.570  53.810  60.220  1.00  0.00           H
ATOM   4154 HG22 THR A 324      64.400  54.440  58.980  1.00  0.00           H
ATOM   4155 HG23 THR A 324      64.510  52.700  59.160  1.00  0.00           H
ATOM   4156  C   THR A 324      63.490  53.140  63.350  1.00  0.00           C
ATOM   4157  O   THR A 324      64.370  53.640  64.050  1.00  0.00           O
ATOM   4158  N   VAL A 325      62.240  52.890  63.770  1.00  0.00           N
ATOM   4159  HN  VAL A 325      61.530  52.600  63.130  1.00  0.00           H
ATOM   4160  CA  VAL A 325      61.740  53.100  65.090  1.00  0.00           C
ATOM   4161  HA  VAL A 325      61.960  54.150  65.200  1.00  0.00           H
ATOM   4162  CB  VAL A 325      60.250  52.920  65.160  1.00  0.00           C
ATOM   4163  HB  VAL A 325      59.960  51.930  64.750  1.00  0.00           H
ATOM   4164  CG1 VAL A 325      59.930  53.020  66.660  1.00  0.00           C
ATOM   4165 HG11 VAL A 325      60.210  52.210  67.370  1.00  0.00           H
ATOM   4166 HG12 VAL A 325      58.850  53.200  66.830  1.00  0.00           H
ATOM   4167 HG13 VAL A 325      60.450  53.910  67.090  1.00  0.00           H
ATOM   4168  CG2 VAL A 325      59.460  53.950  64.340  1.00  0.00           C
ATOM   4169 HG21 VAL A 325      59.990  54.210  63.400  1.00  0.00           H
ATOM   4170 HG22 VAL A 325      59.190  54.830  64.960  1.00  0.00           H
ATOM   4171 HG23 VAL A 325      58.430  53.630  64.060  1.00  0.00           H
ATOM   4172  C   VAL A 325      62.530  52.280  66.050  1.00  0.00           C
ATOM   4173  O   VAL A 325      62.810  52.790  67.140  1.00  0.00           O
ATOM   4174  N   CYS A 326      62.820  51.000  65.750  1.00  0.00           N
ATOM   4175  HN  CYS A 326      62.470  50.570  64.920  1.00  0.00           H
ATOM   4176  CA  CYS A 326      63.610  50.160  66.610  1.00  0.00           C
ATOM   4177  HA  CYS A 326      63.150  50.170  67.590  1.00  0.00           H
ATOM   4178  CB  CYS A 326      63.370  48.690  66.210  1.00  0.00           C
ATOM   4179  HB1 CYS A 326      63.640  48.580  65.140  1.00  0.00           H
ATOM   4180  HB2 CYS A 326      62.280  48.510  66.270  1.00  0.00           H
ATOM   4181  SG  CYS A 326      64.160  47.300  67.070  1.00  0.00           S
ATOM   4182  HG1 CYS A 326      65.430  47.650  66.910  1.00  0.00           H
ATOM   4183  C   CYS A 326      65.050  50.470  66.820  1.00  0.00           C
ATOM   4184  O   CYS A 326      65.630  50.310  67.890  1.00  0.00           O
ATOM   4185  N   ILE A 327      65.680  51.010  65.760  1.00  0.00           N
ATOM   4186  HN  ILE A 327      65.230  51.160  64.880  1.00  0.00           H
ATOM   4187  CA  ILE A 327      66.980  51.580  65.850  1.00  0.00           C
ATOM   4188  HA  ILE A 327      67.600  51.070  66.580  1.00  0.00           H
ATOM   4189  CB  ILE A 327      67.790  51.750  64.600  1.00  0.00           C
ATOM   4190  HB  ILE A 327      67.370  52.530  63.940  1.00  0.00           H
ATOM   4191  CG2 ILE A 327      69.250  52.200  64.790  1.00  0.00           C
ATOM   4192 HG21 ILE A 327      69.930  51.480  65.270  1.00  0.00           H
ATOM   4193 HG22 ILE A 327      69.280  53.150  65.380  1.00  0.00           H
ATOM   4194 HG23 ILE A 327      69.680  52.490  63.810  1.00  0.00           H
ATOM   4195  CG1 ILE A 327      67.890  50.440  63.800  1.00  0.00           C
ATOM   4196 HG11 ILE A 327      68.640  50.550  62.980  1.00  0.00           H
ATOM   4197 HG12 ILE A 327      66.890  50.260  63.360  1.00  0.00           H
ATOM   4198  CD  ILE A 327      68.300  49.250  64.680  1.00  0.00           C
ATOM   4199  HD1 ILE A 327      68.490  48.380  64.020  1.00  0.00           H
ATOM   4200  HD2 ILE A 327      67.380  49.000  65.240  1.00  0.00           H
ATOM   4201  HD3 ILE A 327      69.170  49.570  65.300  1.00  0.00           H
ATOM   4202  C   ILE A 327      66.930  52.840  66.640  1.00  0.00           C
ATOM   4203  O   ILE A 327      67.690  53.060  67.580  1.00  0.00           O
ATOM   4204  N   GLY A 328      65.860  53.640  66.430  1.00  0.00           N
ATOM   4205  HN  GLY A 328      65.210  53.430  65.710  1.00  0.00           H
ATOM   4206  CA  GLY A 328      65.530  54.900  67.010  1.00  0.00           C
ATOM   4207  HA1 GLY A 328      64.510  55.110  66.720  1.00  0.00           H
ATOM   4208  HA2 GLY A 328      66.250  55.610  66.630  1.00  0.00           H
ATOM   4209  C   GLY A 328      65.510  55.050  68.490  1.00  0.00           C
ATOM   4210  O   GLY A 328      66.120  55.960  69.050  1.00  0.00           O
ATOM   4211  N   LEU A 329      64.720  54.170  69.120  1.00  0.00           N
ATOM   4212  HN  LEU A 329      64.220  53.460  68.620  1.00  0.00           H
ATOM   4213  CA  LEU A 329      64.470  54.050  70.530  1.00  0.00           C
ATOM   4214  HA  LEU A 329      64.210  55.010  70.950  1.00  0.00           H
ATOM   4215  CB  LEU A 329      63.290  53.080  70.690  1.00  0.00           C
ATOM   4216  HB1 LEU A 329      63.300  52.600  71.700  1.00  0.00           H
ATOM   4217  HB2 LEU A 329      63.370  52.250  69.950  1.00  0.00           H
ATOM   4218  CG  LEU A 329      61.920  53.730  70.440  1.00  0.00           C
ATOM   4219  HG  LEU A 329      61.930  54.240  69.460  1.00  0.00           H
ATOM   4220  CD1 LEU A 329      60.760  52.740  70.260  1.00  0.00           C
ATOM   4221 HD11 LEU A 329      59.830  53.360  70.290  1.00  0.00           H
ATOM   4222 HD12 LEU A 329      60.810  52.030  71.110  1.00  0.00           H
ATOM   4223 HD13 LEU A 329      60.890  52.250  69.270  1.00  0.00           H
ATOM   4224  CD2 LEU A 329      61.530  54.720  71.550  1.00  0.00           C
ATOM   4225 HD21 LEU A 329      61.380  54.090  72.460  1.00  0.00           H
ATOM   4226 HD22 LEU A 329      60.610  55.320  71.370  1.00  0.00           H
ATOM   4227 HD23 LEU A 329      62.300  55.490  71.770  1.00  0.00           H
ATOM   4228  C   LEU A 329      65.670  53.630  71.290  1.00  0.00           C
ATOM   4229  O   LEU A 329      65.910  54.040  72.430  1.00  0.00           O
ATOM   4230  N   TYR A 330      66.480  52.740  70.680  1.00  0.00           N
ATOM   4231  HN  TYR A 330      66.100  52.430  69.810  1.00  0.00           H
ATOM   4232  CA  TYR A 330      67.750  52.290  71.160  1.00  0.00           C
ATOM   4233  HA  TYR A 330      67.580  52.080  72.210  1.00  0.00           H
ATOM   4234  CB  TYR A 330      68.080  50.950  70.470  1.00  0.00           C
ATOM   4235  HB1 TYR A 330      68.420  51.080  69.420  1.00  0.00           H
ATOM   4236  HB2 TYR A 330      67.270  50.200  70.500  1.00  0.00           H
ATOM   4237  CG  TYR A 330      69.240  50.210  71.050  1.00  0.00           C
ATOM   4238  CD1 TYR A 330      70.530  50.360  70.580  1.00  0.00           C
ATOM   4239  HD1 TYR A 330      70.730  51.030  69.760  1.00  0.00           H
ATOM   4240  CE1 TYR A 330      71.550  49.690  71.210  1.00  0.00           C
ATOM   4241  HE1 TYR A 330      72.560  49.990  70.950  1.00  0.00           H
ATOM   4242  CZ  TYR A 330      71.230  48.760  72.170  1.00  0.00           C
ATOM   4243  OH  TYR A 330      72.300  48.050  72.750  1.00  0.00           O
ATOM   4244  HH  TYR A 330      72.050  47.520  73.510  1.00  0.00           H
ATOM   4245  CD2 TYR A 330      68.910  49.270  72.000  1.00  0.00           C
ATOM   4246  HD2 TYR A 330      67.900  49.030  72.270  1.00  0.00           H
ATOM   4247  CE2 TYR A 330      69.920  48.490  72.510  1.00  0.00           C
ATOM   4248  HE2 TYR A 330      69.710  47.640  73.140  1.00  0.00           H
ATOM   4249  C   TYR A 330      68.820  53.310  71.040  1.00  0.00           C
ATOM   4250  O   TYR A 330      69.470  53.630  72.040  1.00  0.00           O
ATOM   4251  N   VAL A 331      69.170  53.870  69.870  1.00  0.00           N
ATOM   4252  HN  VAL A 331      68.630  53.680  69.050  1.00  0.00           H
ATOM   4253  CA  VAL A 331      70.220  54.840  69.780  1.00  0.00           C
ATOM   4254  HA  VAL A 331      71.130  54.450  70.210  1.00  0.00           H
ATOM   4255  CB  VAL A 331      70.570  55.110  68.340  1.00  0.00           C
ATOM   4256  HB  VAL A 331      69.700  55.330  67.700  1.00  0.00           H
ATOM   4257  CG1 VAL A 331      71.470  56.330  68.070  1.00  0.00           C
ATOM   4258 HG11 VAL A 331      71.050  57.250  68.530  1.00  0.00           H
ATOM   4259 HG12 VAL A 331      71.380  56.560  66.990  1.00  0.00           H
ATOM   4260 HG13 VAL A 331      72.480  56.290  68.530  1.00  0.00           H
ATOM   4261  CG2 VAL A 331      71.400  53.930  67.810  1.00  0.00           C
ATOM   4262 HG21 VAL A 331      70.680  53.110  67.600  1.00  0.00           H
ATOM   4263 HG22 VAL A 331      72.210  53.640  68.500  1.00  0.00           H
ATOM   4264 HG23 VAL A 331      71.810  54.350  66.870  1.00  0.00           H
ATOM   4265  C   VAL A 331      70.040  56.090  70.570  1.00  0.00           C
ATOM   4266  O   VAL A 331      70.920  56.410  71.380  1.00  0.00           O
ATOM   4267  N   GLN A 332      68.880  56.750  70.410  1.00  0.00           N
ATOM   4268  HN  GLN A 332      68.200  56.340  69.810  1.00  0.00           H
ATOM   4269  CA  GLN A 332      68.510  57.940  71.120  1.00  0.00           C
ATOM   4270  HA  GLN A 332      69.430  58.500  71.110  1.00  0.00           H
ATOM   4271  CB  GLN A 332      67.420  58.790  70.440  1.00  0.00           C
ATOM   4272  HB1 GLN A 332      67.470  59.780  70.950  1.00  0.00           H
ATOM   4273  HB2 GLN A 332      66.410  58.350  70.510  1.00  0.00           H
ATOM   4274  CG  GLN A 332      67.740  59.150  68.980  1.00  0.00           C
ATOM   4275  HG1 GLN A 332      67.870  58.250  68.340  1.00  0.00           H
ATOM   4276  HG2 GLN A 332      68.680  59.740  69.000  1.00  0.00           H
ATOM   4277  CD  GLN A 332      66.730  60.040  68.280  1.00  0.00           C
ATOM   4278  OE1 GLN A 332      67.050  61.210  68.130  1.00  0.00           O
ATOM   4279  NE2 GLN A 332      65.530  59.510  67.900  1.00  0.00           N
ATOM   4280 HE21 GLN A 332      65.310  58.590  68.230  1.00  0.00           H
ATOM   4281 HE22 GLN A 332      65.040  60.060  67.220  1.00  0.00           H
ATOM   4282  C   GLN A 332      68.170  57.820  72.570  1.00  0.00           C
ATOM   4283  O   GLN A 332      68.610  58.680  73.320  1.00  0.00           O
ATOM   4284  N   ASP A 333      67.440  56.810  73.080  1.00  0.00           N
ATOM   4285  HN  ASP A 333      67.070  56.130  72.450  1.00  0.00           H
ATOM   4286  CA  ASP A 333      67.170  56.790  74.480  1.00  0.00           C
ATOM   4287  HA  ASP A 333      67.470  57.670  75.030  1.00  0.00           H
ATOM   4288  CB  ASP A 333      65.710  56.360  74.690  1.00  0.00           C
ATOM   4289  HB1 ASP A 333      65.460  56.210  75.770  1.00  0.00           H
ATOM   4290  HB2 ASP A 333      65.300  55.540  74.070  1.00  0.00           H
ATOM   4291  CG  ASP A 333      64.770  57.490  74.280  1.00  0.00           C
ATOM   4292  OD1 ASP A 333      63.570  57.160  74.090  1.00  0.00           O
ATOM   4293  OD2 ASP A 333      65.150  58.680  74.370  1.00  0.00           O
ATOM   4294  C   ASP A 333      68.030  55.780  75.160  1.00  0.00           C
ATOM   4295  O   ASP A 333      68.540  56.050  76.240  1.00  0.00           O
ATOM   4296  N   ILE A 334      68.220  54.540  74.670  1.00  0.00           N
ATOM   4297  HN  ILE A 334      67.900  54.310  73.750  1.00  0.00           H
ATOM   4298  CA  ILE A 334      68.840  53.460  75.370  1.00  0.00           C
ATOM   4299  HA  ILE A 334      68.480  53.410  76.390  1.00  0.00           H
ATOM   4300  CB  ILE A 334      68.620  52.080  74.810  1.00  0.00           C
ATOM   4301  HB  ILE A 334      68.870  52.040  73.730  1.00  0.00           H
ATOM   4302  CG2 ILE A 334      69.370  50.880  75.410  1.00  0.00           C
ATOM   4303 HG21 ILE A 334      69.250  50.810  76.520  1.00  0.00           H
ATOM   4304 HG22 ILE A 334      70.450  50.950  75.170  1.00  0.00           H
ATOM   4305 HG23 ILE A 334      68.910  49.930  75.060  1.00  0.00           H
ATOM   4306  CG1 ILE A 334      67.130  51.730  74.870  1.00  0.00           C
ATOM   4307 HG11 ILE A 334      66.840  50.720  74.490  1.00  0.00           H
ATOM   4308 HG12 ILE A 334      66.570  52.350  74.140  1.00  0.00           H
ATOM   4309  CD  ILE A 334      66.480  51.890  76.240  1.00  0.00           C
ATOM   4310  HD1 ILE A 334      65.550  51.270  76.220  1.00  0.00           H
ATOM   4311  HD2 ILE A 334      66.200  52.950  76.380  1.00  0.00           H
ATOM   4312  HD3 ILE A 334      67.150  51.630  77.090  1.00  0.00           H
ATOM   4313  C   ILE A 334      70.330  53.600  75.440  1.00  0.00           C
ATOM   4314  O   ILE A 334      70.900  53.360  76.500  1.00  0.00           O
ATOM   4315  N   LEU A 335      71.020  53.990  74.360  1.00  0.00           N
ATOM   4316  HN  LEU A 335      70.630  54.160  73.460  1.00  0.00           H
ATOM   4317  CA  LEU A 335      72.410  54.300  74.420  1.00  0.00           C
ATOM   4318  HA  LEU A 335      72.920  53.710  75.150  1.00  0.00           H
ATOM   4319  CB  LEU A 335      73.010  54.190  73.010  1.00  0.00           C
ATOM   4320  HB1 LEU A 335      74.030  54.650  73.010  1.00  0.00           H
ATOM   4321  HB2 LEU A 335      72.450  54.850  72.310  1.00  0.00           H
ATOM   4322  CG  LEU A 335      73.010  52.790  72.390  1.00  0.00           C
ATOM   4323  HG  LEU A 335      71.990  52.460  72.090  1.00  0.00           H
ATOM   4324  CD1 LEU A 335      73.900  52.760  71.130  1.00  0.00           C
ATOM   4325 HD11 LEU A 335      74.960  52.930  71.410  1.00  0.00           H
ATOM   4326 HD12 LEU A 335      73.700  53.470  70.300  1.00  0.00           H
ATOM   4327 HD13 LEU A 335      73.830  51.710  70.770  1.00  0.00           H
ATOM   4328  CD2 LEU A 335      73.450  51.680  73.370  1.00  0.00           C
ATOM   4329 HD21 LEU A 335      72.960  51.790  74.360  1.00  0.00           H
ATOM   4330 HD22 LEU A 335      74.500  51.750  73.700  1.00  0.00           H
ATOM   4331 HD23 LEU A 335      73.320  50.660  72.940  1.00  0.00           H
ATOM   4332  C   LEU A 335      72.610  55.680  74.960  1.00  0.00           C
ATOM   4333  O   LEU A 335      73.710  56.080  75.330  1.00  0.00           O
ATOM   4334  N   GLY A 336      71.530  56.490  74.970  1.00  0.00           N
ATOM   4335  HN  GLY A 336      70.660  56.150  74.630  1.00  0.00           H
ATOM   4336  CA  GLY A 336      71.550  57.800  75.530  1.00  0.00           C
ATOM   4337  HA1 GLY A 336      72.090  57.720  76.470  1.00  0.00           H
ATOM   4338  HA2 GLY A 336      70.520  58.120  75.510  1.00  0.00           H
ATOM   4339  C   GLY A 336      72.290  58.780  74.690  1.00  0.00           C
ATOM   4340  O   GLY A 336      72.870  59.720  75.230  1.00  0.00           O
ATOM   4341  N   TYR A 337      72.280  58.750  73.340  1.00  0.00           N
ATOM   4342  HN  TYR A 337      71.870  58.010  72.810  1.00  0.00           H
ATOM   4343  CA  TYR A 337      72.830  59.760  72.490  1.00  0.00           C
ATOM   4344  HA  TYR A 337      73.550  60.360  73.030  1.00  0.00           H
ATOM   4345  CB  TYR A 337      73.510  59.130  71.260  1.00  0.00           C
ATOM   4346  HB1 TYR A 337      73.960  59.800  70.500  1.00  0.00           H
ATOM   4347  HB2 TYR A 337      72.790  58.550  70.640  1.00  0.00           H
ATOM   4348  CG  TYR A 337      74.670  58.270  71.630  1.00  0.00           C
ATOM   4349  CD1 TYR A 337      74.760  56.940  71.320  1.00  0.00           C
ATOM   4350  HD1 TYR A 337      73.930  56.410  70.880  1.00  0.00           H
ATOM   4351  CE1 TYR A 337      75.950  56.270  71.540  1.00  0.00           C
ATOM   4352  HE1 TYR A 337      75.950  55.210  71.350  1.00  0.00           H
ATOM   4353  CZ  TYR A 337      77.010  56.910  72.140  1.00  0.00           C
ATOM   4354  OH  TYR A 337      78.170  56.110  72.180  1.00  0.00           O
ATOM   4355  HH  TYR A 337      78.050  55.340  71.620  1.00  0.00           H
ATOM   4356  CD2 TYR A 337      75.710  58.880  72.300  1.00  0.00           C
ATOM   4357  HD2 TYR A 337      75.680  59.930  72.570  1.00  0.00           H
ATOM   4358  CE2 TYR A 337      76.910  58.240  72.480  1.00  0.00           C
ATOM   4359  HE2 TYR A 337      77.720  58.860  72.840  1.00  0.00           H
ATOM   4360  C   TYR A 337      71.860  60.790  72.030  1.00  0.00           C
ATOM   4361  O   TYR A 337      70.670  60.530  71.900  1.00  0.00           O
ATOM   4362  N   SER A 338      72.380  62.020  71.850  1.00  0.00           N
ATOM   4363  HN  SER A 338      73.370  62.110  71.880  1.00  0.00           H
ATOM   4364  CA  SER A 338      71.630  63.180  71.470  1.00  0.00           C
ATOM   4365  HA  SER A 338      70.810  63.210  72.180  1.00  0.00           H
ATOM   4366  CB  SER A 338      72.240  64.540  71.840  1.00  0.00           C
ATOM   4367  HB1 SER A 338      72.400  64.630  72.940  1.00  0.00           H
ATOM   4368  HB2 SER A 338      71.530  65.350  71.570  1.00  0.00           H
ATOM   4369  OG  SER A 338      73.520  64.810  71.290  1.00  0.00           O
ATOM   4370  HG1 SER A 338      74.070  64.110  71.650  1.00  0.00           H
ATOM   4371  C   SER A 338      71.060  63.190  70.090  1.00  0.00           C
ATOM   4372  O   SER A 338      71.560  62.470  69.240  1.00  0.00           O
ATOM   4373  N   ALA A 339      70.050  64.020  69.760  1.00  0.00           N
ATOM   4374  HN  ALA A 339      69.640  64.500  70.530  1.00  0.00           H
ATOM   4375  CA  ALA A 339      69.520  64.160  68.430  1.00  0.00           C
ATOM   4376  HA  ALA A 339      69.220  63.170  68.130  1.00  0.00           H
ATOM   4377  CB  ALA A 339      68.370  65.170  68.270  1.00  0.00           C
ATOM   4378  HB1 ALA A 339      68.200  65.450  67.210  1.00  0.00           H
ATOM   4379  HB2 ALA A 339      68.430  66.040  68.950  1.00  0.00           H
ATOM   4380  HB3 ALA A 339      67.440  64.740  68.680  1.00  0.00           H
ATOM   4381  C   ALA A 339      70.550  64.580  67.450  1.00  0.00           C
ATOM   4382  O   ALA A 339      70.680  63.990  66.380  1.00  0.00           O
ATOM   4383  N   LEU A 340      71.430  65.550  67.770  1.00  0.00           N
ATOM   4384  HN  LEU A 340      71.260  66.100  68.590  1.00  0.00           H
ATOM   4385  CA  LEU A 340      72.610  66.000  67.090  1.00  0.00           C
ATOM   4386  HA  LEU A 340      72.220  66.450  66.190  1.00  0.00           H
ATOM   4387  CB  LEU A 340      73.370  67.030  67.930  1.00  0.00           C
ATOM   4388  HB1 LEU A 340      73.930  66.570  68.780  1.00  0.00           H
ATOM   4389  HB2 LEU A 340      72.640  67.760  68.330  1.00  0.00           H
ATOM   4390  CG  LEU A 340      74.460  67.800  67.160  1.00  0.00           C
ATOM   4391  HG  LEU A 340      75.260  67.140  66.780  1.00  0.00           H
ATOM   4392  CD1 LEU A 340      73.860  68.550  65.950  1.00  0.00           C
ATOM   4393 HD11 LEU A 340      73.490  67.800  65.210  1.00  0.00           H
ATOM   4394 HD12 LEU A 340      74.600  69.280  65.570  1.00  0.00           H
ATOM   4395 HD13 LEU A 340      72.980  69.180  66.210  1.00  0.00           H
ATOM   4396  CD2 LEU A 340      75.130  68.730  68.190  1.00  0.00           C
ATOM   4397 HD21 LEU A 340      75.940  69.210  67.620  1.00  0.00           H
ATOM   4398 HD22 LEU A 340      75.650  68.290  69.060  1.00  0.00           H
ATOM   4399 HD23 LEU A 340      74.440  69.510  68.590  1.00  0.00           H
ATOM   4400  C   LEU A 340      73.480  64.830  66.790  1.00  0.00           C
ATOM   4401  O   LEU A 340      74.010  64.720  65.680  1.00  0.00           O
ATOM   4402  N   ARG A 341      73.700  63.990  67.820  1.00  0.00           N
ATOM   4403  HN  ARG A 341      73.270  64.070  68.710  1.00  0.00           H
ATOM   4404  CA  ARG A 341      74.760  63.040  67.720  1.00  0.00           C
ATOM   4405  HA  ARG A 341      75.520  63.440  67.050  1.00  0.00           H
ATOM   4406  CB  ARG A 341      75.170  62.640  69.150  1.00  0.00           C
ATOM   4407  HB1 ARG A 341      74.370  62.180  69.770  1.00  0.00           H
ATOM   4408  HB2 ARG A 341      75.430  63.600  69.650  1.00  0.00           H
ATOM   4409  CG  ARG A 341      76.430  61.770  69.110  1.00  0.00           C
ATOM   4410  HG1 ARG A 341      77.150  62.300  68.460  1.00  0.00           H
ATOM   4411  HG2 ARG A 341      76.230  60.750  68.720  1.00  0.00           H
ATOM   4412  CD  ARG A 341      77.170  61.670  70.450  1.00  0.00           C
ATOM   4413  HD1 ARG A 341      76.650  61.080  71.230  1.00  0.00           H
ATOM   4414  HD2 ARG A 341      77.340  62.660  70.940  1.00  0.00           H
ATOM   4415  NE  ARG A 341      78.460  61.000  70.120  1.00  0.00           N
ATOM   4416  HE  ARG A 341      78.640  60.600  69.220  1.00  0.00           H
ATOM   4417  CZ  ARG A 341      79.410  60.800  71.070  1.00  0.00           C
ATOM   4418  NH1 ARG A 341      79.340  61.100  72.400  1.00  0.00           N
ATOM   4419 HH11 ARG A 341      78.430  61.340  72.730  1.00  0.00           H
ATOM   4420 HH12 ARG A 341      80.050  61.000  73.100  1.00  0.00           H
ATOM   4421  NH2 ARG A 341      80.610  60.320  70.620  1.00  0.00           N
ATOM   4422 HH21 ARG A 341      80.670  59.710  69.840  1.00  0.00           H
ATOM   4423 HH22 ARG A 341      81.350  60.090  71.250  1.00  0.00           H
ATOM   4424  C   ARG A 341      74.340  61.780  67.050  1.00  0.00           C
ATOM   4425  O   ARG A 341      75.130  61.010  66.520  1.00  0.00           O
ATOM   4426  N   ALA A 342      73.020  61.530  67.010  1.00  0.00           N
ATOM   4427  HN  ALA A 342      72.390  62.140  67.490  1.00  0.00           H
ATOM   4428  CA  ALA A 342      72.460  60.620  66.060  1.00  0.00           C
ATOM   4429  HA  ALA A 342      73.040  59.710  66.080  1.00  0.00           H
ATOM   4430  CB  ALA A 342      70.980  60.380  66.380  1.00  0.00           C
ATOM   4431  HB1 ALA A 342      70.860  60.060  67.430  1.00  0.00           H
ATOM   4432  HB2 ALA A 342      70.520  59.590  65.730  1.00  0.00           H
ATOM   4433  HB3 ALA A 342      70.340  61.270  66.230  1.00  0.00           H
ATOM   4434  C   ALA A 342      72.610  60.970  64.620  1.00  0.00           C
ATOM   4435  O   ALA A 342      72.980  60.110  63.820  1.00  0.00           O
ATOM   4436  N   GLY A 343      72.500  62.270  64.320  1.00  0.00           N
ATOM   4437  HN  GLY A 343      72.490  62.920  65.080  1.00  0.00           H
ATOM   4438  CA  GLY A 343      72.440  62.690  62.950  1.00  0.00           C
ATOM   4439  HA1 GLY A 343      72.000  63.670  62.860  1.00  0.00           H
ATOM   4440  HA2 GLY A 343      71.830  62.030  62.350  1.00  0.00           H
ATOM   4441  C   GLY A 343      73.770  62.690  62.290  1.00  0.00           C
ATOM   4442  O   GLY A 343      73.990  62.250  61.160  1.00  0.00           O
ATOM   4443  N   VAL A 344      74.740  63.240  63.030  1.00  0.00           N
ATOM   4444  HN  VAL A 344      74.390  63.690  63.850  1.00  0.00           H
ATOM   4445  CA  VAL A 344      76.110  63.200  62.610  1.00  0.00           C
ATOM   4446  HA  VAL A 344      76.170  63.660  61.630  1.00  0.00           H
ATOM   4447  CB  VAL A 344      77.020  64.040  63.450  1.00  0.00           C
ATOM   4448  HB  VAL A 344      76.950  63.740  64.520  1.00  0.00           H
ATOM   4449  CG1 VAL A 344      78.480  63.960  62.960  1.00  0.00           C
ATOM   4450 HG11 VAL A 344      79.130  64.710  63.460  1.00  0.00           H
ATOM   4451 HG12 VAL A 344      78.480  64.050  61.850  1.00  0.00           H
ATOM   4452 HG13 VAL A 344      79.030  63.000  63.040  1.00  0.00           H
ATOM   4453  CG2 VAL A 344      76.550  65.500  63.350  1.00  0.00           C
ATOM   4454 HG21 VAL A 344      76.410  65.710  62.270  1.00  0.00           H
ATOM   4455 HG22 VAL A 344      77.330  66.150  63.800  1.00  0.00           H
ATOM   4456 HG23 VAL A 344      75.620  65.650  63.940  1.00  0.00           H
ATOM   4457  C   VAL A 344      76.590  61.800  62.470  1.00  0.00           C
ATOM   4458  O   VAL A 344      77.270  61.450  61.510  1.00  0.00           O
ATOM   4459  N   GLY A 345      76.100  60.920  63.370  1.00  0.00           N
ATOM   4460  HN  GLY A 345      75.590  61.240  64.170  1.00  0.00           H
ATOM   4461  CA  GLY A 345      76.380  59.520  63.420  1.00  0.00           C
ATOM   4462  HA1 GLY A 345      75.790  59.070  64.200  1.00  0.00           H
ATOM   4463  HA2 GLY A 345      77.460  59.470  63.520  1.00  0.00           H
ATOM   4464  C   GLY A 345      75.940  58.700  62.250  1.00  0.00           C
ATOM   4465  O   GLY A 345      76.470  57.650  61.910  1.00  0.00           O
ATOM   4466  N   PHE A 346      74.910  59.200  61.550  1.00  0.00           N
ATOM   4467  HN  PHE A 346      74.340  59.970  61.830  1.00  0.00           H
ATOM   4468  CA  PHE A 346      74.310  58.510  60.450  1.00  0.00           C
ATOM   4469  HA  PHE A 346      74.580  57.460  60.540  1.00  0.00           H
ATOM   4470  CB  PHE A 346      72.780  58.680  60.410  1.00  0.00           C
ATOM   4471  HB1 PHE A 346      72.460  58.070  59.540  1.00  0.00           H
ATOM   4472  HB2 PHE A 346      72.540  59.760  60.300  1.00  0.00           H
ATOM   4473  CG  PHE A 346      71.950  58.120  61.520  1.00  0.00           C
ATOM   4474  CD1 PHE A 346      72.490  57.230  62.410  1.00  0.00           C
ATOM   4475  HD1 PHE A 346      73.440  56.720  62.310  1.00  0.00           H
ATOM   4476  CE1 PHE A 346      71.740  56.710  63.450  1.00  0.00           C
ATOM   4477  HE1 PHE A 346      72.060  55.830  63.980  1.00  0.00           H
ATOM   4478  CZ  PHE A 346      70.450  57.140  63.620  1.00  0.00           C
ATOM   4479  HZ  PHE A 346      69.800  56.690  64.360  1.00  0.00           H
ATOM   4480  CD2 PHE A 346      70.680  58.600  61.760  1.00  0.00           C
ATOM   4481  HD2 PHE A 346      70.290  59.320  61.060  1.00  0.00           H
ATOM   4482  CE2 PHE A 346      69.940  58.140  62.820  1.00  0.00           C
ATOM   4483  HE2 PHE A 346      68.940  58.480  63.040  1.00  0.00           H
ATOM   4484  C   PHE A 346      74.880  58.970  59.160  1.00  0.00           C
ATOM   4485  O   PHE A 346      74.430  58.560  58.090  1.00  0.00           O
ATOM   4486  N   ILE A 347      75.860  59.890  59.100  1.00  0.00           N
ATOM   4487  HN  ILE A 347      76.180  60.400  59.890  1.00  0.00           H
ATOM   4488  CA  ILE A 347      76.450  60.230  57.840  1.00  0.00           C
ATOM   4489  HA  ILE A 347      75.570  60.510  57.270  1.00  0.00           H
ATOM   4490  CB  ILE A 347      77.290  61.470  57.950  1.00  0.00           C
ATOM   4491  HB  ILE A 347      78.140  61.340  58.650  1.00  0.00           H
ATOM   4492  CG2 ILE A 347      77.960  61.820  56.610  1.00  0.00           C
ATOM   4493 HG21 ILE A 347      78.630  61.030  56.220  1.00  0.00           H
ATOM   4494 HG22 ILE A 347      78.590  62.720  56.770  1.00  0.00           H
ATOM   4495 HG23 ILE A 347      77.180  62.070  55.860  1.00  0.00           H
ATOM   4496  CG1 ILE A 347      76.480  62.610  58.590  1.00  0.00           C
ATOM   4497 HG11 ILE A 347      77.270  63.380  58.490  1.00  0.00           H
ATOM   4498 HG12 ILE A 347      76.170  62.300  59.610  1.00  0.00           H
ATOM   4499  CD  ILE A 347      75.220  63.110  57.900  1.00  0.00           C
ATOM   4500  HD1 ILE A 347      74.430  62.330  57.830  1.00  0.00           H
ATOM   4501  HD2 ILE A 347      75.450  63.310  56.830  1.00  0.00           H
ATOM   4502  HD3 ILE A 347      74.830  64.070  58.310  1.00  0.00           H
ATOM   4503  C   ILE A 347      77.150  59.080  57.190  1.00  0.00           C
ATOM   4504  O   ILE A 347      76.940  58.950  55.980  1.00  0.00           O
ATOM   4505  N   PRO A 348      77.900  58.180  57.740  1.00  0.00           N
ATOM   4506  CD  PRO A 348      78.860  58.450  58.800  1.00  0.00           C
ATOM   4507  HD1 PRO A 348      78.450  58.950  59.710  1.00  0.00           H
ATOM   4508  HD2 PRO A 348      79.700  59.080  58.440  1.00  0.00           H
ATOM   4509  CA  PRO A 348      78.340  56.970  57.110  1.00  0.00           C
ATOM   4510  HA  PRO A 348      79.080  57.120  56.340  1.00  0.00           H
ATOM   4511  CB  PRO A 348      79.020  56.100  58.170  1.00  0.00           C
ATOM   4512  HB1 PRO A 348      80.010  55.780  57.790  1.00  0.00           H
ATOM   4513  HB2 PRO A 348      78.440  55.240  58.570  1.00  0.00           H
ATOM   4514  CG  PRO A 348      79.300  57.070  59.330  1.00  0.00           C
ATOM   4515  HG1 PRO A 348      78.630  56.850  60.190  1.00  0.00           H
ATOM   4516  HG2 PRO A 348      80.330  56.990  59.740  1.00  0.00           H
ATOM   4517  C   PRO A 348      77.320  56.150  56.390  1.00  0.00           C
ATOM   4518  O   PRO A 348      77.580  55.590  55.320  1.00  0.00           O
ATOM   4519  N   PHE A 349      76.140  56.120  57.040  1.00  0.00           N
ATOM   4520  HN  PHE A 349      76.070  56.720  57.830  1.00  0.00           H
ATOM   4521  CA  PHE A 349      74.970  55.570  56.440  1.00  0.00           C
ATOM   4522  HA  PHE A 349      75.200  54.590  56.050  1.00  0.00           H
ATOM   4523  CB  PHE A 349      73.910  55.220  57.500  1.00  0.00           C
ATOM   4524  HB1 PHE A 349      74.070  55.940  58.330  1.00  0.00           H
ATOM   4525  HB2 PHE A 349      74.170  54.180  57.790  1.00  0.00           H
ATOM   4526  CG  PHE A 349      72.490  55.220  57.070  1.00  0.00           C
ATOM   4527  CD1 PHE A 349      71.900  54.110  56.510  1.00  0.00           C
ATOM   4528  HD1 PHE A 349      72.440  53.170  56.430  1.00  0.00           H
ATOM   4529  CE1 PHE A 349      70.590  54.020  56.090  1.00  0.00           C
ATOM   4530  HE1 PHE A 349      70.210  53.060  55.790  1.00  0.00           H
ATOM   4531  CZ  PHE A 349      69.920  55.220  56.040  1.00  0.00           C
ATOM   4532  HZ  PHE A 349      68.890  55.160  55.710  1.00  0.00           H
ATOM   4533  CD2 PHE A 349      71.730  56.360  57.030  1.00  0.00           C
ATOM   4534  HD2 PHE A 349      72.130  57.290  57.420  1.00  0.00           H
ATOM   4535  CE2 PHE A 349      70.440  56.390  56.550  1.00  0.00           C
ATOM   4536  HE2 PHE A 349      69.800  57.260  56.470  1.00  0.00           H
ATOM   4537  C   PHE A 349      74.430  56.210  55.200  1.00  0.00           C
ATOM   4538  O   PHE A 349      74.110  55.500  54.250  1.00  0.00           O
ATOM   4539  N   VAL A 350      74.380  57.550  55.160  1.00  0.00           N
ATOM   4540  HN  VAL A 350      74.560  58.010  56.030  1.00  0.00           H
ATOM   4541  CA  VAL A 350      74.040  58.310  53.990  1.00  0.00           C
ATOM   4542  HA  VAL A 350      73.110  57.970  53.560  1.00  0.00           H
ATOM   4543  CB  VAL A 350      73.800  59.780  54.200  1.00  0.00           C
ATOM   4544  HB  VAL A 350      74.710  60.320  54.550  1.00  0.00           H
ATOM   4545  CG1 VAL A 350      73.250  60.460  52.940  1.00  0.00           C
ATOM   4546 HG11 VAL A 350      72.390  59.890  52.530  1.00  0.00           H
ATOM   4547 HG12 VAL A 350      74.030  60.470  52.150  1.00  0.00           H
ATOM   4548 HG13 VAL A 350      72.990  61.530  53.130  1.00  0.00           H
ATOM   4549  CG2 VAL A 350      72.790  59.890  55.360  1.00  0.00           C
ATOM   4550 HG21 VAL A 350      72.560  60.960  55.550  1.00  0.00           H
ATOM   4551 HG22 VAL A 350      73.340  59.540  56.260  1.00  0.00           H
ATOM   4552 HG23 VAL A 350      71.810  59.370  55.250  1.00  0.00           H
ATOM   4553  C   VAL A 350      75.040  58.240  52.890  1.00  0.00           C
ATOM   4554  O   VAL A 350      74.790  58.280  51.690  1.00  0.00           O
ATOM   4555  N   ILE A 351      76.340  58.020  53.150  1.00  0.00           N
ATOM   4556  HN  ILE A 351      76.610  58.180  54.100  1.00  0.00           H
ATOM   4557  CA  ILE A 351      77.250  57.510  52.180  1.00  0.00           C
ATOM   4558  HA  ILE A 351      77.280  58.160  51.310  1.00  0.00           H
ATOM   4559  CB  ILE A 351      78.640  57.620  52.750  1.00  0.00           C
ATOM   4560  HB  ILE A 351      78.760  56.930  53.610  1.00  0.00           H
ATOM   4561  CG2 ILE A 351      79.610  57.190  51.640  1.00  0.00           C
ATOM   4562 HG21 ILE A 351      79.360  57.450  50.590  1.00  0.00           H
ATOM   4563 HG22 ILE A 351      79.650  56.100  51.460  1.00  0.00           H
ATOM   4564 HG23 ILE A 351      80.660  57.430  51.920  1.00  0.00           H
ATOM   4565  CG1 ILE A 351      78.970  59.050  53.210  1.00  0.00           C
ATOM   4566 HG11 ILE A 351      80.020  58.950  53.570  1.00  0.00           H
ATOM   4567 HG12 ILE A 351      78.480  59.310  54.180  1.00  0.00           H
ATOM   4568  CD  ILE A 351      78.780  60.150  52.170  1.00  0.00           C
ATOM   4569  HD1 ILE A 351      79.320  61.080  52.430  1.00  0.00           H
ATOM   4570  HD2 ILE A 351      77.700  60.380  52.040  1.00  0.00           H
ATOM   4571  HD3 ILE A 351      79.150  59.830  51.180  1.00  0.00           H
ATOM   4572  C   ILE A 351      77.030  56.160  51.570  1.00  0.00           C
ATOM   4573  O   ILE A 351      76.980  56.080  50.340  1.00  0.00           O
ATOM   4574  N   ALA A 352      76.740  55.170  52.430  1.00  0.00           N
ATOM   4575  HN  ALA A 352      76.880  55.410  53.380  1.00  0.00           H
ATOM   4576  CA  ALA A 352      76.280  53.870  52.040  1.00  0.00           C
ATOM   4577  HA  ALA A 352      77.130  53.450  51.530  1.00  0.00           H
ATOM   4578  CB  ALA A 352      76.130  52.970  53.280  1.00  0.00           C
ATOM   4579  HB1 ALA A 352      75.980  51.920  52.960  1.00  0.00           H
ATOM   4580  HB2 ALA A 352      75.260  53.220  53.930  1.00  0.00           H
ATOM   4581  HB3 ALA A 352      77.060  53.090  53.870  1.00  0.00           H
ATOM   4582  C   ALA A 352      75.020  53.740  51.260  1.00  0.00           C
ATOM   4583  O   ALA A 352      74.890  53.010  50.280  1.00  0.00           O
ATOM   4584  N   MET A 353      73.960  54.450  51.690  1.00  0.00           N
ATOM   4585  HN  MET A 353      73.880  54.790  52.620  1.00  0.00           H
ATOM   4586  CA  MET A 353      72.700  54.530  51.000  1.00  0.00           C
ATOM   4587  HA  MET A 353      72.250  53.550  50.900  1.00  0.00           H
ATOM   4588  CB  MET A 353      71.830  55.410  51.910  1.00  0.00           C
ATOM   4589  HB1 MET A 353      72.310  56.400  52.110  1.00  0.00           H
ATOM   4590  HB2 MET A 353      71.760  55.010  52.940  1.00  0.00           H
ATOM   4591  CG  MET A 353      70.380  55.560  51.450  1.00  0.00           C
ATOM   4592  HG1 MET A 353      70.330  56.110  50.480  1.00  0.00           H
ATOM   4593  HG2 MET A 353      69.860  56.260  52.130  1.00  0.00           H
ATOM   4594  SD  MET A 353      69.400  54.030  51.530  1.00  0.00           S
ATOM   4595  CE  MET A 353      68.180  54.670  50.350  1.00  0.00           C
ATOM   4596  HE1 MET A 353      68.350  54.310  49.310  1.00  0.00           H
ATOM   4597  HE2 MET A 353      68.340  55.770  50.300  1.00  0.00           H
ATOM   4598  HE3 MET A 353      67.150  54.340  50.620  1.00  0.00           H
ATOM   4599  C   MET A 353      72.910  55.130  49.660  1.00  0.00           C
ATOM   4600  O   MET A 353      72.350  54.640  48.680  1.00  0.00           O
ATOM   4601  N   GLY A 354      73.760  56.160  49.580  1.00  0.00           N
ATOM   4602  HN  GLY A 354      74.090  56.510  50.460  1.00  0.00           H
ATOM   4603  CA  GLY A 354      74.090  56.860  48.380  1.00  0.00           C
ATOM   4604  HA1 GLY A 354      74.720  57.720  48.590  1.00  0.00           H
ATOM   4605  HA2 GLY A 354      73.140  57.150  47.950  1.00  0.00           H
ATOM   4606  C   GLY A 354      74.780  56.020  47.360  1.00  0.00           C
ATOM   4607  O   GLY A 354      74.370  55.970  46.200  1.00  0.00           O
ATOM   4608  N   ILE A 355      75.820  55.240  47.710  1.00  0.00           N
ATOM   4609  HN  ILE A 355      76.270  55.300  48.600  1.00  0.00           H
ATOM   4610  CA  ILE A 355      76.370  54.280  46.800  1.00  0.00           C
ATOM   4611  HA  ILE A 355      76.710  54.830  45.930  1.00  0.00           H
ATOM   4612  CB  ILE A 355      77.660  53.620  47.180  1.00  0.00           C
ATOM   4613  HB  ILE A 355      78.390  54.450  47.170  1.00  0.00           H
ATOM   4614  CG2 ILE A 355      77.650  52.920  48.550  1.00  0.00           C
ATOM   4615 HG21 ILE A 355      78.560  52.490  49.010  1.00  0.00           H
ATOM   4616 HG22 ILE A 355      76.870  52.130  48.570  1.00  0.00           H
ATOM   4617 HG23 ILE A 355      77.240  53.610  49.330  1.00  0.00           H
ATOM   4618  CG1 ILE A 355      78.290  52.630  46.190  1.00  0.00           C
ATOM   4619 HG11 ILE A 355      78.140  53.050  45.180  1.00  0.00           H
ATOM   4620 HG12 ILE A 355      77.730  51.680  46.350  1.00  0.00           H
ATOM   4621  CD  ILE A 355      79.780  52.410  46.430  1.00  0.00           C
ATOM   4622  HD1 ILE A 355      80.360  53.290  46.060  1.00  0.00           H
ATOM   4623  HD2 ILE A 355      80.150  51.700  45.660  1.00  0.00           H
ATOM   4624  HD3 ILE A 355      80.080  52.050  47.440  1.00  0.00           H
ATOM   4625  C   ILE A 355      75.450  53.170  46.420  1.00  0.00           C
ATOM   4626  O   ILE A 355      75.550  52.650  45.310  1.00  0.00           O
ATOM   4627  N   GLY A 356      74.680  52.670  47.400  1.00  0.00           N
ATOM   4628  HN  GLY A 356      74.660  53.080  48.310  1.00  0.00           H
ATOM   4629  CA  GLY A 356      73.900  51.480  47.310  1.00  0.00           C
ATOM   4630  HA1 GLY A 356      73.440  51.290  48.270  1.00  0.00           H
ATOM   4631  HA2 GLY A 356      74.590  50.720  46.970  1.00  0.00           H
ATOM   4632  C   GLY A 356      72.780  51.550  46.330  1.00  0.00           C
ATOM   4633  O   GLY A 356      72.560  50.580  45.600  1.00  0.00           O
ATOM   4634  N   LEU A 357      72.110  52.710  46.280  1.00  0.00           N
ATOM   4635  HN  LEU A 357      72.410  53.430  46.900  1.00  0.00           H
ATOM   4636  CA  LEU A 357      71.310  53.100  45.160  1.00  0.00           C
ATOM   4637  HA  LEU A 357      70.530  52.360  45.010  1.00  0.00           H
ATOM   4638  CB  LEU A 357      70.640  54.440  45.500  1.00  0.00           C
ATOM   4639  HB1 LEU A 357      70.060  54.850  44.640  1.00  0.00           H
ATOM   4640  HB2 LEU A 357      71.340  55.230  45.840  1.00  0.00           H
ATOM   4641  CG  LEU A 357      69.720  54.330  46.730  1.00  0.00           C
ATOM   4642  HG  LEU A 357      70.100  53.730  47.590  1.00  0.00           H
ATOM   4643  CD1 LEU A 357      69.570  55.800  47.170  1.00  0.00           C
ATOM   4644 HD11 LEU A 357      68.640  56.040  47.730  1.00  0.00           H
ATOM   4645 HD12 LEU A 357      69.630  56.490  46.300  1.00  0.00           H
ATOM   4646 HD13 LEU A 357      70.510  55.980  47.730  1.00  0.00           H
ATOM   4647  CD2 LEU A 357      68.430  53.630  46.300  1.00  0.00           C
ATOM   4648 HD21 LEU A 357      68.140  54.300  45.470  1.00  0.00           H
ATOM   4649 HD22 LEU A 357      67.630  53.620  47.080  1.00  0.00           H
ATOM   4650 HD23 LEU A 357      68.670  52.640  45.870  1.00  0.00           H
ATOM   4651  C   LEU A 357      71.980  53.250  43.840  1.00  0.00           C
ATOM   4652  O   LEU A 357      71.480  52.790  42.820  1.00  0.00           O
ATOM   4653  N   GLY A 358      73.090  54.010  43.790  1.00  0.00           N
ATOM   4654  HN  GLY A 358      73.260  54.520  44.630  1.00  0.00           H
ATOM   4655  CA  GLY A 358      74.050  54.110  42.730  1.00  0.00           C
ATOM   4656  HA1 GLY A 358      74.990  54.500  43.090  1.00  0.00           H
ATOM   4657  HA2 GLY A 358      73.560  54.700  41.960  1.00  0.00           H
ATOM   4658  C   GLY A 358      74.490  52.860  42.040  1.00  0.00           C
ATOM   4659  O   GLY A 358      74.600  52.760  40.810  1.00  0.00           O
ATOM   4660  N   VAL A 359      74.820  51.790  42.790  1.00  0.00           N
ATOM   4661  HN  VAL A 359      74.880  51.870  43.780  1.00  0.00           H
ATOM   4662  CA  VAL A 359      74.940  50.460  42.300  1.00  0.00           C
ATOM   4663  HA  VAL A 359      75.590  50.410  41.440  1.00  0.00           H
ATOM   4664  CB  VAL A 359      75.650  49.630  43.340  1.00  0.00           C
ATOM   4665  HB  VAL A 359      75.120  49.680  44.310  1.00  0.00           H
ATOM   4666  CG1 VAL A 359      75.750  48.150  42.950  1.00  0.00           C
ATOM   4667 HG11 VAL A 359      76.230  48.040  41.950  1.00  0.00           H
ATOM   4668 HG12 VAL A 359      74.850  47.520  42.800  1.00  0.00           H
ATOM   4669 HG13 VAL A 359      76.410  47.580  43.650  1.00  0.00           H
ATOM   4670  CG2 VAL A 359      77.100  50.100  43.530  1.00  0.00           C
ATOM   4671 HG21 VAL A 359      77.640  49.450  44.250  1.00  0.00           H
ATOM   4672 HG22 VAL A 359      77.140  51.150  43.890  1.00  0.00           H
ATOM   4673 HG23 VAL A 359      77.600  50.220  42.550  1.00  0.00           H
ATOM   4674  C   VAL A 359      73.710  49.800  41.770  1.00  0.00           C
ATOM   4675  O   VAL A 359      73.740  49.260  40.660  1.00  0.00           O
ATOM   4676  N   SER A 360      72.560  49.980  42.440  1.00  0.00           N
ATOM   4677  HN  SER A 360      72.560  50.580  43.240  1.00  0.00           H
ATOM   4678  CA  SER A 360      71.270  49.420  42.210  1.00  0.00           C
ATOM   4679  HA  SER A 360      71.260  48.340  42.220  1.00  0.00           H
ATOM   4680  CB  SER A 360      70.330  49.690  43.390  1.00  0.00           C
ATOM   4681  HB1 SER A 360      69.950  50.740  43.410  1.00  0.00           H
ATOM   4682  HB2 SER A 360      70.880  49.400  44.310  1.00  0.00           H
ATOM   4683  OG  SER A 360      69.190  48.850  43.280  1.00  0.00           O
ATOM   4684  HG1 SER A 360      69.070  48.370  44.100  1.00  0.00           H
ATOM   4685  C   SER A 360      70.700  49.890  40.920  1.00  0.00           C
ATOM   4686  O   SER A 360      70.180  49.100  40.130  1.00  0.00           O
ATOM   4687  N   SER A 361      70.790  51.200  40.590  1.00  0.00           N
ATOM   4688  HN  SER A 361      71.080  51.790  41.350  1.00  0.00           H
ATOM   4689  CA  SER A 361      70.400  51.770  39.340  1.00  0.00           C
ATOM   4690  HA  SER A 361      69.330  51.630  39.270  1.00  0.00           H
ATOM   4691  CB  SER A 361      70.560  53.290  39.540  1.00  0.00           C
ATOM   4692  HB1 SER A 361      71.660  53.450  39.530  1.00  0.00           H
ATOM   4693  HB2 SER A 361      70.230  53.590  40.560  1.00  0.00           H
ATOM   4694  OG  SER A 361      69.910  54.020  38.510  1.00  0.00           O
ATOM   4695  HG1 SER A 361      70.450  54.030  37.720  1.00  0.00           H
ATOM   4696  C   SER A 361      71.040  51.210  38.120  1.00  0.00           C
ATOM   4697  O   SER A 361      70.370  50.970  37.110  1.00  0.00           O
ATOM   4698  N   GLN A 362      72.370  51.060  38.130  1.00  0.00           N
ATOM   4699  HN  GLN A 362      72.910  51.450  38.880  1.00  0.00           H
ATOM   4700  CA  GLN A 362      73.080  50.350  37.110  1.00  0.00           C
ATOM   4701  HA  GLN A 362      72.820  50.770  36.150  1.00  0.00           H
ATOM   4702  CB  GLN A 362      74.590  50.400  37.380  1.00  0.00           C
ATOM   4703  HB1 GLN A 362      75.210  49.660  36.830  1.00  0.00           H
ATOM   4704  HB2 GLN A 362      74.690  50.140  38.450  1.00  0.00           H
ATOM   4705  CG  GLN A 362      75.280  51.750  37.150  1.00  0.00           C
ATOM   4706  HG1 GLN A 362      76.360  51.640  37.390  1.00  0.00           H
ATOM   4707  HG2 GLN A 362      74.850  52.450  37.890  1.00  0.00           H
ATOM   4708  CD  GLN A 362      74.980  52.430  35.820  1.00  0.00           C
ATOM   4709  OE1 GLN A 362      73.950  53.080  35.640  1.00  0.00           O
ATOM   4710  NE2 GLN A 362      75.950  52.260  34.890  1.00  0.00           N
ATOM   4711 HE21 GLN A 362      75.720  52.600  33.970  1.00  0.00           H
ATOM   4712 HE22 GLN A 362      76.800  51.730  34.970  1.00  0.00           H
ATOM   4713  C   GLN A 362      72.670  48.920  36.950  1.00  0.00           C
ATOM   4714  O   GLN A 362      72.480  48.450  35.840  1.00  0.00           O
ATOM   4715  N   LEU A 363      72.550  48.150  38.050  1.00  0.00           N
ATOM   4716  HN  LEU A 363      72.680  48.540  38.960  1.00  0.00           H
ATOM   4717  CA  LEU A 363      72.300  46.740  37.960  1.00  0.00           C
ATOM   4718  HA  LEU A 363      73.030  46.340  37.270  1.00  0.00           H
ATOM   4719  CB  LEU A 363      72.770  45.930  39.180  1.00  0.00           C
ATOM   4720  HB1 LEU A 363      72.710  44.850  38.930  1.00  0.00           H
ATOM   4721  HB2 LEU A 363      72.090  46.260  39.990  1.00  0.00           H
ATOM   4722  CG  LEU A 363      74.230  46.070  39.660  1.00  0.00           C
ATOM   4723  HG  LEU A 363      74.320  47.070  40.150  1.00  0.00           H
ATOM   4724  CD1 LEU A 363      74.460  45.110  40.830  1.00  0.00           C
ATOM   4725 HD11 LEU A 363      74.020  45.400  41.810  1.00  0.00           H
ATOM   4726 HD12 LEU A 363      75.510  45.210  41.180  1.00  0.00           H
ATOM   4727 HD13 LEU A 363      74.140  44.060  40.640  1.00  0.00           H
ATOM   4728  CD2 LEU A 363      75.360  45.930  38.630  1.00  0.00           C
ATOM   4729 HD21 LEU A 363      76.290  46.150  39.200  1.00  0.00           H
ATOM   4730 HD22 LEU A 363      75.320  46.750  37.880  1.00  0.00           H
ATOM   4731 HD23 LEU A 363      75.450  44.920  38.180  1.00  0.00           H
ATOM   4732  C   LEU A 363      70.930  46.250  37.690  1.00  0.00           C
ATOM   4733  O   LEU A 363      70.790  45.110  37.220  1.00  0.00           O
ATOM   4734  N   VAL A 364      69.850  47.020  37.890  1.00  0.00           N
ATOM   4735  HN  VAL A 364      69.940  47.830  38.460  1.00  0.00           H
ATOM   4736  CA  VAL A 364      68.480  46.680  37.640  1.00  0.00           C
ATOM   4737  HA  VAL A 364      68.340  45.660  37.990  1.00  0.00           H
ATOM   4738  CB  VAL A 364      67.550  47.480  38.490  1.00  0.00           C
ATOM   4739  HB  VAL A 364      67.930  47.340  39.530  1.00  0.00           H
ATOM   4740  CG1 VAL A 364      67.540  48.960  38.060  1.00  0.00           C
ATOM   4741 HG11 VAL A 364      67.520  49.510  39.020  1.00  0.00           H
ATOM   4742 HG12 VAL A 364      66.610  49.270  37.530  1.00  0.00           H
ATOM   4743 HG13 VAL A 364      68.440  49.260  37.490  1.00  0.00           H
ATOM   4744  CG2 VAL A 364      66.090  46.990  38.580  1.00  0.00           C
ATOM   4745 HG21 VAL A 364      65.420  47.510  39.300  1.00  0.00           H
ATOM   4746 HG22 VAL A 364      66.250  45.930  38.850  1.00  0.00           H
ATOM   4747 HG23 VAL A 364      65.520  46.960  37.620  1.00  0.00           H
ATOM   4748  C   VAL A 364      68.140  46.720  36.190  1.00  0.00           C
ATOM   4749  O   VAL A 364      67.120  46.140  35.810  1.00  0.00           O
ATOM   4750  N   SER A 365      68.930  47.330  35.300  1.00  0.00           N
ATOM   4751  HN  SER A 365      69.830  47.710  35.490  1.00  0.00           H
ATOM   4752  CA  SER A 365      68.650  47.280  33.890  1.00  0.00           C
ATOM   4753  HA  SER A 365      67.580  47.290  33.760  1.00  0.00           H
ATOM   4754  CB  SER A 365      69.190  48.520  33.150  1.00  0.00           C
ATOM   4755  HB1 SER A 365      68.760  49.450  33.550  1.00  0.00           H
ATOM   4756  HB2 SER A 365      68.910  48.460  32.080  1.00  0.00           H
ATOM   4757  OG  SER A 365      70.590  48.730  33.250  1.00  0.00           O
ATOM   4758  HG1 SER A 365      70.570  49.570  33.720  1.00  0.00           H
ATOM   4759  C   SER A 365      69.240  46.040  33.310  1.00  0.00           C
ATOM   4760  O   SER A 365      69.190  45.870  32.090  1.00  0.00           O
ATOM   4761  N   ARG A 366      69.780  45.170  34.170  1.00  0.00           N
ATOM   4762  HN  ARG A 366      69.640  45.500  35.100  1.00  0.00           H
ATOM   4763  CA  ARG A 366      70.390  43.930  33.830  1.00  0.00           C
ATOM   4764  HA  ARG A 366      70.190  43.650  32.800  1.00  0.00           H
ATOM   4765  CB  ARG A 366      71.920  43.880  34.030  1.00  0.00           C
ATOM   4766  HB1 ARG A 366      72.310  42.840  34.070  1.00  0.00           H
ATOM   4767  HB2 ARG A 366      72.200  44.350  35.000  1.00  0.00           H
ATOM   4768  CG  ARG A 366      72.670  44.670  32.960  1.00  0.00           C
ATOM   4769  HG1 ARG A 366      73.730  44.800  33.280  1.00  0.00           H
ATOM   4770  HG2 ARG A 366      72.390  45.740  33.010  1.00  0.00           H
ATOM   4771  CD  ARG A 366      72.660  44.150  31.520  1.00  0.00           C
ATOM   4772  HD1 ARG A 366      73.380  44.600  30.810  1.00  0.00           H
ATOM   4773  HD2 ARG A 366      71.690  44.260  30.990  1.00  0.00           H
ATOM   4774  NE  ARG A 366      72.930  42.690  31.660  1.00  0.00           N
ATOM   4775  HE  ARG A 366      72.120  42.140  31.880  1.00  0.00           H
ATOM   4776  CZ  ARG A 366      74.150  42.080  31.680  1.00  0.00           C
ATOM   4777  NH1 ARG A 366      75.350  42.680  31.900  1.00  0.00           N
ATOM   4778 HH11 ARG A 366      75.240  43.660  32.030  1.00  0.00           H
ATOM   4779 HH12 ARG A 366      76.020  42.150  32.420  1.00  0.00           H
ATOM   4780  NH2 ARG A 366      74.110  40.720  31.800  1.00  0.00           N
ATOM   4781 HH21 ARG A 366      73.300  40.130  31.780  1.00  0.00           H
ATOM   4782 HH22 ARG A 366      74.940  40.200  32.040  1.00  0.00           H
ATOM   4783  C   ARG A 366      69.700  42.890  34.650  1.00  0.00           C
ATOM   4784  O   ARG A 366      69.080  42.000  34.060  1.00  0.00           O
ATOM   4785  N   PHE A 367      69.890  42.810  35.970  1.00  0.00           N
ATOM   4786  HN  PHE A 367      70.380  43.590  36.360  1.00  0.00           H
ATOM   4787  CA  PHE A 367      69.470  41.770  36.860  1.00  0.00           C
ATOM   4788  HA  PHE A 367      69.390  40.950  36.160  1.00  0.00           H
ATOM   4789  CB  PHE A 367      70.560  41.440  37.900  1.00  0.00           C
ATOM   4790  HB1 PHE A 367      70.300  40.480  38.400  1.00  0.00           H
ATOM   4791  HB2 PHE A 367      70.610  42.200  38.710  1.00  0.00           H
ATOM   4792  CG  PHE A 367      71.810  41.270  37.110  1.00  0.00           C
ATOM   4793  CD1 PHE A 367      72.750  42.270  37.190  1.00  0.00           C
ATOM   4794  HD1 PHE A 367      72.530  43.090  37.850  1.00  0.00           H
ATOM   4795  CE1 PHE A 367      73.960  42.160  36.540  1.00  0.00           C
ATOM   4796  HE1 PHE A 367      74.730  42.910  36.680  1.00  0.00           H
ATOM   4797  CZ  PHE A 367      74.170  41.150  35.630  1.00  0.00           C
ATOM   4798  HZ  PHE A 367      75.150  41.010  35.200  1.00  0.00           H
ATOM   4799  CD2 PHE A 367      72.040  40.220  36.260  1.00  0.00           C
ATOM   4800  HD2 PHE A 367      71.350  39.410  36.040  1.00  0.00           H
ATOM   4801  CE2 PHE A 367      73.200  40.170  35.520  1.00  0.00           C
ATOM   4802  HE2 PHE A 367      73.390  39.330  34.860  1.00  0.00           H
ATOM   4803  C   PHE A 367      68.120  41.930  37.480  1.00  0.00           C
ATOM   4804  O   PHE A 367      67.720  43.060  37.760  1.00  0.00           O
ATOM   4805  N   SER A 368      67.420  40.820  37.780  1.00  0.00           N
ATOM   4806  HN  SER A 368      67.820  39.920  37.610  1.00  0.00           H
ATOM   4807  CA  SER A 368      66.040  40.870  38.120  1.00  0.00           C
ATOM   4808  HA  SER A 368      65.530  41.330  37.290  1.00  0.00           H
ATOM   4809  CB  SER A 368      65.570  39.400  38.140  1.00  0.00           C
ATOM   4810  HB1 SER A 368      66.060  38.750  38.890  1.00  0.00           H
ATOM   4811  HB2 SER A 368      65.720  38.840  37.200  1.00  0.00           H
ATOM   4812  OG  SER A 368      64.170  39.300  38.370  1.00  0.00           O
ATOM   4813  HG1 SER A 368      63.820  38.480  38.010  1.00  0.00           H
ATOM   4814  C   SER A 368      65.650  41.670  39.320  1.00  0.00           C
ATOM   4815  O   SER A 368      66.410  41.720  40.280  1.00  0.00           O
ATOM   4816  N   PRO A 369      64.480  42.230  39.420  1.00  0.00           N
ATOM   4817  CD  PRO A 369      63.660  42.650  38.290  1.00  0.00           C
ATOM   4818  HD1 PRO A 369      63.140  41.720  37.990  1.00  0.00           H
ATOM   4819  HD2 PRO A 369      64.190  43.070  37.400  1.00  0.00           H
ATOM   4820  CA  PRO A 369      63.990  42.920  40.580  1.00  0.00           C
ATOM   4821  HA  PRO A 369      64.640  43.760  40.770  1.00  0.00           H
ATOM   4822  CB  PRO A 369      62.620  43.440  40.180  1.00  0.00           C
ATOM   4823  HB1 PRO A 369      62.280  44.270  40.840  1.00  0.00           H
ATOM   4824  HB2 PRO A 369      61.860  42.640  40.280  1.00  0.00           H
ATOM   4825  CG  PRO A 369      62.820  43.870  38.710  1.00  0.00           C
ATOM   4826  HG1 PRO A 369      61.820  43.890  38.230  1.00  0.00           H
ATOM   4827  HG2 PRO A 369      63.390  44.820  38.610  1.00  0.00           H
ATOM   4828  C   PRO A 369      63.960  42.050  41.790  1.00  0.00           C
ATOM   4829  O   PRO A 369      64.150  42.630  42.860  1.00  0.00           O
ATOM   4830  N   ARG A 370      63.660  40.740  41.620  1.00  0.00           N
ATOM   4831  HN  ARG A 370      63.310  40.430  40.730  1.00  0.00           H
ATOM   4832  CA  ARG A 370      63.790  39.770  42.660  1.00  0.00           C
ATOM   4833  HA  ARG A 370      63.400  40.330  43.500  1.00  0.00           H
ATOM   4834  CB  ARG A 370      62.850  38.580  42.410  1.00  0.00           C
ATOM   4835  HB1 ARG A 370      61.840  38.940  42.710  1.00  0.00           H
ATOM   4836  HB2 ARG A 370      63.070  37.860  43.240  1.00  0.00           H
ATOM   4837  CG  ARG A 370      62.830  37.960  41.010  1.00  0.00           C
ATOM   4838  HG1 ARG A 370      63.840  37.620  40.720  1.00  0.00           H
ATOM   4839  HG2 ARG A 370      62.530  38.740  40.280  1.00  0.00           H
ATOM   4840  CD  ARG A 370      61.760  36.870  41.030  1.00  0.00           C
ATOM   4841  HD1 ARG A 370      60.830  37.390  41.350  1.00  0.00           H
ATOM   4842  HD2 ARG A 370      61.960  36.090  41.790  1.00  0.00           H
ATOM   4843  NE  ARG A 370      61.630  36.220  39.690  1.00  0.00           N
ATOM   4844  HE  ARG A 370      62.410  36.230  39.070  1.00  0.00           H
ATOM   4845  CZ  ARG A 370      60.520  35.640  39.140  1.00  0.00           C
ATOM   4846  NH1 ARG A 370      59.340  35.490  39.810  1.00  0.00           N
ATOM   4847 HH11 ARG A 370      58.560  35.030  39.390  1.00  0.00           H
ATOM   4848 HH12 ARG A 370      59.220  35.820  40.740  1.00  0.00           H
ATOM   4849  NH2 ARG A 370      60.550  35.070  37.910  1.00  0.00           N
ATOM   4850 HH21 ARG A 370      61.420  35.060  37.410  1.00  0.00           H
ATOM   4851 HH22 ARG A 370      59.700  34.870  37.430  1.00  0.00           H
ATOM   4852  C   ARG A 370      65.150  39.330  43.080  1.00  0.00           C
ATOM   4853  O   ARG A 370      65.480  39.200  44.250  1.00  0.00           O
ATOM   4854  N   VAL A 371      66.110  39.280  42.130  1.00  0.00           N
ATOM   4855  HN  VAL A 371      65.900  39.740  41.270  1.00  0.00           H
ATOM   4856  CA  VAL A 371      67.480  39.050  42.470  1.00  0.00           C
ATOM   4857  HA  VAL A 371      67.560  38.180  43.090  1.00  0.00           H
ATOM   4858  CB  VAL A 371      68.260  38.800  41.210  1.00  0.00           C
ATOM   4859  HB  VAL A 371      68.100  39.540  40.390  1.00  0.00           H
ATOM   4860  CG1 VAL A 371      69.790  38.920  41.300  1.00  0.00           C
ATOM   4861 HG11 VAL A 371      70.130  38.520  42.280  1.00  0.00           H
ATOM   4862 HG12 VAL A 371      70.150  39.970  41.210  1.00  0.00           H
ATOM   4863 HG13 VAL A 371      70.300  38.360  40.490  1.00  0.00           H
ATOM   4864  CG2 VAL A 371      67.940  37.410  40.650  1.00  0.00           C
ATOM   4865 HG21 VAL A 371      66.860  37.270  40.470  1.00  0.00           H
ATOM   4866 HG22 VAL A 371      68.320  36.570  41.270  1.00  0.00           H
ATOM   4867 HG23 VAL A 371      68.580  37.250  39.750  1.00  0.00           H
ATOM   4868  C   VAL A 371      68.130  40.090  43.320  1.00  0.00           C
ATOM   4869  O   VAL A 371      68.860  39.750  44.250  1.00  0.00           O
ATOM   4870  N   LEU A 372      67.890  41.370  42.990  1.00  0.00           N
ATOM   4871  HN  LEU A 372      67.350  41.500  42.160  1.00  0.00           H
ATOM   4872  CA  LEU A 372      68.630  42.450  43.570  1.00  0.00           C
ATOM   4873  HA  LEU A 372      69.600  42.090  43.880  1.00  0.00           H
ATOM   4874  CB  LEU A 372      68.750  43.570  42.520  1.00  0.00           C
ATOM   4875  HB1 LEU A 372      69.220  44.450  43.020  1.00  0.00           H
ATOM   4876  HB2 LEU A 372      67.760  43.770  42.080  1.00  0.00           H
ATOM   4877  CG  LEU A 372      69.510  43.300  41.210  1.00  0.00           C
ATOM   4878  HG  LEU A 372      68.960  42.540  40.610  1.00  0.00           H
ATOM   4879  CD1 LEU A 372      69.610  44.680  40.530  1.00  0.00           C
ATOM   4880 HD11 LEU A 372      70.060  44.640  39.520  1.00  0.00           H
ATOM   4881 HD12 LEU A 372      70.320  45.320  41.100  1.00  0.00           H
ATOM   4882 HD13 LEU A 372      68.560  45.030  40.450  1.00  0.00           H
ATOM   4883  CD2 LEU A 372      70.940  42.750  41.390  1.00  0.00           C
ATOM   4884 HD21 LEU A 372      70.950  41.680  41.700  1.00  0.00           H
ATOM   4885 HD22 LEU A 372      71.460  43.260  42.220  1.00  0.00           H
ATOM   4886 HD23 LEU A 372      71.470  42.800  40.420  1.00  0.00           H
ATOM   4887  C   LEU A 372      68.020  42.910  44.850  1.00  0.00           C
ATOM   4888  O   LEU A 372      68.740  43.490  45.660  1.00  0.00           O
ATOM   4889  N   THR A 373      66.710  42.660  45.050  1.00  0.00           N
ATOM   4890  HN  THR A 373      66.190  42.340  44.260  1.00  0.00           H
ATOM   4891  CA  THR A 373      65.880  42.790  46.200  1.00  0.00           C
ATOM   4892  HA  THR A 373      66.000  43.820  46.500  1.00  0.00           H
ATOM   4893  CB  THR A 373      64.440  42.560  45.880  1.00  0.00           C
ATOM   4894  HB  THR A 373      64.360  41.710  45.170  1.00  0.00           H
ATOM   4895  OG1 THR A 373      63.790  43.700  45.330  1.00  0.00           O
ATOM   4896  HG1 THR A 373      63.460  43.490  44.460  1.00  0.00           H
ATOM   4897  CG2 THR A 373      63.670  42.240  47.170  1.00  0.00           C
ATOM   4898 HG21 THR A 373      63.860  41.180  47.470  1.00  0.00           H
ATOM   4899 HG22 THR A 373      62.590  42.370  46.930  1.00  0.00           H
ATOM   4900 HG23 THR A 373      63.850  42.910  48.030  1.00  0.00           H
ATOM   4901  C   THR A 373      66.450  41.940  47.290  1.00  0.00           C
ATOM   4902  O   THR A 373      66.700  42.450  48.380  1.00  0.00           O
ATOM   4903  N   ILE A 374      66.610  40.660  46.900  1.00  0.00           N
ATOM   4904  HN  ILE A 374      66.560  40.280  45.980  1.00  0.00           H
ATOM   4905  CA  ILE A 374      67.220  39.710  47.790  1.00  0.00           C
ATOM   4906  HA  ILE A 374      66.810  39.960  48.760  1.00  0.00           H
ATOM   4907  CB  ILE A 374      66.860  38.330  47.330  1.00  0.00           C
ATOM   4908  HB  ILE A 374      67.270  38.140  46.320  1.00  0.00           H
ATOM   4909  CG2 ILE A 374      67.490  37.390  48.370  1.00  0.00           C
ATOM   4910 HG21 ILE A 374      68.560  37.110  48.240  1.00  0.00           H
ATOM   4911 HG22 ILE A 374      66.950  36.420  48.370  1.00  0.00           H
ATOM   4912 HG23 ILE A 374      67.520  37.860  49.370  1.00  0.00           H
ATOM   4913  CG1 ILE A 374      65.340  38.180  47.160  1.00  0.00           C
ATOM   4914 HG11 ILE A 374      64.840  39.000  46.600  1.00  0.00           H
ATOM   4915 HG12 ILE A 374      64.940  38.170  48.200  1.00  0.00           H
ATOM   4916  CD  ILE A 374      64.930  36.860  46.520  1.00  0.00           C
ATOM   4917  HD1 ILE A 374      63.840  36.710  46.670  1.00  0.00           H
ATOM   4918  HD2 ILE A 374      65.500  36.100  47.100  1.00  0.00           H
ATOM   4919  HD3 ILE A 374      65.200  36.860  45.440  1.00  0.00           H
ATOM   4920  C   ILE A 374      68.690  39.900  47.930  1.00  0.00           C
ATOM   4921  O   ILE A 374      69.280  39.820  49.010  1.00  0.00           O
ATOM   4922  N   GLY A 375      69.410  40.160  46.820  1.00  0.00           N
ATOM   4923  HN  GLY A 375      68.980  40.120  45.920  1.00  0.00           H
ATOM   4924  CA  GLY A 375      70.840  40.250  46.860  1.00  0.00           C
ATOM   4925  HA1 GLY A 375      71.150  40.390  45.830  1.00  0.00           H
ATOM   4926  HA2 GLY A 375      71.200  39.360  47.360  1.00  0.00           H
ATOM   4927  C   GLY A 375      71.420  41.360  47.670  1.00  0.00           C
ATOM   4928  O   GLY A 375      72.400  41.100  48.370  1.00  0.00           O
ATOM   4929  N   GLY A 376      70.820  42.560  47.760  1.00  0.00           N
ATOM   4930  HN  GLY A 376      70.080  42.670  47.100  1.00  0.00           H
ATOM   4931  CA  GLY A 376      71.060  43.510  48.800  1.00  0.00           C
ATOM   4932  HA1 GLY A 376      70.540  44.390  48.460  1.00  0.00           H
ATOM   4933  HA2 GLY A 376      72.110  43.620  49.050  1.00  0.00           H
ATOM   4934  C   GLY A 376      70.370  43.190  50.080  1.00  0.00           C
ATOM   4935  O   GLY A 376      70.960  43.400  51.150  1.00  0.00           O
ATOM   4936  N   GLY A 377      69.180  42.570  50.120  1.00  0.00           N
ATOM   4937  HN  GLY A 377      68.710  42.370  49.270  1.00  0.00           H
ATOM   4938  CA  GLY A 377      68.480  42.240  51.320  1.00  0.00           C
ATOM   4939  HA1 GLY A 377      67.600  41.760  50.900  1.00  0.00           H
ATOM   4940  HA2 GLY A 377      68.300  43.110  51.930  1.00  0.00           H
ATOM   4941  C   GLY A 377      69.210  41.260  52.180  1.00  0.00           C
ATOM   4942  O   GLY A 377      69.050  41.260  53.400  1.00  0.00           O
ATOM   4943  N   TYR A 378      70.040  40.380  51.590  1.00  0.00           N
ATOM   4944  HN  TYR A 378      70.080  40.170  50.610  1.00  0.00           H
ATOM   4945  CA  TYR A 378      70.940  39.600  52.380  1.00  0.00           C
ATOM   4946  HA  TYR A 378      70.400  38.980  53.070  1.00  0.00           H
ATOM   4947  CB  TYR A 378      71.820  38.650  51.550  1.00  0.00           C
ATOM   4948  HB1 TYR A 378      72.450  38.040  52.240  1.00  0.00           H
ATOM   4949  HB2 TYR A 378      72.460  39.310  50.930  1.00  0.00           H
ATOM   4950  CG  TYR A 378      71.140  37.660  50.670  1.00  0.00           C
ATOM   4951  CD1 TYR A 378      70.200  36.830  51.230  1.00  0.00           C
ATOM   4952  HD1 TYR A 378      69.930  36.950  52.260  1.00  0.00           H
ATOM   4953  CE1 TYR A 378      69.570  35.830  50.510  1.00  0.00           C
ATOM   4954  HE1 TYR A 378      68.820  35.180  50.940  1.00  0.00           H
ATOM   4955  CZ  TYR A 378      70.130  35.540  49.300  1.00  0.00           C
ATOM   4956  OH  TYR A 378      69.650  34.550  48.410  1.00  0.00           O
ATOM   4957  HH  TYR A 378      68.990  34.050  48.910  1.00  0.00           H
ATOM   4958  CD2 TYR A 378      71.530  37.550  49.350  1.00  0.00           C
ATOM   4959  HD2 TYR A 378      72.320  38.120  48.880  1.00  0.00           H
ATOM   4960  CE2 TYR A 378      70.990  36.450  48.730  1.00  0.00           C
ATOM   4961  HE2 TYR A 378      71.390  36.150  47.770  1.00  0.00           H
ATOM   4962  C   TYR A 378      71.880  40.370  53.250  1.00  0.00           C
ATOM   4963  O   TYR A 378      72.120  39.930  54.370  1.00  0.00           O
ATOM   4964  N   LEU A 379      72.420  41.530  52.830  1.00  0.00           N
ATOM   4965  HN  LEU A 379      72.190  41.960  51.960  1.00  0.00           H
ATOM   4966  CA  LEU A 379      73.360  42.270  53.620  1.00  0.00           C
ATOM   4967  HA  LEU A 379      74.120  41.560  53.920  1.00  0.00           H
ATOM   4968  CB  LEU A 379      74.060  43.270  52.700  1.00  0.00           C
ATOM   4969  HB1 LEU A 379      74.960  43.710  53.170  1.00  0.00           H
ATOM   4970  HB2 LEU A 379      73.430  44.180  52.540  1.00  0.00           H
ATOM   4971  CG  LEU A 379      74.500  42.740  51.320  1.00  0.00           C
ATOM   4972  HG  LEU A 379      73.570  42.500  50.770  1.00  0.00           H
ATOM   4973  CD1 LEU A 379      75.050  43.930  50.520  1.00  0.00           C
ATOM   4974 HD11 LEU A 379      75.440  43.570  49.540  1.00  0.00           H
ATOM   4975 HD12 LEU A 379      75.770  44.480  51.150  1.00  0.00           H
ATOM   4976 HD13 LEU A 379      74.190  44.620  50.370  1.00  0.00           H
ATOM   4977  CD2 LEU A 379      75.520  41.590  51.310  1.00  0.00           C
ATOM   4978 HD21 LEU A 379      75.020  40.750  51.850  1.00  0.00           H
ATOM   4979 HD22 LEU A 379      76.480  41.780  51.830  1.00  0.00           H
ATOM   4980 HD23 LEU A 379      75.720  41.280  50.260  1.00  0.00           H
ATOM   4981  C   LEU A 379      72.700  42.870  54.810  1.00  0.00           C
ATOM   4982  O   LEU A 379      73.220  42.870  55.920  1.00  0.00           O
ATOM   4983  N   LEU A 380      71.520  43.480  54.580  1.00  0.00           N
ATOM   4984  HN  LEU A 380      71.210  43.570  53.640  1.00  0.00           H
ATOM   4985  CA  LEU A 380      70.620  43.900  55.610  1.00  0.00           C
ATOM   4986  HA  LEU A 380      71.140  44.620  56.220  1.00  0.00           H
ATOM   4987  CB  LEU A 380      69.520  44.710  54.900  1.00  0.00           C
ATOM   4988  HB1 LEU A 380      68.910  44.120  54.180  1.00  0.00           H
ATOM   4989  HB2 LEU A 380      70.050  45.440  54.270  1.00  0.00           H
ATOM   4990  CG  LEU A 380      68.520  45.480  55.780  1.00  0.00           C
ATOM   4991  HG  LEU A 380      68.080  44.840  56.580  1.00  0.00           H
ATOM   4992  CD1 LEU A 380      69.170  46.590  56.630  1.00  0.00           C
ATOM   4993 HD11 LEU A 380      69.780  47.330  56.070  1.00  0.00           H
ATOM   4994 HD12 LEU A 380      69.740  45.960  57.350  1.00  0.00           H
ATOM   4995 HD13 LEU A 380      68.410  47.150  57.220  1.00  0.00           H
ATOM   4996  CD2 LEU A 380      67.290  45.930  54.980  1.00  0.00           C
ATOM   4997 HD21 LEU A 380      66.710  46.720  55.510  1.00  0.00           H
ATOM   4998 HD22 LEU A 380      66.610  45.080  54.780  1.00  0.00           H
ATOM   4999 HD23 LEU A 380      67.610  46.210  53.950  1.00  0.00           H
ATOM   5000  C   LEU A 380      70.210  42.810  56.540  1.00  0.00           C
ATOM   5001  O   LEU A 380      70.150  43.090  57.730  1.00  0.00           O
ATOM   5002  N   PHE A 381      69.870  41.620  56.000  1.00  0.00           N
ATOM   5003  HN  PHE A 381      69.820  41.520  55.010  1.00  0.00           H
ATOM   5004  CA  PHE A 381      69.420  40.530  56.810  1.00  0.00           C
ATOM   5005  HA  PHE A 381      68.540  40.920  57.310  1.00  0.00           H
ATOM   5006  CB  PHE A 381      68.910  39.350  55.970  1.00  0.00           C
ATOM   5007  HB1 PHE A 381      69.810  39.020  55.410  1.00  0.00           H
ATOM   5008  HB2 PHE A 381      68.140  39.760  55.290  1.00  0.00           H
ATOM   5009  CG  PHE A 381      68.380  38.210  56.790  1.00  0.00           C
ATOM   5010  CD1 PHE A 381      67.100  38.270  57.300  1.00  0.00           C
ATOM   5011  HD1 PHE A 381      66.420  39.090  57.150  1.00  0.00           H
ATOM   5012  CE1 PHE A 381      66.650  37.180  58.020  1.00  0.00           C
ATOM   5013  HE1 PHE A 381      65.660  37.150  58.440  1.00  0.00           H
ATOM   5014  CZ  PHE A 381      67.390  36.030  58.100  1.00  0.00           C
ATOM   5015  HZ  PHE A 381      67.170  35.220  58.780  1.00  0.00           H
ATOM   5016  CD2 PHE A 381      69.140  37.070  56.860  1.00  0.00           C
ATOM   5017  HD2 PHE A 381      70.200  37.060  56.640  1.00  0.00           H
ATOM   5018  CE2 PHE A 381      68.690  36.040  57.650  1.00  0.00           C
ATOM   5019  HE2 PHE A 381      69.250  35.110  57.630  1.00  0.00           H
ATOM   5020  C   PHE A 381      70.390  40.190  57.880  1.00  0.00           C
ATOM   5021  O   PHE A 381      70.120  40.190  59.080  1.00  0.00           O
ATOM   5022  N   GLY A 382      71.650  40.020  57.440  1.00  0.00           N
ATOM   5023  HN  GLY A 382      71.880  40.110  56.470  1.00  0.00           H
ATOM   5024  CA  GLY A 382      72.790  39.660  58.230  1.00  0.00           C
ATOM   5025  HA1 GLY A 382      73.640  39.550  57.580  1.00  0.00           H
ATOM   5026  HA2 GLY A 382      72.620  38.750  58.780  1.00  0.00           H
ATOM   5027  C   GLY A 382      73.030  40.740  59.230  1.00  0.00           C
ATOM   5028  O   GLY A 382      73.240  40.460  60.410  1.00  0.00           O
ATOM   5029  N   ALA A 383      73.030  42.050  58.930  1.00  0.00           N
ATOM   5030  HN  ALA A 383      73.020  42.280  57.960  1.00  0.00           H
ATOM   5031  CA  ALA A 383      73.210  43.140  59.840  1.00  0.00           C
ATOM   5032  HA  ALA A 383      74.210  43.060  60.250  1.00  0.00           H
ATOM   5033  CB  ALA A 383      73.230  44.490  59.100  1.00  0.00           C
ATOM   5034  HB1 ALA A 383      73.280  45.320  59.840  1.00  0.00           H
ATOM   5035  HB2 ALA A 383      72.310  44.610  58.500  1.00  0.00           H
ATOM   5036  HB3 ALA A 383      74.100  44.600  58.420  1.00  0.00           H
ATOM   5037  C   ALA A 383      72.290  43.170  61.010  1.00  0.00           C
ATOM   5038  O   ALA A 383      72.700  43.360  62.150  1.00  0.00           O
ATOM   5039  N   MET A 384      70.970  43.050  60.770  1.00  0.00           N
ATOM   5040  HN  MET A 384      70.590  42.950  59.850  1.00  0.00           H
ATOM   5041  CA  MET A 384      69.950  43.100  61.770  1.00  0.00           C
ATOM   5042  HA  MET A 384      70.030  44.080  62.240  1.00  0.00           H
ATOM   5043  CB  MET A 384      68.540  42.870  61.210  1.00  0.00           C
ATOM   5044  HB1 MET A 384      67.830  42.700  62.040  1.00  0.00           H
ATOM   5045  HB2 MET A 384      68.740  42.000  60.550  1.00  0.00           H
ATOM   5046  CG  MET A 384      68.020  44.000  60.310  1.00  0.00           C
ATOM   5047  HG1 MET A 384      68.700  44.040  59.440  1.00  0.00           H
ATOM   5048  HG2 MET A 384      67.990  44.940  60.910  1.00  0.00           H
ATOM   5049  SD  MET A 384      66.350  43.820  59.600  1.00  0.00           S
ATOM   5050  CE  MET A 384      66.820  42.570  58.370  1.00  0.00           C
ATOM   5051  HE1 MET A 384      66.810  41.630  58.970  1.00  0.00           H
ATOM   5052  HE2 MET A 384      67.800  42.760  57.880  1.00  0.00           H
ATOM   5053  HE3 MET A 384      66.020  42.410  57.610  1.00  0.00           H
ATOM   5054  C   MET A 384      70.230  42.090  62.830  1.00  0.00           C
ATOM   5055  O   MET A 384      70.310  42.380  64.030  1.00  0.00           O
ATOM   5056  N   LEU A 385      70.540  40.880  62.360  1.00  0.00           N
ATOM   5057  HN  LEU A 385      70.480  40.700  61.380  1.00  0.00           H
ATOM   5058  CA  LEU A 385      70.920  39.760  63.170  1.00  0.00           C
ATOM   5059  HA  LEU A 385      70.080  39.520  63.810  1.00  0.00           H
ATOM   5060  CB  LEU A 385      71.050  38.460  62.360  1.00  0.00           C
ATOM   5061  HB1 LEU A 385      71.280  37.630  63.060  1.00  0.00           H
[truncated: 184,714 more chars]
