# Supplementary material for: Structure and inhibition mechanisms of Mycobacterium tuberculosis essential transporter efflux protein A
Source: Nat Commun. 2025 Apr 1;16:3139. doi: 10.1038/s41467-025-58133-6 (PMC11961569; doi:10.1038/s41467-025-58133-6)
Supplement: Supplementary file 3 — Supplementary Data 1 [file 41467_2025_58133_MOESM3_ESM.zip › supplemental_computational_details/traj_3/initial_coordinate_production_rep3.pdb]

REMARK    THIS IS A SIMULATION BOX
CRYST1  117.221  117.221  112.860  90.00  90.00  90.00 P 1           1
MODEL        1
ATOM      1  N   ARG    49      74.490  73.470  34.440  1.00  0.00            
ATOM      2  HT1 ARG    49      74.980  73.440  35.360  1.00  0.00            
ATOM      3  HT2 ARG    49      73.850  74.290  34.350  1.00  0.00            
ATOM      4  HT3 ARG    49      75.240  73.540  33.710  1.00  0.00            
ATOM      5  CA  ARG    49      73.730  72.210  34.290  1.00  0.00            
ATOM      6  HA  ARG    49      73.390  72.190  33.260  1.00  0.00            
ATOM      7  CB  ARG    49      74.640  71.010  34.560  1.00  0.00            
ATOM      8  HB1 ARG    49      74.840  71.070  35.650  1.00  0.00            
ATOM      9  HB2 ARG    49      75.670  71.100  34.140  1.00  0.00            
ATOM     10  CG  ARG    49      74.050  69.730  33.970  1.00  0.00            
ATOM     11  HG1 ARG    49      73.790  69.930  32.900  1.00  0.00            
ATOM     12  HG2 ARG    49      73.070  69.710  34.490  1.00  0.00            
ATOM     13  CD  ARG    49      75.010  68.550  34.150  1.00  0.00            
ATOM     14  HD1 ARG    49      75.290  68.500  35.220  1.00  0.00            
ATOM     15  HD2 ARG    49      75.900  68.620  33.480  1.00  0.00            
ATOM     16  NE  ARG    49      74.150  67.370  33.890  1.00  0.00            
ATOM     17  HE  ARG    49      73.260  67.430  33.450  1.00  0.00            
ATOM     18  CZ  ARG    49      74.640  66.090  33.980  1.00  0.00            
ATOM     19  NH1 ARG    49      75.960  65.750  34.070  1.00  0.00            
ATOM     20 HH11 ARG    49      76.610  66.480  34.280  1.00  0.00            
ATOM     21 HH12 ARG    49      76.400  64.910  33.770  1.00  0.00            
ATOM     22  NH2 ARG    49      73.720  65.160  33.600  1.00  0.00            
ATOM     23 HH21 ARG    49      74.050  64.210  33.670  1.00  0.00            
ATOM     24 HH22 ARG    49      72.790  65.480  33.750  1.00  0.00            
ATOM     25  C   ARG    49      72.610  72.280  35.270  1.00  0.00            
ATOM     26  O   ARG    49      72.890  72.430  36.460  1.00  0.00            
ATOM     27  N   SER    50      71.340  72.130  34.860  1.00  0.00            
ATOM     28  HN  SER    50      71.180  72.060  33.880  1.00  0.00            
ATOM     29  CA  SER    50      70.220  72.560  35.650  1.00  0.00            
ATOM     30  HA  SER    50      70.490  73.330  36.350  1.00  0.00            
ATOM     31  CB  SER    50      69.130  73.100  34.720  1.00  0.00            
ATOM     32  HB1 SER    50      68.400  73.670  35.330  1.00  0.00            
ATOM     33  HB2 SER    50      68.630  72.280  34.160  1.00  0.00            
ATOM     34  OG  SER    50      69.640  74.130  33.880  1.00  0.00            
ATOM     35  HG1 SER    50      70.200  74.710  34.410  1.00  0.00            
ATOM     36  C   SER    50      69.640  71.410  36.410  1.00  0.00            
ATOM     37  O   SER    50      68.800  71.680  37.270  1.00  0.00            
ATOM     38  N   PHE    51      70.170  70.190  36.240  1.00  0.00            
ATOM     39  HN  PHE    51      70.910  70.130  35.580  1.00  0.00            
ATOM     40  CA  PHE    51      69.740  69.010  36.930  1.00  0.00            
ATOM     41  HA  PHE    51      68.700  68.820  36.720  1.00  0.00            
ATOM     42  CB  PHE    51      70.590  67.880  36.310  1.00  0.00            
ATOM     43  HB1 PHE    51      71.630  68.250  36.400  1.00  0.00            
ATOM     44  HB2 PHE    51      70.350  67.650  35.250  1.00  0.00            
ATOM     45  CG  PHE    51      70.550  66.530  36.930  1.00  0.00            
ATOM     46  CD1 PHE    51      71.370  66.180  37.980  1.00  0.00            
ATOM     47  HD1 PHE    51      72.220  66.820  38.200  1.00  0.00            
ATOM     48  CE1 PHE    51      71.220  65.030  38.700  1.00  0.00            
ATOM     49  HE1 PHE    51      71.900  64.980  39.550  1.00  0.00            
ATOM     50  CZ  PHE    51      70.130  64.230  38.470  1.00  0.00            
ATOM     51  HZ  PHE    51      69.910  63.340  39.050  1.00  0.00            
ATOM     52  CD2 PHE    51      69.470  65.700  36.760  1.00  0.00            
ATOM     53  HD2 PHE    51      68.640  65.960  36.110  1.00  0.00            
ATOM     54  CE2 PHE    51      69.220  64.560  37.490  1.00  0.00            
ATOM     55  HE2 PHE    51      68.330  63.990  37.290  1.00  0.00            
ATOM     56  C   PHE    51      69.750  69.140  38.410  1.00  0.00            
ATOM     57  O   PHE    51      68.760  68.780  39.050  1.00  0.00            
ATOM     58  N   ILE    52      70.840  69.670  38.980  1.00  0.00            
ATOM     59  HN  ILE    52      71.640  69.990  38.470  1.00  0.00            
ATOM     60  CA  ILE    52      70.960  69.820  40.390  1.00  0.00            
ATOM     61  HA  ILE    52      70.840  68.830  40.820  1.00  0.00            
ATOM     62  CB  ILE    52      72.380  70.200  40.700  1.00  0.00            
ATOM     63  HB  ILE    52      73.020  69.420  40.220  1.00  0.00            
ATOM     64  CG2 ILE    52      72.850  71.560  40.160  1.00  0.00            
ATOM     65 HG21 ILE    52      72.370  72.480  40.570  1.00  0.00            
ATOM     66 HG22 ILE    52      72.670  71.700  39.070  1.00  0.00            
ATOM     67 HG23 ILE    52      73.930  71.540  40.420  1.00  0.00            
ATOM     68  CG1 ILE    52      72.790  70.040  42.170  1.00  0.00            
ATOM     69 HG11 ILE    52      72.370  70.880  42.770  1.00  0.00            
ATOM     70 HG12 ILE    52      73.890  70.120  42.310  1.00  0.00            
ATOM     71  CD  ILE    52      72.430  68.660  42.710  1.00  0.00            
ATOM     72  HD1 ILE    52      72.610  67.830  42.010  1.00  0.00            
ATOM     73  HD2 ILE    52      71.350  68.680  42.980  1.00  0.00            
ATOM     74  HD3 ILE    52      73.030  68.340  43.580  1.00  0.00            
ATOM     75  C   ILE    52      69.950  70.690  41.050  1.00  0.00            
ATOM     76  O   ILE    52      69.360  70.280  42.050  1.00  0.00            
ATOM     77  N   ALA    53      69.620  71.850  40.460  1.00  0.00            
ATOM     78  HN  ALA    53      70.140  72.010  39.620  1.00  0.00            
ATOM     79  CA  ALA    53      68.500  72.640  40.870  1.00  0.00            
ATOM     80  HA  ALA    53      68.670  72.860  41.920  1.00  0.00            
ATOM     81  CB  ALA    53      68.500  73.980  40.110  1.00  0.00            
ATOM     82  HB1 ALA    53      67.720  74.620  40.580  1.00  0.00            
ATOM     83  HB2 ALA    53      68.240  73.930  39.030  1.00  0.00            
ATOM     84  HB3 ALA    53      69.470  74.520  40.080  1.00  0.00            
ATOM     85  C   ALA    53      67.150  72.040  40.790  1.00  0.00            
ATOM     86  O   ALA    53      66.310  72.290  41.670  1.00  0.00            
ATOM     87  N   ALA    54      66.870  71.300  39.710  1.00  0.00            
ATOM     88  HN  ALA    54      67.520  71.370  38.950  1.00  0.00            
ATOM     89  CA  ALA    54      65.660  70.580  39.450  1.00  0.00            
ATOM     90  HA  ALA    54      64.770  71.180  39.370  1.00  0.00            
ATOM     91  CB  ALA    54      65.810  69.860  38.090  1.00  0.00            
ATOM     92  HB1 ALA    54      64.910  69.310  37.760  1.00  0.00            
ATOM     93  HB2 ALA    54      66.530  69.030  38.260  1.00  0.00            
ATOM     94  HB3 ALA    54      66.250  70.530  37.320  1.00  0.00            
ATOM     95  C   ALA    54      65.360  69.630  40.560  1.00  0.00            
ATOM     96  O   ALA    54      64.310  69.690  41.180  1.00  0.00            
ATOM     97  N   VAL    55      66.290  68.750  40.980  1.00  0.00            
ATOM     98  HN  VAL    55      67.150  68.590  40.510  1.00  0.00            
ATOM     99  CA  VAL    55      66.030  67.790  42.010  1.00  0.00            
ATOM    100  HA  VAL    55      65.000  67.490  41.870  1.00  0.00            
ATOM    101  CB  VAL    55      66.890  66.580  41.820  1.00  0.00            
ATOM    102  HB  VAL    55      66.810  65.930  42.720  1.00  0.00            
ATOM    103  CG1 VAL    55      66.550  65.870  40.500  1.00  0.00            
ATOM    104 HG11 VAL    55      67.180  64.960  40.430  1.00  0.00            
ATOM    105 HG12 VAL    55      66.790  66.410  39.560  1.00  0.00            
ATOM    106 HG13 VAL    55      65.480  65.580  40.550  1.00  0.00            
ATOM    107  CG2 VAL    55      68.340  67.090  41.820  1.00  0.00            
ATOM    108 HG21 VAL    55      68.510  67.990  41.180  1.00  0.00            
ATOM    109 HG22 VAL    55      69.020  66.310  41.440  1.00  0.00            
ATOM    110 HG23 VAL    55      68.620  67.310  42.870  1.00  0.00            
ATOM    111  C   VAL    55      66.160  68.240  43.420  1.00  0.00            
ATOM    112  O   VAL    55      65.600  67.590  44.310  1.00  0.00            
ATOM    113  N   ILE    56      66.780  69.410  43.640  1.00  0.00            
ATOM    114  HN  ILE    56      67.250  69.680  42.810  1.00  0.00            
ATOM    115  CA  ILE    56      66.770  70.080  44.910  1.00  0.00            
ATOM    116  HA  ILE    56      66.990  69.330  45.650  1.00  0.00            
ATOM    117  CB  ILE    56      67.860  71.100  45.100  1.00  0.00            
ATOM    118  HB  ILE    56      67.980  71.860  44.300  1.00  0.00            
ATOM    119  CG2 ILE    56      67.700  71.920  46.390  1.00  0.00            
ATOM    120 HG21 ILE    56      66.740  72.490  46.460  1.00  0.00            
ATOM    121 HG22 ILE    56      68.450  72.720  46.560  1.00  0.00            
ATOM    122 HG23 ILE    56      67.710  71.270  47.300  1.00  0.00            
ATOM    123  CG1 ILE    56      69.140  70.250  45.230  1.00  0.00            
ATOM    124 HG11 ILE    56      69.150  69.400  44.510  1.00  0.00            
ATOM    125 HG12 ILE    56      69.150  69.700  46.190  1.00  0.00            
ATOM    126  CD  ILE    56      70.450  71.030  45.250  1.00  0.00            
ATOM    127  HD1 ILE    56      71.360  70.400  45.170  1.00  0.00            
ATOM    128  HD2 ILE    56      70.470  71.740  46.100  1.00  0.00            
ATOM    129  HD3 ILE    56      70.450  71.660  44.330  1.00  0.00            
ATOM    130  C   ILE    56      65.400  70.570  45.210  1.00  0.00            
ATOM    131  O   ILE    56      64.790  70.290  46.240  1.00  0.00            
ATOM    132  N   ALA    57      64.860  71.250  44.180  1.00  0.00            
ATOM    133  HN  ALA    57      65.330  71.270  43.300  1.00  0.00            
ATOM    134  CA  ALA    57      63.510  71.700  44.250  1.00  0.00            
ATOM    135  HA  ALA    57      63.470  72.370  45.100  1.00  0.00            
ATOM    136  CB  ALA    57      63.210  72.600  43.040  1.00  0.00            
ATOM    137  HB1 ALA    57      63.980  73.390  43.090  1.00  0.00            
ATOM    138  HB2 ALA    57      62.160  72.970  43.100  1.00  0.00            
ATOM    139  HB3 ALA    57      63.260  72.150  42.030  1.00  0.00            
ATOM    140  C   ALA    57      62.490  70.650  44.520  1.00  0.00            
ATOM    141  O   ALA    57      61.590  70.820  45.350  1.00  0.00            
ATOM    142  N   ILE    58      62.520  69.590  43.690  1.00  0.00            
ATOM    143  HN  ILE    58      63.130  69.770  42.920  1.00  0.00            
ATOM    144  CA  ILE    58      61.630  68.470  43.820  1.00  0.00            
ATOM    145  HA  ILE    58      60.640  68.860  43.650  1.00  0.00            
ATOM    146  CB  ILE    58      61.970  67.390  42.840  1.00  0.00            
ATOM    147  HB  ILE    58      63.070  67.310  42.950  1.00  0.00            
ATOM    148  CG2 ILE    58      61.230  66.070  43.120  1.00  0.00            
ATOM    149 HG21 ILE    58      60.130  66.190  43.100  1.00  0.00            
ATOM    150 HG22 ILE    58      61.360  65.610  44.120  1.00  0.00            
ATOM    151 HG23 ILE    58      61.510  65.270  42.400  1.00  0.00            
ATOM    152  CG1 ILE    58      61.660  67.890  41.420  1.00  0.00            
ATOM    153 HG11 ILE    58      62.190  68.840  41.200  1.00  0.00            
ATOM    154 HG12 ILE    58      60.590  68.200  41.380  1.00  0.00            
ATOM    155  CD  ILE    58      62.160  66.890  40.380  1.00  0.00            
ATOM    156  HD1 ILE    58      63.230  66.650  40.530  1.00  0.00            
ATOM    157  HD2 ILE    58      62.060  67.430  39.410  1.00  0.00            
ATOM    158  HD3 ILE    58      61.520  65.990  40.220  1.00  0.00            
ATOM    159  C   ILE    58      61.710  67.960  45.220  1.00  0.00            
ATOM    160  O   ILE    58      60.650  67.660  45.770  1.00  0.00            
ATOM    161  N   GLY    59      62.900  67.790  45.820  1.00  0.00            
ATOM    162  HN  GLY    59      63.720  67.990  45.290  1.00  0.00            
ATOM    163  CA  GLY    59      63.120  67.200  47.100  1.00  0.00            
ATOM    164  HA1 GLY    59      64.180  66.970  47.140  1.00  0.00            
ATOM    165  HA2 GLY    59      62.600  66.270  47.230  1.00  0.00            
ATOM    166  C   GLY    59      62.960  68.060  48.310  1.00  0.00            
ATOM    167  O   GLY    59      63.180  67.610  49.440  1.00  0.00            
ATOM    168  N   GLY    60      62.430  69.280  48.110  1.00  0.00            
ATOM    169  HN  GLY    60      62.260  69.570  47.170  1.00  0.00            
ATOM    170  CA  GLY    60      62.360  70.320  49.090  1.00  0.00            
ATOM    171  HA1 GLY    60      62.070  71.220  48.570  1.00  0.00            
ATOM    172  HA2 GLY    60      63.300  70.410  49.620  1.00  0.00            
ATOM    173  C   GLY    60      61.390  70.110  50.190  1.00  0.00            
ATOM    174  O   GLY    60      61.630  70.470  51.340  1.00  0.00            
ATOM    175  N   MET    61      60.220  69.500  49.930  1.00  0.00            
ATOM    176  HN  MET    61      60.070  68.990  49.090  1.00  0.00            
ATOM    177  CA  MET    61      59.220  69.110  50.880  1.00  0.00            
ATOM    178  HA  MET    61      59.040  70.010  51.460  1.00  0.00            
ATOM    179  CB  MET    61      57.910  68.920  50.100  1.00  0.00            
ATOM    180  HB1 MET    61      57.920  67.960  49.540  1.00  0.00            
ATOM    181  HB2 MET    61      57.900  69.820  49.450  1.00  0.00            
ATOM    182  CG  MET    61      56.650  68.830  50.960  1.00  0.00            
ATOM    183  HG1 MET    61      56.780  68.050  51.730  1.00  0.00            
ATOM    184  HG2 MET    61      55.820  68.470  50.310  1.00  0.00            
ATOM    185  SD  MET    61      56.090  70.380  51.740  1.00  0.00            
ATOM    186  CE  MET    61      56.620  70.000  53.430  1.00  0.00            
ATOM    187  HE1 MET    61      57.650  69.580  53.520  1.00  0.00            
ATOM    188  HE2 MET    61      55.990  69.280  53.990  1.00  0.00            
ATOM    189  HE3 MET    61      56.720  70.910  54.050  1.00  0.00            
ATOM    190  C   MET    61      59.610  67.940  51.720  1.00  0.00            
ATOM    191  O   MET    61      59.350  67.890  52.930  1.00  0.00            
ATOM    192  N   GLN    62      60.270  66.960  51.100  1.00  0.00            
ATOM    193  HN  GLN    62      60.390  67.010  50.110  1.00  0.00            
ATOM    194  CA  GLN    62      60.800  65.760  51.680  1.00  0.00            
ATOM    195  HA  GLN    62      60.000  65.170  52.110  1.00  0.00            
ATOM    196  CB  GLN    62      61.540  64.910  50.630  1.00  0.00            
ATOM    197  HB1 GLN    62      62.160  64.190  51.210  1.00  0.00            
ATOM    198  HB2 GLN    62      62.230  65.500  49.990  1.00  0.00            
ATOM    199  CG  GLN    62      60.760  63.990  49.700  1.00  0.00            
ATOM    200  HG1 GLN    62      61.440  63.240  49.240  1.00  0.00            
ATOM    201  HG2 GLN    62      60.370  64.720  48.950  1.00  0.00            
ATOM    202  CD  GLN    62      59.540  63.330  50.330  1.00  0.00            
ATOM    203  OE1 GLN    62      58.420  63.790  50.100  1.00  0.00            
ATOM    204  NE2 GLN    62      59.730  62.290  51.190  1.00  0.00            
ATOM    205 HE21 GLN    62      58.940  61.940  51.700  1.00  0.00            
ATOM    206 HE22 GLN    62      60.660  62.020  51.400  1.00  0.00            
ATOM    207  C   GLN    62      61.760  66.060  52.780  1.00  0.00            
ATOM    208  O   GLN    62      61.620  65.550  53.890  1.00  0.00            
ATOM    209  N   LEU    63      62.730  66.950  52.510  1.00  0.00            
ATOM    210  HN  LEU    63      62.930  67.270  51.590  1.00  0.00            
ATOM    211  CA  LEU    63      63.530  67.610  53.500  1.00  0.00            
ATOM    212  HA  LEU    63      63.960  66.800  54.070  1.00  0.00            
ATOM    213  CB  LEU    63      64.600  68.480  52.820  1.00  0.00            
ATOM    214  HB1 LEU    63      64.080  69.010  51.990  1.00  0.00            
ATOM    215  HB2 LEU    63      65.220  67.700  52.330  1.00  0.00            
ATOM    216  CG  LEU    63      65.650  69.230  53.670  1.00  0.00            
ATOM    217  HG  LEU    63      65.010  69.720  54.440  1.00  0.00            
ATOM    218  CD1 LEU    63      66.810  68.410  54.270  1.00  0.00            
ATOM    219 HD11 LEU    63      67.380  67.990  53.420  1.00  0.00            
ATOM    220 HD12 LEU    63      66.330  67.550  54.780  1.00  0.00            
ATOM    221 HD13 LEU    63      67.490  69.070  54.850  1.00  0.00            
ATOM    222  CD2 LEU    63      66.040  70.360  52.710  1.00  0.00            
ATOM    223 HD21 LEU    63      66.930  70.870  53.150  1.00  0.00            
ATOM    224 HD22 LEU    63      65.220  71.110  52.710  1.00  0.00            
ATOM    225 HD23 LEU    63      66.300  69.970  51.710  1.00  0.00            
ATOM    226  C   LEU    63      62.890  68.390  54.600  1.00  0.00            
ATOM    227  O   LEU    63      63.200  68.160  55.770  1.00  0.00            
ATOM    228  N   LEU    64      62.010  69.370  54.340  1.00  0.00            
ATOM    229  HN  LEU    64      61.810  69.640  53.400  1.00  0.00            
ATOM    230  CA  LEU    64      61.260  70.000  55.380  1.00  0.00            
ATOM    231  HA  LEU    64      61.990  70.330  56.090  1.00  0.00            
ATOM    232  CB  LEU    64      60.550  71.200  54.730  1.00  0.00            
ATOM    233  HB1 LEU    64      59.850  71.730  55.410  1.00  0.00            
ATOM    234  HB2 LEU    64      60.070  70.890  53.780  1.00  0.00            
ATOM    235  CG  LEU    64      61.510  72.320  54.280  1.00  0.00            
ATOM    236  HG  LEU    64      62.410  71.920  53.760  1.00  0.00            
ATOM    237  CD1 LEU    64      60.820  73.350  53.380  1.00  0.00            
ATOM    238 HD11 LEU    64      60.320  72.930  52.480  1.00  0.00            
ATOM    239 HD12 LEU    64      61.520  74.170  53.110  1.00  0.00            
ATOM    240 HD13 LEU    64      59.990  73.830  53.940  1.00  0.00            
ATOM    241  CD2 LEU    64      61.980  73.080  55.530  1.00  0.00            
ATOM    242 HD21 LEU    64      62.690  72.600  56.240  1.00  0.00            
ATOM    243 HD22 LEU    64      61.130  73.410  56.170  1.00  0.00            
ATOM    244 HD23 LEU    64      62.430  74.040  55.210  1.00  0.00            
ATOM    245  C   LEU    64      60.350  69.250  56.290  1.00  0.00            
ATOM    246  O   LEU    64      60.270  69.530  57.490  1.00  0.00            
ATOM    247  N   ALA    65      59.530  68.320  55.780  1.00  0.00            
ATOM    248  HN  ALA    65      59.640  68.100  54.810  1.00  0.00            
ATOM    249  CA  ALA    65      58.620  67.570  56.600  1.00  0.00            
ATOM    250  HA  ALA    65      58.010  68.310  57.080  1.00  0.00            
ATOM    251  CB  ALA    65      57.800  66.600  55.730  1.00  0.00            
ATOM    252  HB1 ALA    65      57.160  65.910  56.320  1.00  0.00            
ATOM    253  HB2 ALA    65      58.410  65.960  55.070  1.00  0.00            
ATOM    254  HB3 ALA    65      57.140  67.240  55.100  1.00  0.00            
ATOM    255  C   ALA    65      59.170  66.770  57.730  1.00  0.00            
ATOM    256  O   ALA    65      58.720  66.880  58.870  1.00  0.00            
ATOM    257  N   THR    66      60.250  66.030  57.440  1.00  0.00            
ATOM    258  HN  THR    66      60.500  65.910  56.480  1.00  0.00            
ATOM    259  CA  THR    66      61.050  65.240  58.330  1.00  0.00            
ATOM    260  HA  THR    66      60.370  64.610  58.880  1.00  0.00            
ATOM    261  CB  THR    66      61.930  64.210  57.700  1.00  0.00            
ATOM    262  HB  THR    66      62.550  63.610  58.410  1.00  0.00            
ATOM    263  OG1 THR    66      62.820  64.680  56.700  1.00  0.00            
ATOM    264  HG1 THR    66      62.990  63.910  56.150  1.00  0.00            
ATOM    265  CG2 THR    66      61.060  63.170  56.970  1.00  0.00            
ATOM    266 HG21 THR    66      61.650  62.360  56.500  1.00  0.00            
ATOM    267 HG22 THR    66      60.460  63.630  56.160  1.00  0.00            
ATOM    268 HG23 THR    66      60.220  62.760  57.570  1.00  0.00            
ATOM    269  C   THR    66      61.860  66.080  59.260  1.00  0.00            
ATOM    270  O   THR    66      61.910  65.810  60.460  1.00  0.00            
ATOM    271  N   MET    67      62.430  67.190  58.770  1.00  0.00            
ATOM    272  HN  MET    67      62.250  67.390  57.810  1.00  0.00            
ATOM    273  CA  MET    67      62.950  68.290  59.520  1.00  0.00            
ATOM    274  HA  MET    67      63.700  67.860  60.170  1.00  0.00            
ATOM    275  CB  MET    67      63.570  69.370  58.620  1.00  0.00            
ATOM    276  HB1 MET    67      62.870  69.670  57.810  1.00  0.00            
ATOM    277  HB2 MET    67      64.490  69.000  58.110  1.00  0.00            
ATOM    278  CG  MET    67      63.890  70.670  59.350  1.00  0.00            
ATOM    279  HG1 MET    67      62.970  71.090  59.800  1.00  0.00            
ATOM    280  HG2 MET    67      64.180  71.360  58.530  1.00  0.00            
ATOM    281  SD  MET    67      65.130  70.560  60.680  1.00  0.00            
ATOM    282  CE  MET    67      65.480  72.340  60.550  1.00  0.00            
ATOM    283  HE1 MET    67      64.650  73.070  60.690  1.00  0.00            
ATOM    284  HE2 MET    67      65.990  72.730  59.640  1.00  0.00            
ATOM    285  HE3 MET    67      66.110  72.520  61.450  1.00  0.00            
ATOM    286  C   MET    67      62.010  68.890  60.510  1.00  0.00            
ATOM    287  O   MET    67      62.230  68.690  61.700  1.00  0.00            
ATOM    288  N   ASP    68      60.860  69.480  60.120  1.00  0.00            
ATOM    289  HN  ASP    68      60.550  69.500  59.170  1.00  0.00            
ATOM    290  CA  ASP    68      59.910  70.080  61.000  1.00  0.00            
ATOM    291  HA  ASP    68      60.560  70.680  61.610  1.00  0.00            
ATOM    292  CB  ASP    68      59.000  70.930  60.090  1.00  0.00            
ATOM    293  HB1 ASP    68      58.790  70.430  59.120  1.00  0.00            
ATOM    294  HB2 ASP    68      59.550  71.860  59.850  1.00  0.00            
ATOM    295  CG  ASP    68      57.670  71.360  60.700  1.00  0.00            
ATOM    296  OD1 ASP    68      56.560  70.800  60.470  1.00  0.00            
ATOM    297  OD2 ASP    68      57.700  72.350  61.480  1.00  0.00            
ATOM    298  C   ASP    68      59.190  69.200  61.970  1.00  0.00            
ATOM    299  O   ASP    68      58.960  69.620  63.100  1.00  0.00            
ATOM    300  N   SER    69      58.920  67.940  61.590  1.00  0.00            
ATOM    301  HN  SER    69      59.080  67.750  60.620  1.00  0.00            
ATOM    302  CA  SER    69      58.420  66.870  62.390  1.00  0.00            
ATOM    303  HA  SER    69      57.470  67.180  62.790  1.00  0.00            
ATOM    304  CB  SER    69      58.270  65.540  61.630  1.00  0.00            
ATOM    305  HB1 SER    69      58.040  64.830  62.460  1.00  0.00            
ATOM    306  HB2 SER    69      59.240  65.350  61.120  1.00  0.00            
ATOM    307  OG  SER    69      57.280  65.550  60.620  1.00  0.00            
ATOM    308  HG1 SER    69      57.680  66.100  59.950  1.00  0.00            
ATOM    309  C   SER    69      59.350  66.670  63.540  1.00  0.00            
ATOM    310  O   SER    69      58.910  66.480  64.670  1.00  0.00            
ATOM    311  N   THR    70      60.660  66.670  63.250  1.00  0.00            
ATOM    312  HN  THR    70      60.930  67.130  62.410  1.00  0.00            
ATOM    313  CA  THR    70      61.660  66.280  64.190  1.00  0.00            
ATOM    314  HA  THR    70      61.220  65.470  64.760  1.00  0.00            
ATOM    315  CB  THR    70      63.010  65.860  63.680  1.00  0.00            
ATOM    316  HB  THR    70      63.410  66.730  63.120  1.00  0.00            
ATOM    317  OG1 THR    70      62.740  64.850  62.720  1.00  0.00            
ATOM    318  HG1 THR    70      62.360  65.270  61.950  1.00  0.00            
ATOM    319  CG2 THR    70      64.030  65.270  64.670  1.00  0.00            
ATOM    320 HG21 THR    70      64.890  64.890  64.070  1.00  0.00            
ATOM    321 HG22 THR    70      63.480  64.470  65.200  1.00  0.00            
ATOM    322 HG23 THR    70      64.410  66.150  65.230  1.00  0.00            
ATOM    323  C   THR    70      61.910  67.280  65.260  1.00  0.00            
ATOM    324  O   THR    70      62.080  66.960  66.440  1.00  0.00            
ATOM    325  N   VAL    71      61.990  68.560  64.830  1.00  0.00            
ATOM    326  HN  VAL    71      62.130  68.720  63.860  1.00  0.00            
ATOM    327  CA  VAL    71      62.230  69.690  65.670  1.00  0.00            
ATOM    328  HA  VAL    71      63.120  69.490  66.250  1.00  0.00            
ATOM    329  CB  VAL    71      62.400  70.950  64.880  1.00  0.00            
ATOM    330  HB  VAL    71      61.620  70.980  64.090  1.00  0.00            
ATOM    331  CG1 VAL    71      62.370  72.250  65.700  1.00  0.00            
ATOM    332 HG11 VAL    71      63.250  72.290  66.390  1.00  0.00            
ATOM    333 HG12 VAL    71      61.420  72.350  66.260  1.00  0.00            
ATOM    334 HG13 VAL    71      62.360  73.120  65.000  1.00  0.00            
ATOM    335  CG2 VAL    71      63.710  70.800  64.100  1.00  0.00            
ATOM    336 HG21 VAL    71      64.580  70.870  64.780  1.00  0.00            
ATOM    337 HG22 VAL    71      63.900  71.620  63.380  1.00  0.00            
ATOM    338 HG23 VAL    71      63.790  69.800  63.620  1.00  0.00            
ATOM    339  C   VAL    71      61.110  69.800  66.650  1.00  0.00            
ATOM    340  O   VAL    71      61.290  69.990  67.850  1.00  0.00            
ATOM    341  N   ALA    72      59.860  69.760  66.140  1.00  0.00            
ATOM    342  HN  ALA    72      59.750  69.610  65.160  1.00  0.00            
ATOM    343  CA  ALA    72      58.650  69.800  66.910  1.00  0.00            
ATOM    344  HA  ALA    72      58.480  70.820  67.230  1.00  0.00            
ATOM    345  CB  ALA    72      57.550  69.620  65.850  1.00  0.00            
ATOM    346  HB1 ALA    72      57.540  68.610  65.380  1.00  0.00            
ATOM    347  HB2 ALA    72      57.640  70.480  65.150  1.00  0.00            
ATOM    348  HB3 ALA    72      56.510  69.610  66.250  1.00  0.00            
ATOM    349  C   ALA    72      58.430  68.880  68.060  1.00  0.00            
ATOM    350  O   ALA    72      57.890  69.240  69.100  1.00  0.00            
ATOM    351  N   ILE    73      58.940  67.660  67.800  1.00  0.00            
ATOM    352  HN  ILE    73      59.300  67.470  66.880  1.00  0.00            
ATOM    353  CA  ILE    73      58.830  66.670  68.820  1.00  0.00            
ATOM    354  HA  ILE    73      58.020  66.870  69.520  1.00  0.00            
ATOM    355  CB  ILE    73      58.360  65.340  68.300  1.00  0.00            
ATOM    356  HB  ILE    73      57.580  65.570  67.550  1.00  0.00            
ATOM    357  CG2 ILE    73      59.560  64.760  67.530  1.00  0.00            
ATOM    358 HG21 ILE    73      59.160  64.010  66.810  1.00  0.00            
ATOM    359 HG22 ILE    73      60.320  64.230  68.140  1.00  0.00            
ATOM    360 HG23 ILE    73      60.020  65.500  66.830  1.00  0.00            
ATOM    361  CG1 ILE    73      57.760  64.360  69.320  1.00  0.00            
ATOM    362 HG11 ILE    73      57.200  64.970  70.060  1.00  0.00            
ATOM    363 HG12 ILE    73      58.590  64.020  69.970  1.00  0.00            
ATOM    364  CD  ILE    73      56.980  63.200  68.710  1.00  0.00            
ATOM    365  HD1 ILE    73      56.560  62.520  69.490  1.00  0.00            
ATOM    366  HD2 ILE    73      57.600  62.590  68.020  1.00  0.00            
ATOM    367  HD3 ILE    73      56.190  63.590  68.030  1.00  0.00            
ATOM    368  C   ILE    73      59.960  66.520  69.780  1.00  0.00            
ATOM    369  O   ILE    73      59.790  66.160  70.940  1.00  0.00            
ATOM    370  N   VAL    74      61.220  66.900  69.470  1.00  0.00            
ATOM    371  HN  VAL    74      61.430  67.120  68.530  1.00  0.00            
ATOM    372  CA  VAL    74      62.330  67.210  70.310  1.00  0.00            
ATOM    373  HA  VAL    74      62.540  66.440  71.040  1.00  0.00            
ATOM    374  CB  VAL    74      63.610  67.530  69.590  1.00  0.00            
ATOM    375  HB  VAL    74      63.430  68.310  68.820  1.00  0.00            
ATOM    376  CG1 VAL    74      64.750  68.040  70.490  1.00  0.00            
ATOM    377 HG11 VAL    74      65.600  68.220  69.790  1.00  0.00            
ATOM    378 HG12 VAL    74      65.080  67.240  71.180  1.00  0.00            
ATOM    379 HG13 VAL    74      64.580  68.970  71.080  1.00  0.00            
ATOM    380  CG2 VAL    74      64.170  66.250  68.940  1.00  0.00            
ATOM    381 HG21 VAL    74      63.450  65.780  68.230  1.00  0.00            
ATOM    382 HG22 VAL    74      64.380  65.530  69.750  1.00  0.00            
ATOM    383 HG23 VAL    74      64.970  66.540  68.230  1.00  0.00            
ATOM    384  C   VAL    74      61.990  68.350  71.220  1.00  0.00            
ATOM    385  O   VAL    74      62.200  68.330  72.440  1.00  0.00            
ATOM    386  N   ALA    75      61.380  69.420  70.710  1.00  0.00            
ATOM    387  HN  ALA    75      61.320  69.460  69.720  1.00  0.00            
ATOM    388  CA  ALA    75      61.220  70.600  71.510  1.00  0.00            
ATOM    389  HA  ALA    75      61.990  70.600  72.260  1.00  0.00            
ATOM    390  CB  ALA    75      61.200  71.860  70.620  1.00  0.00            
ATOM    391  HB1 ALA    75      62.260  72.020  70.330  1.00  0.00            
ATOM    392  HB2 ALA    75      60.900  72.810  71.100  1.00  0.00            
ATOM    393  HB3 ALA    75      60.640  71.660  69.680  1.00  0.00            
ATOM    394  C   ALA    75      59.940  70.590  72.280  1.00  0.00            
ATOM    395  O   ALA    75      59.690  71.550  73.010  1.00  0.00            
ATOM    396  N   LEU    76      59.170  69.500  72.140  1.00  0.00            
ATOM    397  HN  LEU    76      59.440  68.940  71.370  1.00  0.00            
ATOM    398  CA  LEU    76      57.850  69.380  72.680  1.00  0.00            
ATOM    399  HA  LEU    76      57.180  69.980  72.100  1.00  0.00            
ATOM    400  CB  LEU    76      57.250  67.990  72.400  1.00  0.00            
ATOM    401  HB1 LEU    76      57.980  67.230  72.750  1.00  0.00            
ATOM    402  HB2 LEU    76      57.280  67.900  71.290  1.00  0.00            
ATOM    403  CG  LEU    76      55.870  67.620  72.960  1.00  0.00            
ATOM    404  HG  LEU    76      55.810  67.870  74.040  1.00  0.00            
ATOM    405  CD1 LEU    76      54.670  68.350  72.330  1.00  0.00            
ATOM    406 HD11 LEU    76      54.900  69.430  72.450  1.00  0.00            
ATOM    407 HD12 LEU    76      53.750  68.090  72.900  1.00  0.00            
ATOM    408 HD13 LEU    76      54.630  68.130  71.240  1.00  0.00            
ATOM    409  CD2 LEU    76      55.590  66.130  72.690  1.00  0.00            
ATOM    410 HD21 LEU    76      54.560  65.800  72.940  1.00  0.00            
ATOM    411 HD22 LEU    76      56.250  65.520  73.340  1.00  0.00            
ATOM    412 HD23 LEU    76      55.870  65.790  71.670  1.00  0.00            
ATOM    413  C   LEU    76      57.610  69.850  74.080  1.00  0.00            
ATOM    414  O   LEU    76      56.670  70.620  74.260  1.00  0.00            
ATOM    415  N   PRO    77      58.400  69.530  75.060  1.00  0.00            
ATOM    416  CD  PRO    77      59.570  68.660  74.990  1.00  0.00            
ATOM    417  HD1 PRO    77      60.540  69.200  74.880  1.00  0.00            
ATOM    418  HD2 PRO    77      59.540  68.020  74.090  1.00  0.00            
ATOM    419  CA  PRO    77      58.080  69.920  76.410  1.00  0.00            
ATOM    420  HA  PRO    77      57.060  69.680  76.680  1.00  0.00            
ATOM    421  CB  PRO    77      59.060  69.090  77.240  1.00  0.00            
ATOM    422  HB1 PRO    77      58.600  68.630  78.140  1.00  0.00            
ATOM    423  HB2 PRO    77      59.940  69.640  77.630  1.00  0.00            
ATOM    424  CG  PRO    77      59.430  67.910  76.320  1.00  0.00            
ATOM    425  HG1 PRO    77      60.420  67.510  76.620  1.00  0.00            
ATOM    426  HG2 PRO    77      58.680  67.100  76.230  1.00  0.00            
ATOM    427  C   PRO    77      58.200  71.370  76.700  1.00  0.00            
ATOM    428  O   PRO    77      57.520  71.790  77.640  1.00  0.00            
ATOM    429  N   LYS    78      59.070  72.170  76.050  1.00  0.00            
ATOM    430  HN  LYS    78      59.600  71.790  75.300  1.00  0.00            
ATOM    431  CA  LYS    78      59.010  73.590  76.200  1.00  0.00            
ATOM    432  HA  LYS    78      59.050  73.920  77.230  1.00  0.00            
ATOM    433  CB  LYS    78      60.210  74.140  75.410  1.00  0.00            
ATOM    434  HB1 LYS    78      60.150  75.230  75.600  1.00  0.00            
ATOM    435  HB2 LYS    78      60.030  73.990  74.320  1.00  0.00            
ATOM    436  CG  LYS    78      61.600  73.620  75.780  1.00  0.00            
ATOM    437  HG1 LYS    78      62.290  74.060  75.020  1.00  0.00            
ATOM    438  HG2 LYS    78      61.570  72.510  75.740  1.00  0.00            
ATOM    439  CD  LYS    78      62.020  73.980  77.210  1.00  0.00            
ATOM    440  HD1 LYS    78      61.540  73.240  77.870  1.00  0.00            
ATOM    441  HD2 LYS    78      61.740  75.020  77.490  1.00  0.00            
ATOM    442  CE  LYS    78      63.490  73.790  77.590  1.00  0.00            
ATOM    443  HE1 LYS    78      63.520  73.790  78.700  1.00  0.00            
ATOM    444  HE2 LYS    78      64.200  74.560  77.210  1.00  0.00            
ATOM    445  NZ  LYS    78      64.040  72.490  77.140  1.00  0.00            
ATOM    446  HZ1 LYS    78      63.320  71.790  77.400  1.00  0.00            
ATOM    447  HZ2 LYS    78      64.920  72.430  77.690  1.00  0.00            
ATOM    448  HZ3 LYS    78      64.200  72.610  76.120  1.00  0.00            
ATOM    449  C   LYS    78      57.780  74.150  75.580  1.00  0.00            
ATOM    450  O   LYS    78      57.060  74.940  76.180  1.00  0.00            
ATOM    451  N   ILE    79      57.400  73.630  74.390  1.00  0.00            
ATOM    452  HN  ILE    79      57.870  72.850  74.000  1.00  0.00            
ATOM    453  CA  ILE    79      56.190  74.080  73.770  1.00  0.00            
ATOM    454  HA  ILE    79      56.400  75.100  73.500  1.00  0.00            
ATOM    455  CB  ILE    79      56.130  73.480  72.400  1.00  0.00            
ATOM    456  HB  ILE    79      56.030  72.380  72.540  1.00  0.00            
ATOM    457  CG2 ILE    79      54.870  74.000  71.690  1.00  0.00            
ATOM    458 HG21 ILE    79      54.490  74.990  72.010  1.00  0.00            
ATOM    459 HG22 ILE    79      54.090  73.250  71.940  1.00  0.00            
ATOM    460 HG23 ILE    79      55.030  73.970  70.590  1.00  0.00            
ATOM    461  CG1 ILE    79      57.410  73.710  71.570  1.00  0.00            
ATOM    462 HG11 ILE    79      58.400  73.890  72.030  1.00  0.00            
ATOM    463 HG12 ILE    79      57.190  74.610  70.960  1.00  0.00            
ATOM    464  CD  ILE    79      57.550  72.550  70.590  1.00  0.00            
ATOM    465  HD1 ILE    79      58.450  72.580  69.950  1.00  0.00            
ATOM    466  HD2 ILE    79      56.620  72.670  69.990  1.00  0.00            
ATOM    467  HD3 ILE    79      57.490  71.540  71.050  1.00  0.00            
ATOM    468  C   ILE    79      54.940  73.840  74.560  1.00  0.00            
ATOM    469  O   ILE    79      54.130  74.720  74.850  1.00  0.00            
ATOM    470  N   GLN    80      54.790  72.610  75.090  1.00  0.00            
ATOM    471  HN  GLN    80      55.450  71.950  74.770  1.00  0.00            
ATOM    472  CA  GLN    80      53.730  72.120  75.920  1.00  0.00            
ATOM    473  HA  GLN    80      52.820  72.100  75.340  1.00  0.00            
ATOM    474  CB  GLN    80      54.090  70.680  76.300  1.00  0.00            
ATOM    475  HB1 GLN    80      55.000  70.650  76.920  1.00  0.00            
ATOM    476  HB2 GLN    80      54.250  70.130  75.350  1.00  0.00            
ATOM    477  CG  GLN    80      52.960  69.940  77.010  1.00  0.00            
ATOM    478  HG1 GLN    80      51.970  69.820  76.520  1.00  0.00            
ATOM    479  HG2 GLN    80      52.720  70.540  77.910  1.00  0.00            
ATOM    480  CD  GLN    80      53.460  68.590  77.520  1.00  0.00            
ATOM    481  OE1 GLN    80      54.040  67.760  76.830  1.00  0.00            
ATOM    482  NE2 GLN    80      53.220  68.290  78.820  1.00  0.00            
ATOM    483 HE21 GLN    80      53.840  67.630  79.250  1.00  0.00            
ATOM    484 HE22 GLN    80      52.780  68.920  79.460  1.00  0.00            
ATOM    485  C   GLN    80      53.530  72.940  77.150  1.00  0.00            
ATOM    486  O   GLN    80      52.410  73.170  77.590  1.00  0.00            
ATOM    487  N   ASN    81      54.620  73.280  77.860  1.00  0.00            
ATOM    488  HN  ASN    81      55.550  73.030  77.600  1.00  0.00            
ATOM    489  CA  ASN    81      54.700  74.270  78.890  1.00  0.00            
ATOM    490  HA  ASN    81      54.110  73.880  79.710  1.00  0.00            
ATOM    491  CB  ASN    81      56.150  74.290  79.390  1.00  0.00            
ATOM    492  HB1 ASN    81      56.840  74.770  78.660  1.00  0.00            
ATOM    493  HB2 ASN    81      56.460  73.230  79.530  1.00  0.00            
ATOM    494  CG  ASN    81      56.240  74.860  80.800  1.00  0.00            
ATOM    495  OD1 ASN    81      55.690  74.440  81.810  1.00  0.00            
ATOM    496  ND2 ASN    81      57.060  75.940  80.910  1.00  0.00            
ATOM    497 HD21 ASN    81      57.040  76.440  81.770  1.00  0.00            
ATOM    498 HD22 ASN    81      57.820  76.120  80.280  1.00  0.00            
ATOM    499  C   ASN    81      54.240  75.630  78.490  1.00  0.00            
ATOM    500  O   ASN    81      53.250  76.130  79.030  1.00  0.00            
ATOM    501  N   GLU    82      54.920  76.190  77.470  1.00  0.00            
ATOM    502  HN  GLU    82      55.680  75.680  77.080  1.00  0.00            
ATOM    503  CA  GLU    82      54.700  77.540  77.070  1.00  0.00            
ATOM    504  HA  GLU    82      54.860  78.150  77.940  1.00  0.00            
ATOM    505  CB  GLU    82      55.700  78.040  76.020  1.00  0.00            
ATOM    506  HB1 GLU    82      55.200  78.860  75.460  1.00  0.00            
ATOM    507  HB2 GLU    82      55.840  77.360  75.150  1.00  0.00            
ATOM    508  CG  GLU    82      57.030  78.440  76.650  1.00  0.00            
ATOM    509  HG1 GLU    82      57.810  77.650  76.730  1.00  0.00            
ATOM    510  HG2 GLU    82      56.830  78.570  77.740  1.00  0.00            
ATOM    511  CD  GLU    82      57.670  79.720  76.130  1.00  0.00            
ATOM    512  OE1 GLU    82      57.110  80.840  76.240  1.00  0.00            
ATOM    513  OE2 GLU    82      58.870  79.550  75.780  1.00  0.00            
ATOM    514  C   GLU    82      53.310  77.870  76.620  1.00  0.00            
ATOM    515  O   GLU    82      52.720  78.910  76.900  1.00  0.00            
ATOM    516  N   LEU    83      52.680  76.910  75.920  1.00  0.00            
ATOM    517  HN  LEU    83      53.260  76.140  75.670  1.00  0.00            
ATOM    518  CA  LEU    83      51.420  77.090  75.260  1.00  0.00            
ATOM    519  HA  LEU    83      51.180  78.140  75.200  1.00  0.00            
ATOM    520  CB  LEU    83      51.340  76.550  73.820  1.00  0.00            
ATOM    521  HB1 LEU    83      50.380  76.600  73.260  1.00  0.00            
ATOM    522  HB2 LEU    83      51.400  75.440  73.920  1.00  0.00            
ATOM    523  CG  LEU    83      52.460  77.090  72.920  1.00  0.00            
ATOM    524  HG  LEU    83      53.390  76.510  73.070  1.00  0.00            
ATOM    525  CD1 LEU    83      52.060  77.060  71.440  1.00  0.00            
ATOM    526 HD11 LEU    83      51.640  76.050  71.200  1.00  0.00            
ATOM    527 HD12 LEU    83      52.900  77.290  70.760  1.00  0.00            
ATOM    528 HD13 LEU    83      51.180  77.740  71.390  1.00  0.00            
ATOM    529  CD2 LEU    83      52.780  78.570  73.180  1.00  0.00            
ATOM    530 HD21 LEU    83      53.120  78.810  74.210  1.00  0.00            
ATOM    531 HD22 LEU    83      51.840  79.160  73.130  1.00  0.00            
ATOM    532 HD23 LEU    83      53.580  78.880  72.480  1.00  0.00            
ATOM    533  C   LEU    83      50.320  76.530  76.090  1.00  0.00            
ATOM    534  O   LEU    83      49.170  76.450  75.670  1.00  0.00            
ATOM    535  N   SER    84      50.600  76.060  77.320  1.00  0.00            
ATOM    536  HN  SER    84      51.480  76.270  77.730  1.00  0.00            
ATOM    537  CA  SER    84      49.770  75.230  78.150  1.00  0.00            
ATOM    538  HA  SER    84      50.540  74.650  78.640  1.00  0.00            
ATOM    539  CB  SER    84      48.890  75.930  79.200  1.00  0.00            
ATOM    540  HB1 SER    84      48.190  75.240  79.700  1.00  0.00            
ATOM    541  HB2 SER    84      48.310  76.690  78.630  1.00  0.00            
ATOM    542  OG  SER    84      49.630  76.650  80.190  1.00  0.00            
ATOM    543  HG1 SER    84      49.950  77.470  79.820  1.00  0.00            
ATOM    544  C   SER    84      48.980  74.130  77.540  1.00  0.00            
ATOM    545  O   SER    84      47.760  74.010  77.680  1.00  0.00            
ATOM    546  N   LEU    85      49.690  73.160  76.940  1.00  0.00            
ATOM    547  HN  LEU    85      50.660  73.380  76.800  1.00  0.00            
ATOM    548  CA  LEU    85      49.130  72.050  76.250  1.00  0.00            
ATOM    549  HA  LEU    85      48.230  72.430  75.780  1.00  0.00            
ATOM    550  CB  LEU    85      50.020  71.720  75.040  1.00  0.00            
ATOM    551  HB1 LEU    85      49.460  71.040  74.360  1.00  0.00            
ATOM    552  HB2 LEU    85      50.970  71.280  75.410  1.00  0.00            
ATOM    553  CG  LEU    85      50.450  72.890  74.140  1.00  0.00            
ATOM    554  HG  LEU    85      51.060  73.540  74.800  1.00  0.00            
ATOM    555  CD1 LEU    85      51.370  72.270  73.070  1.00  0.00            
ATOM    556 HD11 LEU    85      51.670  73.010  72.290  1.00  0.00            
ATOM    557 HD12 LEU    85      50.830  71.470  72.520  1.00  0.00            
ATOM    558 HD13 LEU    85      52.280  71.790  73.470  1.00  0.00            
ATOM    559  CD2 LEU    85      49.290  73.600  73.420  1.00  0.00            
ATOM    560 HD21 LEU    85      48.720  72.890  72.780  1.00  0.00            
ATOM    561 HD22 LEU    85      49.670  74.410  72.770  1.00  0.00            
ATOM    562 HD23 LEU    85      48.540  74.030  74.120  1.00  0.00            
ATOM    563  C   LEU    85      48.870  70.810  77.040  1.00  0.00            
ATOM    564  O   LEU    85      49.750  70.080  77.490  1.00  0.00            
ATOM    565  N   SER    86      47.580  70.570  77.330  1.00  0.00            
ATOM    566  HN  SER    86      47.000  71.260  76.910  1.00  0.00            
ATOM    567  CA  SER    86      46.940  69.480  77.990  1.00  0.00            
ATOM    568  HA  SER    86      47.380  69.380  78.970  1.00  0.00            
ATOM    569  CB  SER    86      45.430  69.730  78.170  1.00  0.00            
ATOM    570  HB1 SER    86      45.200  70.700  78.680  1.00  0.00            
ATOM    571  HB2 SER    86      45.040  68.830  78.690  1.00  0.00            
ATOM    572  OG  SER    86      44.680  69.780  76.970  1.00  0.00            
ATOM    573  HG1 SER    86      44.810  70.630  76.530  1.00  0.00            
ATOM    574  C   SER    86      47.210  68.210  77.260  1.00  0.00            
ATOM    575  O   SER    86      47.650  68.290  76.120  1.00  0.00            
ATOM    576  N   ASP    87      47.100  67.040  77.930  1.00  0.00            
ATOM    577  HN  ASP    87      46.840  66.950  78.890  1.00  0.00            
ATOM    578  CA  ASP    87      47.420  65.760  77.390  1.00  0.00            
ATOM    579  HA  ASP    87      48.460  65.720  77.090  1.00  0.00            
ATOM    580  CB  ASP    87      47.250  64.610  78.400  1.00  0.00            
ATOM    581  HB1 ASP    87      47.350  63.630  77.880  1.00  0.00            
ATOM    582  HB2 ASP    87      46.260  64.640  78.890  1.00  0.00            
ATOM    583  CG  ASP    87      48.210  64.800  79.560  1.00  0.00            
ATOM    584  OD1 ASP    87      48.060  64.070  80.580  1.00  0.00            
ATOM    585  OD2 ASP    87      49.140  65.640  79.420  1.00  0.00            
ATOM    586  C   ASP    87      46.650  65.450  76.160  1.00  0.00            
ATOM    587  O   ASP    87      47.130  65.090  75.080  1.00  0.00            
ATOM    588  N   ALA    88      45.320  65.630  76.190  1.00  0.00            
ATOM    589  HN  ALA    88      44.820  65.710  77.060  1.00  0.00            
ATOM    590  CA  ALA    88      44.540  65.620  74.990  1.00  0.00            
ATOM    591  HA  ALA    88      44.760  64.700  74.470  1.00  0.00            
ATOM    592  CB  ALA    88      43.080  65.290  75.350  1.00  0.00            
ATOM    593  HB1 ALA    88      42.990  64.280  75.800  1.00  0.00            
ATOM    594  HB2 ALA    88      42.470  65.290  74.420  1.00  0.00            
ATOM    595  HB3 ALA    88      42.490  65.970  76.010  1.00  0.00            
ATOM    596  C   ALA    88      44.800  66.680  73.970  1.00  0.00            
ATOM    597  O   ALA    88      44.740  66.420  72.770  1.00  0.00            
ATOM    598  N   GLY    89      45.090  67.930  74.370  1.00  0.00            
ATOM    599  HN  GLY    89      44.900  68.180  75.310  1.00  0.00            
ATOM    600  CA  GLY    89      45.490  69.040  73.560  1.00  0.00            
ATOM    601  HA1 GLY    89      45.730  69.890  74.180  1.00  0.00            
ATOM    602  HA2 GLY    89      44.660  69.330  72.940  1.00  0.00            
ATOM    603  C   GLY    89      46.700  68.890  72.710  1.00  0.00            
ATOM    604  O   GLY    89      46.720  69.070  71.490  1.00  0.00            
ATOM    605  N   ARG    90      47.820  68.520  73.360  1.00  0.00            
ATOM    606  HN  ARG    90      47.700  68.330  74.330  1.00  0.00            
ATOM    607  CA  ARG    90      49.060  68.270  72.700  1.00  0.00            
ATOM    608  HA  ARG    90      49.350  69.060  72.030  1.00  0.00            
ATOM    609  CB  ARG    90      50.160  67.980  73.740  1.00  0.00            
ATOM    610  HB1 ARG    90      50.100  68.750  74.530  1.00  0.00            
ATOM    611  HB2 ARG    90      51.130  68.120  73.220  1.00  0.00            
ATOM    612  CG  ARG    90      50.200  66.600  74.410  1.00  0.00            
ATOM    613  HG1 ARG    90      50.620  65.860  73.690  1.00  0.00            
ATOM    614  HG2 ARG    90      49.210  66.270  74.770  1.00  0.00            
ATOM    615  CD  ARG    90      51.180  66.480  75.580  1.00  0.00            
ATOM    616  HD1 ARG    90      50.880  67.140  76.430  1.00  0.00            
ATOM    617  HD2 ARG    90      52.240  66.700  75.340  1.00  0.00            
ATOM    618  NE  ARG    90      51.120  65.060  76.040  1.00  0.00            
ATOM    619  HE  ARG    90      50.630  64.330  75.560  1.00  0.00            
ATOM    620  CZ  ARG    90      52.020  64.510  76.900  1.00  0.00            
ATOM    621  NH1 ARG    90      52.870  65.200  77.710  1.00  0.00            
ATOM    622 HH11 ARG    90      53.150  66.070  77.300  1.00  0.00            
ATOM    623 HH12 ARG    90      53.640  64.660  78.030  1.00  0.00            
ATOM    624  NH2 ARG    90      51.730  63.250  77.360  1.00  0.00            
ATOM    625 HH21 ARG    90      50.980  62.840  76.840  1.00  0.00            
ATOM    626 HH22 ARG    90      52.090  63.030  78.260  1.00  0.00            
ATOM    627  C   ARG    90      48.960  67.100  71.780  1.00  0.00            
ATOM    628  O   ARG    90      49.730  66.950  70.830  1.00  0.00            
ATOM    629  N   SER    91      48.120  66.120  72.160  1.00  0.00            
ATOM    630  HN  SER    91      47.710  66.020  73.060  1.00  0.00            
ATOM    631  CA  SER    91      47.830  65.020  71.290  1.00  0.00            
ATOM    632  HA  SER    91      48.770  64.610  70.950  1.00  0.00            
ATOM    633  CB  SER    91      47.020  63.950  72.040  1.00  0.00            
ATOM    634  HB1 SER    91      46.880  63.070  71.370  1.00  0.00            
ATOM    635  HB2 SER    91      46.090  64.440  72.410  1.00  0.00            
ATOM    636  OG  SER    91      47.680  63.400  73.170  1.00  0.00            
ATOM    637  HG1 SER    91      47.610  64.020  73.900  1.00  0.00            
ATOM    638  C   SER    91      47.110  65.460  70.060  1.00  0.00            
ATOM    639  O   SER    91      47.440  65.130  68.930  1.00  0.00            
ATOM    640  N   TRP    92      46.140  66.380  70.200  1.00  0.00            
ATOM    641  HN  TRP    92      45.770  66.480  71.120  1.00  0.00            
ATOM    642  CA  TRP    92      45.500  67.040  69.100  1.00  0.00            
ATOM    643  HA  TRP    92      45.080  66.190  68.580  1.00  0.00            
ATOM    644  CB  TRP    92      44.240  67.760  69.610  1.00  0.00            
ATOM    645  HB1 TRP    92      44.480  68.470  70.430  1.00  0.00            
ATOM    646  HB2 TRP    92      43.630  67.020  70.170  1.00  0.00            
ATOM    647  CG  TRP    92      43.380  68.440  68.600  1.00  0.00            
ATOM    648  CD1 TRP    92      42.530  69.440  68.990  1.00  0.00            
ATOM    649  HD1 TRP    92      42.570  69.820  70.000  1.00  0.00            
ATOM    650  NE1 TRP    92      41.770  69.810  67.910  1.00  0.00            
ATOM    651  HE1 TRP    92      41.050  70.470  67.950  1.00  0.00            
ATOM    652  CE2 TRP    92      42.120  69.090  66.800  1.00  0.00            
ATOM    653  CD2 TRP    92      43.050  68.170  67.240  1.00  0.00            
ATOM    654  CE3 TRP    92      43.400  67.190  66.360  1.00  0.00            
ATOM    655  HE3 TRP    92      44.080  66.400  66.650  1.00  0.00            
ATOM    656  CZ3 TRP    92      43.050  67.330  65.040  1.00  0.00            
ATOM    657  HZ3 TRP    92      43.310  66.540  64.350  1.00  0.00            
ATOM    658  CZ2 TRP    92      41.660  69.180  65.520  1.00  0.00            
ATOM    659  HZ2 TRP    92      40.990  70.000  65.310  1.00  0.00            
ATOM    660  CH2 TRP    92      42.190  68.310  64.600  1.00  0.00            
ATOM    661  HH2 TRP    92      41.940  68.350  63.540  1.00  0.00            
ATOM    662  C   TRP    92      46.430  67.780  68.200  1.00  0.00            
ATOM    663  O   TRP    92      46.300  67.800  66.980  1.00  0.00            
ATOM    664  N   VAL    93      47.450  68.420  68.810  1.00  0.00            
ATOM    665  HN  VAL    93      47.410  68.520  69.800  1.00  0.00            
ATOM    666  CA  VAL    93      48.480  69.050  68.060  1.00  0.00            
ATOM    667  HA  VAL    93      48.080  69.710  67.310  1.00  0.00            
ATOM    668  CB  VAL    93      49.350  69.730  69.080  1.00  0.00            
ATOM    669  HB  VAL    93      49.470  69.150  70.010  1.00  0.00            
ATOM    670  CG1 VAL    93      50.750  70.070  68.540  1.00  0.00            
ATOM    671 HG11 VAL    93      51.500  69.280  68.770  1.00  0.00            
ATOM    672 HG12 VAL    93      51.070  70.990  69.060  1.00  0.00            
ATOM    673 HG13 VAL    93      50.680  70.290  67.450  1.00  0.00            
ATOM    674  CG2 VAL    93      48.630  71.030  69.460  1.00  0.00            
ATOM    675 HG21 VAL    93      47.570  70.960  69.810  1.00  0.00            
ATOM    676 HG22 VAL    93      48.690  71.750  68.620  1.00  0.00            
ATOM    677 HG23 VAL    93      49.170  71.320  70.380  1.00  0.00            
ATOM    678  C   VAL    93      49.340  68.100  67.280  1.00  0.00            
ATOM    679  O   VAL    93      49.560  68.420  66.120  1.00  0.00            
ATOM    680  N   ILE    94      49.790  66.960  67.840  1.00  0.00            
ATOM    681  HN  ILE    94      49.590  66.720  68.790  1.00  0.00            
ATOM    682  CA  ILE    94      50.590  66.010  67.120  1.00  0.00            
ATOM    683  HA  ILE    94      51.320  66.560  66.550  1.00  0.00            
ATOM    684  CB  ILE    94      51.290  65.170  68.150  1.00  0.00            
ATOM    685  HB  ILE    94      50.600  64.800  68.930  1.00  0.00            
ATOM    686  CG2 ILE    94      52.020  63.930  67.610  1.00  0.00            
ATOM    687 HG21 ILE    94      52.470  63.290  68.400  1.00  0.00            
ATOM    688 HG22 ILE    94      52.890  64.210  66.980  1.00  0.00            
ATOM    689 HG23 ILE    94      51.430  63.230  66.970  1.00  0.00            
ATOM    690  CG1 ILE    94      52.280  66.030  68.950  1.00  0.00            
ATOM    691 HG11 ILE    94      51.830  66.980  69.290  1.00  0.00            
ATOM    692 HG12 ILE    94      53.120  66.200  68.240  1.00  0.00            
ATOM    693  CD  ILE    94      52.980  65.290  70.090  1.00  0.00            
ATOM    694  HD1 ILE    94      53.110  64.190  70.030  1.00  0.00            
ATOM    695  HD2 ILE    94      52.450  65.660  71.000  1.00  0.00            
ATOM    696  HD3 ILE    94      54.010  65.690  70.200  1.00  0.00            
ATOM    697  C   ILE    94      49.790  65.150  66.200  1.00  0.00            
ATOM    698  O   ILE    94      50.280  64.740  65.150  1.00  0.00            
ATOM    699  N   THR    95      48.510  64.850  66.470  1.00  0.00            
ATOM    700  HN  THR    95      48.220  65.020  67.410  1.00  0.00            
ATOM    701  CA  THR    95      47.540  64.260  65.600  1.00  0.00            
ATOM    702  HA  THR    95      47.950  63.330  65.210  1.00  0.00            
ATOM    703  CB  THR    95      46.250  63.980  66.300  1.00  0.00            
ATOM    704  HB  THR    95      45.720  64.870  66.710  1.00  0.00            
ATOM    705  OG1 THR    95      46.370  63.080  67.400  1.00  0.00            
ATOM    706  HG1 THR    95      46.940  63.600  67.970  1.00  0.00            
ATOM    707  CG2 THR    95      45.260  63.330  65.330  1.00  0.00            
ATOM    708 HG21 THR    95      45.670  62.450  64.780  1.00  0.00            
ATOM    709 HG22 THR    95      44.950  64.060  64.550  1.00  0.00            
ATOM    710 HG23 THR    95      44.310  63.010  65.820  1.00  0.00            
ATOM    711  C   THR    95      47.270  65.100  64.400  1.00  0.00            
ATOM    712  O   THR    95      47.170  64.530  63.310  1.00  0.00            
ATOM    713  N   ALA    96      47.150  66.430  64.530  1.00  0.00            
ATOM    714  HN  ALA    96      47.110  66.900  65.410  1.00  0.00            
ATOM    715  CA  ALA    96      46.710  67.280  63.470  1.00  0.00            
ATOM    716  HA  ALA    96      45.740  66.940  63.160  1.00  0.00            
ATOM    717  CB  ALA    96      46.490  68.700  64.030  1.00  0.00            
ATOM    718  HB1 ALA    96      46.290  69.410  63.210  1.00  0.00            
ATOM    719  HB2 ALA    96      47.420  69.090  64.490  1.00  0.00            
ATOM    720  HB3 ALA    96      45.680  68.710  64.790  1.00  0.00            
ATOM    721  C   ALA    96      47.520  67.270  62.220  1.00  0.00            
ATOM    722  O   ALA    96      46.980  67.210  61.120  1.00  0.00            
ATOM    723  N   TYR    97      48.850  67.230  62.460  1.00  0.00            
ATOM    724  HN  TYR    97      49.190  67.250  63.390  1.00  0.00            
ATOM    725  CA  TYR    97      49.840  67.120  61.430  1.00  0.00            
ATOM    726  HA  TYR    97      49.770  68.010  60.820  1.00  0.00            
ATOM    727  CB  TYR    97      51.220  67.240  62.100  1.00  0.00            
ATOM    728  HB1 TYR    97      51.550  66.240  62.460  1.00  0.00            
ATOM    729  HB2 TYR    97      51.200  67.960  62.950  1.00  0.00            
ATOM    730  CG  TYR    97      52.300  67.460  61.100  1.00  0.00            
ATOM    731  CD1 TYR    97      52.610  68.750  60.730  1.00  0.00            
ATOM    732  HD1 TYR    97      52.110  69.540  61.260  1.00  0.00            
ATOM    733  CE1 TYR    97      53.750  69.000  60.010  1.00  0.00            
ATOM    734  HE1 TYR    97      54.060  70.000  59.750  1.00  0.00            
ATOM    735  CZ  TYR    97      54.520  67.960  59.530  1.00  0.00            
ATOM    736  OH  TYR    97      55.710  68.270  58.840  1.00  0.00            
ATOM    737  HH  TYR    97      56.080  69.060  59.230  1.00  0.00            
ATOM    738  CD2 TYR    97      52.950  66.400  60.510  1.00  0.00            
ATOM    739  HD2 TYR    97      52.710  65.360  60.640  1.00  0.00            
ATOM    740  CE2 TYR    97      54.050  66.680  59.730  1.00  0.00            
ATOM    741  HE2 TYR    97      54.520  65.800  59.330  1.00  0.00            
ATOM    742  C   TYR    97      49.820  65.950  60.520  1.00  0.00            
ATOM    743  O   TYR    97      50.080  65.990  59.320  1.00  0.00            
ATOM    744  N   VAL    98      49.550  64.750  61.070  1.00  0.00            
ATOM    745  HN  VAL    98      49.350  64.940  62.030  1.00  0.00            
ATOM    746  CA  VAL    98      49.610  63.430  60.520  1.00  0.00            
ATOM    747  HA  VAL    98      50.330  63.390  59.710  1.00  0.00            
ATOM    748  CB  VAL    98      49.990  62.330  61.470  1.00  0.00            
ATOM    749  HB  VAL    98      49.950  61.370  60.920  1.00  0.00            
ATOM    750  CG1 VAL    98      51.450  62.570  61.880  1.00  0.00            
ATOM    751 HG11 VAL    98      51.420  63.540  62.420  1.00  0.00            
ATOM    752 HG12 VAL    98      52.050  62.550  60.940  1.00  0.00            
ATOM    753 HG13 VAL    98      51.840  61.800  62.580  1.00  0.00            
ATOM    754  CG2 VAL    98      49.190  62.310  62.780  1.00  0.00            
ATOM    755 HG21 VAL    98      48.080  62.230  62.770  1.00  0.00            
ATOM    756 HG22 VAL    98      49.400  63.260  63.330  1.00  0.00            
ATOM    757 HG23 VAL    98      49.580  61.580  63.520  1.00  0.00            
ATOM    758  C   VAL    98      48.260  63.080  60.000  1.00  0.00            
ATOM    759  O   VAL    98      48.150  62.400  58.980  1.00  0.00            
ATOM    760  N   LEU    99      47.200  63.620  60.630  1.00  0.00            
ATOM    761  HN  LEU    99      47.340  64.300  61.340  1.00  0.00            
ATOM    762  CA  LEU    99      45.840  63.530  60.210  1.00  0.00            
ATOM    763  HA  LEU    99      45.620  62.470  60.220  1.00  0.00            
ATOM    764  CB  LEU    99      44.850  64.240  61.160  1.00  0.00            
ATOM    765  HB1 LEU    99      45.180  65.270  61.430  1.00  0.00            
ATOM    766  HB2 LEU    99      45.050  63.550  62.000  1.00  0.00            
ATOM    767  CG  LEU    99      43.370  64.020  60.840  1.00  0.00            
ATOM    768  HG  LEU    99      43.120  64.460  59.840  1.00  0.00            
ATOM    769  CD1 LEU    99      43.050  62.520  60.860  1.00  0.00            
ATOM    770 HD11 LEU    99      43.610  62.080  60.010  1.00  0.00            
ATOM    771 HD12 LEU    99      41.990  62.290  60.600  1.00  0.00            
ATOM    772 HD13 LEU    99      43.300  61.960  61.780  1.00  0.00            
ATOM    773  CD2 LEU    99      42.360  64.630  61.830  1.00  0.00            
ATOM    774 HD21 LEU    99      42.620  65.680  62.090  1.00  0.00            
ATOM    775 HD22 LEU    99      42.340  64.100  62.800  1.00  0.00            
ATOM    776 HD23 LEU    99      41.350  64.770  61.380  1.00  0.00            
ATOM    777  C   LEU    99      45.530  63.980  58.830  1.00  0.00            
ATOM    778  O   LEU    99      44.800  63.350  58.050  1.00  0.00            
ATOM    779  N   THR   100      46.140  65.130  58.510  1.00  0.00            
ATOM    780  HN  THR   100      46.700  65.670  59.120  1.00  0.00            
ATOM    781  CA  THR   100      46.020  65.790  57.240  1.00  0.00            
ATOM    782  HA  THR   100      45.000  65.610  56.940  1.00  0.00            
ATOM    783  CB  THR   100      46.390  67.230  57.450  1.00  0.00            
ATOM    784  HB  THR   100      46.690  67.700  56.490  1.00  0.00            
ATOM    785  OG1 THR   100      47.430  67.310  58.420  1.00  0.00            
ATOM    786  HG1 THR   100      47.390  68.140  58.900  1.00  0.00            
ATOM    787  CG2 THR   100      45.060  67.770  57.990  1.00  0.00            
ATOM    788 HG21 THR   100      44.240  67.710  57.240  1.00  0.00            
ATOM    789 HG22 THR   100      45.210  68.830  58.270  1.00  0.00            
ATOM    790 HG23 THR   100      44.730  67.240  58.920  1.00  0.00            
ATOM    791  C   THR   100      46.740  65.080  56.150  1.00  0.00            
ATOM    792  O   THR   100      46.250  64.900  55.030  1.00  0.00            
ATOM    793  N   PHE   101      47.960  64.630  56.500  1.00  0.00            
ATOM    794  HN  PHE   101      48.260  64.860  57.430  1.00  0.00            
ATOM    795  CA  PHE   101      48.840  63.840  55.690  1.00  0.00            
ATOM    796  HA  PHE   101      48.830  64.370  54.750  1.00  0.00            
ATOM    797  CB  PHE   101      50.230  63.780  56.350  1.00  0.00            
ATOM    798  HB1 PHE   101      50.140  63.080  57.210  1.00  0.00            
ATOM    799  HB2 PHE   101      50.550  64.710  56.860  1.00  0.00            
ATOM    800  CG  PHE   101      51.310  63.250  55.470  1.00  0.00            
ATOM    801  CD1 PHE   101      51.680  61.930  55.560  1.00  0.00            
ATOM    802  HD1 PHE   101      51.230  61.370  56.370  1.00  0.00            
ATOM    803  CE1 PHE   101      52.630  61.360  54.740  1.00  0.00            
ATOM    804  HE1 PHE   101      52.740  60.290  54.700  1.00  0.00            
ATOM    805  CZ  PHE   101      53.180  62.180  53.790  1.00  0.00            
ATOM    806  HZ  PHE   101      53.960  61.710  53.200  1.00  0.00            
ATOM    807  CD2 PHE   101      51.920  64.050  54.550  1.00  0.00            
ATOM    808  HD2 PHE   101      51.740  65.120  54.560  1.00  0.00            
ATOM    809  CE2 PHE   101      52.870  63.510  53.710  1.00  0.00            
ATOM    810  HE2 PHE   101      53.470  64.180  53.110  1.00  0.00            
ATOM    811  C   PHE   101      48.410  62.490  55.250  1.00  0.00            
ATOM    812  O   PHE   101      48.520  62.200  54.060  1.00  0.00            
ATOM    813  N   GLY   102      47.860  61.710  56.200  1.00  0.00            
ATOM    814  HN  GLY   102      47.900  62.010  57.160  1.00  0.00            
ATOM    815  CA  GLY   102      47.170  60.530  55.790  1.00  0.00            
ATOM    816  HA1 GLY   102      46.810  60.020  56.670  1.00  0.00            
ATOM    817  HA2 GLY   102      47.730  59.890  55.130  1.00  0.00            
ATOM    818  C   GLY   102      45.950  60.840  54.990  1.00  0.00            
ATOM    819  O   GLY   102      45.620  60.160  54.030  1.00  0.00            
ATOM    820  N   GLY   103      45.130  61.790  55.480  1.00  0.00            
ATOM    821  HN  GLY   103      45.220  62.220  56.370  1.00  0.00            
ATOM    822  CA  GLY   103      43.850  62.090  54.900  1.00  0.00            
ATOM    823  HA1 GLY   103      43.520  62.990  55.400  1.00  0.00            
ATOM    824  HA2 GLY   103      43.270  61.180  54.940  1.00  0.00            
ATOM    825  C   GLY   103      43.810  62.580  53.500  1.00  0.00            
ATOM    826  O   GLY   103      42.930  62.140  52.750  1.00  0.00            
ATOM    827  N   LEU   104      44.720  63.440  53.000  1.00  0.00            
ATOM    828  HN  LEU   104      45.420  63.690  53.660  1.00  0.00            
ATOM    829  CA  LEU   104      44.680  64.120  51.750  1.00  0.00            
ATOM    830  HA  LEU   104      43.680  64.200  51.360  1.00  0.00            
ATOM    831  CB  LEU   104      45.130  65.580  51.940  1.00  0.00            
ATOM    832  HB1 LEU   104      45.090  66.190  51.010  1.00  0.00            
ATOM    833  HB2 LEU   104      46.120  65.450  52.420  1.00  0.00            
ATOM    834  CG  LEU   104      44.210  66.440  52.820  1.00  0.00            
ATOM    835  HG  LEU   104      44.020  65.950  53.800  1.00  0.00            
ATOM    836  CD1 LEU   104      44.930  67.770  53.110  1.00  0.00            
ATOM    837 HD11 LEU   104      45.280  68.270  52.190  1.00  0.00            
ATOM    838 HD12 LEU   104      45.810  67.630  53.780  1.00  0.00            
ATOM    839 HD13 LEU   104      44.330  68.570  53.590  1.00  0.00            
ATOM    840  CD2 LEU   104      42.880  66.810  52.150  1.00  0.00            
ATOM    841 HD21 LEU   104      43.060  67.410  51.230  1.00  0.00            
ATOM    842 HD22 LEU   104      42.270  67.460  52.810  1.00  0.00            
ATOM    843 HD23 LEU   104      42.320  65.900  51.860  1.00  0.00            
ATOM    844  C   LEU   104      45.590  63.570  50.700  1.00  0.00            
ATOM    845  O   LEU   104      45.730  64.070  49.580  1.00  0.00            
ATOM    846  N   MET   105      46.250  62.440  50.990  1.00  0.00            
ATOM    847  HN  MET   105      46.180  61.950  51.860  1.00  0.00            
ATOM    848  CA  MET   105      47.220  61.750  50.200  1.00  0.00            
ATOM    849  HA  MET   105      48.090  62.400  50.200  1.00  0.00            
ATOM    850  CB  MET   105      47.620  60.490  50.990  1.00  0.00            
ATOM    851  HB1 MET   105      46.700  59.920  51.260  1.00  0.00            
ATOM    852  HB2 MET   105      47.920  60.880  51.980  1.00  0.00            
ATOM    853  CG  MET   105      48.600  59.540  50.300  1.00  0.00            
ATOM    854  HG1 MET   105      48.180  59.250  49.320  1.00  0.00            
ATOM    855  HG2 MET   105      48.650  58.570  50.850  1.00  0.00            
ATOM    856  SD  MET   105      50.260  60.290  50.220  1.00  0.00            
ATOM    857  CE  MET   105      50.620  60.160  51.990  1.00  0.00            
ATOM    858  HE1 MET   105      49.820  59.660  52.580  1.00  0.00            
ATOM    859  HE2 MET   105      50.720  61.160  52.450  1.00  0.00            
ATOM    860  HE3 MET   105      51.520  59.580  52.320  1.00  0.00            
ATOM    861  C   MET   105      46.780  61.410  48.820  1.00  0.00            
ATOM    862  O   MET   105      47.460  61.630  47.810  1.00  0.00            
ATOM    863  N   LEU   106      45.580  60.820  48.680  1.00  0.00            
ATOM    864  HN  LEU   106      45.070  60.760  49.540  1.00  0.00            
ATOM    865  CA  LEU   106      45.010  60.220  47.520  1.00  0.00            
ATOM    866  HA  LEU   106      45.790  60.000  46.800  1.00  0.00            
ATOM    867  CB  LEU   106      44.330  58.900  47.910  1.00  0.00            
ATOM    868  HB1 LEU   106      43.860  58.390  47.040  1.00  0.00            
ATOM    869  HB2 LEU   106      43.430  59.200  48.500  1.00  0.00            
ATOM    870  CG  LEU   106      45.210  57.880  48.650  1.00  0.00            
ATOM    871  HG  LEU   106      45.740  58.310  49.530  1.00  0.00            
ATOM    872  CD1 LEU   106      44.380  56.770  49.320  1.00  0.00            
ATOM    873 HD11 LEU   106      43.610  56.400  48.600  1.00  0.00            
ATOM    874 HD12 LEU   106      43.920  57.040  50.290  1.00  0.00            
ATOM    875 HD13 LEU   106      45.050  55.920  49.570  1.00  0.00            
ATOM    876  CD2 LEU   106      46.290  57.370  47.680  1.00  0.00            
ATOM    877 HD21 LEU   106      45.930  56.820  46.780  1.00  0.00            
ATOM    878 HD22 LEU   106      46.940  56.700  48.270  1.00  0.00            
ATOM    879 HD23 LEU   106      46.830  58.310  47.430  1.00  0.00            
ATOM    880  C   LEU   106      44.110  61.190  46.820  1.00  0.00            
ATOM    881  O   LEU   106      43.680  60.890  45.710  1.00  0.00            
ATOM    882  N   LEU   107      43.790  62.350  47.400  1.00  0.00            
ATOM    883  HN  LEU   107      44.090  62.490  48.340  1.00  0.00            
ATOM    884  CA  LEU   107      43.320  63.480  46.660  1.00  0.00            
ATOM    885  HA  LEU   107      42.530  63.200  45.980  1.00  0.00            
ATOM    886  CB  LEU   107      42.790  64.440  47.730  1.00  0.00            
ATOM    887  HB1 LEU   107      43.290  64.300  48.710  1.00  0.00            
ATOM    888  HB2 LEU   107      41.770  64.030  47.890  1.00  0.00            
ATOM    889  CG  LEU   107      42.590  65.910  47.320  1.00  0.00            
ATOM    890  HG  LEU   107      43.530  66.320  46.880  1.00  0.00            
ATOM    891  CD1 LEU   107      41.310  66.330  46.580  1.00  0.00            
ATOM    892 HD11 LEU   107      41.330  67.430  46.430  1.00  0.00            
ATOM    893 HD12 LEU   107      40.450  66.000  47.190  1.00  0.00            
ATOM    894 HD13 LEU   107      41.280  65.830  45.590  1.00  0.00            
ATOM    895  CD2 LEU   107      42.580  66.800  48.570  1.00  0.00            
ATOM    896 HD21 LEU   107      43.500  66.530  49.130  1.00  0.00            
ATOM    897 HD22 LEU   107      41.700  66.550  49.210  1.00  0.00            
ATOM    898 HD23 LEU   107      42.600  67.860  48.230  1.00  0.00            
ATOM    899  C   LEU   107      44.460  64.140  45.970  1.00  0.00            
ATOM    900  O   LEU   107      44.320  64.360  44.770  1.00  0.00            
ATOM    901  N   GLY   108      45.610  64.390  46.620  1.00  0.00            
ATOM    902  HN  GLY   108      45.720  64.000  47.530  1.00  0.00            
ATOM    903  CA  GLY   108      46.660  65.220  46.100  1.00  0.00            
ATOM    904  HA1 GLY   108      47.350  65.300  46.920  1.00  0.00            
ATOM    905  HA2 GLY   108      46.440  66.220  45.760  1.00  0.00            
ATOM    906  C   GLY   108      47.390  64.600  44.960  1.00  0.00            
ATOM    907  O   GLY   108      47.690  65.250  43.960  1.00  0.00            
ATOM    908  N   GLY   109      47.610  63.270  45.030  1.00  0.00            
ATOM    909  HN  GLY   109      47.320  62.820  45.860  1.00  0.00            
ATOM    910  CA  GLY   109      48.040  62.480  43.920  1.00  0.00            
ATOM    911  HA1 GLY   109      47.880  61.430  44.120  1.00  0.00            
ATOM    912  HA2 GLY   109      49.060  62.790  43.740  1.00  0.00            
ATOM    913  C   GLY   109      47.500  62.670  42.550  1.00  0.00            
ATOM    914  O   GLY   109      48.270  62.980  41.640  1.00  0.00            
ATOM    915  N   ARG   110      46.170  62.630  42.340  1.00  0.00            
ATOM    916  HN  ARG   110      45.660  62.340  43.140  1.00  0.00            
ATOM    917  CA  ARG   110      45.510  62.970  41.120  1.00  0.00            
ATOM    918  HA  ARG   110      46.290  62.690  40.420  1.00  0.00            
ATOM    919  CB  ARG   110      44.280  62.050  40.980  1.00  0.00            
ATOM    920  HB1 ARG   110      43.670  62.160  41.900  1.00  0.00            
ATOM    921  HB2 ARG   110      44.650  61.000  41.100  1.00  0.00            
ATOM    922  CG  ARG   110      43.380  62.120  39.750  1.00  0.00            
ATOM    923  HG1 ARG   110      43.170  63.180  39.490  1.00  0.00            
ATOM    924  HG2 ARG   110      42.400  61.620  39.930  1.00  0.00            
ATOM    925  CD  ARG   110      43.950  61.720  38.390  1.00  0.00            
ATOM    926  HD1 ARG   110      44.870  62.330  38.370  1.00  0.00            
ATOM    927  HD2 ARG   110      43.360  62.030  37.500  1.00  0.00            
ATOM    928  NE  ARG   110      44.170  60.250  38.260  1.00  0.00            
ATOM    929  HE  ARG   110      43.510  59.690  38.770  1.00  0.00            
ATOM    930  CZ  ARG   110      45.100  59.640  37.470  1.00  0.00            
ATOM    931  NH1 ARG   110      46.030  60.390  36.800  1.00  0.00            
ATOM    932 HH11 ARG   110      46.340  61.280  37.130  1.00  0.00            
ATOM    933 HH12 ARG   110      46.500  59.980  36.020  1.00  0.00            
ATOM    934  NH2 ARG   110      44.980  58.320  37.160  1.00  0.00            
ATOM    935 HH21 ARG   110      44.130  57.860  37.430  1.00  0.00            
ATOM    936 HH22 ARG   110      45.690  57.820  36.660  1.00  0.00            
ATOM    937  C   ARG   110      45.120  64.400  40.990  1.00  0.00            
ATOM    938  O   ARG   110      44.860  64.820  39.870  1.00  0.00            
ATOM    939  N   LEU   111      45.080  65.190  42.080  1.00  0.00            
ATOM    940  HN  LEU   111      45.130  64.720  42.950  1.00  0.00            
ATOM    941  CA  LEU   111      44.910  66.610  42.080  1.00  0.00            
ATOM    942  HA  LEU   111      43.960  66.860  41.620  1.00  0.00            
ATOM    943  CB  LEU   111      44.950  67.190  43.500  1.00  0.00            
ATOM    944  HB1 LEU   111      45.960  66.970  43.910  1.00  0.00            
ATOM    945  HB2 LEU   111      44.140  66.660  44.060  1.00  0.00            
ATOM    946  CG  LEU   111      44.620  68.660  43.800  1.00  0.00            
ATOM    947  HG  LEU   111      45.220  69.360  43.180  1.00  0.00            
ATOM    948  CD1 LEU   111      43.170  69.090  43.510  1.00  0.00            
ATOM    949 HD11 LEU   111      42.440  68.510  44.100  1.00  0.00            
ATOM    950 HD12 LEU   111      42.840  69.090  42.450  1.00  0.00            
ATOM    951 HD13 LEU   111      43.110  70.140  43.880  1.00  0.00            
ATOM    952  CD2 LEU   111      44.830  68.960  45.290  1.00  0.00            
ATOM    953 HD21 LEU   111      43.950  68.580  45.860  1.00  0.00            
ATOM    954 HD22 LEU   111      45.070  70.040  45.390  1.00  0.00            
ATOM    955 HD23 LEU   111      45.760  68.490  45.680  1.00  0.00            
ATOM    956  C   LEU   111      45.980  67.230  41.260  1.00  0.00            
ATOM    957  O   LEU   111      45.790  68.170  40.480  1.00  0.00            
ATOM    958  N   GLY   112      47.160  66.580  41.330  1.00  0.00            
ATOM    959  HN  GLY   112      47.320  65.990  42.110  1.00  0.00            
ATOM    960  CA  GLY   112      48.340  66.880  40.570  1.00  0.00            
ATOM    961  HA1 GLY   112      49.030  66.090  40.810  1.00  0.00            
ATOM    962  HA2 GLY   112      48.610  67.850  40.950  1.00  0.00            
ATOM    963  C   GLY   112      48.070  67.010  39.110  1.00  0.00            
ATOM    964  O   GLY   112      48.660  67.870  38.460  1.00  0.00            
ATOM    965  N   ASP   113      47.210  66.110  38.600  1.00  0.00            
ATOM    966  HN  ASP   113      47.010  65.300  39.150  1.00  0.00            
ATOM    967  CA  ASP   113      46.930  66.050  37.200  1.00  0.00            
ATOM    968  HA  ASP   113      47.830  66.160  36.610  1.00  0.00            
ATOM    969  CB  ASP   113      46.220  64.720  36.910  1.00  0.00            
ATOM    970  HB1 ASP   113      45.560  64.710  36.020  1.00  0.00            
ATOM    971  HB2 ASP   113      45.640  64.410  37.810  1.00  0.00            
ATOM    972  CG  ASP   113      47.310  63.660  36.800  1.00  0.00            
ATOM    973  OD1 ASP   113      48.210  63.690  35.920  1.00  0.00            
ATOM    974  OD2 ASP   113      47.260  62.750  37.670  1.00  0.00            
ATOM    975  C   ASP   113      46.090  67.200  36.790  1.00  0.00            
ATOM    976  O   ASP   113      46.310  67.820  35.740  1.00  0.00            
ATOM    977  N   THR   114      45.110  67.640  37.600  1.00  0.00            
ATOM    978  HN  THR   114      44.960  67.240  38.500  1.00  0.00            
ATOM    979  CA  THR   114      44.210  68.700  37.270  1.00  0.00            
ATOM    980  HA  THR   114      44.010  68.720  36.210  1.00  0.00            
ATOM    981  CB  THR   114      42.880  68.450  37.920  1.00  0.00            
ATOM    982  HB  THR   114      42.200  69.320  37.830  1.00  0.00            
ATOM    983  OG1 THR   114      43.020  68.050  39.280  1.00  0.00            
ATOM    984  HG1 THR   114      42.190  67.760  39.650  1.00  0.00            
ATOM    985  CG2 THR   114      42.240  67.210  37.280  1.00  0.00            
ATOM    986 HG21 THR   114      42.040  67.250  36.190  1.00  0.00            
ATOM    987 HG22 THR   114      41.310  67.060  37.870  1.00  0.00            
ATOM    988 HG23 THR   114      42.890  66.320  37.440  1.00  0.00            
ATOM    989  C   THR   114      44.760  70.060  37.510  1.00  0.00            
ATOM    990  O   THR   114      44.540  71.030  36.790  1.00  0.00            
ATOM    991  N   ILE   115      45.560  70.230  38.580  1.00  0.00            
ATOM    992  HN  ILE   115      45.890  69.440  39.090  1.00  0.00            
ATOM    993  CA  ILE   115      46.070  71.500  38.980  1.00  0.00            
ATOM    994  HA  ILE   115      45.400  72.250  38.570  1.00  0.00            
ATOM    995  CB  ILE   115      46.230  71.420  40.460  1.00  0.00            
ATOM    996  HB  ILE   115      46.890  70.610  40.850  1.00  0.00            
ATOM    997  CG2 ILE   115      46.970  72.670  40.990  1.00  0.00            
ATOM    998 HG21 ILE   115      46.450  73.590  40.650  1.00  0.00            
ATOM    999 HG22 ILE   115      48.040  72.820  40.740  1.00  0.00            
ATOM   1000 HG23 ILE   115      46.970  72.750  42.090  1.00  0.00            
ATOM   1001  CG1 ILE   115      44.880  71.280  41.190  1.00  0.00            
ATOM   1002 HG11 ILE   115      45.060  71.140  42.280  1.00  0.00            
ATOM   1003 HG12 ILE   115      44.340  70.380  40.860  1.00  0.00            
ATOM   1004  CD  ILE   115      43.940  72.430  40.830  1.00  0.00            
ATOM   1005  HD1 ILE   115      44.200  73.350  41.400  1.00  0.00            
ATOM   1006  HD2 ILE   115      42.950  72.120  41.220  1.00  0.00            
ATOM   1007  HD3 ILE   115      43.810  72.640  39.740  1.00  0.00            
ATOM   1008  C   ILE   115      47.440  71.710  38.410  1.00  0.00            
ATOM   1009  O   ILE   115      47.990  72.810  38.330  1.00  0.00            
ATOM   1010  N   GLY   116      48.060  70.620  37.930  1.00  0.00            
ATOM   1011  HN  GLY   116      47.560  69.760  38.020  1.00  0.00            
ATOM   1012  CA  GLY   116      49.380  70.600  37.400  1.00  0.00            
ATOM   1013  HA1 GLY   116      49.550  71.490  36.790  1.00  0.00            
ATOM   1014  HA2 GLY   116      49.460  69.750  36.740  1.00  0.00            
ATOM   1015  C   GLY   116      50.370  70.450  38.510  1.00  0.00            
ATOM   1016  O   GLY   116      50.250  71.040  39.580  1.00  0.00            
ATOM   1017  N   ARG   117      51.350  69.570  38.260  1.00  0.00            
ATOM   1018  HN  ARG   117      51.420  69.150  37.350  1.00  0.00            
ATOM   1019  CA  ARG   117      52.350  69.240  39.220  1.00  0.00            
ATOM   1020  HA  ARG   117      51.880  68.940  40.140  1.00  0.00            
ATOM   1021  CB  ARG   117      53.140  68.000  38.770  1.00  0.00            
ATOM   1022  HB1 ARG   117      53.860  67.720  39.570  1.00  0.00            
ATOM   1023  HB2 ARG   117      53.610  68.160  37.770  1.00  0.00            
ATOM   1024  CG  ARG   117      52.200  66.790  38.770  1.00  0.00            
ATOM   1025  HG1 ARG   117      51.490  66.880  37.920  1.00  0.00            
ATOM   1026  HG2 ARG   117      51.630  66.760  39.720  1.00  0.00            
ATOM   1027  CD  ARG   117      52.850  65.420  38.600  1.00  0.00            
ATOM   1028  HD1 ARG   117      53.680  65.350  39.330  1.00  0.00            
ATOM   1029  HD2 ARG   117      53.200  65.210  37.560  1.00  0.00            
ATOM   1030  NE  ARG   117      51.770  64.510  39.050  1.00  0.00            
ATOM   1031  HE  ARG   117      51.610  64.430  40.040  1.00  0.00            
ATOM   1032  CZ  ARG   117      50.620  64.260  38.360  1.00  0.00            
ATOM   1033  NH1 ARG   117      50.580  64.410  37.010  1.00  0.00            
ATOM   1034 HH11 ARG   117      51.330  64.830  36.500  1.00  0.00            
ATOM   1035 HH12 ARG   117      49.720  64.240  36.520  1.00  0.00            
ATOM   1036  NH2 ARG   117      49.540  63.720  39.000  1.00  0.00            
ATOM   1037 HH21 ARG   117      49.440  63.680  40.000  1.00  0.00            
ATOM   1038 HH22 ARG   117      48.740  63.350  38.530  1.00  0.00            
ATOM   1039  C   ARG   117      53.310  70.250  39.750  1.00  0.00            
ATOM   1040  O   ARG   117      53.450  70.320  40.970  1.00  0.00            
ATOM   1041  N   LYS   118      53.930  71.200  39.030  1.00  0.00            
ATOM   1042  HN  LYS   118      53.730  71.350  38.060  1.00  0.00            
ATOM   1043  CA  LYS   118      54.750  72.220  39.590  1.00  0.00            
ATOM   1044  HA  LYS   118      55.440  71.690  40.230  1.00  0.00            
ATOM   1045  CB  LYS   118      55.440  73.040  38.490  1.00  0.00            
ATOM   1046  HB1 LYS   118      54.650  73.390  37.790  1.00  0.00            
ATOM   1047  HB2 LYS   118      56.170  72.470  37.870  1.00  0.00            
ATOM   1048  CG  LYS   118      56.150  74.310  38.980  1.00  0.00            
ATOM   1049  HG1 LYS   118      56.840  74.010  39.800  1.00  0.00            
ATOM   1050  HG2 LYS   118      55.390  74.940  39.480  1.00  0.00            
ATOM   1051  CD  LYS   118      56.980  74.920  37.860  1.00  0.00            
ATOM   1052  HD1 LYS   118      56.480  74.740  36.880  1.00  0.00            
ATOM   1053  HD2 LYS   118      57.890  74.280  37.880  1.00  0.00            
ATOM   1054  CE  LYS   118      57.090  76.440  37.960  1.00  0.00            
ATOM   1055  HE1 LYS   118      57.720  76.650  38.850  1.00  0.00            
ATOM   1056  HE2 LYS   118      56.110  76.960  37.990  1.00  0.00            
ATOM   1057  NZ  LYS   118      57.820  76.820  36.730  1.00  0.00            
ATOM   1058  HZ1 LYS   118      57.280  76.630  35.850  1.00  0.00            
ATOM   1059  HZ2 LYS   118      58.770  76.400  36.780  1.00  0.00            
ATOM   1060  HZ3 LYS   118      57.960  77.850  36.720  1.00  0.00            
ATOM   1061  C   LYS   118      53.970  73.080  40.530  1.00  0.00            
ATOM   1062  O   LYS   118      54.320  73.370  41.680  1.00  0.00            
ATOM   1063  N   ARG   119      52.770  73.550  40.150  1.00  0.00            
ATOM   1064  HN  ARG   119      52.600  73.240  39.210  1.00  0.00            
ATOM   1065  CA  ARG   119      51.810  74.290  40.900  1.00  0.00            
ATOM   1066  HA  ARG   119      52.210  75.250  41.210  1.00  0.00            
ATOM   1067  CB  ARG   119      50.650  74.640  39.960  1.00  0.00            
ATOM   1068  HB1 ARG   119      50.100  73.700  39.720  1.00  0.00            
ATOM   1069  HB2 ARG   119      51.000  75.120  39.020  1.00  0.00            
ATOM   1070  CG  ARG   119      49.680  75.660  40.550  1.00  0.00            
ATOM   1071  HG1 ARG   119      50.270  76.290  41.240  1.00  0.00            
ATOM   1072  HG2 ARG   119      48.910  75.080  41.110  1.00  0.00            
ATOM   1073  CD  ARG   119      48.930  76.510  39.520  1.00  0.00            
ATOM   1074  HD1 ARG   119      49.630  77.230  39.050  1.00  0.00            
ATOM   1075  HD2 ARG   119      48.120  77.150  39.940  1.00  0.00            
ATOM   1076  NE  ARG   119      48.420  75.530  38.520  1.00  0.00            
ATOM   1077  HE  ARG   119      48.390  74.570  38.770  1.00  0.00            
ATOM   1078  CZ  ARG   119      47.980  75.900  37.280  1.00  0.00            
ATOM   1079  NH1 ARG   119      47.750  77.170  36.850  1.00  0.00            
ATOM   1080 HH11 ARG   119      47.980  77.860  37.530  1.00  0.00            
ATOM   1081 HH12 ARG   119      47.030  77.380  36.190  1.00  0.00            
ATOM   1082  NH2 ARG   119      47.700  74.880  36.420  1.00  0.00            
ATOM   1083 HH21 ARG   119      47.610  73.980  36.840  1.00  0.00            
ATOM   1084 HH22 ARG   119      47.290  75.040  35.520  1.00  0.00            
ATOM   1085  C   ARG   119      51.350  73.590  42.140  1.00  0.00            
ATOM   1086  O   ARG   119      51.170  74.270  43.150  1.00  0.00            
ATOM   1087  N   THR   120      51.130  72.270  42.160  1.00  0.00            
ATOM   1088  HN  THR   120      51.270  71.770  41.300  1.00  0.00            
ATOM   1089  CA  THR   120      50.670  71.470  43.250  1.00  0.00            
ATOM   1090  HA  THR   120      49.720  71.870  43.570  1.00  0.00            
ATOM   1091  CB  THR   120      50.350  70.050  42.890  1.00  0.00            
ATOM   1092  HB  THR   120      51.250  69.670  42.360  1.00  0.00            
ATOM   1093  OG1 THR   120      49.240  69.970  42.010  1.00  0.00            
ATOM   1094  HG1 THR   120      49.430  70.110  41.080  1.00  0.00            
ATOM   1095  CG2 THR   120      49.880  69.260  44.130  1.00  0.00            
ATOM   1096 HG21 THR   120      49.460  68.260  43.910  1.00  0.00            
ATOM   1097 HG22 THR   120      49.040  69.830  44.590  1.00  0.00            
ATOM   1098 HG23 THR   120      50.650  69.110  44.910  1.00  0.00            
ATOM   1099  C   THR   120      51.710  71.570  44.310  1.00  0.00            
ATOM   1100  O   THR   120      51.350  71.900  45.440  1.00  0.00            
ATOM   1101  N   PHE   121      52.980  71.300  43.950  1.00  0.00            
ATOM   1102  HN  PHE   121      53.280  71.130  43.010  1.00  0.00            
ATOM   1103  CA  PHE   121      54.070  71.410  44.860  1.00  0.00            
ATOM   1104  HA  PHE   121      53.760  70.880  45.750  1.00  0.00            
ATOM   1105  CB  PHE   121      55.340  70.770  44.270  1.00  0.00            
ATOM   1106  HB1 PHE   121      55.700  71.330  43.370  1.00  0.00            
ATOM   1107  HB2 PHE   121      55.050  69.750  43.940  1.00  0.00            
ATOM   1108  CG  PHE   121      56.470  70.520  45.200  1.00  0.00            
ATOM   1109  CD1 PHE   121      56.690  69.300  45.780  1.00  0.00            
ATOM   1110  HD1 PHE   121      55.910  68.580  45.570  1.00  0.00            
ATOM   1111  CE1 PHE   121      57.830  69.030  46.500  1.00  0.00            
ATOM   1112  HE1 PHE   121      58.010  68.080  46.980  1.00  0.00            
ATOM   1113  CZ  PHE   121      58.790  70.010  46.520  1.00  0.00            
ATOM   1114  HZ  PHE   121      59.790  69.840  46.900  1.00  0.00            
ATOM   1115  CD2 PHE   121      57.390  71.540  45.320  1.00  0.00            
ATOM   1116  HD2 PHE   121      57.180  72.480  44.830  1.00  0.00            
ATOM   1117  CE2 PHE   121      58.570  71.260  45.980  1.00  0.00            
ATOM   1118  HE2 PHE   121      59.280  72.070  46.010  1.00  0.00            
ATOM   1119  C   PHE   121      54.240  72.780  45.420  1.00  0.00            
ATOM   1120  O   PHE   121      54.420  72.960  46.620  1.00  0.00            
ATOM   1121  N   ILE   122      54.080  73.880  44.660  1.00  0.00            
ATOM   1122  HN  ILE   122      53.910  73.840  43.670  1.00  0.00            
ATOM   1123  CA  ILE   122      54.370  75.170  45.190  1.00  0.00            
ATOM   1124  HA  ILE   122      55.270  75.100  45.790  1.00  0.00            
ATOM   1125  CB  ILE   122      54.640  76.160  44.090  1.00  0.00            
ATOM   1126  HB  ILE   122      53.910  75.970  43.270  1.00  0.00            
ATOM   1127  CG2 ILE   122      54.490  77.650  44.440  1.00  0.00            
ATOM   1128 HG21 ILE   122      55.180  78.000  45.230  1.00  0.00            
ATOM   1129 HG22 ILE   122      53.430  77.950  44.620  1.00  0.00            
ATOM   1130 HG23 ILE   122      54.830  78.160  43.520  1.00  0.00            
ATOM   1131  CG1 ILE   122      56.000  75.890  43.430  1.00  0.00            
ATOM   1132 HG11 ILE   122      56.020  74.790  43.270  1.00  0.00            
ATOM   1133 HG12 ILE   122      56.810  76.080  44.170  1.00  0.00            
ATOM   1134  CD  ILE   122      56.230  76.670  42.140  1.00  0.00            
ATOM   1135  HD1 ILE   122      56.910  76.190  41.410  1.00  0.00            
ATOM   1136  HD2 ILE   122      56.710  77.640  42.380  1.00  0.00            
ATOM   1137  HD3 ILE   122      55.250  76.830  41.640  1.00  0.00            
ATOM   1138  C   ILE   122      53.290  75.750  46.040  1.00  0.00            
ATOM   1139  O   ILE   122      53.600  76.430  47.020  1.00  0.00            
ATOM   1140  N   VAL   123      51.990  75.460  45.840  1.00  0.00            
ATOM   1141  HN  VAL   123      51.640  74.870  45.120  1.00  0.00            
ATOM   1142  CA  VAL   123      50.990  75.860  46.780  1.00  0.00            
ATOM   1143  HA  VAL   123      51.090  76.920  46.950  1.00  0.00            
ATOM   1144  CB  VAL   123      49.600  75.650  46.250  1.00  0.00            
ATOM   1145  HB  VAL   123      49.620  74.620  45.840  1.00  0.00            
ATOM   1146  CG1 VAL   123      48.430  75.610  47.250  1.00  0.00            
ATOM   1147 HG11 VAL   123      48.400  76.510  47.900  1.00  0.00            
ATOM   1148 HG12 VAL   123      48.540  74.710  47.890  1.00  0.00            
ATOM   1149 HG13 VAL   123      47.450  75.480  46.740  1.00  0.00            
ATOM   1150  CG2 VAL   123      49.280  76.730  45.200  1.00  0.00            
ATOM   1151 HG21 VAL   123      49.530  77.700  45.670  1.00  0.00            
ATOM   1152 HG22 VAL   123      48.220  76.640  44.870  1.00  0.00            
ATOM   1153 HG23 VAL   123      49.880  76.590  44.270  1.00  0.00            
ATOM   1154  C   VAL   123      51.170  75.170  48.090  1.00  0.00            
ATOM   1155  O   VAL   123      50.780  75.630  49.160  1.00  0.00            
ATOM   1156  N   GLY   124      51.760  73.960  48.140  1.00  0.00            
ATOM   1157  HN  GLY   124      52.050  73.570  47.270  1.00  0.00            
ATOM   1158  CA  GLY   124      52.040  73.240  49.340  1.00  0.00            
ATOM   1159  HA1 GLY   124      52.420  72.310  48.940  1.00  0.00            
ATOM   1160  HA2 GLY   124      51.150  73.020  49.910  1.00  0.00            
ATOM   1161  C   GLY   124      53.130  73.780  50.200  1.00  0.00            
ATOM   1162  O   GLY   124      52.990  73.990  51.400  1.00  0.00            
ATOM   1163  N   VAL   125      54.260  74.160  49.580  1.00  0.00            
ATOM   1164  HN  VAL   125      54.370  74.100  48.590  1.00  0.00            
ATOM   1165  CA  VAL   125      55.380  74.590  50.350  1.00  0.00            
ATOM   1166  HA  VAL   125      55.470  74.050  51.280  1.00  0.00            
ATOM   1167  CB  VAL   125      56.670  74.520  49.580  1.00  0.00            
ATOM   1168  HB  VAL   125      56.690  75.200  48.710  1.00  0.00            
ATOM   1169  CG1 VAL   125      57.910  74.930  50.400  1.00  0.00            
ATOM   1170 HG11 VAL   125      57.890  74.410  51.380  1.00  0.00            
ATOM   1171 HG12 VAL   125      57.950  76.010  50.680  1.00  0.00            
ATOM   1172 HG13 VAL   125      58.850  74.750  49.840  1.00  0.00            
ATOM   1173  CG2 VAL   125      56.870  73.110  48.990  1.00  0.00            
ATOM   1174 HG21 VAL   125      56.150  72.790  48.210  1.00  0.00            
ATOM   1175 HG22 VAL   125      56.940  72.300  49.740  1.00  0.00            
ATOM   1176 HG23 VAL   125      57.850  73.000  48.470  1.00  0.00            
ATOM   1177  C   VAL   125      55.170  75.980  50.840  1.00  0.00            
ATOM   1178  O   VAL   125      55.580  76.320  51.950  1.00  0.00            
ATOM   1179  N   ALA   126      54.480  76.830  50.050  1.00  0.00            
ATOM   1180  HN  ALA   126      54.130  76.480  49.190  1.00  0.00            
ATOM   1181  CA  ALA   126      54.070  78.130  50.470  1.00  0.00            
ATOM   1182  HA  ALA   126      54.910  78.650  50.900  1.00  0.00            
ATOM   1183  CB  ALA   126      53.520  78.890  49.250  1.00  0.00            
ATOM   1184  HB1 ALA   126      54.110  78.650  48.350  1.00  0.00            
ATOM   1185  HB2 ALA   126      53.520  80.000  49.340  1.00  0.00            
ATOM   1186  HB3 ALA   126      52.470  78.580  49.050  1.00  0.00            
ATOM   1187  C   ALA   126      53.120  78.130  51.620  1.00  0.00            
ATOM   1188  O   ALA   126      53.330  78.840  52.600  1.00  0.00            
ATOM   1189  N   LEU   127      52.090  77.260  51.620  1.00  0.00            
ATOM   1190  HN  LEU   127      52.010  76.790  50.750  1.00  0.00            
ATOM   1191  CA  LEU   127      51.200  77.080  52.730  1.00  0.00            
ATOM   1192  HA  LEU   127      50.620  77.970  52.930  1.00  0.00            
ATOM   1193  CB  LEU   127      50.090  76.140  52.250  1.00  0.00            
ATOM   1194  HB1 LEU   127      50.530  75.310  51.650  1.00  0.00            
ATOM   1195  HB2 LEU   127      49.420  76.720  51.580  1.00  0.00            
ATOM   1196  CG  LEU   127      49.230  75.510  53.360  1.00  0.00            
ATOM   1197  HG  LEU   127      49.930  74.820  53.870  1.00  0.00            
ATOM   1198  CD1 LEU   127      48.460  76.450  54.300  1.00  0.00            
ATOM   1199 HD11 LEU   127      47.790  76.000  55.060  1.00  0.00            
ATOM   1200 HD12 LEU   127      47.700  77.040  53.740  1.00  0.00            
ATOM   1201 HD13 LEU   127      49.170  77.150  54.780  1.00  0.00            
ATOM   1202  CD2 LEU   127      48.200  74.510  52.830  1.00  0.00            
ATOM   1203 HD21 LEU   127      48.720  73.830  52.120  1.00  0.00            
ATOM   1204 HD22 LEU   127      47.400  75.060  52.280  1.00  0.00            
ATOM   1205 HD23 LEU   127      47.840  73.890  53.680  1.00  0.00            
ATOM   1206  C   LEU   127      51.920  76.670  53.970  1.00  0.00            
ATOM   1207  O   LEU   127      51.690  77.230  55.040  1.00  0.00            
ATOM   1208  N   PHE   128      52.880  75.730  53.880  1.00  0.00            
ATOM   1209  HN  PHE   128      53.100  75.410  52.960  1.00  0.00            
ATOM   1210  CA  PHE   128      53.760  75.220  54.880  1.00  0.00            
ATOM   1211  HA  PHE   128      53.110  74.870  55.660  1.00  0.00            
ATOM   1212  CB  PHE   128      54.590  74.050  54.340  1.00  0.00            
ATOM   1213  HB1 PHE   128      55.030  74.380  53.370  1.00  0.00            
ATOM   1214  HB2 PHE   128      53.940  73.170  54.160  1.00  0.00            
ATOM   1215  CG  PHE   128      55.680  73.550  55.220  1.00  0.00            
ATOM   1216  CD1 PHE   128      55.470  72.480  56.060  1.00  0.00            
ATOM   1217  HD1 PHE   128      54.580  71.870  56.040  1.00  0.00            
ATOM   1218  CE1 PHE   128      56.440  72.090  56.950  1.00  0.00            
ATOM   1219  HE1 PHE   128      56.090  71.310  57.620  1.00  0.00            
ATOM   1220  CZ  PHE   128      57.700  72.650  56.910  1.00  0.00            
ATOM   1221  HZ  PHE   128      58.480  72.200  57.500  1.00  0.00            
ATOM   1222  CD2 PHE   128      56.920  74.160  55.230  1.00  0.00            
ATOM   1223  HD2 PHE   128      57.130  74.880  54.460  1.00  0.00            
ATOM   1224  CE2 PHE   128      57.900  73.720  56.080  1.00  0.00            
ATOM   1225  HE2 PHE   128      58.910  74.100  55.940  1.00  0.00            
ATOM   1226  C   PHE   128      54.570  76.260  55.590  1.00  0.00            
ATOM   1227  O   PHE   128      54.540  76.470  56.800  1.00  0.00            
ATOM   1228  N   THR   129      55.200  77.130  54.780  1.00  0.00            
ATOM   1229  HN  THR   129      55.110  77.070  53.790  1.00  0.00            
ATOM   1230  CA  THR   129      56.090  78.190  55.150  1.00  0.00            
ATOM   1231  HA  THR   129      56.810  77.770  55.840  1.00  0.00            
ATOM   1232  CB  THR   129      56.860  78.680  53.960  1.00  0.00            
ATOM   1233  HB  THR   129      56.210  79.170  53.200  1.00  0.00            
ATOM   1234  OG1 THR   129      57.640  77.650  53.370  1.00  0.00            
ATOM   1235  HG1 THR   129      57.030  77.120  52.860  1.00  0.00            
ATOM   1236  CG2 THR   129      57.840  79.840  54.180  1.00  0.00            
ATOM   1237 HG21 THR   129      57.360  80.780  54.510  1.00  0.00            
ATOM   1238 HG22 THR   129      58.390  80.050  53.230  1.00  0.00            
ATOM   1239 HG23 THR   129      58.510  79.560  55.030  1.00  0.00            
ATOM   1240  C   THR   129      55.410  79.360  55.780  1.00  0.00            
ATOM   1241  O   THR   129      55.990  79.940  56.700  1.00  0.00            
ATOM   1242  N   ILE   130      54.180  79.680  55.330  1.00  0.00            
ATOM   1243  HN  ILE   130      53.820  79.330  54.470  1.00  0.00            
ATOM   1244  CA  ILE   130      53.440  80.720  55.960  1.00  0.00            
ATOM   1245  HA  ILE   130      54.120  81.460  56.370  1.00  0.00            
ATOM   1246  CB  ILE   130      52.450  81.390  55.060  1.00  0.00            
ATOM   1247  HB  ILE   130      52.990  81.600  54.110  1.00  0.00            
ATOM   1248  CG2 ILE   130      51.320  80.400  54.720  1.00  0.00            
ATOM   1249 HG21 ILE   130      50.570  80.310  55.530  1.00  0.00            
ATOM   1250 HG22 ILE   130      51.700  79.390  54.460  1.00  0.00            
ATOM   1251 HG23 ILE   130      50.680  80.760  53.880  1.00  0.00            
ATOM   1252  CG1 ILE   130      51.820  82.690  55.600  1.00  0.00            
ATOM   1253 HG11 ILE   130      51.530  82.540  56.660  1.00  0.00            
ATOM   1254 HG12 ILE   130      50.900  82.960  55.030  1.00  0.00            
ATOM   1255  CD  ILE   130      52.710  83.930  55.600  1.00  0.00            
ATOM   1256  HD1 ILE   130      53.660  83.640  56.110  1.00  0.00            
ATOM   1257  HD2 ILE   130      52.160  84.690  56.190  1.00  0.00            
ATOM   1258  HD3 ILE   130      53.020  84.380  54.630  1.00  0.00            
ATOM   1259  C   ILE   130      52.770  80.200  57.180  1.00  0.00            
ATOM   1260  O   ILE   130      52.610  80.920  58.170  1.00  0.00            
ATOM   1261  N   SER   131      52.500  78.890  57.270  1.00  0.00            
ATOM   1262  HN  SER   131      52.660  78.380  56.430  1.00  0.00            
ATOM   1263  CA  SER   131      52.040  78.250  58.460  1.00  0.00            
ATOM   1264  HA  SER   131      51.240  78.850  58.850  1.00  0.00            
ATOM   1265  CB  SER   131      51.500  76.810  58.360  1.00  0.00            
ATOM   1266  HB1 SER   131      51.160  76.400  59.330  1.00  0.00            
ATOM   1267  HB2 SER   131      52.260  76.110  57.960  1.00  0.00            
ATOM   1268  OG  SER   131      50.440  76.780  57.420  1.00  0.00            
ATOM   1269  HG1 SER   131      50.790  77.010  56.560  1.00  0.00            
ATOM   1270  C   SER   131      53.170  78.140  59.440  1.00  0.00            
ATOM   1271  O   SER   131      53.030  78.070  60.660  1.00  0.00            
ATOM   1272  N   SER   132      54.420  78.110  58.940  1.00  0.00            
ATOM   1273  HN  SER   132      54.580  77.900  57.980  1.00  0.00            
ATOM   1274  CA  SER   132      55.580  77.960  59.760  1.00  0.00            
ATOM   1275  HA  SER   132      55.390  77.180  60.490  1.00  0.00            
ATOM   1276  CB  SER   132      56.930  77.620  59.120  1.00  0.00            
ATOM   1277  HB1 SER   132      57.830  77.850  59.720  1.00  0.00            
ATOM   1278  HB2 SER   132      57.150  78.210  58.200  1.00  0.00            
ATOM   1279  OG  SER   132      56.840  76.230  58.820  1.00  0.00            
ATOM   1280  HG1 SER   132      56.230  76.130  58.090  1.00  0.00            
ATOM   1281  C   SER   132      55.770  79.190  60.590  1.00  0.00            
ATOM   1282  O   SER   132      56.120  79.230  61.770  1.00  0.00            
ATOM   1283  N   VAL   133      55.390  80.360  60.040  1.00  0.00            
ATOM   1284  HN  VAL   133      55.150  80.380  59.070  1.00  0.00            
ATOM   1285  CA  VAL   133      55.290  81.620  60.700  1.00  0.00            
ATOM   1286  HA  VAL   133      56.250  81.820  61.160  1.00  0.00            
ATOM   1287  CB  VAL   133      55.000  82.760  59.770  1.00  0.00            
ATOM   1288  HB  VAL   133      54.040  82.630  59.230  1.00  0.00            
ATOM   1289  CG1 VAL   133      54.930  84.050  60.600  1.00  0.00            
ATOM   1290 HG11 VAL   133      55.870  84.180  61.180  1.00  0.00            
ATOM   1291 HG12 VAL   133      54.020  84.120  61.240  1.00  0.00            
ATOM   1292 HG13 VAL   133      54.900  84.920  59.910  1.00  0.00            
ATOM   1293  CG2 VAL   133      56.130  82.970  58.750  1.00  0.00            
ATOM   1294 HG21 VAL   133      55.980  83.930  58.210  1.00  0.00            
ATOM   1295 HG22 VAL   133      56.200  82.130  58.020  1.00  0.00            
ATOM   1296 HG23 VAL   133      57.050  82.980  59.360  1.00  0.00            
ATOM   1297  C   VAL   133      54.270  81.620  61.780  1.00  0.00            
ATOM   1298  O   VAL   133      54.570  82.040  62.900  1.00  0.00            
ATOM   1299  N   LEU   134      53.050  81.080  61.620  1.00  0.00            
ATOM   1300  HN  LEU   134      52.790  80.570  60.790  1.00  0.00            
ATOM   1301  CA  LEU   134      52.060  81.060  62.650  1.00  0.00            
ATOM   1302  HA  LEU   134      51.950  82.050  63.060  1.00  0.00            
ATOM   1303  CB  LEU   134      50.650  80.720  62.140  1.00  0.00            
ATOM   1304  HB1 LEU   134      50.700  79.770  61.570  1.00  0.00            
ATOM   1305  HB2 LEU   134      50.420  81.520  61.400  1.00  0.00            
ATOM   1306  CG  LEU   134      49.550  80.610  63.210  1.00  0.00            
ATOM   1307  HG  LEU   134      49.720  79.720  63.860  1.00  0.00            
ATOM   1308  CD1 LEU   134      49.320  81.860  64.080  1.00  0.00            
ATOM   1309 HD11 LEU   134      48.310  81.930  64.560  1.00  0.00            
ATOM   1310 HD12 LEU   134      49.450  82.800  63.510  1.00  0.00            
ATOM   1311 HD13 LEU   134      50.060  81.900  64.910  1.00  0.00            
ATOM   1312  CD2 LEU   134      48.190  80.250  62.600  1.00  0.00            
ATOM   1313 HD21 LEU   134      47.780  80.960  61.850  1.00  0.00            
ATOM   1314 HD22 LEU   134      47.370  80.120  63.340  1.00  0.00            
ATOM   1315 HD23 LEU   134      48.170  79.210  62.210  1.00  0.00            
ATOM   1316  C   LEU   134      52.500  80.340  63.880  1.00  0.00            
ATOM   1317  O   LEU   134      52.400  80.780  65.020  1.00  0.00            
ATOM   1318  N   CYS   135      53.140  79.180  63.640  1.00  0.00            
ATOM   1319  HN  CYS   135      53.130  78.770  62.730  1.00  0.00            
ATOM   1320  CA  CYS   135      53.680  78.380  64.690  1.00  0.00            
ATOM   1321  HA  CYS   135      52.870  78.140  65.350  1.00  0.00            
ATOM   1322  CB  CYS   135      54.310  77.200  63.920  1.00  0.00            
ATOM   1323  HB1 CYS   135      55.350  77.480  63.660  1.00  0.00            
ATOM   1324  HB2 CYS   135      53.900  77.050  62.900  1.00  0.00            
ATOM   1325  SG  CYS   135      54.190  75.720  64.970  1.00  0.00            
ATOM   1326  HG1 CYS   135      55.330  76.130  65.520  1.00  0.00            
ATOM   1327  C   CYS   135      54.650  79.010  65.620  1.00  0.00            
ATOM   1328  O   CYS   135      54.700  78.700  66.810  1.00  0.00            
ATOM   1329  N   ALA   136      55.430  80.000  65.130  1.00  0.00            
ATOM   1330  HN  ALA   136      55.370  80.280  64.180  1.00  0.00            
ATOM   1331  CA  ALA   136      56.430  80.620  65.930  1.00  0.00            
ATOM   1332  HA  ALA   136      56.940  79.880  66.520  1.00  0.00            
ATOM   1333  CB  ALA   136      57.460  81.270  64.990  1.00  0.00            
ATOM   1334  HB1 ALA   136      58.010  80.400  64.550  1.00  0.00            
ATOM   1335  HB2 ALA   136      58.140  81.880  65.610  1.00  0.00            
ATOM   1336  HB3 ALA   136      56.960  81.900  64.230  1.00  0.00            
ATOM   1337  C   ALA   136      55.770  81.640  66.800  1.00  0.00            
ATOM   1338  O   ALA   136      56.340  81.970  67.840  1.00  0.00            
ATOM   1339  N   VAL   137      54.570  82.110  66.420  1.00  0.00            
ATOM   1340  HN  VAL   137      54.170  81.760  65.570  1.00  0.00            
ATOM   1341  CA  VAL   137      53.780  83.110  67.060  1.00  0.00            
ATOM   1342  HA  VAL   137      54.390  83.850  67.560  1.00  0.00            
ATOM   1343  CB  VAL   137      53.060  83.820  65.960  1.00  0.00            
ATOM   1344  HB  VAL   137      52.440  83.170  65.310  1.00  0.00            
ATOM   1345  CG1 VAL   137      52.210  84.910  66.630  1.00  0.00            
ATOM   1346 HG11 VAL   137      52.070  85.840  66.050  1.00  0.00            
ATOM   1347 HG12 VAL   137      52.670  85.290  67.560  1.00  0.00            
ATOM   1348 HG13 VAL   137      51.200  84.490  66.860  1.00  0.00            
ATOM   1349  CG2 VAL   137      54.040  84.570  65.030  1.00  0.00            
ATOM   1350 HG21 VAL   137      54.630  85.370  65.520  1.00  0.00            
ATOM   1351 HG22 VAL   137      53.410  85.170  64.330  1.00  0.00            
ATOM   1352 HG23 VAL   137      54.580  83.780  64.460  1.00  0.00            
ATOM   1353  C   VAL   137      52.780  82.530  68.000  1.00  0.00            
ATOM   1354  O   VAL   137      52.480  83.200  68.990  1.00  0.00            
ATOM   1355  N   ALA   138      52.210  81.330  67.780  1.00  0.00            
ATOM   1356  HN  ALA   138      52.460  80.920  66.910  1.00  0.00            
ATOM   1357  CA  ALA   138      51.220  80.640  68.550  1.00  0.00            
ATOM   1358  HA  ALA   138      50.260  80.980  68.190  1.00  0.00            
ATOM   1359  CB  ALA   138      51.450  79.160  68.220  1.00  0.00            
ATOM   1360  HB1 ALA   138      52.360  78.700  68.650  1.00  0.00            
ATOM   1361  HB2 ALA   138      51.410  79.030  67.110  1.00  0.00            
ATOM   1362  HB3 ALA   138      50.600  78.570  68.630  1.00  0.00            
ATOM   1363  C   ALA   138      51.160  80.800  70.030  1.00  0.00            
ATOM   1364  O   ALA   138      52.210  80.970  70.660  1.00  0.00            
ATOM   1365  N   TRP   139      49.960  80.860  70.620  1.00  0.00            
ATOM   1366  HN  TRP   139      49.110  80.690  70.130  1.00  0.00            
ATOM   1367  CA  TRP   139      49.840  81.090  72.030  1.00  0.00            
ATOM   1368  HA  TRP   139      50.760  81.130  72.590  1.00  0.00            
ATOM   1369  CB  TRP   139      49.070  82.410  72.220  1.00  0.00            
ATOM   1370  HB1 TRP   139      49.660  83.190  71.680  1.00  0.00            
ATOM   1371  HB2 TRP   139      49.150  82.590  73.310  1.00  0.00            
ATOM   1372  CG  TRP   139      47.700  82.660  71.680  1.00  0.00            
ATOM   1373  CD1 TRP   139      46.520  82.370  72.300  1.00  0.00            
ATOM   1374  HD1 TRP   139      46.380  82.010  73.310  1.00  0.00            
ATOM   1375  NE1 TRP   139      45.500  82.870  71.530  1.00  0.00            
ATOM   1376  HE1 TRP   139      44.560  83.060  71.690  1.00  0.00            
ATOM   1377  CE2 TRP   139      46.020  83.320  70.340  1.00  0.00            
ATOM   1378  CD2 TRP   139      47.400  83.240  70.400  1.00  0.00            
ATOM   1379  CE3 TRP   139      48.080  83.660  69.300  1.00  0.00            
ATOM   1380  HE3 TRP   139      49.160  83.610  69.350  1.00  0.00            
ATOM   1381  CZ3 TRP   139      47.440  84.250  68.240  1.00  0.00            
ATOM   1382  HZ3 TRP   139      47.870  84.610  67.310  1.00  0.00            
ATOM   1383  CZ2 TRP   139      45.340  83.810  69.270  1.00  0.00            
ATOM   1384  HZ2 TRP   139      44.280  84.000  69.360  1.00  0.00            
ATOM   1385  CH2 TRP   139      46.070  84.270  68.210  1.00  0.00            
ATOM   1386  HH2 TRP   139      45.500  84.640  67.370  1.00  0.00            
ATOM   1387  C   TRP   139      49.070  80.030  72.730  1.00  0.00            
ATOM   1388  O   TRP   139      49.000  80.010  73.960  1.00  0.00            
ATOM   1389  N   ASP   140      48.520  79.020  72.030  1.00  0.00            
ATOM   1390  HN  ASP   140      48.580  79.030  71.030  1.00  0.00            
ATOM   1391  CA  ASP   140      47.720  78.050  72.710  1.00  0.00            
ATOM   1392  HA  ASP   140      48.270  77.720  73.580  1.00  0.00            
ATOM   1393  CB  ASP   140      46.310  78.510  73.130  1.00  0.00            
ATOM   1394  HB1 ASP   140      46.360  79.520  73.590  1.00  0.00            
ATOM   1395  HB2 ASP   140      45.760  77.830  73.810  1.00  0.00            
ATOM   1396  CG  ASP   140      45.370  78.820  71.980  1.00  0.00            
ATOM   1397  OD1 ASP   140      44.120  78.860  72.150  1.00  0.00            
ATOM   1398  OD2 ASP   140      45.800  79.260  70.880  1.00  0.00            
ATOM   1399  C   ASP   140      47.540  76.770  71.980  1.00  0.00            
ATOM   1400  O   ASP   140      48.150  76.570  70.920  1.00  0.00            
ATOM   1401  N   GLU   141      46.700  75.820  72.430  1.00  0.00            
ATOM   1402  HN  GLU   141      46.240  76.020  73.290  1.00  0.00            
ATOM   1403  CA  GLU   141      46.380  74.650  71.680  1.00  0.00            
ATOM   1404  HA  GLU   141      47.260  74.050  71.520  1.00  0.00            
ATOM   1405  CB  GLU   141      45.370  73.900  72.570  1.00  0.00            
ATOM   1406  HB1 GLU   141      44.880  73.080  72.020  1.00  0.00            
ATOM   1407  HB2 GLU   141      44.720  74.710  72.980  1.00  0.00            
ATOM   1408  CG  GLU   141      45.950  73.260  73.840  1.00  0.00            
ATOM   1409  HG1 GLU   141      46.630  73.980  74.340  1.00  0.00            
ATOM   1410  HG2 GLU   141      46.560  72.380  73.560  1.00  0.00            
ATOM   1411  CD  GLU   141      44.970  72.820  74.920  1.00  0.00            
ATOM   1412  OE1 GLU   141      43.780  73.230  74.850  1.00  0.00            
ATOM   1413  OE2 GLU   141      45.380  72.110  75.880  1.00  0.00            
ATOM   1414  C   GLU   141      45.760  74.940  70.350  1.00  0.00            
ATOM   1415  O   GLU   141      46.270  74.350  69.390  1.00  0.00            
ATOM   1416  N   ALA   142      44.750  75.820  70.290  1.00  0.00            
ATOM   1417  HN  ALA   142      44.450  76.390  71.050  1.00  0.00            
ATOM   1418  CA  ALA   142      44.060  76.160  69.080  1.00  0.00            
ATOM   1419  HA  ALA   142      43.640  75.290  68.600  1.00  0.00            
ATOM   1420  CB  ALA   142      42.910  77.150  69.310  1.00  0.00            
ATOM   1421  HB1 ALA   142      43.280  78.130  69.690  1.00  0.00            
ATOM   1422  HB2 ALA   142      42.230  76.800  70.120  1.00  0.00            
ATOM   1423  HB3 ALA   142      42.290  77.290  68.410  1.00  0.00            
ATOM   1424  C   ALA   142      44.970  76.740  68.050  1.00  0.00            
ATOM   1425  O   ALA   142      44.960  76.320  66.900  1.00  0.00            
ATOM   1426  N   THR   143      45.790  77.740  68.400  1.00  0.00            
ATOM   1427  HN  THR   143      45.830  78.060  69.340  1.00  0.00            
ATOM   1428  CA  THR   143      46.700  78.310  67.450  1.00  0.00            
ATOM   1429  HA  THR   143      46.070  78.650  66.630  1.00  0.00            
ATOM   1430  CB  THR   143      47.330  79.590  67.910  1.00  0.00            
ATOM   1431  HB  THR   143      48.270  79.850  67.390  1.00  0.00            
ATOM   1432  OG1 THR   143      47.680  79.410  69.270  1.00  0.00            
ATOM   1433  HG1 THR   143      46.850  79.250  69.730  1.00  0.00            
ATOM   1434  CG2 THR   143      46.330  80.770  67.900  1.00  0.00            
ATOM   1435 HG21 THR   143      46.870  81.710  68.140  1.00  0.00            
ATOM   1436 HG22 THR   143      45.520  80.670  68.650  1.00  0.00            
ATOM   1437 HG23 THR   143      45.810  80.800  66.920  1.00  0.00            
ATOM   1438  C   THR   143      47.780  77.420  66.950  1.00  0.00            
ATOM   1439  O   THR   143      48.040  77.440  65.750  1.00  0.00            
ATOM   1440  N   LEU   144      48.360  76.590  67.850  1.00  0.00            
ATOM   1441  HN  LEU   144      48.120  76.670  68.810  1.00  0.00            
ATOM   1442  CA  LEU   144      49.240  75.530  67.480  1.00  0.00            
ATOM   1443  HA  LEU   144      50.050  75.880  66.850  1.00  0.00            
ATOM   1444  CB  LEU   144      50.060  75.100  68.710  1.00  0.00            
ATOM   1445  HB1 LEU   144      49.370  74.640  69.450  1.00  0.00            
ATOM   1446  HB2 LEU   144      50.430  76.010  69.230  1.00  0.00            
ATOM   1447  CG  LEU   144      51.270  74.170  68.550  1.00  0.00            
ATOM   1448  HG  LEU   144      50.900  73.390  67.850  1.00  0.00            
ATOM   1449  CD1 LEU   144      52.490  74.860  67.920  1.00  0.00            
ATOM   1450 HD11 LEU   144      53.360  74.240  67.610  1.00  0.00            
ATOM   1451 HD12 LEU   144      52.890  75.630  68.610  1.00  0.00            
ATOM   1452 HD13 LEU   144      52.110  75.290  66.970  1.00  0.00            
ATOM   1453  CD2 LEU   144      51.620  73.500  69.900  1.00  0.00            
ATOM   1454 HD21 LEU   144      52.110  74.320  70.460  1.00  0.00            
ATOM   1455 HD22 LEU   144      52.350  72.670  69.850  1.00  0.00            
ATOM   1456 HD23 LEU   144      50.740  73.080  70.440  1.00  0.00            
ATOM   1457  C   LEU   144      48.700  74.420  66.640  1.00  0.00            
ATOM   1458  O   LEU   144      49.290  73.980  65.660  1.00  0.00            
ATOM   1459  N   VAL   145      47.470  74.010  66.990  1.00  0.00            
ATOM   1460  HN  VAL   145      47.050  74.360  67.830  1.00  0.00            
ATOM   1461  CA  VAL   145      46.780  73.000  66.250  1.00  0.00            
ATOM   1462  HA  VAL   145      47.390  72.110  66.310  1.00  0.00            
ATOM   1463  CB  VAL   145      45.430  72.650  66.810  1.00  0.00            
ATOM   1464  HB  VAL   145      45.000  73.510  67.370  1.00  0.00            
ATOM   1465  CG1 VAL   145      44.360  72.060  65.870  1.00  0.00            
ATOM   1466 HG11 VAL   145      43.540  71.670  66.510  1.00  0.00            
ATOM   1467 HG12 VAL   145      44.730  71.110  65.430  1.00  0.00            
ATOM   1468 HG13 VAL   145      43.940  72.770  65.120  1.00  0.00            
ATOM   1469  CG2 VAL   145      45.460  71.590  67.920  1.00  0.00            
ATOM   1470 HG21 VAL   145      45.780  70.610  67.510  1.00  0.00            
ATOM   1471 HG22 VAL   145      44.400  71.400  68.200  1.00  0.00            
ATOM   1472 HG23 VAL   145      46.080  71.990  68.740  1.00  0.00            
ATOM   1473  C   VAL   145      46.530  73.380  64.840  1.00  0.00            
ATOM   1474  O   VAL   145      46.780  72.630  63.900  1.00  0.00            
ATOM   1475  N   ILE   146      46.090  74.640  64.640  1.00  0.00            
ATOM   1476  HN  ILE   146      45.920  75.270  65.400  1.00  0.00            
ATOM   1477  CA  ILE   146      45.750  75.230  63.390  1.00  0.00            
ATOM   1478  HA  ILE   146      44.930  74.660  62.970  1.00  0.00            
ATOM   1479  CB  ILE   146      45.270  76.650  63.460  1.00  0.00            
ATOM   1480  HB  ILE   146      45.930  77.200  64.170  1.00  0.00            
ATOM   1481  CG2 ILE   146      45.390  77.340  62.090  1.00  0.00            
ATOM   1482 HG21 ILE   146      46.450  77.580  61.860  1.00  0.00            
ATOM   1483 HG22 ILE   146      44.700  78.200  61.970  1.00  0.00            
ATOM   1484 HG23 ILE   146      45.130  76.640  61.270  1.00  0.00            
ATOM   1485  CG1 ILE   146      43.830  76.810  64.000  1.00  0.00            
ATOM   1486 HG11 ILE   146      43.520  76.000  64.690  1.00  0.00            
ATOM   1487 HG12 ILE   146      43.110  76.600  63.180  1.00  0.00            
ATOM   1488  CD  ILE   146      43.380  78.140  64.580  1.00  0.00            
ATOM   1489  HD1 ILE   146      44.040  78.460  65.410  1.00  0.00            
ATOM   1490  HD2 ILE   146      42.320  78.090  64.930  1.00  0.00            
ATOM   1491  HD3 ILE   146      43.410  78.930  63.800  1.00  0.00            
ATOM   1492  C   ILE   146      46.960  75.200  62.520  1.00  0.00            
ATOM   1493  O   ILE   146      46.860  74.750  61.390  1.00  0.00            
ATOM   1494  N   ALA   147      48.110  75.670  63.040  1.00  0.00            
ATOM   1495  HN  ALA   147      48.150  76.150  63.920  1.00  0.00            
ATOM   1496  CA  ALA   147      49.370  75.660  62.360  1.00  0.00            
ATOM   1497  HA  ALA   147      49.220  76.060  61.370  1.00  0.00            
ATOM   1498  CB  ALA   147      50.390  76.500  63.150  1.00  0.00            
ATOM   1499  HB1 ALA   147      50.080  77.560  63.300  1.00  0.00            
ATOM   1500  HB2 ALA   147      51.290  76.540  62.510  1.00  0.00            
ATOM   1501  HB3 ALA   147      50.620  76.100  64.160  1.00  0.00            
ATOM   1502  C   ALA   147      49.920  74.310  62.050  1.00  0.00            
ATOM   1503  O   ALA   147      50.240  74.110  60.880  1.00  0.00            
ATOM   1504  N   ARG   148      49.940  73.340  62.980  1.00  0.00            
ATOM   1505  HN  ARG   148      49.750  73.430  63.950  1.00  0.00            
ATOM   1506  CA  ARG   148      50.370  72.020  62.640  1.00  0.00            
ATOM   1507  HA  ARG   148      51.340  72.050  62.170  1.00  0.00            
ATOM   1508  CB  ARG   148      50.530  71.180  63.910  1.00  0.00            
ATOM   1509  HB1 ARG   148      50.920  70.150  63.740  1.00  0.00            
ATOM   1510  HB2 ARG   148      49.500  71.080  64.320  1.00  0.00            
ATOM   1511  CG  ARG   148      51.520  71.680  64.970  1.00  0.00            
ATOM   1512  HG1 ARG   148      51.560  70.990  65.840  1.00  0.00            
ATOM   1513  HG2 ARG   148      51.140  72.650  65.350  1.00  0.00            
ATOM   1514  CD  ARG   148      52.870  72.080  64.370  1.00  0.00            
ATOM   1515  HD1 ARG   148      53.440  72.620  65.150  1.00  0.00            
ATOM   1516  HD2 ARG   148      52.830  72.770  63.500  1.00  0.00            
ATOM   1517  NE  ARG   148      53.700  70.890  64.060  1.00  0.00            
ATOM   1518  HE  ARG   148      53.430  70.000  64.440  1.00  0.00            
ATOM   1519  CZ  ARG   148      54.800  70.980  63.250  1.00  0.00            
ATOM   1520  NH1 ARG   148      55.390  72.160  62.910  1.00  0.00            
ATOM   1521 HH11 ARG   148      56.240  72.130  62.380  1.00  0.00            
ATOM   1522 HH12 ARG   148      54.800  72.970  62.920  1.00  0.00            
ATOM   1523  NH2 ARG   148      55.440  69.830  62.920  1.00  0.00            
ATOM   1524 HH21 ARG   148      55.030  68.970  63.220  1.00  0.00            
ATOM   1525 HH22 ARG   148      55.970  69.870  62.080  1.00  0.00            
ATOM   1526  C   ARG   148      49.520  71.320  61.630  1.00  0.00            
ATOM   1527  O   ARG   148      50.070  70.650  60.750  1.00  0.00            
ATOM   1528  N   LEU   149      48.190  71.480  61.740  1.00  0.00            
ATOM   1529  HN  LEU   149      47.890  71.890  62.600  1.00  0.00            
ATOM   1530  CA  LEU   149      47.240  71.040  60.760  1.00  0.00            
ATOM   1531  HA  LEU   149      47.230  69.970  60.680  1.00  0.00            
ATOM   1532  CB  LEU   149      45.850  71.480  61.270  1.00  0.00            
ATOM   1533  HB1 LEU   149      45.840  72.590  61.340  1.00  0.00            
ATOM   1534  HB2 LEU   149      45.700  71.090  62.300  1.00  0.00            
ATOM   1535  CG  LEU   149      44.570  71.160  60.480  1.00  0.00            
ATOM   1536  HG  LEU   149      44.790  71.060  59.400  1.00  0.00            
ATOM   1537  CD1 LEU   149      44.200  69.760  61.000  1.00  0.00            
ATOM   1538 HD11 LEU   149      43.890  69.610  62.060  1.00  0.00            
ATOM   1539 HD12 LEU   149      45.110  69.160  60.800  1.00  0.00            
ATOM   1540 HD13 LEU   149      43.330  69.430  60.390  1.00  0.00            
ATOM   1541  CD2 LEU   149      43.370  72.110  60.560  1.00  0.00            
ATOM   1542 HD21 LEU   149      42.480  71.540  60.200  1.00  0.00            
ATOM   1543 HD22 LEU   149      43.610  72.930  59.850  1.00  0.00            
ATOM   1544 HD23 LEU   149      43.110  72.700  61.460  1.00  0.00            
ATOM   1545  C   LEU   149      47.470  71.680  59.440  1.00  0.00            
ATOM   1546  O   LEU   149      47.810  70.980  58.490  1.00  0.00            
ATOM   1547  N   SER   150      47.650  73.010  59.320  1.00  0.00            
ATOM   1548  HN  SER   150      47.460  73.630  60.080  1.00  0.00            
ATOM   1549  CA  SER   150      47.970  73.670  58.090  1.00  0.00            
ATOM   1550  HA  SER   150      47.270  73.260  57.380  1.00  0.00            
ATOM   1551  CB  SER   150      47.900  75.200  58.240  1.00  0.00            
ATOM   1552  HB1 SER   150      48.060  75.700  57.260  1.00  0.00            
ATOM   1553  HB2 SER   150      48.720  75.560  58.900  1.00  0.00            
ATOM   1554  OG  SER   150      46.610  75.670  58.610  1.00  0.00            
ATOM   1555  HG1 SER   150      46.500  75.500  59.550  1.00  0.00            
ATOM   1556  C   SER   150      49.250  73.310  57.420  1.00  0.00            
ATOM   1557  O   SER   150      49.390  73.290  56.200  1.00  0.00            
ATOM   1558  N   GLN   151      50.330  73.050  58.180  1.00  0.00            
ATOM   1559  HN  GLN   151      50.190  73.210  59.160  1.00  0.00            
ATOM   1560  CA  GLN   151      51.560  72.460  57.750  1.00  0.00            
ATOM   1561  HA  GLN   151      51.810  72.960  56.830  1.00  0.00            
ATOM   1562  CB  GLN   151      52.680  72.560  58.800  1.00  0.00            
ATOM   1563  HB1 GLN   151      53.540  71.920  58.520  1.00  0.00            
ATOM   1564  HB2 GLN   151      52.290  72.160  59.770  1.00  0.00            
ATOM   1565  CG  GLN   151      53.220  73.960  59.090  1.00  0.00            
ATOM   1566  HG1 GLN   151      52.420  74.580  59.550  1.00  0.00            
ATOM   1567  HG2 GLN   151      53.620  74.490  58.200  1.00  0.00            
ATOM   1568  CD  GLN   151      54.350  73.920  60.110  1.00  0.00            
ATOM   1569  OE1 GLN   151      54.020  74.260  61.240  1.00  0.00            
ATOM   1570  NE2 GLN   151      55.610  73.630  59.690  1.00  0.00            
ATOM   1571 HE21 GLN   151      56.290  73.600  60.420  1.00  0.00            
ATOM   1572 HE22 GLN   151      55.760  73.250  58.770  1.00  0.00            
ATOM   1573  C   GLN   151      51.460  71.050  57.280  1.00  0.00            
ATOM   1574  O   GLN   151      52.080  70.600  56.320  1.00  0.00            
ATOM   1575  N   GLY   152      50.560  70.290  57.920  1.00  0.00            
ATOM   1576  HN  GLY   152      50.060  70.590  58.730  1.00  0.00            
ATOM   1577  CA  GLY   152      50.160  68.970  57.530  1.00  0.00            
ATOM   1578  HA1 GLY   152      49.520  68.600  58.320  1.00  0.00            
ATOM   1579  HA2 GLY   152      51.080  68.420  57.430  1.00  0.00            
ATOM   1580  C   GLY   152      49.450  68.780  56.230  1.00  0.00            
ATOM   1581  O   GLY   152      49.840  67.920  55.450  1.00  0.00            
ATOM   1582  N   VAL   153      48.490  69.690  55.960  1.00  0.00            
ATOM   1583  HN  VAL   153      48.230  70.230  56.760  1.00  0.00            
ATOM   1584  CA  VAL   153      47.860  69.960  54.710  1.00  0.00            
ATOM   1585  HA  VAL   153      47.380  69.040  54.430  1.00  0.00            
ATOM   1586  CB  VAL   153      46.860  71.070  54.880  1.00  0.00            
ATOM   1587  HB  VAL   153      47.250  71.980  55.370  1.00  0.00            
ATOM   1588  CG1 VAL   153      46.320  71.560  53.520  1.00  0.00            
ATOM   1589 HG11 VAL   153      46.990  72.240  52.950  1.00  0.00            
ATOM   1590 HG12 VAL   153      45.490  72.230  53.820  1.00  0.00            
ATOM   1591 HG13 VAL   153      45.930  70.700  52.940  1.00  0.00            
ATOM   1592  CG2 VAL   153      45.700  70.530  55.740  1.00  0.00            
ATOM   1593 HG21 VAL   153      44.850  71.230  55.730  1.00  0.00            
ATOM   1594 HG22 VAL   153      45.920  70.270  56.800  1.00  0.00            
ATOM   1595 HG23 VAL   153      45.320  69.570  55.340  1.00  0.00            
ATOM   1596  C   VAL   153      48.770  70.310  53.580  1.00  0.00            
ATOM   1597  O   VAL   153      48.810  69.770  52.470  1.00  0.00            
ATOM   1598  N   GLY   154      49.670  71.280  53.810  1.00  0.00            
ATOM   1599  HN  GLY   154      49.720  71.630  54.740  1.00  0.00            
ATOM   1600  CA  GLY   154      50.720  71.620  52.890  1.00  0.00            
ATOM   1601  HA1 GLY   154      51.210  72.500  53.280  1.00  0.00            
ATOM   1602  HA2 GLY   154      50.330  71.860  51.910  1.00  0.00            
ATOM   1603  C   GLY   154      51.810  70.660  52.550  1.00  0.00            
ATOM   1604  O   GLY   154      52.240  70.570  51.400  1.00  0.00            
ATOM   1605  N   SER   155      52.220  69.890  53.570  1.00  0.00            
ATOM   1606  HN  SER   155      51.950  70.070  54.510  1.00  0.00            
ATOM   1607  CA  SER   155      53.070  68.740  53.470  1.00  0.00            
ATOM   1608  HA  SER   155      53.940  68.950  52.860  1.00  0.00            
ATOM   1609  CB  SER   155      53.420  68.030  54.780  1.00  0.00            
ATOM   1610  HB1 SER   155      52.470  67.630  55.200  1.00  0.00            
ATOM   1611  HB2 SER   155      53.830  68.700  55.580  1.00  0.00            
ATOM   1612  OG  SER   155      54.350  67.000  54.490  1.00  0.00            
ATOM   1613  HG1 SER   155      54.440  66.510  55.310  1.00  0.00            
ATOM   1614  C   SER   155      52.360  67.760  52.590  1.00  0.00            
ATOM   1615  O   SER   155      52.870  67.240  51.600  1.00  0.00            
ATOM   1616  N   ALA   156      51.070  67.500  52.870  1.00  0.00            
ATOM   1617  HN  ALA   156      50.680  67.940  53.670  1.00  0.00            
ATOM   1618  CA  ALA   156      50.290  66.530  52.160  1.00  0.00            
ATOM   1619  HA  ALA   156      50.790  65.600  52.400  1.00  0.00            
ATOM   1620  CB  ALA   156      48.890  66.480  52.790  1.00  0.00            
ATOM   1621  HB1 ALA   156      48.560  65.520  52.350  1.00  0.00            
ATOM   1622  HB2 ALA   156      48.290  67.370  52.510  1.00  0.00            
ATOM   1623  HB3 ALA   156      48.970  66.240  53.870  1.00  0.00            
ATOM   1624  C   ALA   156      50.060  66.730  50.700  1.00  0.00            
ATOM   1625  O   ALA   156      49.970  65.770  49.940  1.00  0.00            
ATOM   1626  N   ILE   157      49.790  67.950  50.200  1.00  0.00            
ATOM   1627  HN  ILE   157      49.880  68.710  50.840  1.00  0.00            
ATOM   1628  CA  ILE   157      49.660  68.170  48.790  1.00  0.00            
ATOM   1629  HA  ILE   157      49.090  67.390  48.330  1.00  0.00            
ATOM   1630  CB  ILE   157      48.790  69.360  48.510  1.00  0.00            
ATOM   1631  HB  ILE   157      48.800  69.450  47.400  1.00  0.00            
ATOM   1632  CG2 ILE   157      47.370  68.850  48.820  1.00  0.00            
ATOM   1633 HG21 ILE   157      47.070  67.910  48.310  1.00  0.00            
ATOM   1634 HG22 ILE   157      46.630  69.590  48.440  1.00  0.00            
ATOM   1635 HG23 ILE   157      47.210  68.730  49.920  1.00  0.00            
ATOM   1636  CG1 ILE   157      49.140  70.750  49.060  1.00  0.00            
ATOM   1637 HG11 ILE   157      50.150  71.050  48.690  1.00  0.00            
ATOM   1638 HG12 ILE   157      49.180  70.820  50.170  1.00  0.00            
ATOM   1639  CD  ILE   157      48.130  71.780  48.560  1.00  0.00            
ATOM   1640  HD1 ILE   157      47.080  71.460  48.710  1.00  0.00            
ATOM   1641  HD2 ILE   157      48.290  71.970  47.480  1.00  0.00            
ATOM   1642  HD3 ILE   157      48.150  72.740  49.120  1.00  0.00            
ATOM   1643  C   ILE   157      50.940  68.250  48.030  1.00  0.00            
ATOM   1644  O   ILE   157      50.950  67.820  46.870  1.00  0.00            
ATOM   1645  N   ALA   158      52.090  68.670  48.580  1.00  0.00            
ATOM   1646  HN  ALA   158      52.110  68.930  49.540  1.00  0.00            
ATOM   1647  CA  ALA   158      53.350  68.760  47.920  1.00  0.00            
ATOM   1648  HA  ALA   158      53.230  69.020  46.880  1.00  0.00            
ATOM   1649  CB  ALA   158      54.260  69.880  48.480  1.00  0.00            
ATOM   1650  HB1 ALA   158      53.680  70.760  48.120  1.00  0.00            
ATOM   1651  HB2 ALA   158      55.300  69.790  48.100  1.00  0.00            
ATOM   1652  HB3 ALA   158      54.190  69.790  49.580  1.00  0.00            
ATOM   1653  C   ALA   158      54.010  67.430  48.000  1.00  0.00            
ATOM   1654  O   ALA   158      54.580  66.970  47.020  1.00  0.00            
ATOM   1655  N   SER   159      53.950  66.630  49.090  1.00  0.00            
ATOM   1656  HN  SER   159      53.500  66.930  49.920  1.00  0.00            
ATOM   1657  CA  SER   159      54.700  65.420  49.180  1.00  0.00            
ATOM   1658  HA  SER   159      55.720  65.760  49.040  1.00  0.00            
ATOM   1659  CB  SER   159      54.610  64.780  50.580  1.00  0.00            
ATOM   1660  HB1 SER   159      55.240  63.870  50.680  1.00  0.00            
ATOM   1661  HB2 SER   159      53.550  64.550  50.810  1.00  0.00            
ATOM   1662  OG  SER   159      55.060  65.690  51.580  1.00  0.00            
ATOM   1663  HG1 SER   159      54.290  66.060  52.020  1.00  0.00            
ATOM   1664  C   SER   159      54.610  64.300  48.200  1.00  0.00            
ATOM   1665  O   SER   159      55.680  63.950  47.690  1.00  0.00            
ATOM   1666  N   PRO   160      53.480  63.780  47.850  1.00  0.00            
ATOM   1667  CD  PRO   160      52.160  64.010  48.440  1.00  0.00            
ATOM   1668  HD1 PRO   160      51.930  65.090  48.560  1.00  0.00            
ATOM   1669  HD2 PRO   160      52.150  63.530  49.440  1.00  0.00            
ATOM   1670  CA  PRO   160      53.470  62.770  46.830  1.00  0.00            
ATOM   1671  HA  PRO   160      54.140  61.980  47.110  1.00  0.00            
ATOM   1672  CB  PRO   160      52.060  62.200  46.900  1.00  0.00            
ATOM   1673  HB1 PRO   160      51.960  61.350  47.610  1.00  0.00            
ATOM   1674  HB2 PRO   160      51.600  61.890  45.940  1.00  0.00            
ATOM   1675  CG  PRO   160      51.180  63.330  47.470  1.00  0.00            
ATOM   1676  HG1 PRO   160      50.940  64.000  46.620  1.00  0.00            
ATOM   1677  HG2 PRO   160      50.190  62.960  47.830  1.00  0.00            
ATOM   1678  C   PRO   160      53.780  63.300  45.470  1.00  0.00            
ATOM   1679  O   PRO   160      54.310  62.600  44.610  1.00  0.00            
ATOM   1680  N   THR   161      53.470  64.580  45.170  1.00  0.00            
ATOM   1681  HN  THR   161      53.000  65.110  45.870  1.00  0.00            
ATOM   1682  CA  THR   161      53.760  65.260  43.950  1.00  0.00            
ATOM   1683  HA  THR   161      53.350  64.710  43.110  1.00  0.00            
ATOM   1684  CB  THR   161      53.100  66.610  43.860  1.00  0.00            
ATOM   1685  HB  THR   161      53.260  67.280  44.730  1.00  0.00            
ATOM   1686  OG1 THR   161      51.690  66.520  43.800  1.00  0.00            
ATOM   1687  HG1 THR   161      51.510  67.000  44.620  1.00  0.00            
ATOM   1688  CG2 THR   161      53.570  67.470  42.670  1.00  0.00            
ATOM   1689 HG21 THR   161      53.750  66.880  41.750  1.00  0.00            
ATOM   1690 HG22 THR   161      54.490  68.020  42.960  1.00  0.00            
ATOM   1691 HG23 THR   161      52.790  68.240  42.490  1.00  0.00            
ATOM   1692  C   THR   161      55.230  65.350  43.740  1.00  0.00            
ATOM   1693  O   THR   161      55.630  65.310  42.580  1.00  0.00            
ATOM   1694  N   GLY   162      56.100  65.350  44.760  1.00  0.00            
ATOM   1695  HN  GLY   162      55.690  65.560  45.640  1.00  0.00            
ATOM   1696  CA  GLY   162      57.520  65.250  44.590  1.00  0.00            
ATOM   1697  HA1 GLY   162      57.940  65.330  45.580  1.00  0.00            
ATOM   1698  HA2 GLY   162      57.820  66.080  43.980  1.00  0.00            
ATOM   1699  C   GLY   162      57.990  64.010  43.910  1.00  0.00            
ATOM   1700  O   GLY   162      58.880  63.990  43.060  1.00  0.00            
ATOM   1701  N   LEU   163      57.450  62.850  44.320  1.00  0.00            
ATOM   1702  HN  LEU   163      56.720  62.730  44.990  1.00  0.00            
ATOM   1703  CA  LEU   163      57.800  61.590  43.740  1.00  0.00            
ATOM   1704  HA  LEU   163      58.870  61.670  43.610  1.00  0.00            
ATOM   1705  CB  LEU   163      57.450  60.430  44.690  1.00  0.00            
ATOM   1706  HB1 LEU   163      56.420  60.460  45.100  1.00  0.00            
ATOM   1707  HB2 LEU   163      58.100  60.570  45.580  1.00  0.00            
ATOM   1708  CG  LEU   163      57.830  59.010  44.200  1.00  0.00            
ATOM   1709  HG  LEU   163      57.310  58.820  43.240  1.00  0.00            
ATOM   1710  CD1 LEU   163      59.320  58.940  43.830  1.00  0.00            
ATOM   1711 HD11 LEU   163      59.660  57.980  43.390  1.00  0.00            
ATOM   1712 HD12 LEU   163      59.760  59.000  44.850  1.00  0.00            
ATOM   1713 HD13 LEU   163      59.830  59.790  43.340  1.00  0.00            
ATOM   1714  CD2 LEU   163      57.430  57.980  45.270  1.00  0.00            
ATOM   1715 HD21 LEU   163      58.050  58.100  46.190  1.00  0.00            
ATOM   1716 HD22 LEU   163      57.510  56.960  44.850  1.00  0.00            
ATOM   1717 HD23 LEU   163      56.410  58.280  45.590  1.00  0.00            
ATOM   1718  C   LEU   163      57.220  61.600  42.370  1.00  0.00            
ATOM   1719  O   LEU   163      57.900  61.040  41.510  1.00  0.00            
ATOM   1720  N   ALA   164      56.010  62.140  42.150  1.00  0.00            
ATOM   1721  HN  ALA   164      55.520  62.570  42.910  1.00  0.00            
ATOM   1722  CA  ALA   164      55.450  62.370  40.860  1.00  0.00            
ATOM   1723  HA  ALA   164      55.320  61.440  40.340  1.00  0.00            
ATOM   1724  CB  ALA   164      54.040  62.910  41.110  1.00  0.00            
ATOM   1725  HB1 ALA   164      53.490  62.900  40.150  1.00  0.00            
ATOM   1726  HB2 ALA   164      54.000  63.920  41.560  1.00  0.00            
ATOM   1727  HB3 ALA   164      53.640  62.220  41.890  1.00  0.00            
ATOM   1728  C   ALA   164      56.300  63.170  39.920  1.00  0.00            
ATOM   1729  O   ALA   164      56.510  62.780  38.780  1.00  0.00            
ATOM   1730  N   LEU   165      56.940  64.240  40.440  1.00  0.00            
ATOM   1731  HN  LEU   165      56.770  64.370  41.420  1.00  0.00            
ATOM   1732  CA  LEU   165      57.920  65.050  39.800  1.00  0.00            
ATOM   1733  HA  LEU   165      57.540  65.340  38.830  1.00  0.00            
ATOM   1734  CB  LEU   165      58.300  66.320  40.580  1.00  0.00            
ATOM   1735  HB1 LEU   165      59.260  66.700  40.160  1.00  0.00            
ATOM   1736  HB2 LEU   165      58.470  66.310  41.670  1.00  0.00            
ATOM   1737  CG  LEU   165      57.300  67.470  40.340  1.00  0.00            
ATOM   1738  HG  LEU   165      56.320  66.980  40.130  1.00  0.00            
ATOM   1739  CD1 LEU   165      57.140  68.550  41.410  1.00  0.00            
ATOM   1740 HD11 LEU   165      58.090  69.090  41.650  1.00  0.00            
ATOM   1741 HD12 LEU   165      56.660  68.210  42.350  1.00  0.00            
ATOM   1742 HD13 LEU   165      56.420  69.330  41.070  1.00  0.00            
ATOM   1743  CD2 LEU   165      57.660  68.200  39.030  1.00  0.00            
ATOM   1744 HD21 LEU   165      58.670  68.640  39.170  1.00  0.00            
ATOM   1745 HD22 LEU   165      56.880  68.960  38.830  1.00  0.00            
ATOM   1746 HD23 LEU   165      57.730  67.370  38.290  1.00  0.00            
ATOM   1747  C   LEU   165      59.120  64.300  39.320  1.00  0.00            
ATOM   1748  O   LEU   165      59.640  64.550  38.230  1.00  0.00            
ATOM   1749  N   VAL   166      59.710  63.390  40.110  1.00  0.00            
ATOM   1750  HN  VAL   166      59.430  63.300  41.060  1.00  0.00            
ATOM   1751  CA  VAL   166      60.860  62.690  39.630  1.00  0.00            
ATOM   1752  HA  VAL   166      61.550  63.490  39.440  1.00  0.00            
ATOM   1753  CB  VAL   166      61.470  61.800  40.670  1.00  0.00            
ATOM   1754  HB  VAL   166      60.790  60.990  41.010  1.00  0.00            
ATOM   1755  CG1 VAL   166      62.760  61.290  39.990  1.00  0.00            
ATOM   1756 HG11 VAL   166      63.230  62.090  39.390  1.00  0.00            
ATOM   1757 HG12 VAL   166      62.510  60.310  39.530  1.00  0.00            
ATOM   1758 HG13 VAL   166      63.530  61.050  40.760  1.00  0.00            
ATOM   1759  CG2 VAL   166      61.850  62.530  41.970  1.00  0.00            
ATOM   1760 HG21 VAL   166      61.020  63.090  42.460  1.00  0.00            
ATOM   1761 HG22 VAL   166      62.510  63.410  41.800  1.00  0.00            
ATOM   1762 HG23 VAL   166      62.320  61.930  42.780  1.00  0.00            
ATOM   1763  C   VAL   166      60.570  61.930  38.380  1.00  0.00            
ATOM   1764  O   VAL   166      61.260  62.070  37.370  1.00  0.00            
ATOM   1765  N   ALA   167      59.520  61.090  38.370  1.00  0.00            
ATOM   1766  HN  ALA   167      59.060  60.870  39.230  1.00  0.00            
ATOM   1767  CA  ALA   167      59.190  60.330  37.200  1.00  0.00            
ATOM   1768  HA  ALA   167      60.110  59.850  36.890  1.00  0.00            
ATOM   1769  CB  ALA   167      58.240  59.150  37.500  1.00  0.00            
ATOM   1770  HB1 ALA   167      58.550  58.460  36.680  1.00  0.00            
ATOM   1771  HB2 ALA   167      57.150  59.360  37.410  1.00  0.00            
ATOM   1772  HB3 ALA   167      58.380  58.750  38.520  1.00  0.00            
ATOM   1773  C   ALA   167      58.730  61.130  36.030  1.00  0.00            
ATOM   1774  O   ALA   167      59.020  60.810  34.880  1.00  0.00            
ATOM   1775  N   THR   168      58.040  62.250  36.290  1.00  0.00            
ATOM   1776  HN  THR   168      57.730  62.330  37.230  1.00  0.00            
ATOM   1777  CA  THR   168      57.570  63.110  35.240  1.00  0.00            
ATOM   1778  HA  THR   168      57.270  62.480  34.420  1.00  0.00            
ATOM   1779  CB  THR   168      56.410  64.000  35.560  1.00  0.00            
ATOM   1780  HB  THR   168      56.200  64.690  34.720  1.00  0.00            
ATOM   1781  OG1 THR   168      56.570  64.710  36.780  1.00  0.00            
ATOM   1782  HG1 THR   168      56.490  64.060  37.480  1.00  0.00            
ATOM   1783  CG2 THR   168      55.050  63.270  35.620  1.00  0.00            
ATOM   1784 HG21 THR   168      54.980  62.630  36.530  1.00  0.00            
ATOM   1785 HG22 THR   168      55.020  62.680  34.680  1.00  0.00            
ATOM   1786 HG23 THR   168      54.190  63.980  35.630  1.00  0.00            
ATOM   1787  C   THR   168      58.650  63.990  34.710  1.00  0.00            
ATOM   1788  O   THR   168      58.800  64.190  33.510  1.00  0.00            
ATOM   1789  N   THR   169      59.630  64.450  35.520  1.00  0.00            
ATOM   1790  HN  THR   169      59.680  64.220  36.490  1.00  0.00            
ATOM   1791  CA  THR   169      60.690  65.270  35.040  1.00  0.00            
ATOM   1792  HA  THR   169      60.290  66.120  34.500  1.00  0.00            
ATOM   1793  CB  THR   169      61.450  65.900  36.170  1.00  0.00            
ATOM   1794  HB  THR   169      61.880  65.130  36.850  1.00  0.00            
ATOM   1795  OG1 THR   169      60.600  66.670  37.010  1.00  0.00            
ATOM   1796  HG1 THR   169      60.010  66.030  37.420  1.00  0.00            
ATOM   1797  CG2 THR   169      62.390  67.030  35.700  1.00  0.00            
ATOM   1798 HG21 THR   169      61.870  67.830  35.130  1.00  0.00            
ATOM   1799 HG22 THR   169      63.220  66.530  35.150  1.00  0.00            
ATOM   1800 HG23 THR   169      62.800  67.540  36.590  1.00  0.00            
ATOM   1801  C   THR   169      61.650  64.460  34.240  1.00  0.00            
ATOM   1802  O   THR   169      62.190  64.890  33.220  1.00  0.00            
ATOM   1803  N   PHE   170      61.860  63.190  34.610  1.00  0.00            
ATOM   1804  HN  PHE   170      61.420  62.860  35.450  1.00  0.00            
ATOM   1805  CA  PHE   170      62.930  62.390  34.110  1.00  0.00            
ATOM   1806  HA  PHE   170      63.330  62.890  33.240  1.00  0.00            
ATOM   1807  CB  PHE   170      64.000  62.200  35.190  1.00  0.00            
ATOM   1808  HB1 PHE   170      64.840  61.540  34.900  1.00  0.00            
ATOM   1809  HB2 PHE   170      63.560  61.740  36.110  1.00  0.00            
ATOM   1810  CG  PHE   170      64.650  63.480  35.580  1.00  0.00            
ATOM   1811  CD1 PHE   170      65.390  64.160  34.640  1.00  0.00            
ATOM   1812  HD1 PHE   170      65.470  63.850  33.610  1.00  0.00            
ATOM   1813  CE1 PHE   170      66.000  65.330  35.040  1.00  0.00            
ATOM   1814  HE1 PHE   170      66.610  65.840  34.310  1.00  0.00            
ATOM   1815  CZ  PHE   170      65.890  65.770  36.340  1.00  0.00            
ATOM   1816  HZ  PHE   170      66.480  66.610  36.650  1.00  0.00            
ATOM   1817  CD2 PHE   170      64.570  63.930  36.870  1.00  0.00            
ATOM   1818  HD2 PHE   170      64.070  63.300  37.590  1.00  0.00            
ATOM   1819  CE2 PHE   170      65.150  65.110  37.290  1.00  0.00            
ATOM   1820  HE2 PHE   170      65.130  65.420  38.330  1.00  0.00            
ATOM   1821  C   PHE   170      62.440  61.070  33.620  1.00  0.00            
ATOM   1822  O   PHE   170      61.920  60.200  34.320  1.00  0.00            
ATOM   1823  N   ARG   171      62.610  60.780  32.320  1.00  0.00            
ATOM   1824  HN  ARG   171      62.980  61.460  31.690  1.00  0.00            
ATOM   1825  CA  ARG   171      62.510  59.470  31.760  1.00  0.00            
ATOM   1826  HA  ARG   171      61.510  59.110  31.930  1.00  0.00            
ATOM   1827  CB  ARG   171      62.580  59.350  30.230  1.00  0.00            
ATOM   1828  HB1 ARG   171      61.900  60.170  29.910  1.00  0.00            
ATOM   1829  HB2 ARG   171      62.240  58.330  29.930  1.00  0.00            
ATOM   1830  CG  ARG   171      63.930  59.560  29.540  1.00  0.00            
ATOM   1831  HG1 ARG   171      64.860  59.170  30.000  1.00  0.00            
ATOM   1832  HG2 ARG   171      64.050  60.640  29.310  1.00  0.00            
ATOM   1833  CD  ARG   171      63.930  58.980  28.120  1.00  0.00            
ATOM   1834  HD1 ARG   171      63.240  59.540  27.460  1.00  0.00            
ATOM   1835  HD2 ARG   171      63.670  57.910  28.040  1.00  0.00            
ATOM   1836  NE  ARG   171      65.320  59.200  27.630  1.00  0.00            
ATOM   1837  HE  ARG   171      66.050  58.720  28.120  1.00  0.00            
ATOM   1838  CZ  ARG   171      65.670  59.600  26.370  1.00  0.00            
ATOM   1839  NH1 ARG   171      64.840  60.030  25.380  1.00  0.00            
ATOM   1840 HH11 ARG   171      63.980  60.450  25.670  1.00  0.00            
ATOM   1841 HH12 ARG   171      65.200  60.540  24.600  1.00  0.00            
ATOM   1842  NH2 ARG   171      66.980  59.540  26.020  1.00  0.00            
ATOM   1843 HH21 ARG   171      67.610  59.100  26.650  1.00  0.00            
ATOM   1844 HH22 ARG   171      67.270  59.560  25.060  1.00  0.00            
ATOM   1845  C   ARG   171      63.430  58.460  32.370  1.00  0.00            
ATOM   1846  O   ARG   171      64.400  58.810  33.040  1.00  0.00            
ATOM   1847  N   LYS   172      63.230  57.150  32.160  1.00  0.00            
ATOM   1848  HN  LYS   172      62.470  56.910  31.560  1.00  0.00            
ATOM   1849  CA  LYS   172      64.000  56.050  32.650  1.00  0.00            
ATOM   1850  HA  LYS   172      63.910  56.160  33.720  1.00  0.00            
ATOM   1851  CB  LYS   172      63.450  54.660  32.280  1.00  0.00            
ATOM   1852  HB1 LYS   172      62.410  54.400  32.580  1.00  0.00            
ATOM   1853  HB2 LYS   172      64.060  53.900  32.820  1.00  0.00            
ATOM   1854  CG  LYS   172      63.340  54.370  30.780  1.00  0.00            
ATOM   1855  HG1 LYS   172      64.330  54.400  30.290  1.00  0.00            
ATOM   1856  HG2 LYS   172      62.540  54.950  30.270  1.00  0.00            
ATOM   1857  CD  LYS   172      62.780  52.940  30.830  1.00  0.00            
ATOM   1858  HD1 LYS   172      61.690  52.830  31.030  1.00  0.00            
ATOM   1859  HD2 LYS   172      63.280  52.320  31.610  1.00  0.00            
ATOM   1860  CE  LYS   172      62.860  52.140  29.540  1.00  0.00            
ATOM   1861  HE1 LYS   172      62.480  52.720  28.670  1.00  0.00            
ATOM   1862  HE2 LYS   172      62.120  51.310  29.670  1.00  0.00            
ATOM   1863  NZ  LYS   172      64.210  51.610  29.240  1.00  0.00            
ATOM   1864  HZ1 LYS   172      64.820  52.270  28.730  1.00  0.00            
ATOM   1865  HZ2 LYS   172      64.040  50.750  28.670  1.00  0.00            
ATOM   1866  HZ3 LYS   172      64.770  51.300  30.060  1.00  0.00            
ATOM   1867  C   LYS   172      65.430  56.250  32.270  1.00  0.00            
ATOM   1868  O   LYS   172      65.750  56.950  31.310  1.00  0.00            
ATOM   1869  N   GLY   173      66.380  55.740  33.070  1.00  0.00            
ATOM   1870  HN  GLY   173      66.020  55.220  33.840  1.00  0.00            
ATOM   1871  CA  GLY   173      67.770  55.950  32.840  1.00  0.00            
ATOM   1872  HA1 GLY   173      67.950  56.460  31.910  1.00  0.00            
ATOM   1873  HA2 GLY   173      68.270  54.990  32.880  1.00  0.00            
ATOM   1874  C   GLY   173      68.390  56.780  33.920  1.00  0.00            
ATOM   1875  O   GLY   173      67.810  56.900  35.000  1.00  0.00            
ATOM   1876  N   PRO   174      69.630  57.160  33.800  1.00  0.00            
ATOM   1877  CD  PRO   174      70.340  57.210  32.530  1.00  0.00            
ATOM   1878  HD1 PRO   174      69.710  57.500  31.670  1.00  0.00            
ATOM   1879  HD2 PRO   174      70.670  56.180  32.270  1.00  0.00            
ATOM   1880  CA  PRO   174      70.520  57.420  34.900  1.00  0.00            
ATOM   1881  HA  PRO   174      70.600  56.550  35.540  1.00  0.00            
ATOM   1882  CB  PRO   174      71.880  57.540  34.210  1.00  0.00            
ATOM   1883  HB1 PRO   174      72.460  56.590  34.140  1.00  0.00            
ATOM   1884  HB2 PRO   174      72.550  58.310  34.650  1.00  0.00            
ATOM   1885  CG  PRO   174      71.590  58.060  32.790  1.00  0.00            
ATOM   1886  HG1 PRO   174      71.490  59.150  32.650  1.00  0.00            
ATOM   1887  HG2 PRO   174      72.380  57.770  32.060  1.00  0.00            
ATOM   1888  C   PRO   174      70.080  58.590  35.700  1.00  0.00            
ATOM   1889  O   PRO   174      70.270  58.630  36.910  1.00  0.00            
ATOM   1890  N   ALA   175      69.560  59.630  35.020  1.00  0.00            
ATOM   1891  HN  ALA   175      69.460  59.570  34.030  1.00  0.00            
ATOM   1892  CA  ALA   175      69.030  60.800  35.660  1.00  0.00            
ATOM   1893  HA  ALA   175      69.810  61.290  36.220  1.00  0.00            
ATOM   1894  CB  ALA   175      68.610  61.840  34.610  1.00  0.00            
ATOM   1895  HB1 ALA   175      67.680  61.500  34.110  1.00  0.00            
ATOM   1896  HB2 ALA   175      69.410  62.100  33.890  1.00  0.00            
ATOM   1897  HB3 ALA   175      68.310  62.740  35.200  1.00  0.00            
ATOM   1898  C   ALA   175      67.900  60.580  36.610  1.00  0.00            
ATOM   1899  O   ALA   175      67.820  61.180  37.680  1.00  0.00            
ATOM   1900  N   ARG   176      66.910  59.730  36.270  1.00  0.00            
ATOM   1901  HN  ARG   176      66.900  59.260  35.390  1.00  0.00            
ATOM   1902  CA  ARG   176      65.850  59.260  37.090  1.00  0.00            
ATOM   1903  HA  ARG   176      65.280  60.090  37.470  1.00  0.00            
ATOM   1904  CB  ARG   176      64.820  58.370  36.360  1.00  0.00            
ATOM   1905  HB1 ARG   176      65.300  57.560  35.770  1.00  0.00            
ATOM   1906  HB2 ARG   176      64.400  59.080  35.610  1.00  0.00            
ATOM   1907  CG  ARG   176      63.840  57.640  37.280  1.00  0.00            
ATOM   1908  HG1 ARG   176      63.310  58.380  37.920  1.00  0.00            
ATOM   1909  HG2 ARG   176      64.390  56.870  37.860  1.00  0.00            
ATOM   1910  CD  ARG   176      62.700  56.850  36.640  1.00  0.00            
ATOM   1911  HD1 ARG   176      61.930  56.630  37.400  1.00  0.00            
ATOM   1912  HD2 ARG   176      63.120  55.880  36.300  1.00  0.00            
ATOM   1913  NE  ARG   176      62.070  57.610  35.520  1.00  0.00            
ATOM   1914  HE  ARG   176      62.440  58.490  35.230  1.00  0.00            
ATOM   1915  CZ  ARG   176      60.940  57.170  34.890  1.00  0.00            
ATOM   1916  NH1 ARG   176      60.450  55.900  34.920  1.00  0.00            
ATOM   1917 HH11 ARG   176      60.920  55.150  35.400  1.00  0.00            
ATOM   1918 HH12 ARG   176      59.760  55.630  34.260  1.00  0.00            
ATOM   1919  NH2 ARG   176      60.340  57.980  33.970  1.00  0.00            
ATOM   1920 HH21 ARG   176      59.680  57.660  33.290  1.00  0.00            
ATOM   1921 HH22 ARG   176      60.680  58.920  33.900  1.00  0.00            
ATOM   1922  C   ARG   176      66.400  58.580  38.300  1.00  0.00            
ATOM   1923  O   ARG   176      65.940  58.840  39.410  1.00  0.00            
ATOM   1924  N   ASN   177      67.400  57.700  38.130  1.00  0.00            
ATOM   1925  HN  ASN   177      67.800  57.500  37.230  1.00  0.00            
ATOM   1926  CA  ASN   177      68.010  56.950  39.180  1.00  0.00            
ATOM   1927  HA  ASN   177      67.260  56.370  39.710  1.00  0.00            
ATOM   1928  CB  ASN   177      69.090  55.990  38.680  1.00  0.00            
ATOM   1929  HB1 ASN   177      69.550  55.340  39.460  1.00  0.00            
ATOM   1930  HB2 ASN   177      69.820  56.560  38.060  1.00  0.00            
ATOM   1931  CG  ASN   177      68.530  55.050  37.620  1.00  0.00            
ATOM   1932  OD1 ASN   177      67.340  54.740  37.680  1.00  0.00            
ATOM   1933  ND2 ASN   177      69.370  54.570  36.670  1.00  0.00            
ATOM   1934 HD21 ASN   177      70.340  54.690  36.900  1.00  0.00            
ATOM   1935 HD22 ASN   177      68.970  54.080  35.900  1.00  0.00            
ATOM   1936  C   ASN   177      68.710  57.850  40.140  1.00  0.00            
ATOM   1937  O   ASN   177      68.400  57.860  41.330  1.00  0.00            
ATOM   1938  N   ALA   178      69.510  58.820  39.660  1.00  0.00            
ATOM   1939  HN  ALA   178      69.720  58.910  38.690  1.00  0.00            
ATOM   1940  CA  ALA   178      70.090  59.890  40.420  1.00  0.00            
ATOM   1941  HA  ALA   178      70.660  59.440  41.220  1.00  0.00            
ATOM   1942  CB  ALA   178      71.060  60.660  39.510  1.00  0.00            
ATOM   1943  HB1 ALA   178      70.500  61.090  38.650  1.00  0.00            
ATOM   1944  HB2 ALA   178      71.840  60.000  39.090  1.00  0.00            
ATOM   1945  HB3 ALA   178      71.600  61.370  40.170  1.00  0.00            
ATOM   1946  C   ALA   178      69.130  60.810  41.100  1.00  0.00            
ATOM   1947  O   ALA   178      69.300  61.210  42.250  1.00  0.00            
ATOM   1948  N   ALA   179      68.010  61.180  40.460  1.00  0.00            
ATOM   1949  HN  ALA   179      67.840  60.800  39.550  1.00  0.00            
ATOM   1950  CA  ALA   179      67.030  62.000  41.100  1.00  0.00            
ATOM   1951  HA  ALA   179      67.610  62.850  41.430  1.00  0.00            
ATOM   1952  CB  ALA   179      65.890  62.420  40.160  1.00  0.00            
ATOM   1953  HB1 ALA   179      65.470  61.490  39.720  1.00  0.00            
ATOM   1954  HB2 ALA   179      66.340  63.030  39.350  1.00  0.00            
ATOM   1955  HB3 ALA   179      65.070  63.080  40.510  1.00  0.00            
ATOM   1956  C   ALA   179      66.440  61.320  42.290  1.00  0.00            
ATOM   1957  O   ALA   179      66.180  61.960  43.310  1.00  0.00            
ATOM   1958  N   THR   180      66.130  60.020  42.130  1.00  0.00            
ATOM   1959  HN  THR   180      66.370  59.540  41.290  1.00  0.00            
ATOM   1960  CA  THR   180      65.550  59.190  43.140  1.00  0.00            
ATOM   1961  HA  THR   180      64.700  59.690  43.590  1.00  0.00            
ATOM   1962  CB  THR   180      65.190  57.890  42.470  1.00  0.00            
ATOM   1963  HB  THR   180      66.080  57.480  41.940  1.00  0.00            
ATOM   1964  OG1 THR   180      64.210  58.080  41.460  1.00  0.00            
ATOM   1965  HG1 THR   180      64.660  58.400  40.680  1.00  0.00            
ATOM   1966  CG2 THR   180      64.650  56.860  43.470  1.00  0.00            
ATOM   1967 HG21 THR   180      65.470  56.520  44.140  1.00  0.00            
ATOM   1968 HG22 THR   180      64.280  55.930  42.980  1.00  0.00            
ATOM   1969 HG23 THR   180      63.870  57.330  44.100  1.00  0.00            
ATOM   1970  C   THR   180      66.340  59.040  44.390  1.00  0.00            
ATOM   1971  O   THR   180      65.840  59.070  45.510  1.00  0.00            
ATOM   1972  N   ALA   181      67.650  58.810  44.170  1.00  0.00            
ATOM   1973  HN  ALA   181      67.850  58.410  43.280  1.00  0.00            
ATOM   1974  CA  ALA   181      68.770  58.730  45.050  1.00  0.00            
ATOM   1975  HA  ALA   181      68.610  57.980  45.810  1.00  0.00            
ATOM   1976  CB  ALA   181      70.080  58.510  44.260  1.00  0.00            
ATOM   1977  HB1 ALA   181      69.920  57.740  43.480  1.00  0.00            
ATOM   1978  HB2 ALA   181      70.910  58.280  44.960  1.00  0.00            
ATOM   1979  HB3 ALA   181      70.410  59.500  43.880  1.00  0.00            
ATOM   1980  C   ALA   181      68.820  59.920  45.940  1.00  0.00            
ATOM   1981  O   ALA   181      68.830  59.850  47.170  1.00  0.00            
ATOM   1982  N   VAL   182      68.770  61.120  45.330  1.00  0.00            
ATOM   1983  HN  VAL   182      68.980  61.090  44.360  1.00  0.00            
ATOM   1984  CA  VAL   182      68.630  62.430  45.880  1.00  0.00            
ATOM   1985  HA  VAL   182      69.540  62.420  46.450  1.00  0.00            
ATOM   1986  CB  VAL   182      68.810  63.480  44.830  1.00  0.00            
ATOM   1987  HB  VAL   182      68.120  63.310  43.970  1.00  0.00            
ATOM   1988  CG1 VAL   182      68.490  64.890  45.370  1.00  0.00            
ATOM   1989 HG11 VAL   182      67.460  65.030  45.760  1.00  0.00            
ATOM   1990 HG12 VAL   182      68.600  65.670  44.590  1.00  0.00            
ATOM   1991 HG13 VAL   182      69.170  65.010  46.240  1.00  0.00            
ATOM   1992  CG2 VAL   182      70.240  63.290  44.300  1.00  0.00            
ATOM   1993 HG21 VAL   182      70.890  63.890  44.980  1.00  0.00            
ATOM   1994 HG22 VAL   182      70.280  63.680  43.260  1.00  0.00            
ATOM   1995 HG23 VAL   182      70.600  62.240  44.300  1.00  0.00            
ATOM   1996  C   VAL   182      67.420  62.650  46.730  1.00  0.00            
ATOM   1997  O   VAL   182      67.550  63.250  47.790  1.00  0.00            
ATOM   1998  N   PHE   183      66.230  62.140  46.350  1.00  0.00            
ATOM   1999  HN  PHE   183      66.180  61.770  45.420  1.00  0.00            
ATOM   2000  CA  PHE   183      65.040  62.230  47.130  1.00  0.00            
ATOM   2001  HA  PHE   183      64.720  63.230  47.360  1.00  0.00            
ATOM   2002  CB  PHE   183      63.960  61.650  46.200  1.00  0.00            
ATOM   2003  HB1 PHE   183      64.130  60.570  46.000  1.00  0.00            
ATOM   2004  HB2 PHE   183      64.020  62.060  45.170  1.00  0.00            
ATOM   2005  CG  PHE   183      62.560  61.760  46.700  1.00  0.00            
ATOM   2006  CD1 PHE   183      61.790  62.780  46.190  1.00  0.00            
ATOM   2007  HD1 PHE   183      62.210  63.590  45.620  1.00  0.00            
ATOM   2008  CE1 PHE   183      60.430  62.740  46.410  1.00  0.00            
ATOM   2009  HE1 PHE   183      59.770  63.520  46.060  1.00  0.00            
ATOM   2010  CZ  PHE   183      59.850  61.800  47.220  1.00  0.00            
ATOM   2011  HZ  PHE   183      58.790  61.870  47.420  1.00  0.00            
ATOM   2012  CD2 PHE   183      61.990  60.750  47.440  1.00  0.00            
ATOM   2013  HD2 PHE   183      62.590  59.930  47.790  1.00  0.00            
ATOM   2014  CE2 PHE   183      60.640  60.790  47.730  1.00  0.00            
ATOM   2015  HE2 PHE   183      60.220  60.090  48.430  1.00  0.00            
ATOM   2016  C   PHE   183      65.040  61.420  48.380  1.00  0.00            
ATOM   2017  O   PHE   183      64.690  61.880  49.470  1.00  0.00            
ATOM   2018  N   ALA   184      65.660  60.220  48.340  1.00  0.00            
ATOM   2019  HN  ALA   184      66.010  59.840  47.490  1.00  0.00            
ATOM   2020  CA  ALA   184      65.840  59.360  49.460  1.00  0.00            
ATOM   2021  HA  ALA   184      64.840  59.390  49.890  1.00  0.00            
ATOM   2022  CB  ALA   184      66.310  57.980  48.970  1.00  0.00            
ATOM   2023  HB1 ALA   184      67.200  57.990  48.300  1.00  0.00            
ATOM   2024  HB2 ALA   184      65.480  57.460  48.460  1.00  0.00            
ATOM   2025  HB3 ALA   184      66.580  57.260  49.780  1.00  0.00            
ATOM   2026  C   ALA   184      66.750  59.860  50.530  1.00  0.00            
ATOM   2027  O   ALA   184      66.480  59.840  51.730  1.00  0.00            
ATOM   2028  N   ALA   185      67.840  60.500  50.060  1.00  0.00            
ATOM   2029  HN  ALA   185      68.040  60.480  49.090  1.00  0.00            
ATOM   2030  CA  ALA   185      68.730  61.340  50.810  1.00  0.00            
ATOM   2031  HA  ALA   185      69.080  60.710  51.610  1.00  0.00            
ATOM   2032  CB  ALA   185      69.840  61.730  49.820  1.00  0.00            
ATOM   2033  HB1 ALA   185      69.430  62.550  49.190  1.00  0.00            
ATOM   2034  HB2 ALA   185      70.320  60.960  49.170  1.00  0.00            
ATOM   2035  HB3 ALA   185      70.780  62.070  50.300  1.00  0.00            
ATOM   2036  C   ALA   185      68.100  62.530  51.430  1.00  0.00            
ATOM   2037  O   ALA   185      68.300  62.750  52.630  1.00  0.00            
ATOM   2038  N   MET   186      67.330  63.330  50.670  1.00  0.00            
ATOM   2039  HN  MET   186      67.200  63.150  49.700  1.00  0.00            
ATOM   2040  CA  MET   186      66.720  64.520  51.180  1.00  0.00            
ATOM   2041  HA  MET   186      67.560  65.050  51.600  1.00  0.00            
ATOM   2042  CB  MET   186      65.990  65.250  50.050  1.00  0.00            
ATOM   2043  HB1 MET   186      65.090  65.820  50.370  1.00  0.00            
ATOM   2044  HB2 MET   186      65.480  64.540  49.360  1.00  0.00            
ATOM   2045  CG  MET   186      66.880  66.160  49.190  1.00  0.00            
ATOM   2046  HG1 MET   186      66.260  66.540  48.360  1.00  0.00            
ATOM   2047  HG2 MET   186      67.650  65.500  48.730  1.00  0.00            
ATOM   2048  SD  MET   186      67.820  67.480  50.010  1.00  0.00            
ATOM   2049  CE  MET   186      68.390  68.130  48.410  1.00  0.00            
ATOM   2050  HE1 MET   186      69.160  67.550  47.870  1.00  0.00            
ATOM   2051  HE2 MET   186      68.920  69.060  48.740  1.00  0.00            
ATOM   2052  HE3 MET   186      67.520  68.330  47.760  1.00  0.00            
ATOM   2053  C   MET   186      65.740  64.320  52.280  1.00  0.00            
ATOM   2054  O   MET   186      65.690  65.060  53.260  1.00  0.00            
ATOM   2055  N   THR   187      64.950  63.240  52.130  1.00  0.00            
ATOM   2056  HN  THR   187      64.980  62.800  51.240  1.00  0.00            
ATOM   2057  CA  THR   187      64.050  62.730  53.120  1.00  0.00            
ATOM   2058  HA  THR   187      63.250  63.430  53.270  1.00  0.00            
ATOM   2059  CB  THR   187      63.290  61.540  52.610  1.00  0.00            
ATOM   2060  HB  THR   187      64.010  60.750  52.300  1.00  0.00            
ATOM   2061  OG1 THR   187      62.640  61.760  51.360  1.00  0.00            
ATOM   2062  HG1 THR   187      63.410  61.770  50.790  1.00  0.00            
ATOM   2063  CG2 THR   187      62.280  61.030  53.650  1.00  0.00            
ATOM   2064 HG21 THR   187      62.790  60.690  54.570  1.00  0.00            
ATOM   2065 HG22 THR   187      61.710  60.190  53.200  1.00  0.00            
ATOM   2066 HG23 THR   187      61.620  61.850  54.000  1.00  0.00            
ATOM   2067  C   THR   187      64.760  62.360  54.370  1.00  0.00            
ATOM   2068  O   THR   187      64.230  62.580  55.460  1.00  0.00            
ATOM   2069  N   ALA   188      65.830  61.550  54.220  1.00  0.00            
ATOM   2070  HN  ALA   188      66.120  61.250  53.320  1.00  0.00            
ATOM   2071  CA  ALA   188      66.700  61.040  55.230  1.00  0.00            
ATOM   2072  HA  ALA   188      66.130  60.490  55.960  1.00  0.00            
ATOM   2073  CB  ALA   188      67.640  59.960  54.640  1.00  0.00            
ATOM   2074  HB1 ALA   188      67.190  59.190  53.990  1.00  0.00            
ATOM   2075  HB2 ALA   188      68.040  59.260  55.400  1.00  0.00            
ATOM   2076  HB3 ALA   188      68.390  60.410  53.950  1.00  0.00            
ATOM   2077  C   ALA   188      67.410  62.110  55.980  1.00  0.00            
ATOM   2078  O   ALA   188      67.370  62.010  57.210  1.00  0.00            
ATOM   2079  N   ILE   189      67.890  63.220  55.380  1.00  0.00            
ATOM   2080  HN  ILE   189      67.880  63.330  54.390  1.00  0.00            
ATOM   2081  CA  ILE   189      68.640  64.310  55.930  1.00  0.00            
ATOM   2082  HA  ILE   189      69.560  63.940  56.350  1.00  0.00            
ATOM   2083  CB  ILE   189      69.110  65.300  54.900  1.00  0.00            
ATOM   2084  HB  ILE   189      68.300  65.590  54.200  1.00  0.00            
ATOM   2085  CG2 ILE   189      69.750  66.560  55.500  1.00  0.00            
ATOM   2086 HG21 ILE   189      70.620  66.300  56.150  1.00  0.00            
ATOM   2087 HG22 ILE   189      69.070  67.180  56.120  1.00  0.00            
ATOM   2088 HG23 ILE   189      70.230  67.290  54.820  1.00  0.00            
ATOM   2089  CG1 ILE   189      70.370  64.720  54.220  1.00  0.00            
ATOM   2090 HG11 ILE   189      70.190  63.640  54.010  1.00  0.00            
ATOM   2091 HG12 ILE   189      71.200  64.780  54.960  1.00  0.00            
ATOM   2092  CD  ILE   189      70.760  65.400  52.910  1.00  0.00            
ATOM   2093  HD1 ILE   189      71.270  66.380  53.080  1.00  0.00            
ATOM   2094  HD2 ILE   189      69.880  65.640  52.270  1.00  0.00            
ATOM   2095  HD3 ILE   189      71.490  64.730  52.410  1.00  0.00            
ATOM   2096  C   ILE   189      67.900  64.960  57.050  1.00  0.00            
ATOM   2097  O   ILE   189      68.500  65.360  58.050  1.00  0.00            
ATOM   2098  N   GLY   190      66.600  65.190  56.830  1.00  0.00            
ATOM   2099  HN  GLY   190      66.160  64.840  56.010  1.00  0.00            
ATOM   2100  CA  GLY   190      65.820  66.060  57.660  1.00  0.00            
ATOM   2101  HA1 GLY   190      64.770  65.980  57.420  1.00  0.00            
ATOM   2102  HA2 GLY   190      66.170  67.080  57.530  1.00  0.00            
ATOM   2103  C   GLY   190      65.690  65.760  59.110  1.00  0.00            
ATOM   2104  O   GLY   190      65.570  66.670  59.930  1.00  0.00            
ATOM   2105  N   SER   191      65.710  64.520  59.630  1.00  0.00            
ATOM   2106  HN  SER   191      65.700  63.690  59.080  1.00  0.00            
ATOM   2107  CA  SER   191      65.560  64.280  61.030  1.00  0.00            
ATOM   2108  HA  SER   191      64.850  64.950  61.480  1.00  0.00            
ATOM   2109  CB  SER   191      65.120  62.860  61.420  1.00  0.00            
ATOM   2110  HB1 SER   191      65.090  62.760  62.520  1.00  0.00            
ATOM   2111  HB2 SER   191      65.820  62.180  60.900  1.00  0.00            
ATOM   2112  OG  SER   191      63.780  62.720  60.950  1.00  0.00            
ATOM   2113  HG1 SER   191      63.980  62.580  60.020  1.00  0.00            
ATOM   2114  C   SER   191      66.840  64.450  61.790  1.00  0.00            
ATOM   2115  O   SER   191      66.900  64.650  63.000  1.00  0.00            
ATOM   2116  N   VAL   192      67.950  64.410  61.030  1.00  0.00            
ATOM   2117  HN  VAL   192      67.850  64.080  60.090  1.00  0.00            
ATOM   2118  CA  VAL   192      69.250  64.510  61.620  1.00  0.00            
ATOM   2119  HA  VAL   192      69.230  64.110  62.620  1.00  0.00            
ATOM   2120  CB  VAL   192      70.230  63.700  60.840  1.00  0.00            
ATOM   2121  HB  VAL   192      70.460  64.370  59.990  1.00  0.00            
ATOM   2122  CG1 VAL   192      71.440  63.300  61.700  1.00  0.00            
ATOM   2123 HG11 VAL   192      72.100  62.540  61.230  1.00  0.00            
ATOM   2124 HG12 VAL   192      71.120  62.930  62.700  1.00  0.00            
ATOM   2125 HG13 VAL   192      72.050  64.190  61.990  1.00  0.00            
ATOM   2126  CG2 VAL   192      69.710  62.350  60.300  1.00  0.00            
ATOM   2127 HG21 VAL   192      69.420  61.660  61.120  1.00  0.00            
ATOM   2128 HG22 VAL   192      70.460  61.770  59.720  1.00  0.00            
ATOM   2129 HG23 VAL   192      68.780  62.530  59.710  1.00  0.00            
ATOM   2130  C   VAL   192      69.650  65.940  61.680  1.00  0.00            
ATOM   2131  O   VAL   192      70.140  66.500  62.670  1.00  0.00            
ATOM   2132  N   MET   193      69.240  66.750  60.690  1.00  0.00            
ATOM   2133  HN  MET   193      68.720  66.330  59.950  1.00  0.00            
ATOM   2134  CA  MET   193      69.090  68.170  60.800  1.00  0.00            
ATOM   2135  HA  MET   193      70.080  68.570  60.940  1.00  0.00            
ATOM   2136  CB  MET   193      68.630  68.840  59.490  1.00  0.00            
ATOM   2137  HB1 MET   193      68.330  69.870  59.780  1.00  0.00            
ATOM   2138  HB2 MET   193      67.700  68.320  59.160  1.00  0.00            
ATOM   2139  CG  MET   193      69.670  68.840  58.380  1.00  0.00            
ATOM   2140  HG1 MET   193      69.230  69.060  57.380  1.00  0.00            
ATOM   2141  HG2 MET   193      70.060  67.800  58.320  1.00  0.00            
ATOM   2142  SD  MET   193      71.050  69.950  58.780  1.00  0.00            
ATOM   2143  CE  MET   193      71.780  69.540  57.170  1.00  0.00            
ATOM   2144  HE1 MET   193      71.110  69.880  56.350  1.00  0.00            
ATOM   2145  HE2 MET   193      71.940  68.440  57.140  1.00  0.00            
ATOM   2146  HE3 MET   193      72.780  69.960  56.950  1.00  0.00            
ATOM   2147  C   MET   193      68.240  68.570  61.960  1.00  0.00            
ATOM   2148  O   MET   193      68.630  69.510  62.640  1.00  0.00            
ATOM   2149  N   GLY   194      67.120  67.900  62.270  1.00  0.00            
ATOM   2150  HN  GLY   194      67.030  67.020  61.810  1.00  0.00            
ATOM   2151  CA  GLY   194      66.200  68.270  63.300  1.00  0.00            
ATOM   2152  HA1 GLY   194      65.310  67.740  63.020  1.00  0.00            
ATOM   2153  HA2 GLY   194      66.110  69.350  63.190  1.00  0.00            
ATOM   2154  C   GLY   194      66.530  67.900  64.710  1.00  0.00            
ATOM   2155  O   GLY   194      65.980  68.520  65.620  1.00  0.00            
ATOM   2156  N   LEU   195      67.230  66.770  64.890  1.00  0.00            
ATOM   2157  HN  LEU   195      67.360  66.090  64.170  1.00  0.00            
ATOM   2158  CA  LEU   195      67.890  66.460  66.120  1.00  0.00            
ATOM   2159  HA  LEU   195      67.160  66.470  66.910  1.00  0.00            
ATOM   2160  CB  LEU   195      68.420  65.020  65.960  1.00  0.00            
ATOM   2161  HB1 LEU   195      69.200  64.790  66.710  1.00  0.00            
ATOM   2162  HB2 LEU   195      69.010  64.920  65.030  1.00  0.00            
ATOM   2163  CG  LEU   195      67.350  63.930  66.120  1.00  0.00            
ATOM   2164  HG  LEU   195      66.450  64.140  65.490  1.00  0.00            
ATOM   2165  CD1 LEU   195      68.010  62.610  65.660  1.00  0.00            
ATOM   2166 HD11 LEU   195      67.940  62.600  64.550  1.00  0.00            
ATOM   2167 HD12 LEU   195      67.430  61.750  66.060  1.00  0.00            
ATOM   2168 HD13 LEU   195      69.080  62.530  65.930  1.00  0.00            
ATOM   2169  CD2 LEU   195      66.920  63.920  67.590  1.00  0.00            
ATOM   2170 HD21 LEU   195      66.030  63.290  67.790  1.00  0.00            
ATOM   2171 HD22 LEU   195      66.790  64.950  67.990  1.00  0.00            
ATOM   2172 HD23 LEU   195      67.740  63.470  68.190  1.00  0.00            
ATOM   2173  C   LEU   195      68.990  67.410  66.470  1.00  0.00            
ATOM   2174  O   LEU   195      69.160  67.790  67.630  1.00  0.00            
ATOM   2175  N   VAL   196      69.720  67.860  65.430  1.00  0.00            
ATOM   2176  HN  VAL   196      69.600  67.440  64.540  1.00  0.00            
ATOM   2177  CA  VAL   196      70.730  68.870  65.550  1.00  0.00            
ATOM   2178  HA  VAL   196      71.270  68.660  66.460  1.00  0.00            
ATOM   2179  CB  VAL   196      71.750  69.070  64.470  1.00  0.00            
ATOM   2180  HB  VAL   196      71.290  68.700  63.530  1.00  0.00            
ATOM   2181  CG1 VAL   196      72.310  70.490  64.270  1.00  0.00            
ATOM   2182 HG11 VAL   196      71.540  71.130  63.780  1.00  0.00            
ATOM   2183 HG12 VAL   196      73.120  70.390  63.530  1.00  0.00            
ATOM   2184 HG13 VAL   196      72.710  71.100  65.110  1.00  0.00            
ATOM   2185  CG2 VAL   196      73.030  68.240  64.610  1.00  0.00            
ATOM   2186 HG21 VAL   196      73.640  68.700  65.420  1.00  0.00            
ATOM   2187 HG22 VAL   196      73.670  68.140  63.700  1.00  0.00            
ATOM   2188 HG23 VAL   196      72.700  67.250  65.000  1.00  0.00            
ATOM   2189  C   VAL   196      70.020  70.120  65.910  1.00  0.00            
ATOM   2190  O   VAL   196      70.270  70.630  67.000  1.00  0.00            
ATOM   2191  N   VAL   197      69.130  70.690  65.070  1.00  0.00            
ATOM   2192  HN  VAL   197      68.980  70.160  64.240  1.00  0.00            
ATOM   2193  CA  VAL   197      68.520  71.970  65.240  1.00  0.00            
ATOM   2194  HA  VAL   197      69.320  72.650  65.480  1.00  0.00            
ATOM   2195  CB  VAL   197      67.780  72.380  64.000  1.00  0.00            
ATOM   2196  HB  VAL   197      67.230  71.490  63.620  1.00  0.00            
ATOM   2197  CG1 VAL   197      66.750  73.510  64.150  1.00  0.00            
ATOM   2198 HG11 VAL   197      67.240  74.460  64.430  1.00  0.00            
ATOM   2199 HG12 VAL   197      65.870  73.390  64.810  1.00  0.00            
ATOM   2200 HG13 VAL   197      66.380  73.790  63.130  1.00  0.00            
ATOM   2201  CG2 VAL   197      68.800  72.840  62.940  1.00  0.00            
ATOM   2202 HG21 VAL   197      69.590  73.460  63.420  1.00  0.00            
ATOM   2203 HG22 VAL   197      68.370  73.480  62.150  1.00  0.00            
ATOM   2204 HG23 VAL   197      69.270  71.900  62.560  1.00  0.00            
ATOM   2205  C   VAL   197      67.700  72.140  66.480  1.00  0.00            
ATOM   2206  O   VAL   197      67.880  73.120  67.200  1.00  0.00            
ATOM   2207  N   GLY   198      66.830  71.150  66.750  1.00  0.00            
ATOM   2208  HN  GLY   198      66.710  70.370  66.150  1.00  0.00            
ATOM   2209  CA  GLY   198      65.960  71.250  67.870  1.00  0.00            
ATOM   2210  HA1 GLY   198      65.140  70.560  67.790  1.00  0.00            
ATOM   2211  HA2 GLY   198      65.580  72.250  68.020  1.00  0.00            
ATOM   2212  C   GLY   198      66.540  70.850  69.180  1.00  0.00            
ATOM   2213  O   GLY   198      66.090  71.270  70.250  1.00  0.00            
ATOM   2214  N   GLY   199      67.650  70.080  69.180  1.00  0.00            
ATOM   2215  HN  GLY   199      67.960  69.660  68.330  1.00  0.00            
ATOM   2216  CA  GLY   199      68.480  69.960  70.330  1.00  0.00            
ATOM   2217  HA1 GLY   199      69.200  69.160  70.270  1.00  0.00            
ATOM   2218  HA2 GLY   199      67.870  69.850  71.220  1.00  0.00            
ATOM   2219  C   GLY   199      69.320  71.160  70.590  1.00  0.00            
ATOM   2220  O   GLY   199      69.540  71.550  71.740  1.00  0.00            
ATOM   2221  N   ALA   200      69.800  71.860  69.550  1.00  0.00            
ATOM   2222  HN  ALA   200      69.840  71.450  68.640  1.00  0.00            
ATOM   2223  CA  ALA   200      70.510  73.090  69.730  1.00  0.00            
ATOM   2224  HA  ALA   200      71.340  72.870  70.380  1.00  0.00            
ATOM   2225  CB  ALA   200      70.980  73.580  68.350  1.00  0.00            
ATOM   2226  HB1 ALA   200      71.380  74.620  68.400  1.00  0.00            
ATOM   2227  HB2 ALA   200      70.170  73.500  67.590  1.00  0.00            
ATOM   2228  HB3 ALA   200      71.670  72.820  67.940  1.00  0.00            
ATOM   2229  C   ALA   200      69.660  74.170  70.330  1.00  0.00            
ATOM   2230  O   ALA   200      70.270  75.020  70.970  1.00  0.00            
ATOM   2231  N   LEU   201      68.350  74.280  70.030  1.00  0.00            
ATOM   2232  HN  LEU   201      67.990  73.570  69.440  1.00  0.00            
ATOM   2233  CA  LEU   201      67.640  75.490  70.320  1.00  0.00            
ATOM   2234  HA  LEU   201      68.310  76.260  70.650  1.00  0.00            
ATOM   2235  CB  LEU   201      66.880  76.030  69.090  1.00  0.00            
ATOM   2236  HB1 LEU   201      66.210  76.860  69.380  1.00  0.00            
ATOM   2237  HB2 LEU   201      66.170  75.290  68.660  1.00  0.00            
ATOM   2238  CG  LEU   201      67.870  76.680  68.110  1.00  0.00            
ATOM   2239  HG  LEU   201      68.680  75.930  67.940  1.00  0.00            
ATOM   2240  CD1 LEU   201      67.300  76.890  66.700  1.00  0.00            
ATOM   2241 HD11 LEU   201      66.910  75.960  66.240  1.00  0.00            
ATOM   2242 HD12 LEU   201      68.070  77.280  66.000  1.00  0.00            
ATOM   2243 HD13 LEU   201      66.390  77.530  66.690  1.00  0.00            
ATOM   2244  CD2 LEU   201      68.480  77.980  68.670  1.00  0.00            
ATOM   2245 HD21 LEU   201      69.360  77.980  69.350  1.00  0.00            
ATOM   2246 HD22 LEU   201      67.730  78.730  69.000  1.00  0.00            
ATOM   2247 HD23 LEU   201      68.920  78.470  67.770  1.00  0.00            
ATOM   2248  C   LEU   201      66.700  75.330  71.470  1.00  0.00            
ATOM   2249  O   LEU   201      65.980  76.280  71.780  1.00  0.00            
ATOM   2250  N   THR   202      66.740  74.210  72.210  1.00  0.00            
ATOM   2251  HN  THR   202      67.570  73.700  72.010  1.00  0.00            
ATOM   2252  CA  THR   202      65.810  73.880  73.250  1.00  0.00            
ATOM   2253  HA  THR   202      64.810  73.980  72.850  1.00  0.00            
ATOM   2254  CB  THR   202      65.880  72.410  73.540  1.00  0.00            
ATOM   2255  HB  THR   202      65.760  71.820  72.600  1.00  0.00            
ATOM   2256  OG1 THR   202      64.870  71.920  74.410  1.00  0.00            
ATOM   2257  HG1 THR   202      64.680  71.010  74.160  1.00  0.00            
ATOM   2258  CG2 THR   202      67.270  71.960  74.040  1.00  0.00            
ATOM   2259 HG21 THR   202      67.440  70.870  73.960  1.00  0.00            
ATOM   2260 HG22 THR   202      67.320  72.180  75.130  1.00  0.00            
ATOM   2261 HG23 THR   202      68.130  72.580  73.710  1.00  0.00            
ATOM   2262  C   THR   202      65.910  74.760  74.450  1.00  0.00            
ATOM   2263  O   THR   202      64.910  74.990  75.130  1.00  0.00            
ATOM   2264  N   GLU   203      67.110  75.240  74.820  1.00  0.00            
ATOM   2265  HN  GLU   203      67.910  75.080  74.250  1.00  0.00            
ATOM   2266  CA  GLU   203      67.340  76.020  76.000  1.00  0.00            
ATOM   2267  HA  GLU   203      66.420  76.090  76.570  1.00  0.00            
ATOM   2268  CB  GLU   203      68.460  75.410  76.860  1.00  0.00            
ATOM   2269  HB1 GLU   203      68.860  76.160  77.560  1.00  0.00            
ATOM   2270  HB2 GLU   203      69.330  75.260  76.180  1.00  0.00            
ATOM   2271  CG  GLU   203      68.320  74.020  77.500  1.00  0.00            
ATOM   2272  HG1 GLU   203      69.170  73.790  78.170  1.00  0.00            
ATOM   2273  HG2 GLU   203      68.370  73.260  76.690  1.00  0.00            
ATOM   2274  CD  GLU   203      67.020  73.800  78.250  1.00  0.00            
ATOM   2275  OE1 GLU   203      66.440  74.780  78.790  1.00  0.00            
ATOM   2276  OE2 GLU   203      66.450  72.680  78.330  1.00  0.00            
ATOM   2277  C   GLU   203      67.570  77.430  75.610  1.00  0.00            
ATOM   2278  O   GLU   203      67.890  78.270  76.460  1.00  0.00            
ATOM   2279  N   VAL   204      67.400  77.670  74.300  1.00  0.00            
ATOM   2280  HN  VAL   204      67.090  76.930  73.710  1.00  0.00            
ATOM   2281  CA  VAL   204      67.500  78.990  73.760  1.00  0.00            
ATOM   2282  HA  VAL   204      68.090  79.660  74.370  1.00  0.00            
ATOM   2283  CB  VAL   204      68.180  78.980  72.420  1.00  0.00            
ATOM   2284  HB  VAL   204      67.650  78.470  71.590  1.00  0.00            
ATOM   2285  CG1 VAL   204      68.550  80.420  72.030  1.00  0.00            
ATOM   2286 HG11 VAL   204      68.820  80.420  70.950  1.00  0.00            
ATOM   2287 HG12 VAL   204      69.380  80.840  72.630  1.00  0.00            
ATOM   2288 HG13 VAL   204      67.690  81.130  72.130  1.00  0.00            
ATOM   2289  CG2 VAL   204      69.460  78.150  72.620  1.00  0.00            
ATOM   2290 HG21 VAL   204      70.200  78.290  71.800  1.00  0.00            
ATOM   2291 HG22 VAL   204      69.220  77.060  72.570  1.00  0.00            
ATOM   2292 HG23 VAL   204      69.950  78.320  73.600  1.00  0.00            
ATOM   2293  C   VAL   204      66.120  79.520  73.610  1.00  0.00            
ATOM   2294  O   VAL   204      65.790  80.650  73.970  1.00  0.00            
ATOM   2295  N   SER   205      65.270  78.670  73.000  1.00  0.00            
ATOM   2296  HN  SER   205      65.500  77.720  72.780  1.00  0.00            
ATOM   2297  CA  SER   205      63.880  78.850  72.720  1.00  0.00            
ATOM   2298  HA  SER   205      63.210  78.460  73.480  1.00  0.00            
ATOM   2299  CB  SER   205      63.360  80.270  72.420  1.00  0.00            
ATOM   2300  HB1 SER   205      63.890  80.770  71.590  1.00  0.00            
ATOM   2301  HB2 SER   205      63.390  80.990  73.270  1.00  0.00            
ATOM   2302  OG  SER   205      61.980  80.260  72.070  1.00  0.00            
ATOM   2303  HG1 SER   205      61.710  81.130  72.370  1.00  0.00            
ATOM   2304  C   SER   205      63.590  78.070  71.490  1.00  0.00            
ATOM   2305  O   SER   205      64.250  78.270  70.460  1.00  0.00            
ATOM   2306  N   TRP   206      62.510  77.280  71.560  1.00  0.00            
ATOM   2307  HN  TRP   206      62.100  77.270  72.470  1.00  0.00            
ATOM   2308  CA  TRP   206      61.860  76.600  70.480  1.00  0.00            
ATOM   2309  HA  TRP   206      62.570  75.970  69.980  1.00  0.00            
ATOM   2310  CB  TRP   206      60.710  75.750  71.050  1.00  0.00            
ATOM   2311  HB1 TRP   206      61.140  74.930  71.670  1.00  0.00            
ATOM   2312  HB2 TRP   206      60.170  75.130  70.310  1.00  0.00            
ATOM   2313  CG  TRP   206      59.650  76.490  71.810  1.00  0.00            
ATOM   2314  CD1 TRP   206      59.740  76.700  73.160  1.00  0.00            
ATOM   2315  HD1 TRP   206      60.580  76.410  73.770  1.00  0.00            
ATOM   2316  NE1 TRP   206      58.650  77.460  73.510  1.00  0.00            
ATOM   2317  HE1 TRP   206      58.370  77.670  74.420  1.00  0.00            
ATOM   2318  CE2 TRP   206      57.810  77.600  72.450  1.00  0.00            
ATOM   2319  CD2 TRP   206      58.450  77.090  71.330  1.00  0.00            
ATOM   2320  CE3 TRP   206      57.860  77.090  70.110  1.00  0.00            
ATOM   2321  HE3 TRP   206      58.300  76.590  69.250  1.00  0.00            
ATOM   2322  CZ3 TRP   206      56.640  77.710  69.970  1.00  0.00            
ATOM   2323  HZ3 TRP   206      56.170  77.770  69.000  1.00  0.00            
ATOM   2324  CZ2 TRP   206      56.610  78.230  72.340  1.00  0.00            
ATOM   2325  HZ2 TRP   206      56.130  78.740  73.170  1.00  0.00            
ATOM   2326  CH2 TRP   206      56.030  78.200  71.100  1.00  0.00            
ATOM   2327  HH2 TRP   206      55.060  78.670  70.970  1.00  0.00            
ATOM   2328  C   TRP   206      61.290  77.380  69.350  1.00  0.00            
ATOM   2329  O   TRP   206      61.150  76.880  68.230  1.00  0.00            
ATOM   2330  N   ARG   207      60.990  78.660  69.610  1.00  0.00            
ATOM   2331  HN  ARG   207      61.160  79.080  70.500  1.00  0.00            
ATOM   2332  CA  ARG   207      60.510  79.560  68.610  1.00  0.00            
ATOM   2333  HA  ARG   207      59.650  79.140  68.110  1.00  0.00            
ATOM   2334  CB  ARG   207      60.120  80.890  69.270  1.00  0.00            
ATOM   2335  HB1 ARG   207      59.790  81.600  68.480  1.00  0.00            
ATOM   2336  HB2 ARG   207      61.060  81.150  69.800  1.00  0.00            
ATOM   2337  CG  ARG   207      58.920  80.790  70.210  1.00  0.00            
ATOM   2338  HG1 ARG   207      59.270  80.230  71.110  1.00  0.00            
ATOM   2339  HG2 ARG   207      58.030  80.280  69.800  1.00  0.00            
ATOM   2340  CD  ARG   207      58.520  82.190  70.670  1.00  0.00            
ATOM   2341  HD1 ARG   207      58.160  82.890  69.890  1.00  0.00            
ATOM   2342  HD2 ARG   207      59.350  82.630  71.270  1.00  0.00            
ATOM   2343  NE  ARG   207      57.400  82.100  71.650  1.00  0.00            
ATOM   2344  HE  ARG   207      56.460  82.120  71.320  1.00  0.00            
ATOM   2345  CZ  ARG   207      57.530  81.650  72.930  1.00  0.00            
ATOM   2346  NH1 ARG   207      58.660  81.120  73.490  1.00  0.00            
ATOM   2347 HH11 ARG   207      59.540  81.130  73.010  1.00  0.00            
ATOM   2348 HH12 ARG   207      58.530  80.810  74.430  1.00  0.00            
ATOM   2349  NH2 ARG   207      56.390  81.540  73.660  1.00  0.00            
ATOM   2350 HH21 ARG   207      55.500  81.740  73.250  1.00  0.00            
ATOM   2351 HH22 ARG   207      56.490  81.210  74.600  1.00  0.00            
ATOM   2352  C   ARG   207      61.340  79.810  67.390  1.00  0.00            
ATOM   2353  O   ARG   207      60.880  79.770  66.250  1.00  0.00            
ATOM   2354  N   TRP   208      62.660  79.930  67.620  1.00  0.00            
ATOM   2355  HN  TRP   208      62.920  80.230  68.530  1.00  0.00            
ATOM   2356  CA  TRP   208      63.720  79.970  66.660  1.00  0.00            
ATOM   2357  HA  TRP   208      63.500  80.680  65.880  1.00  0.00            
ATOM   2358  CB  TRP   208      65.130  80.200  67.220  1.00  0.00            
ATOM   2359  HB1 TRP   208      65.960  79.950  66.530  1.00  0.00            
ATOM   2360  HB2 TRP   208      65.250  79.440  68.020  1.00  0.00            
ATOM   2361  CG  TRP   208      65.370  81.600  67.710  1.00  0.00            
ATOM   2362  CD1 TRP   208      65.650  82.020  68.980  1.00  0.00            
ATOM   2363  HD1 TRP   208      65.640  81.470  69.900  1.00  0.00            
ATOM   2364  NE1 TRP   208      65.830  83.370  68.960  1.00  0.00            
ATOM   2365  HE1 TRP   208      65.710  84.000  69.700  1.00  0.00            
ATOM   2366  CE2 TRP   208      65.780  83.850  67.680  1.00  0.00            
ATOM   2367  CD2 TRP   208      65.470  82.760  66.890  1.00  0.00            
ATOM   2368  CE3 TRP   208      65.280  82.880  65.540  1.00  0.00            
ATOM   2369  HE3 TRP   208      64.930  82.130  64.850  1.00  0.00            
ATOM   2370  CZ3 TRP   208      65.440  84.160  65.050  1.00  0.00            
ATOM   2371  HZ3 TRP   208      65.060  84.350  64.060  1.00  0.00            
ATOM   2372  CZ2 TRP   208      66.070  85.080  67.170  1.00  0.00            
ATOM   2373  HZ2 TRP   208      66.470  85.850  67.810  1.00  0.00            
ATOM   2374  CH2 TRP   208      65.950  85.190  65.800  1.00  0.00            
ATOM   2375  HH2 TRP   208      65.990  86.160  65.340  1.00  0.00            
ATOM   2376  C   TRP   208      63.870  78.770  65.790  1.00  0.00            
ATOM   2377  O   TRP   208      64.270  78.890  64.630  1.00  0.00            
ATOM   2378  N   ALA   209      63.580  77.540  66.250  1.00  0.00            
ATOM   2379  HN  ALA   209      63.470  77.500  67.240  1.00  0.00            
ATOM   2380  CA  ALA   209      63.470  76.290  65.550  1.00  0.00            
ATOM   2381  HA  ALA   209      64.410  76.170  65.040  1.00  0.00            
ATOM   2382  CB  ALA   209      63.330  75.220  66.640  1.00  0.00            
ATOM   2383  HB1 ALA   209      63.720  74.300  66.150  1.00  0.00            
ATOM   2384  HB2 ALA   209      62.290  75.270  67.010  1.00  0.00            
ATOM   2385  HB3 ALA   209      64.110  75.380  67.430  1.00  0.00            
ATOM   2386  C   ALA   209      62.380  76.240  64.550  1.00  0.00            
ATOM   2387  O   ALA   209      62.540  75.700  63.460  1.00  0.00            
ATOM   2388  N   PHE   210      61.180  76.800  64.820  1.00  0.00            
ATOM   2389  HN  PHE   210      60.920  77.180  65.710  1.00  0.00            
ATOM   2390  CA  PHE   210      60.100  76.900  63.900  1.00  0.00            
ATOM   2391  HA  PHE   210      60.110  75.930  63.410  1.00  0.00            
ATOM   2392  CB  PHE   210      58.760  77.130  64.630  1.00  0.00            
ATOM   2393  HB1 PHE   210      57.900  77.310  63.950  1.00  0.00            
ATOM   2394  HB2 PHE   210      58.890  77.960  65.350  1.00  0.00            
ATOM   2395  CG  PHE   210      58.240  76.000  65.460  1.00  0.00            
ATOM   2396  CD1 PHE   210      57.550  76.270  66.620  1.00  0.00            
ATOM   2397  HD1 PHE   210      57.600  77.240  67.070  1.00  0.00            
ATOM   2398  CE1 PHE   210      57.090  75.270  67.440  1.00  0.00            
ATOM   2399  HE1 PHE   210      56.600  75.490  68.380  1.00  0.00            
ATOM   2400  CZ  PHE   210      57.310  73.980  67.010  1.00  0.00            
ATOM   2401  HZ  PHE   210      56.980  73.270  67.760  1.00  0.00            
ATOM   2402  CD2 PHE   210      58.290  74.700  65.010  1.00  0.00            
ATOM   2403  HD2 PHE   210      58.710  74.300  64.090  1.00  0.00            
ATOM   2404  CE2 PHE   210      57.930  73.660  65.830  1.00  0.00            
ATOM   2405  HE2 PHE   210      58.070  72.640  65.510  1.00  0.00            
ATOM   2406  C   PHE   210      60.250  77.860  62.770  1.00  0.00            
ATOM   2407  O   PHE   210      59.610  77.720  61.730  1.00  0.00            
ATOM   2408  N   LEU   211      61.150  78.840  62.950  1.00  0.00            
ATOM   2409  HN  LEU   211      61.480  78.960  63.890  1.00  0.00            
ATOM   2410  CA  LEU   211      61.600  79.790  61.980  1.00  0.00            
ATOM   2411  HA  LEU   211      60.830  79.980  61.240  1.00  0.00            
ATOM   2412  CB  LEU   211      62.200  81.040  62.630  1.00  0.00            
ATOM   2413  HB1 LEU   211      62.720  81.640  61.860  1.00  0.00            
ATOM   2414  HB2 LEU   211      62.950  80.670  63.360  1.00  0.00            
ATOM   2415  CG  LEU   211      61.270  82.010  63.380  1.00  0.00            
ATOM   2416  HG  LEU   211      60.810  81.450  64.220  1.00  0.00            
ATOM   2417  CD1 LEU   211      62.170  83.150  63.870  1.00  0.00            
ATOM   2418 HD11 LEU   211      62.730  82.880  64.790  1.00  0.00            
ATOM   2419 HD12 LEU   211      61.670  84.080  64.230  1.00  0.00            
ATOM   2420 HD13 LEU   211      62.820  83.460  63.020  1.00  0.00            
ATOM   2421  CD2 LEU   211      60.190  82.560  62.430  1.00  0.00            
ATOM   2422 HD21 LEU   211      60.750  82.710  61.480  1.00  0.00            
ATOM   2423 HD22 LEU   211      59.680  83.490  62.770  1.00  0.00            
ATOM   2424 HD23 LEU   211      59.520  81.710  62.180  1.00  0.00            
ATOM   2425  C   LEU   211      62.640  79.250  61.060  1.00  0.00            
ATOM   2426  O   LEU   211      62.970  79.890  60.060  1.00  0.00            
ATOM   2427  N   VAL   212      63.250  78.070  61.270  1.00  0.00            
ATOM   2428  HN  VAL   212      62.990  77.450  62.010  1.00  0.00            
ATOM   2429  CA  VAL   212      64.280  77.480  60.480  1.00  0.00            
ATOM   2430  HA  VAL   212      65.090  78.170  60.310  1.00  0.00            
ATOM   2431  CB  VAL   212      65.080  76.350  61.080  1.00  0.00            
ATOM   2432  HB  VAL   212      64.380  75.570  61.450  1.00  0.00            
ATOM   2433  CG1 VAL   212      66.130  75.780  60.120  1.00  0.00            
ATOM   2434 HG11 VAL   212      66.710  75.000  60.670  1.00  0.00            
ATOM   2435 HG12 VAL   212      66.800  76.590  59.780  1.00  0.00            
ATOM   2436 HG13 VAL   212      65.710  75.310  59.210  1.00  0.00            
ATOM   2437  CG2 VAL   212      65.870  77.010  62.220  1.00  0.00            
ATOM   2438 HG21 VAL   212      66.660  77.660  61.800  1.00  0.00            
ATOM   2439 HG22 VAL   212      66.410  76.220  62.780  1.00  0.00            
ATOM   2440 HG23 VAL   212      65.240  77.660  62.870  1.00  0.00            
ATOM   2441  C   VAL   212      63.750  77.150  59.130  1.00  0.00            
ATOM   2442  O   VAL   212      64.450  77.240  58.120  1.00  0.00            
ATOM   2443  N   ASN   213      62.460  76.790  59.070  1.00  0.00            
ATOM   2444  HN  ASN   213      62.030  76.710  59.970  1.00  0.00            
ATOM   2445  CA  ASN   213      61.630  76.480  57.950  1.00  0.00            
ATOM   2446  HA  ASN   213      62.100  75.640  57.460  1.00  0.00            
ATOM   2447  CB  ASN   213      60.210  76.110  58.420  1.00  0.00            
ATOM   2448  HB1 ASN   213      59.510  75.800  57.620  1.00  0.00            
ATOM   2449  HB2 ASN   213      59.720  77.010  58.850  1.00  0.00            
ATOM   2450  CG  ASN   213      60.160  74.850  59.270  1.00  0.00            
ATOM   2451  OD1 ASN   213      61.070  74.020  59.220  1.00  0.00            
ATOM   2452  ND2 ASN   213      59.110  74.710  60.120  1.00  0.00            
ATOM   2453 HD21 ASN   213      58.980  73.810  60.530  1.00  0.00            
ATOM   2454 HD22 ASN   213      58.480  75.470  60.300  1.00  0.00            
ATOM   2455  C   ASN   213      61.500  77.520  56.890  1.00  0.00            
ATOM   2456  O   ASN   213      61.350  77.190  55.710  1.00  0.00            
ATOM   2457  N   VAL   214      61.440  78.790  57.310  1.00  0.00            
ATOM   2458  HN  VAL   214      61.600  78.940  58.280  1.00  0.00            
ATOM   2459  CA  VAL   214      61.080  79.930  56.530  1.00  0.00            
ATOM   2460  HA  VAL   214      60.190  79.640  55.990  1.00  0.00            
ATOM   2461  CB  VAL   214      60.690  81.160  57.300  1.00  0.00            
ATOM   2462  HB  VAL   214      61.540  81.370  57.980  1.00  0.00            
ATOM   2463  CG1 VAL   214      60.440  82.460  56.510  1.00  0.00            
ATOM   2464 HG11 VAL   214      59.880  83.190  57.130  1.00  0.00            
ATOM   2465 HG12 VAL   214      59.820  82.340  55.590  1.00  0.00            
ATOM   2466 HG13 VAL   214      61.380  82.960  56.200  1.00  0.00            
ATOM   2467  CG2 VAL   214      59.510  80.780  58.210  1.00  0.00            
ATOM   2468 HG21 VAL   214      58.580  80.560  57.660  1.00  0.00            
ATOM   2469 HG22 VAL   214      59.330  81.690  58.830  1.00  0.00            
ATOM   2470 HG23 VAL   214      59.750  79.910  58.870  1.00  0.00            
ATOM   2471  C   VAL   214      62.050  80.180  55.420  1.00  0.00            
ATOM   2472  O   VAL   214      61.590  80.130  54.280  1.00  0.00            
ATOM   2473  N   PRO   215      63.330  80.340  55.570  1.00  0.00            
ATOM   2474  CD  PRO   215      64.030  80.470  56.850  1.00  0.00            
ATOM   2475  HD1 PRO   215      63.750  79.680  57.580  1.00  0.00            
ATOM   2476  HD2 PRO   215      63.800  81.490  57.220  1.00  0.00            
ATOM   2477  CA  PRO   215      64.180  80.690  54.470  1.00  0.00            
ATOM   2478  HA  PRO   215      63.790  81.500  53.880  1.00  0.00            
ATOM   2479  CB  PRO   215      65.500  81.180  55.070  1.00  0.00            
ATOM   2480  HB1 PRO   215      65.460  82.290  55.180  1.00  0.00            
ATOM   2481  HB2 PRO   215      66.430  80.930  54.530  1.00  0.00            
ATOM   2482  CG  PRO   215      65.510  80.520  56.460  1.00  0.00            
ATOM   2483  HG1 PRO   215      65.740  79.430  56.400  1.00  0.00            
ATOM   2484  HG2 PRO   215      66.160  81.020  57.210  1.00  0.00            
ATOM   2485  C   PRO   215      64.420  79.510  53.590  1.00  0.00            
ATOM   2486  O   PRO   215      64.550  79.800  52.400  1.00  0.00            
ATOM   2487  N   ILE   216      64.440  78.260  54.080  1.00  0.00            
ATOM   2488  HN  ILE   216      64.500  78.160  55.070  1.00  0.00            
ATOM   2489  CA  ILE   216      64.520  77.110  53.240  1.00  0.00            
ATOM   2490  HA  ILE   216      65.430  77.070  52.660  1.00  0.00            
ATOM   2491  CB  ILE   216      64.570  75.870  54.080  1.00  0.00            
ATOM   2492  HB  ILE   216      63.660  75.760  54.700  1.00  0.00            
ATOM   2493  CG2 ILE   216      64.710  74.610  53.210  1.00  0.00            
ATOM   2494 HG21 ILE   216      64.680  73.760  53.930  1.00  0.00            
ATOM   2495 HG22 ILE   216      65.670  74.520  52.650  1.00  0.00            
ATOM   2496 HG23 ILE   216      63.850  74.460  52.530  1.00  0.00            
ATOM   2497  CG1 ILE   216      65.720  75.880  55.110  1.00  0.00            
ATOM   2498 HG11 ILE   216      65.740  76.820  55.710  1.00  0.00            
ATOM   2499 HG12 ILE   216      66.650  75.700  54.530  1.00  0.00            
ATOM   2500  CD  ILE   216      65.770  74.710  56.090  1.00  0.00            
ATOM   2501  HD1 ILE   216      64.840  74.510  56.650  1.00  0.00            
ATOM   2502  HD2 ILE   216      66.520  74.910  56.890  1.00  0.00            
ATOM   2503  HD3 ILE   216      66.100  73.780  55.580  1.00  0.00            
ATOM   2504  C   ILE   216      63.400  76.920  52.270  1.00  0.00            
ATOM   2505  O   ILE   216      63.600  76.680  51.080  1.00  0.00            
ATOM   2506  N   GLY   217      62.150  77.050  52.760  1.00  0.00            
ATOM   2507  HN  GLY   217      62.120  77.110  53.750  1.00  0.00            
ATOM   2508  CA  GLY   217      60.930  76.990  52.010  1.00  0.00            
ATOM   2509  HA1 GLY   217      60.060  77.250  52.600  1.00  0.00            
ATOM   2510  HA2 GLY   217      60.930  76.040  51.510  1.00  0.00            
ATOM   2511  C   GLY   217      60.810  78.040  50.960  1.00  0.00            
ATOM   2512  O   GLY   217      60.340  77.810  49.850  1.00  0.00            
ATOM   2513  N   LEU   218      61.260  79.290  51.210  1.00  0.00            
ATOM   2514  HN  LEU   218      61.570  79.620  52.100  1.00  0.00            
ATOM   2515  CA  LEU   218      61.300  80.230  50.140  1.00  0.00            
ATOM   2516  HA  LEU   218      60.310  80.420  49.750  1.00  0.00            
ATOM   2517  CB  LEU   218      61.750  81.620  50.620  1.00  0.00            
ATOM   2518  HB1 LEU   218      61.860  82.280  49.730  1.00  0.00            
ATOM   2519  HB2 LEU   218      62.710  81.570  51.170  1.00  0.00            
ATOM   2520  CG  LEU   218      60.680  82.260  51.520  1.00  0.00            
ATOM   2521  HG  LEU   218      60.200  81.480  52.140  1.00  0.00            
ATOM   2522  CD1 LEU   218      61.300  83.200  52.570  1.00  0.00            
ATOM   2523 HD11 LEU   218      61.880  82.620  53.330  1.00  0.00            
ATOM   2524 HD12 LEU   218      60.490  83.570  53.230  1.00  0.00            
ATOM   2525 HD13 LEU   218      61.930  84.040  52.210  1.00  0.00            
ATOM   2526  CD2 LEU   218      59.600  82.870  50.600  1.00  0.00            
ATOM   2527 HD21 LEU   218      58.770  83.220  51.250  1.00  0.00            
ATOM   2528 HD22 LEU   218      59.190  82.140  49.870  1.00  0.00            
ATOM   2529 HD23 LEU   218      59.970  83.810  50.150  1.00  0.00            
ATOM   2530  C   LEU   218      62.190  79.920  48.980  1.00  0.00            
ATOM   2531  O   LEU   218      61.820  80.110  47.830  1.00  0.00            
ATOM   2532  N   VAL   219      63.390  79.410  49.320  1.00  0.00            
ATOM   2533  HN  VAL   219      63.660  79.410  50.270  1.00  0.00            
ATOM   2534  CA  VAL   219      64.400  78.980  48.390  1.00  0.00            
ATOM   2535  HA  VAL   219      64.460  79.710  47.600  1.00  0.00            
ATOM   2536  CB  VAL   219      65.730  78.740  49.040  1.00  0.00            
ATOM   2537  HB  VAL   219      65.630  77.880  49.730  1.00  0.00            
ATOM   2538  CG1 VAL   219      66.730  78.410  47.910  1.00  0.00            
ATOM   2539 HG11 VAL   219      66.640  79.190  47.120  1.00  0.00            
ATOM   2540 HG12 VAL   219      66.540  77.410  47.470  1.00  0.00            
ATOM   2541 HG13 VAL   219      67.740  78.470  48.370  1.00  0.00            
ATOM   2542  CG2 VAL   219      66.160  80.090  49.650  1.00  0.00            
ATOM   2543 HG21 VAL   219      65.420  80.610  50.300  1.00  0.00            
ATOM   2544 HG22 VAL   219      66.380  80.860  48.870  1.00  0.00            
ATOM   2545 HG23 VAL   219      67.040  80.030  50.320  1.00  0.00            
ATOM   2546  C   VAL   219      63.880  77.860  47.560  1.00  0.00            
ATOM   2547  O   VAL   219      63.840  77.880  46.330  1.00  0.00            
ATOM   2548  N   MET   220      63.200  76.870  48.160  1.00  0.00            
ATOM   2549  HN  MET   220      63.030  76.890  49.140  1.00  0.00            
ATOM   2550  CA  MET   220      62.640  75.810  47.390  1.00  0.00            
ATOM   2551  HA  MET   220      63.500  75.390  46.890  1.00  0.00            
ATOM   2552  CB  MET   220      62.250  74.680  48.360  1.00  0.00            
ATOM   2553  HB1 MET   220      61.610  73.940  47.840  1.00  0.00            
ATOM   2554  HB2 MET   220      61.480  75.030  49.070  1.00  0.00            
ATOM   2555  CG  MET   220      63.340  73.900  49.110  1.00  0.00            
ATOM   2556  HG1 MET   220      62.840  73.180  49.790  1.00  0.00            
ATOM   2557  HG2 MET   220      63.960  74.620  49.680  1.00  0.00            
ATOM   2558  SD  MET   220      64.480  72.950  48.050  1.00  0.00            
ATOM   2559  CE  MET   220      65.540  72.360  49.400  1.00  0.00            
ATOM   2560  HE1 MET   220      66.240  73.060  49.890  1.00  0.00            
ATOM   2561  HE2 MET   220      66.170  71.520  49.030  1.00  0.00            
ATOM   2562  HE3 MET   220      64.900  71.960  50.210  1.00  0.00            
ATOM   2563  C   MET   220      61.610  76.150  46.360  1.00  0.00            
ATOM   2564  O   MET   220      61.620  75.600  45.260  1.00  0.00            
ATOM   2565  N   ILE   221      60.700  77.110  46.630  1.00  0.00            
ATOM   2566  HN  ILE   221      60.660  77.460  47.560  1.00  0.00            
ATOM   2567  CA  ILE   221      59.840  77.750  45.690  1.00  0.00            
ATOM   2568  HA  ILE   221      59.310  76.990  45.130  1.00  0.00            
ATOM   2569  CB  ILE   221      58.820  78.580  46.410  1.00  0.00            
ATOM   2570  HB  ILE   221      59.290  79.420  46.960  1.00  0.00            
ATOM   2571  CG2 ILE   221      57.790  79.100  45.400  1.00  0.00            
ATOM   2572 HG21 ILE   221      58.230  79.840  44.690  1.00  0.00            
ATOM   2573 HG22 ILE   221      56.980  79.580  45.990  1.00  0.00            
ATOM   2574 HG23 ILE   221      57.350  78.300  44.760  1.00  0.00            
ATOM   2575  CG1 ILE   221      58.120  77.770  47.520  1.00  0.00            
ATOM   2576 HG11 ILE   221      58.850  77.130  48.050  1.00  0.00            
ATOM   2577 HG12 ILE   221      57.560  76.980  46.980  1.00  0.00            
ATOM   2578  CD  ILE   221      57.210  78.540  48.490  1.00  0.00            
ATOM   2579  HD1 ILE   221      56.930  77.740  49.200  1.00  0.00            
ATOM   2580  HD2 ILE   221      56.240  78.980  48.170  1.00  0.00            
ATOM   2581  HD3 ILE   221      57.800  79.220  49.140  1.00  0.00            
ATOM   2582  C   ILE   221      60.520  78.550  44.640  1.00  0.00            
ATOM   2583  O   ILE   221      60.080  78.500  43.490  1.00  0.00            
ATOM   2584  N   TYR   222      61.600  79.310  44.910  1.00  0.00            
ATOM   2585  HN  TYR   222      61.860  79.460  45.860  1.00  0.00            
ATOM   2586  CA  TYR   222      62.420  80.040  44.000  1.00  0.00            
ATOM   2587  HA  TYR   222      61.720  80.600  43.390  1.00  0.00            
ATOM   2588  CB  TYR   222      63.400  81.060  44.620  1.00  0.00            
ATOM   2589  HB1 TYR   222      64.010  80.600  45.420  1.00  0.00            
ATOM   2590  HB2 TYR   222      62.800  81.880  45.070  1.00  0.00            
ATOM   2591  CG  TYR   222      64.390  81.660  43.690  1.00  0.00            
ATOM   2592  CD1 TYR   222      63.890  82.540  42.760  1.00  0.00            
ATOM   2593  HD1 TYR   222      62.810  82.650  42.700  1.00  0.00            
ATOM   2594  CE1 TYR   222      64.600  82.840  41.620  1.00  0.00            
ATOM   2595  HE1 TYR   222      64.220  83.510  40.860  1.00  0.00            
ATOM   2596  CZ  TYR   222      65.910  82.490  41.450  1.00  0.00            
ATOM   2597  OH  TYR   222      66.770  83.010  40.460  1.00  0.00            
ATOM   2598  HH  TYR   222      67.690  82.790  40.620  1.00  0.00            
ATOM   2599  CD2 TYR   222      65.740  81.390  43.590  1.00  0.00            
ATOM   2600  HD2 TYR   222      66.240  80.720  44.260  1.00  0.00            
ATOM   2601  CE2 TYR   222      66.470  81.760  42.480  1.00  0.00            
ATOM   2602  HE2 TYR   222      67.530  81.570  42.540  1.00  0.00            
ATOM   2603  C   TYR   222      63.060  79.100  43.030  1.00  0.00            
ATOM   2604  O   TYR   222      63.020  79.410  41.850  1.00  0.00            
ATOM   2605  N   LEU   223      63.580  77.950  43.510  1.00  0.00            
ATOM   2606  HN  LEU   223      63.490  77.750  44.480  1.00  0.00            
ATOM   2607  CA  LEU   223      64.030  76.980  42.560  1.00  0.00            
ATOM   2608  HA  LEU   223      64.650  77.450  41.810  1.00  0.00            
ATOM   2609  CB  LEU   223      64.940  75.940  43.230  1.00  0.00            
ATOM   2610  HB1 LEU   223      65.210  75.240  42.410  1.00  0.00            
ATOM   2611  HB2 LEU   223      64.260  75.370  43.910  1.00  0.00            
ATOM   2612  CG  LEU   223      66.150  76.450  44.040  1.00  0.00            
ATOM   2613  HG  LEU   223      65.760  77.250  44.700  1.00  0.00            
ATOM   2614  CD1 LEU   223      66.720  75.360  44.960  1.00  0.00            
ATOM   2615 HD11 LEU   223      67.750  75.640  45.290  1.00  0.00            
ATOM   2616 HD12 LEU   223      66.810  74.410  44.400  1.00  0.00            
ATOM   2617 HD13 LEU   223      66.110  75.270  45.890  1.00  0.00            
ATOM   2618  CD2 LEU   223      67.270  76.920  43.100  1.00  0.00            
ATOM   2619 HD21 LEU   223      67.710  76.090  42.500  1.00  0.00            
ATOM   2620 HD22 LEU   223      68.030  77.470  43.710  1.00  0.00            
ATOM   2621 HD23 LEU   223      66.890  77.670  42.370  1.00  0.00            
ATOM   2622  C   LEU   223      62.980  76.300  41.760  1.00  0.00            
ATOM   2623  O   LEU   223      63.250  76.020  40.590  1.00  0.00            
ATOM   2624  N   ALA   224      61.790  76.090  42.360  1.00  0.00            
ATOM   2625  HN  ALA   224      61.760  76.080  43.360  1.00  0.00            
ATOM   2626  CA  ALA   224      60.650  75.460  41.780  1.00  0.00            
ATOM   2627  HA  ALA   224      60.900  74.490  41.360  1.00  0.00            
ATOM   2628  CB  ALA   224      59.430  75.350  42.710  1.00  0.00            
ATOM   2629  HB1 ALA   224      59.070  76.370  42.940  1.00  0.00            
ATOM   2630  HB2 ALA   224      59.720  74.730  43.590  1.00  0.00            
ATOM   2631  HB3 ALA   224      58.590  74.910  42.120  1.00  0.00            
ATOM   2632  C   ALA   224      60.180  76.270  40.620  1.00  0.00            
ATOM   2633  O   ALA   224      59.820  75.720  39.580  1.00  0.00            
ATOM   2634  N   ARG   225      60.230  77.610  40.760  1.00  0.00            
ATOM   2635  HN  ARG   225      60.340  77.990  41.680  1.00  0.00            
ATOM   2636  CA  ARG   225      59.940  78.570  39.750  1.00  0.00            
ATOM   2637  HA  ARG   225      58.910  78.440  39.430  1.00  0.00            
ATOM   2638  CB  ARG   225      59.900  80.020  40.280  1.00  0.00            
ATOM   2639  HB1 ARG   225      60.100  80.790  39.510  1.00  0.00            
ATOM   2640  HB2 ARG   225      60.690  80.060  41.050  1.00  0.00            
ATOM   2641  CG  ARG   225      58.680  80.450  41.110  1.00  0.00            
ATOM   2642  HG1 ARG   225      58.910  81.220  41.870  1.00  0.00            
ATOM   2643  HG2 ARG   225      58.490  79.640  41.850  1.00  0.00            
ATOM   2644  CD  ARG   225      57.370  80.830  40.410  1.00  0.00            
ATOM   2645  HD1 ARG   225      56.670  81.120  41.220  1.00  0.00            
ATOM   2646  HD2 ARG   225      56.970  80.160  39.620  1.00  0.00            
ATOM   2647  NE  ARG   225      57.620  82.130  39.720  1.00  0.00            
ATOM   2648  HE  ARG   225      58.450  82.670  39.800  1.00  0.00            
ATOM   2649  CZ  ARG   225      56.630  82.760  39.020  1.00  0.00            
ATOM   2650  NH1 ARG   225      55.380  82.280  38.780  1.00  0.00            
ATOM   2651 HH11 ARG   225      55.150  81.380  39.160  1.00  0.00            
ATOM   2652 HH12 ARG   225      54.970  82.540  37.900  1.00  0.00            
ATOM   2653  NH2 ARG   225      56.850  83.940  38.370  1.00  0.00            
ATOM   2654 HH21 ARG   225      57.730  84.420  38.400  1.00  0.00            
ATOM   2655 HH22 ARG   225      56.070  84.380  37.920  1.00  0.00            
ATOM   2656  C   ARG   225      60.780  78.560  38.520  1.00  0.00            
ATOM   2657  O   ARG   225      60.360  78.590  37.360  1.00  0.00            
ATOM   2658  N   THR   226      62.090  78.410  38.760  1.00  0.00            
ATOM   2659  HN  THR   226      62.460  78.290  39.680  1.00  0.00            
ATOM   2660  CA  THR   226      63.030  78.640  37.710  1.00  0.00            
ATOM   2661  HA  THR   226      62.630  79.160  36.850  1.00  0.00            
ATOM   2662  CB  THR   226      64.050  79.540  38.330  1.00  0.00            
ATOM   2663  HB  THR   226      64.900  79.820  37.670  1.00  0.00            
ATOM   2664  OG1 THR   226      64.660  79.010  39.500  1.00  0.00            
ATOM   2665  HG1 THR   226      64.270  79.490  40.230  1.00  0.00            
ATOM   2666  CG2 THR   226      63.350  80.860  38.690  1.00  0.00            
ATOM   2667 HG21 THR   226      62.980  81.330  37.760  1.00  0.00            
ATOM   2668 HG22 THR   226      64.010  81.570  39.230  1.00  0.00            
ATOM   2669 HG23 THR   226      62.490  80.610  39.350  1.00  0.00            
ATOM   2670  C   THR   226      63.740  77.440  37.190  1.00  0.00            
ATOM   2671  O   THR   226      64.020  77.380  36.000  1.00  0.00            
ATOM   2672  N   ALA   227      64.070  76.400  37.980  1.00  0.00            
ATOM   2673  HN  ALA   227      63.890  76.480  38.960  1.00  0.00            
ATOM   2674  CA  ALA   227      64.660  75.160  37.590  1.00  0.00            
ATOM   2675  HA  ALA   227      65.310  75.370  36.760  1.00  0.00            
ATOM   2676  CB  ALA   227      65.400  74.480  38.750  1.00  0.00            
ATOM   2677  HB1 ALA   227      64.660  74.120  39.510  1.00  0.00            
ATOM   2678  HB2 ALA   227      66.020  75.280  39.210  1.00  0.00            
ATOM   2679  HB3 ALA   227      66.110  73.720  38.370  1.00  0.00            
ATOM   2680  C   ALA   227      63.700  74.150  37.040  1.00  0.00            
ATOM   2681  O   ALA   227      64.040  73.410  36.120  1.00  0.00            
ATOM   2682  N   LEU   228      62.450  74.080  37.550  1.00  0.00            
ATOM   2683  HN  LEU   228      62.180  74.600  38.350  1.00  0.00            
ATOM   2684  CA  LEU   228      61.480  73.140  37.070  1.00  0.00            
ATOM   2685  HA  LEU   228      62.030  72.390  36.530  1.00  0.00            
ATOM   2686  CB  LEU   228      60.600  72.620  38.210  1.00  0.00            
ATOM   2687  HB1 LEU   228      59.970  71.730  38.030  1.00  0.00            
ATOM   2688  HB2 LEU   228      59.990  73.490  38.550  1.00  0.00            
ATOM   2689  CG  LEU   228      61.280  72.180  39.520  1.00  0.00            
ATOM   2690  HG  LEU   228      61.940  73.010  39.850  1.00  0.00            
ATOM   2691  CD1 LEU   228      60.260  71.860  40.630  1.00  0.00            
ATOM   2692 HD11 LEU   228      59.470  72.630  40.730  1.00  0.00            
ATOM   2693 HD12 LEU   228      60.650  71.730  41.670  1.00  0.00            
ATOM   2694 HD13 LEU   228      59.620  71.020  40.310  1.00  0.00            
ATOM   2695  CD2 LEU   228      62.010  70.860  39.250  1.00  0.00            
ATOM   2696 HD21 LEU   228      62.900  71.070  38.610  1.00  0.00            
ATOM   2697 HD22 LEU   228      61.320  70.170  38.720  1.00  0.00            
ATOM   2698 HD23 LEU   228      62.330  70.410  40.220  1.00  0.00            
ATOM   2699  C   LEU   228      60.560  73.820  36.110  1.00  0.00            
ATOM   2700  O   LEU   228      60.050  74.900  36.420  1.00  0.00            
ATOM   2701  N   ARG   229      60.310  73.190  34.950  1.00  0.00            
ATOM   2702  HN  ARG   229      60.720  72.340  34.620  1.00  0.00            
ATOM   2703  CA  ARG   229      59.430  73.750  33.970  1.00  0.00            
ATOM   2704  HA  ARG   229      59.050  74.730  34.240  1.00  0.00            
ATOM   2705  CB  ARG   229      60.270  73.780  32.690  1.00  0.00            
ATOM   2706  HB1 ARG   229      59.770  74.480  31.990  1.00  0.00            
ATOM   2707  HB2 ARG   229      60.460  72.750  32.320  1.00  0.00            
ATOM   2708  CG  ARG   229      61.630  74.470  32.770  1.00  0.00            
ATOM   2709  HG1 ARG   229      61.980  74.650  31.730  1.00  0.00            
ATOM   2710  HG2 ARG   229      62.380  73.810  33.250  1.00  0.00            
ATOM   2711  CD  ARG   229      61.670  75.850  33.420  1.00  0.00            
ATOM   2712  HD1 ARG   229      62.690  76.300  33.390  1.00  0.00            
ATOM   2713  HD2 ARG   229      61.350  75.770  34.480  1.00  0.00            
ATOM   2714  NE  ARG   229      60.780  76.830  32.750  1.00  0.00            
ATOM   2715  HE  ARG   229      59.940  77.120  33.220  1.00  0.00            
ATOM   2716  CZ  ARG   229      61.150  77.420  31.580  1.00  0.00            
ATOM   2717  NH1 ARG   229      62.370  77.320  30.960  1.00  0.00            
ATOM   2718 HH11 ARG   229      63.110  76.800  31.380  1.00  0.00            
ATOM   2719 HH12 ARG   229      62.500  77.790  30.080  1.00  0.00            
ATOM   2720  NH2 ARG   229      60.280  78.350  31.080  1.00  0.00            
ATOM   2721 HH21 ARG   229      59.360  78.420  31.440  1.00  0.00            
ATOM   2722 HH22 ARG   229      60.400  78.920  30.270  1.00  0.00            
ATOM   2723  C   ARG   229      58.330  72.770  33.730  1.00  0.00            
ATOM   2724  O   ARG   229      58.570  71.590  33.490  1.00  0.00            
ATOM   2725  N   GLU   230      57.050  73.180  33.790  1.00  0.00            
ATOM   2726  HN  GLU   230      56.890  74.160  33.900  1.00  0.00            
ATOM   2727  CA  GLU   230      55.880  72.400  33.530  1.00  0.00            
ATOM   2728  HA  GLU   230      55.640  71.850  34.430  1.00  0.00            
ATOM   2729  CB  GLU   230      54.750  73.440  33.380  1.00  0.00            
ATOM   2730  HB1 GLU   230      53.820  72.840  33.310  1.00  0.00            
ATOM   2731  HB2 GLU   230      54.880  74.120  32.510  1.00  0.00            
ATOM   2732  CG  GLU   230      54.500  74.280  34.630  1.00  0.00            
ATOM   2733  HG1 GLU   230      54.940  73.730  35.480  1.00  0.00            
ATOM   2734  HG2 GLU   230      53.430  74.250  34.950  1.00  0.00            
ATOM   2735  CD  GLU   230      55.050  75.700  34.620  1.00  0.00            
ATOM   2736  OE1 GLU   230      54.230  76.650  34.680  1.00  0.00            
ATOM   2737  OE2 GLU   230      56.300  75.890  34.560  1.00  0.00            
ATOM   2738  C   GLU   230      55.950  71.490  32.360  1.00  0.00            
ATOM   2739  O   GLU   230      56.660  71.670  31.370  1.00  0.00            
ATOM   2740  N   THR   231      55.030  70.520  32.290  1.00  0.00            
ATOM   2741  HN  THR   231      54.320  70.440  33.000  1.00  0.00            
ATOM   2742  CA  THR   231      54.970  69.530  31.260  1.00  0.00            
ATOM   2743  HA  THR   231      55.860  69.660  30.670  1.00  0.00            
ATOM   2744  CB  THR   231      55.010  68.100  31.720  1.00  0.00            
ATOM   2745  HB  THR   231      55.950  67.870  32.270  1.00  0.00            
ATOM   2746  OG1 THR   231      54.920  67.160  30.670  1.00  0.00            
ATOM   2747  HG1 THR   231      55.840  67.120  30.390  1.00  0.00            
ATOM   2748  CG2 THR   231      53.880  67.750  32.710  1.00  0.00            
ATOM   2749 HG21 THR   231      53.810  66.660  32.930  1.00  0.00            
ATOM   2750 HG22 THR   231      52.840  67.960  32.380  1.00  0.00            
ATOM   2751 HG23 THR   231      54.080  68.400  33.590  1.00  0.00            
ATOM   2752  C   THR   231      53.680  69.800  30.560  1.00  0.00            
ATOM   2753  O   THR   231      52.700  70.280  31.110  1.00  0.00            
ATOM   2754  N   ASN   232      53.480  69.540  29.250  1.00  0.00            
ATOM   2755  HN  ASN   232      54.190  69.020  28.800  1.00  0.00            
ATOM   2756  CA  ASN   232      52.250  69.740  28.550  1.00  0.00            
ATOM   2757  HA  ASN   232      51.470  70.300  29.050  1.00  0.00            
ATOM   2758  CB  ASN   232      52.610  70.520  27.280  1.00  0.00            
ATOM   2759  HB1 ASN   232      51.880  70.430  26.450  1.00  0.00            
ATOM   2760  HB2 ASN   232      53.560  70.130  26.840  1.00  0.00            
ATOM   2761  CG  ASN   232      52.810  72.010  27.530  1.00  0.00            
ATOM   2762  OD1 ASN   232      53.350  72.760  26.710  1.00  0.00            
ATOM   2763  ND2 ASN   232      52.200  72.530  28.620  1.00  0.00            
ATOM   2764 HD21 ASN   232      52.150  73.530  28.640  1.00  0.00            
ATOM   2765 HD22 ASN   232      52.010  72.010  29.460  1.00  0.00            
ATOM   2766  C   ASN   232      51.580  68.440  28.260  1.00  0.00            
ATOM   2767  O   ASN   232      50.530  68.440  27.620  1.00  0.00            
ATOM   2768  N   LYS   233      52.060  67.300  28.790  1.00  0.00            
ATOM   2769  HN  LYS   233      52.920  67.270  29.300  1.00  0.00            
ATOM   2770  CA  LYS   233      51.470  66.010  28.640  1.00  0.00            
ATOM   2771  HA  LYS   233      51.440  65.820  27.580  1.00  0.00            
ATOM   2772  CB  LYS   233      52.450  64.970  29.220  1.00  0.00            
ATOM   2773  HB1 LYS   233      52.010  63.960  29.340  1.00  0.00            
ATOM   2774  HB2 LYS   233      52.850  65.200  30.230  1.00  0.00            
ATOM   2775  CG  LYS   233      53.720  64.890  28.370  1.00  0.00            
ATOM   2776  HG1 LYS   233      54.410  64.300  29.010  1.00  0.00            
ATOM   2777  HG2 LYS   233      54.160  65.900  28.260  1.00  0.00            
ATOM   2778  CD  LYS   233      53.650  64.110  27.050  1.00  0.00            
ATOM   2779  HD1 LYS   233      54.650  64.120  26.570  1.00  0.00            
ATOM   2780  HD2 LYS   233      52.950  64.680  26.410  1.00  0.00            
ATOM   2781  CE  LYS   233      53.110  62.680  27.140  1.00  0.00            
ATOM   2782  HE1 LYS   233      52.080  62.730  27.550  1.00  0.00            
ATOM   2783  HE2 LYS   233      53.630  61.930  27.770  1.00  0.00            
ATOM   2784  NZ  LYS   233      53.090  62.190  25.750  1.00  0.00            
ATOM   2785  HZ1 LYS   233      54.060  62.190  25.350  1.00  0.00            
ATOM   2786  HZ2 LYS   233      52.480  62.700  25.080  1.00  0.00            
ATOM   2787  HZ3 LYS   233      52.800  61.190  25.710  1.00  0.00            
ATOM   2788  C   LYS   233      50.070  65.840  29.100  1.00  0.00            
ATOM   2789  O   LYS   233      49.540  66.490  30.000  1.00  0.00            
ATOM   2790  N   GLU   234      49.400  64.790  28.600  1.00  0.00            
ATOM   2791  HN  GLU   234      49.590  64.120  27.880  1.00  0.00            
ATOM   2792  CA  GLU   234      48.030  64.520  28.920  1.00  0.00            
ATOM   2793  HA  GLU   234      47.500  65.460  28.840  1.00  0.00            
ATOM   2794  CB  GLU   234      47.340  63.520  27.990  1.00  0.00            
ATOM   2795  HB1 GLU   234      46.390  63.190  28.460  1.00  0.00            
ATOM   2796  HB2 GLU   234      47.940  62.580  28.010  1.00  0.00            
ATOM   2797  CG  GLU   234      46.970  64.140  26.640  1.00  0.00            
ATOM   2798  HG1 GLU   234      47.810  64.600  26.080  1.00  0.00            
ATOM   2799  HG2 GLU   234      46.320  64.990  26.920  1.00  0.00            
ATOM   2800  CD  GLU   234      46.230  63.210  25.680  1.00  0.00            
ATOM   2801  OE1 GLU   234      46.930  62.450  24.960  1.00  0.00            
ATOM   2802  OE2 GLU   234      44.980  63.250  25.610  1.00  0.00            
ATOM   2803  C   GLU   234      47.890  64.100  30.340  1.00  0.00            
ATOM   2804  O   GLU   234      48.710  63.310  30.830  1.00  0.00            
ATOM   2805  N   ARG   235      46.800  64.600  30.930  1.00  0.00            
ATOM   2806  HN  ARG   235      46.220  65.290  30.480  1.00  0.00            
ATOM   2807  CA  ARG   235      46.530  64.360  32.310  1.00  0.00            
ATOM   2808  HA  ARG   235      47.080  63.470  32.580  1.00  0.00            
ATOM   2809  CB  ARG   235      46.900  65.490  33.280  1.00  0.00            
ATOM   2810  HB1 ARG   235      48.010  65.570  33.220  1.00  0.00            
ATOM   2811  HB2 ARG   235      46.660  65.290  34.340  1.00  0.00            
ATOM   2812  CG  ARG   235      46.450  66.890  32.860  1.00  0.00            
ATOM   2813  HG1 ARG   235      46.780  67.060  31.810  1.00  0.00            
ATOM   2814  HG2 ARG   235      47.010  67.580  33.530  1.00  0.00            
ATOM   2815  CD  ARG   235      44.940  67.140  33.010  1.00  0.00            
ATOM   2816  HD1 ARG   235      44.490  66.580  33.850  1.00  0.00            
ATOM   2817  HD2 ARG   235      44.490  66.760  32.060  1.00  0.00            
ATOM   2818  NE  ARG   235      44.870  68.620  33.080  1.00  0.00            
ATOM   2819  HE  ARG   235      45.520  69.190  32.580  1.00  0.00            
ATOM   2820  CZ  ARG   235      43.830  69.340  33.590  1.00  0.00            
ATOM   2821  NH1 ARG   235      42.630  68.740  33.840  1.00  0.00            
ATOM   2822 HH11 ARG   235      42.490  67.810  33.480  1.00  0.00            
ATOM   2823 HH12 ARG   235      41.850  69.300  34.100  1.00  0.00            
ATOM   2824  NH2 ARG   235      43.830  70.690  33.770  1.00  0.00            
ATOM   2825 HH21 ARG   235      44.680  71.220  33.830  1.00  0.00            
ATOM   2826 HH22 ARG   235      42.970  71.150  33.970  1.00  0.00            
ATOM   2827  C   ARG   235      45.100  63.980  32.520  1.00  0.00            
ATOM   2828  O   ARG   235      44.320  64.220  31.600  1.00  0.00            
ATOM   2829  N   MET   236      44.740  63.300  33.620  1.00  0.00            
ATOM   2830  HN  MET   236      45.310  63.290  34.430  1.00  0.00            
ATOM   2831  CA  MET   236      43.370  62.900  33.730  1.00  0.00            
ATOM   2832  HA  MET   236      42.920  62.920  32.750  1.00  0.00            
ATOM   2833  CB  MET   236      43.190  61.480  34.310  1.00  0.00            
ATOM   2834  HB1 MET   236      42.110  61.280  34.470  1.00  0.00            
ATOM   2835  HB2 MET   236      43.630  61.500  35.330  1.00  0.00            
ATOM   2836  CG  MET   236      43.680  60.310  33.460  1.00  0.00            
ATOM   2837  HG1 MET   236      44.650  60.610  33.010  1.00  0.00            
ATOM   2838  HG2 MET   236      43.140  60.260  32.490  1.00  0.00            
ATOM   2839  SD  MET   236      43.670  58.660  34.220  1.00  0.00            
ATOM   2840  CE  MET   236      44.590  57.900  32.840  1.00  0.00            
ATOM   2841  HE1 MET   236      44.490  56.800  32.850  1.00  0.00            
ATOM   2842  HE2 MET   236      45.640  58.240  32.960  1.00  0.00            
ATOM   2843  HE3 MET   236      44.140  58.200  31.870  1.00  0.00            
ATOM   2844  C   MET   236      42.580  63.850  34.570  1.00  0.00            
ATOM   2845  O   MET   236      43.210  64.650  35.270  1.00  0.00            
ATOM   2846  N   LYS   237      41.240  63.830  34.490  1.00  0.00            
ATOM   2847  HN  LYS   237      40.860  63.360  33.690  1.00  0.00            
ATOM   2848  CA  LYS   237      40.210  64.390  35.300  1.00  0.00            
ATOM   2849  HA  LYS   237      40.290  65.460  35.280  1.00  0.00            
ATOM   2850  CB  LYS   237      38.890  63.930  34.640  1.00  0.00            
ATOM   2851  HB1 LYS   237      38.780  62.820  34.740  1.00  0.00            
ATOM   2852  HB2 LYS   237      38.900  64.130  33.550  1.00  0.00            
ATOM   2853  CG  LYS   237      37.590  64.560  35.150  1.00  0.00            
ATOM   2854  HG1 LYS   237      37.410  64.180  36.170  1.00  0.00            
ATOM   2855  HG2 LYS   237      36.800  64.000  34.600  1.00  0.00            
ATOM   2856  CD  LYS   237      37.470  66.070  34.960  1.00  0.00            
ATOM   2857  HD1 LYS   237      37.530  66.220  33.860  1.00  0.00            
ATOM   2858  HD2 LYS   237      38.260  66.620  35.520  1.00  0.00            
ATOM   2859  CE  LYS   237      36.140  66.580  35.520  1.00  0.00            
ATOM   2860  HE1 LYS   237      35.220  66.220  35.010  1.00  0.00            
ATOM   2861  HE2 LYS   237      36.120  67.690  35.480  1.00  0.00            
ATOM   2862  NZ  LYS   237      36.020  66.290  36.970  1.00  0.00            
ATOM   2863  HZ1 LYS   237      35.110  66.680  37.290  1.00  0.00            
ATOM   2864  HZ2 LYS   237      36.780  66.730  37.520  1.00  0.00            
ATOM   2865  HZ3 LYS   237      35.930  65.260  37.130  1.00  0.00            
ATOM   2866  C   LYS   237      40.240  63.860  36.690  1.00  0.00            
ATOM   2867  O   LYS   237      40.540  62.700  36.960  1.00  0.00            
ATOM   2868  N   LEU   238      39.910  64.730  37.660  1.00  0.00            
ATOM   2869  HN  LEU   238      39.670  65.660  37.390  1.00  0.00            
ATOM   2870  CA  LEU   238      39.680  64.330  39.020  1.00  0.00            
ATOM   2871  HA  LEU   238      39.840  63.260  39.140  1.00  0.00            
ATOM   2872  CB  LEU   238      40.590  64.880  40.130  1.00  0.00            
ATOM   2873  HB1 LEU   238      40.550  65.990  40.050  1.00  0.00            
ATOM   2874  HB2 LEU   238      41.640  64.650  39.880  1.00  0.00            
ATOM   2875  CG  LEU   238      40.360  64.580  41.620  1.00  0.00            
ATOM   2876  HG  LEU   238      39.320  64.910  41.810  1.00  0.00            
ATOM   2877  CD1 LEU   238      40.350  63.070  41.920  1.00  0.00            
ATOM   2878 HD11 LEU   238      40.080  62.810  42.960  1.00  0.00            
ATOM   2879 HD12 LEU   238      41.340  62.640  41.650  1.00  0.00            
ATOM   2880 HD13 LEU   238      39.640  62.490  41.290  1.00  0.00            
ATOM   2881  CD2 LEU   238      41.390  65.400  42.420  1.00  0.00            
ATOM   2882 HD21 LEU   238      41.320  66.490  42.270  1.00  0.00            
ATOM   2883 HD22 LEU   238      42.380  65.050  42.060  1.00  0.00            
ATOM   2884 HD23 LEU   238      41.380  65.210  43.510  1.00  0.00            
ATOM   2885  C   LEU   238      38.310  64.760  39.380  1.00  0.00            
ATOM   2886  O   LEU   238      37.920  65.930  39.380  1.00  0.00            
ATOM   2887  N   ASP   239      37.440  63.770  39.660  1.00  0.00            
ATOM   2888  HN  ASP   239      37.690  62.800  39.590  1.00  0.00            
ATOM   2889  CA  ASP   239      36.080  63.940  40.050  1.00  0.00            
ATOM   2890  HA  ASP   239      35.550  64.790  39.640  1.00  0.00            
ATOM   2891  CB  ASP   239      35.230  62.780  39.500  1.00  0.00            
ATOM   2892  HB1 ASP   239      34.150  62.920  39.700  1.00  0.00            
ATOM   2893  HB2 ASP   239      35.700  61.890  39.980  1.00  0.00            
ATOM   2894  CG  ASP   239      35.350  62.640  37.990  1.00  0.00            
ATOM   2895  OD1 ASP   239      35.110  63.640  37.250  1.00  0.00            
ATOM   2896  OD2 ASP   239      35.590  61.480  37.580  1.00  0.00            
ATOM   2897  C   ASP   239      35.960  64.150  41.520  1.00  0.00            
ATOM   2898  O   ASP   239      36.660  63.600  42.380  1.00  0.00            
ATOM   2899  N   ALA   240      34.990  65.020  41.860  1.00  0.00            
ATOM   2900  HN  ALA   240      34.370  65.380  41.170  1.00  0.00            
ATOM   2901  CA  ALA   240      34.740  65.460  43.190  1.00  0.00            
ATOM   2902  HA  ALA   240      35.700  65.680  43.650  1.00  0.00            
ATOM   2903  CB  ALA   240      33.940  66.770  43.270  1.00  0.00            
ATOM   2904  HB1 ALA   240      34.450  67.540  42.660  1.00  0.00            
ATOM   2905  HB2 ALA   240      33.870  67.090  44.330  1.00  0.00            
ATOM   2906  HB3 ALA   240      32.910  66.550  42.910  1.00  0.00            
ATOM   2907  C   ALA   240      34.180  64.470  44.150  1.00  0.00            
ATOM   2908  O   ALA   240      34.460  64.610  45.340  1.00  0.00            
ATOM   2909  N   THR   241      33.380  63.450  43.790  1.00  0.00            
ATOM   2910  HN  THR   241      33.040  63.470  42.860  1.00  0.00            
ATOM   2911  CA  THR   241      32.850  62.500  44.720  1.00  0.00            
ATOM   2912  HA  THR   241      32.390  63.010  45.550  1.00  0.00            
ATOM   2913  CB  THR   241      31.700  61.670  44.230  1.00  0.00            
ATOM   2914  HB  THR   241      32.020  61.000  43.410  1.00  0.00            
ATOM   2915  OG1 THR   241      30.640  62.470  43.730  1.00  0.00            
ATOM   2916  HG1 THR   241      30.900  62.870  42.900  1.00  0.00            
ATOM   2917  CG2 THR   241      31.110  60.790  45.340  1.00  0.00            
ATOM   2918 HG21 THR   241      31.950  60.160  45.720  1.00  0.00            
ATOM   2919 HG22 THR   241      30.300  60.110  45.020  1.00  0.00            
ATOM   2920 HG23 THR   241      30.680  61.360  46.190  1.00  0.00            
ATOM   2921  C   THR   241      33.890  61.580  45.290  1.00  0.00            
ATOM   2922  O   THR   241      33.980  61.460  46.510  1.00  0.00            
ATOM   2923  N   GLY   242      34.760  61.030  44.430  1.00  0.00            
ATOM   2924  HN  GLY   242      34.580  61.060  43.450  1.00  0.00            
ATOM   2925  CA  GLY   242      35.860  60.170  44.760  1.00  0.00            
ATOM   2926  HA1 GLY   242      36.250  59.790  43.820  1.00  0.00            
ATOM   2927  HA2 GLY   242      35.580  59.380  45.440  1.00  0.00            
ATOM   2928  C   GLY   242      37.030  60.830  45.400  1.00  0.00            
ATOM   2929  O   GLY   242      37.640  60.170  46.240  1.00  0.00            
ATOM   2930  N   ALA   243      37.280  62.110  45.080  1.00  0.00            
ATOM   2931  HN  ALA   243      36.730  62.610  44.420  1.00  0.00            
ATOM   2932  CA  ALA   243      38.170  62.990  45.760  1.00  0.00            
ATOM   2933  HA  ALA   243      39.150  62.530  45.680  1.00  0.00            
ATOM   2934  CB  ALA   243      38.140  64.320  45.000  1.00  0.00            
ATOM   2935  HB1 ALA   243      38.860  65.070  45.400  1.00  0.00            
ATOM   2936  HB2 ALA   243      37.200  64.910  45.110  1.00  0.00            
ATOM   2937  HB3 ALA   243      38.410  64.140  43.940  1.00  0.00            
ATOM   2938  C   ALA   243      37.810  63.220  47.190  1.00  0.00            
ATOM   2939  O   ALA   243      38.650  63.120  48.080  1.00  0.00            
ATOM   2940  N   ILE   244      36.500  63.440  47.430  1.00  0.00            
ATOM   2941  HN  ILE   244      35.970  63.380  46.590  1.00  0.00            
ATOM   2942  CA  ILE   244      35.920  63.410  48.740  1.00  0.00            
ATOM   2943  HA  ILE   244      36.380  64.150  49.390  1.00  0.00            
ATOM   2944  CB  ILE   244      34.590  64.090  48.720  1.00  0.00            
ATOM   2945  HB  ILE   244      33.990  63.670  47.880  1.00  0.00            
ATOM   2946  CG2 ILE   244      33.780  63.970  50.020  1.00  0.00            
ATOM   2947 HG21 ILE   244      34.320  64.280  50.940  1.00  0.00            
ATOM   2948 HG22 ILE   244      33.660  62.890  50.230  1.00  0.00            
ATOM   2949 HG23 ILE   244      32.760  64.410  50.020  1.00  0.00            
ATOM   2950  CG1 ILE   244      34.610  65.570  48.310  1.00  0.00            
ATOM   2951 HG11 ILE   244      35.400  65.820  47.560  1.00  0.00            
ATOM   2952 HG12 ILE   244      34.980  66.050  49.240  1.00  0.00            
ATOM   2953  CD  ILE   244      33.260  66.160  47.910  1.00  0.00            
ATOM   2954  HD1 ILE   244      33.080  66.100  46.820  1.00  0.00            
ATOM   2955  HD2 ILE   244      33.130  67.230  48.200  1.00  0.00            
ATOM   2956  HD3 ILE   244      32.370  65.630  48.310  1.00  0.00            
ATOM   2957  C   ILE   244      35.890  62.120  49.470  1.00  0.00            
ATOM   2958  O   ILE   244      36.450  62.030  50.560  1.00  0.00            
ATOM   2959  N   LEU   245      35.320  61.050  48.890  1.00  0.00            
ATOM   2960  HN  LEU   245      34.860  61.180  48.010  1.00  0.00            
ATOM   2961  CA  LEU   245      35.300  59.770  49.540  1.00  0.00            
ATOM   2962  HA  LEU   245      34.910  59.880  50.550  1.00  0.00            
ATOM   2963  CB  LEU   245      34.360  58.820  48.770  1.00  0.00            
ATOM   2964  HB1 LEU   245      34.550  57.800  49.160  1.00  0.00            
ATOM   2965  HB2 LEU   245      34.590  58.860  47.680  1.00  0.00            
ATOM   2966  CG  LEU   245      32.850  59.050  48.920  1.00  0.00            
ATOM   2967  HG  LEU   245      32.630  60.120  48.720  1.00  0.00            
ATOM   2968  CD1 LEU   245      32.060  58.280  47.840  1.00  0.00            
ATOM   2969 HD11 LEU   245      32.210  57.180  47.900  1.00  0.00            
ATOM   2970 HD12 LEU   245      32.440  58.480  46.810  1.00  0.00            
ATOM   2971 HD13 LEU   245      31.020  58.650  47.870  1.00  0.00            
ATOM   2972  CD2 LEU   245      32.250  58.690  50.290  1.00  0.00            
ATOM   2973 HD21 LEU   245      31.240  59.150  50.340  1.00  0.00            
ATOM   2974 HD22 LEU   245      32.870  59.130  51.110  1.00  0.00            
ATOM   2975 HD23 LEU   245      32.250  57.580  50.340  1.00  0.00            
ATOM   2976  C   LEU   245      36.590  59.100  49.850  1.00  0.00            
ATOM   2977  O   LEU   245      36.810  58.510  50.910  1.00  0.00            
ATOM   2978  N   ALA   246      37.590  59.160  48.960  1.00  0.00            
ATOM   2979  HN  ALA   246      37.420  59.490  48.030  1.00  0.00            
ATOM   2980  CA  ALA   246      38.890  58.650  49.250  1.00  0.00            
ATOM   2981  HA  ALA   246      38.860  57.630  49.600  1.00  0.00            
ATOM   2982  CB  ALA   246      39.750  58.740  47.980  1.00  0.00            
ATOM   2983  HB1 ALA   246      39.260  58.270  47.100  1.00  0.00            
ATOM   2984  HB2 ALA   246      40.680  58.140  48.100  1.00  0.00            
ATOM   2985  HB3 ALA   246      39.910  59.810  47.740  1.00  0.00            
ATOM   2986  C   ALA   246      39.590  59.390  50.340  1.00  0.00            
ATOM   2987  O   ALA   246      40.270  58.800  51.180  1.00  0.00            
ATOM   2988  N   THR   247      39.530  60.730  50.390  1.00  0.00            
ATOM   2989  HN  THR   247      39.120  61.200  49.620  1.00  0.00            
ATOM   2990  CA  THR   247      40.070  61.600  51.390  1.00  0.00            
ATOM   2991  HA  THR   247      41.140  61.470  51.380  1.00  0.00            
ATOM   2992  CB  THR   247      39.780  63.040  51.080  1.00  0.00            
ATOM   2993  HB  THR   247      38.710  63.200  50.810  1.00  0.00            
ATOM   2994  OG1 THR   247      40.600  63.460  50.000  1.00  0.00            
ATOM   2995  HG1 THR   247      40.170  63.110  49.220  1.00  0.00            
ATOM   2996  CG2 THR   247      40.110  64.010  52.230  1.00  0.00            
ATOM   2997 HG21 THR   247      39.940  65.070  51.930  1.00  0.00            
ATOM   2998 HG22 THR   247      41.130  63.870  52.640  1.00  0.00            
ATOM   2999 HG23 THR   247      39.420  63.860  53.090  1.00  0.00            
ATOM   3000  C   THR   247      39.530  61.330  52.760  1.00  0.00            
ATOM   3001  O   THR   247      40.220  61.300  53.770  1.00  0.00            
ATOM   3002  N   LEU   248      38.200  61.170  52.770  1.00  0.00            
ATOM   3003  HN  LEU   248      37.810  61.290  51.860  1.00  0.00            
ATOM   3004  CA  LEU   248      37.390  61.020  53.930  1.00  0.00            
ATOM   3005  HA  LEU   248      37.540  61.780  54.680  1.00  0.00            
ATOM   3006  CB  LEU   248      35.910  61.060  53.500  1.00  0.00            
ATOM   3007  HB1 LEU   248      35.730  60.510  52.550  1.00  0.00            
ATOM   3008  HB2 LEU   248      35.740  62.140  53.290  1.00  0.00            
ATOM   3009  CG  LEU   248      34.850  60.630  54.530  1.00  0.00            
ATOM   3010  HG  LEU   248      34.990  59.640  55.000  1.00  0.00            
ATOM   3011  CD1 LEU   248      34.530  61.620  55.670  1.00  0.00            
ATOM   3012 HD11 LEU   248      33.630  61.290  56.240  1.00  0.00            
ATOM   3013 HD12 LEU   248      34.340  62.650  55.310  1.00  0.00            
ATOM   3014 HD13 LEU   248      35.380  61.670  56.380  1.00  0.00            
ATOM   3015  CD2 LEU   248      33.550  60.570  53.710  1.00  0.00            
ATOM   3016 HD21 LEU   248      33.440  59.670  53.080  1.00  0.00            
ATOM   3017 HD22 LEU   248      33.380  61.450  53.060  1.00  0.00            
ATOM   3018 HD23 LEU   248      32.670  60.470  54.390  1.00  0.00            
ATOM   3019  C   LEU   248      37.630  59.700  54.580  1.00  0.00            
ATOM   3020  O   LEU   248      37.760  59.730  55.800  1.00  0.00            
ATOM   3021  N   ALA   249      37.680  58.590  53.830  1.00  0.00            
ATOM   3022  HN  ALA   249      37.360  58.600  52.880  1.00  0.00            
ATOM   3023  CA  ALA   249      37.970  57.330  54.450  1.00  0.00            
ATOM   3024  HA  ALA   249      37.160  57.180  55.150  1.00  0.00            
ATOM   3025  CB  ALA   249      37.880  56.260  53.350  1.00  0.00            
ATOM   3026  HB1 ALA   249      36.930  56.300  52.770  1.00  0.00            
ATOM   3027  HB2 ALA   249      38.020  55.260  53.810  1.00  0.00            
ATOM   3028  HB3 ALA   249      38.740  56.470  52.680  1.00  0.00            
ATOM   3029  C   ALA   249      39.290  57.260  55.120  1.00  0.00            
ATOM   3030  O   ALA   249      39.390  56.840  56.280  1.00  0.00            
ATOM   3031  N   CYS   250      40.330  57.730  54.410  1.00  0.00            
ATOM   3032  HN  CYS   250      40.260  58.020  53.460  1.00  0.00            
ATOM   3033  CA  CYS   250      41.630  57.750  55.000  1.00  0.00            
ATOM   3034  HA  CYS   250      41.780  56.850  55.590  1.00  0.00            
ATOM   3035  CB  CYS   250      42.660  58.140  53.930  1.00  0.00            
ATOM   3036  HB1 CYS   250      43.650  57.970  54.430  1.00  0.00            
ATOM   3037  HB2 CYS   250      42.600  59.230  53.720  1.00  0.00            
ATOM   3038  SG  CYS   250      42.650  57.110  52.430  1.00  0.00            
ATOM   3039  HG1 CYS   250      41.530  57.660  51.990  1.00  0.00            
ATOM   3040  C   CYS   250      41.790  58.630  56.190  1.00  0.00            
ATOM   3041  O   CYS   250      42.500  58.370  57.160  1.00  0.00            
ATOM   3042  N   THR   251      41.130  59.800  56.120  1.00  0.00            
ATOM   3043  HN  THR   251      40.700  59.960  55.230  1.00  0.00            
ATOM   3044  CA  THR   251      41.000  60.780  57.150  1.00  0.00            
ATOM   3045  HA  THR   251      41.990  61.180  57.330  1.00  0.00            
ATOM   3046  CB  THR   251      40.290  62.050  56.790  1.00  0.00            
ATOM   3047  HB  THR   251      39.300  61.690  56.430  1.00  0.00            
ATOM   3048  OG1 THR   251      40.990  62.810  55.810  1.00  0.00            
ATOM   3049  HG1 THR   251      40.980  62.210  55.060  1.00  0.00            
ATOM   3050  CG2 THR   251      40.120  63.050  57.950  1.00  0.00            
ATOM   3051 HG21 THR   251      39.820  64.010  57.480  1.00  0.00            
ATOM   3052 HG22 THR   251      41.090  63.200  58.480  1.00  0.00            
ATOM   3053 HG23 THR   251      39.280  62.720  58.600  1.00  0.00            
ATOM   3054  C   THR   251      40.380  60.230  58.390  1.00  0.00            
ATOM   3055  O   THR   251      40.760  60.400  59.550  1.00  0.00            
ATOM   3056  N   ALA   252      39.270  59.510  58.180  1.00  0.00            
ATOM   3057  HN  ALA   252      38.790  59.410  57.310  1.00  0.00            
ATOM   3058  CA  ALA   252      38.680  58.780  59.260  1.00  0.00            
ATOM   3059  HA  ALA   252      38.580  59.450  60.110  1.00  0.00            
ATOM   3060  CB  ALA   252      37.210  58.420  58.970  1.00  0.00            
ATOM   3061  HB1 ALA   252      37.140  57.770  58.070  1.00  0.00            
ATOM   3062  HB2 ALA   252      36.650  59.340  58.730  1.00  0.00            
ATOM   3063  HB3 ALA   252      36.810  57.920  59.880  1.00  0.00            
ATOM   3064  C   ALA   252      39.370  57.600  59.840  1.00  0.00            
ATOM   3065  O   ALA   252      39.390  57.400  61.050  1.00  0.00            
ATOM   3066  N   ALA   253      40.050  56.800  58.990  1.00  0.00            
ATOM   3067  HN  ALA   253      40.080  57.210  58.080  1.00  0.00            
ATOM   3068  CA  ALA   253      40.790  55.660  59.420  1.00  0.00            
ATOM   3069  HA  ALA   253      40.240  55.110  60.170  1.00  0.00            
ATOM   3070  CB  ALA   253      41.140  54.910  58.120  1.00  0.00            
ATOM   3071  HB1 ALA   253      41.720  54.000  58.370  1.00  0.00            
ATOM   3072  HB2 ALA   253      41.630  55.590  57.390  1.00  0.00            
ATOM   3073  HB3 ALA   253      40.140  54.730  57.690  1.00  0.00            
ATOM   3074  C   ALA   253      41.980  56.080  60.210  1.00  0.00            
ATOM   3075  O   ALA   253      42.370  55.490  61.210  1.00  0.00            
ATOM   3076  N   VAL   254      42.710  57.150  59.840  1.00  0.00            
ATOM   3077  HN  VAL   254      42.510  57.590  58.970  1.00  0.00            
ATOM   3078  CA  VAL   254      43.800  57.800  60.500  1.00  0.00            
ATOM   3079  HA  VAL   254      44.520  57.030  60.770  1.00  0.00            
ATOM   3080  CB  VAL   254      44.500  58.840  59.690  1.00  0.00            
ATOM   3081  HB  VAL   254      43.730  59.420  59.140  1.00  0.00            
ATOM   3082  CG1 VAL   254      45.470  59.700  60.510  1.00  0.00            
ATOM   3083 HG11 VAL   254      46.060  60.340  59.810  1.00  0.00            
ATOM   3084 HG12 VAL   254      46.250  58.990  60.860  1.00  0.00            
ATOM   3085 HG13 VAL   254      45.080  60.410  61.280  1.00  0.00            
ATOM   3086  CG2 VAL   254      45.220  58.030  58.590  1.00  0.00            
ATOM   3087 HG21 VAL   254      46.030  58.710  58.240  1.00  0.00            
ATOM   3088 HG22 VAL   254      44.590  57.660  57.760  1.00  0.00            
ATOM   3089 HG23 VAL   254      45.740  57.160  59.030  1.00  0.00            
ATOM   3090  C   VAL   254      43.360  58.420  61.790  1.00  0.00            
ATOM   3091  O   VAL   254      44.050  58.210  62.780  1.00  0.00            
ATOM   3092  N   PHE   255      42.210  59.120  61.800  1.00  0.00            
ATOM   3093  HN  PHE   255      41.720  59.370  60.970  1.00  0.00            
ATOM   3094  CA  PHE   255      41.600  59.680  62.960  1.00  0.00            
ATOM   3095  HA  PHE   255      42.280  60.400  63.380  1.00  0.00            
ATOM   3096  CB  PHE   255      40.370  60.440  62.430  1.00  0.00            
ATOM   3097  HB1 PHE   255      39.690  59.850  61.780  1.00  0.00            
ATOM   3098  HB2 PHE   255      40.640  61.360  61.870  1.00  0.00            
ATOM   3099  CG  PHE   255      39.570  61.110  63.500  1.00  0.00            
ATOM   3100  CD1 PHE   255      39.910  62.360  63.950  1.00  0.00            
ATOM   3101  HD1 PHE   255      40.810  62.880  63.660  1.00  0.00            
ATOM   3102  CE1 PHE   255      39.240  62.910  65.020  1.00  0.00            
ATOM   3103  HE1 PHE   255      39.460  63.930  65.310  1.00  0.00            
ATOM   3104  CZ  PHE   255      38.090  62.310  65.460  1.00  0.00            
ATOM   3105  HZ  PHE   255      37.570  62.820  66.260  1.00  0.00            
ATOM   3106  CD2 PHE   255      38.420  60.540  63.990  1.00  0.00            
ATOM   3107  HD2 PHE   255      38.080  59.590  63.600  1.00  0.00            
ATOM   3108  CE2 PHE   255      37.610  61.130  64.940  1.00  0.00            
ATOM   3109  HE2 PHE   255      36.820  60.530  65.370  1.00  0.00            
ATOM   3110  C   PHE   255      41.210  58.630  63.950  1.00  0.00            
ATOM   3111  O   PHE   255      41.470  58.860  65.130  1.00  0.00            
ATOM   3112  N   ALA   256      40.690  57.460  63.530  1.00  0.00            
ATOM   3113  HN  ALA   256      40.430  57.310  62.580  1.00  0.00            
ATOM   3114  CA  ALA   256      40.190  56.460  64.420  1.00  0.00            
ATOM   3115  HA  ALA   256      39.620  56.910  65.220  1.00  0.00            
ATOM   3116  CB  ALA   256      39.380  55.360  63.710  1.00  0.00            
ATOM   3117  HB1 ALA   256      38.480  55.810  63.240  1.00  0.00            
ATOM   3118  HB2 ALA   256      38.980  54.550  64.350  1.00  0.00            
ATOM   3119  HB3 ALA   256      39.950  54.860  62.890  1.00  0.00            
ATOM   3120  C   ALA   256      41.350  55.780  65.050  1.00  0.00            
ATOM   3121  O   ALA   256      41.360  55.550  66.260  1.00  0.00            
ATOM   3122  N   PHE   257      42.400  55.450  64.290  1.00  0.00            
ATOM   3123  HN  PHE   257      42.440  55.550  63.290  1.00  0.00            
ATOM   3124  CA  PHE   257      43.650  54.980  64.810  1.00  0.00            
ATOM   3125  HA  PHE   257      43.610  54.070  65.380  1.00  0.00            
ATOM   3126  CB  PHE   257      44.590  54.680  63.620  1.00  0.00            
ATOM   3127  HB1 PHE   257      44.790  55.610  63.050  1.00  0.00            
ATOM   3128  HB2 PHE   257      44.070  54.020  62.900  1.00  0.00            
ATOM   3129  CG  PHE   257      45.770  53.950  64.160  1.00  0.00            
ATOM   3130  CD1 PHE   257      46.940  54.650  64.330  1.00  0.00            
ATOM   3131  HD1 PHE   257      46.900  55.700  64.080  1.00  0.00            
ATOM   3132  CE1 PHE   257      48.120  54.010  64.630  1.00  0.00            
ATOM   3133  HE1 PHE   257      49.030  54.600  64.660  1.00  0.00            
ATOM   3134  CZ  PHE   257      48.010  52.700  65.020  1.00  0.00            
ATOM   3135  HZ  PHE   257      48.930  52.270  65.390  1.00  0.00            
ATOM   3136  CD2 PHE   257      45.710  52.600  64.410  1.00  0.00            
ATOM   3137  HD2 PHE   257      44.810  52.000  64.400  1.00  0.00            
ATOM   3138  CE2 PHE   257      46.850  51.980  64.870  1.00  0.00            
ATOM   3139  HE2 PHE   257      46.860  51.050  65.430  1.00  0.00            
ATOM   3140  C   PHE   257      44.300  55.980  65.700  1.00  0.00            
ATOM   3141  O   PHE   257      44.910  55.570  66.680  1.00  0.00            
ATOM   3142  N   SER   258      44.220  57.320  65.530  1.00  0.00            
ATOM   3143  HN  SER   258      43.780  57.610  64.680  1.00  0.00            
ATOM   3144  CA  SER   258      44.740  58.310  66.410  1.00  0.00            
ATOM   3145  HA  SER   258      45.670  57.860  66.720  1.00  0.00            
ATOM   3146  CB  SER   258      44.840  59.690  65.740  1.00  0.00            
ATOM   3147  HB1 SER   258      45.240  60.460  66.440  1.00  0.00            
ATOM   3148  HB2 SER   258      43.870  60.040  65.330  1.00  0.00            
ATOM   3149  OG  SER   258      45.660  59.530  64.580  1.00  0.00            
ATOM   3150  HG1 SER   258      45.190  58.960  63.970  1.00  0.00            
ATOM   3151  C   SER   258      43.940  58.580  67.640  1.00  0.00            
ATOM   3152  O   SER   258      44.430  59.230  68.560  1.00  0.00            
ATOM   3153  N   ILE   259      42.670  58.150  67.640  1.00  0.00            
ATOM   3154  HN  ILE   259      42.270  57.710  66.830  1.00  0.00            
ATOM   3155  CA  ILE   259      41.760  58.260  68.740  1.00  0.00            
ATOM   3156  HA  ILE   259      42.190  59.020  69.380  1.00  0.00            
ATOM   3157  CB  ILE   259      40.400  58.640  68.250  1.00  0.00            
ATOM   3158  HB  ILE   259      40.600  58.950  67.200  1.00  0.00            
ATOM   3159  CG2 ILE   259      39.300  57.570  68.200  1.00  0.00            
ATOM   3160 HG21 ILE   259      38.410  57.910  67.610  1.00  0.00            
ATOM   3161 HG22 ILE   259      38.910  57.300  69.200  1.00  0.00            
ATOM   3162 HG23 ILE   259      39.750  56.690  67.690  1.00  0.00            
ATOM   3163  CG1 ILE   259      39.930  59.870  69.050  1.00  0.00            
ATOM   3164 HG11 ILE   259      40.750  60.620  69.060  1.00  0.00            
ATOM   3165 HG12 ILE   259      39.720  59.360  70.010  1.00  0.00            
ATOM   3166  CD  ILE   259      38.680  60.610  68.560  1.00  0.00            
ATOM   3167  HD1 ILE   259      39.020  61.330  67.790  1.00  0.00            
ATOM   3168  HD2 ILE   259      38.310  61.070  69.500  1.00  0.00            
ATOM   3169  HD3 ILE   259      37.850  59.980  68.150  1.00  0.00            
ATOM   3170  C   ILE   259      41.810  57.070  69.640  1.00  0.00            
ATOM   3171  O   ILE   259      41.750  57.130  70.870  1.00  0.00            
ATOM   3172  N   GLY   260      42.040  55.890  69.040  1.00  0.00            
ATOM   3173  HN  GLY   260      42.040  55.880  68.040  1.00  0.00            
ATOM   3174  CA  GLY   260      42.160  54.620  69.690  1.00  0.00            
ATOM   3175  HA1 GLY   260      42.710  54.000  69.000  1.00  0.00            
ATOM   3176  HA2 GLY   260      41.190  54.140  69.710  1.00  0.00            
ATOM   3177  C   GLY   260      42.830  54.410  71.000  1.00  0.00            
ATOM   3178  O   GLY   260      42.280  53.690  71.840  1.00  0.00            
ATOM   3179  N   PRO   261      44.010  54.870  71.290  1.00  0.00            
ATOM   3180  CD  PRO   261      44.950  55.340  70.290  1.00  0.00            
ATOM   3181  HD1 PRO   261      44.520  56.070  69.580  1.00  0.00            
ATOM   3182  HD2 PRO   261      45.310  54.440  69.740  1.00  0.00            
ATOM   3183  CA  PRO   261      44.600  54.710  72.590  1.00  0.00            
ATOM   3184  HA  PRO   261      44.440  53.670  72.850  1.00  0.00            
ATOM   3185  CB  PRO   261      46.100  54.930  72.380  1.00  0.00            
ATOM   3186  HB1 PRO   261      46.700  54.030  72.140  1.00  0.00            
ATOM   3187  HB2 PRO   261      46.580  55.550  73.160  1.00  0.00            
ATOM   3188  CG  PRO   261      46.120  55.850  71.150  1.00  0.00            
ATOM   3189  HG1 PRO   261      45.870  56.890  71.440  1.00  0.00            
ATOM   3190  HG2 PRO   261      47.000  55.880  70.470  1.00  0.00            
ATOM   3191  C   PRO   261      43.970  55.560  73.630  1.00  0.00            
ATOM   3192  O   PRO   261      43.640  55.050  74.700  1.00  0.00            
ATOM   3193  N   GLU   262      43.630  56.800  73.230  1.00  0.00            
ATOM   3194  HN  GLU   262      43.740  57.090  72.280  1.00  0.00            
ATOM   3195  CA  GLU   262      43.210  57.810  74.140  1.00  0.00            
ATOM   3196  HA  GLU   262      43.790  57.670  75.040  1.00  0.00            
ATOM   3197  CB  GLU   262      43.540  59.240  73.670  1.00  0.00            
ATOM   3198  HB1 GLU   262      43.190  59.870  74.520  1.00  0.00            
ATOM   3199  HB2 GLU   262      42.990  59.530  72.750  1.00  0.00            
ATOM   3200  CG  GLU   262      45.040  59.450  73.450  1.00  0.00            
ATOM   3201  HG1 GLU   262      45.300  60.520  73.240  1.00  0.00            
ATOM   3202  HG2 GLU   262      45.270  58.790  72.580  1.00  0.00            
ATOM   3203  CD  GLU   262      45.850  59.060  74.680  1.00  0.00            
ATOM   3204  OE1 GLU   262      45.590  59.730  75.710  1.00  0.00            
ATOM   3205  OE2 GLU   262      46.610  58.060  74.630  1.00  0.00            
ATOM   3206  C   GLU   262      41.770  57.740  74.540  1.00  0.00            
ATOM   3207  O   GLU   262      41.380  58.230  75.610  1.00  0.00            
ATOM   3208  N   LYS   263      40.960  56.940  73.840  1.00  0.00            
ATOM   3209  HN  LYS   263      41.150  56.730  72.880  1.00  0.00            
ATOM   3210  CA  LYS   263      39.590  56.640  74.110  1.00  0.00            
ATOM   3211  HA  LYS   263      39.350  57.230  74.980  1.00  0.00            
ATOM   3212  CB  LYS   263      38.640  56.990  72.950  1.00  0.00            
ATOM   3213  HB1 LYS   263      37.610  56.730  73.290  1.00  0.00            
ATOM   3214  HB2 LYS   263      38.860  56.510  71.970  1.00  0.00            
ATOM   3215  CG  LYS   263      38.590  58.500  72.750  1.00  0.00            
ATOM   3216  HG1 LYS   263      37.780  58.660  72.010  1.00  0.00            
ATOM   3217  HG2 LYS   263      39.530  58.880  72.290  1.00  0.00            
ATOM   3218  CD  LYS   263      38.280  59.380  73.960  1.00  0.00            
ATOM   3219  HD1 LYS   263      38.020  60.400  73.590  1.00  0.00            
ATOM   3220  HD2 LYS   263      39.120  59.450  74.680  1.00  0.00            
ATOM   3221  CE  LYS   263      36.990  58.970  74.670  1.00  0.00            
ATOM   3222  HE1 LYS   263      37.200  58.140  75.380  1.00  0.00            
ATOM   3223  HE2 LYS   263      36.310  58.550  73.910  1.00  0.00            
ATOM   3224  NZ  LYS   263      36.370  60.100  75.390  1.00  0.00            
ATOM   3225  HZ1 LYS   263      37.020  60.410  76.140  1.00  0.00            
ATOM   3226  HZ2 LYS   263      35.550  59.700  75.870  1.00  0.00            
ATOM   3227  HZ3 LYS   263      36.100  60.960  74.870  1.00  0.00            
ATOM   3228  C   LYS   263      39.390  55.200  74.430  1.00  0.00            
ATOM   3229  O   LYS   263      38.340  54.810  74.940  1.00  0.00            
ATOM   3230  N   GLY   264      40.410  54.370  74.120  1.00  0.00            
ATOM   3231  HN  GLY   264      41.260  54.760  73.780  1.00  0.00            
ATOM   3232  CA  GLY   264      40.330  52.950  74.100  1.00  0.00            
ATOM   3233  HA1 GLY   264      39.670  52.580  74.880  1.00  0.00            
ATOM   3234  HA2 GLY   264      41.320  52.510  74.120  1.00  0.00            
ATOM   3235  C   GLY   264      39.700  52.450  72.850  1.00  0.00            
ATOM   3236  O   GLY   264      38.720  53.070  72.440  1.00  0.00            
ATOM   3237  N   TRP   265      40.230  51.360  72.270  1.00  0.00            
ATOM   3238  HN  TRP   265      41.050  51.070  72.750  1.00  0.00            
ATOM   3239  CA  TRP   265      39.800  50.810  71.020  1.00  0.00            
ATOM   3240  HA  TRP   265      40.040  51.520  70.230  1.00  0.00            
ATOM   3241  CB  TRP   265      40.730  49.610  70.790  1.00  0.00            
ATOM   3242  HB1 TRP   265      40.470  49.090  69.840  1.00  0.00            
ATOM   3243  HB2 TRP   265      40.600  48.870  71.610  1.00  0.00            
ATOM   3244  CG  TRP   265      42.200  49.880  70.760  1.00  0.00            
ATOM   3245  CD1 TRP   265      43.150  49.560  71.690  1.00  0.00            
ATOM   3246  HD1 TRP   265      42.910  48.990  72.580  1.00  0.00            
ATOM   3247  NE1 TRP   265      44.290  50.260  71.400  1.00  0.00            
ATOM   3248  HE1 TRP   265      45.170  49.980  71.730  1.00  0.00            
ATOM   3249  CE2 TRP   265      44.130  50.900  70.200  1.00  0.00            
ATOM   3250  CD2 TRP   265      42.850  50.640  69.740  1.00  0.00            
ATOM   3251  CE3 TRP   265      42.400  51.090  68.540  1.00  0.00            
ATOM   3252  HE3 TRP   265      41.360  50.960  68.250  1.00  0.00            
ATOM   3253  CZ3 TRP   265      43.300  51.780  67.760  1.00  0.00            
ATOM   3254  HZ3 TRP   265      42.970  52.240  66.850  1.00  0.00            
ATOM   3255  CZ2 TRP   265      44.980  51.660  69.460  1.00  0.00            
ATOM   3256  HZ2 TRP   265      45.970  51.950  69.770  1.00  0.00            
ATOM   3257  CH2 TRP   265      44.560  52.090  68.230  1.00  0.00            
ATOM   3258  HH2 TRP   265      45.190  52.670  67.570  1.00  0.00            
ATOM   3259  C   TRP   265      38.360  50.480  70.870  1.00  0.00            
ATOM   3260  O   TRP   265      37.720  50.640  69.830  1.00  0.00            
ATOM   3261  N   MET   266      37.720  49.890  71.900  1.00  0.00            
ATOM   3262  HN  MET   266      38.190  49.800  72.770  1.00  0.00            
ATOM   3263  CA  MET   266      36.330  49.600  71.780  1.00  0.00            
ATOM   3264  HA  MET   266      35.970  49.530  70.760  1.00  0.00            
ATOM   3265  CB  MET   266      36.180  48.280  72.560  1.00  0.00            
ATOM   3266  HB1 MET   266      35.100  48.110  72.770  1.00  0.00            
ATOM   3267  HB2 MET   266      36.680  48.410  73.550  1.00  0.00            
ATOM   3268  CG  MET   266      36.760  47.110  71.770  1.00  0.00            
ATOM   3269  HG1 MET   266      36.490  47.240  70.710  1.00  0.00            
ATOM   3270  HG2 MET   266      36.270  46.170  72.090  1.00  0.00            
ATOM   3271  SD  MET   266      38.560  46.850  71.930  1.00  0.00            
ATOM   3272  CE  MET   266      38.390  46.210  73.620  1.00  0.00            
ATOM   3273  HE1 MET   266      39.390  45.880  73.980  1.00  0.00            
ATOM   3274  HE2 MET   266      37.690  45.350  73.610  1.00  0.00            
ATOM   3275  HE3 MET   266      37.950  47.030  74.220  1.00  0.00            
ATOM   3276  C   MET   266      35.450  50.700  72.270  1.00  0.00            
ATOM   3277  O   MET   266      34.300  50.530  72.670  1.00  0.00            
ATOM   3278  N   SER   267      35.900  51.970  72.170  1.00  0.00            
ATOM   3279  HN  SER   267      36.850  52.140  71.930  1.00  0.00            
ATOM   3280  CA  SER   267      35.050  53.110  72.320  1.00  0.00            
ATOM   3281  HA  SER   267      34.560  52.980  73.270  1.00  0.00            
ATOM   3282  CB  SER   267      35.840  54.400  72.570  1.00  0.00            
ATOM   3283  HB1 SER   267      36.250  54.470  73.600  1.00  0.00            
ATOM   3284  HB2 SER   267      35.110  55.240  72.590  1.00  0.00            
ATOM   3285  OG  SER   267      36.860  54.670  71.610  1.00  0.00            
ATOM   3286  HG1 SER   267      37.580  54.130  71.940  1.00  0.00            
ATOM   3287  C   SER   267      34.180  53.300  71.120  1.00  0.00            
ATOM   3288  O   SER   267      34.640  53.100  70.000  1.00  0.00            
ATOM   3289  N   GLY   268      32.920  53.730  71.310  1.00  0.00            
ATOM   3290  HN  GLY   268      32.650  53.880  72.260  1.00  0.00            
ATOM   3291  CA  GLY   268      31.910  54.050  70.350  1.00  0.00            
ATOM   3292  HA1 GLY   268      31.090  54.580  70.820  1.00  0.00            
ATOM   3293  HA2 GLY   268      31.490  53.200  69.820  1.00  0.00            
ATOM   3294  C   GLY   268      32.390  55.010  69.320  1.00  0.00            
ATOM   3295  O   GLY   268      32.020  54.880  68.160  1.00  0.00            
ATOM   3296  N   ILE   269      33.140  56.080  69.650  1.00  0.00            
ATOM   3297  HN  ILE   269      33.280  56.200  70.630  1.00  0.00            
ATOM   3298  CA  ILE   269      33.720  56.970  68.680  1.00  0.00            
ATOM   3299  HA  ILE   269      32.850  57.230  68.090  1.00  0.00            
ATOM   3300  CB  ILE   269      34.280  58.130  69.440  1.00  0.00            
ATOM   3301  HB  ILE   269      33.480  58.540  70.090  1.00  0.00            
ATOM   3302  CG2 ILE   269      35.450  57.710  70.340  1.00  0.00            
ATOM   3303 HG21 ILE   269      35.210  56.780  70.900  1.00  0.00            
ATOM   3304 HG22 ILE   269      35.570  58.550  71.050  1.00  0.00            
ATOM   3305 HG23 ILE   269      36.380  57.610  69.750  1.00  0.00            
ATOM   3306  CG1 ILE   269      34.590  59.300  68.500  1.00  0.00            
ATOM   3307 HG11 ILE   269      35.420  58.910  67.870  1.00  0.00            
ATOM   3308 HG12 ILE   269      35.030  60.180  69.020  1.00  0.00            
ATOM   3309  CD  ILE   269      33.480  59.880  67.620  1.00  0.00            
ATOM   3310  HD1 ILE   269      33.730  60.850  67.150  1.00  0.00            
ATOM   3311  HD2 ILE   269      32.570  59.960  68.260  1.00  0.00            
ATOM   3312  HD3 ILE   269      33.250  59.190  66.770  1.00  0.00            
ATOM   3313  C   ILE   269      34.700  56.280  67.800  1.00  0.00            
ATOM   3314  O   ILE   269      34.770  56.640  66.630  1.00  0.00            
ATOM   3315  N   THR   270      35.510  55.320  68.290  1.00  0.00            
ATOM   3316  HN  THR   270      35.460  55.050  69.250  1.00  0.00            
ATOM   3317  CA  THR   270      36.440  54.590  67.490  1.00  0.00            
ATOM   3318  HA  THR   270      37.090  55.190  66.870  1.00  0.00            
ATOM   3319  CB  THR   270      37.330  53.800  68.400  1.00  0.00            
ATOM   3320  HB  THR   270      36.800  53.050  69.020  1.00  0.00            
ATOM   3321  OG1 THR   270      38.140  54.620  69.230  1.00  0.00            
ATOM   3322  HG1 THR   270      37.720  54.610  70.100  1.00  0.00            
ATOM   3323  CG2 THR   270      38.370  53.060  67.540  1.00  0.00            
ATOM   3324 HG21 THR   270      38.800  53.870  66.910  1.00  0.00            
ATOM   3325 HG22 THR   270      37.920  52.240  66.940  1.00  0.00            
ATOM   3326 HG23 THR   270      39.170  52.710  68.230  1.00  0.00            
ATOM   3327  C   THR   270      35.770  53.650  66.540  1.00  0.00            
ATOM   3328  O   THR   270      36.070  53.510  65.360  1.00  0.00            
ATOM   3329  N   ILE   271      34.690  53.030  67.040  1.00  0.00            
ATOM   3330  HN  ILE   271      34.520  53.010  68.020  1.00  0.00            
ATOM   3331  CA  ILE   271      33.810  52.220  66.260  1.00  0.00            
ATOM   3332  HA  ILE   271      34.340  51.440  65.730  1.00  0.00            
ATOM   3333  CB  ILE   271      32.880  51.570  67.250  1.00  0.00            
ATOM   3334  HB  ILE   271      32.300  52.330  67.820  1.00  0.00            
ATOM   3335  CG2 ILE   271      31.910  50.740  66.410  1.00  0.00            
ATOM   3336 HG21 ILE   271      32.490  50.020  65.790  1.00  0.00            
ATOM   3337 HG22 ILE   271      31.300  51.380  65.730  1.00  0.00            
ATOM   3338 HG23 ILE   271      31.250  50.070  67.010  1.00  0.00            
ATOM   3339  CG1 ILE   271      33.470  50.650  68.330  1.00  0.00            
ATOM   3340 HG11 ILE   271      34.440  51.000  68.730  1.00  0.00            
ATOM   3341 HG12 ILE   271      33.670  49.660  67.860  1.00  0.00            
ATOM   3342  CD  ILE   271      32.600  50.300  69.540  1.00  0.00            
ATOM   3343  HD1 ILE   271      32.890  49.370  70.070  1.00  0.00            
ATOM   3344  HD2 ILE   271      31.590  50.170  69.110  1.00  0.00            
ATOM   3345  HD3 ILE   271      32.490  51.090  70.320  1.00  0.00            
ATOM   3346  C   ILE   271      33.060  53.050  65.280  1.00  0.00            
ATOM   3347  O   ILE   271      32.970  52.710  64.100  1.00  0.00            
ATOM   3348  N   GLY   272      32.600  54.260  65.660  1.00  0.00            
ATOM   3349  HN  GLY   272      32.770  54.580  66.590  1.00  0.00            
ATOM   3350  CA  GLY   272      31.930  55.200  64.810  1.00  0.00            
ATOM   3351  HA1 GLY   272      31.650  56.060  65.390  1.00  0.00            
ATOM   3352  HA2 GLY   272      31.110  54.710  64.310  1.00  0.00            
ATOM   3353  C   GLY   272      32.720  55.850  63.730  1.00  0.00            
ATOM   3354  O   GLY   272      32.280  56.170  62.630  1.00  0.00            
ATOM   3355  N   SER   273      33.990  56.120  64.100  1.00  0.00            
ATOM   3356  HN  SER   273      34.250  55.910  65.040  1.00  0.00            
ATOM   3357  CA  SER   273      34.890  56.640  63.110  1.00  0.00            
ATOM   3358  HA  SER   273      34.400  57.370  62.490  1.00  0.00            
ATOM   3359  CB  SER   273      36.180  57.270  63.650  1.00  0.00            
ATOM   3360  HB1 SER   273      36.840  57.630  62.820  1.00  0.00            
ATOM   3361  HB2 SER   273      36.880  56.520  64.070  1.00  0.00            
ATOM   3362  OG  SER   273      35.870  58.330  64.540  1.00  0.00            
ATOM   3363  HG1 SER   273      35.300  57.950  65.200  1.00  0.00            
ATOM   3364  C   SER   273      35.210  55.600  62.100  1.00  0.00            
ATOM   3365  O   SER   273      35.350  55.940  60.920  1.00  0.00            
ATOM   3366  N   GLY   274      35.360  54.310  62.460  1.00  0.00            
ATOM   3367  HN  GLY   274      35.300  54.130  63.440  1.00  0.00            
ATOM   3368  CA  GLY   274      35.610  53.220  61.570  1.00  0.00            
ATOM   3369  HA1 GLY   274      35.650  52.340  62.200  1.00  0.00            
ATOM   3370  HA2 GLY   274      36.530  53.430  61.050  1.00  0.00            
ATOM   3371  C   GLY   274      34.470  52.800  60.710  1.00  0.00            
ATOM   3372  O   GLY   274      34.750  52.340  59.600  1.00  0.00            
ATOM   3373  N   LEU   275      33.210  52.880  61.170  1.00  0.00            
ATOM   3374  HN  LEU   275      33.000  53.080  62.130  1.00  0.00            
ATOM   3375  CA  LEU   275      32.110  52.530  60.330  1.00  0.00            
ATOM   3376  HA  LEU   275      32.420  51.640  59.810  1.00  0.00            
ATOM   3377  CB  LEU   275      30.860  52.170  61.150  1.00  0.00            
ATOM   3378  HB1 LEU   275      29.940  52.080  60.520  1.00  0.00            
ATOM   3379  HB2 LEU   275      30.740  52.980  61.900  1.00  0.00            
ATOM   3380  CG  LEU   275      30.990  50.860  61.940  1.00  0.00            
ATOM   3381  HG  LEU   275      32.020  50.780  62.350  1.00  0.00            
ATOM   3382  CD1 LEU   275      30.050  50.830  63.160  1.00  0.00            
ATOM   3383 HD11 LEU   275      28.980  50.780  62.850  1.00  0.00            
ATOM   3384 HD12 LEU   275      30.240  51.630  63.910  1.00  0.00            
ATOM   3385 HD13 LEU   275      30.130  49.860  63.680  1.00  0.00            
ATOM   3386  CD2 LEU   275      30.730  49.690  60.980  1.00  0.00            
ATOM   3387 HD21 LEU   275      29.690  49.780  60.600  1.00  0.00            
ATOM   3388 HD22 LEU   275      30.800  48.850  61.700  1.00  0.00            
ATOM   3389 HD23 LEU   275      31.540  49.640  60.220  1.00  0.00            
ATOM   3390  C   LEU   275      31.910  53.570  59.290  1.00  0.00            
ATOM   3391  O   LEU   275      31.470  53.210  58.190  1.00  0.00            
ATOM   3392  N   VAL   276      32.240  54.820  59.650  1.00  0.00            
ATOM   3393  HN  VAL   276      32.530  54.990  60.590  1.00  0.00            
ATOM   3394  CA  VAL   276      32.190  55.900  58.720  1.00  0.00            
ATOM   3395  HA  VAL   276      31.280  55.800  58.160  1.00  0.00            
ATOM   3396  CB  VAL   276      32.300  57.230  59.390  1.00  0.00            
ATOM   3397  HB  VAL   276      32.980  57.250  60.270  1.00  0.00            
ATOM   3398  CG1 VAL   276      32.780  58.330  58.420  1.00  0.00            
ATOM   3399 HG11 VAL   276      32.270  58.250  57.430  1.00  0.00            
ATOM   3400 HG12 VAL   276      33.870  58.200  58.270  1.00  0.00            
ATOM   3401 HG13 VAL   276      32.600  59.320  58.880  1.00  0.00            
ATOM   3402  CG2 VAL   276      30.940  57.490  60.070  1.00  0.00            
ATOM   3403 HG21 VAL   276      30.940  58.430  60.650  1.00  0.00            
ATOM   3404 HG22 VAL   276      30.720  56.620  60.720  1.00  0.00            
ATOM   3405 HG23 VAL   276      30.070  57.570  59.380  1.00  0.00            
ATOM   3406  C   VAL   276      33.220  55.710  57.650  1.00  0.00            
ATOM   3407  O   VAL   276      32.980  55.830  56.450  1.00  0.00            
ATOM   3408  N   ALA   277      34.410  55.240  58.070  1.00  0.00            
ATOM   3409  HN  ALA   277      34.570  55.350  59.050  1.00  0.00            
ATOM   3410  CA  ALA   277      35.500  54.830  57.250  1.00  0.00            
ATOM   3411  HA  ALA   277      35.650  55.640  56.560  1.00  0.00            
ATOM   3412  CB  ALA   277      36.680  54.610  58.220  1.00  0.00            
ATOM   3413  HB1 ALA   277      36.600  53.610  58.700  1.00  0.00            
ATOM   3414  HB2 ALA   277      36.720  55.510  58.860  1.00  0.00            
ATOM   3415  HB3 ALA   277      37.560  54.610  57.540  1.00  0.00            
ATOM   3416  C   ALA   277      35.210  53.660  56.370  1.00  0.00            
ATOM   3417  O   ALA   277      35.570  53.670  55.190  1.00  0.00            
ATOM   3418  N   LEU   278      34.520  52.640  56.900  1.00  0.00            
ATOM   3419  HN  LEU   278      34.480  52.550  57.900  1.00  0.00            
ATOM   3420  CA  LEU   278      34.040  51.570  56.080  1.00  0.00            
ATOM   3421  HA  LEU   278      34.850  51.070  55.570  1.00  0.00            
ATOM   3422  CB  LEU   278      33.350  50.590  57.040  1.00  0.00            
ATOM   3423  HB1 LEU   278      32.500  51.100  57.550  1.00  0.00            
ATOM   3424  HB2 LEU   278      34.140  50.220  57.730  1.00  0.00            
ATOM   3425  CG  LEU   278      32.630  49.360  56.460  1.00  0.00            
ATOM   3426  HG  LEU   278      31.780  49.610  55.790  1.00  0.00            
ATOM   3427  CD1 LEU   278      33.620  48.540  55.620  1.00  0.00            
ATOM   3428 HD11 LEU   278      34.350  47.960  56.220  1.00  0.00            
ATOM   3429 HD12 LEU   278      34.290  49.160  54.990  1.00  0.00            
ATOM   3430 HD13 LEU   278      33.120  47.900  54.860  1.00  0.00            
ATOM   3431  CD2 LEU   278      31.920  48.540  57.550  1.00  0.00            
ATOM   3432 HD21 LEU   278      31.410  47.650  57.120  1.00  0.00            
ATOM   3433 HD22 LEU   278      31.180  49.170  58.090  1.00  0.00            
ATOM   3434 HD23 LEU   278      32.630  48.190  58.320  1.00  0.00            
ATOM   3435  C   LEU   278      33.040  51.960  55.050  1.00  0.00            
ATOM   3436  O   LEU   278      33.120  51.590  53.880  1.00  0.00            
ATOM   3437  N   ALA   279      32.010  52.730  55.440  1.00  0.00            
ATOM   3438  HN  ALA   279      31.940  52.980  56.400  1.00  0.00            
ATOM   3439  CA  ALA   279      31.000  53.130  54.510  1.00  0.00            
ATOM   3440  HA  ALA   279      30.590  52.210  54.120  1.00  0.00            
ATOM   3441  CB  ALA   279      29.870  53.940  55.170  1.00  0.00            
ATOM   3442  HB1 ALA   279      29.490  53.390  56.050  1.00  0.00            
ATOM   3443  HB2 ALA   279      29.070  54.160  54.430  1.00  0.00            
ATOM   3444  HB3 ALA   279      30.300  54.890  55.570  1.00  0.00            
ATOM   3445  C   ALA   279      31.500  53.930  53.360  1.00  0.00            
ATOM   3446  O   ALA   279      31.090  53.840  52.200  1.00  0.00            
ATOM   3447  N   ALA   280      32.500  54.790  53.620  1.00  0.00            
ATOM   3448  HN  ALA   280      32.920  54.800  54.520  1.00  0.00            
ATOM   3449  CA  ALA   280      33.000  55.660  52.590  1.00  0.00            
ATOM   3450  HA  ALA   280      32.220  56.040  51.950  1.00  0.00            
ATOM   3451  CB  ALA   280      33.800  56.820  53.200  1.00  0.00            
ATOM   3452  HB1 ALA   280      33.140  57.520  53.760  1.00  0.00            
ATOM   3453  HB2 ALA   280      34.330  57.460  52.460  1.00  0.00            
ATOM   3454  HB3 ALA   280      34.550  56.450  53.920  1.00  0.00            
ATOM   3455  C   ALA   280      33.950  54.960  51.680  1.00  0.00            
ATOM   3456  O   ALA   280      34.100  55.310  50.510  1.00  0.00            
ATOM   3457  N   ALA   281      34.670  53.970  52.230  1.00  0.00            
ATOM   3458  HN  ALA   281      34.620  53.860  53.220  1.00  0.00            
ATOM   3459  CA  ALA   281      35.480  53.090  51.440  1.00  0.00            
ATOM   3460  HA  ALA   281      36.160  53.660  50.830  1.00  0.00            
ATOM   3461  CB  ALA   281      36.270  52.180  52.400  1.00  0.00            
ATOM   3462  HB1 ALA   281      35.540  51.530  52.930  1.00  0.00            
ATOM   3463  HB2 ALA   281      36.810  52.880  53.060  1.00  0.00            
ATOM   3464  HB3 ALA   281      36.940  51.480  51.860  1.00  0.00            
ATOM   3465  C   ALA   281      34.690  52.250  50.500  1.00  0.00            
ATOM   3466  O   ALA   281      34.980  52.180  49.310  1.00  0.00            
ATOM   3467  N   VAL   282      33.600  51.580  50.920  1.00  0.00            
ATOM   3468  HN  VAL   282      33.470  51.540  51.910  1.00  0.00            
ATOM   3469  CA  VAL   282      32.690  50.920  50.040  1.00  0.00            
ATOM   3470  HA  VAL   282      33.230  50.130  49.550  1.00  0.00            
ATOM   3471  CB  VAL   282      31.620  50.260  50.850  1.00  0.00            
ATOM   3472  HB  VAL   282      30.930  51.010  51.300  1.00  0.00            
ATOM   3473  CG1 VAL   282      30.790  49.430  49.850  1.00  0.00            
ATOM   3474 HG11 VAL   282      30.290  50.120  49.150  1.00  0.00            
ATOM   3475 HG12 VAL   282      30.090  48.770  50.400  1.00  0.00            
ATOM   3476 HG13 VAL   282      31.430  48.780  49.210  1.00  0.00            
ATOM   3477  CG2 VAL   282      32.170  49.240  51.860  1.00  0.00            
ATOM   3478 HG21 VAL   282      31.350  48.490  51.920  1.00  0.00            
ATOM   3479 HG22 VAL   282      32.170  49.620  52.910  1.00  0.00            
ATOM   3480 HG23 VAL   282      33.030  48.590  51.590  1.00  0.00            
ATOM   3481  C   VAL   282      32.070  51.730  48.950  1.00  0.00            
ATOM   3482  O   VAL   282      32.080  51.360  47.770  1.00  0.00            
ATOM   3483  N   ALA   283      31.690  52.970  49.310  1.00  0.00            
ATOM   3484  HN  ALA   283      31.610  53.250  50.260  1.00  0.00            
ATOM   3485  CA  ALA   283      31.270  54.000  48.410  1.00  0.00            
ATOM   3486  HA  ALA   283      30.450  53.670  47.780  1.00  0.00            
ATOM   3487  CB  ALA   283      30.930  55.250  49.240  1.00  0.00            
ATOM   3488  HB1 ALA   283      31.850  55.680  49.680  1.00  0.00            
ATOM   3489  HB2 ALA   283      30.360  55.000  50.160  1.00  0.00            
ATOM   3490  HB3 ALA   283      30.380  55.970  48.600  1.00  0.00            
ATOM   3491  C   ALA   283      32.330  54.470  47.480  1.00  0.00            
ATOM   3492  O   ALA   283      32.050  54.750  46.320  1.00  0.00            
ATOM   3493  N   PHE   284      33.610  54.410  47.890  1.00  0.00            
ATOM   3494  HN  PHE   284      33.770  54.150  48.840  1.00  0.00            
ATOM   3495  CA  PHE   284      34.750  54.680  47.070  1.00  0.00            
ATOM   3496  HA  PHE   284      34.540  55.610  46.570  1.00  0.00            
ATOM   3497  CB  PHE   284      35.950  55.050  47.960  1.00  0.00            
ATOM   3498  HB1 PHE   284      36.180  54.300  48.750  1.00  0.00            
ATOM   3499  HB2 PHE   284      35.810  56.010  48.490  1.00  0.00            
ATOM   3500  CG  PHE   284      37.240  55.290  47.240  1.00  0.00            
ATOM   3501  CD1 PHE   284      37.230  56.400  46.420  1.00  0.00            
ATOM   3502  HD1 PHE   284      36.580  57.250  46.550  1.00  0.00            
ATOM   3503  CE1 PHE   284      38.280  56.590  45.550  1.00  0.00            
ATOM   3504  HE1 PHE   284      38.440  57.490  44.960  1.00  0.00            
ATOM   3505  CZ  PHE   284      39.190  55.580  45.410  1.00  0.00            
ATOM   3506  HZ  PHE   284      39.920  55.630  44.620  1.00  0.00            
ATOM   3507  CD2 PHE   284      38.190  54.310  47.170  1.00  0.00            
ATOM   3508  HD2 PHE   284      38.150  53.360  47.690  1.00  0.00            
ATOM   3509  CE2 PHE   284      39.160  54.450  46.200  1.00  0.00            
ATOM   3510  HE2 PHE   284      39.910  53.690  46.030  1.00  0.00            
ATOM   3511  C   PHE   284      34.960  53.660  46.010  1.00  0.00            
ATOM   3512  O   PHE   284      35.260  53.980  44.860  1.00  0.00            
ATOM   3513  N   VAL   285      34.830  52.360  46.360  1.00  0.00            
ATOM   3514  HN  VAL   285      34.710  52.060  47.300  1.00  0.00            
ATOM   3515  CA  VAL   285      34.860  51.320  45.380  1.00  0.00            
ATOM   3516  HA  VAL   285      35.680  51.430  44.690  1.00  0.00            
ATOM   3517  CB  VAL   285      34.900  49.940  45.980  1.00  0.00            
ATOM   3518  HB  VAL   285      34.090  49.760  46.710  1.00  0.00            
ATOM   3519  CG1 VAL   285      34.830  48.880  44.870  1.00  0.00            
ATOM   3520 HG11 VAL   285      35.360  49.220  43.950  1.00  0.00            
ATOM   3521 HG12 VAL   285      33.770  48.780  44.540  1.00  0.00            
ATOM   3522 HG13 VAL   285      35.330  47.940  45.160  1.00  0.00            
ATOM   3523  CG2 VAL   285      36.190  49.820  46.810  1.00  0.00            
ATOM   3524 HG21 VAL   285      37.170  49.750  46.300  1.00  0.00            
ATOM   3525 HG22 VAL   285      36.120  48.770  47.180  1.00  0.00            
ATOM   3526 HG23 VAL   285      36.180  50.510  47.670  1.00  0.00            
ATOM   3527  C   VAL   285      33.740  51.410  44.400  1.00  0.00            
ATOM   3528  O   VAL   285      34.050  51.210  43.230  1.00  0.00            
ATOM   3529  N   ILE   286      32.500  51.780  44.740  1.00  0.00            
ATOM   3530  HN  ILE   286      32.340  51.960  45.710  1.00  0.00            
ATOM   3531  CA  ILE   286      31.430  52.080  43.830  1.00  0.00            
ATOM   3532  HA  ILE   286      31.180  51.230  43.210  1.00  0.00            
ATOM   3533  CB  ILE   286      30.170  52.410  44.580  1.00  0.00            
ATOM   3534  HB  ILE   286      30.410  53.260  45.260  1.00  0.00            
ATOM   3535  CG2 ILE   286      29.130  52.890  43.560  1.00  0.00            
ATOM   3536 HG21 ILE   286      28.130  52.900  44.050  1.00  0.00            
ATOM   3537 HG22 ILE   286      29.270  52.130  42.770  1.00  0.00            
ATOM   3538 HG23 ILE   286      29.330  53.920  43.190  1.00  0.00            
ATOM   3539  CG1 ILE   286      29.540  51.310  45.460  1.00  0.00            
ATOM   3540 HG11 ILE   286      28.490  51.510  45.750  1.00  0.00            
ATOM   3541 HG12 ILE   286      30.130  51.270  46.400  1.00  0.00            
ATOM   3542  CD  ILE   286      29.500  49.890  44.890  1.00  0.00            
ATOM   3543  HD1 ILE   286      30.440  49.650  44.350  1.00  0.00            
ATOM   3544  HD2 ILE   286      28.620  49.810  44.220  1.00  0.00            
ATOM   3545  HD3 ILE   286      29.270  49.040  45.570  1.00  0.00            
ATOM   3546  C   ILE   286      31.780  53.210  42.930  1.00  0.00            
ATOM   3547  O   ILE   286      31.610  53.050  41.720  1.00  0.00            
ATOM   3548  N   VAL   287      32.280  54.350  43.450  1.00  0.00            
ATOM   3549  HN  VAL   287      32.170  54.540  44.420  1.00  0.00            
ATOM   3550  CA  VAL   287      32.530  55.470  42.590  1.00  0.00            
ATOM   3551  HA  VAL   287      31.650  55.480  41.980  1.00  0.00            
ATOM   3552  CB  VAL   287      32.640  56.800  43.280  1.00  0.00            
ATOM   3553  HB  VAL   287      32.720  57.520  42.440  1.00  0.00            
ATOM   3554  CG1 VAL   287      31.400  57.210  44.090  1.00  0.00            
ATOM   3555 HG11 VAL   287      30.530  57.250  43.410  1.00  0.00            
ATOM   3556 HG12 VAL   287      31.590  58.210  44.540  1.00  0.00            
ATOM   3557 HG13 VAL   287      31.180  56.510  44.930  1.00  0.00            
ATOM   3558  CG2 VAL   287      33.860  56.960  44.210  1.00  0.00            
ATOM   3559 HG21 VAL   287      34.800  56.810  43.630  1.00  0.00            
ATOM   3560 HG22 VAL   287      33.820  56.210  45.020  1.00  0.00            
ATOM   3561 HG23 VAL   287      33.850  57.980  44.650  1.00  0.00            
ATOM   3562  C   VAL   287      33.610  55.240  41.590  1.00  0.00            
ATOM   3563  O   VAL   287      33.350  55.570  40.430  1.00  0.00            
ATOM   3564  N   GLU   288      34.690  54.500  41.900  1.00  0.00            
ATOM   3565  HN  GLU   288      34.970  54.350  42.840  1.00  0.00            
ATOM   3566  CA  GLU   288      35.690  53.980  41.020  1.00  0.00            
ATOM   3567  HA  GLU   288      35.930  54.840  40.410  1.00  0.00            
ATOM   3568  CB  GLU   288      36.930  53.510  41.810  1.00  0.00            
ATOM   3569  HB1 GLU   288      37.530  52.920  41.090  1.00  0.00            
ATOM   3570  HB2 GLU   288      36.550  52.800  42.570  1.00  0.00            
ATOM   3571  CG  GLU   288      37.730  54.630  42.460  1.00  0.00            
ATOM   3572  HG1 GLU   288      38.130  54.330  43.460  1.00  0.00            
ATOM   3573  HG2 GLU   288      37.030  55.470  42.670  1.00  0.00            
ATOM   3574  CD  GLU   288      38.820  55.220  41.570  1.00  0.00            
ATOM   3575  OE1 GLU   288      40.030  55.090  41.910  1.00  0.00            
ATOM   3576  OE2 GLU   288      38.510  55.840  40.530  1.00  0.00            
ATOM   3577  C   GLU   288      35.260  52.850  40.140  1.00  0.00            
ATOM   3578  O   GLU   288      35.580  52.890  38.950  1.00  0.00            
ATOM   3579  N   ARG   289      34.550  51.820  40.620  1.00  0.00            
ATOM   3580  HN  ARG   289      34.240  51.790  41.570  1.00  0.00            
ATOM   3581  CA  ARG   289      34.270  50.650  39.840  1.00  0.00            
ATOM   3582  HA  ARG   289      35.220  50.380  39.400  1.00  0.00            
ATOM   3583  CB  ARG   289      33.640  49.580  40.750  1.00  0.00            
ATOM   3584  HB1 ARG   289      32.780  50.100  41.220  1.00  0.00            
ATOM   3585  HB2 ARG   289      34.340  49.350  41.580  1.00  0.00            
ATOM   3586  CG  ARG   289      33.260  48.300  40.010  1.00  0.00            
ATOM   3587  HG1 ARG   289      32.480  48.440  39.240  1.00  0.00            
ATOM   3588  HG2 ARG   289      32.850  47.600  40.780  1.00  0.00            
ATOM   3589  CD  ARG   289      34.500  47.660  39.370  1.00  0.00            
ATOM   3590  HD1 ARG   289      35.230  47.760  40.210  1.00  0.00            
ATOM   3591  HD2 ARG   289      34.900  48.240  38.520  1.00  0.00            
ATOM   3592  NE  ARG   289      34.220  46.220  39.110  1.00  0.00            
ATOM   3593  HE  ARG   289      33.250  46.030  38.970  1.00  0.00            
ATOM   3594  CZ  ARG   289      35.130  45.260  38.810  1.00  0.00            
ATOM   3595  NH1 ARG   289      36.460  45.510  38.990  1.00  0.00            
ATOM   3596 HH11 ARG   289      36.760  46.410  39.320  1.00  0.00            
ATOM   3597 HH12 ARG   289      37.190  44.870  38.750  1.00  0.00            
ATOM   3598  NH2 ARG   289      34.730  44.000  38.500  1.00  0.00            
ATOM   3599 HH21 ARG   289      33.740  43.820  38.520  1.00  0.00            
ATOM   3600 HH22 ARG   289      35.450  43.330  38.340  1.00  0.00            
ATOM   3601  C   ARG   289      33.300  51.000  38.770  1.00  0.00            
ATOM   3602  O   ARG   289      33.350  50.450  37.670  1.00  0.00            
ATOM   3603  N   THR   290      32.370  51.950  38.970  1.00  0.00            
ATOM   3604  HN  THR   290      32.520  52.570  39.740  1.00  0.00            
ATOM   3605  CA  THR   290      31.440  52.410  37.980  1.00  0.00            
ATOM   3606  HA  THR   290      31.160  51.660  37.260  1.00  0.00            
ATOM   3607  CB  THR   290      30.150  52.970  38.520  1.00  0.00            
ATOM   3608  HB  THR   290      29.580  53.350  37.650  1.00  0.00            
ATOM   3609  OG1 THR   290      30.240  54.040  39.440  1.00  0.00            
ATOM   3610  HG1 THR   290      30.450  53.630  40.280  1.00  0.00            
ATOM   3611  CG2 THR   290      29.310  51.990  39.370  1.00  0.00            
ATOM   3612 HG21 THR   290      28.430  52.370  39.920  1.00  0.00            
ATOM   3613 HG22 THR   290      29.990  51.600  40.160  1.00  0.00            
ATOM   3614 HG23 THR   290      29.010  51.110  38.760  1.00  0.00            
ATOM   3615  C   THR   290      32.060  53.450  37.110  1.00  0.00            
ATOM   3616  O   THR   290      31.460  53.830  36.100  1.00  0.00            
ATOM   3617  N   ALA   291      33.280  53.940  37.390  1.00  0.00            
ATOM   3618  HN  ALA   291      33.750  53.640  38.210  1.00  0.00            
ATOM   3619  CA  ALA   291      33.870  55.050  36.700  1.00  0.00            
ATOM   3620  HA  ALA   291      33.330  55.270  35.790  1.00  0.00            
ATOM   3621  CB  ALA   291      33.900  56.330  37.550  1.00  0.00            
ATOM   3622  HB1 ALA   291      32.880  56.390  37.980  1.00  0.00            
ATOM   3623  HB2 ALA   291      34.020  57.300  37.020  1.00  0.00            
ATOM   3624  HB3 ALA   291      34.540  56.150  38.450  1.00  0.00            
ATOM   3625  C   ALA   291      35.180  54.690  36.080  1.00  0.00            
ATOM   3626  O   ALA   291      35.560  53.530  35.940  1.00  0.00            
ATOM   3627  N   GLU   292      35.910  55.730  35.640  1.00  0.00            
ATOM   3628  HN  GLU   292      35.500  56.630  35.780  1.00  0.00            
ATOM   3629  CA  GLU   292      37.170  55.570  34.990  1.00  0.00            
ATOM   3630  HA  GLU   292      37.600  54.720  35.510  1.00  0.00            
ATOM   3631  CB  GLU   292      37.010  55.690  33.470  1.00  0.00            
ATOM   3632  HB1 GLU   292      36.640  56.710  33.210  1.00  0.00            
ATOM   3633  HB2 GLU   292      36.210  55.020  33.090  1.00  0.00            
ATOM   3634  CG  GLU   292      38.240  55.410  32.600  1.00  0.00            
ATOM   3635  HG1 GLU   292      38.990  56.210  32.720  1.00  0.00            
ATOM   3636  HG2 GLU   292      37.910  55.420  31.540  1.00  0.00            
ATOM   3637  CD  GLU   292      39.040  54.150  32.910  1.00  0.00            
ATOM   3638  OE1 GLU   292      39.960  54.190  33.770  1.00  0.00            
ATOM   3639  OE2 GLU   292      38.800  53.100  32.250  1.00  0.00            
ATOM   3640  C   GLU   292      38.000  56.690  35.520  1.00  0.00            
ATOM   3641  O   GLU   292      37.530  57.650  36.130  1.00  0.00            
ATOM   3642  N   ASN   293      39.310  56.640  35.230  1.00  0.00            
ATOM   3643  HN  ASN   293      39.570  55.780  34.810  1.00  0.00            
ATOM   3644  CA  ASN   293      40.350  57.570  35.570  1.00  0.00            
ATOM   3645  HA  ASN   293      41.200  57.290  34.970  1.00  0.00            
ATOM   3646  CB  ASN   293      40.120  59.040  35.170  1.00  0.00            
ATOM   3647  HB1 ASN   293      41.000  59.650  35.460  1.00  0.00            
ATOM   3648  HB2 ASN   293      39.310  59.520  35.760  1.00  0.00            
ATOM   3649  CG  ASN   293      39.890  59.320  33.700  1.00  0.00            
ATOM   3650  OD1 ASN   293      39.970  58.410  32.870  1.00  0.00            
ATOM   3651  ND2 ASN   293      39.430  60.550  33.350  1.00  0.00            
ATOM   3652 HD21 ASN   293      39.090  60.880  32.470  1.00  0.00            
ATOM   3653 HD22 ASN   293      39.250  61.110  34.160  1.00  0.00            
ATOM   3654  C   ASN   293      40.740  57.520  37.010  1.00  0.00            
ATOM   3655  O   ASN   293      40.230  58.260  37.840  1.00  0.00            
ATOM   3656  N   PRO   294      41.500  56.520  37.360  1.00  0.00            
ATOM   3657  CD  PRO   294      42.280  55.660  36.480  1.00  0.00            
ATOM   3658  HD1 PRO   294      43.190  56.210  36.160  1.00  0.00            
ATOM   3659  HD2 PRO   294      41.690  55.190  35.670  1.00  0.00            
ATOM   3660  CA  PRO   294      41.760  56.190  38.730  1.00  0.00            
ATOM   3661  HA  PRO   294      40.820  55.780  39.080  1.00  0.00            
ATOM   3662  CB  PRO   294      42.820  55.090  38.750  1.00  0.00            
ATOM   3663  HB1 PRO   294      42.720  54.310  39.530  1.00  0.00            
ATOM   3664  HB2 PRO   294      43.850  55.490  38.720  1.00  0.00            
ATOM   3665  CG  PRO   294      42.720  54.470  37.350  1.00  0.00            
ATOM   3666  HG1 PRO   294      43.720  54.080  37.070  1.00  0.00            
ATOM   3667  HG2 PRO   294      41.850  53.780  37.290  1.00  0.00            
ATOM   3668  C   PRO   294      42.010  57.280  39.720  1.00  0.00            
ATOM   3669  O   PRO   294      42.800  58.160  39.410  1.00  0.00            
ATOM   3670  N   VAL   295      41.520  57.130  40.970  1.00  0.00            
ATOM   3671  HN  VAL   295      40.840  56.420  41.150  1.00  0.00            
ATOM   3672  CA  VAL   295      42.120  57.860  42.040  1.00  0.00            
ATOM   3673  HA  VAL   295      42.620  58.790  41.790  1.00  0.00            
ATOM   3674  CB  VAL   295      41.040  58.370  42.940  1.00  0.00            
ATOM   3675  HB  VAL   295      40.530  57.490  43.410  1.00  0.00            
ATOM   3676  CG1 VAL   295      41.490  59.330  44.060  1.00  0.00            
ATOM   3677 HG11 VAL   295      40.670  59.420  44.800  1.00  0.00            
ATOM   3678 HG12 VAL   295      41.700  60.340  43.650  1.00  0.00            
ATOM   3679 HG13 VAL   295      42.390  58.920  44.570  1.00  0.00            
ATOM   3680  CG2 VAL   295      39.910  59.110  42.200  1.00  0.00            
ATOM   3681 HG21 VAL   295      39.220  58.390  41.700  1.00  0.00            
ATOM   3682 HG22 VAL   295      40.260  59.790  41.400  1.00  0.00            
ATOM   3683 HG23 VAL   295      39.380  59.740  42.940  1.00  0.00            
ATOM   3684  C   VAL   295      43.000  57.000  42.880  1.00  0.00            
ATOM   3685  O   VAL   295      43.950  57.430  43.540  1.00  0.00            
ATOM   3686  N   VAL   296      42.630  55.720  43.020  1.00  0.00            
ATOM   3687  HN  VAL   296      41.700  55.540  42.710  1.00  0.00            
ATOM   3688  CA  VAL   296      43.410  54.720  43.690  1.00  0.00            
ATOM   3689  HA  VAL   296      44.310  55.250  43.950  1.00  0.00            
ATOM   3690  CB  VAL   296      42.740  54.210  44.930  1.00  0.00            
ATOM   3691  HB  VAL   296      41.800  53.660  44.690  1.00  0.00            
ATOM   3692  CG1 VAL   296      43.610  53.090  45.520  1.00  0.00            
ATOM   3693 HG11 VAL   296      43.730  52.200  44.870  1.00  0.00            
ATOM   3694 HG12 VAL   296      43.320  52.720  46.530  1.00  0.00            
ATOM   3695 HG13 VAL   296      44.570  53.560  45.840  1.00  0.00            
ATOM   3696  CG2 VAL   296      42.650  55.290  46.010  1.00  0.00            
ATOM   3697 HG21 VAL   296      42.440  54.780  46.980  1.00  0.00            
ATOM   3698 HG22 VAL   296      41.880  56.050  45.730  1.00  0.00            
ATOM   3699 HG23 VAL   296      43.660  55.750  46.100  1.00  0.00            
ATOM   3700  C   VAL   296      43.530  53.620  42.680  1.00  0.00            
ATOM   3701  O   VAL   296      42.520  53.090  42.220  1.00  0.00            
ATOM   3702  N   PRO   297      44.670  53.240  42.190  1.00  0.00            
ATOM   3703  CD  PRO   297      45.970  53.740  42.610  1.00  0.00            
ATOM   3704  HD1 PRO   297      46.140  53.320  43.620  1.00  0.00            
ATOM   3705  HD2 PRO   297      46.040  54.830  42.800  1.00  0.00            
ATOM   3706  CA  PRO   297      44.800  52.320  41.100  1.00  0.00            
ATOM   3707  HA  PRO   297      43.980  52.450  40.400  1.00  0.00            
ATOM   3708  CB  PRO   297      46.020  52.830  40.330  1.00  0.00            
ATOM   3709  HB1 PRO   297      45.640  53.740  39.810  1.00  0.00            
ATOM   3710  HB2 PRO   297      46.440  52.040  39.670  1.00  0.00            
ATOM   3711  CG  PRO   297      46.910  53.200  41.520  1.00  0.00            
ATOM   3712  HG1 PRO   297      47.560  52.430  42.000  1.00  0.00            
ATOM   3713  HG2 PRO   297      47.630  54.010  41.260  1.00  0.00            
ATOM   3714  C   PRO   297      44.860  50.890  41.490  1.00  0.00            
ATOM   3715  O   PRO   297      45.930  50.270  41.430  1.00  0.00            
ATOM   3716  N   PHE   298      43.700  50.290  41.810  1.00  0.00            
ATOM   3717  HN  PHE   298      42.900  50.870  41.840  1.00  0.00            
ATOM   3718  CA  PHE   298      43.510  48.880  42.010  1.00  0.00            
ATOM   3719  HA  PHE   298      43.930  48.720  42.990  1.00  0.00            
ATOM   3720  CB  PHE   298      42.010  48.570  41.950  1.00  0.00            
ATOM   3721  HB1 PHE   298      41.680  47.530  42.160  1.00  0.00            
ATOM   3722  HB2 PHE   298      41.690  48.830  40.920  1.00  0.00            
ATOM   3723  CG  PHE   298      41.290  49.310  43.030  1.00  0.00            
ATOM   3724  CD1 PHE   298      41.270  48.900  44.340  1.00  0.00            
ATOM   3725  HD1 PHE   298      41.840  48.040  44.660  1.00  0.00            
ATOM   3726  CE1 PHE   298      40.570  49.560  45.320  1.00  0.00            
ATOM   3727  HE1 PHE   298      40.570  49.190  46.340  1.00  0.00            
ATOM   3728  CZ  PHE   298      39.830  50.650  44.930  1.00  0.00            
ATOM   3729  HZ  PHE   298      39.370  51.190  45.740  1.00  0.00            
ATOM   3730  CD2 PHE   298      40.530  50.410  42.710  1.00  0.00            
ATOM   3731  HD2 PHE   298      40.540  50.780  41.690  1.00  0.00            
ATOM   3732  CE2 PHE   298      39.880  51.170  43.650  1.00  0.00            
ATOM   3733  HE2 PHE   298      39.380  52.100  43.440  1.00  0.00            
ATOM   3734  C   PHE   298      44.110  47.940  41.030  1.00  0.00            
ATOM   3735  O   PHE   298      44.610  46.880  41.400  1.00  0.00            
ATOM   3736  N   HSD   299      44.180  48.280  39.730  1.00  0.00            
ATOM   3737  HN  HSD   299      43.850  49.190  39.480  1.00  0.00            
ATOM   3738  CA  HSD   299      44.630  47.410  38.690  1.00  0.00            
ATOM   3739  HA  HSD   299      44.350  46.380  38.880  1.00  0.00            
ATOM   3740  CB  HSD   299      44.400  47.980  37.280  1.00  0.00            
ATOM   3741  HB1 HSD   299      43.320  48.190  37.160  1.00  0.00            
ATOM   3742  HB2 HSD   299      44.810  47.290  36.510  1.00  0.00            
ATOM   3743  ND1 HSD   299      44.460  50.510  37.490  1.00  0.00            
ATOM   3744  HD1 HSD   299      43.530  50.590  37.850  1.00  0.00            
ATOM   3745  CG  HSD   299      45.010  49.330  37.030  1.00  0.00            
ATOM   3746  CE1 HSD   299      45.160  51.530  36.930  1.00  0.00            
ATOM   3747  HE1 HSD   299      44.880  52.580  37.020  1.00  0.00            
ATOM   3748  NE2 HSD   299      46.160  51.050  36.210  1.00  0.00            
ATOM   3749  CD2 HSD   299      46.060  49.680  36.240  1.00  0.00            
ATOM   3750  HD2 HSD   299      46.740  48.980  35.760  1.00  0.00            
ATOM   3751  C   HSD   299      46.100  47.180  38.840  1.00  0.00            
ATOM   3752  O   HSD   299      46.660  46.180  38.390  1.00  0.00            
ATOM   3753  N   LEU   300      46.910  47.990  39.540  1.00  0.00            
ATOM   3754  HN  LEU   300      46.490  48.850  39.800  1.00  0.00            
ATOM   3755  CA  LEU   300      48.290  47.740  39.820  1.00  0.00            
ATOM   3756  HA  LEU   300      48.840  47.290  39.010  1.00  0.00            
ATOM   3757  CB  LEU   300      48.960  49.120  39.900  1.00  0.00            
ATOM   3758  HB1 LEU   300      50.050  48.940  40.040  1.00  0.00            
ATOM   3759  HB2 LEU   300      48.630  49.660  40.820  1.00  0.00            
ATOM   3760  CG  LEU   300      48.790  49.960  38.620  1.00  0.00            
ATOM   3761  HG  LEU   300      47.720  50.260  38.550  1.00  0.00            
ATOM   3762  CD1 LEU   300      49.670  51.200  38.800  1.00  0.00            
ATOM   3763 HD11 LEU   300      49.630  51.820  37.870  1.00  0.00            
ATOM   3764 HD12 LEU   300      50.670  50.820  39.080  1.00  0.00            
ATOM   3765 HD13 LEU   300      49.200  51.940  39.480  1.00  0.00            
ATOM   3766  CD2 LEU   300      49.190  49.400  37.250  1.00  0.00            
ATOM   3767 HD21 LEU   300      48.550  48.510  37.040  1.00  0.00            
ATOM   3768 HD22 LEU   300      50.280  49.170  37.200  1.00  0.00            
ATOM   3769 HD23 LEU   300      48.910  50.160  36.490  1.00  0.00            
ATOM   3770  C   LEU   300      48.560  46.940  41.050  1.00  0.00            
ATOM   3771  O   LEU   300      49.720  46.670  41.370  1.00  0.00            
ATOM   3772  N   PHE   301      47.550  46.440  41.780  1.00  0.00            
ATOM   3773  HN  PHE   301      46.630  46.750  41.580  1.00  0.00            
ATOM   3774  CA  PHE   301      47.660  45.500  42.860  1.00  0.00            
ATOM   3775  HA  PHE   301      48.680  45.270  43.130  1.00  0.00            
ATOM   3776  CB  PHE   301      46.740  45.940  44.020  1.00  0.00            
ATOM   3777  HB1 PHE   301      46.600  45.180  44.810  1.00  0.00            
ATOM   3778  HB2 PHE   301      45.710  46.140  43.660  1.00  0.00            
ATOM   3779  CG  PHE   301      47.180  47.140  44.780  1.00  0.00            
ATOM   3780  CD1 PHE   301      47.080  48.350  44.130  1.00  0.00            
ATOM   3781  HD1 PHE   301      46.720  48.420  43.110  1.00  0.00            
ATOM   3782  CE1 PHE   301      47.360  49.510  44.820  1.00  0.00            
ATOM   3783  HE1 PHE   301      47.260  50.470  44.330  1.00  0.00            
ATOM   3784  CZ  PHE   301      47.850  49.530  46.100  1.00  0.00            
ATOM   3785  HZ  PHE   301      48.040  50.480  46.590  1.00  0.00            
ATOM   3786  CD2 PHE   301      47.720  47.150  46.050  1.00  0.00            
ATOM   3787  HD2 PHE   301      48.030  46.270  46.580  1.00  0.00            
ATOM   3788  CE2 PHE   301      48.120  48.310  46.670  1.00  0.00            
ATOM   3789  HE2 PHE   301      48.500  48.240  47.680  1.00  0.00            
ATOM   3790  C   PHE   301      47.190  44.220  42.270  1.00  0.00            
ATOM   3791  O   PHE   301      47.050  43.200  42.950  1.00  0.00            
ATOM   3792  N   ARG   302      46.890  44.260  40.960  1.00  0.00            
ATOM   3793  HN  ARG   302      47.060  45.120  40.480  1.00  0.00            
ATOM   3794  CA  ARG   302      46.610  43.100  40.170  1.00  0.00            
ATOM   3795  HA  ARG   302      46.480  42.250  40.810  1.00  0.00            
ATOM   3796  CB  ARG   302      45.320  43.290  39.340  1.00  0.00            
ATOM   3797  HB1 ARG   302      45.110  42.490  38.600  1.00  0.00            
ATOM   3798  HB2 ARG   302      45.420  44.130  38.620  1.00  0.00            
ATOM   3799  CG  ARG   302      44.120  43.360  40.280  1.00  0.00            
ATOM   3800  HG1 ARG   302      44.020  44.410  40.660  1.00  0.00            
ATOM   3801  HG2 ARG   302      44.360  42.860  41.240  1.00  0.00            
ATOM   3802  CD  ARG   302      42.770  42.850  39.780  1.00  0.00            
ATOM   3803  HD1 ARG   302      42.010  42.940  40.580  1.00  0.00            
ATOM   3804  HD2 ARG   302      42.840  41.770  39.500  1.00  0.00            
ATOM   3805  NE  ARG   302      42.400  43.640  38.570  1.00  0.00            
ATOM   3806  HE  ARG   302      42.420  43.110  37.720  1.00  0.00            
ATOM   3807  CZ  ARG   302      41.770  44.840  38.670  1.00  0.00            
ATOM   3808  NH1 ARG   302      41.350  45.550  39.760  1.00  0.00            
ATOM   3809 HH11 ARG   302      41.330  45.230  40.710  1.00  0.00            
ATOM   3810 HH12 ARG   302      40.780  46.330  39.520  1.00  0.00            
ATOM   3811  NH2 ARG   302      41.210  45.250  37.500  1.00  0.00            
ATOM   3812 HH21 ARG   302      41.430  44.740  36.670  1.00  0.00            
ATOM   3813 HH22 ARG   302      40.510  45.960  37.560  1.00  0.00            
ATOM   3814  C   ARG   302      47.710  42.760  39.230  1.00  0.00            
ATOM   3815  O   ARG   302      47.850  41.680  38.660  1.00  0.00            
ATOM   3816  N   ASP   303      48.740  43.620  39.120  1.00  0.00            
ATOM   3817  HN  ASP   303      48.700  44.540  39.520  1.00  0.00            
ATOM   3818  CA  ASP   303      50.010  43.290  38.570  1.00  0.00            
ATOM   3819  HA  ASP   303      49.910  42.610  37.740  1.00  0.00            
ATOM   3820  CB  ASP   303      50.670  44.570  38.020  1.00  0.00            
ATOM   3821  HB1 ASP   303      51.690  44.450  37.580  1.00  0.00            
ATOM   3822  HB2 ASP   303      50.550  45.360  38.790  1.00  0.00            
ATOM   3823  CG  ASP   303      49.930  45.130  36.810  1.00  0.00            
ATOM   3824  OD1 ASP   303      49.100  44.380  36.230  1.00  0.00            
ATOM   3825  OD2 ASP   303      50.260  46.310  36.520  1.00  0.00            
ATOM   3826  C   ASP   303      50.790  42.710  39.700  1.00  0.00            
ATOM   3827  O   ASP   303      51.010  43.320  40.750  1.00  0.00            
ATOM   3828  N   ARG   304      51.180  41.420  39.650  1.00  0.00            
ATOM   3829  HN  ARG   304      50.700  40.840  39.000  1.00  0.00            
ATOM   3830  CA  ARG   304      51.940  40.730  40.640  1.00  0.00            
ATOM   3831  HA  ARG   304      51.380  40.720  41.560  1.00  0.00            
ATOM   3832  CB  ARG   304      52.200  39.270  40.240  1.00  0.00            
ATOM   3833  HB1 ARG   304      52.930  39.110  39.410  1.00  0.00            
ATOM   3834  HB2 ARG   304      51.170  38.980  39.960  1.00  0.00            
ATOM   3835  CG  ARG   304      52.780  38.460  41.400  1.00  0.00            
ATOM   3836  HG1 ARG   304      52.280  37.500  41.630  1.00  0.00            
ATOM   3837  HG2 ARG   304      52.560  39.010  42.350  1.00  0.00            
ATOM   3838  CD  ARG   304      54.300  38.400  41.450  1.00  0.00            
ATOM   3839  HD1 ARG   304      54.600  37.900  42.400  1.00  0.00            
ATOM   3840  HD2 ARG   304      54.810  39.380  41.420  1.00  0.00            
ATOM   3841  NE  ARG   304      54.800  37.540  40.340  1.00  0.00            
ATOM   3842  HE  ARG   304      54.160  37.320  39.600  1.00  0.00            
ATOM   3843  CZ  ARG   304      56.100  37.430  39.940  1.00  0.00            
ATOM   3844  NH1 ARG   304      57.200  37.710  40.710  1.00  0.00            
ATOM   3845 HH11 ARG   304      57.060  38.260  41.530  1.00  0.00            
ATOM   3846 HH12 ARG   304      58.110  37.800  40.320  1.00  0.00            
ATOM   3847  NH2 ARG   304      56.330  37.010  38.670  1.00  0.00            
ATOM   3848 HH21 ARG   304      57.260  36.890  38.320  1.00  0.00            
ATOM   3849 HH22 ARG   304      55.550  36.860  38.060  1.00  0.00            
ATOM   3850  C   ARG   304      53.230  41.380  41.020  1.00  0.00            
ATOM   3851  O   ARG   304      53.560  41.390  42.200  1.00  0.00            
ATOM   3852  N   ASN   305      54.030  41.900  40.080  1.00  0.00            
ATOM   3853  HN  ASN   305      53.760  41.770  39.130  1.00  0.00            
ATOM   3854  CA  ASN   305      55.250  42.600  40.340  1.00  0.00            
ATOM   3855  HA  ASN   305      55.780  41.850  40.910  1.00  0.00            
ATOM   3856  CB  ASN   305      56.190  42.850  39.140  1.00  0.00            
ATOM   3857  HB1 ASN   305      56.500  41.870  38.720  1.00  0.00            
ATOM   3858  HB2 ASN   305      57.040  43.460  39.500  1.00  0.00            
ATOM   3859  CG  ASN   305      55.560  43.560  37.950  1.00  0.00            
ATOM   3860  OD1 ASN   305      54.340  43.720  37.980  1.00  0.00            
ATOM   3861  ND2 ASN   305      56.330  44.000  36.910  1.00  0.00            
ATOM   3862 HD21 ASN   305      57.270  43.680  36.860  1.00  0.00            
ATOM   3863 HD22 ASN   305      55.780  44.260  36.120  1.00  0.00            
ATOM   3864  C   ASN   305      55.070  43.740  41.270  1.00  0.00            
ATOM   3865  O   ASN   305      55.660  43.880  42.340  1.00  0.00            
ATOM   3866  N   ARG   306      54.110  44.570  40.820  1.00  0.00            
ATOM   3867  HN  ARG   306      53.950  44.510  39.830  1.00  0.00            
ATOM   3868  CA  ARG   306      53.650  45.720  41.540  1.00  0.00            
ATOM   3869  HA  ARG   306      54.540  46.290  41.730  1.00  0.00            
ATOM   3870  CB  ARG   306      52.810  46.650  40.650  1.00  0.00            
ATOM   3871  HB1 ARG   306      52.190  47.310  41.310  1.00  0.00            
ATOM   3872  HB2 ARG   306      52.090  45.940  40.180  1.00  0.00            
ATOM   3873  CG  ARG   306      53.610  47.440  39.620  1.00  0.00            
ATOM   3874  HG1 ARG   306      54.490  46.870  39.230  1.00  0.00            
ATOM   3875  HG2 ARG   306      54.070  48.310  40.130  1.00  0.00            
ATOM   3876  CD  ARG   306      52.750  47.890  38.430  1.00  0.00            
ATOM   3877  HD1 ARG   306      51.960  48.570  38.820  1.00  0.00            
ATOM   3878  HD2 ARG   306      52.290  47.020  37.920  1.00  0.00            
ATOM   3879  NE  ARG   306      53.560  48.600  37.400  1.00  0.00            
ATOM   3880  HE  ARG   306      54.400  49.090  37.610  1.00  0.00            
ATOM   3881  CZ  ARG   306      53.210  48.690  36.080  1.00  0.00            
ATOM   3882  NH1 ARG   306      52.020  48.280  35.560  1.00  0.00            
ATOM   3883 HH11 ARG   306      51.610  47.510  36.050  1.00  0.00            
ATOM   3884 HH12 ARG   306      51.970  48.150  34.570  1.00  0.00            
ATOM   3885  NH2 ARG   306      54.110  49.180  35.180  1.00  0.00            
ATOM   3886 HH21 ARG   306      55.080  49.280  35.410  1.00  0.00            
ATOM   3887 HH22 ARG   306      53.780  49.400  34.260  1.00  0.00            
ATOM   3888  C   ARG   306      53.090  45.430  42.890  1.00  0.00            
ATOM   3889  O   ARG   306      53.480  46.130  43.830  1.00  0.00            
ATOM   3890  N   LEU   307      52.270  44.370  43.050  1.00  0.00            
ATOM   3891  HN  LEU   307      51.870  43.920  42.260  1.00  0.00            
ATOM   3892  CA  LEU   307      51.810  43.840  44.290  1.00  0.00            
ATOM   3893  HA  LEU   307      51.240  44.630  44.770  1.00  0.00            
ATOM   3894  CB  LEU   307      50.820  42.690  44.070  1.00  0.00            
ATOM   3895  HB1 LEU   307      51.360  41.910  43.500  1.00  0.00            
ATOM   3896  HB2 LEU   307      49.970  43.140  43.500  1.00  0.00            
ATOM   3897  CG  LEU   307      50.230  42.070  45.350  1.00  0.00            
ATOM   3898  HG  LEU   307      51.070  41.690  45.970  1.00  0.00            
ATOM   3899  CD1 LEU   307      49.260  42.970  46.130  1.00  0.00            
ATOM   3900 HD11 LEU   307      49.810  43.880  46.480  1.00  0.00            
ATOM   3901 HD12 LEU   307      48.880  42.420  47.020  1.00  0.00            
ATOM   3902 HD13 LEU   307      48.380  43.210  45.490  1.00  0.00            
ATOM   3903  CD2 LEU   307      49.540  40.730  45.020  1.00  0.00            
ATOM   3904 HD21 LEU   307      49.020  40.450  45.960  1.00  0.00            
ATOM   3905 HD22 LEU   307      50.230  39.880  44.840  1.00  0.00            
ATOM   3906 HD23 LEU   307      48.830  40.800  44.170  1.00  0.00            
ATOM   3907  C   LEU   307      52.840  43.450  45.290  1.00  0.00            
ATOM   3908  O   LEU   307      52.710  43.900  46.430  1.00  0.00            
ATOM   3909  N   VAL   308      53.910  42.720  44.930  1.00  0.00            
ATOM   3910  HN  VAL   308      53.980  42.430  43.970  1.00  0.00            
ATOM   3911  CA  VAL   308      55.070  42.490  45.730  1.00  0.00            
ATOM   3912  HA  VAL   308      54.750  42.110  46.680  1.00  0.00            
ATOM   3913  CB  VAL   308      55.880  41.500  44.940  1.00  0.00            
ATOM   3914  HB  VAL   308      56.150  41.770  43.900  1.00  0.00            
ATOM   3915  CG1 VAL   308      57.200  41.160  45.650  1.00  0.00            
ATOM   3916 HG11 VAL   308      57.120  40.980  46.740  1.00  0.00            
ATOM   3917 HG12 VAL   308      57.980  41.910  45.400  1.00  0.00            
ATOM   3918 HG13 VAL   308      57.580  40.270  45.110  1.00  0.00            
ATOM   3919  CG2 VAL   308      55.050  40.200  44.870  1.00  0.00            
ATOM   3920 HG21 VAL   308      53.990  40.350  44.580  1.00  0.00            
ATOM   3921 HG22 VAL   308      55.090  39.880  45.930  1.00  0.00            
ATOM   3922 HG23 VAL   308      55.510  39.430  44.220  1.00  0.00            
ATOM   3923  C   VAL   308      55.880  43.720  45.980  1.00  0.00            
ATOM   3924  O   VAL   308      56.300  43.920  47.120  1.00  0.00            
ATOM   3925  N   THR   309      56.030  44.620  44.990  1.00  0.00            
ATOM   3926  HN  THR   309      55.750  44.270  44.100  1.00  0.00            
ATOM   3927  CA  THR   309      56.530  45.930  45.240  1.00  0.00            
ATOM   3928  HA  THR   309      57.520  45.710  45.610  1.00  0.00            
ATOM   3929  CB  THR   309      56.810  46.770  44.020  1.00  0.00            
ATOM   3930  HB  THR   309      55.950  47.020  43.370  1.00  0.00            
ATOM   3931  OG1 THR   309      57.660  46.030  43.160  1.00  0.00            
ATOM   3932  HG1 THR   309      57.170  45.200  43.100  1.00  0.00            
ATOM   3933  CG2 THR   309      57.590  48.060  44.330  1.00  0.00            
ATOM   3934 HG21 THR   309      58.630  47.900  44.670  1.00  0.00            
ATOM   3935 HG22 THR   309      57.170  48.790  45.050  1.00  0.00            
ATOM   3936 HG23 THR   309      57.830  48.590  43.380  1.00  0.00            
ATOM   3937  C   THR   309      55.880  46.780  46.280  1.00  0.00            
ATOM   3938  O   THR   309      56.450  47.370  47.200  1.00  0.00            
ATOM   3939  N   PHE   310      54.550  46.910  46.200  1.00  0.00            
ATOM   3940  HN  PHE   310      54.090  46.390  45.490  1.00  0.00            
ATOM   3941  CA  PHE   310      53.750  47.660  47.120  1.00  0.00            
ATOM   3942  HA  PHE   310      54.240  48.610  47.210  1.00  0.00            
ATOM   3943  CB  PHE   310      52.310  47.760  46.600  1.00  0.00            
ATOM   3944  HB1 PHE   310      51.630  48.060  47.430  1.00  0.00            
ATOM   3945  HB2 PHE   310      52.040  46.830  46.070  1.00  0.00            
ATOM   3946  CG  PHE   310      52.170  48.840  45.590  1.00  0.00            
ATOM   3947  CD1 PHE   310      52.750  50.080  45.770  1.00  0.00            
ATOM   3948  HD1 PHE   310      53.070  50.320  46.780  1.00  0.00            
ATOM   3949  CE1 PHE   310      52.740  51.030  44.780  1.00  0.00            
ATOM   3950  HE1 PHE   310      53.250  51.980  44.880  1.00  0.00            
ATOM   3951  CZ  PHE   310      51.890  50.810  43.730  1.00  0.00            
ATOM   3952  HZ  PHE   310      51.800  51.530  42.930  1.00  0.00            
ATOM   3953  CD2 PHE   310      51.300  48.640  44.540  1.00  0.00            
ATOM   3954  HD2 PHE   310      50.860  47.670  44.410  1.00  0.00            
ATOM   3955  CE2 PHE   310      51.130  49.660  43.630  1.00  0.00            
ATOM   3956  HE2 PHE   310      50.420  49.620  42.820  1.00  0.00            
ATOM   3957  C   PHE   310      53.810  47.020  48.470  1.00  0.00            
ATOM   3958  O   PHE   310      53.930  47.720  49.470  1.00  0.00            
ATOM   3959  N   SER   311      53.830  45.680  48.570  1.00  0.00            
ATOM   3960  HN  SER   311      53.640  45.170  47.730  1.00  0.00            
ATOM   3961  CA  SER   311      53.990  44.950  49.790  1.00  0.00            
ATOM   3962  HA  SER   311      53.190  45.160  50.490  1.00  0.00            
ATOM   3963  CB  SER   311      53.890  43.440  49.490  1.00  0.00            
ATOM   3964  HB1 SER   311      54.010  42.870  50.430  1.00  0.00            
ATOM   3965  HB2 SER   311      54.640  43.060  48.760  1.00  0.00            
ATOM   3966  OG  SER   311      52.630  43.030  48.970  1.00  0.00            
ATOM   3967  HG1 SER   311      52.560  43.380  48.080  1.00  0.00            
ATOM   3968  C   SER   311      55.290  45.100  50.480  1.00  0.00            
ATOM   3969  O   SER   311      55.420  45.120  51.710  1.00  0.00            
ATOM   3970  N   ALA   312      56.380  45.090  49.700  1.00  0.00            
ATOM   3971  HN  ALA   312      56.230  44.780  48.760  1.00  0.00            
ATOM   3972  CA  ALA   312      57.730  45.150  50.170  1.00  0.00            
ATOM   3973  HA  ALA   312      57.880  44.370  50.900  1.00  0.00            
ATOM   3974  CB  ALA   312      58.700  45.000  48.980  1.00  0.00            
ATOM   3975  HB1 ALA   312      58.640  43.950  48.620  1.00  0.00            
ATOM   3976  HB2 ALA   312      59.780  45.150  49.200  1.00  0.00            
ATOM   3977  HB3 ALA   312      58.410  45.650  48.130  1.00  0.00            
ATOM   3978  C   ALA   312      58.030  46.460  50.810  1.00  0.00            
ATOM   3979  O   ALA   312      58.610  46.450  51.900  1.00  0.00            
ATOM   3980  N   ILE   313      57.590  47.630  50.310  1.00  0.00            
ATOM   3981  HN  ILE   313      57.260  47.530  49.380  1.00  0.00            
ATOM   3982  CA  ILE   313      57.710  48.930  50.900  1.00  0.00            
ATOM   3983  HA  ILE   313      58.690  48.900  51.340  1.00  0.00            
ATOM   3984  CB  ILE   313      57.720  50.030  49.880  1.00  0.00            
ATOM   3985  HB  ILE   313      58.160  50.920  50.370  1.00  0.00            
ATOM   3986  CG2 ILE   313      58.740  49.750  48.760  1.00  0.00            
ATOM   3987 HG21 ILE   313      58.820  50.630  48.090  1.00  0.00            
ATOM   3988 HG22 ILE   313      58.390  48.900  48.150  1.00  0.00            
ATOM   3989 HG23 ILE   313      59.730  49.390  49.120  1.00  0.00            
ATOM   3990  CG1 ILE   313      56.320  50.280  49.280  1.00  0.00            
ATOM   3991 HG11 ILE   313      55.570  50.420  50.080  1.00  0.00            
ATOM   3992 HG12 ILE   313      55.990  49.460  48.620  1.00  0.00            
ATOM   3993  CD  ILE   313      56.270  51.530  48.400  1.00  0.00            
ATOM   3994  HD1 ILE   313      56.980  51.580  47.550  1.00  0.00            
ATOM   3995  HD2 ILE   313      56.590  52.430  48.970  1.00  0.00            
ATOM   3996  HD3 ILE   313      55.230  51.550  48.010  1.00  0.00            
ATOM   3997  C   ILE   313      56.760  49.180  52.020  1.00  0.00            
ATOM   3998  O   ILE   313      57.220  49.750  53.010  1.00  0.00            
ATOM   3999  N   LEU   314      55.500  48.710  51.970  1.00  0.00            
ATOM   4000  HN  LEU   314      55.070  48.390  51.130  1.00  0.00            
ATOM   4001  CA  LEU   314      54.600  48.640  53.080  1.00  0.00            
ATOM   4002  HA  LEU   314      54.250  49.640  53.280  1.00  0.00            
ATOM   4003  CB  LEU   314      53.350  47.820  52.720  1.00  0.00            
ATOM   4004  HB1 LEU   314      53.660  46.770  52.520  1.00  0.00            
ATOM   4005  HB2 LEU   314      52.910  48.230  51.780  1.00  0.00            
ATOM   4006  CG  LEU   314      52.220  47.860  53.760  1.00  0.00            
ATOM   4007  HG  LEU   314      52.430  47.250  54.670  1.00  0.00            
ATOM   4008  CD1 LEU   314      51.810  49.250  54.270  1.00  0.00            
ATOM   4009 HD11 LEU   314      51.820  49.910  53.380  1.00  0.00            
ATOM   4010 HD12 LEU   314      52.590  49.570  55.000  1.00  0.00            
ATOM   4011 HD13 LEU   314      50.790  49.220  54.700  1.00  0.00            
ATOM   4012  CD2 LEU   314      51.010  47.250  53.030  1.00  0.00            
ATOM   4013 HD21 LEU   314      50.770  47.870  52.130  1.00  0.00            
ATOM   4014 HD22 LEU   314      50.130  47.240  53.700  1.00  0.00            
ATOM   4015 HD23 LEU   314      51.220  46.210  52.700  1.00  0.00            
ATOM   4016  C   LEU   314      55.220  48.150  54.340  1.00  0.00            
ATOM   4017  O   LEU   314      55.240  48.790  55.390  1.00  0.00            
ATOM   4018  N   LEU   315      55.800  46.940  54.240  1.00  0.00            
ATOM   4019  HN  LEU   315      55.750  46.490  53.350  1.00  0.00            
ATOM   4020  CA  LEU   315      56.200  46.230  55.410  1.00  0.00            
ATOM   4021  HA  LEU   315      55.610  46.430  56.290  1.00  0.00            
ATOM   4022  CB  LEU   315      56.390  44.740  55.090  1.00  0.00            
ATOM   4023  HB1 LEU   315      57.040  44.510  54.220  1.00  0.00            
ATOM   4024  HB2 LEU   315      55.360  44.430  54.830  1.00  0.00            
ATOM   4025  CG  LEU   315      56.760  43.850  56.290  1.00  0.00            
ATOM   4026  HG  LEU   315      57.820  44.070  56.570  1.00  0.00            
ATOM   4027  CD1 LEU   315      55.940  44.090  57.570  1.00  0.00            
ATOM   4028 HD11 LEU   315      56.180  45.070  58.020  1.00  0.00            
ATOM   4029 HD12 LEU   315      56.270  43.280  58.260  1.00  0.00            
ATOM   4030 HD13 LEU   315      54.850  43.920  57.390  1.00  0.00            
ATOM   4031  CD2 LEU   315      56.720  42.380  55.860  1.00  0.00            
ATOM   4032 HD21 LEU   315      57.240  42.340  54.880  1.00  0.00            
ATOM   4033 HD22 LEU   315      55.710  41.920  55.760  1.00  0.00            
ATOM   4034 HD23 LEU   315      57.330  41.800  56.590  1.00  0.00            
ATOM   4035  C   LEU   315      57.570  46.700  55.770  1.00  0.00            
ATOM   4036  O   LEU   315      57.930  46.910  56.930  1.00  0.00            
ATOM   4037  N   ALA   316      58.480  46.890  54.800  1.00  0.00            
ATOM   4038  HN  ALA   316      58.230  46.580  53.890  1.00  0.00            
ATOM   4039  CA  ALA   316      59.790  47.400  55.060  1.00  0.00            
ATOM   4040  HA  ALA   316      60.290  46.840  55.840  1.00  0.00            
ATOM   4041  CB  ALA   316      60.760  47.260  53.870  1.00  0.00            
ATOM   4042  HB1 ALA   316      61.830  47.290  54.140  1.00  0.00            
ATOM   4043  HB2 ALA   316      60.590  48.170  53.250  1.00  0.00            
ATOM   4044  HB3 ALA   316      60.440  46.430  53.200  1.00  0.00            
ATOM   4045  C   ALA   316      59.950  48.780  55.600  1.00  0.00            
ATOM   4046  O   ALA   316      60.930  49.120  56.250  1.00  0.00            
ATOM   4047  N   GLY   317      58.920  49.590  55.330  1.00  0.00            
ATOM   4048  HN  GLY   317      58.100  49.190  54.930  1.00  0.00            
ATOM   4049  CA  GLY   317      58.750  50.920  55.840  1.00  0.00            
ATOM   4050  HA1 GLY   317      57.890  51.350  55.350  1.00  0.00            
ATOM   4051  HA2 GLY   317      59.710  51.430  55.760  1.00  0.00            
ATOM   4052  C   GLY   317      58.480  50.840  57.300  1.00  0.00            
ATOM   4053  O   GLY   317      59.020  51.570  58.140  1.00  0.00            
ATOM   4054  N   GLY   318      57.690  49.850  57.740  1.00  0.00            
ATOM   4055  HN  GLY   318      57.320  49.250  57.030  1.00  0.00            
ATOM   4056  CA  GLY   318      57.490  49.520  59.110  1.00  0.00            
ATOM   4057  HA1 GLY   318      56.770  48.710  59.110  1.00  0.00            
ATOM   4058  HA2 GLY   318      57.160  50.390  59.660  1.00  0.00            
ATOM   4059  C   GLY   318      58.690  49.020  59.830  1.00  0.00            
ATOM   4060  O   GLY   318      58.930  49.430  60.970  1.00  0.00            
ATOM   4061  N   VAL   319      59.520  48.210  59.150  1.00  0.00            
ATOM   4062  HN  VAL   319      59.250  48.020  58.210  1.00  0.00            
ATOM   4063  CA  VAL   319      60.810  47.810  59.630  1.00  0.00            
ATOM   4064  HA  VAL   319      60.730  47.350  60.610  1.00  0.00            
ATOM   4065  CB  VAL   319      61.430  46.740  58.780  1.00  0.00            
ATOM   4066  HB  VAL   319      61.780  47.230  57.850  1.00  0.00            
ATOM   4067  CG1 VAL   319      62.670  46.170  59.490  1.00  0.00            
ATOM   4068 HG11 VAL   319      63.230  45.430  58.880  1.00  0.00            
ATOM   4069 HG12 VAL   319      62.320  45.800  60.470  1.00  0.00            
ATOM   4070 HG13 VAL   319      63.370  46.990  59.770  1.00  0.00            
ATOM   4071  CG2 VAL   319      60.530  45.510  58.580  1.00  0.00            
ATOM   4072 HG21 VAL   319      60.910  45.000  57.670  1.00  0.00            
ATOM   4073 HG22 VAL   319      59.470  45.770  58.350  1.00  0.00            
ATOM   4074 HG23 VAL   319      60.390  44.850  59.460  1.00  0.00            
ATOM   4075  C   VAL   319      61.720  48.960  59.900  1.00  0.00            
ATOM   4076  O   VAL   319      62.300  49.010  60.980  1.00  0.00            
ATOM   4077  N   MET   320      61.810  49.920  58.960  1.00  0.00            
ATOM   4078  HN  MET   320      61.430  49.720  58.060  1.00  0.00            
ATOM   4079  CA  MET   320      62.460  51.180  59.070  1.00  0.00            
ATOM   4080  HA  MET   320      63.440  50.970  59.480  1.00  0.00            
ATOM   4081  CB  MET   320      62.560  51.880  57.700  1.00  0.00            
ATOM   4082  HB1 MET   320      62.790  52.930  57.980  1.00  0.00            
ATOM   4083  HB2 MET   320      61.550  51.820  57.250  1.00  0.00            
ATOM   4084  CG  MET   320      63.730  51.400  56.830  1.00  0.00            
ATOM   4085  HG1 MET   320      63.730  51.900  55.840  1.00  0.00            
ATOM   4086  HG2 MET   320      63.550  50.340  56.570  1.00  0.00            
ATOM   4087  SD  MET   320      65.390  51.450  57.570  1.00  0.00            
ATOM   4088  CE  MET   320      65.380  53.270  57.620  1.00  0.00            
ATOM   4089  HE1 MET   320      66.370  53.630  57.980  1.00  0.00            
ATOM   4090  HE2 MET   320      64.610  53.700  58.300  1.00  0.00            
ATOM   4091  HE3 MET   320      65.050  53.660  56.640  1.00  0.00            
ATOM   4092  C   MET   320      61.970  52.090  60.150  1.00  0.00            
ATOM   4093  O   MET   320      62.770  52.630  60.910  1.00  0.00            
ATOM   4094  N   PHE   321      60.650  52.300  60.310  1.00  0.00            
ATOM   4095  HN  PHE   321      59.970  51.980  59.660  1.00  0.00            
ATOM   4096  CA  PHE   321      60.110  53.170  61.310  1.00  0.00            
ATOM   4097  HA  PHE   321      60.640  54.110  61.230  1.00  0.00            
ATOM   4098  CB  PHE   321      58.610  53.460  61.100  1.00  0.00            
ATOM   4099  HB1 PHE   321      57.940  52.610  61.330  1.00  0.00            
ATOM   4100  HB2 PHE   321      58.370  53.710  60.050  1.00  0.00            
ATOM   4101  CG  PHE   321      58.180  54.730  61.750  1.00  0.00            
ATOM   4102  CD1 PHE   321      58.690  55.900  61.230  1.00  0.00            
ATOM   4103  HD1 PHE   321      59.400  55.950  60.430  1.00  0.00            
ATOM   4104  CE1 PHE   321      58.290  57.100  61.770  1.00  0.00            
ATOM   4105  HE1 PHE   321      58.670  58.000  61.320  1.00  0.00            
ATOM   4106  CZ  PHE   321      57.540  57.110  62.920  1.00  0.00            
ATOM   4107  HZ  PHE   321      57.460  58.070  63.410  1.00  0.00            
ATOM   4108  CD2 PHE   321      57.450  54.740  62.920  1.00  0.00            
ATOM   4109  HD2 PHE   321      57.170  53.820  63.400  1.00  0.00            
ATOM   4110  CE2 PHE   321      57.110  55.940  63.500  1.00  0.00            
ATOM   4111  HE2 PHE   321      56.650  55.850  64.480  1.00  0.00            
ATOM   4112  C   PHE   321      60.330  52.620  62.670  1.00  0.00            
ATOM   4113  O   PHE   321      60.640  53.300  63.650  1.00  0.00            
ATOM   4114  N   SER   322      60.230  51.300  62.920  1.00  0.00            
ATOM   4115  HN  SER   322      59.870  50.670  62.230  1.00  0.00            
ATOM   4116  CA  SER   322      60.520  50.640  64.150  1.00  0.00            
ATOM   4117  HA  SER   322      59.930  51.270  64.810  1.00  0.00            
ATOM   4118  CB  SER   322      59.960  49.210  64.320  1.00  0.00            
ATOM   4119  HB1 SER   322      58.860  49.320  64.220  1.00  0.00            
ATOM   4120  HB2 SER   322      60.190  48.800  65.330  1.00  0.00            
ATOM   4121  OG  SER   322      60.300  48.290  63.300  1.00  0.00            
ATOM   4122  HG1 SER   322      59.910  48.430  62.430  1.00  0.00            
ATOM   4123  C   SER   322      61.880  50.710  64.740  1.00  0.00            
ATOM   4124  O   SER   322      62.180  51.050  65.890  1.00  0.00            
ATOM   4125  N   LEU   323      62.840  50.430  63.850  1.00  0.00            
ATOM   4126  HN  LEU   323      62.550  50.130  62.950  1.00  0.00            
ATOM   4127  CA  LEU   323      64.270  50.420  64.000  1.00  0.00            
ATOM   4128  HA  LEU   323      64.460  49.810  64.880  1.00  0.00            
ATOM   4129  CB  LEU   323      64.990  50.050  62.700  1.00  0.00            
ATOM   4130  HB1 LEU   323      64.780  50.810  61.910  1.00  0.00            
ATOM   4131  HB2 LEU   323      64.590  49.080  62.350  1.00  0.00            
ATOM   4132  CG  LEU   323      66.530  50.030  62.720  1.00  0.00            
ATOM   4133  HG  LEU   323      66.970  50.980  63.080  1.00  0.00            
ATOM   4134  CD1 LEU   323      67.120  48.900  63.580  1.00  0.00            
ATOM   4135 HD11 LEU   323      68.190  48.750  63.340  1.00  0.00            
ATOM   4136 HD12 LEU   323      66.660  47.910  63.360  1.00  0.00            
ATOM   4137 HD13 LEU   323      67.010  49.100  64.660  1.00  0.00            
ATOM   4138  CD2 LEU   323      67.070  50.010  61.280  1.00  0.00            
ATOM   4139 HD21 LEU   323      66.830  50.890  60.640  1.00  0.00            
ATOM   4140 HD22 LEU   323      66.630  49.130  60.760  1.00  0.00            
ATOM   4141 HD23 LEU   323      68.180  49.900  61.270  1.00  0.00            
ATOM   4142  C   LEU   323      64.770  51.770  64.370  1.00  0.00            
ATOM   4143  O   LEU   323      65.550  51.860  65.320  1.00  0.00            
ATOM   4144  N   THR   324      64.250  52.820  63.710  1.00  0.00            
ATOM   4145  HN  THR   324      63.440  52.800  63.130  1.00  0.00            
ATOM   4146  CA  THR   324      64.720  54.140  63.970  1.00  0.00            
ATOM   4147  HA  THR   324      65.800  54.180  63.930  1.00  0.00            
ATOM   4148  CB  THR   324      64.370  55.140  62.900  1.00  0.00            
ATOM   4149  HB  THR   324      64.500  56.210  63.160  1.00  0.00            
ATOM   4150  OG1 THR   324      62.960  55.100  62.710  1.00  0.00            
ATOM   4151  HG1 THR   324      62.900  54.540  61.930  1.00  0.00            
ATOM   4152  CG2 THR   324      65.000  54.870  61.520  1.00  0.00            
ATOM   4153 HG21 THR   324      64.740  55.620  60.750  1.00  0.00            
ATOM   4154 HG22 THR   324      64.690  53.850  61.200  1.00  0.00            
ATOM   4155 HG23 THR   324      66.100  54.850  61.610  1.00  0.00            
ATOM   4156  C   THR   324      64.350  54.530  65.360  1.00  0.00            
ATOM   4157  O   THR   324      65.130  55.020  66.180  1.00  0.00            
ATOM   4158  N   VAL   325      63.110  54.250  65.790  1.00  0.00            
ATOM   4159  HN  VAL   325      62.460  53.810  65.170  1.00  0.00            
ATOM   4160  CA  VAL   325      62.720  54.440  67.150  1.00  0.00            
ATOM   4161  HA  VAL   325      62.810  55.500  67.340  1.00  0.00            
ATOM   4162  CB  VAL   325      61.260  54.090  67.210  1.00  0.00            
ATOM   4163  HB  VAL   325      61.050  53.130  66.710  1.00  0.00            
ATOM   4164  CG1 VAL   325      60.640  53.930  68.610  1.00  0.00            
ATOM   4165 HG11 VAL   325      59.550  53.760  68.530  1.00  0.00            
ATOM   4166 HG12 VAL   325      60.830  54.790  69.290  1.00  0.00            
ATOM   4167 HG13 VAL   325      61.010  53.010  69.110  1.00  0.00            
ATOM   4168  CG2 VAL   325      60.440  55.230  66.580  1.00  0.00            
ATOM   4169 HG21 VAL   325      59.380  55.150  66.900  1.00  0.00            
ATOM   4170 HG22 VAL   325      60.740  55.230  65.510  1.00  0.00            
ATOM   4171 HG23 VAL   325      60.800  56.180  67.030  1.00  0.00            
ATOM   4172  C   VAL   325      63.460  53.720  68.230  1.00  0.00            
ATOM   4173  O   VAL   325      63.940  54.290  69.200  1.00  0.00            
ATOM   4174  N   CYS   326      63.700  52.400  68.070  1.00  0.00            
ATOM   4175  HN  CYS   326      63.430  51.980  67.210  1.00  0.00            
ATOM   4176  CA  CYS   326      64.460  51.650  69.020  1.00  0.00            
ATOM   4177  HA  CYS   326      64.000  51.700  70.000  1.00  0.00            
ATOM   4178  CB  CYS   326      64.560  50.190  68.560  1.00  0.00            
ATOM   4179  HB1 CYS   326      65.220  49.600  69.230  1.00  0.00            
ATOM   4180  HB2 CYS   326      64.990  50.200  67.530  1.00  0.00            
ATOM   4181  SG  CYS   326      62.940  49.380  68.600  1.00  0.00            
ATOM   4182  HG1 CYS   326      62.520  50.210  67.660  1.00  0.00            
ATOM   4183  C   CYS   326      65.880  52.070  69.140  1.00  0.00            
ATOM   4184  O   CYS   326      66.420  52.040  70.250  1.00  0.00            
ATOM   4185  N   ILE   327      66.620  52.440  68.080  1.00  0.00            
ATOM   4186  HN  ILE   327      66.210  52.440  67.170  1.00  0.00            
ATOM   4187  CA  ILE   327      67.920  53.000  68.240  1.00  0.00            
ATOM   4188  HA  ILE   327      68.500  52.350  68.880  1.00  0.00            
ATOM   4189  CB  ILE   327      68.670  53.190  66.950  1.00  0.00            
ATOM   4190  HB  ILE   327      68.230  54.020  66.360  1.00  0.00            
ATOM   4191  CG2 ILE   327      70.120  53.580  67.300  1.00  0.00            
ATOM   4192 HG21 ILE   327      70.560  52.940  68.090  1.00  0.00            
ATOM   4193 HG22 ILE   327      70.240  54.650  67.580  1.00  0.00            
ATOM   4194 HG23 ILE   327      70.660  53.500  66.330  1.00  0.00            
ATOM   4195  CG1 ILE   327      68.700  51.930  66.070  1.00  0.00            
ATOM   4196 HG11 ILE   327      67.830  51.240  66.130  1.00  0.00            
ATOM   4197 HG12 ILE   327      69.570  51.290  66.340  1.00  0.00            
ATOM   4198  CD  ILE   327      68.830  52.280  64.590  1.00  0.00            
ATOM   4199  HD1 ILE   327      67.930  52.830  64.230  1.00  0.00            
ATOM   4200  HD2 ILE   327      68.990  51.310  64.070  1.00  0.00            
ATOM   4201  HD3 ILE   327      69.770  52.860  64.500  1.00  0.00            
ATOM   4202  C   ILE   327      67.840  54.320  68.910  1.00  0.00            
ATOM   4203  O   ILE   327      68.580  54.550  69.860  1.00  0.00            
ATOM   4204  N   GLY   328      66.920  55.200  68.470  1.00  0.00            
ATOM   4205  HN  GLY   328      66.260  54.890  67.790  1.00  0.00            
ATOM   4206  CA  GLY   328      66.790  56.550  68.940  1.00  0.00            
ATOM   4207  HA1 GLY   328      66.000  56.990  68.350  1.00  0.00            
ATOM   4208  HA2 GLY   328      67.730  57.080  68.830  1.00  0.00            
ATOM   4209  C   GLY   328      66.520  56.730  70.390  1.00  0.00            
ATOM   4210  O   GLY   328      67.140  57.560  71.050  1.00  0.00            
ATOM   4211  N   LEU   329      65.610  55.920  70.960  1.00  0.00            
ATOM   4212  HN  LEU   329      65.160  55.290  70.330  1.00  0.00            
ATOM   4213  CA  LEU   329      65.090  56.070  72.290  1.00  0.00            
ATOM   4214  HA  LEU   329      65.200  57.100  72.590  1.00  0.00            
ATOM   4215  CB  LEU   329      63.580  55.850  72.460  1.00  0.00            
ATOM   4216  HB1 LEU   329      63.300  56.150  73.500  1.00  0.00            
ATOM   4217  HB2 LEU   329      63.340  54.780  72.270  1.00  0.00            
ATOM   4218  CG  LEU   329      62.700  56.560  71.430  1.00  0.00            
ATOM   4219  HG  LEU   329      63.010  56.230  70.410  1.00  0.00            
ATOM   4220  CD1 LEU   329      61.220  56.180  71.610  1.00  0.00            
ATOM   4221 HD11 LEU   329      61.040  55.090  71.530  1.00  0.00            
ATOM   4222 HD12 LEU   329      60.550  56.630  70.850  1.00  0.00            
ATOM   4223 HD13 LEU   329      60.900  56.500  72.630  1.00  0.00            
ATOM   4224  CD2 LEU   329      62.770  58.090  71.520  1.00  0.00            
ATOM   4225 HD21 LEU   329      63.850  58.380  71.530  1.00  0.00            
ATOM   4226 HD22 LEU   329      62.510  58.390  72.560  1.00  0.00            
ATOM   4227 HD23 LEU   329      62.090  58.590  70.790  1.00  0.00            
ATOM   4228  C   LEU   329      65.990  55.290  73.180  1.00  0.00            
ATOM   4229  O   LEU   329      66.070  55.580  74.370  1.00  0.00            
ATOM   4230  N   TYR   330      66.680  54.200  72.800  1.00  0.00            
ATOM   4231  HN  TYR   330      66.500  53.820  71.900  1.00  0.00            
ATOM   4232  CA  TYR   330      67.840  53.690  73.460  1.00  0.00            
ATOM   4233  HA  TYR   330      67.520  53.460  74.470  1.00  0.00            
ATOM   4234  CB  TYR   330      68.390  52.460  72.720  1.00  0.00            
ATOM   4235  HB1 TYR   330      68.900  52.760  71.780  1.00  0.00            
ATOM   4236  HB2 TYR   330      67.500  51.810  72.570  1.00  0.00            
ATOM   4237  CG  TYR   330      69.380  51.640  73.470  1.00  0.00            
ATOM   4238  CD1 TYR   330      70.700  51.660  73.070  1.00  0.00            
ATOM   4239  HD1 TYR   330      70.950  52.330  72.260  1.00  0.00            
ATOM   4240  CE1 TYR   330      71.610  50.800  73.640  1.00  0.00            
ATOM   4241  HE1 TYR   330      72.550  50.640  73.120  1.00  0.00            
ATOM   4242  CZ  TYR   330      71.270  50.040  74.730  1.00  0.00            
ATOM   4243  OH  TYR   330      72.030  48.950  75.210  1.00  0.00            
ATOM   4244  HH  TYR   330      71.540  48.530  75.920  1.00  0.00            
ATOM   4245  CD2 TYR   330      69.000  50.850  74.530  1.00  0.00            
ATOM   4246  HD2 TYR   330      67.980  50.900  74.880  1.00  0.00            
ATOM   4247  CE2 TYR   330      69.960  50.060  75.130  1.00  0.00            
ATOM   4248  HE2 TYR   330      69.600  49.320  75.830  1.00  0.00            
ATOM   4249  C   TYR   330      68.940  54.660  73.730  1.00  0.00            
ATOM   4250  O   TYR   330      69.610  54.760  74.760  1.00  0.00            
ATOM   4251  N   VAL   331      69.220  55.480  72.700  1.00  0.00            
ATOM   4252  HN  VAL   331      68.840  55.150  71.850  1.00  0.00            
ATOM   4253  CA  VAL   331      70.080  56.620  72.790  1.00  0.00            
ATOM   4254  HA  VAL   331      71.000  56.340  73.260  1.00  0.00            
ATOM   4255  CB  VAL   331      70.450  57.090  71.410  1.00  0.00            
ATOM   4256  HB  VAL   331      69.520  57.170  70.800  1.00  0.00            
ATOM   4257  CG1 VAL   331      71.100  58.480  71.430  1.00  0.00            
ATOM   4258 HG11 VAL   331      70.530  59.350  71.820  1.00  0.00            
ATOM   4259 HG12 VAL   331      71.410  58.820  70.420  1.00  0.00            
ATOM   4260 HG13 VAL   331      72.050  58.380  71.990  1.00  0.00            
ATOM   4261  CG2 VAL   331      71.360  56.080  70.690  1.00  0.00            
ATOM   4262 HG21 VAL   331      70.780  55.170  70.420  1.00  0.00            
ATOM   4263 HG22 VAL   331      72.180  55.720  71.340  1.00  0.00            
ATOM   4264 HG23 VAL   331      71.810  56.500  69.760  1.00  0.00            
ATOM   4265  C   VAL   331      69.670  57.770  73.650  1.00  0.00            
ATOM   4266  O   VAL   331      70.390  58.080  74.590  1.00  0.00            
ATOM   4267  N   GLN   332      68.410  58.240  73.550  1.00  0.00            
ATOM   4268  HN  GLN   332      67.760  57.850  72.900  1.00  0.00            
ATOM   4269  CA  GLN   332      67.900  59.270  74.400  1.00  0.00            
ATOM   4270  HA  GLN   332      68.550  60.120  74.280  1.00  0.00            
ATOM   4271  CB  GLN   332      66.500  59.640  73.870  1.00  0.00            
ATOM   4272  HB1 GLN   332      65.880  60.260  74.550  1.00  0.00            
ATOM   4273  HB2 GLN   332      65.920  58.700  73.760  1.00  0.00            
ATOM   4274  CG  GLN   332      66.420  60.410  72.550  1.00  0.00            
ATOM   4275  HG1 GLN   332      65.390  60.760  72.350  1.00  0.00            
ATOM   4276  HG2 GLN   332      66.810  59.720  71.770  1.00  0.00            
ATOM   4277  CD  GLN   332      67.440  61.540  72.550  1.00  0.00            
ATOM   4278  OE1 GLN   332      68.260  61.610  71.640  1.00  0.00            
ATOM   4279  NE2 GLN   332      67.400  62.380  73.620  1.00  0.00            
ATOM   4280 HE21 GLN   332      66.620  62.340  74.250  1.00  0.00            
ATOM   4281 HE22 GLN   332      68.100  63.090  73.610  1.00  0.00            
ATOM   4282  C   GLN   332      67.840  59.020  75.860  1.00  0.00            
ATOM   4283  O   GLN   332      68.190  59.840  76.710  1.00  0.00            
ATOM   4284  N   ASP   333      67.350  57.810  76.200  1.00  0.00            
ATOM   4285  HN  ASP   333      67.030  57.200  75.470  1.00  0.00            
ATOM   4286  CA  ASP   333      67.200  57.430  77.570  1.00  0.00            
ATOM   4287  HA  ASP   333      67.120  58.320  78.170  1.00  0.00            
ATOM   4288  CB  ASP   333      65.870  56.690  77.780  1.00  0.00            
ATOM   4289  HB1 ASP   333      65.840  56.300  78.820  1.00  0.00            
ATOM   4290  HB2 ASP   333      65.760  55.820  77.100  1.00  0.00            
ATOM   4291  CG  ASP   333      64.650  57.610  77.760  1.00  0.00            
ATOM   4292  OD1 ASP   333      63.630  57.070  77.260  1.00  0.00            
ATOM   4293  OD2 ASP   333      64.700  58.750  78.300  1.00  0.00            
ATOM   4294  C   ASP   333      68.300  56.600  78.120  1.00  0.00            
ATOM   4295  O   ASP   333      68.980  56.960  79.080  1.00  0.00            
ATOM   4296  N   ILE   334      68.350  55.350  77.630  1.00  0.00            
ATOM   4297  HN  ILE   334      67.660  54.960  77.020  1.00  0.00            
ATOM   4298  CA  ILE   334      69.220  54.350  78.180  1.00  0.00            
ATOM   4299  HA  ILE   334      68.950  54.130  79.210  1.00  0.00            
ATOM   4300  CB  ILE   334      68.800  53.010  77.650  1.00  0.00            
ATOM   4301  HB  ILE   334      68.910  53.130  76.550  1.00  0.00            
ATOM   4302  CG2 ILE   334      69.820  51.950  78.100  1.00  0.00            
ATOM   4303 HG21 ILE   334      69.550  50.900  77.830  1.00  0.00            
ATOM   4304 HG22 ILE   334      70.000  51.860  79.200  1.00  0.00            
ATOM   4305 HG23 ILE   334      70.790  52.150  77.600  1.00  0.00            
ATOM   4306  CG1 ILE   334      67.390  52.560  78.050  1.00  0.00            
ATOM   4307 HG11 ILE   334      67.180  51.560  77.610  1.00  0.00            
ATOM   4308 HG12 ILE   334      66.720  53.350  77.670  1.00  0.00            
ATOM   4309  CD  ILE   334      67.190  52.390  79.560  1.00  0.00            
ATOM   4310  HD1 ILE   334      66.120  52.120  79.660  1.00  0.00            
ATOM   4311  HD2 ILE   334      67.480  53.330  80.060  1.00  0.00            
ATOM   4312  HD3 ILE   334      67.750  51.490  79.900  1.00  0.00            
ATOM   4313  C   ILE   334      70.680  54.570  78.060  1.00  0.00            
ATOM   4314  O   ILE   334      71.430  54.340  79.010  1.00  0.00            
ATOM   4315  N   LEU   335      71.240  55.040  76.930  1.00  0.00            
ATOM   4316  HN  LEU   335      70.760  55.100  76.060  1.00  0.00            
ATOM   4317  CA  LEU   335      72.520  55.680  76.920  1.00  0.00            
ATOM   4318  HA  LEU   335      73.160  55.120  77.580  1.00  0.00            
ATOM   4319  CB  LEU   335      73.210  55.670  75.540  1.00  0.00            
ATOM   4320  HB1 LEU   335      74.190  56.170  75.660  1.00  0.00            
ATOM   4321  HB2 LEU   335      72.710  56.300  74.780  1.00  0.00            
ATOM   4322  CG  LEU   335      73.250  54.290  74.870  1.00  0.00            
ATOM   4323  HG  LEU   335      72.200  54.010  74.670  1.00  0.00            
ATOM   4324  CD1 LEU   335      73.980  54.430  73.520  1.00  0.00            
ATOM   4325 HD11 LEU   335      73.650  55.380  73.040  1.00  0.00            
ATOM   4326 HD12 LEU   335      73.830  53.670  72.720  1.00  0.00            
ATOM   4327 HD13 LEU   335      75.060  54.560  73.740  1.00  0.00            
ATOM   4328  CD2 LEU   335      73.940  53.170  75.670  1.00  0.00            
ATOM   4329 HD21 LEU   335      73.330  52.850  76.540  1.00  0.00            
ATOM   4330 HD22 LEU   335      74.990  53.460  75.900  1.00  0.00            
ATOM   4331 HD23 LEU   335      73.960  52.250  75.040  1.00  0.00            
ATOM   4332  C   LEU   335      72.600  57.070  77.440  1.00  0.00            
ATOM   4333  O   LEU   335      73.640  57.490  77.940  1.00  0.00            
ATOM   4334  N   GLY   336      71.480  57.800  77.290  1.00  0.00            
ATOM   4335  HN  GLY   336      70.760  57.360  76.760  1.00  0.00            
ATOM   4336  CA  GLY   336      71.230  59.080  77.890  1.00  0.00            
ATOM   4337  HA1 GLY   336      71.460  59.130  78.940  1.00  0.00            
ATOM   4338  HA2 GLY   336      70.190  59.340  77.830  1.00  0.00            
ATOM   4339  C   GLY   336      71.870  60.270  77.250  1.00  0.00            
ATOM   4340  O   GLY   336      72.180  61.240  77.940  1.00  0.00            
ATOM   4341  N   TYR   337      72.050  60.280  75.920  1.00  0.00            
ATOM   4342  HN  TYR   337      71.660  59.550  75.360  1.00  0.00            
ATOM   4343  CA  TYR   337      72.540  61.400  75.190  1.00  0.00            
ATOM   4344  HA  TYR   337      73.330  61.800  75.810  1.00  0.00            
ATOM   4345  CB  TYR   337      73.090  61.040  73.800  1.00  0.00            
ATOM   4346  HB1 TYR   337      73.530  61.950  73.320  1.00  0.00            
ATOM   4347  HB2 TYR   337      72.230  60.740  73.160  1.00  0.00            
ATOM   4348  CG  TYR   337      74.150  60.000  73.670  1.00  0.00            
ATOM   4349  CD1 TYR   337      74.770  59.410  74.750  1.00  0.00            
ATOM   4350  HD1 TYR   337      74.730  59.770  75.770  1.00  0.00            
ATOM   4351  CE1 TYR   337      75.700  58.430  74.540  1.00  0.00            
ATOM   4352  HE1 TYR   337      76.060  57.880  75.400  1.00  0.00            
ATOM   4353  CZ  TYR   337      75.950  57.940  73.280  1.00  0.00            
ATOM   4354  OH  TYR   337      76.820  56.870  73.010  1.00  0.00            
ATOM   4355  HH  TYR   337      77.460  56.890  73.730  1.00  0.00            
ATOM   4356  CD2 TYR   337      74.480  59.590  72.400  1.00  0.00            
ATOM   4357  HD2 TYR   337      74.070  60.110  71.540  1.00  0.00            
ATOM   4358  CE2 TYR   337      75.250  58.470  72.220  1.00  0.00            
ATOM   4359  HE2 TYR   337      75.390  58.030  71.240  1.00  0.00            
ATOM   4360  C   TYR   337      71.500  62.450  75.010  1.00  0.00            
ATOM   4361  O   TYR   337      70.290  62.200  75.040  1.00  0.00            
ATOM   4362  N   SER   338      71.960  63.710  74.870  1.00  0.00            
ATOM   4363  HN  SER   338      72.910  63.990  74.950  1.00  0.00            
ATOM   4364  CA  SER   338      71.090  64.740  74.390  1.00  0.00            
ATOM   4365  HA  SER   338      70.180  64.730  74.950  1.00  0.00            
ATOM   4366  CB  SER   338      71.620  66.170  74.610  1.00  0.00            
ATOM   4367  HB1 SER   338      71.920  66.170  75.680  1.00  0.00            
ATOM   4368  HB2 SER   338      70.890  66.970  74.370  1.00  0.00            
ATOM   4369  OG  SER   338      72.790  66.490  73.870  1.00  0.00            
ATOM   4370  HG1 SER   338      73.440  65.910  74.280  1.00  0.00            
ATOM   4371  C   SER   338      70.780  64.470  72.960  1.00  0.00            
ATOM   4372  O   SER   338      71.480  63.810  72.200  1.00  0.00            
ATOM   4373  N   ALA   339      69.670  65.090  72.500  1.00  0.00            
ATOM   4374  HN  ALA   339      69.250  65.710  73.150  1.00  0.00            
ATOM   4375  CA  ALA   339      69.160  65.130  71.160  1.00  0.00            
ATOM   4376  HA  ALA   339      69.090  64.100  70.860  1.00  0.00            
ATOM   4377  CB  ALA   339      67.770  65.780  71.070  1.00  0.00            
ATOM   4378  HB1 ALA   339      67.740  66.810  71.490  1.00  0.00            
ATOM   4379  HB2 ALA   339      67.180  65.050  71.660  1.00  0.00            
ATOM   4380  HB3 ALA   339      67.240  65.710  70.100  1.00  0.00            
ATOM   4381  C   ALA   339      70.060  65.770  70.160  1.00  0.00            
ATOM   4382  O   ALA   339      70.170  65.290  69.040  1.00  0.00            
ATOM   4383  N   LEU   340      70.730  66.880  70.540  1.00  0.00            
ATOM   4384  HN  LEU   340      70.510  67.260  71.430  1.00  0.00            
ATOM   4385  CA  LEU   340      71.820  67.440  69.800  1.00  0.00            
ATOM   4386  HA  LEU   340      71.540  67.740  68.800  1.00  0.00            
ATOM   4387  CB  LEU   340      72.330  68.650  70.590  1.00  0.00            
ATOM   4388  HB1 LEU   340      72.520  68.270  71.610  1.00  0.00            
ATOM   4389  HB2 LEU   340      71.440  69.300  70.720  1.00  0.00            
ATOM   4390  CG  LEU   340      73.660  69.290  70.140  1.00  0.00            
ATOM   4391  HG  LEU   340      74.440  68.490  70.040  1.00  0.00            
ATOM   4392  CD1 LEU   340      73.600  70.050  68.810  1.00  0.00            
ATOM   4393 HD11 LEU   340      73.260  69.370  68.000  1.00  0.00            
ATOM   4394 HD12 LEU   340      74.580  70.520  68.610  1.00  0.00            
ATOM   4395 HD13 LEU   340      72.800  70.820  68.900  1.00  0.00            
ATOM   4396  CD2 LEU   340      74.140  70.340  71.160  1.00  0.00            
ATOM   4397 HD21 LEU   340      73.670  71.340  71.050  1.00  0.00            
ATOM   4398 HD22 LEU   340      75.230  70.490  71.020  1.00  0.00            
ATOM   4399 HD23 LEU   340      73.990  70.120  72.230  1.00  0.00            
ATOM   4400  C   LEU   340      72.930  66.470  69.600  1.00  0.00            
ATOM   4401  O   LEU   340      73.460  66.270  68.510  1.00  0.00            
ATOM   4402  N   ARG   341      73.420  65.870  70.700  1.00  0.00            
ATOM   4403  HN  ARG   341      72.900  66.060  71.530  1.00  0.00            
ATOM   4404  CA  ARG   341      74.520  64.960  70.820  1.00  0.00            
ATOM   4405  HA  ARG   341      75.380  65.510  70.490  1.00  0.00            
ATOM   4406  CB  ARG   341      74.840  64.420  72.230  1.00  0.00            
ATOM   4407  HB1 ARG   341      73.870  64.140  72.700  1.00  0.00            
ATOM   4408  HB2 ARG   341      75.190  65.320  72.770  1.00  0.00            
ATOM   4409  CG  ARG   341      75.760  63.210  72.380  1.00  0.00            
ATOM   4410  HG1 ARG   341      76.680  63.330  71.770  1.00  0.00            
ATOM   4411  HG2 ARG   341      75.300  62.240  72.100  1.00  0.00            
ATOM   4412  CD  ARG   341      76.190  63.130  73.850  1.00  0.00            
ATOM   4413  HD1 ARG   341      75.340  62.850  74.510  1.00  0.00            
ATOM   4414  HD2 ARG   341      76.560  64.130  74.140  1.00  0.00            
ATOM   4415  NE  ARG   341      77.260  62.100  73.870  1.00  0.00            
ATOM   4416  HE  ARG   341      77.650  61.720  73.040  1.00  0.00            
ATOM   4417  CZ  ARG   341      77.950  61.760  75.010  1.00  0.00            
ATOM   4418  NH1 ARG   341      77.840  62.360  76.230  1.00  0.00            
ATOM   4419 HH11 ARG   341      77.190  63.080  76.460  1.00  0.00            
ATOM   4420 HH12 ARG   341      78.600  62.080  76.810  1.00  0.00            
ATOM   4421  NH2 ARG   341      78.990  60.910  74.790  1.00  0.00            
ATOM   4422 HH21 ARG   341      79.320  60.760  73.860  1.00  0.00            
ATOM   4423 HH22 ARG   341      79.650  60.820  75.540  1.00  0.00            
ATOM   4424  C   ARG   341      74.340  63.810  69.890  1.00  0.00            
ATOM   4425  O   ARG   341      75.130  63.520  68.990  1.00  0.00            
ATOM   4426  N   ALA   342      73.170  63.150  69.980  1.00  0.00            
ATOM   4427  HN  ALA   342      72.460  63.460  70.610  1.00  0.00            
ATOM   4428  CA  ALA   342      72.780  62.120  69.070  1.00  0.00            
ATOM   4429  HA  ALA   342      73.500  61.320  69.090  1.00  0.00            
ATOM   4430  CB  ALA   342      71.420  61.540  69.490  1.00  0.00            
ATOM   4431  HB1 ALA   342      71.160  60.520  69.150  1.00  0.00            
ATOM   4432  HB2 ALA   342      70.550  62.200  69.250  1.00  0.00            
ATOM   4433  HB3 ALA   342      71.330  61.570  70.600  1.00  0.00            
ATOM   4434  C   ALA   342      72.660  62.440  67.620  1.00  0.00            
ATOM   4435  O   ALA   342      73.030  61.640  66.750  1.00  0.00            
ATOM   4436  N   GLY   343      72.130  63.620  67.250  1.00  0.00            
ATOM   4437  HN  GLY   343      71.810  64.310  67.890  1.00  0.00            
ATOM   4438  CA  GLY   343      72.000  64.140  65.920  1.00  0.00            
ATOM   4439  HA1 GLY   343      71.360  65.010  66.020  1.00  0.00            
ATOM   4440  HA2 GLY   343      71.430  63.370  65.440  1.00  0.00            
ATOM   4441  C   GLY   343      73.300  64.460  65.270  1.00  0.00            
ATOM   4442  O   GLY   343      73.430  64.400  64.040  1.00  0.00            
ATOM   4443  N   VAL   344      74.320  64.880  66.030  1.00  0.00            
ATOM   4444  HN  VAL   344      74.100  65.000  66.990  1.00  0.00            
ATOM   4445  CA  VAL   344      75.700  64.990  65.670  1.00  0.00            
ATOM   4446  HA  VAL   344      75.630  65.360  64.660  1.00  0.00            
ATOM   4447  CB  VAL   344      76.380  65.950  66.600  1.00  0.00            
ATOM   4448  HB  VAL   344      76.190  65.640  67.650  1.00  0.00            
ATOM   4449  CG1 VAL   344      77.900  65.940  66.360  1.00  0.00            
ATOM   4450 HG11 VAL   344      78.140  66.200  65.310  1.00  0.00            
ATOM   4451 HG12 VAL   344      78.460  65.030  66.640  1.00  0.00            
ATOM   4452 HG13 VAL   344      78.460  66.710  66.940  1.00  0.00            
ATOM   4453  CG2 VAL   344      75.970  67.420  66.360  1.00  0.00            
ATOM   4454 HG21 VAL   344      76.270  68.160  67.130  1.00  0.00            
ATOM   4455 HG22 VAL   344      74.860  67.490  66.390  1.00  0.00            
ATOM   4456 HG23 VAL   344      76.370  67.680  65.360  1.00  0.00            
ATOM   4457  C   VAL   344      76.330  63.650  65.550  1.00  0.00            
ATOM   4458  O   VAL   344      77.220  63.350  64.750  1.00  0.00            
ATOM   4459  N   GLY   345      75.800  62.620  66.230  1.00  0.00            
ATOM   4460  HN  GLY   345      74.950  62.730  66.750  1.00  0.00            
ATOM   4461  CA  GLY   345      76.340  61.300  66.190  1.00  0.00            
ATOM   4462  HA1 GLY   345      76.060  60.820  67.120  1.00  0.00            
ATOM   4463  HA2 GLY   345      77.420  61.350  66.160  1.00  0.00            
ATOM   4464  C   GLY   345      75.890  60.520  65.000  1.00  0.00            
ATOM   4465  O   GLY   345      76.550  59.560  64.600  1.00  0.00            
ATOM   4466  N   PHE   346      74.800  61.010  64.370  1.00  0.00            
ATOM   4467  HN  PHE   346      74.490  61.910  64.650  1.00  0.00            
ATOM   4468  CA  PHE   346      74.250  60.450  63.180  1.00  0.00            
ATOM   4469  HA  PHE   346      74.640  59.460  62.980  1.00  0.00            
ATOM   4470  CB  PHE   346      72.710  60.390  63.150  1.00  0.00            
ATOM   4471  HB1 PHE   346      72.380  59.940  62.190  1.00  0.00            
ATOM   4472  HB2 PHE   346      72.400  61.450  63.280  1.00  0.00            
ATOM   4473  CG  PHE   346      72.100  59.640  64.280  1.00  0.00            
ATOM   4474  CD1 PHE   346      72.650  58.470  64.730  1.00  0.00            
ATOM   4475  HD1 PHE   346      73.580  58.140  64.270  1.00  0.00            
ATOM   4476  CE1 PHE   346      72.090  57.660  65.690  1.00  0.00            
ATOM   4477  HE1 PHE   346      72.700  56.870  66.110  1.00  0.00            
ATOM   4478  CZ  PHE   346      70.880  58.090  66.190  1.00  0.00            
ATOM   4479  HZ  PHE   346      70.420  57.450  66.930  1.00  0.00            
ATOM   4480  CD2 PHE   346      70.830  59.970  64.710  1.00  0.00            
ATOM   4481  HD2 PHE   346      70.320  60.820  64.280  1.00  0.00            
ATOM   4482  CE2 PHE   346      70.270  59.210  65.710  1.00  0.00            
ATOM   4483  HE2 PHE   346      69.350  59.540  66.180  1.00  0.00            
ATOM   4484  C   PHE   346      74.800  61.080  61.950  1.00  0.00            
ATOM   4485  O   PHE   346      74.280  60.780  60.870  1.00  0.00            
ATOM   4486  N   ILE   347      75.840  61.940  61.960  1.00  0.00            
ATOM   4487  HN  ILE   347      76.290  62.330  62.760  1.00  0.00            
ATOM   4488  CA  ILE   347      76.400  62.350  60.710  1.00  0.00            
ATOM   4489  HA  ILE   347      75.590  62.740  60.130  1.00  0.00            
ATOM   4490  CB  ILE   347      77.290  63.540  60.900  1.00  0.00            
ATOM   4491  HB  ILE   347      78.160  63.280  61.550  1.00  0.00            
ATOM   4492  CG2 ILE   347      77.820  63.990  59.530  1.00  0.00            
ATOM   4493 HG21 ILE   347      78.280  64.990  59.680  1.00  0.00            
ATOM   4494 HG22 ILE   347      76.920  64.090  58.870  1.00  0.00            
ATOM   4495 HG23 ILE   347      78.570  63.320  59.050  1.00  0.00            
ATOM   4496  CG1 ILE   347      76.460  64.680  61.520  1.00  0.00            
ATOM   4497 HG11 ILE   347      76.170  64.350  62.540  1.00  0.00            
ATOM   4498 HG12 ILE   347      75.530  64.740  60.910  1.00  0.00            
ATOM   4499  CD  ILE   347      77.170  66.010  61.710  1.00  0.00            
ATOM   4500  HD1 ILE   347      78.120  65.940  62.290  1.00  0.00            
ATOM   4501  HD2 ILE   347      76.550  66.580  62.430  1.00  0.00            
ATOM   4502  HD3 ILE   347      77.420  66.590  60.790  1.00  0.00            
ATOM   4503  C   ILE   347      76.930  61.260  59.840  1.00  0.00            
ATOM   4504  O   ILE   347      76.850  61.250  58.610  1.00  0.00            
ATOM   4505  N   PRO   348      77.500  60.220  60.380  1.00  0.00            
ATOM   4506  CD  PRO   348      78.200  60.270  61.650  1.00  0.00            
ATOM   4507  HD1 PRO   348      77.540  59.860  62.440  1.00  0.00            
ATOM   4508  HD2 PRO   348      78.580  61.270  61.940  1.00  0.00            
ATOM   4509  CA  PRO   348      78.070  59.130  59.640  1.00  0.00            
ATOM   4510  HA  PRO   348      78.690  59.500  58.830  1.00  0.00            
ATOM   4511  CB  PRO   348      78.950  58.320  60.590  1.00  0.00            
ATOM   4512  HB1 PRO   348      79.710  57.690  60.090  1.00  0.00            
ATOM   4513  HB2 PRO   348      78.250  57.730  61.220  1.00  0.00            
ATOM   4514  CG  PRO   348      79.490  59.450  61.490  1.00  0.00            
ATOM   4515  HG1 PRO   348      80.000  59.110  62.410  1.00  0.00            
ATOM   4516  HG2 PRO   348      80.160  60.080  60.870  1.00  0.00            
ATOM   4517  C   PRO   348      77.040  58.310  58.960  1.00  0.00            
ATOM   4518  O   PRO   348      77.330  57.770  57.890  1.00  0.00            
ATOM   4519  N   PHE   349      75.810  58.250  59.500  1.00  0.00            
ATOM   4520  HN  PHE   349      75.560  58.520  60.420  1.00  0.00            
ATOM   4521  CA  PHE   349      74.640  57.730  58.840  1.00  0.00            
ATOM   4522  HA  PHE   349      74.910  56.710  58.640  1.00  0.00            
ATOM   4523  CB  PHE   349      73.410  57.620  59.750  1.00  0.00            
ATOM   4524  HB1 PHE   349      73.260  58.610  60.240  1.00  0.00            
ATOM   4525  HB2 PHE   349      73.570  56.890  60.570  1.00  0.00            
ATOM   4526  CG  PHE   349      72.200  57.130  59.030  1.00  0.00            
ATOM   4527  CD1 PHE   349      72.170  55.860  58.500  1.00  0.00            
ATOM   4528  HD1 PHE   349      73.010  55.230  58.770  1.00  0.00            
ATOM   4529  CE1 PHE   349      71.100  55.510  57.700  1.00  0.00            
ATOM   4530  HE1 PHE   349      71.120  54.480  57.380  1.00  0.00            
ATOM   4531  CZ  PHE   349      70.020  56.350  57.550  1.00  0.00            
ATOM   4532  HZ  PHE   349      69.160  56.020  56.980  1.00  0.00            
ATOM   4533  CD2 PHE   349      71.140  57.970  58.810  1.00  0.00            
ATOM   4534  HD2 PHE   349      71.040  58.910  59.330  1.00  0.00            
ATOM   4535  CE2 PHE   349      70.070  57.640  58.010  1.00  0.00            
ATOM   4536  HE2 PHE   349      69.280  58.370  57.870  1.00  0.00            
ATOM   4537  C   PHE   349      74.320  58.330  57.520  1.00  0.00            
ATOM   4538  O   PHE   349      74.060  57.650  56.520  1.00  0.00            
ATOM   4539  N   VAL   350      74.310  59.670  57.520  1.00  0.00            
ATOM   4540  HN  VAL   350      74.590  60.160  58.340  1.00  0.00            
ATOM   4541  CA  VAL   350      73.940  60.510  56.420  1.00  0.00            
ATOM   4542  HA  VAL   350      72.950  60.170  56.160  1.00  0.00            
ATOM   4543  CB  VAL   350      73.790  61.940  56.880  1.00  0.00            
ATOM   4544  HB  VAL   350      74.740  62.130  57.440  1.00  0.00            
ATOM   4545  CG1 VAL   350      73.490  62.930  55.750  1.00  0.00            
ATOM   4546 HG11 VAL   350      73.280  63.920  56.200  1.00  0.00            
ATOM   4547 HG12 VAL   350      72.640  62.580  55.130  1.00  0.00            
ATOM   4548 HG13 VAL   350      74.410  63.080  55.130  1.00  0.00            
ATOM   4549  CG2 VAL   350      72.710  62.080  57.960  1.00  0.00            
ATOM   4550 HG21 VAL   350      71.800  61.600  57.530  1.00  0.00            
ATOM   4551 HG22 VAL   350      72.450  63.120  58.260  1.00  0.00            
ATOM   4552 HG23 VAL   350      72.750  61.440  58.870  1.00  0.00            
ATOM   4553  C   VAL   350      74.770  60.360  55.200  1.00  0.00            
ATOM   4554  O   VAL   350      74.340  60.040  54.090  1.00  0.00            
ATOM   4555  N   ILE   351      76.070  60.380  55.530  1.00  0.00            
ATOM   4556  HN  ILE   351      76.370  60.560  56.460  1.00  0.00            
ATOM   4557  CA  ILE   351      77.090  59.960  54.620  1.00  0.00            
ATOM   4558  HA  ILE   351      76.950  60.670  53.810  1.00  0.00            
ATOM   4559  CB  ILE   351      78.460  60.050  55.230  1.00  0.00            
ATOM   4560  HB  ILE   351      78.540  59.300  56.050  1.00  0.00            
ATOM   4561  CG2 ILE   351      79.540  59.770  54.170  1.00  0.00            
ATOM   4562 HG21 ILE   351      79.300  59.130  53.300  1.00  0.00            
ATOM   4563 HG22 ILE   351      80.450  59.300  54.610  1.00  0.00            
ATOM   4564 HG23 ILE   351      79.740  60.680  53.580  1.00  0.00            
ATOM   4565  CG1 ILE   351      78.780  61.410  55.880  1.00  0.00            
ATOM   4566 HG11 ILE   351      79.790  61.300  56.320  1.00  0.00            
ATOM   4567 HG12 ILE   351      78.210  61.620  56.800  1.00  0.00            
ATOM   4568  CD  ILE   351      78.630  62.620  54.950  1.00  0.00            
ATOM   4569  HD1 ILE   351      79.330  62.560  54.090  1.00  0.00            
ATOM   4570  HD2 ILE   351      78.930  63.510  55.540  1.00  0.00            
ATOM   4571  HD3 ILE   351      77.560  62.740  54.700  1.00  0.00            
ATOM   4572  C   ILE   351      76.980  58.600  54.020  1.00  0.00            
ATOM   4573  O   ILE   351      76.790  58.470  52.810  1.00  0.00            
ATOM   4574  N   ALA   352      76.830  57.590  54.880  1.00  0.00            
ATOM   4575  HN  ALA   352      76.860  57.850  55.850  1.00  0.00            
ATOM   4576  CA  ALA   352      76.590  56.220  54.540  1.00  0.00            
ATOM   4577  HA  ALA   352      77.440  55.950  53.930  1.00  0.00            
ATOM   4578  CB  ALA   352      76.530  55.360  55.800  1.00  0.00            
ATOM   4579  HB1 ALA   352      76.430  54.280  55.540  1.00  0.00            
ATOM   4580  HB2 ALA   352      75.760  55.850  56.430  1.00  0.00            
ATOM   4581  HB3 ALA   352      77.450  55.490  56.410  1.00  0.00            
ATOM   4582  C   ALA   352      75.440  55.920  53.630  1.00  0.00            
ATOM   4583  O   ALA   352      75.510  55.070  52.750  1.00  0.00            
ATOM   4584  N   MET   353      74.310  56.560  53.970  1.00  0.00            
ATOM   4585  HN  MET   353      74.270  57.180  54.750  1.00  0.00            
ATOM   4586  CA  MET   353      73.050  56.550  53.280  1.00  0.00            
ATOM   4587  HA  MET   353      72.630  55.550  53.280  1.00  0.00            
ATOM   4588  CB  MET   353      72.040  57.550  53.860  1.00  0.00            
ATOM   4589  HB1 MET   353      72.340  58.620  53.750  1.00  0.00            
ATOM   4590  HB2 MET   353      72.050  57.400  54.960  1.00  0.00            
ATOM   4591  CG  MET   353      70.590  57.440  53.410  1.00  0.00            
ATOM   4592  HG1 MET   353      70.450  57.950  52.430  1.00  0.00            
ATOM   4593  HG2 MET   353      69.960  58.040  54.110  1.00  0.00            
ATOM   4594  SD  MET   353      69.890  55.770  53.240  1.00  0.00            
ATOM   4595  CE  MET   353      68.240  56.460  52.930  1.00  0.00            
ATOM   4596  HE1 MET   353      68.160  57.030  51.980  1.00  0.00            
ATOM   4597  HE2 MET   353      68.040  57.200  53.730  1.00  0.00            
ATOM   4598  HE3 MET   353      67.380  55.760  52.880  1.00  0.00            
ATOM   4599  C   MET   353      73.230  56.960  51.860  1.00  0.00            
ATOM   4600  O   MET   353      72.790  56.320  50.900  1.00  0.00            
ATOM   4601  N   GLY   354      74.020  58.020  51.640  1.00  0.00            
ATOM   4602  HN  GLY   354      74.480  58.420  52.430  1.00  0.00            
ATOM   4603  CA  GLY   354      74.220  58.550  50.330  1.00  0.00            
ATOM   4604  HA1 GLY   354      74.670  59.530  50.360  1.00  0.00            
ATOM   4605  HA2 GLY   354      73.290  58.480  49.780  1.00  0.00            
ATOM   4606  C   GLY   354      75.210  57.770  49.540  1.00  0.00            
ATOM   4607  O   GLY   354      75.040  57.660  48.330  1.00  0.00            
ATOM   4608  N   ILE   355      76.250  57.140  50.130  1.00  0.00            
ATOM   4609  HN  ILE   355      76.300  57.310  51.110  1.00  0.00            
ATOM   4610  CA  ILE   355      77.070  56.160  49.500  1.00  0.00            
ATOM   4611  HA  ILE   355      77.580  56.670  48.690  1.00  0.00            
ATOM   4612  CB  ILE   355      78.140  55.670  50.430  1.00  0.00            
ATOM   4613  HB  ILE   355      77.680  55.250  51.350  1.00  0.00            
ATOM   4614  CG2 ILE   355      79.090  54.710  49.690  1.00  0.00            
ATOM   4615 HG21 ILE   355      78.640  53.830  49.180  1.00  0.00            
ATOM   4616 HG22 ILE   355      79.770  54.340  50.490  1.00  0.00            
ATOM   4617 HG23 ILE   355      79.610  55.220  48.840  1.00  0.00            
ATOM   4618  CG1 ILE   355      79.070  56.780  50.930  1.00  0.00            
ATOM   4619 HG11 ILE   355      78.410  57.590  51.310  1.00  0.00            
ATOM   4620 HG12 ILE   355      79.600  57.260  50.070  1.00  0.00            
ATOM   4621  CD  ILE   355      80.150  56.490  51.970  1.00  0.00            
ATOM   4622  HD1 ILE   355      80.630  57.420  52.350  1.00  0.00            
ATOM   4623  HD2 ILE   355      80.940  55.830  51.570  1.00  0.00            
ATOM   4624  HD3 ILE   355      79.690  55.990  52.850  1.00  0.00            
ATOM   4625  C   ILE   355      76.320  55.010  48.910  1.00  0.00            
ATOM   4626  O   ILE   355      76.600  54.740  47.750  1.00  0.00            
ATOM   4627  N   GLY   356      75.440  54.350  49.690  1.00  0.00            
ATOM   4628  HN  GLY   356      75.400  54.550  50.660  1.00  0.00            
ATOM   4629  CA  GLY   356      74.590  53.310  49.190  1.00  0.00            
ATOM   4630  HA1 GLY   356      74.040  53.080  50.090  1.00  0.00            
ATOM   4631  HA2 GLY   356      75.230  52.520  48.820  1.00  0.00            
ATOM   4632  C   GLY   356      73.650  53.720  48.110  1.00  0.00            
ATOM   4633  O   GLY   356      73.620  53.070  47.060  1.00  0.00            
ATOM   4634  N   LEU   357      73.010  54.890  48.260  1.00  0.00            
ATOM   4635  HN  LEU   357      73.020  55.440  49.100  1.00  0.00            
ATOM   4636  CA  LEU   357      72.190  55.460  47.240  1.00  0.00            
ATOM   4637  HA  LEU   357      71.420  54.730  47.010  1.00  0.00            
ATOM   4638  CB  LEU   357      71.530  56.770  47.690  1.00  0.00            
ATOM   4639  HB1 LEU   357      70.960  57.260  46.880  1.00  0.00            
ATOM   4640  HB2 LEU   357      72.330  57.450  48.040  1.00  0.00            
ATOM   4641  CG  LEU   357      70.380  56.580  48.700  1.00  0.00            
ATOM   4642  HG  LEU   357      70.750  55.890  49.490  1.00  0.00            
ATOM   4643  CD1 LEU   357      70.140  57.860  49.520  1.00  0.00            
ATOM   4644 HD11 LEU   357      69.900  58.760  48.920  1.00  0.00            
ATOM   4645 HD12 LEU   357      71.050  58.180  50.050  1.00  0.00            
ATOM   4646 HD13 LEU   357      69.330  57.740  50.280  1.00  0.00            
ATOM   4647  CD2 LEU   357      69.070  56.060  48.070  1.00  0.00            
ATOM   4648 HD21 LEU   357      68.310  55.740  48.800  1.00  0.00            
ATOM   4649 HD22 LEU   357      69.310  55.110  47.540  1.00  0.00            
ATOM   4650 HD23 LEU   357      68.710  56.830  47.350  1.00  0.00            
ATOM   4651  C   LEU   357      72.920  55.720  45.970  1.00  0.00            
ATOM   4652  O   LEU   357      72.440  55.310  44.920  1.00  0.00            
ATOM   4653  N   GLY   358      74.160  56.260  45.980  1.00  0.00            
ATOM   4654  HN  GLY   358      74.490  56.760  46.780  1.00  0.00            
ATOM   4655  CA  GLY   358      74.980  56.190  44.820  1.00  0.00            
ATOM   4656  HA1 GLY   358      75.920  56.690  45.020  1.00  0.00            
ATOM   4657  HA2 GLY   358      74.470  56.660  43.990  1.00  0.00            
ATOM   4658  C   GLY   358      75.340  54.840  44.290  1.00  0.00            
ATOM   4659  O   GLY   358      75.090  54.520  43.130  1.00  0.00            
ATOM   4660  N   VAL   359      76.110  54.040  45.050  1.00  0.00            
ATOM   4661  HN  VAL   359      76.480  54.350  45.930  1.00  0.00            
ATOM   4662  CA  VAL   359      76.620  52.810  44.530  1.00  0.00            
ATOM   4663  HA  VAL   359      77.210  53.080  43.670  1.00  0.00            
ATOM   4664  CB  VAL   359      77.520  51.990  45.400  1.00  0.00            
ATOM   4665  HB  VAL   359      77.800  51.030  44.910  1.00  0.00            
ATOM   4666  CG1 VAL   359      78.830  52.690  45.790  1.00  0.00            
ATOM   4667 HG11 VAL   359      79.330  53.140  44.900  1.00  0.00            
ATOM   4668 HG12 VAL   359      79.460  51.910  46.270  1.00  0.00            
ATOM   4669 HG13 VAL   359      78.720  53.540  46.490  1.00  0.00            
ATOM   4670  CG2 VAL   359      76.890  51.450  46.690  1.00  0.00            
ATOM   4671 HG21 VAL   359      76.090  50.760  46.350  1.00  0.00            
ATOM   4672 HG22 VAL   359      76.350  52.280  47.190  1.00  0.00            
ATOM   4673 HG23 VAL   359      77.630  51.000  47.380  1.00  0.00            
ATOM   4674  C   VAL   359      75.550  51.900  44.030  1.00  0.00            
ATOM   4675  O   VAL   359      75.720  51.190  43.040  1.00  0.00            
ATOM   4676  N   SER   360      74.390  51.810  44.710  1.00  0.00            
ATOM   4677  HN  SER   360      74.290  52.380  45.520  1.00  0.00            
ATOM   4678  CA  SER   360      73.290  51.020  44.270  1.00  0.00            
ATOM   4679  HA  SER   360      73.590  49.990  44.130  1.00  0.00            
ATOM   4680  CB  SER   360      72.190  50.970  45.350  1.00  0.00            
ATOM   4681  HB1 SER   360      71.880  51.990  45.650  1.00  0.00            
ATOM   4682  HB2 SER   360      72.760  50.440  46.140  1.00  0.00            
ATOM   4683  OG  SER   360      71.090  50.160  44.940  1.00  0.00            
ATOM   4684  HG1 SER   360      70.470  49.940  45.640  1.00  0.00            
ATOM   4685  C   SER   360      72.720  51.500  42.980  1.00  0.00            
ATOM   4686  O   SER   360      72.370  50.770  42.050  1.00  0.00            
ATOM   4687  N   SER   361      72.730  52.830  42.830  1.00  0.00            
ATOM   4688  HN  SER   361      73.010  53.410  43.600  1.00  0.00            
ATOM   4689  CA  SER   361      72.130  53.420  41.670  1.00  0.00            
ATOM   4690  HA  SER   361      71.310  52.800  41.370  1.00  0.00            
ATOM   4691  CB  SER   361      71.800  54.920  41.810  1.00  0.00            
ATOM   4692  HB1 SER   361      71.390  55.320  40.870  1.00  0.00            
ATOM   4693  HB2 SER   361      72.600  55.600  42.180  1.00  0.00            
ATOM   4694  OG  SER   361      70.650  55.140  42.610  1.00  0.00            
ATOM   4695  HG1 SER   361      70.940  54.900  43.490  1.00  0.00            
ATOM   4696  C   SER   361      73.080  53.380  40.530  1.00  0.00            
ATOM   4697  O   SER   361      72.610  53.380  39.390  1.00  0.00            
ATOM   4698  N   GLN   362      74.380  53.250  40.850  1.00  0.00            
ATOM   4699  HN  GLN   362      74.760  53.430  41.750  1.00  0.00            
ATOM   4700  CA  GLN   362      75.290  52.740  39.870  1.00  0.00            
ATOM   4701  HA  GLN   362      75.040  53.370  39.030  1.00  0.00            
ATOM   4702  CB  GLN   362      76.760  52.900  40.310  1.00  0.00            
ATOM   4703  HB1 GLN   362      77.410  52.300  39.650  1.00  0.00            
ATOM   4704  HB2 GLN   362      76.910  52.530  41.350  1.00  0.00            
ATOM   4705  CG  GLN   362      77.100  54.390  40.290  1.00  0.00            
ATOM   4706  HG1 GLN   362      76.410  55.100  40.780  1.00  0.00            
ATOM   4707  HG2 GLN   362      76.990  54.810  39.270  1.00  0.00            
ATOM   4708  CD  GLN   362      78.540  54.660  40.720  1.00  0.00            
ATOM   4709  OE1 GLN   362      78.840  55.270  41.740  1.00  0.00            
ATOM   4710  NE2 GLN   362      79.530  54.220  39.900  1.00  0.00            
ATOM   4711 HE21 GLN   362      80.440  54.580  40.150  1.00  0.00            
ATOM   4712 HE22 GLN   362      79.270  53.900  38.990  1.00  0.00            
ATOM   4713  C   GLN   362      75.130  51.380  39.290  1.00  0.00            
ATOM   4714  O   GLN   362      75.360  51.130  38.100  1.00  0.00            
ATOM   4715  N   LEU   363      74.710  50.460  40.170  1.00  0.00            
ATOM   4716  HN  LEU   363      74.670  50.630  41.150  1.00  0.00            
ATOM   4717  CA  LEU   363      74.510  49.070  39.880  1.00  0.00            
ATOM   4718  HA  LEU   363      75.250  48.700  39.190  1.00  0.00            
ATOM   4719  CB  LEU   363      74.830  48.300  41.180  1.00  0.00            
ATOM   4720  HB1 LEU   363      74.540  47.230  41.230  1.00  0.00            
ATOM   4721  HB2 LEU   363      74.310  48.890  41.970  1.00  0.00            
ATOM   4722  CG  LEU   363      76.310  48.280  41.590  1.00  0.00            
ATOM   4723  HG  LEU   363      76.730  49.290  41.390  1.00  0.00            
ATOM   4724  CD1 LEU   363      76.460  47.840  43.060  1.00  0.00            
ATOM   4725 HD11 LEU   363      76.120  48.650  43.740  1.00  0.00            
ATOM   4726 HD12 LEU   363      77.540  47.840  43.310  1.00  0.00            
ATOM   4727 HD13 LEU   363      75.890  46.920  43.290  1.00  0.00            
ATOM   4728  CD2 LEU   363      77.110  47.300  40.720  1.00  0.00            
ATOM   4729 HD21 LEU   363      78.220  47.360  40.810  1.00  0.00            
ATOM   4730 HD22 LEU   363      76.740  47.480  39.690  1.00  0.00            
ATOM   4731 HD23 LEU   363      76.860  46.230  40.920  1.00  0.00            
ATOM   4732  C   LEU   363      73.160  48.710  39.370  1.00  0.00            
ATOM   4733  O   LEU   363      73.080  47.860  38.490  1.00  0.00            
ATOM   4734  N   VAL   364      72.080  49.400  39.770  1.00  0.00            
ATOM   4735  HN  VAL   364      72.130  50.140  40.440  1.00  0.00            
ATOM   4736  CA  VAL   364      70.730  49.000  39.510  1.00  0.00            
ATOM   4737  HA  VAL   364      70.590  47.990  39.870  1.00  0.00            
ATOM   4738  CB  VAL   364      69.800  49.840  40.340  1.00  0.00            
ATOM   4739  HB  VAL   364      70.130  49.760  41.400  1.00  0.00            
ATOM   4740  CG1 VAL   364      69.580  51.280  39.870  1.00  0.00            
ATOM   4741 HG11 VAL   364      69.160  51.330  38.840  1.00  0.00            
ATOM   4742 HG12 VAL   364      70.550  51.810  39.950  1.00  0.00            
ATOM   4743 HG13 VAL   364      68.750  51.730  40.460  1.00  0.00            
ATOM   4744  CG2 VAL   364      68.440  49.130  40.410  1.00  0.00            
ATOM   4745 HG21 VAL   364      68.520  48.030  40.590  1.00  0.00            
ATOM   4746 HG22 VAL   364      67.840  49.380  39.510  1.00  0.00            
ATOM   4747 HG23 VAL   364      67.940  49.590  41.290  1.00  0.00            
ATOM   4748  C   VAL   364      70.360  49.050  38.070  1.00  0.00            
ATOM   4749  O   VAL   364      69.420  48.380  37.650  1.00  0.00            
ATOM   4750  N   SER   365      71.130  49.750  37.220  1.00  0.00            
ATOM   4751  HN  SER   365      71.890  50.320  37.520  1.00  0.00            
ATOM   4752  CA  SER   365      71.020  49.690  35.790  1.00  0.00            
ATOM   4753  HA  SER   365      69.990  49.680  35.460  1.00  0.00            
ATOM   4754  CB  SER   365      71.710  50.930  35.180  1.00  0.00            
ATOM   4755  HB1 SER   365      71.010  51.790  35.250  1.00  0.00            
ATOM   4756  HB2 SER   365      71.820  50.850  34.080  1.00  0.00            
ATOM   4757  OG  SER   365      72.960  51.240  35.770  1.00  0.00            
ATOM   4758  HG1 SER   365      73.670  50.790  35.310  1.00  0.00            
ATOM   4759  C   SER   365      71.610  48.480  35.160  1.00  0.00            
ATOM   4760  O   SER   365      71.310  48.200  34.000  1.00  0.00            
ATOM   4761  N   ARG   366      72.490  47.720  35.840  1.00  0.00            
ATOM   4762  HN  ARG   366      72.810  48.060  36.730  1.00  0.00            
ATOM   4763  CA  ARG   366      73.090  46.460  35.520  1.00  0.00            
ATOM   4764  HA  ARG   366      72.830  46.300  34.480  1.00  0.00            
ATOM   4765  CB  ARG   366      74.590  46.780  35.480  1.00  0.00            
ATOM   4766  HB1 ARG   366      74.710  47.190  36.510  1.00  0.00            
ATOM   4767  HB2 ARG   366      74.730  47.610  34.760  1.00  0.00            
ATOM   4768  CG  ARG   366      75.510  45.580  35.270  1.00  0.00            
ATOM   4769  HG1 ARG   366      75.280  44.810  36.030  1.00  0.00            
ATOM   4770  HG2 ARG   366      76.490  46.050  35.520  1.00  0.00            
ATOM   4771  CD  ARG   366      75.570  44.990  33.850  1.00  0.00            
ATOM   4772  HD1 ARG   366      75.960  45.780  33.170  1.00  0.00            
ATOM   4773  HD2 ARG   366      74.500  44.820  33.610  1.00  0.00            
ATOM   4774  NE  ARG   366      76.340  43.720  33.860  1.00  0.00            
ATOM   4775  HE  ARG   366      77.330  43.640  33.950  1.00  0.00            
ATOM   4776  CZ  ARG   366      75.860  42.470  34.140  1.00  0.00            
ATOM   4777  NH1 ARG   366      74.560  42.320  34.510  1.00  0.00            
ATOM   4778 HH11 ARG   366      73.980  43.100  34.750  1.00  0.00            
ATOM   4779 HH12 ARG   366      74.410  41.370  34.810  1.00  0.00            
ATOM   4780  NH2 ARG   366      76.730  41.440  34.300  1.00  0.00            
ATOM   4781 HH21 ARG   366      77.700  41.680  34.220  1.00  0.00            
ATOM   4782 HH22 ARG   366      76.450  40.640  34.830  1.00  0.00            
ATOM   4783  C   ARG   366      72.790  45.240  36.320  1.00  0.00            
ATOM   4784  O   ARG   366      72.930  44.120  35.830  1.00  0.00            
ATOM   4785  N   PHE   367      72.430  45.360  37.610  1.00  0.00            
ATOM   4786  HN  PHE   367      72.110  46.220  38.010  1.00  0.00            
ATOM   4787  CA  PHE   367      72.250  44.260  38.500  1.00  0.00            
ATOM   4788  HA  PHE   367      72.210  43.370  37.870  1.00  0.00            
ATOM   4789  CB  PHE   367      73.280  44.120  39.630  1.00  0.00            
ATOM   4790  HB1 PHE   367      73.130  43.250  40.310  1.00  0.00            
ATOM   4791  HB2 PHE   367      73.360  45.040  40.240  1.00  0.00            
ATOM   4792  CG  PHE   367      74.650  43.920  39.090  1.00  0.00            
ATOM   4793  CD1 PHE   367      75.540  44.950  38.880  1.00  0.00            
ATOM   4794  HD1 PHE   367      75.250  45.990  38.970  1.00  0.00            
ATOM   4795  CE1 PHE   367      76.770  44.730  38.290  1.00  0.00            
ATOM   4796  HE1 PHE   367      77.460  45.530  38.060  1.00  0.00            
ATOM   4797  CZ  PHE   367      77.090  43.450  37.910  1.00  0.00            
ATOM   4798  HZ  PHE   367      78.060  43.270  37.480  1.00  0.00            
ATOM   4799  CD2 PHE   367      75.000  42.660  38.670  1.00  0.00            
ATOM   4800  HD2 PHE   367      74.240  41.910  38.840  1.00  0.00            
ATOM   4801  CE2 PHE   367      76.140  42.460  37.920  1.00  0.00            
ATOM   4802  HE2 PHE   367      76.330  41.500  37.470  1.00  0.00            
ATOM   4803  C   PHE   367      70.850  44.300  39.000  1.00  0.00            
ATOM   4804  O   PHE   367      70.280  45.380  39.090  1.00  0.00            
ATOM   4805  N   SER   368      70.230  43.110  39.180  1.00  0.00            
ATOM   4806  HN  SER   368      70.760  42.290  38.980  1.00  0.00            
ATOM   4807  CA  SER   368      68.890  42.810  39.580  1.00  0.00            
ATOM   4808  HA  SER   368      68.260  43.030  38.730  1.00  0.00            
ATOM   4809  CB  SER   368      68.590  41.300  39.610  1.00  0.00            
ATOM   4810  HB1 SER   368      69.320  40.900  40.350  1.00  0.00            
ATOM   4811  HB2 SER   368      68.830  40.890  38.610  1.00  0.00            
ATOM   4812  OG  SER   368      67.260  40.960  39.980  1.00  0.00            
ATOM   4813  HG1 SER   368      67.240  40.000  40.050  1.00  0.00            
ATOM   4814  C   SER   368      68.420  43.400  40.860  1.00  0.00            
ATOM   4815  O   SER   368      69.110  43.230  41.860  1.00  0.00            
ATOM   4816  N   PRO   369      67.260  44.000  40.910  1.00  0.00            
ATOM   4817  CD  PRO   369      66.550  44.550  39.760  1.00  0.00            
ATOM   4818  HD1 PRO   369      66.020  43.810  39.130  1.00  0.00            
ATOM   4819  HD2 PRO   369      67.280  45.080  39.120  1.00  0.00            
ATOM   4820  CA  PRO   369      66.560  44.430  42.080  1.00  0.00            
ATOM   4821  HA  PRO   369      67.140  45.260  42.460  1.00  0.00            
ATOM   4822  CB  PRO   369      65.160  44.810  41.620  1.00  0.00            
ATOM   4823  HB1 PRO   369      64.570  45.330  42.400  1.00  0.00            
ATOM   4824  HB2 PRO   369      64.620  43.880  41.340  1.00  0.00            
ATOM   4825  CG  PRO   369      65.560  45.570  40.340  1.00  0.00            
ATOM   4826  HG1 PRO   369      64.710  45.620  39.620  1.00  0.00            
ATOM   4827  HG2 PRO   369      66.010  46.560  40.540  1.00  0.00            
ATOM   4828  C   PRO   369      66.670  43.520  43.260  1.00  0.00            
ATOM   4829  O   PRO   369      67.170  43.970  44.290  1.00  0.00            
ATOM   4830  N   ARG   370      66.360  42.220  43.170  1.00  0.00            
ATOM   4831  HN  ARG   370      65.930  41.890  42.330  1.00  0.00            
ATOM   4832  CA  ARG   370      66.470  41.280  44.250  1.00  0.00            
ATOM   4833  HA  ARG   370      66.050  41.760  45.120  1.00  0.00            
ATOM   4834  CB  ARG   370      65.630  40.010  44.060  1.00  0.00            
ATOM   4835  HB1 ARG   370      64.620  40.460  43.970  1.00  0.00            
ATOM   4836  HB2 ARG   370      65.650  39.400  44.990  1.00  0.00            
ATOM   4837  CG  ARG   370      65.950  39.240  42.780  1.00  0.00            
ATOM   4838  HG1 ARG   370      66.880  38.650  42.890  1.00  0.00            
ATOM   4839  HG2 ARG   370      65.990  39.940  41.920  1.00  0.00            
ATOM   4840  CD  ARG   370      64.860  38.190  42.530  1.00  0.00            
ATOM   4841  HD1 ARG   370      63.890  38.710  42.740  1.00  0.00            
ATOM   4842  HD2 ARG   370      65.010  37.290  43.160  1.00  0.00            
ATOM   4843  NE  ARG   370      64.980  37.710  41.130  1.00  0.00            
ATOM   4844  HE  ARG   370      65.810  37.910  40.610  1.00  0.00            
ATOM   4845  CZ  ARG   370      64.150  36.820  40.510  1.00  0.00            
ATOM   4846  NH1 ARG   370      63.110  36.160  41.090  1.00  0.00            
ATOM   4847 HH11 ARG   370      62.340  35.820  40.550  1.00  0.00            
ATOM   4848 HH12 ARG   370      62.970  36.310  42.070  1.00  0.00            
ATOM   4849  NH2 ARG   370      64.440  36.460  39.230  1.00  0.00            
ATOM   4850 HH21 ARG   370      65.400  36.480  38.950  1.00  0.00            
ATOM   4851 HH22 ARG   370      63.930  35.690  38.850  1.00  0.00            
ATOM   4852  C   ARG   370      67.870  40.950  44.650  1.00  0.00            
ATOM   4853  O   ARG   370      68.040  40.750  45.850  1.00  0.00            
ATOM   4854  N   VAL   371      68.860  40.980  43.740  1.00  0.00            
ATOM   4855  HN  VAL   371      68.580  41.240  42.820  1.00  0.00            
ATOM   4856  CA  VAL   371      70.230  40.840  44.120  1.00  0.00            
ATOM   4857  HA  VAL   371      70.360  40.000  44.790  1.00  0.00            
ATOM   4858  CB  VAL   371      71.050  40.620  42.880  1.00  0.00            
ATOM   4859  HB  VAL   371      71.010  41.430  42.130  1.00  0.00            
ATOM   4860  CG1 VAL   371      72.520  40.530  43.330  1.00  0.00            
ATOM   4861 HG11 VAL   371      72.700  39.910  44.230  1.00  0.00            
ATOM   4862 HG12 VAL   371      72.970  41.540  43.450  1.00  0.00            
ATOM   4863 HG13 VAL   371      73.160  40.010  42.580  1.00  0.00            
ATOM   4864  CG2 VAL   371      70.640  39.280  42.240  1.00  0.00            
ATOM   4865 HG21 VAL   371      69.560  39.020  42.130  1.00  0.00            
ATOM   4866 HG22 VAL   371      71.130  38.420  42.760  1.00  0.00            
ATOM   4867 HG23 VAL   371      71.040  39.220  41.210  1.00  0.00            
ATOM   4868  C   VAL   371      70.670  41.960  44.990  1.00  0.00            
ATOM   4869  O   VAL   371      71.110  41.820  46.130  1.00  0.00            
ATOM   4870  N   LEU   372      70.450  43.210  44.570  1.00  0.00            
ATOM   4871  HN  LEU   372      70.000  43.380  43.690  1.00  0.00            
ATOM   4872  CA  LEU   372      70.820  44.340  45.360  1.00  0.00            
ATOM   4873  HA  LEU   372      71.880  44.330  45.580  1.00  0.00            
ATOM   4874  CB  LEU   372      70.570  45.580  44.480  1.00  0.00            
ATOM   4875  HB1 LEU   372      70.740  46.520  45.040  1.00  0.00            
ATOM   4876  HB2 LEU   372      69.480  45.570  44.250  1.00  0.00            
ATOM   4877  CG  LEU   372      71.400  45.660  43.190  1.00  0.00            
ATOM   4878  HG  LEU   372      70.920  44.940  42.490  1.00  0.00            
ATOM   4879  CD1 LEU   372      71.350  47.070  42.560  1.00  0.00            
ATOM   4880 HD11 LEU   372      72.120  47.120  41.760  1.00  0.00            
ATOM   4881 HD12 LEU   372      71.690  47.850  43.280  1.00  0.00            
ATOM   4882 HD13 LEU   372      70.350  47.310  42.140  1.00  0.00            
ATOM   4883  CD2 LEU   372      72.870  45.290  43.410  1.00  0.00            
ATOM   4884 HD21 LEU   372      73.360  45.990  44.130  1.00  0.00            
ATOM   4885 HD22 LEU   372      73.520  45.350  42.510  1.00  0.00            
ATOM   4886 HD23 LEU   372      73.020  44.250  43.770  1.00  0.00            
ATOM   4887  C   LEU   372      70.100  44.470  46.660  1.00  0.00            
ATOM   4888  O   LEU   372      70.740  44.720  47.680  1.00  0.00            
ATOM   4889  N   THR   373      68.790  44.190  46.680  1.00  0.00            
ATOM   4890  HN  THR   373      68.320  43.860  45.870  1.00  0.00            
ATOM   4891  CA  THR   373      68.000  44.210  47.870  1.00  0.00            
ATOM   4892  HA  THR   373      68.270  45.150  48.320  1.00  0.00            
ATOM   4893  CB  THR   373      66.540  44.110  47.560  1.00  0.00            
ATOM   4894  HB  THR   373      66.270  43.070  47.270  1.00  0.00            
ATOM   4895  OG1 THR   373      66.150  45.130  46.660  1.00  0.00            
ATOM   4896  HG1 THR   373      66.650  44.920  45.870  1.00  0.00            
ATOM   4897  CG2 THR   373      65.690  44.360  48.820  1.00  0.00            
ATOM   4898 HG21 THR   373      65.940  45.410  49.100  1.00  0.00            
ATOM   4899 HG22 THR   373      65.790  43.590  49.610  1.00  0.00            
ATOM   4900 HG23 THR   373      64.650  44.350  48.440  1.00  0.00            
ATOM   4901  C   THR   373      68.430  43.210  48.900  1.00  0.00            
ATOM   4902  O   THR   373      68.490  43.530  50.090  1.00  0.00            
ATOM   4903  N   ILE   374      68.750  41.950  48.570  1.00  0.00            
ATOM   4904  HN  ILE   374      68.710  41.600  47.640  1.00  0.00            
ATOM   4905  CA  ILE   374      69.310  40.990  49.470  1.00  0.00            
ATOM   4906  HA  ILE   374      68.740  40.960  50.390  1.00  0.00            
ATOM   4907  CB  ILE   374      69.240  39.660  48.800  1.00  0.00            
ATOM   4908  HB  ILE   374      69.750  39.650  47.820  1.00  0.00            
ATOM   4909  CG2 ILE   374      69.970  38.690  49.750  1.00  0.00            
ATOM   4910 HG21 ILE   374      69.610  38.720  50.790  1.00  0.00            
ATOM   4911 HG22 ILE   374      71.030  39.030  49.770  1.00  0.00            
ATOM   4912 HG23 ILE   374      69.860  37.670  49.330  1.00  0.00            
ATOM   4913  CG1 ILE   374      67.830  39.080  48.550  1.00  0.00            
ATOM   4914 HG11 ILE   374      68.010  38.060  48.130  1.00  0.00            
ATOM   4915 HG12 ILE   374      67.320  39.740  47.820  1.00  0.00            
ATOM   4916  CD  ILE   374      66.970  38.790  49.780  1.00  0.00            
ATOM   4917  HD1 ILE   374      66.900  39.700  50.410  1.00  0.00            
ATOM   4918  HD2 ILE   374      67.370  37.970  50.420  1.00  0.00            
ATOM   4919  HD3 ILE   374      65.920  38.460  49.640  1.00  0.00            
ATOM   4920  C   ILE   374      70.680  41.370  49.940  1.00  0.00            
ATOM   4921  O   ILE   374      71.050  41.270  51.110  1.00  0.00            
ATOM   4922  N   GLY   375      71.500  41.880  49.010  1.00  0.00            
ATOM   4923  HN  GLY   375      71.210  41.810  48.050  1.00  0.00            
ATOM   4924  CA  GLY   375      72.740  42.520  49.320  1.00  0.00            
ATOM   4925  HA1 GLY   375      73.070  43.000  48.410  1.00  0.00            
ATOM   4926  HA2 GLY   375      73.450  41.720  49.490  1.00  0.00            
ATOM   4927  C   GLY   375      72.760  43.520  50.430  1.00  0.00            
ATOM   4928  O   GLY   375      73.580  43.470  51.340  1.00  0.00            
ATOM   4929  N   GLY   376      71.850  44.500  50.260  1.00  0.00            
ATOM   4930  HN  GLY   376      71.250  44.620  49.480  1.00  0.00            
ATOM   4931  CA  GLY   376      71.690  45.520  51.250  1.00  0.00            
ATOM   4932  HA1 GLY   376      71.120  46.280  50.730  1.00  0.00            
ATOM   4933  HA2 GLY   376      72.650  45.930  51.510  1.00  0.00            
ATOM   4934  C   GLY   376      70.980  45.090  52.490  1.00  0.00            
ATOM   4935  O   GLY   376      71.310  45.490  53.600  1.00  0.00            
ATOM   4936  N   GLY   377      70.120  44.080  52.340  1.00  0.00            
ATOM   4937  HN  GLY   377      69.800  43.940  51.400  1.00  0.00            
ATOM   4938  CA  GLY   377      69.590  43.290  53.410  1.00  0.00            
ATOM   4939  HA1 GLY   377      69.050  42.470  52.960  1.00  0.00            
ATOM   4940  HA2 GLY   377      68.940  43.860  54.060  1.00  0.00            
ATOM   4941  C   GLY   377      70.630  42.700  54.280  1.00  0.00            
ATOM   4942  O   GLY   377      70.550  42.970  55.480  1.00  0.00            
ATOM   4943  N   TYR   378      71.710  42.040  53.810  1.00  0.00            
ATOM   4944  HN  TYR   378      71.880  41.980  52.830  1.00  0.00            
ATOM   4945  CA  TYR   378      72.770  41.480  54.600  1.00  0.00            
ATOM   4946  HA  TYR   378      72.210  40.860  55.280  1.00  0.00            
ATOM   4947  CB  TYR   378      73.760  40.750  53.670  1.00  0.00            
ATOM   4948  HB1 TYR   378      74.810  40.670  54.030  1.00  0.00            
ATOM   4949  HB2 TYR   378      73.750  41.260  52.690  1.00  0.00            
ATOM   4950  CG  TYR   378      73.250  39.380  53.360  1.00  0.00            
ATOM   4951  CD1 TYR   378      73.290  38.910  52.070  1.00  0.00            
ATOM   4952  HD1 TYR   378      73.590  39.560  51.270  1.00  0.00            
ATOM   4953  CE1 TYR   378      72.780  37.670  51.750  1.00  0.00            
ATOM   4954  HE1 TYR   378      72.800  37.400  50.710  1.00  0.00            
ATOM   4955  CZ  TYR   378      72.220  36.940  52.780  1.00  0.00            
ATOM   4956  OH  TYR   378      71.540  35.740  52.490  1.00  0.00            
ATOM   4957  HH  TYR   378      71.040  35.370  53.220  1.00  0.00            
ATOM   4958  CD2 TYR   378      72.800  38.580  54.380  1.00  0.00            
ATOM   4959  HD2 TYR   378      72.830  38.930  55.400  1.00  0.00            
ATOM   4960  CE2 TYR   378      72.260  37.340  54.090  1.00  0.00            
ATOM   4961  HE2 TYR   378      71.800  36.860  54.940  1.00  0.00            
ATOM   4962  C   TYR   378      73.530  42.510  55.360  1.00  0.00            
ATOM   4963  O   TYR   378      73.740  42.300  56.550  1.00  0.00            
ATOM   4964  N   LEU   379      73.810  43.650  54.700  1.00  0.00            
ATOM   4965  HN  LEU   379      73.470  43.810  53.770  1.00  0.00            
ATOM   4966  CA  LEU   379      74.380  44.810  55.310  1.00  0.00            
ATOM   4967  HA  LEU   379      75.350  44.550  55.720  1.00  0.00            
ATOM   4968  CB  LEU   379      74.610  45.910  54.270  1.00  0.00            
ATOM   4969  HB1 LEU   379      74.740  46.880  54.800  1.00  0.00            
ATOM   4970  HB2 LEU   379      73.620  46.060  53.810  1.00  0.00            
ATOM   4971  CG  LEU   379      75.660  45.550  53.210  1.00  0.00            
ATOM   4972  HG  LEU   379      75.330  44.710  52.560  1.00  0.00            
ATOM   4973  CD1 LEU   379      75.610  46.710  52.200  1.00  0.00            
ATOM   4974 HD11 LEU   379      74.600  46.870  51.760  1.00  0.00            
ATOM   4975 HD12 LEU   379      76.280  46.750  51.320  1.00  0.00            
ATOM   4976 HD13 LEU   379      75.780  47.660  52.750  1.00  0.00            
ATOM   4977  CD2 LEU   379      77.080  45.280  53.730  1.00  0.00            
ATOM   4978 HD21 LEU   379      77.390  46.180  54.310  1.00  0.00            
ATOM   4979 HD22 LEU   379      77.740  45.200  52.840  1.00  0.00            
ATOM   4980 HD23 LEU   379      77.220  44.420  54.420  1.00  0.00            
ATOM   4981  C   LEU   379      73.580  45.340  56.450  1.00  0.00            
ATOM   4982  O   LEU   379      74.090  45.460  57.560  1.00  0.00            
ATOM   4983  N   LEU   380      72.250  45.450  56.320  1.00  0.00            
ATOM   4984  HN  LEU   380      71.830  45.220  55.440  1.00  0.00            
ATOM   4985  CA  LEU   380      71.400  45.810  57.420  1.00  0.00            
ATOM   4986  HA  LEU   380      71.830  46.680  57.890  1.00  0.00            
ATOM   4987  CB  LEU   380      70.070  46.250  56.800  1.00  0.00            
ATOM   4988  HB1 LEU   380      69.560  45.460  56.210  1.00  0.00            
ATOM   4989  HB2 LEU   380      70.340  46.990  56.020  1.00  0.00            
ATOM   4990  CG  LEU   380      69.070  46.920  57.770  1.00  0.00            
ATOM   4991  HG  LEU   380      68.630  46.140  58.430  1.00  0.00            
ATOM   4992  CD1 LEU   380      69.750  47.900  58.740  1.00  0.00            
ATOM   4993 HD11 LEU   380      70.150  48.740  58.140  1.00  0.00            
ATOM   4994 HD12 LEU   380      70.440  47.350  59.420  1.00  0.00            
ATOM   4995 HD13 LEU   380      68.960  48.400  59.350  1.00  0.00            
ATOM   4996  CD2 LEU   380      67.890  47.620  57.090  1.00  0.00            
ATOM   4997 HD21 LEU   380      67.230  46.770  56.820  1.00  0.00            
ATOM   4998 HD22 LEU   380      68.280  48.090  56.160  1.00  0.00            
ATOM   4999 HD23 LEU   380      67.320  48.320  57.750  1.00  0.00            
ATOM   5000  C   LEU   380      71.360  44.800  58.510  1.00  0.00            
ATOM   5001  O   LEU   380      71.430  45.140  59.690  1.00  0.00            
ATOM   5002  N   PHE   381      71.200  43.510  58.160  1.00  0.00            
ATOM   5003  HN  PHE   381      71.080  43.250  57.210  1.00  0.00            
ATOM   5004  CA  PHE   381      71.060  42.420  59.070  1.00  0.00            
ATOM   5005  HA  PHE   381      70.310  42.610  59.820  1.00  0.00            
ATOM   5006  CB  PHE   381      70.780  41.120  58.290  1.00  0.00            
ATOM   5007  HB1 PHE   381      71.600  40.880  57.580  1.00  0.00            
ATOM   5008  HB2 PHE   381      69.960  41.260  57.550  1.00  0.00            
ATOM   5009  CG  PHE   381      70.510  39.930  59.140  1.00  0.00            
ATOM   5010  CD1 PHE   381      71.470  38.960  59.330  1.00  0.00            
ATOM   5011  HD1 PHE   381      72.380  39.080  58.760  1.00  0.00            
ATOM   5012  CE1 PHE   381      71.270  37.940  60.220  1.00  0.00            
ATOM   5013  HE1 PHE   381      72.080  37.270  60.470  1.00  0.00            
ATOM   5014  CZ  PHE   381      70.080  37.880  60.910  1.00  0.00            
ATOM   5015  HZ  PHE   381      69.850  37.030  61.540  1.00  0.00            
ATOM   5016  CD2 PHE   381      69.300  39.830  59.790  1.00  0.00            
ATOM   5017  HD2 PHE   381      68.560  40.620  59.780  1.00  0.00            
ATOM   5018  CE2 PHE   381      69.080  38.790  60.650  1.00  0.00            
ATOM   5019  HE2 PHE   381      68.170  38.840  61.220  1.00  0.00            
ATOM   5020  C   PHE   381      72.250  42.260  59.960  1.00  0.00            
ATOM   5021  O   PHE   381      72.110  42.070  61.170  1.00  0.00            
ATOM   5022  N   GLY   382      73.470  42.330  59.410  1.00  0.00            
ATOM   5023  HN  GLY   382      73.460  42.310  58.410  1.00  0.00            
ATOM   5024  CA  GLY   382      74.710  42.560  60.070  1.00  0.00            
ATOM   5025  HA1 GLY   382      75.360  42.890  59.280  1.00  0.00            
ATOM   5026  HA2 GLY   382      75.040  41.600  60.450  1.00  0.00            
ATOM   5027  C   GLY   382      74.830  43.610  61.120  1.00  0.00            
ATOM   5028  O   GLY   382      75.360  43.420  62.220  1.00  0.00            
ATOM   5029  N   ALA   383      74.370  44.790  60.680  1.00  0.00            
ATOM   5030  HN  ALA   383      74.110  44.840  59.720  1.00  0.00            
ATOM   5031  CA  ALA   383      74.360  46.000  61.450  1.00  0.00            
ATOM   5032  HA  ALA   383      75.360  46.190  61.810  1.00  0.00            
ATOM   5033  CB  ALA   383      73.960  47.180  60.550  1.00  0.00            
ATOM   5034  HB1 ALA   383      72.920  47.090  60.160  1.00  0.00            
ATOM   5035  HB2 ALA   383      74.680  47.280  59.710  1.00  0.00            
ATOM   5036  HB3 ALA   383      73.970  48.180  61.040  1.00  0.00            
ATOM   5037  C   ALA   383      73.550  45.870  62.690  1.00  0.00            
ATOM   5038  O   ALA   383      74.030  46.240  63.760  1.00  0.00            
ATOM   5039  N   MET   384      72.330  45.310  62.570  1.00  0.00            
ATOM   5040  HN  MET   384      71.980  44.970  61.710  1.00  0.00            
ATOM   5041  CA  MET   384      71.440  44.910  63.620  1.00  0.00            
ATOM   5042  HA  MET   384      71.280  45.810  64.190  1.00  0.00            
ATOM   5043  CB  MET   384      70.140  44.460  62.940  1.00  0.00            
ATOM   5044  HB1 MET   384      69.470  43.990  63.690  1.00  0.00            
ATOM   5045  HB2 MET   384      70.450  43.710  62.180  1.00  0.00            
ATOM   5046  CG  MET   384      69.460  45.670  62.280  1.00  0.00            
ATOM   5047  HG1 MET   384      70.090  46.030  61.440  1.00  0.00            
ATOM   5048  HG2 MET   384      69.310  46.530  62.950  1.00  0.00            
ATOM   5049  SD  MET   384      67.780  45.400  61.630  1.00  0.00            
ATOM   5050  CE  MET   384      68.110  43.870  60.710  1.00  0.00            
ATOM   5051  HE1 MET   384      68.840  44.150  59.930  1.00  0.00            
ATOM   5052  HE2 MET   384      67.230  43.440  60.180  1.00  0.00            
ATOM   5053  HE3 MET   384      68.530  43.100  61.390  1.00  0.00            
ATOM   5054  C   MET   384      71.860  43.840  64.570  1.00  0.00            
ATOM   5055  O   MET   384      71.530  43.900  65.760  1.00  0.00            
ATOM   5056  N   LEU   385      72.500  42.790  64.030  1.00  0.00            
ATOM   5057  HN  LEU   385      72.720  42.740  63.060  1.00  0.00            
ATOM   5058  CA  LEU   385      72.950  41.620  64.720  1.00  0.00            
ATOM   5059  HA  LEU   385      72.110  41.170  65.230  1.00  0.00            
ATOM   5060  CB  LEU   385      73.330  40.460  63.780  1.00  0.00            
ATOM   5061  HB1 LEU   385      74.180  40.780  63.150  1.00  0.00
[truncated: 184,714 more chars]
