# Supplementary material for: Structure and inhibition mechanisms of Mycobacterium tuberculosis essential transporter efflux protein A
Source: Nat Commun. 2025 Apr 1;16:3139. doi: 10.1038/s41467-025-58133-6 (PMC11961569; doi:10.1038/s41467-025-58133-6)
Supplement: Supplementary file 3 — Supplementary Data 1 [file 41467_2025_58133_MOESM3_ESM.zip › supplemental_computational_details/traj_3/data_rep3/rmsd-protein.xvg]

# This file was created Mon May 20 13:15:26 2024
# Created by:
#                       :-) GROMACS - gmx rms, 2024.1 (-:
# 
# Executable:   /wynton/home/sali/sreeganb/bin/gromacs/bin/gmx
# Data prefix:  /wynton/home/sali/sreeganb/bin/gromacs
# Working dir:  /wynton/scratch/sreeganb/nitesh-work/membrane-calculations/gromacs/replicate-3
# Command line:
#   gmx rms -f step7_production_rep3_run1.trr -s step7_production_rep3_run1.tpr -o data_3/rmsd-protein.xvg -tu ns
# gmx rms is part of G R O M A C S:
#
# Glycine aRginine prOline Methionine Alanine Cystine Serine
#
@    title "RMSD"
@    xaxis  label "Time (ns)"
@    yaxis  label "RMSD (nm)"
@TYPE xy
@ subtitle "Protein after lsq fit to Protein"
   0.0000000    0.0000000
   0.2000000    0.1040130
   0.4000000    0.1097129
   0.6000000    0.1166937
   0.8000000    0.1133288
   1.0000000    0.1244529
   1.2000000    0.1172297
   1.4000001    0.1142643
   1.6000000    0.1257705
   1.8000001    0.1237429
   2.0000000    0.1204835
   2.2000000    0.1215391
   2.4000001    0.1152404
   2.6000001    0.1254211
   2.8000002    0.1236113
   3.0000002    0.1194038
   3.2000000    0.1219319
   3.4000001    0.1243282
   3.6000001    0.1291824
   3.8000002    0.1225603
   4.0000000    0.1264482
   4.2000003    0.1245512
   4.4000001    0.1305215
   4.6000004    0.1223179
   4.8000002    0.1257038
   5.0000000    0.1227686
   5.2000003    0.1309136
   5.4000001    0.1268730
   5.6000004    0.1344756
   5.8000002    0.1310245
   6.0000005    0.1380827
   6.2000003    0.1291754
   6.4000001    0.1349900
   6.6000004    0.1328919
   6.8000002    0.1291889
   7.0000005    0.1372992
   7.2000003    0.1341594
   7.4000006    0.1273538
   7.6000004    0.1352233
   7.8000002    0.1370768
   8.0000000    0.1383469
   8.2000008    0.1429880
   8.4000006    0.1393385
   8.6000004    0.1323207
   8.8000002    0.1409942
   9.0000000    0.1479945
   9.2000008    0.1305643
   9.4000006    0.1356943
   9.6000004    0.1379974
   9.8000002    0.1328632
  10.0000000    0.1287468
  10.2000008    0.1326943
  10.4000006    0.1285270
  10.6000004    0.1296420
  10.8000002    0.1397966
  11.0000010    0.1300479
  11.2000008    0.1415434
  11.4000006    0.1488570
  11.6000004    0.1421258
  11.8000002    0.1436479
  12.0000010    0.1411551
  12.2000008    0.1483838
  12.4000006    0.1358596
  12.6000004    0.1358090
  12.8000002    0.1544421
  13.0000010    0.1402836
  13.2000008    0.1370000
  13.4000006    0.1363315
  13.6000004    0.1425249
  13.8000002    0.1401732
  14.0000010    0.1440767
  14.2000008    0.1472316
  14.4000006    0.1488160
  14.6000004    0.1447746
  14.8000011    0.1477103
  15.0000010    0.1456528
  15.2000008    0.1451855
  15.4000006    0.1465799
  15.6000004    0.1444839
  15.8000011    0.1508846
  16.0000000    0.1445466
  16.2000008    0.1526432
  16.4000015    0.1501517
  16.6000004    0.1450569
  16.8000011    0.1509273
  17.0000000    0.1508698
  17.2000008    0.1429753
  17.4000015    0.1432945
  17.6000004    0.1368029
  17.8000011    0.1415772
  18.0000000    0.1522133
  18.2000008    0.1528579
  18.4000015    0.1409115
  18.6000004    0.1526953
  18.8000011    0.1449972
  19.0000000    0.1424805
  19.2000008    0.1585692
  19.4000015    0.1583894
  19.6000004    0.1566698
  19.8000011    0.1589080
  20.0000000    0.1582230
  20.2000008    0.1584145
  20.4000015    0.1602543
  20.6000004    0.1527467
  20.8000011    0.1372051
  21.0000019    0.1531321
  21.2000008    0.1493378
  21.4000015    0.1510286
  21.6000004    0.1565894
  21.8000011    0.1519437
  22.0000019    0.1606308
  22.2000008    0.1626583
  22.4000015    0.1586394
  22.6000004    0.1557574
  22.8000011    0.1542618
  23.0000019    0.1609399
  23.2000008    0.1547260
  23.4000015    0.1651772
  23.6000004    0.1466525
  23.8000011    0.1665393
  24.0000019    0.1586428
  24.2000008    0.1523182
  24.4000015    0.1553671
  24.6000004    0.1634969
  24.8000011    0.1572056
  25.0000019    0.1660843
  25.2000008    0.1650918
  25.4000015    0.1725152
  25.6000004    0.1570751
  25.8000011    0.1671039
  26.0000019    0.1512533
  26.2000008    0.1691372
  26.4000015    0.1552469
  26.6000004    0.1662035
  26.8000011    0.1561709
  27.0000019    0.1648833
  27.2000008    0.1635006
  27.4000015    0.1601579
  27.6000004    0.1845033
  27.8000011    0.1584656
  28.0000019    0.1621835
  28.2000008    0.1634348
  28.4000015    0.1608066
  28.6000023    0.1646267
  28.8000011    0.1633325
  29.0000019    0.1594294
  29.2000008    0.1560080
  29.4000015    0.1643065
  29.6000023    0.1596283
  29.8000011    0.1811814
  30.0000019    0.1744894
  30.2000008    0.1641537
  30.4000015    0.1643792
  30.6000023    0.1716304
  30.8000011    0.1808522
  31.0000019    0.1726398
  31.2000008    0.1736443
  31.4000015    0.1656345
  31.6000023    0.1746849
  31.8000011    0.1719779
  32.0000000    0.1724245
  32.2000008    0.1774497
  32.4000015    0.1639920
  32.6000023    0.1562174
  32.8000031    0.1623553
  33.0000000    0.1695013
  33.2000008    0.1681849
  33.4000015    0.1643043
  33.6000023    0.1571588
  33.8000031    0.1634066
  34.0000000    0.1574531
  34.2000008    0.1565384
  34.4000015    0.1557304
  34.6000023    0.1539108
  34.8000031    0.1724738
  35.0000000    0.1626803
  35.2000008    0.1591917
  35.4000015    0.1573091
  35.6000023    0.1541872
  35.8000031    0.1583704
  36.0000000    0.1545524
  36.2000008    0.1671191
  36.4000015    0.1680194
  36.6000023    0.1646020
  36.8000031    0.1696124
  37.0000000    0.1670936
  37.2000008    0.1676476
  37.4000015    0.1614881
  37.6000023    0.1680321
  37.8000031    0.1668109
  38.0000000    0.1687948
  38.2000008    0.1574282
  38.4000015    0.1761297
  38.6000023    0.1689306
  38.8000031    0.1581408
  39.0000000    0.1545015
  39.2000008    0.1645387
  39.4000015    0.1664141
  39.6000023    0.1619705
  39.8000031    0.1648441
  40.0000000    0.1636538
  40.2000008    0.1768135
  40.4000015    0.1770369
  40.6000023    0.1724259
  40.8000031    0.1776294
  41.0000038    0.1713693
  41.2000008    0.1758086
  41.4000015    0.1719809
  41.6000023    0.1719891
  41.8000031    0.1836803
  42.0000038    0.1815064
  42.2000008    0.1685188
  42.4000015    0.1799477
  42.6000023    0.1853092
  42.8000031    0.1775330
  43.0000038    0.1854280
  43.2000008    0.1765842
  43.4000015    0.1754195
  43.6000023    0.1785986
  43.8000031    0.1748310
  44.0000038    0.1634821
  44.2000008    0.1747754
  44.4000015    0.1792571
  44.6000023    0.1636723
  44.8000031    0.1782520
  45.0000038    0.1707022
  45.2000008    0.1665764
  45.4000015    0.1684003
  45.6000023    0.1677793
  45.8000031    0.1662947
  46.0000038    0.1678179
  46.2000008    0.1713347
  46.4000015    0.1817077
  46.6000023    0.2009996
  46.8000031    0.1779126
  47.0000038    0.1664840
  47.2000008    0.1730423
  47.4000015    0.1957724
  47.6000023    0.1863772
  47.8000031    0.1756220
  48.0000038    0.1807229
  48.2000008    0.1680936
  48.4000015    0.1891952
  48.6000023    0.1875917
  48.8000031    0.1652156
  49.0000038    0.1692142
  49.2000008    0.1767619
  49.4000015    0.1648279
  49.6000023    0.1666135
  49.8000031    0.1559440
  50.0000038    0.1658308
  50.2000008    0.1719722
  50.4000015    0.1657354
  50.6000023    0.1610637
  50.8000031    0.1523513
  51.0000038    0.1565245
  51.2000008    0.1557291
  51.4000015    0.1605491
  51.6000023    0.1629319
  51.8000031    0.1632723
  52.0000038    0.1626584
  52.2000008    0.1638588
  52.4000015    0.1763052
  52.6000023    0.1732739
  52.8000031    0.1640557
  53.0000038    0.1681801
  53.2000008    0.1636513
  53.4000015    0.1740958
  53.6000023    0.1655629
  53.8000031    0.1652715
  54.0000038    0.1623731
  54.2000008    0.1734933
  54.4000015    0.1795518
  54.6000023    0.1735607
  54.8000031    0.1578444
  55.0000038    0.1629786
  55.2000008    0.1718120
  55.4000015    0.1592420
  55.6000023    0.1622182
  55.8000031    0.1651940
  56.0000038    0.1564439
  56.2000008    0.1662685
  56.4000015    0.1624753
  56.6000023    0.1686012
  56.8000031    0.1691184
  57.0000038    0.1635261
  57.2000046    0.1766718
  57.4000015    0.1746329
  57.6000023    0.1847410
  57.8000031    0.1848626
  58.0000038    0.1742549
  58.2000046    0.1686393
  58.4000015    0.1644897
  58.6000023    0.1809343
  58.8000031    0.1704718
  59.0000038    0.1860273
  59.2000046    0.1880701
  59.4000015    0.1836220
  59.6000023    0.1763467
  59.8000031    0.1697413
  60.0000038    0.1758254
  60.2000046    0.1712824
  60.4000015    0.1718222
  60.6000023    0.1694898
  60.8000031    0.1864217
  61.0000038    0.1731407
  61.2000046    0.1757158
  61.4000015    0.1881126
  61.6000023    0.1786428
  61.8000031    0.1767491
  62.0000038    0.1648885
  62.2000046    0.1712873
  62.4000015    0.1621460
  62.6000023    0.1651658
  62.8000031    0.1710472
  63.0000038    0.1687106
  63.2000046    0.1806107
  63.4000015    0.1691961
  63.6000023    0.1688768
  63.8000031    0.1617004
  64.0000000    0.1723127
  64.2000046    0.1616299
  64.4000015    0.1743512
  64.6000061    0.1667946
  64.8000031    0.1726261
  65.0000000    0.1718834
  65.2000046    0.1765435
  65.4000015    0.1668373
  65.6000061    0.1716185
  65.8000031    0.1765389
  66.0000000    0.1702359
  66.2000046    0.1767833
  66.4000015    0.1753774
  66.6000061    0.1663865
  66.8000031    0.1671676
  67.0000000    0.1710579
  67.2000046    0.1683588
  67.4000015    0.1688779
  67.6000061    0.1648564
  67.8000031    0.1615654
  68.0000000    0.1582660
  68.2000046    0.1555877
  68.4000015    0.1642841
  68.6000061    0.1606458
  68.8000031    0.1722512
  69.0000000    0.1667221
  69.2000046    0.1719470
  69.4000015    0.1754560
  69.6000061    0.1605601
  69.8000031    0.1723016
  70.0000000    0.1717035
  70.2000046    0.1591018
  70.4000015    0.1635519
  70.6000061    0.1660804
  70.8000031    0.1701515
  71.0000000    0.1726461
  71.2000046    0.1705786
  71.4000015    0.1753210
  71.6000061    0.1733202
  71.8000031    0.1790275
  72.0000000    0.1733778
  72.2000046    0.1704932
  72.4000015    0.1739036
  72.6000061    0.1760130
  72.8000031    0.1710805
  73.0000000    0.1802848
  73.2000046    0.1722358
  73.4000015    0.1706229
  73.6000061    0.1629273
  73.8000031    0.1675107
  74.0000000    0.1705707
  74.2000046    0.1665758
  74.4000015    0.1709187
  74.6000061    0.1703346
  74.8000031    0.1660864
  75.0000000    0.1634121
  75.2000046    0.1637834
  75.4000015    0.1666688
  75.6000061    0.1743475
  75.8000031    0.1723766
  76.0000000    0.1725592
  76.2000046    0.1753849
  76.4000015    0.1681720
  76.6000061    0.1652725
  76.8000031    0.1742586
  77.0000000    0.1712740
  77.2000046    0.1739017
  77.4000015    0.1806131
  77.6000061    0.1793341
  77.8000031    0.1833216
  78.0000000    0.1637519
  78.2000046    0.1709701
  78.4000015    0.1771607
  78.6000061    0.1734657
  78.8000031    0.1855070
  79.0000000    0.1789628
  79.2000046    0.1733568
  79.4000015    0.1779149
  79.6000061    0.1806025
  79.8000031    0.1723801
  80.0000000    0.1833841
  80.2000046    0.1857170
  80.4000015    0.1934815
  80.6000061    0.1919357
  80.8000031    0.1825458
  81.0000076    0.1844362
  81.2000046    0.1853843
  81.4000015    0.1928216
  81.6000061    0.1818397
  81.8000031    0.1812335
  82.0000076    0.1800129
  82.2000046    0.1758675
  82.4000015    0.1849519
  82.6000061    0.1696714
  82.8000031    0.1707557
  83.0000076    0.1687423
  83.2000046    0.1722202
  83.4000015    0.1663907
  83.6000061    0.1665827
  83.8000031    0.1613679
  84.0000076    0.1649218
  84.2000046    0.1676593
  84.4000015    0.1775617
  84.6000061    0.1783237
  84.8000031    0.1938298
  85.0000076    0.1899037
  85.2000046    0.1815477
  85.4000015    0.1805987
  85.6000061    0.1745710
  85.8000031    0.1822848
  86.0000076    0.1943200
  86.2000046    0.1949059
  86.4000015    0.1859227
  86.6000061    0.1873618
  86.8000031    0.1763377
  87.0000076    0.1852154
  87.2000046    0.1785933
  87.4000015    0.1788300
  87.6000061    0.1792719
  87.8000031    0.1866536
  88.0000076    0.1763978
  88.2000046    0.1838454
  88.4000015    0.1834799
  88.6000061    0.1735000
  88.8000031    0.1895817
  89.0000076    0.2003487
  89.2000046    0.1906530
  89.4000015    0.2021099
  89.6000061    0.1895688
  89.8000031    0.1807318
  90.0000076    0.1930132
  90.2000046    0.1839089
  90.4000015    0.2125526
  90.6000061    0.1880247
  90.8000031    0.1846923
  91.0000076    0.1816083
  91.2000046    0.1728553
  91.4000015    0.1796806
  91.6000061    0.1771722
  91.8000031    0.1760559
  92.0000076    0.1921676
  92.2000046    0.1976901
  92.4000015    0.1940580
  92.6000061    0.1840914
  92.8000031    0.1832512
  93.0000076    0.1853811
  93.2000046    0.1707272
  93.4000015    0.1808935
  93.6000061    0.1926447
  93.8000031    0.1887755
  94.0000076    0.1825118
  94.2000046    0.1868509
  94.4000015    0.1891457
  94.6000061    0.1871120
  94.8000031    0.1765637
  95.0000076    0.1877065
  95.2000046    0.1869884
  95.4000015    0.1734028
  95.6000061    0.1775884
  95.8000031    0.1803212
  96.0000076    0.1781390
  96.2000046    0.1823615
  96.4000015    0.1800222
  96.6000061    0.1737758
  96.8000031    0.1855512
  97.0000076    0.1758413
  97.2000046    0.1747413
  97.4000015    0.1793280
  97.6000061    0.1790724
  97.8000031    0.1795613
  98.0000076    0.1820518
  98.2000046    0.2006756
  98.4000015    0.1843123
  98.6000061    0.1875687
  98.8000031    0.1895294
  99.0000076    0.1906681
  99.2000046    0.1804082
  99.4000015    0.1834570
  99.6000061    0.1783814
  99.8000031    0.1730716
 100.0000076    0.1722561
 100.2000046    0.1648038
 100.4000015    0.1795339
 100.6000061    0.1833114
 100.8000031    0.1756466
 101.0000076    0.1768686
 101.2000046    0.1794856
 101.4000015    0.1761509
 101.6000061    0.1746864
 101.8000031    0.1792711
 102.0000076    0.1798677
 102.2000046    0.1717926
 102.4000015    0.1735779
 102.6000061    0.1809843
 102.8000031    0.1633767
 103.0000076    0.1661913
 103.2000046    0.1750181
 103.4000015    0.1742045
 103.6000061    0.1739017
 103.8000031    0.1698896
 104.0000076    0.1784589
 104.2000046    0.1703757
 104.4000015    0.1618659
 104.6000061    0.1749190
 104.8000031    0.1741221
 105.0000076    0.1726884
 105.2000046    0.1724246
 105.4000015    0.1654772
 105.6000061    0.1698765
 105.8000031    0.1778695
 106.0000076    0.1790332
 106.2000046    0.1781670
 106.4000015    0.1761321
 106.6000061    0.1761499
 106.8000031    0.1818886
 107.0000076    0.1830680
 107.2000046    0.1668352
 107.4000015    0.1789224
 107.6000061    0.1979568
 107.8000031    0.1773979
 108.0000076    0.1735967
 108.2000046    0.1803836
 108.4000015    0.1791011
 108.6000061    0.1822658
 108.8000031    0.1804107
 109.0000076    0.1711239
 109.2000046    0.1735528
 109.4000015    0.1785537
 109.6000061    0.1715607
 109.8000031    0.1725518
 110.0000076    0.1764091
 110.2000046    0.1701619
 110.4000015    0.1666219
 110.6000061    0.1667443
 110.8000031    0.1621219
 111.0000076    0.1767799
 111.2000046    0.1717681
 111.4000015    0.1714894
 111.6000061    0.1694188
 111.8000031    0.1776844
 112.0000076    0.1715576
 112.2000046    0.1722874
 112.4000015    0.1728556
 112.6000061    0.1767852
 112.8000031    0.1702690
 113.0000076    0.1740873
 113.2000046    0.1839169
 113.4000092    0.1807632
 113.6000061    0.1765168
 113.8000031    0.1754147
 114.0000076    0.1720975
 114.2000046    0.1755053
 114.4000092    0.1646802
 114.6000061    0.1629986
 114.8000031    0.1725372
 115.0000076    0.1784770
 115.2000046    0.1736267
 115.4000092    0.1769722
 115.6000061    0.1733181
 115.8000031    0.1697207
 116.0000076    0.1643045
 116.2000046    0.1697142
 116.4000092    0.1650289
 116.6000061    0.1758931
 116.8000031    0.1805139
 117.0000076    0.1795725
 117.2000046    0.1803560
 117.4000092    0.1842048
 117.6000061    0.1766199
 117.8000031    0.1745390
 118.0000076    0.1742032
 118.2000046    0.1671870
 118.4000092    0.1651006
 118.6000061    0.1657496
 118.8000031    0.1692635
 119.0000076    0.1670506
 119.2000046    0.1802246
 119.4000092    0.1743647
 119.6000061    0.1749563
 119.8000031    0.1686172
 120.0000076    0.1712030
 120.2000046    0.1714761
 120.4000092    0.1742047
 120.6000061    0.1795286
 120.8000031    0.1738982
 121.0000076    0.1810330
 121.2000046    0.1816057
 121.4000092    0.1772175
 121.6000061    0.1898887
 121.8000031    0.1912003
 122.0000076    0.1708262
 122.2000046    0.1749133
 122.4000092    0.1749061
 122.6000061    0.1762711
 122.8000031    0.1706313
 123.0000076    0.1738392
 123.2000046    0.1661787
 123.4000092    0.1727854
 123.6000061    0.1758510
 123.8000031    0.1832459
 124.0000076    0.1767804
 124.2000046    0.1861637
 124.4000092    0.1717200
 124.6000061    0.1798293
 124.8000031    0.1903496
 125.0000076    0.1825022
 125.2000046    0.1863815
 125.4000092    0.1919325
 125.6000061    0.1977315
 125.8000031    0.1864428
 126.0000076    0.1788993
 126.2000046    0.1887861
 126.4000092    0.1987666
 126.6000061    0.1867943
 126.8000031    0.2025980
 127.0000076    0.2109997
 127.2000046    0.1901111
 127.4000092    0.1855567
 127.6000061    0.1852243
 127.8000031    0.1955071
 128.0000000    0.1893309
 128.2000122    0.1835222
 128.4000092    0.1963466
 128.6000061    0.1990657
 128.8000031    0.2106211
 129.0000000    0.1913388
 129.2000122    0.1962325
 129.4000092    0.1928722
 129.6000061    0.1873440
 129.8000031    0.1923105
 130.0000000    0.1913832
 130.2000122    0.1936159
 130.4000092    0.1863995
 130.6000061    0.1974256
 130.8000031    0.1928487
 131.0000000    0.1958593
 131.2000122    0.1980495
 131.4000092    0.2006946
 131.6000061    0.1906644
 131.8000031    0.1905997
 132.0000000    0.1980402
 132.2000122    0.1954594
 132.4000092    0.2014424
 132.6000061    0.1984030
 132.8000031    0.2050733
 133.0000000    0.1925832
 133.2000122    0.1908339
 133.4000092    0.1955496
 133.6000061    0.1870669
 133.8000031    0.1861086
 134.0000000    0.1880109
 134.2000122    0.2010920
 134.4000092    0.1942900
 134.6000061    0.1991619
 134.8000031    0.1942302
 135.0000000    0.1811758
 135.2000122    0.1891491
 135.4000092    0.1844740
 135.6000061    0.1784980
 135.8000031    0.1884152
 136.0000000    0.1918616
 136.2000122    0.2052321
 136.4000092    0.1890462
 136.6000061    0.1955114
 136.8000031    0.1855071
 137.0000000    0.1852197
 137.2000122    0.1980155
 137.4000092    0.1871893
 137.6000061    0.1937378
 137.8000031    0.1947749
 138.0000000    0.1931621
 138.2000122    0.1915564
 138.4000092    0.1838186
 138.6000061    0.1865341
 138.8000031    0.1856042
 139.0000000    0.1889594
 139.2000122    0.1869233
 139.4000092    0.1886978
 139.6000061    0.1922547
 139.8000031    0.1766456
 140.0000000    0.1802635
 140.2000122    0.1772483
 140.4000092    0.1819805
 140.6000061    0.1769398
 140.8000031    0.1868933
 141.0000000    0.1877676
 141.2000122    0.1954498
 141.4000092    0.1837823
 141.6000061    0.1792332
 141.8000031    0.1838488
 142.0000000    0.1926232
 142.2000122    0.1850360
 142.4000092    0.1841455
 142.6000061    0.1900601
 142.8000031    0.1866137
 143.0000000    0.1829983
 143.2000122    0.1813650
 143.4000092    0.1923349
 143.6000061    0.1883173
 143.8000031    0.1850642
 144.0000000    0.1830506
 144.2000122    0.1935089
 144.4000092    0.1886326
 144.6000061    0.1936741
 144.8000031    0.1964313
 145.0000000    0.1895200
 145.2000122    0.1920841
 145.4000092    0.1960852
 145.6000061    0.1965104
 145.8000031    0.1897737
 146.0000000    0.1922481
 146.2000122    0.1951123
 146.4000092    0.1895861
 146.6000061    0.1830868
 146.8000031    0.1819942
 147.0000000    0.1857838
 147.2000122    0.1876179
 147.4000092    0.2004174
 147.6000061    0.1861169
 147.8000031    0.1768770
 148.0000000    0.1787542
 148.2000122    0.1736149
 148.4000092    0.1824526
 148.6000061    0.1932753
 148.8000031    0.1754456
 149.0000000    0.1714367
 149.2000122    0.1783415
 149.4000092    0.1717771
 149.6000061    0.1768787
 149.8000031    0.1873494
 150.0000000    0.1911828
 150.2000122    0.1818383
 150.4000092    0.1934015
 150.6000061    0.1788117
 150.8000031    0.1835147
 151.0000000    0.1837957
 151.2000122    0.1878332
 151.4000092    0.1738952
 151.6000061    0.1873079
 151.8000031    0.1851517
 152.0000000    0.1868813
 152.2000122    0.1789410
 152.4000092    0.1811097
 152.6000061    0.1927560
 152.8000031    0.1882674
 153.0000000    0.1772521
 153.2000122    0.1812287
 153.4000092    0.1780058
 153.6000061    0.1775283
 153.8000031    0.1791988
 154.0000000    0.1803122
 154.2000122    0.1754869
 154.4000092    0.1837688
 154.6000061    0.1777407
 154.8000031    0.1962010
 155.0000000    0.1881197
 155.2000122    0.1926487
 155.4000092    0.1889286
 155.6000061    0.1867202
 155.8000031    0.1722242
 156.0000000    0.1811931
 156.2000122    0.1730798
 156.4000092    0.1783703
 156.6000061    0.1738893
 156.8000031    0.1688047
 157.0000000    0.1679750
 157.2000122    0.1697191
 157.4000092    0.1773267
 157.6000061    0.1804345
 157.8000031    0.1792636
 158.0000000    0.1787049
 158.2000122    0.1757693
 158.4000092    0.1682605
 158.6000061    0.1736657
 158.8000031    0.1733858
 159.0000000    0.1732116
 159.2000122    0.1671987
 159.4000092    0.1684572
 159.6000061    0.1788079
 159.8000031    0.1743835
 160.0000000    0.1781865
 160.2000122    0.1720532
 160.4000092    0.1718521
 160.6000061    0.1734132
 160.8000031    0.1760355
 161.0000153    0.1716871
 161.2000122    0.1675851
 161.4000092    0.1706005
 161.6000061    0.1692104
 161.8000031    0.1711940
 162.0000153    0.1726463
 162.2000122    0.1796923
 162.4000092    0.1765588
 162.6000061    0.1808727
 162.8000031    0.1789349
 163.0000153    0.1753868
 163.2000122    0.1803255
 163.4000092    0.1876691
 163.6000061    0.1789092
 163.8000031    0.1773437
 164.0000153    0.1706869
 164.2000122    0.1801717
 164.4000092    0.1849052
 164.6000061    0.1805589
 164.8000031    0.1813233
 165.0000153    0.1754979
 165.2000122    0.1965753
 165.4000092    0.1781657
 165.6000061    0.1705325
 165.8000031    0.1821011
 166.0000153    0.1863757
 166.2000122    0.1989637
 166.4000092    0.1809065
 166.6000061    0.1780379
 166.8000031    0.1781943
 167.0000153    0.1886923
 167.2000122    0.1780713
 167.4000092    0.1861815
 167.6000061    0.1880020
 167.8000031    0.1916954
 168.0000153    0.1743073
 168.2000122    0.1802995
 168.4000092    0.1822404
 168.6000061    0.1787050
 168.8000031    0.1841536
 169.0000153    0.1718874
 169.2000122    0.1746547
 169.4000092    0.1773546
 169.6000061    0.1867880
 169.8000031    0.1850475
 170.0000153    0.1929324
 170.2000122    0.1907027
 170.4000092    0.1806117
 170.6000061    0.1863435
 170.8000031    0.1766177
 171.0000153    0.1877378
 171.2000122    0.1829623
 171.4000092    0.1861174
 171.6000061    0.1817284
 171.8000031    0.1811105
 172.0000153    0.1781167
 172.2000122    0.1923278
 172.4000092    0.1820851
 172.6000061    0.1977848
 172.8000031    0.1863687
 173.0000153    0.1816768
 173.2000122    0.1851801
 173.4000092    0.1781957
 173.6000061    0.1858191
 173.8000031    0.1796882
 174.0000153    0.1784288
 174.2000122    0.1878133
 174.4000092    0.1897075
 174.6000061    0.1966624
 174.8000031    0.1922621
 175.0000153    0.1945791
 175.2000122    0.1847834
 175.4000092    0.1788270
 175.6000061    0.1803781
 175.8000031    0.1746328
 176.0000153    0.1831074
 176.2000122    0.1794983
 176.4000092    0.1757825
 176.6000061    0.1838900
 176.8000031    0.1948919
 177.0000153    0.1837953
 177.2000122    0.1861152
 177.4000092    0.1878535
 177.6000061    0.1867643
 177.8000031    0.1947276
 178.0000153    0.1816852
 178.2000122    0.1786957
 178.4000092    0.1835648
 178.6000061    0.1913049
 178.8000031    0.1848407
 179.0000153    0.1941727
 179.2000122    0.1913356
 179.4000092    0.1882048
 179.6000061    0.1856134
 179.8000031    0.1739819
 180.0000153    0.1810481
 180.2000122    0.1921417
 180.4000092    0.1830195
 180.6000061    0.1876134
 180.8000031    0.1900593
 181.0000153    0.1820598
 181.2000122    0.1851721
 181.4000092    0.1839583
 181.6000061    0.1812384
 181.8000031    0.1833698
 182.0000153    0.1919904
 182.2000122    0.1785900
 182.4000092    0.1874992
 182.6000061    0.1765278
 182.8000031    0.1795157
 183.0000153    0.1821851
 183.2000122    0.1774164
 183.4000092    0.1789218
 183.6000061    0.1859421
 183.8000031    0.1842328
 184.0000153    0.1803619
 184.2000122    0.1831645
 184.4000092    0.1885036
 184.6000061    0.1879506
 184.8000031    0.1881185
 185.0000153    0.1827812
 185.2000122    0.1795704
 185.4000092    0.1856083
 185.6000061    0.1861790
 185.8000031    0.1805876
 186.0000153    0.1764236
 186.2000122    0.1693888
 186.4000092    0.1757387
 186.6000061    0.1720134
 186.8000031    0.1892584
 187.0000153    0.1730051
 187.2000122    0.1828007
 187.4000092    0.1742076
 187.6000061    0.1768658
 187.8000031    0.1788779
 188.0000153    0.1870011
 188.2000122    0.1817490
 188.4000092    0.1792403
 188.6000061    0.1749069
 188.8000031    0.1745284
 189.0000153    0.1805031
 189.2000122    0.1818860
 189.4000092    0.1867478
 189.6000061    0.1901403
 189.8000031    0.1752681
 190.0000153    0.1793545
 190.2000122    0.1804411
 190.4000092    0.1838261
 190.6000061    0.1836058
 190.8000031    0.1874838
 191.0000153    0.1920868
 191.2000122    0.1835611
 191.4000092    0.1908147
 191.6000061    0.1900662
 191.8000031    0.1830160
 192.0000153    0.1873791
 192.2000122    0.1736298
 192.4000092    0.1728835
 192.6000061    0.1814894
 192.8000031    0.1859712
 193.0000153    0.1799472
 193.2000122    0.1729760
 193.4000092    0.1780512
 193.6000061    0.1734916
 193.8000031    0.1779461
 194.0000153    0.1738186
 194.2000122    0.1800745
 194.4000092    0.1766597
 194.6000061    0.1692235
 194.8000031    0.1744648
 195.0000153    0.1823369
 195.2000122    0.1779831
 195.4000092    0.1733112
 195.6000061    0.1847389
 195.8000031    0.1811214
 196.0000153    0.1819666
 196.2000122    0.1744758
 196.4000092    0.1717536
 196.6000061    0.1822662
 196.8000031    0.1878316
 197.0000153    0.1839447
 197.2000122    0.1712723
 197.4000092    0.1722501
 197.6000061    0.1870389
 197.8000031    0.1764255
 198.0000153    0.1794077
 198.2000122    0.1824460
 198.4000092    0.1805143
 198.6000061    0.1772548
 198.8000031    0.1747570
 199.0000153    0.1743084
 199.2000122    0.1804146
 199.4000092    0.1794528
 199.6000061    0.1793565
 199.8000031    0.1888376
 200.0000153    0.1820185
 200.2000122    0.1868726
 200.4000092    0.1817874
 200.6000061    0.1816790
 200.8000031    0.1841305
 201.0000153    0.1910363
 201.2000122    0.1860974
 201.4000092    0.1908411
 201.6000061    0.1941029
 201.8000031    0.1924661
 202.0000153    0.1935294
 202.2000122    0.1880425
 202.4000092    0.1852890
 202.6000061    0.2043731
 202.8000031    0.1926191
 203.0000153    0.1904087
 203.2000122    0.1951585
 203.4000092    0.1895442
 203.6000061    0.1805589
 203.8000031    0.1840248
 204.0000153    0.1995843
 204.2000122    0.1736204
 204.4000092    0.1821975
 204.6000061    0.1778940
 204.8000031    0.1906222
 205.0000153    0.1787567
 205.2000122    0.1755141
 205.4000092    0.1813082
 205.6000061    0.1864049
 205.8000031    0.1800692
 206.0000153    0.1890876
 206.2000122    0.1962555
 206.4000092    0.1868563
 206.6000061    0.1872987
 206.8000031    0.1812356
 207.0000153    0.1879482
 207.2000122    0.1891907
 207.4000092    0.1756609
 207.6000061    0.1891719
 207.8000031    0.1765460
 208.0000153    0.1818417
 208.2000122    0.1780953
 208.4000092    0.2035132
 208.6000061    0.1902367
 208.8000031    0.1860608
 209.0000153    0.1841179
 209.2000122    0.1849596
 209.4000092    0.1824011
 209.6000061    0.1794423
 209.8000031    0.1859723
 210.0000153    0.1892994
 210.2000122    0.1839008
 210.4000092    0.1880590
 210.6000061    0.1899125
 210.8000031    0.1828628
 211.0000153    0.1872882
 211.2000122    0.2010277
 211.4000092    0.1774971
 211.6000061    0.1938463
 211.8000031    0.1874928
 212.0000153    0.2028943
 212.2000122    0.1851362
 212.4000092    0.1759024
 212.6000061    0.1848570
 212.8000031    0.1888142
 213.0000153    0.1748266
 213.2000122    0.1790760
 213.4000092    0.1817865
 213.6000061    0.1818100
 213.8000031    0.1801984
 214.0000153    0.1761962
 214.2000122    0.1834323
 214.4000092    0.1686813
 214.6000061    0.1813544
 214.8000031    0.1922042
 215.0000153    0.1820693
 215.2000122    0.1733162
 215.4000092    0.1789343
 215.6000061    0.1774362
 215.8000031    0.1826487
 216.0000153    0.1703814
 216.2000122    0.1740222
 216.4000092    0.1736339
 216.6000061    0.1805033
 216.8000031    0.1740128
 217.0000153    0.1726017
 217.2000122    0.1779171
 217.4000092    0.1710484
 217.6000061    0.1651828
 217.8000031    0.1619522
 218.0000153    0.1731156
 218.2000122    0.1686789
 218.4000092    0.1729373
 218.6000061    0.1900377
 218.8000031    0.1846176
 219.0000153    0.1904137
 219.2000122    0.1869872
 219.4000092    0.1862686
 219.6000061    0.1788521
 219.8000031    0.1816946
 220.0000153    0.1803679
 220.2000122    0.1833034
 220.4000092    0.1860383
 220.6000061    0.1840061
 220.8000031    0.1814365
 221.0000153    0.1838437
 221.2000122    0.1727696
 221.4000092    0.1803036
 221.6000061    0.1836874
 221.8000031    0.1862270
 222.0000153    0.1687940
 222.2000122    0.1759794
 222.4000092    0.1736012
 222.6000061    0.1745957
 222.8000031    0.1743373
 223.0000153    0.1751475
 223.2000122    0.1742179
 223.4000092    0.1743520
 223.6000061    0.1732166
 223.8000031    0.1822277
 224.0000153    0.1753362
 224.2000122    0.1713128
 224.4000092    0.1783343
 224.6000061    0.1821284
 224.8000031    0.1817495
 225.0000153    0.1730631
 225.2000122    0.1764401
 225.4000092    0.1730103
 225.6000061    0.1750552
 225.8000183    0.1767715
 226.0000153    0.1741965
 226.2000122    0.1795110
 226.4000092    0.1856670
 226.6000061    0.1852978
 226.8000183    0.1770646
 227.0000153    0.1768868
 227.2000122    0.1724790
 227.4000092    0.1720869
 227.6000061    0.1811075
 227.8000183    0.1835583
 228.0000153    0.1832093
 228.2000122    0.1822273
 228.4000092    0.1783984
 228.6000061    0.1838905
 228.8000183    0.1733923
 229.0000153    0.1804435
 229.2000122    0.1722355
 229.4000092    0.1738052
 229.6000061    0.1804104
 229.8000183    0.1761843
 230.0000153    0.1726447
 230.2000122    0.1739134
 230.4000092    0.1717524
 230.6000061    0.1830964
 230.8000183    0.1836461
 231.0000153    0.1850223
 231.2000122    0.1828026
 231.4000092    0.1795702
 231.6000061    0.1909636
 231.8000183    0.1785936
 232.0000153    0.1983230
 232.2000122    0.1826770
 232.4000092    0.1825319
 232.6000061    0.1883374
 232.8000183    0.1889489
 233.0000153    0.1767523
 233.2000122    0.1730458
 233.4000092    0.1820214
 233.6000061    0.1774745
 233.8000183    0.1843053
 234.0000153    0.1845788
 234.2000122    0.1811638
 234.4000092    0.1815611
 234.6000061    0.1909435
 234.8000183    0.1827355
 235.0000153    0.1814122
 235.2000122    0.1810475
 235.4000092    0.1741023
 235.6000061    0.1838290
 235.8000183    0.1798462
 236.0000153    0.1747880
 236.2000122    0.1772425
 236.4000092    0.1774498
 236.6000061    0.1735865
 236.8000183    0.1676677
 237.0000153    0.1680233
 237.2000122    0.1721077
 237.4000092    0.1692586
 237.6000061    0.1830041
 237.8000183    0.1660941
 238.0000153    0.1790049
 238.2000122    0.1918819
 238.4000092    0.1892811
 238.6000061    0.1924410
 238.8000183    0.1753242
 239.0000153    0.1787598
 239.2000122    0.1888297
 239.4000092    0.1848409
 239.6000061    0.1930914
 239.8000183    0.1924166
 240.0000153    0.1953604
 240.2000122    0.2007858
 240.4000092    0.1896345
 240.6000061    0.1846742
 240.8000183    0.1872346
 241.0000153    0.1863161
 241.2000122    0.1797944
 241.4000092    0.1791239
 241.6000061    0.1801689
 241.8000183    0.1789323
 242.0000153    0.1744607
 242.2000122    0.1756025
 242.4000092    0.1823300
 242.6000061    0.1816185
 242.8000183    0.1869492
 243.0000153    0.1807046
 243.2000122    0.1838930
 243.4000092    0.1727646
 243.6000061    0.1784384
 243.8000183    0.1851502
 244.0000153    0.1800566
 244.2000122    0.1859380
 244.4000092    0.1913706
 244.6000061    0.1807032
 244.8000183    0.1771135
 245.0000153    0.1803984
 245.2000122    0.1749417
 245.4000092    0.1785233
 245.6000061    0.1821688
 245.8000183    0.1773436
 246.0000153    0.1794039
 246.2000122    0.1747922
 246.4000092    0.1761622
 246.6000061    0.1786551
 246.8000183    0.1873141
 247.0000153    0.1842787
 247.2000122    0.1877027
 247.4000092    0.1923446
 247.6000061    0.1946362
 247.8000183    0.1877536
 248.0000153    0.1877340
 248.2000122    0.1878317
 248.4000092    0.1868312
 248.6000061    0.1740810
 248.8000183    0.1804295
 249.0000153    0.1782517
 249.2000122    0.1760379
 249.4000092    0.1867877
 249.6000061    0.1890504
 249.8000183    0.1752683
 250.0000153    0.1786534
 250.2000122    0.1901706
 250.4000092    0.1846971
 250.6000061    0.1733587
 250.8000183    0.1824215
 251.0000153    0.1807053
 251.2000122    0.1804771
 251.4000092    0.1761681
 251.6000061    0.1760840
 251.8000183    0.1880467
 252.0000153    0.1766549
 252.2000122    0.1836733
 252.4000092    0.1831115
 252.6000061    0.1826883
 252.8000183    0.1856325
 253.0000153    0.1863158
 253.2000122    0.1852988
 253.4000092    0.1880312
 253.6000061    0.1828260
 253.8000183    0.1748293
 254.0000153    0.1857052
 254.2000122    0.1798625
 254.4000092    0.1798298
 254.6000061    0.1824068
 254.8000183    0.1781875
 255.0000153    0.1804334
 255.2000122    0.1807258
 255.4000092    0.1826794
 255.6000061    0.1796029
 255.8000183    0.1812085
 256.0000000    0.1826346
 256.2000122    0.1826836
 256.4000244    0.1808067
 256.6000061    0.1831313
 256.8000183    0.1849062
 257.0000000    0.1860547
 257.2000122    0.1926975
 257.4000244    0.1878934
 257.6000061    0.1843797
 257.8000183    0.1829273
 258.0000000    0.1843721
 258.2000122    0.1842592
 258.4000244    0.1878507
 258.6000061    0.1862616
 258.8000183    0.1850347
 259.0000000    0.1926358
 259.2000122    0.1777595
 259.4000244    0.1890957
 259.6000061    0.1803066
 259.8000183    0.1904868
 260.0000000    0.1840422
 260.2000122    0.1817824
 260.4000244    0.1851283
 260.6000061    0.1803239
 260.8000183    0.1760059
 261.0000000    0.1861112
 261.2000122    0.1817792
 261.4000244    0.1831724
 261.6000061    0.1763686
 261.8000183    0.1817112
 262.0000000    0.1841168
 262.2000122    0.1885342
 262.4000244    0.1797519
 262.6000061    0.1775453
 262.8000183    0.1901128
 263.0000000    0.1967909
 263.2000122    0.1882461
 263.4000244    0.1872917
 263.6000061    0.1937918
 263.8000183    0.1899639
 264.0000000    0.1940627
 264.2000122    0.1919664
 264.4000244    0.1798976
 264.6000061    0.1760653
 264.8000183    0.1733666
 265.0000000    0.1812415
 265.2000122    0.1866703
 265.4000244    0.1833878
 265.6000061    0.1865551
 265.8000183    0.1887536
 266.0000000    0.1880564
 266.2000122    0.1878992
 266.4000244    0.1878112
 266.6000061    0.1795786
 266.8000183    0.1853300
 267.0000000    0.1864350
 267.2000122    0.1763626
 267.4000244    0.1758093
 267.6000061    0.1759289
 267.8000183    0.1785814
 268.0000000    0.1739713
 268.2000122    0.1807875
 268.4000244    0.1841159
 268.6000061    0.1917779
 268.8000183    0.1841401
 269.0000000    0.1781238
 269.2000122    0.1842635
 269.4000244    0.1824814
 269.6000061    0.1703224
 269.8000183    0.1723832
 270.0000000    0.1759544
 270.2000122    0.1746920
 270.4000244    0.1782200
 270.6000061    0.1869785
 270.8000183    0.1796658
 271.0000000    0.1693835
 271.2000122    0.1750479
 271.4000244    0.1736839
 271.6000061    0.1775297
 271.8000183    0.1803599
 272.0000000    0.1747298
 272.2000122    0.1719710
 272.4000244    0.1781192
 272.6000061    0.1802933
 272.8000183    0.1762399
 273.0000000    0.1775981
 273.2000122    0.1828806
 273.4000244    0.1869061
 273.6000061    0.1777705
 273.8000183    0.1784410
 274.0000000    0.1765781
 274.2000122    0.1780353
 274.4000244    0.1853994
 274.6000061    0.1844118
 274.8000183    0.1811474
 275.0000000    0.1765426
 275.2000122    0.1733899
 275.4000244    0.1777767
 275.6000061    0.1790071
 275.8000183    0.1777629
 276.0000000    0.1661004
 276.2000122    0.1699313
 276.4000244    0.1730479
 276.6000061    0.1648289
 276.8000183    0.1775040
 277.0000000    0.1814274
 277.2000122    0.1706361
 277.4000244    0.1737047
 277.6000061    0.1793589
 277.8000183    0.1781498
 278.0000000    0.1737560
 278.2000122    0.1830124
 278.4000244    0.1760101
 278.6000061    0.1814085
 278.8000183    0.1773219
 279.0000000    0.1734952
 279.2000122    0.1807766
 279.4000244    0.1730609
 279.6000061    0.1828331
 279.8000183    0.1739947
 280.0000000    0.1786965
 280.2000122    0.1817599
 280.4000244    0.1840022
 280.6000061    0.1838909
 280.8000183    0.1930114
 281.0000000    0.1825397
 281.2000122    0.1751725
 281.4000244    0.1771299
 281.6000061    0.1795827
 281.8000183    0.1844489
 282.0000000    0.1962398
 282.2000122    0.1831495
 282.4000244    0.1799359
 282.6000061    0.1834293
 282.8000183    0.1798832
 283.0000000    0.1766012
 283.2000122    0.1782664
 283.4000244    0.1873138
 283.6000061    0.1891395
 283.8000183    0.1853643
 284.0000000    0.1813517
 284.2000122    0.1876711
 284.4000244    0.1853938
 284.6000061    0.1837624
 284.8000183    0.1832675
 285.0000000    0.1916672
 285.2000122    0.1896996
 285.4000244    0.1858984
 285.6000061    0.1902627
 285.8000183    0.1869592
 286.0000000    0.1861663
 286.2000122    0.1843559
 286.4000244    0.1898526
 286.6000061    0.1841497
 286.8000183    0.1839583
 287.0000000    0.1836498
 287.2000122    0.1823603
 287.4000244    0.1805580
 287.6000061    0.1887708
 287.8000183    0.1866919
 288.0000000    0.1872585
 288.2000122    0.1890727
 288.4000244    0.1889583
 288.6000061    0.1829674
 288.8000183    0.1809608
 289.0000000    0.1869569
 289.2000122    0.1756899
 289.4000244    0.1831507
 289.6000061    0.1878716
 289.8000183    0.1867298
 290.0000000    0.1852408
 290.2000122    0.1800784
 290.4000244    0.1813224
 290.6000061    0.1943254
 290.8000183    0.1841236
 291.0000000    0.1733239
 291.2000122    0.1766829
 291.4000244    0.1797330
 291.6000061    0.1879134
 291.8000183    0.1824266
 292.0000000    0.1848900
 292.2000122    0.1842853
 292.4000244    0.1738329
 292.6000061    0.1745716
 292.8000183    0.1786505
 293.0000000    0.1726914
 293.2000122    0.1817209
 293.4000244    0.1740468
 293.6000061    0.1827534
 293.8000183    0.1797783
 294.0000000    0.1807825
 294.2000122    0.1699876
 294.4000244    0.1842430
 294.6000061    0.1839969
 294.8000183    0.1771829
 295.0000000    0.1853391
 295.2000122    0.1798417
 295.4000244    0.1810218
 295.6000061    0.1795298
 295.8000183    0.1845193
 296.0000000    0.1798748
 296.2000122    0.1781444
 296.4000244    0.1779366
 296.6000061    0.1776133
 296.8000183    0.1764080
 297.0000000    0.1738569
 297.2000122    0.1885264
 297.4000244    0.1849552
 297.6000061    0.1874548
 297.8000183    0.1868628
 298.0000000    0.1853966
 298.2000122    0.1826006
 298.4000244    0.1844033
 298.6000061    0.1813449
 298.8000183    0.1833447
 299.0000000    0.1798046
 299.2000122    0.1755846
 299.4000244    0.1712066
 299.6000061    0.1673792
 299.8000183    0.1706806
 300.0000000    0.1740552
 300.2000122    0.1697551
 300.4000244    0.1811548
 300.6000061    0.1793830
 300.8000183    0.1796154
 301.0000000    0.1754355
 301.2000122    0.1755886
 301.4000244    0.1725836
 301.6000061    0.1793339
 301.8000183    0.1831991
 302.0000000    0.1798503
 302.2000122    0.1723172
 302.4000244    0.1866958
 302.6000061    0.1851115
 302.8000183    0.1893810
 303.0000000    0.1805589
 303.2000122    0.1806657
 303.4000244    0.1803559
 303.6000061    0.1711013
 303.8000183    0.1739509
 304.0000000    0.1680414
 304.2000122    0.1763002
 304.4000244    0.1686259
 304.6000061    0.1739344
 304.8000183    0.1897366
 305.0000000    0.1731141
 305.2000122    0.1875015
 305.4000244    0.1795602
 305.6000061    0.1753631
 305.8000183    0.1769718
 306.0000000    0.1743879
 306.2000122    0.1753048
 306.4000244    0.1771772
 306.6000061    0.1777634
 306.8000183    0.1954871
 307.0000000    0.1823442
 307.2000122    0.1739641
 307.4000244    0.1856241
 307.6000061    0.1859658
 307.8000183    0.1774782
 308.0000000    0.1770527
 308.2000122    0.1809701
 308.4000244    0.1823034
 308.6000061    0.1844996
 308.8000183    0.1803307
 309.0000000    0.1759315
 309.2000122    0.1844203
 309.4000244    0.1819063
 309.6000061    0.1836549
 309.8000183    0.1843592
 310.0000000    0.1792734
 310.2000122    0.1749150
 310.4000244    0.1820807
 310.6000061    0.1730355
 310.8000183    0.1814428
 311.0000000    0.1708331
 311.2000122    0.1715670
 311.4000244    0.1761965
 311.6000061    0.1748999
 311.8000183    0.1742427
 312.0000000    0.1745145
 312.2000122    0.1729224
 312.4000244    0.1744653
 312.6000061    0.1722989
 312.8000183    0.1679306
 313.0000000    0.1720256
 313.2000122    0.1692232
 313.4000244    0.1741266
 313.6000061    0.1727798
 313.8000183    0.1774274
 314.0000000    0.1648236
 314.2000122    0.1670457
 314.4000244    0.1694051
 314.6000061    0.1689623
 314.8000183    0.1673352
 315.0000000    0.1708647
 315.2000122    0.1749719
 315.4000244    0.1697508
 315.6000061    0.1688489
 315.8000183    0.1767239
 316.0000000    0.1740887
 316.2000122    0.1727558
 316.4000244    0.1728836
 316.6000061    0.1712872
 316.8000183    0.1796421
 317.0000000    0.1726354
 317.2000122    0.1787884
 317.4000244    0.1766459
 317.6000061    0.1799016
 317.8000183    0.1744845
 318.0000000    0.1867811
 318.2000122    0.1798682
 318.4000244    0.1681859
 318.6000061    0.1782628
 318.8000183    0.1746971
 319.0000000    0.1695998
 319.2000122    0.1771248
 319.4000244    0.1722059
 319.6000061    0.1651388
 319.8000183    0.1681303
 320.0000000    0.1758176
 320.2000122    0.1751103
 320.4000244    0.1751559
 320.6000061    0.1739890
 320.8000183    0.1743333
 321.0000000    0.1681028
 321.2000122    0.1724064
 321.4000244    0.1760350
 321.6000061    0.1722168
 321.8000183    0.1738456
 322.0000305    0.1778701
 322.2000122    0.1757469
 322.4000244    0.1762659
 322.6000061    0.1802096
 322.8000183    0.1775730
 323.0000305    0.1791233
 323.2000122    0.1858522
 323.4000244    0.1784040
 323.6000061    0.1782287
 323.8000183    0.1748773
 324.0000305    0.1715548
 324.2000122    0.1737989
 324.4000244    0.1735727
 324.6000061    0.1791954
 324.8000183    0.1770696
 325.0000305    0.1757773
 325.2000122    0.1767744
 325.4000244    0.1726402
 325.6000061    0.1746305
 325.8000183    0.1677491
 326.0000305    0.1688177
 326.2000122    0.1703613
 326.4000244    0.1751931
 326.6000061    0.1738330
 326.8000183    0.1698710
 327.0000305    0.1793442
 327.2000122    0.1786388
 327.4000244    0.1756364
 327.6000061    0.1755372
 327.8000183    0.1812126
 328.0000305    0.1769640
 328.2000122    0.1843301
 328.4000244    0.1788473
 328.6000061    0.1710857
 328.8000183    0.1739836
 329.0000305    0.1748645
 329.2000122    0.1781529
 329.4000244    0.1872026
 329.6000061    0.1851537
 329.8000183    0.1791803
 330.0000305    0.1982505
 330.2000122    0.1961490
 330.4000244    0.1957367
 330.6000061    0.1871792
 330.8000183    0.1842272
 331.0000305    0.1900897
 331.2000122    0.1913025
 331.4000244    0.1808523
 331.6000061    0.1921232
 331.8000183    0.1891136
 332.0000305    0.1900632
 332.2000122    0.1875947
 332.4000244    0.1865245
 332.6000061    0.1934882
 332.8000183    0.1776555
 333.0000305    0.1945462
 333.2000122    0.1902237
 333.4000244    0.1955657
 333.6000061    0.1910960
 333.8000183    0.1910457
 334.0000305    0.1874571
 334.2000122    0.1818504
 334.4000244    0.1883339
 334.6000061    0.1914494
 334.8000183    0.1948365
 335.0000305    0.1922069
 335.2000122    0.1915924
 335.4000244    0.2032923
 335.6000061    0.1958822
 335.8000183    0.1969295
 336.0000305    0.1780571
 336.2000122    0.1898555
 336.4000244    0.1865170
 336.6000061    0.1945402
 336.8000183    0.1892749
 337.0000305    0.1863295
 337.2000122    0.1878181
 337.4000244    0.1855201
 337.6000061    0.1812244
 337.8000183    0.1926128
 338.0000305    0.1889161
 338.2000122    0.1864569
 338.4000244    0.1957933
 338.6000061    0.1938765
 338.8000183    0.1868870
 339.0000305    0.1938927
 339.2000122    0.1918824
 339.4000244    0.1980034
 339.6000061    0.1814443
 339.8000183    0.1792403
 340.0000305    0.1777122
 340.2000122    0.1744464
 340.4000244    0.1804839
 340.6000061    0.1731924
 340.8000183    0.1804255
 341.0000305    0.1840816
 341.2000122    0.1766971
 341.4000244    0.1907740
 341.6000061    0.1801964
 341.8000183    0.1872752
 342.0000305    0.1758785
 342.2000122    0.1813293
 342.4000244    0.1880425
 342.6000061    0.1889317
 342.8000183    0.1850861
 343.0000305    0.1817281
 343.2000122    0.1800719
 343.4000244    0.1855667
 343.6000061    0.1794160
 343.8000183    0.1803672
 344.0000305    0.1770248
 344.2000122    0.1914049
 344.4000244    0.1891797
 344.6000061    0.1756734
 344.8000183    0.1871541
 345.0000305    0.1776311
 345.2000122    0.1903595
 345.4000244    0.1770312
 345.6000061    0.1794894
 345.8000183    0.1792943
 346.0000305    0.1660374
 346.2000122    0.1708530
 346.4000244    0.1726242
 346.6000061    0.1779582
 346.8000183    0.1711498
 347.0000305    0.1715356
 347.2000122    0.1693176
 347.4000244    0.1722555
 347.6000061    0.1708532
 347.8000183    0.1717039
 348.0000305    0.1739417
 348.2000122    0.1773743
 348.4000244    0.1810545
 348.6000061    0.1762204
 348.8000183    0.1782404
 349.0000305    0.1780336
 349.2000122    0.1733873
 349.4000244    0.1895788
 349.6000061    0.1802804
 349.8000183    0.1864357
 350.0000305    0.1864875
 350.2000122    0.1846615
 350.4000244    0.1828754
 350.6000061    0.1797281
 350.8000183    0.1807224
 351.0000305    0.1869990
 351.2000122    0.1782936
 351.4000244    0.1867600
 351.6000061    0.1756496
 351.8000183    0.1762565
 352.0000305    0.1783926
 352.2000122    0.1783828
 352.4000244    0.1868051
 352.6000061    0.1841355
 352.8000183    0.1833973
 353.0000305    0.1824108
 353.2000122    0.1891382
 353.4000244    0.1839931
 353.6000061    0.1788981
 353.8000183    0.1830583
 354.0000305    0.1849541
 354.2000122    0.1791048
 354.4000244    0.1783019
 354.6000061    0.1854921
 354.8000183    0.1767459
 355.0000305    0.1878803
 355.2000122    0.1810319
 355.4000244    0.1860537
 355.6000061    0.1804444
 355.8000183    0.1858064
 356.0000305    0.1774704
 356.2000122    0.1833619
 356.4000244    0.1812152
 356.6000061    0.1775545
 356.8000183    0.1746887
 357.0000305    0.1750242
 357.2000122    0.1748202
 357.4000244    0.1826562
 357.6000061    0.1761410
 357.8000183    0.1743419
 358.0000305    0.1785236
 358.2000122    0.1762973
 358.4000244    0.1714887
 358.6000061    0.1752657
 358.8000183    0.1733028
 359.0000305    0.1753664
 359.2000122    0.1718497
 359.4000244    0.1757989
 359.6000061    0.1831646
 359.8000183    0.1798071
 360.0000305    0.1841109
 360.2000122    0.1826212
 360.4000244    0.1839203
 360.6000061    0.1858369
 360.8000183    0.1814815
 361.0000305    0.1908788
 361.2000122    0.1786715
 361.4000244    0.1873704
 361.6000061    0.1842495
 361.8000183    0.1843668
 362.0000305    0.1795735
 362.2000122    0.1780256
 362.4000244    0.1833741
 362.6000061    0.1825469
 362.8000183    0.1949665
 363.0000305    0.1845820
 363.2000122    0.1773951
 363.4000244    0.1777326
 363.6000061    0.1675752
 363.8000183    0.1768676
 364.0000305    0.1697741
 364.2000122    0.1839501
 364.4000244    0.1723427
 364.6000061    0.1804222
 364.8000183    0.1730725
 365.0000305    0.1779653
 365.2000122    0.1816484
 365.4000244    0.1743659
 365.6000061    0.1883168
 365.8000183    0.1854287
 366.0000305    0.1841942
 366.2000122    0.1954507
 366.4000244    0.1754752
 366.6000061    0.1795427
 366.8000183    0.1823889
 367.0000305    0.1869197
 367.2000122    0.1996731
 367.4000244    0.2017635
 367.6000061    0.1938817
 367.8000183    0.1822177
 368.0000305    0.2009250
 368.2000122    0.1942836
 368.4000244    0.1949778
 368.6000061    0.1783221
 368.8000183    0.1830255
 369.0000305    0.1793009
 369.2000122    0.1885935
 369.4000244    0.1839161
 369.6000061    0.1723634
 369.8000183    0.1882529
 370.0000305    0.1733902
 370.2000122    0.1717610
 370.4000244    0.1757234
 370.6000061    0.1781254
 370.8000183    0.1775447
 371.0000305    0.1831685
 371.2000122    0.1696733
 371.4000244    0.1781155
 371.6000061    0.1849010
 371.8000183    0.1841862
 372.0000305    0.1786775
 372.2000122    0.1759357
 372.4000244    0.1756535
 372.6000061    0.1768093
 372.8000183    0.1736053
 373.0000305    0.1794611
 373.2000122    0.1777674
 373.4000244    0.1851807
 373.6000061    0.1797632
 373.8000183    0.1752185
 374.0000305    0.1781111
 374.2000122    0.1830627
 374.4000244    0.1733554
 374.6000061    0.1778611
 374.8000183    0.1850753
 375.0000305    0.1786486
 375.2000122    0.1823602
 375.4000244    0.1857549
 375.6000061    0.1913886
 375.8000183    0.1840707
 376.0000305    0.1798167
 376.2000122    0.1814734
 376.4000244    0.1836727
 376.6000061    0.1803932
 376.8000183    0.1880551
 377.0000305    0.1727606
 377.2000122    0.1762403
 377.4000244    0.1757475
 377.6000061    0.1801501
 377.8000183    0.1781587
 378.0000305    0.1830500
 378.2000122    0.1946056
 378.4000244    0.1791178
 378.6000061    0.1833758
 378.8000183    0.1793861
 379.0000305    0.1807192
 379.2000122    0.1941240
 379.4000244    0.1925783
 379.6000061    0.1882863
 379.8000183    0.1767503
 380.0000305    0.1825450
 380.2000122    0.1820366
 380.4000244    0.1802869
 380.6000061    0.1846696
 380.8000183    0.1928576
 381.0000305    0.1842501
 381.2000122    0.1827969
 381.4000244    0.1798214
 381.6000061    0.1806928
 381.8000183    0.1814458
 382.0000305    0.1887365
 382.2000122    0.1813736
 382.4000244    0.1900873
 382.6000061    0.1886364
 382.8000183    0.1913996
 383.0000305    0.1938294
 383.2000122    0.1863514
 383.4000244    0.1865511
 383.6000061    0.1859360
 383.8000183    0.1906172
 384.0000305    0.1894902
 384.2000122    0.1899079
 384.4000244    0.1913375
 384.6000061    0.1870690
 384.8000183    0.1898738
 385.0000305    0.1911713
 385.2000122    0.1932824
 385.4000244    0.1884410
 385.6000061    0.1928399
 385.8000183    0.1855423
 386.0000305    0.1781942
 386.2000122    0.1797442
 386.4000244    0.1773199
 386.6000061    0.1755050
 386.8000183    0.1779854
 387.0000305    0.1900898
 387.2000122    0.1821128
 387.4000244    0.1834909
 387.6000061    0.1899540
 387.8000183    0.1770594
 388.0000305    0.1884171
 388.2000122    0.1813658
 388.4000244    0.1831459
 388.6000061    0.1935822
 388.8000183    0.1904216
 389.0000305    0.1892174
 389.2000122    0.1901777
 389.4000244    0.1877920
 389.6000061    0.1876325
 389.8000183    0.1982167
 390.0000305    0.1919896
 390.2000122    0.1892017
 390.4000244    0.1824593
 390.6000061    0.1859617
 390.8000183    0.1858993
 391.0000305    0.1848760
 391.2000122    0.1903397
 391.4000244    0.1875124
 391.6000061    0.1898760
 391.8000183    0.1925481
 392.0000305    0.1874847
 392.2000122    0.1945624
 392.4000244    0.1879034
 392.6000061    0.1870203
 392.8000183    0.1870826
 393.0000305    0.1946146
 393.2000122    0.1944390
 393.4000244    0.1913783
 393.6000061    0.1992296
 393.8000183    0.1982160
 394.0000305    0.1855994
 394.2000122    0.1872200
 394.4000244    0.1923452
 394.6000061    0.1936819
 394.8000183    0.1945047
 395.0000305    0.1858543
 395.2000122    0.1865389
 395.4000244    0.1881393
 395.6000061    0.1877861
 395.8000183    0.1910183
 396.0000305    0.1869034
 396.2000122    0.1853405
 396.4000244    0.1952044
 396.6000061    0.1865187
 396.8000183    0.1880489
 397.0000305    0.1838272
 397.2000122    0.1882674
 397.4000244    0.1835184
 397.6000061    0.1910495
 397.8000183    0.1854824
 398.0000305    0.1948398
 398.2000122    0.1823488
 398.4000244    0.1886110
 398.6000061    0.1819311
 398.8000183    0.1885044
 399.0000305    0.1897256
 399.2000122    0.1929764
 399.4000244    0.2006076
 399.6000061    0.1866922
 399.8000183    0.1937692
 400.0000305    0.1942386
