# Supplementary material for: Structure and inhibition mechanisms of Mycobacterium tuberculosis essential transporter efflux protein A
Source: Nat Commun. 2025 Apr 1;16:3139. doi: 10.1038/s41467-025-58133-6 (PMC11961569; doi:10.1038/s41467-025-58133-6)
Supplement: Supplementary file 3 — Supplementary Data 1 [file 41467_2025_58133_MOESM3_ESM.zip › supplemental_computational_details/traj_3/data_rep3/rmsd-epg1.xvg]

# This file was created Mon May 20 13:20:21 2024
# Created by:
#                       :-) GROMACS - gmx rms, 2024.1 (-:
# 
# Executable:   /wynton/home/sali/sreeganb/bin/gromacs/bin/gmx
# Data prefix:  /wynton/home/sali/sreeganb/bin/gromacs
# Working dir:  /wynton/scratch/sreeganb/nitesh-work/membrane-calculations/gromacs/replicate-3
# Command line:
#   gmx rms -f step7_production_rep3_run1.trr -s step7_production_rep3_run1.tpr -o data_3/rmsd-epg1.xvg -tu ns
# gmx rms is part of G R O M A C S:
#
# Grunge ROck MAChoS
#
@    title "RMSD"
@    xaxis  label "Time (ns)"
@    yaxis  label "RMSD (nm)"
@TYPE xy
@ subtitle "EPG after lsq fit to EPG"
   0.0000000    0.0000000
   0.2000000    0.1346344
   0.4000000    0.1390618
   0.6000000    0.1823425
   0.8000000    0.1767759
   1.0000000    0.1744599
   1.2000000    0.1633345
   1.4000001    0.1411611
   1.6000000    0.1677971
   1.8000001    0.1542869
   2.0000000    0.1652578
   2.2000000    0.1884107
   2.4000001    0.1804029
   2.6000001    0.2233588
   2.8000002    0.1468856
   3.0000002    0.1679295
   3.2000000    0.1414097
   3.4000001    0.1750351
   3.6000001    0.1987422
   3.8000002    0.2071094
   4.0000000    0.1550641
   4.2000003    0.2103281
   4.4000001    0.1948465
   4.6000004    0.2047765
   4.8000002    0.1834394
   5.0000000    0.2163525
   5.2000003    0.2035432
   5.4000001    0.1788016
   5.6000004    0.2199603
   5.8000002    0.1832437
   6.0000005    0.2123901
   6.2000003    0.1976059
   6.4000001    0.1849446
   6.6000004    0.1475540
   6.8000002    0.1709806
   7.0000005    0.1927611
   7.2000003    0.2530249
   7.4000006    0.1932371
   7.6000004    0.2197725
   7.8000002    0.1818513
   8.0000000    0.2478566
   8.2000008    0.3356374
   8.4000006    0.3191280
   8.6000004    0.3024761
   8.8000002    0.3090440
   9.0000000    0.3081332
   9.2000008    0.3254446
   9.4000006    0.3462375
   9.6000004    0.3279693
   9.8000002    0.3298411
  10.0000000    0.3355576
  10.2000008    0.3346548
  10.4000006    0.3157437
  10.6000004    0.3050068
  10.8000002    0.2986518
  11.0000010    0.3150184
  11.2000008    0.3126496
  11.4000006    0.3085112
  11.6000004    0.2929640
  11.8000002    0.2693845
  12.0000010    0.2658925
  12.2000008    0.2574025
  12.4000006    0.2763546
  12.6000004    0.2677800
  12.8000002    0.2539214
  13.0000010    0.2468765
  13.2000008    0.2035970
  13.4000006    0.2136492
  13.6000004    0.1890759
  13.8000002    0.1859858
  14.0000010    0.1747265
  14.2000008    0.1869123
  14.4000006    0.1586178
  14.6000004    0.1784047
  14.8000011    0.1765907
  15.0000010    0.2010471
  15.2000008    0.1982990
  15.4000006    0.1934533
  15.6000004    0.2023049
  15.8000011    0.1862341
  16.0000000    0.2066224
  16.2000008    0.2078877
  16.4000015    0.1801558
  16.6000004    0.1899813
  16.8000011    0.1976110
  17.0000000    0.1977814
  17.2000008    0.2052924
  17.4000015    0.1973580
  17.6000004    0.1799539
  17.8000011    0.1872393
  18.0000000    0.2053982
  18.2000008    0.1810515
  18.4000015    0.2176846
  18.6000004    0.2219560
  18.8000011    0.2039859
  19.0000000    0.2410408
  19.2000008    0.2297324
  19.4000015    0.2659135
  19.6000004    0.2248459
  19.8000011    0.2534631
  20.0000000    0.2760549
  20.2000008    0.2760088
  20.4000015    0.2693416
  20.6000004    0.2597934
  20.8000011    0.2734246
  21.0000019    0.2385891
  21.2000008    0.2242738
  21.4000015    0.2730236
  21.6000004    0.2538660
  21.8000011    0.2663972
  22.0000019    0.2427030
  22.2000008    0.2612645
  22.4000015    0.2198980
  22.6000004    0.2194300
  22.8000011    0.2378822
  23.0000019    0.2183487
  23.2000008    0.2217513
  23.4000015    0.2052824
  23.6000004    0.1872060
  23.8000011    0.2113172
  24.0000019    0.1883403
  24.2000008    0.2831678
  24.4000015    0.1889032
  24.6000004    0.2114894
  24.8000011    0.1947655
  25.0000019    0.1912008
  25.2000008    0.2418114
  25.4000015    0.2070733
  25.6000004    0.1907666
  25.8000011    0.1999011
  26.0000019    0.2319545
  26.2000008    0.2279121
  26.4000015    0.2495050
  26.6000004    0.2434356
  26.8000011    0.2670542
  27.0000019    0.2680464
  27.2000008    0.2406584
  27.4000015    0.2373163
  27.6000004    0.2207582
  27.8000011    0.2643375
  28.0000019    0.2648670
  28.2000008    0.2506160
  28.4000015    0.1974443
  28.6000023    0.2372737
  28.8000011    0.2645818
  29.0000019    0.2711375
  29.2000008    0.2372013
  29.4000015    0.2310376
  29.6000023    0.2362561
  29.8000011    0.2295896
  30.0000019    0.2069982
  30.2000008    0.2262393
  30.4000015    0.2680260
  30.6000023    0.2713260
  30.8000011    0.2534826
  31.0000019    0.2439889
  31.2000008    0.2681286
  31.4000015    0.2808808
  31.6000023    0.2460514
  31.8000011    0.2594150
  32.0000000    0.2608823
  32.2000008    0.1913503
  32.4000015    0.1973272
  32.6000023    0.1836757
  32.8000031    0.1930680
  33.0000000    0.1935800
  33.2000008    0.2101618
  33.4000015    0.2227551
  33.6000023    0.1988755
  33.8000031    0.1822647
  34.0000000    0.1785633
  34.2000008    0.2094702
  34.4000015    0.2428468
  34.6000023    0.1835209
  34.8000031    0.2041809
  35.0000000    0.2109175
  35.2000008    0.2238733
  35.4000015    0.2647685
  35.6000023    0.2255899
  35.8000031    0.2028171
  36.0000000    0.1976183
  36.2000008    0.2156877
  36.4000015    0.2048072
  36.6000023    0.1906676
  36.8000031    0.2020769
  37.0000000    0.1705064
  37.2000008    0.1765675
  37.4000015    0.1478242
  37.6000023    0.1306700
  37.8000031    0.1609766
  38.0000000    0.1412336
  38.2000008    0.1308611
  38.4000015    0.1840568
  38.6000023    0.1615242
  38.8000031    0.1647375
  39.0000000    0.2067662
  39.2000008    0.2480476
  39.4000015    0.2712951
  39.6000023    0.2777616
  39.8000031    0.3088790
  40.0000000    0.2925330
  40.2000008    0.2828024
  40.4000015    0.2842319
  40.6000023    0.2829054
  40.8000031    0.2722780
  41.0000038    0.2783779
  41.2000008    0.2814296
  41.4000015    0.2396695
  41.6000023    0.2722492
  41.8000031    0.2840399
  42.0000038    0.2078476
  42.2000008    0.2448150
  42.4000015    0.2494346
  42.6000023    0.2482501
  42.8000031    0.2643561
  43.0000038    0.2769399
  43.2000008    0.2486395
  43.4000015    0.2425399
  43.6000023    0.2451863
  43.8000031    0.2211850
  44.0000038    0.2877923
  44.2000008    0.2411730
  44.4000015    0.2314443
  44.6000023    0.2515866
  44.8000031    0.2383171
  45.0000038    0.2479623
  45.2000008    0.2674298
  45.4000015    0.2252860
  45.6000023    0.2545062
  45.8000031    0.2718235
  46.0000038    0.2360132
  46.2000008    0.2151382
  46.4000015    0.2601619
  46.6000023    0.2710270
  46.8000031    0.2835444
  47.0000038    0.2457338
  47.2000008    0.2511120
  47.4000015    0.2560925
  47.6000023    0.2362314
  47.8000031    0.2425428
  48.0000038    0.2346972
  48.2000008    0.2289710
  48.4000015    0.2621524
  48.6000023    0.2435082
  48.8000031    0.2309729
  49.0000038    0.2404706
  49.2000008    0.2443470
  49.4000015    0.2580252
  49.6000023    0.2406186
  49.8000031    0.2386612
  50.0000038    0.2810055
  50.2000008    0.2857464
  50.4000015    0.2903191
  50.6000023    0.1856416
  50.8000031    0.2034040
  51.0000038    0.1942146
  51.2000008    0.2150350
  51.4000015    0.2271205
  51.6000023    0.2195471
  51.8000031    0.2377198
  52.0000038    0.2187045
  52.2000008    0.2049319
  52.4000015    0.1743703
  52.6000023    0.1907529
  52.8000031    0.1905644
  53.0000038    0.1901739
  53.2000008    0.1766161
  53.4000015    0.1955303
  53.6000023    0.2004132
  53.8000031    0.1923964
  54.0000038    0.2243695
  54.2000008    0.1821447
  54.4000015    0.1954663
  54.6000023    0.2009791
  54.8000031    0.1825207
  55.0000038    0.1757006
  55.2000008    0.1721998
  55.4000015    0.1766937
  55.6000023    0.1901632
  55.8000031    0.2035555
  56.0000038    0.2016177
  56.2000008    0.1542198
  56.4000015    0.1855119
  56.6000023    0.1989954
  56.8000031    0.1989315
  57.0000038    0.2077109
  57.2000046    0.1960863
  57.4000015    0.1855751
  57.6000023    0.1642278
  57.8000031    0.1970625
  58.0000038    0.2015926
  58.2000046    0.2056408
  58.4000015    0.2505602
  58.6000023    0.1976752
  58.8000031    0.2199066
  59.0000038    0.1959568
  59.2000046    0.1965798
  59.4000015    0.1741621
  59.6000023    0.1930315
  59.8000031    0.1978896
  60.0000038    0.2081882
  60.2000046    0.2169685
  60.4000015    0.2572032
  60.6000023    0.2000974
  60.8000031    0.1900251
  61.0000038    0.2192110
  61.2000046    0.2298259
  61.4000015    0.1947973
  61.6000023    0.1803409
  61.8000031    0.2059489
  62.0000038    0.2008055
  62.2000046    0.1718487
  62.4000015    0.1697019
  62.6000023    0.1598401
  62.8000031    0.1931882
  63.0000038    0.1915844
  63.2000046    0.2012136
  63.4000015    0.1801120
  63.6000023    0.1966531
  63.8000031    0.1814288
  64.0000000    0.1868030
  64.2000046    0.1920262
  64.4000015    0.1801499
  64.6000061    0.1822502
  64.8000031    0.1649004
  65.0000000    0.1786755
  65.2000046    0.1895254
  65.4000015    0.1968285
  65.6000061    0.2490852
  65.8000031    0.2701565
  66.0000000    0.2211383
  66.2000046    0.2403456
  66.4000015    0.2056535
  66.6000061    0.2697884
  66.8000031    0.2841737
  67.0000000    0.2829625
  67.2000046    0.2753235
  67.4000015    0.2747625
  67.6000061    0.2100802
  67.8000031    0.1867040
  68.0000000    0.2082698
  68.2000046    0.1950735
  68.4000015    0.2013274
  68.6000061    0.1985783
  68.8000031    0.2332127
  69.0000000    0.1836699
  69.2000046    0.1903433
  69.4000015    0.1881448
  69.6000061    0.1951322
  69.8000031    0.2202501
  70.0000000    0.1848149
  70.2000046    0.2028896
  70.4000015    0.2249265
  70.6000061    0.2047338
  70.8000031    0.1910627
  71.0000000    0.1950246
  71.2000046    0.1853645
  71.4000015    0.1681346
  71.6000061    0.2124060
  71.8000031    0.2066709
  72.0000000    0.2038198
  72.2000046    0.2058294
  72.4000015    0.2166247
  72.6000061    0.2506478
  72.8000031    0.2230265
  73.0000000    0.1851413
  73.2000046    0.2217810
  73.4000015    0.2421969
  73.6000061    0.1852677
  73.8000031    0.1834212
  74.0000000    0.2043731
  74.2000046    0.2211359
  74.4000015    0.1987358
  74.6000061    0.2274442
  74.8000031    0.2366464
  75.0000000    0.2367203
  75.2000046    0.2666245
  75.4000015    0.2900953
  75.6000061    0.2867622
  75.8000031    0.2653183
  76.0000000    0.2272641
  76.2000046    0.2486605
  76.4000015    0.1986248
  76.6000061    0.1961186
  76.8000031    0.1972874
  77.0000000    0.2524354
  77.2000046    0.2843511
  77.4000015    0.2462975
  77.6000061    0.2433071
  77.8000031    0.2481977
  78.0000000    0.2270877
  78.2000046    0.2352485
  78.4000015    0.2237861
  78.6000061    0.2345743
  78.8000031    0.2410001
  79.0000000    0.2223472
  79.2000046    0.2344472
  79.4000015    0.1701133
  79.6000061    0.2472496
  79.8000031    0.2621199
  80.0000000    0.2514487
  80.2000046    0.2603821
  80.4000015    0.3198518
  80.6000061    0.3121212
  80.8000031    0.3264400
  81.0000076    0.3156596
  81.2000046    0.3174405
  81.4000015    0.3037559
  81.6000061    0.3330156
  81.8000031    0.3583455
  82.0000076    0.3378337
  82.2000046    0.3258067
  82.4000015    0.3345535
  82.6000061    0.3121385
  82.8000031    0.2965487
  83.0000076    0.2997327
  83.2000046    0.2993041
  83.4000015    0.3070074
  83.6000061    0.3204666
  83.8000031    0.3123193
  84.0000076    0.3043264
  84.2000046    0.2948138
  84.4000015    0.2987100
  84.6000061    0.3343731
  84.8000031    0.3303012
  85.0000076    0.3313531
  85.2000046    0.3372222
  85.4000015    0.3346577
  85.6000061    0.3329264
  85.8000031    0.3091624
  86.0000076    0.3536967
  86.2000046    0.3445529
  86.4000015    0.3483874
  86.6000061    0.3263232
  86.8000031    0.2586441
  87.0000076    0.3053170
  87.2000046    0.2697664
  87.4000015    0.2815609
  87.6000061    0.3050814
  87.8000031    0.3002308
  88.0000076    0.2690966
  88.2000046    0.2821231
  88.4000015    0.2919998
  88.6000061    0.2620958
  88.8000031    0.2480510
  89.0000076    0.2653208
  89.2000046    0.2399158
  89.4000015    0.2548625
  89.6000061    0.2488830
  89.8000031    0.3082963
  90.0000076    0.3325777
  90.2000046    0.3077409
  90.4000015    0.3304982
  90.6000061    0.3198684
  90.8000031    0.3082346
  91.0000076    0.3122690
  91.2000046    0.3200291
  91.4000015    0.3110690
  91.6000061    0.3055240
  91.8000031    0.2973726
  92.0000076    0.3144501
  92.2000046    0.3021386
  92.4000015    0.3140449
  92.6000061    0.3071585
  92.8000031    0.3123411
  93.0000076    0.3003953
  93.2000046    0.3167072
  93.4000015    0.3155644
  93.6000061    0.3346428
  93.8000031    0.3193516
  94.0000076    0.3142830
  94.2000046    0.3190273
  94.4000015    0.3186530
  94.6000061    0.3220885
  94.8000031    0.3064030
  95.0000076    0.3222661
  95.2000046    0.3058482
  95.4000015    0.3287171
  95.6000061    0.3289905
  95.8000031    0.3235945
  96.0000076    0.3371176
  96.2000046    0.3322520
  96.4000015    0.3148684
  96.6000061    0.2924614
  96.8000031    0.3088993
  97.0000076    0.3120035
  97.2000046    0.3191000
  97.4000015    0.3113029
  97.6000061    0.3314799
  97.8000031    0.3339729
  98.0000076    0.3079202
  98.2000046    0.3039575
  98.4000015    0.3209645
  98.6000061    0.3165961
  98.8000031    0.3209175
  99.0000076    0.3099890
  99.2000046    0.3047289
  99.4000015    0.3101570
  99.6000061    0.3098021
  99.8000031    0.3186506
 100.0000076    0.3127216
 100.2000046    0.3045126
 100.4000015    0.3215053
 100.6000061    0.3131373
 100.8000031    0.3114716
 101.0000076    0.3133127
 101.2000046    0.3128784
 101.4000015    0.2888465
 101.6000061    0.3278905
 101.8000031    0.3275374
 102.0000076    0.3200980
 102.2000046    0.3138059
 102.4000015    0.3214643
 102.6000061    0.3130263
 102.8000031    0.3100446
 103.0000076    0.2955151
 103.2000046    0.3117502
 103.4000015    0.3193429
 103.6000061    0.3201071
 103.8000031    0.3135228
 104.0000076    0.3144096
 104.2000046    0.3076527
 104.4000015    0.3030256
 104.6000061    0.2914508
 104.8000031    0.2839186
 105.0000076    0.2936799
 105.2000046    0.2986366
 105.4000015    0.3047360
 105.6000061    0.3129757
 105.8000031    0.2734495
 106.0000076    0.2043701
 106.2000046    0.2192355
 106.4000015    0.2177715
 106.6000061    0.2226716
 106.8000031    0.2123614
 107.0000076    0.2143827
 107.2000046    0.2075423
 107.4000015    0.2001814
 107.6000061    0.2165204
 107.8000031    0.2243183
 108.0000076    0.2310773
 108.2000046    0.2143482
 108.4000015    0.2024661
 108.6000061    0.2102135
 108.8000031    0.2284795
 109.0000076    0.2256096
 109.2000046    0.2533767
 109.4000015    0.2008596
 109.6000061    0.1980446
 109.8000031    0.2170122
 110.0000076    0.2006027
 110.2000046    0.2299945
 110.4000015    0.1840145
 110.6000061    0.1969310
 110.8000031    0.2344079
 111.0000076    0.2905130
 111.2000046    0.2864458
 111.4000015    0.3133942
 111.6000061    0.3326831
 111.8000031    0.3444703
 112.0000076    0.3368213
 112.2000046    0.3346377
 112.4000015    0.3380133
 112.6000061    0.3421195
 112.8000031    0.3257856
 113.0000076    0.3278954
 113.2000046    0.3331671
 113.4000092    0.3318672
 113.6000061    0.3442159
 113.8000031    0.3381793
 114.0000076    0.3234098
 114.2000046    0.3170058
 114.4000092    0.3227626
 114.6000061    0.3311591
 114.8000031    0.3307551
 115.0000076    0.3117684
 115.2000046    0.3258765
 115.4000092    0.3417073
 115.6000061    0.3177586
 115.8000031    0.3124002
 116.0000076    0.2950224
 116.2000046    0.2892177
 116.4000092    0.2931702
 116.6000061    0.2990157
 116.8000031    0.2773075
 117.0000076    0.3070978
 117.2000046    0.2985627
 117.4000092    0.2846955
 117.6000061    0.2626456
 117.8000031    0.2515650
 118.0000076    0.2571910
 118.2000046    0.2355119
 118.4000092    0.2622142
 118.6000061    0.2659419
 118.8000031    0.2693648
 119.0000076    0.2617650
 119.2000046    0.2810938
 119.4000092    0.2684530
 119.6000061    0.2654875
 119.8000031    0.2786206
 120.0000076    0.2845742
 120.2000046    0.2935342
 120.4000092    0.2814669
 120.6000061    0.2613645
 120.8000031    0.2457656
 121.0000076    0.2489650
 121.2000046    0.2819548
 121.4000092    0.2768126
 121.6000061    0.2566606
 121.8000031    0.2693688
 122.0000076    0.2592561
 122.2000046    0.2563922
 122.4000092    0.2440044
 122.6000061    0.2468314
 122.8000031    0.2466681
 123.0000076    0.2721683
 123.2000046    0.2750471
 123.4000092    0.2622799
 123.6000061    0.2208221
 123.8000031    0.3106811
 124.0000076    0.2944116
 124.2000046    0.2828630
 124.4000092    0.2784980
 124.6000061    0.2596114
 124.8000031    0.2849699
 125.0000076    0.2670467
 125.2000046    0.2620439
 125.4000092    0.2759011
 125.6000061    0.2918127
 125.8000031    0.2725485
 126.0000076    0.2899264
 126.2000046    0.2837590
 126.4000092    0.2541719
 126.6000061    0.2653871
 126.8000031    0.2943693
 127.0000076    0.2837361
 127.2000046    0.2668003
 127.4000092    0.2428760
 127.6000061    0.2787262
 127.8000031    0.2655344
 128.0000000    0.2737021
 128.2000122    0.2733852
 128.4000092    0.2791476
 128.6000061    0.2683454
 128.8000031    0.2804970
 129.0000000    0.2814562
 129.2000122    0.2995151
 129.4000092    0.2626202
 129.6000061    0.2844872
 129.8000031    0.2899189
 130.0000000    0.2889945
 130.2000122    0.2713771
 130.4000092    0.2827245
 130.6000061    0.2977324
 130.8000031    0.2906071
 131.0000000    0.2754542
 131.2000122    0.2876446
 131.4000092    0.3086354
 131.6000061    0.2987988
 131.8000031    0.2987418
 132.0000000    0.2577517
 132.2000122    0.2415942
 132.4000092    0.2687539
 132.6000061    0.2576367
 132.8000031    0.2677826
 133.0000000    0.2852672
 133.2000122    0.2729577
 133.4000092    0.2963188
 133.6000061    0.2768639
 133.8000031    0.2887586
 134.0000000    0.2967485
 134.2000122    0.2877188
 134.4000092    0.2938517
 134.6000061    0.2929127
 134.8000031    0.2681057
 135.0000000    0.3200313
 135.2000122    0.2956647
 135.4000092    0.2884367
 135.6000061    0.2981613
 135.8000031    0.2888682
 136.0000000    0.2710293
 136.2000122    0.2780905
 136.4000092    0.2850806
 136.6000061    0.2614899
 136.8000031    0.2840731
 137.0000000    0.2431751
 137.2000122    0.2853828
 137.4000092    0.2771227
 137.6000061    0.2814913
 137.8000031    0.2837746
 138.0000000    0.2723384
 138.2000122    0.2745134
 138.4000092    0.3061521
 138.6000061    0.2683599
 138.8000031    0.2699768
 139.0000000    0.2587808
 139.2000122    0.2607422
 139.4000092    0.2723399
 139.6000061    0.2968286
 139.8000031    0.2720398
 140.0000000    0.2681988
 140.2000122    0.2764842
 140.4000092    0.2657946
 140.6000061    0.2783383
 140.8000031    0.2699102
 141.0000000    0.2992804
 141.2000122    0.3055563
 141.4000092    0.2939633
 141.6000061    0.2966117
 141.8000031    0.2810208
 142.0000000    0.2892251
 142.2000122    0.2875218
 142.4000092    0.2867128
 142.6000061    0.2993485
 142.8000031    0.2851968
 143.0000000    0.2591766
 143.2000122    0.2860937
 143.4000092    0.2879393
 143.6000061    0.2696591
 143.8000031    0.2759907
 144.0000000    0.2775969
 144.2000122    0.2757898
 144.4000092    0.2968614
 144.6000061    0.3083553
 144.8000031    0.3020391
 145.0000000    0.2846667
 145.2000122    0.3055336
 145.4000092    0.2958038
 145.6000061    0.2961126
 145.8000031    0.2675306
 146.0000000    0.2964625
 146.2000122    0.2954466
 146.4000092    0.2854507
 146.6000061    0.2857353
 146.8000031    0.2626220
 147.0000000    0.3035392
 147.2000122    0.2752197
 147.4000092    0.2877698
 147.6000061    0.2887225
 147.8000031    0.2793838
 148.0000000    0.2797947
 148.2000122    0.2764158
 148.4000092    0.2868833
 148.6000061    0.2851638
 148.8000031    0.2859983
 149.0000000    0.2984378
 149.2000122    0.2934158
 149.4000092    0.2848304
 149.6000061    0.2870634
 149.8000031    0.2948879
 150.0000000    0.2996653
 150.2000122    0.2971567
 150.4000092    0.2728126
 150.6000061    0.2941144
 150.8000031    0.2745945
 151.0000000    0.2934556
 151.2000122    0.2857492
 151.4000092    0.2861696
 151.6000061    0.2988719
 151.8000031    0.3188521
 152.0000000    0.3095414
 152.2000122    0.3090760
 152.4000092    0.3252412
 152.6000061    0.3061312
 152.8000031    0.2831130
 153.0000000    0.2912566
 153.2000122    0.2835272
 153.4000092    0.2958217
 153.6000061    0.2864074
 153.8000031    0.2718868
 154.0000000    0.2769399
 154.2000122    0.2902540
 154.4000092    0.2852744
 154.6000061    0.2772259
 154.8000031    0.2699222
 155.0000000    0.2682301
 155.2000122    0.2829736
 155.4000092    0.2924109
 155.6000061    0.3020754
 155.8000031    0.2890536
 156.0000000    0.2688835
 156.2000122    0.2706694
 156.4000092    0.2643523
 156.6000061    0.2619559
 156.8000031    0.2777269
 157.0000000    0.3147544
 157.2000122    0.2979484
 157.4000092    0.2912250
 157.6000061    0.2665832
 157.8000031    0.2865924
 158.0000000    0.2773698
 158.2000122    0.2748073
 158.4000092    0.2727785
 158.6000061    0.2828028
 158.8000031    0.2774006
 159.0000000    0.2679529
 159.2000122    0.2661124
 159.4000092    0.2600054
 159.6000061    0.2586543
 159.8000031    0.2646508
 160.0000000    0.2501831
 160.2000122    0.2866682
 160.4000092    0.2625016
 160.6000061    0.2697902
 160.8000031    0.2961582
 161.0000153    0.2869217
 161.2000122    0.2429105
 161.4000092    0.2853426
 161.6000061    0.2691750
 161.8000031    0.2896450
 162.0000153    0.2648298
 162.2000122    0.2888629
 162.4000092    0.2957242
 162.6000061    0.3050847
 162.8000031    0.2940198
 163.0000153    0.2612065
 163.2000122    0.2940595
 163.4000092    0.2855856
 163.6000061    0.3159743
 163.8000031    0.2768501
 164.0000153    0.2882930
 164.2000122    0.2686490
 164.4000092    0.3256397
 164.6000061    0.2786041
 164.8000031    0.2971804
 165.0000153    0.3046069
 165.2000122    0.3535883
 165.4000092    0.3591949
 165.6000061    0.2927619
 165.8000031    0.2823113
 166.0000153    0.2891272
 166.2000122    0.2886295
 166.4000092    0.2965531
 166.6000061    0.2707805
 166.8000031    0.2814242
 167.0000153    0.2869517
 167.2000122    0.2864637
 167.4000092    0.2735978
 167.6000061    0.2735419
 167.8000031    0.2850150
 168.0000153    0.2689526
 168.2000122    0.3168050
 168.4000092    0.2638201
 168.6000061    0.2812829
 168.8000031    0.2949232
 169.0000153    0.2832902
 169.2000122    0.3042048
 169.4000092    0.2890651
 169.6000061    0.2958923
 169.8000031    0.3068244
 170.0000153    0.3315897
 170.2000122    0.3047239
 170.4000092    0.3075047
 170.6000061    0.3022498
 170.8000031    0.2671661
 171.0000153    0.3159018
 171.2000122    0.3078530
 171.4000092    0.3177821
 171.6000061    0.3150466
 171.8000031    0.3032550
 172.0000153    0.2915754
 172.2000122    0.3194982
 172.4000092    0.3151323
 172.6000061    0.3355705
 172.8000031    0.3272928
 173.0000153    0.3136759
 173.2000122    0.3497615
 173.4000092    0.3321294
 173.6000061    0.2987833
 173.8000031    0.2802185
 174.0000153    0.2962404
 174.2000122    0.3037064
 174.4000092    0.2839868
 174.6000061    0.2769996
 174.8000031    0.2863506
 175.0000153    0.2986966
 175.2000122    0.2921629
 175.4000092    0.2902302
 175.6000061    0.2518073
 175.8000031    0.2701117
 176.0000153    0.2379217
 176.2000122    0.2880300
 176.4000092    0.2406238
 176.6000061    0.2724842
 176.8000031    0.2725172
 177.0000153    0.3037748
 177.2000122    0.3048123
 177.4000092    0.3056923
 177.6000061    0.3294452
 177.8000031    0.3079751
 178.0000153    0.2956460
 178.2000122    0.2702563
 178.4000092    0.3298010
 178.6000061    0.3124170
 178.8000031    0.2898880
 179.0000153    0.3103290
 179.2000122    0.3791257
 179.4000092    0.3634310
 179.6000061    0.3840970
 179.8000031    0.3105591
 180.0000153    0.3520605
 180.2000122    0.3317598
 180.4000092    0.3209055
 180.6000061    0.3351131
 180.8000031    0.3369364
 181.0000153    0.3337002
 181.2000122    0.3411615
 181.4000092    0.3184253
 181.6000061    0.3098368
 181.8000031    0.3100148
 182.0000153    0.3261164
 182.2000122    0.2949312
 182.4000092    0.3185259
 182.6000061    0.3139285
 182.8000031    0.3227745
 183.0000153    0.3320378
 183.2000122    0.3282657
 183.4000092    0.3103337
 183.6000061    0.3085109
 183.8000031    0.3124305
 184.0000153    0.3004278
 184.2000122    0.3015085
 184.4000092    0.3053766
 184.6000061    0.3078518
 184.8000031    0.2908645
 185.0000153    0.2977936
 185.2000122    0.2951330
 185.4000092    0.3121138
 185.6000061    0.3097870
 185.8000031    0.3275256
 186.0000153    0.3094110
 186.2000122    0.3192530
 186.4000092    0.2952396
 186.6000061    0.3285348
 186.8000031    0.2986087
 187.0000153    0.3162772
 187.2000122    0.3413669
 187.4000092    0.3262325
 187.6000061    0.3142375
 187.8000031    0.3157790
 188.0000153    0.3265243
 188.2000122    0.3524506
 188.4000092    0.3192481
 188.6000061    0.3181428
 188.8000031    0.3178325
 189.0000153    0.3306842
 189.2000122    0.3124246
 189.4000092    0.2978684
 189.6000061    0.3175917
 189.8000031    0.3050370
 190.0000153    0.3189927
 190.2000122    0.3434258
 190.4000092    0.3080693
 190.6000061    0.3148876
 190.8000031    0.3320112
 191.0000153    0.3353984
 191.2000122    0.3415063
 191.4000092    0.3572811
 191.6000061    0.3196906
 191.8000031    0.3377532
 192.0000153    0.3225274
 192.2000122    0.3517959
 192.4000092    0.3631809
 192.6000061    0.3362767
 192.8000031    0.3584007
 193.0000153    0.3218904
 193.2000122    0.3613348
 193.4000092    0.3217746
 193.6000061    0.3391403
 193.8000031    0.3187451
 194.0000153    0.3084841
 194.2000122    0.3209462
 194.4000092    0.2969483
 194.6000061    0.3149795
 194.8000031    0.3078351
 195.0000153    0.3107931
 195.2000122    0.3125052
 195.4000092    0.2776302
 195.6000061    0.2881421
 195.8000031    0.2939864
 196.0000153    0.2931892
 196.2000122    0.2851042
 196.4000092    0.2805893
 196.6000061    0.2868666
 196.8000031    0.2857163
 197.0000153    0.2767634
 197.2000122    0.2924316
 197.4000092    0.2737943
 197.6000061    0.2990075
 197.8000031    0.2838939
 198.0000153    0.2817609
 198.2000122    0.2671372
 198.4000092    0.2813762
 198.6000061    0.2781108
 198.8000031    0.3036653
 199.0000153    0.2747096
 199.2000122    0.2943572
 199.4000092    0.2764987
 199.6000061    0.3034394
 199.8000031    0.2926252
 200.0000153    0.2963168
 200.2000122    0.2940724
 200.4000092    0.2967822
 200.6000061    0.2957974
 200.8000031    0.2815698
 201.0000153    0.2893544
 201.2000122    0.2939568
 201.4000092    0.2709608
 201.6000061    0.2575914
 201.8000031    0.2761538
 202.0000153    0.2527043
 202.2000122    0.2836180
 202.4000092    0.2816738
 202.6000061    0.2866049
 202.8000031    0.2853141
 203.0000153    0.2899172
 203.2000122    0.3219938
 203.4000092    0.2902448
 203.6000061    0.2721263
 203.8000031    0.2734902
 204.0000153    0.2939059
 204.2000122    0.2849840
 204.4000092    0.2821399
 204.6000061    0.2896988
 204.8000031    0.2794242
 205.0000153    0.2743141
 205.2000122    0.2929718
 205.4000092    0.2884809
 205.6000061    0.2832730
 205.8000031    0.2709045
 206.0000153    0.2720536
 206.2000122    0.2869868
 206.4000092    0.2713874
 206.6000061    0.2709555
 206.8000031    0.2757156
 207.0000153    0.2889468
 207.2000122    0.2724313
 207.4000092    0.2744153
 207.6000061    0.2648530
 207.8000031    0.2745336
 208.0000153    0.2837386
 208.2000122    0.2788225
 208.4000092    0.2940628
 208.6000061    0.2686937
 208.8000031    0.2830950
 209.0000153    0.2734324
 209.2000122    0.2652920
 209.4000092    0.2890905
 209.6000061    0.2990109
 209.8000031    0.2781422
 210.0000153    0.2995662
 210.2000122    0.2940345
 210.4000092    0.2921761
 210.6000061    0.3012348
 210.8000031    0.2852741
 211.0000153    0.3006688
 211.2000122    0.3018354
 211.4000092    0.2919291
 211.6000061    0.3027681
 211.8000031    0.3087654
 212.0000153    0.3089266
 212.2000122    0.3079790
 212.4000092    0.3086475
 212.6000061    0.3172989
 212.8000031    0.2666455
 213.0000153    0.2798454
 213.2000122    0.2835170
 213.4000092    0.3082305
 213.6000061    0.3025604
 213.8000031    0.3030207
 214.0000153    0.2896734
 214.2000122    0.2911116
 214.4000092    0.2964431
 214.6000061    0.3042490
 214.8000031    0.2825460
 215.0000153    0.2746097
 215.2000122    0.2932785
 215.4000092    0.2778302
 215.6000061    0.2838385
 215.8000031    0.2721163
 216.0000153    0.2858431
 216.2000122    0.2707869
 216.4000092    0.2827535
 216.6000061    0.3013706
 216.8000031    0.2695097
 217.0000153    0.2683122
 217.2000122    0.2763887
 217.4000092    0.2847139
 217.6000061    0.2880140
 217.8000031    0.2611869
 218.0000153    0.2764924
 218.2000122    0.2918600
 218.4000092    0.2810861
 218.6000061    0.2766763
 218.8000031    0.2796906
 219.0000153    0.2851550
 219.2000122    0.2902700
 219.4000092    0.2702330
 219.6000061    0.2706292
 219.8000031    0.2665404
 220.0000153    0.2804416
 220.2000122    0.2864735
 220.4000092    0.2854518
 220.6000061    0.2823899
 220.8000031    0.2806547
 221.0000153    0.2591529
 221.2000122    0.2731949
 221.4000092    0.2689878
 221.6000061    0.2773624
 221.8000031    0.2776293
 222.0000153    0.2742076
 222.2000122    0.2739860
 222.4000092    0.2868880
 222.6000061    0.2780599
 222.8000031    0.2676187
 223.0000153    0.2852107
 223.2000122    0.2802534
 223.4000092    0.2750043
 223.6000061    0.2743232
 223.8000031    0.2754698
 224.0000153    0.2701887
 224.2000122    0.2712347
 224.4000092    0.2904567
 224.6000061    0.2860709
 224.8000031    0.2786486
 225.0000153    0.2898040
 225.2000122    0.2838326
 225.4000092    0.2687868
 225.6000061    0.2504815
 225.8000183    0.2653464
 226.0000153    0.2497180
 226.2000122    0.2643307
 226.4000092    0.2950474
 226.6000061    0.2930287
 226.8000183    0.2659379
 227.0000153    0.2705713
 227.2000122    0.2746405
 227.4000092    0.2884106
 227.6000061    0.2708184
 227.8000183    0.2819886
 228.0000153    0.2772326
 228.2000122    0.2802051
 228.4000092    0.2802346
 228.6000061    0.2808182
 228.8000183    0.2682150
 229.0000153    0.2905765
 229.2000122    0.2879801
 229.4000092    0.2731290
 229.6000061    0.3114236
 229.8000183    0.3016737
 230.0000153    0.3075804
 230.2000122    0.2654637
 230.4000092    0.2730990
 230.6000061    0.2780347
 230.8000183    0.2689447
 231.0000153    0.2785886
 231.2000122    0.2729865
 231.4000092    0.2816094
 231.6000061    0.2896215
 231.8000183    0.2848831
 232.0000153    0.2911224
 232.2000122    0.2929992
 232.4000092    0.2904598
 232.6000061    0.2786001
 232.8000183    0.2661787
 233.0000153    0.2865287
 233.2000122    0.2855147
 233.4000092    0.3032143
 233.6000061    0.3045168
 233.8000183    0.3131348
 234.0000153    0.3093556
 234.2000122    0.2804244
 234.4000092    0.2934706
 234.6000061    0.3193546
 234.8000183    0.3096968
 235.0000153    0.2784348
 235.2000122    0.3063578
 235.4000092    0.2928202
 235.6000061    0.3042766
 235.8000183    0.2983207
 236.0000153    0.2941769
 236.2000122    0.3154616
 236.4000092    0.2643920
 236.6000061    0.2979806
 236.8000183    0.3129389
 237.0000153    0.2565657
 237.2000122    0.2698205
 237.4000092    0.2811421
 237.6000061    0.2712962
 237.8000183    0.2510670
 238.0000153    0.2556080
 238.2000122    0.2624035
 238.4000092    0.3162126
 238.6000061    0.3017021
 238.8000183    0.3156500
 239.0000153    0.3192782
 239.2000122    0.3261656
 239.4000092    0.3043289
 239.6000061    0.3047099
 239.8000183    0.2891192
 240.0000153    0.2978373
 240.2000122    0.3029358
 240.4000092    0.2946571
 240.6000061    0.3064933
 240.8000183    0.2940433
 241.0000153    0.2892122
 241.2000122    0.3263206
 241.4000092    0.3064458
 241.6000061    0.3223813
 241.8000183    0.3243055
 242.0000153    0.3410720
 242.2000122    0.3193060
 242.4000092    0.3312258
 242.6000061    0.2808571
 242.8000183    0.3089201
 243.0000153    0.2810830
 243.2000122    0.2791162
 243.4000092    0.3198012
 243.6000061    0.3446015
 243.8000183    0.3329480
 244.0000153    0.3019404
 244.2000122    0.2986112
 244.4000092    0.2774576
 244.6000061    0.2365184
 244.8000183    0.2912117
 245.0000153    0.2830043
 245.2000122    0.3037762
 245.4000092    0.3185779
 245.6000061    0.2995107
 245.8000183    0.2739680
 246.0000153    0.2912264
 246.2000122    0.2888518
 246.4000092    0.4062228
 246.6000061    0.3379877
 246.8000183    0.3592464
 247.0000153    0.3902029
 247.2000122    0.3533460
 247.4000092    0.3896068
 247.6000061    0.3971726
 247.8000183    0.3737486
 248.0000153    0.3783097
 248.2000122    0.3576469
 248.4000092    0.3768107
 248.6000061    0.3620666
 248.8000183    0.3564964
 249.0000153    0.3386320
 249.2000122    0.3146814
 249.4000092    0.3197126
 249.6000061    0.3100205
 249.8000183    0.3010732
 250.0000153    0.2988791
 250.2000122    0.3120751
 250.4000092    0.3077638
 250.6000061    0.3248763
 250.8000183    0.3257340
 251.0000153    0.3098517
 251.2000122    0.3073065
 251.4000092    0.3268271
 251.6000061    0.3253037
 251.8000183    0.3057936
 252.0000153    0.3482103
 252.2000122    0.3282557
 252.4000092    0.3354092
 252.6000061    0.3311606
 252.8000183    0.3193890
 253.0000153    0.3211310
 253.2000122    0.3108363
 253.4000092    0.3546858
 253.6000061    0.3328325
 253.8000183    0.3492000
 254.0000153    0.3508998
 254.2000122    0.3606942
 254.4000092    0.3703196
 254.6000061    0.3625063
 254.8000183    0.3505556
 255.0000153    0.3589601
 255.2000122    0.3750574
 255.4000092    0.3649967
 255.6000061    0.3633094
 255.8000183    0.3536478
 256.0000000    0.3410546
 256.2000122    0.3832375
 256.4000244    0.3517123
 256.6000061    0.3680725
 256.8000183    0.3580321
 257.0000000    0.3528053
 257.2000122    0.3594621
 257.4000244    0.3842611
 257.6000061    0.3510699
 257.8000183    0.3522841
 258.0000000    0.3839430
 258.2000122    0.3700735
 258.4000244    0.3762914
 258.6000061    0.3575318
 258.8000183    0.3446223
 259.0000000    0.3466811
 259.2000122    0.3421722
 259.4000244    0.3610927
 259.6000061    0.3580366
 259.8000183    0.3672244
 260.0000000    0.3513644
 260.2000122    0.3670749
 260.4000244    0.3557340
 260.6000061    0.3662162
 260.8000183    0.3583299
 261.0000000    0.3389674
 261.2000122    0.3613427
 261.4000244    0.3517984
 261.6000061    0.3597358
 261.8000183    0.3372992
 262.0000000    0.3665055
 262.2000122    0.3634872
 262.4000244    0.3528464
 262.6000061    0.3550771
 262.8000183    0.3471243
 263.0000000    0.3514073
 263.2000122    0.3492586
 263.4000244    0.3595060
 263.6000061    0.3504055
 263.8000183    0.3303331
 264.0000000    0.3476536
 264.2000122    0.3519597
 264.4000244    0.3291157
 264.6000061    0.3666362
 264.8000183    0.3323416
 265.0000000    0.3440166
 265.2000122    0.3724163
 265.4000244    0.3406380
 265.6000061    0.3374818
 265.8000183    0.3795088
 266.0000000    0.3720882
 266.2000122    0.3583209
 266.4000244    0.3745040
 266.6000061    0.3713601
 266.8000183    0.3454511
 267.0000000    0.3431289
 267.2000122    0.3616974
 267.4000244    0.3322600
 267.6000061    0.3310374
 267.8000183    0.3513932
 268.0000000    0.3447591
 268.2000122    0.3533616
 268.4000244    0.3541583
 268.6000061    0.3441826
 268.8000183    0.3556681
 269.0000000    0.3508235
 269.2000122    0.3630528
 269.4000244    0.3813235
 269.6000061    0.3860754
 269.8000183    0.3880305
 270.0000000    0.3894193
 270.2000122    0.3898613
 270.4000244    0.3972561
 270.6000061    0.4025472
 270.8000183    0.3921288
 271.0000000    0.3704547
 271.2000122    0.3880375
 271.4000244    0.4145060
 271.6000061    0.3836716
 271.8000183    0.3806609
 272.0000000    0.3591347
 272.2000122    0.3647582
 272.4000244    0.3807102
 272.6000061    0.3809235
 272.8000183    0.3886791
 273.0000000    0.3669046
 273.2000122    0.3724624
 273.4000244    0.3684456
 273.6000061    0.3679717
 273.8000183    0.3758706
 274.0000000    0.3746648
 274.2000122    0.3826963
 274.4000244    0.3698928
 274.6000061    0.3671239
 274.8000183    0.3626660
 275.0000000    0.3766703
 275.2000122    0.3851979
 275.4000244    0.3779962
 275.6000061    0.3972126
 275.8000183    0.3718290
 276.0000000    0.4113175
 276.2000122    0.4189974
 276.4000244    0.4046828
 276.6000061    0.4204192
 276.8000183    0.4017412
 277.0000000    0.4353689
 277.2000122    0.4153543
 277.4000244    0.4092703
 277.6000061    0.3988130
 277.8000183    0.4129041
 278.0000000    0.4135191
 278.2000122    0.4104480
 278.4000244    0.4380370
 278.6000061    0.4406309
 278.8000183    0.4114443
 279.0000000    0.4157611
 279.2000122    0.4100714
 279.4000244    0.3786591
 279.6000061    0.3962446
 279.8000183    0.3963660
 280.0000000    0.4001842
 280.2000122    0.3983007
 280.4000244    0.3993303
 280.6000061    0.3690608
 280.8000183    0.3710932
 281.0000000    0.3646859
 281.2000122    0.3963701
 281.4000244    0.4078690
 281.6000061    0.4094324
 281.8000183    0.4199925
 282.0000000    0.4278959
 282.2000122    0.4225118
 282.4000244    0.4067310
 282.6000061    0.3953517
 282.8000183    0.3673319
 283.0000000    0.3831334
 283.2000122    0.3810591
 283.4000244    0.3916724
 283.6000061    0.4011786
 283.8000183    0.4008938
 284.0000000    0.3830734
 284.2000122    0.3870524
 284.4000244    0.4191947
 284.6000061    0.3874358
 284.8000183    0.3998432
 285.0000000    0.4091617
 285.2000122    0.3934989
 285.4000244    0.4032194
 285.6000061    0.3885297
 285.8000183    0.3980376
 286.0000000    0.4107199
 286.2000122    0.3940783
 286.4000244    0.4191708
 286.6000061    0.4042264
 286.8000183    0.3925657
 287.0000000    0.3992943
 287.2000122    0.4040019
 287.4000244    0.3968742
 287.6000061    0.3888221
 287.8000183    0.4068142
 288.0000000    0.4160344
 288.2000122    0.4087175
 288.4000244    0.4211169
 288.6000061    0.4070813
 288.8000183    0.3712722
 289.0000000    0.4208322
 289.2000122    0.4048795
 289.4000244    0.4136815
 289.6000061    0.4138421
 289.8000183    0.3996963
 290.0000000    0.4096328
 290.2000122    0.4416421
 290.4000244    0.4150401
 290.6000061    0.4272861
 290.8000183    0.4031568
 291.0000000    0.4071568
 291.2000122    0.4248390
 291.4000244    0.4185852
 291.6000061    0.4236845
 291.8000183    0.4173518
 292.0000000    0.4131814
 292.2000122    0.4213908
 292.4000244    0.4021311
 292.6000061    0.4203224
 292.8000183    0.4216157
 293.0000000    0.4092189
 293.2000122    0.4227192
 293.4000244    0.4122832
 293.6000061    0.4027783
 293.8000183    0.3958268
 294.0000000    0.4056950
 294.2000122    0.4142581
 294.4000244    0.4113671
 294.6000061    0.4047966
 294.8000183    0.4021298
 295.0000000    0.4092244
 295.2000122    0.3783279
 295.4000244    0.3608749
 295.6000061    0.3710572
 295.8000183    0.3732706
 296.0000000    0.3953376
 296.2000122    0.3703317
 296.4000244    0.3904561
 296.6000061    0.3934280
 296.8000183    0.3777971
 297.0000000    0.3785347
 297.2000122    0.3525714
 297.4000244    0.3387425
 297.6000061    0.3820498
 297.8000183    0.3863429
 298.0000000    0.3394123
 298.2000122    0.3315651
 298.4000244    0.3496256
 298.6000061    0.3484216
 298.8000183    0.3337921
 299.0000000    0.3279705
 299.2000122    0.3165907
 299.4000244    0.3355362
 299.6000061    0.3560413
 299.8000183    0.3383704
 300.0000000    0.3553495
 300.2000122    0.3450086
 300.4000244    0.3613055
 300.6000061    0.3418567
 300.8000183    0.3549782
 301.0000000    0.3459684
 301.2000122    0.3591079
 301.4000244    0.3241329
 301.6000061    0.3698988
 301.8000183    0.3446901
 302.0000000    0.3936545
 302.2000122    0.3573751
 302.4000244    0.3533467
 302.6000061    0.3204619
 302.8000183    0.3323747
 303.0000000    0.3708110
 303.2000122    0.3511688
 303.4000244    0.3426722
 303.6000061    0.3425979
 303.8000183    0.3484794
 304.0000000    0.3541138
 304.2000122    0.3752013
 304.4000244    0.3766865
 304.6000061    0.3727154
 304.8000183    0.3327691
 305.0000000    0.3419366
 305.2000122    0.3651318
 305.4000244    0.3794636
 305.6000061    0.3511644
 305.8000183    0.3527390
 306.0000000    0.3561372
 306.2000122    0.3153161
 306.4000244    0.3624473
 306.6000061    0.3250284
 306.8000183    0.3475844
 307.0000000    0.3690821
 307.2000122    0.3858036
 307.4000244    0.3942968
 307.6000061    0.3855506
 307.8000183    0.3460930
 308.0000000    0.3867324
 308.2000122    0.3749711
 308.4000244    0.3599154
 308.6000061    0.3438929
 308.8000183    0.3478157
 309.0000000    0.3445560
 309.2000122    0.3236696
 309.4000244    0.3348716
 309.6000061    0.3563321
 309.8000183    0.3335086
 310.0000000    0.3315462
 310.2000122    0.3190206
 310.4000244    0.3193103
 310.6000061    0.3162497
 310.8000183    0.3300518
 311.0000000    0.3487455
 311.2000122    0.3414612
 311.4000244    0.3757576
 311.6000061    0.3260770
 311.8000183    0.3293805
 312.0000000    0.3594731
 312.2000122    0.3295163
 312.4000244    0.3370414
 312.6000061    0.3338290
 312.8000183    0.3093304
 313.0000000    0.3506438
 313.2000122    0.3502082
 313.4000244    0.3535030
 313.6000061    0.3367734
 313.8000183    0.3597984
 314.0000000    0.3546069
 314.2000122    0.3518648
 314.4000244    0.3306070
 314.6000061    0.3216575
 314.8000183    0.3092891
 315.0000000    0.3801612
 315.2000122    0.3643324
 315.4000244    0.3107797
 315.6000061    0.3237443
 315.8000183    0.3187718
 316.0000000    0.2849132
 316.2000122    0.2813770
 316.4000244    0.2818067
 316.6000061    0.2698385
 316.8000183    0.2681322
 317.0000000    0.2778125
 317.2000122    0.2779908
 317.4000244    0.2586251
 317.6000061    0.2845930
 317.8000183    0.2688630
 318.0000000    0.3022060
 318.2000122    0.3067244
 318.4000244    0.3159632
 318.6000061    0.3217286
 318.8000183    0.2924162
 319.0000000    0.2908628
 319.2000122    0.3177563
 319.4000244    0.2757137
 319.6000061    0.2888850
 319.8000183    0.2886191
 320.0000000    0.2778737
 320.2000122    0.2873386
 320.4000244    0.2810847
 320.6000061    0.3037238
 320.8000183    0.2976952
 321.0000000    0.2784041
 321.2000122    0.3014570
 321.4000244    0.2707146
 321.6000061    0.2856394
 321.8000183    0.2838888
 322.0000305    0.2534827
 322.2000122    0.2961543
 322.4000244    0.2763599
 322.6000061    0.2678278
 322.8000183    0.2848875
 323.0000305    0.2591160
 323.2000122    0.2695705
 323.4000244    0.2458790
 323.6000061    0.2942730
 323.8000183    0.2958302
 324.0000305    0.2898310
 324.2000122    0.2998548
 324.4000244    0.3055442
 324.6000061    0.2789226
 324.8000183    0.2662282
 325.0000305    0.2475946
 325.2000122    0.2543771
 325.4000244    0.2787862
 325.6000061    0.2835382
 325.8000183    0.2673911
 326.0000305    0.2673885
 326.2000122    0.2558244
 326.4000244    0.2596686
 326.6000061    0.2654712
 326.8000183    0.2676553
 327.0000305    0.2630078
 327.2000122    0.2697225
 327.4000244    0.2536440
 327.6000061    0.2801155
 327.8000183    0.2524047
 328.0000305    0.2687714
 328.2000122    0.2652209
 328.4000244    0.2588906
 328.6000061    0.2637453
 328.8000183    0.2637780
 329.0000305    0.2713820
 329.2000122    0.2615479
 329.4000244    0.2617182
 329.6000061    0.2785776
 329.8000183    0.2687912
 330.0000305    0.2836148
 330.2000122    0.2725180
 330.4000244    0.2701067
 330.6000061    0.2800498
 330.8000183    0.2874463
 331.0000305    0.2883894
 331.2000122    0.2868817
 331.4000244    0.2610318
 331.6000061    0.2850345
 331.8000183    0.2745129
 332.0000305    0.2491896
 332.2000122    0.2586186
 332.4000244    0.2629477
 332.6000061    0.2648988
 332.8000183    0.2581702
 333.0000305    0.2647021
 333.2000122    0.2713884
 333.4000244    0.2668172
 333.6000061    0.2768275
 333.8000183    0.2822327
 334.0000305    0.2654815
 334.2000122    0.2783831
 334.4000244    0.2725816
 334.6000061    0.2658213
 334.8000183    0.2852008
 335.0000305    0.2497916
 335.2000122    0.2389694
 335.4000244    0.2511114
 335.6000061    0.3012635
 335.8000183    0.3048996
 336.0000305    0.3005879
 336.2000122    0.2779651
 336.4000244    0.3032454
 336.6000061    0.2865933
 336.8000183    0.2862476
 337.0000305    0.3000381
 337.2000122    0.2837196
 337.4000244    0.2779050
 337.6000061    0.2770010
 337.8000183    0.2832268
 338.0000305    0.2703849
 338.2000122    0.2946248
 338.4000244    0.3026846
 338.6000061    0.3125259
 338.8000183    0.2895989
 339.0000305    0.2970004
 339.2000122    0.2899153
 339.4000244    0.2719199
 339.6000061    0.2705830
 339.8000183    0.2870728
 340.0000305    0.2836351
 340.2000122    0.2918470
 340.4000244    0.2785097
 340.6000061    0.2957857
 340.8000183    0.2872441
 341.0000305    0.2412713
 341.2000122    0.2710821
 341.4000244    0.2811668
 341.6000061    0.2567788
 341.8000183    0.2792819
 342.0000305    0.2371130
 342.2000122    0.2839262
 342.4000244    0.2629949
 342.6000061    0.2816494
 342.8000183    0.2661702
 343.0000305    0.2639512
 343.2000122    0.2377512
 343.4000244    0.2518022
 343.6000061    0.2537913
 343.8000183    0.2451502
 344.0000305    0.2469995
 344.2000122    0.2572310
 344.4000244    0.2748577
 344.6000061    0.2669217
 344.8000183    0.2653584
 345.0000305    0.2510377
 345.2000122    0.2605587
 345.4000244    0.2438571
 345.6000061    0.2505376
 345.8000183    0.2621753
 346.0000305    0.2585165
 346.2000122    0.2340975
 346.4000244    0.2842905
 346.6000061    0.2949003
 346.8000183    0.3026673
 347.0000305    0.3190204
 347.2000122    0.3071151
 347.4000244    0.2861558
 347.6000061    0.2786473
 347.8000183    0.2899393
 348.0000305    0.2711667
 348.2000122    0.2808025
 348.4000244    0.2808353
 348.6000061    0.2886978
 348.8000183    0.2828976
 349.0000305    0.2920468
 349.2000122    0.2750944
 349.4000244    0.2816498
 349.6000061    0.2829917
 349.8000183    0.2863230
 350.0000305    0.2862669
 350.2000122    0.2775191
 350.4000244    0.3062481
 350.6000061    0.3000009
 350.8000183    0.2816830
 351.0000305    0.2587566
 351.2000122    0.3026012
 351.4000244    0.3101036
 351.6000061    0.3100652
 351.8000183    0.2876113
 352.0000305    0.2671327
 352.2000122    0.2776848
 352.4000244    0.2961325
 352.6000061    0.2977498
 352.8000183    0.2894514
 353.0000305    0.2858427
 353.2000122    0.3183883
 353.4000244    0.2928034
 353.6000061    0.2979956
 353.8000183    0.2721753
 354.0000305    0.2966522
 354.2000122    0.3037983
 354.4000244    0.3000457
 354.6000061    0.2829621
 354.8000183    0.2856452
 355.0000305    0.2884770
 355.2000122    0.3356669
 355.4000244    0.3287412
 355.6000061    0.3307156
 355.8000183    0.3454766
 356.0000305    0.3456041
 356.2000122    0.3416409
 356.4000244    0.3469044
 356.6000061    0.3398653
 356.8000183    0.3452595
 357.0000305    0.3414810
 357.2000122    0.3624765
 357.4000244    0.3605223
 357.6000061    0.3438924
 357.8000183    0.3430758
 358.0000305    0.3027671
 358.2000122    0.3135138
 358.4000244    0.2901426
 358.6000061    0.3169697
 358.8000183    0.2997411
 359.0000305    0.3266830
 359.2000122    0.3275353
 359.4000244    0.3304602
 359.6000061    0.3152982
 359.8000183    0.3267404
 360.0000305    0.3050954
 360.2000122    0.3276095
 360.4000244    0.3217607
 360.6000061    0.3273511
 360.8000183    0.3237335
 361.0000305    0.3145193
 361.2000122    0.3231988
 361.4000244    0.3135400
 361.6000061    0.3284297
 361.8000183    0.3320615
 362.0000305    0.3152421
 362.2000122    0.3258634
 362.4000244    0.3267769
 362.6000061    0.3187149
 362.8000183    0.3076480
 363.0000305    0.3056945
 363.2000122    0.3311103
 363.4000244    0.3427048
 363.6000061    0.3612809
 363.8000183    0.3686194
 364.0000305    0.3313509
 364.2000122    0.3431995
 364.4000244    0.3365771
 364.6000061    0.3319299
 364.8000183    0.3169224
 365.0000305    0.3346592
 365.2000122    0.3345627
 365.4000244    0.3339037
 365.6000061    0.3440791
 365.8000183    0.3435105
 366.0000305    0.3385686
 366.2000122    0.3507412
 366.4000244    0.3462141
 366.6000061    0.3439807
 366.8000183    0.3598875
 367.0000305    0.3387518
 367.2000122    0.3320073
 367.4000244    0.3308822
 367.6000061    0.3315653
 367.8000183    0.3157522
 368.0000305    0.3205237
 368.2000122    0.3250658
 368.4000244    0.3235428
 368.6000061    0.3317244
 368.8000183    0.3376338
 369.0000305    0.3338133
 369.2000122    0.3506690
 369.4000244    0.3181156
 369.6000061    0.3297186
 369.8000183    0.3409575
 370.0000305    0.3304780
 370.2000122    0.3427098
 370.4000244    0.3576212
 370.6000061    0.3435313
 370.8000183    0.3285336
 371.0000305    0.3377009
 371.2000122    0.3119482
 371.4000244    0.3370822
 371.6000061    0.3396868
 371.8000183    0.3576577
 372.0000305    0.3143985
 372.2000122    0.3095920
 372.4000244    0.3447614
 372.6000061    0.3329369
 372.8000183    0.3339756
 373.0000305    0.3262115
 373.2000122    0.3439970
 373.4000244    0.3371335
 373.6000061    0.3129403
 373.8000183    0.3204714
 374.0000305    0.3279197
 374.2000122    0.3459986
 374.4000244    0.3590706
 374.6000061    0.2969280
 374.8000183    0.3378632
 375.0000305    0.3346516
 375.2000122    0.3413970
 375.4000244    0.3390127
 375.6000061    0.3335425
 375.8000183    0.3244869
 376.0000305    0.3218634
 376.2000122    0.3495522
 376.4000244    0.3316998
 376.6000061    0.3355183
 376.8000183    0.3494526
 377.0000305    0.3104545
 377.2000122    0.3236214
 377.4000244    0.3323312
 377.6000061    0.3136302
 377.8000183    0.3284886
 378.0000305    0.3196469
 378.2000122    0.3233340
 378.4000244    0.3035885
 378.6000061    0.3228624
 378.8000183    0.3346300
 379.0000305    0.3498206
 379.2000122    0.3523662
 379.4000244    0.3486446
 379.6000061    0.3275534
 379.8000183    0.3206756
 380.0000305    0.3465615
 380.2000122    0.3346659
 380.4000244    0.3425017
 380.6000061    0.3477747
 380.8000183    0.3556618
 381.0000305    0.3296441
 381.2000122    0.3433130
 381.4000244    0.3431229
 381.6000061    0.3409684
 381.8000183    0.3333906
 382.0000305    0.3426901
 382.2000122    0.3364106
 382.4000244    0.3528481
 382.6000061    0.3313716
 382.8000183    0.3368001
 383.0000305    0.3639838
 383.2000122    0.3550487
 383.4000244    0.3362095
 383.6000061    0.3205263
 383.8000183    0.3259315
 384.0000305    0.3395526
 384.2000122    0.3300090
 384.4000244    0.3372565
 384.6000061    0.3671062
 384.8000183    0.3512470
 385.0000305    0.3385182
 385.2000122    0.3370386
 385.4000244    0.3413817
 385.6000061    0.3407759
 385.8000183    0.3348089
 386.0000305    0.3339615
 386.2000122    0.3323778
 386.4000244    0.3506810
 386.6000061    0.3331335
 386.8000183    0.3196757
 387.0000305    0.3323613
 387.2000122    0.3270005
 387.4000244    0.3117251
 387.6000061    0.3394529
 387.8000183    0.3278370
 388.0000305    0.3335297
 388.2000122    0.3439285
 388.4000244    0.3328224
 388.6000061    0.3384101
 388.8000183    0.3310249
 389.0000305    0.3231331
 389.2000122    0.3317448
 389.4000244    0.3307897
 389.6000061    0.3487437
 389.8000183    0.3481906
 390.0000305    0.3685562
 390.2000122    0.3498161
 390.4000244    0.3398475
 390.6000061    0.3428085
 390.8000183    0.3278486
 391.0000305    0.3222329
 391.2000122    0.3556120
 391.4000244    0.3501977
 391.6000061    0.3408937
 391.8000183    0.3519454
 392.0000305    0.3395651
 392.2000122    0.3516699
 392.4000244    0.3439545
 392.6000061    0.3484235
 392.8000183    0.3481791
 393.0000305    0.3501611
 393.2000122    0.3480621
 393.4000244    0.3443554
 393.6000061    0.3208884
 393.8000183    0.3658857
 394.0000305    0.3549702
 394.2000122    0.3557402
 394.4000244    0.3291636
 394.6000061    0.3570306
 394.8000183    0.3546208
 395.0000305    0.3440510
 395.2000122    0.3474747
 395.4000244    0.3426169
 395.6000061    0.3295892
 395.8000183    0.3382622
 396.0000305    0.3454888
 396.2000122    0.3195247
 396.4000244    0.3323630
 396.6000061    0.3480315
 396.8000183    0.3369401
 397.0000305    0.3401576
 397.2000122    0.3449299
 397.4000244    0.3407615
 397.6000061    0.3516931
 397.8000183    0.3318568
 398.0000305    0.3342782
 398.2000122    0.3461981
 398.4000244    0.3410037
 398.6000061    0.3333878
 398.8000183    0.3393402
 399.0000305    0.3272254
 399.2000122    0.3385616
 399.4000244    0.3241651
 399.6000061    0.3361690
 399.8000183    0.3426181
 400.0000305    0.3309231
