# Supplementary material for: Structure and inhibition mechanisms of Mycobacterium tuberculosis essential transporter efflux protein A
Source: Nat Commun. 2025 Apr 1;16:3139. doi: 10.1038/s41467-025-58133-6 (PMC11961569; doi:10.1038/s41467-025-58133-6)
Supplement: Supplementary file 3 — Supplementary Data 1 [file 41467_2025_58133_MOESM3_ESM.zip › supplemental_computational_details/traj_3/data_rep3/rmsd-epg3.xvg]

# This file was created Mon May 20 13:20:59 2024
# Created by:
#                       :-) GROMACS - gmx rms, 2024.1 (-:
# 
# Executable:   /wynton/home/sali/sreeganb/bin/gromacs/bin/gmx
# Data prefix:  /wynton/home/sali/sreeganb/bin/gromacs
# Working dir:  /wynton/scratch/sreeganb/nitesh-work/membrane-calculations/gromacs/replicate-3
# Command line:
#   gmx rms -f step7_production_rep3_run1.trr -s step7_production_rep3_run1.tpr -o data_3/rmsd-epg3.xvg -tu ns
# gmx rms is part of G R O M A C S:
#
# Glycine aRginine prOline Methionine Alanine Cystine Serine
#
@    title "RMSD"
@    xaxis  label "Time (ns)"
@    yaxis  label "RMSD (nm)"
@TYPE xy
@ subtitle "EPG3 after lsq fit to EPG3"
   0.0000000    0.0000000
   0.2000000    0.1390937
   0.4000000    0.1811788
   0.6000000    0.1689079
   0.8000000    0.1948941
   1.0000000    0.1906197
   1.2000000    0.1951894
   1.4000001    0.2603626
   1.6000000    0.2088726
   1.8000001    0.2221417
   2.0000000    0.1826152
   2.2000000    0.1898102
   2.4000001    0.1742670
   2.6000001    0.1613719
   2.8000002    0.1653621
   3.0000002    0.1456866
   3.2000000    0.1759161
   3.4000001    0.2131404
   3.6000001    0.1919722
   3.8000002    0.2013307
   4.0000000    0.1780163
   4.2000003    0.1473584
   4.4000001    0.1557081
   4.6000004    0.1769050
   4.8000002    0.1900542
   5.0000000    0.2065352
   5.2000003    0.2147263
   5.4000001    0.1966235
   5.6000004    0.1659567
   5.8000002    0.1595763
   6.0000005    0.1564704
   6.2000003    0.1709003
   6.4000001    0.1451407
   6.6000004    0.1821561
   6.8000002    0.1813292
   7.0000005    0.1541882
   7.2000003    0.1808284
   7.4000006    0.1740928
   7.6000004    0.1973999
   7.8000002    0.1770360
   8.0000000    0.1887686
   8.2000008    0.2050042
   8.4000006    0.2420802
   8.6000004    0.2316222
   8.8000002    0.1961202
   9.0000000    0.2310238
   9.2000008    0.2865918
   9.4000006    0.2405517
   9.6000004    0.2340531
   9.8000002    0.2627519
  10.0000000    0.2391490
  10.2000008    0.2431072
  10.4000006    0.3219610
  10.6000004    0.3047424
  10.8000002    0.3095399
  11.0000010    0.3091241
  11.2000008    0.3078464
  11.4000006    0.2676335
  11.6000004    0.2736375
  11.8000002    0.2859173
  12.0000010    0.2835280
  12.2000008    0.2989098
  12.4000006    0.3049946
  12.6000004    0.2814879
  12.8000002    0.2762426
  13.0000010    0.3251279
  13.2000008    0.3134700
  13.4000006    0.3187692
  13.6000004    0.3229120
  13.8000002    0.3271307
  14.0000010    0.2737790
  14.2000008    0.2806771
  14.4000006    0.3148746
  14.6000004    0.3089385
  14.8000011    0.3393138
  15.0000010    0.3529304
  15.2000008    0.3154232
  15.4000006    0.3301246
  15.6000004    0.3285913
  15.8000011    0.3107660
  16.0000000    0.3114781
  16.2000008    0.3396580
  16.4000015    0.3404834
  16.6000004    0.3024216
  16.8000011    0.3203070
  17.0000000    0.3218575
  17.2000008    0.3376788
  17.4000015    0.3010792
  17.6000004    0.3103360
  17.8000011    0.3302137
  18.0000000    0.3006046
  18.2000008    0.3185853
  18.4000015    0.3010287
  18.6000004    0.3431968
  18.8000011    0.2890663
  19.0000000    0.2797934
  19.2000008    0.2974894
  19.4000015    0.3006095
  19.6000004    0.3093174
  19.8000011    0.2809869
  20.0000000    0.3245484
  20.2000008    0.2914766
  20.4000015    0.2927701
  20.6000004    0.2916175
  20.8000011    0.3021323
  21.0000019    0.3102994
  21.2000008    0.2833588
  21.4000015    0.3095169
  21.6000004    0.3570593
  21.8000011    0.3725674
  22.0000019    0.3108888
  22.2000008    0.3395426
  22.4000015    0.3656196
  22.6000004    0.3818513
  22.8000011    0.3663163
  23.0000019    0.4005115
  23.2000008    0.3968435
  23.4000015    0.3933753
  23.6000004    0.4273331
  23.8000011    0.3828049
  24.0000019    0.3600978
  24.2000008    0.3547006
  24.4000015    0.3558377
  24.6000004    0.3946293
  24.8000011    0.3736990
  25.0000019    0.4004088
  25.2000008    0.3616276
  25.4000015    0.4016315
  25.6000004    0.3623761
  25.8000011    0.3820716
  26.0000019    0.3783722
  26.2000008    0.3669766
  26.4000015    0.3660516
  26.6000004    0.3778221
  26.8000011    0.3558249
  27.0000019    0.3851270
  27.2000008    0.3665497
  27.4000015    0.3815891
  27.6000004    0.4012952
  27.8000011    0.4016324
  28.0000019    0.3919406
  28.2000008    0.3851527
  28.4000015    0.3813857
  28.6000023    0.3661638
  28.8000011    0.3619494
  29.0000019    0.3844768
  29.2000008    0.3643627
  29.4000015    0.3541847
  29.6000023    0.3732362
  29.8000011    0.3757413
  30.0000019    0.3688050
  30.2000008    0.4087112
  30.4000015    0.3746874
  30.6000023    0.3567822
  30.8000011    0.3507544
  31.0000019    0.4240468
  31.2000008    0.3224925
  31.4000015    0.3206949
  31.6000023    0.3326463
  31.8000011    0.3196275
  32.0000000    0.2716346
  32.2000008    0.3249265
  32.4000015    0.3036150
  32.6000023    0.3423019
  32.8000031    0.3212239
  33.0000000    0.2914917
  33.2000008    0.2929881
  33.4000015    0.3138807
  33.6000023    0.2824169
  33.8000031    0.2839494
  34.0000000    0.3260962
  34.2000008    0.3312101
  34.4000015    0.2848113
  34.6000023    0.2898149
  34.8000031    0.3009851
  35.0000000    0.2920428
  35.2000008    0.2863094
  35.4000015    0.3294902
  35.6000023    0.2928040
  35.8000031    0.2714545
  36.0000000    0.2826196
  36.2000008    0.3249181
  36.4000015    0.3191405
  36.6000023    0.3736231
  36.8000031    0.3342874
  37.0000000    0.3393825
  37.2000008    0.3220126
  37.4000015    0.3214493
  37.6000023    0.3630670
  37.8000031    0.3258924
  38.0000000    0.3554728
  38.2000008    0.3333442
  38.4000015    0.3147686
  38.6000023    0.3119819
  38.8000031    0.3385608
  39.0000000    0.3144995
  39.2000008    0.2967027
  39.4000015    0.3288040
  39.6000023    0.2921620
  39.8000031    0.2696518
  40.0000000    0.3293756
  40.2000008    0.2833504
  40.4000015    0.3100249
  40.6000023    0.2984694
  40.8000031    0.2925725
  41.0000038    0.3424977
  41.2000008    0.2990453
  41.4000015    0.3179834
  41.6000023    0.2844222
  41.8000031    0.3035749
  42.0000038    0.2928805
  42.2000008    0.3097465
  42.4000015    0.2917857
  42.6000023    0.3104154
  42.8000031    0.3388213
  43.0000038    0.3427392
  43.2000008    0.2836631
  43.4000015    0.3040986
  43.6000023    0.3412874
  43.8000031    0.3230524
  44.0000038    0.3273204
  44.2000008    0.3440775
  44.4000015    0.3379212
  44.6000023    0.3175226
  44.8000031    0.3441275
  45.0000038    0.3737838
  45.2000008    0.3634444
  45.4000015    0.3111736
  45.6000023    0.3315385
  45.8000031    0.3148147
  46.0000038    0.3898152
  46.2000008    0.3779359
  46.4000015    0.3881668
  46.6000023    0.3443972
  46.8000031    0.3987726
  47.0000038    0.3394543
  47.2000008    0.3545884
  47.4000015    0.2884048
  47.6000023    0.3286717
  47.8000031    0.3383281
  48.0000038    0.3276709
  48.2000008    0.2992837
  48.4000015    0.3106149
  48.6000023    0.3448154
  48.8000031    0.3164139
  49.0000038    0.3224758
  49.2000008    0.3542815
  49.4000015    0.3528762
  49.6000023    0.3470265
  49.8000031    0.3074777
  50.0000038    0.3174914
  50.2000008    0.3046664
  50.4000015    0.3163417
  50.6000023    0.3492360
  50.8000031    0.2839814
  51.0000038    0.3086748
  51.2000008    0.3055343
  51.4000015    0.3138987
  51.6000023    0.3093348
  51.8000031    0.3124933
  52.0000038    0.3468908
  52.2000008    0.3217429
  52.4000015    0.3439815
  52.6000023    0.3618402
  52.8000031    0.3699094
  53.0000038    0.3435906
  53.2000008    0.3727998
  53.4000015    0.3127693
  53.6000023    0.3076717
  53.8000031    0.3342597
  54.0000038    0.3099203
  54.2000008    0.3082271
  54.4000015    0.3196010
  54.6000023    0.3340681
  54.8000031    0.3324395
  55.0000038    0.3160128
  55.2000008    0.3052397
  55.4000015    0.3179145
  55.6000023    0.3447739
  55.8000031    0.3326193
  56.0000038    0.3587864
  56.2000008    0.3620346
  56.4000015    0.3163312
  56.6000023    0.3263692
  56.8000031    0.3227712
  57.0000038    0.3208238
  57.2000046    0.3130828
  57.4000015    0.2923174
  57.6000023    0.3526938
  57.8000031    0.3517675
  58.0000038    0.3908540
  58.2000046    0.3752805
  58.4000015    0.3600553
  58.6000023    0.3591064
  58.8000031    0.3711882
  59.0000038    0.3515751
  59.2000046    0.3608904
  59.4000015    0.3361751
  59.6000023    0.3590519
  59.8000031    0.3291512
  60.0000038    0.3587143
  60.2000046    0.3548930
  60.4000015    0.3806667
  60.6000023    0.3487098
  60.8000031    0.3624907
  61.0000038    0.3626749
  61.2000046    0.3422722
  61.4000015    0.3192292
  61.6000023    0.3113365
  61.8000031    0.3220266
  62.0000038    0.3482694
  62.2000046    0.3368390
  62.4000015    0.3339718
  62.6000023    0.3420697
  62.8000031    0.3470505
  63.0000038    0.3376488
  63.2000046    0.3303934
  63.4000015    0.3697621
  63.6000023    0.3505243
  63.8000031    0.3303221
  64.0000000    0.3545686
  64.2000046    0.3415652
  64.4000015    0.3942327
  64.6000061    0.3912283
  64.8000031    0.3875097
  65.0000000    0.4165836
  65.2000046    0.4073263
  65.4000015    0.4159313
  65.6000061    0.3874952
  65.8000031    0.3712193
  66.0000000    0.3123493
  66.2000046    0.3777958
  66.4000015    0.3691022
  66.6000061    0.3265036
  66.8000031    0.3109303
  67.0000000    0.3213260
  67.2000046    0.2960784
  67.4000015    0.3410087
  67.6000061    0.3067019
  67.8000031    0.2830829
  68.0000000    0.2587137
  68.2000046    0.2883385
  68.4000015    0.3467883
  68.6000061    0.2888002
  68.8000031    0.2688803
  69.0000000    0.2549779
  69.2000046    0.2648583
  69.4000015    0.2693552
  69.6000061    0.2934936
  69.8000031    0.2960583
  70.0000000    0.2954446
  70.2000046    0.2453130
  70.4000015    0.2691811
  70.6000061    0.2682824
  70.8000031    0.2965789
  71.0000000    0.3005237
  71.2000046    0.3157535
  71.4000015    0.2880380
  71.6000061    0.2769082
  71.8000031    0.2918109
  72.0000000    0.2863129
  72.2000046    0.2970884
  72.4000015    0.3304812
  72.6000061    0.3039843
  72.8000031    0.3235137
  73.0000000    0.3057295
  73.2000046    0.3294455
  73.4000015    0.3110831
  73.6000061    0.3100839
  73.8000031    0.3365238
  74.0000000    0.3274530
  74.2000046    0.3178614
  74.4000015    0.3278385
  74.6000061    0.3164744
  74.8000031    0.3204457
  75.0000000    0.3122179
  75.2000046    0.3215008
  75.4000015    0.3065004
  75.6000061    0.2974995
  75.8000031    0.3009968
  76.0000000    0.3299103
  76.2000046    0.3076514
  76.4000015    0.3363750
  76.6000061    0.2969596
  76.8000031    0.3247934
  77.0000000    0.2940769
  77.2000046    0.2810597
  77.4000015    0.3167812
  77.6000061    0.3185142
  77.8000031    0.2848350
  78.0000000    0.3101614
  78.2000046    0.3052200
  78.4000015    0.2951352
  78.6000061    0.3277854
  78.8000031    0.3028814
  79.0000000    0.3196187
  79.2000046    0.3212707
  79.4000015    0.3395163
  79.6000061    0.3064285
  79.8000031    0.2890234
  80.0000000    0.3062404
  80.2000046    0.3248062
  80.4000015    0.3378929
  80.6000061    0.3017381
  80.8000031    0.3039334
  81.0000076    0.2850495
  81.2000046    0.2857904
  81.4000015    0.3012984
  81.6000061    0.2993761
  81.8000031    0.2789303
  82.0000076    0.3003606
  82.2000046    0.2894133
  82.4000015    0.2672145
  82.6000061    0.2949451
  82.8000031    0.3226927
  83.0000076    0.2856978
  83.2000046    0.2944888
  83.4000015    0.3098670
  83.6000061    0.2979957
  83.8000031    0.3264093
  84.0000076    0.3017384
  84.2000046    0.3098371
  84.4000015    0.3246215
  84.6000061    0.3072203
  84.8000031    0.3134081
  85.0000076    0.3284743
  85.2000046    0.3367320
  85.4000015    0.3398752
  85.6000061    0.3162894
  85.8000031    0.3300103
  86.0000076    0.3446516
  86.2000046    0.3371914
  86.4000015    0.3258765
  86.6000061    0.3197581
  86.8000031    0.3484092
  87.0000076    0.3281167
  87.2000046    0.3204035
  87.4000015    0.3206584
  87.6000061    0.2979715
  87.8000031    0.3127552
  88.0000076    0.3486710
  88.2000046    0.3466177
  88.4000015    0.3242834
  88.6000061    0.3442368
  88.8000031    0.3499573
  89.0000076    0.3115529
  89.2000046    0.3227518
  89.4000015    0.3130572
  89.6000061    0.3191142
  89.8000031    0.3184429
  90.0000076    0.3297642
  90.2000046    0.3220720
  90.4000015    0.3333708
  90.6000061    0.2842969
  90.8000031    0.2792831
  91.0000076    0.2778157
  91.2000046    0.2751932
  91.4000015    0.2625784
  91.6000061    0.2678745
  91.8000031    0.3035800
  92.0000076    0.3194137
  92.2000046    0.3230444
  92.4000015    0.3188079
  92.6000061    0.3247797
  92.8000031    0.3110740
  93.0000076    0.3032405
  93.2000046    0.3016630
  93.4000015    0.2667804
  93.6000061    0.3019829
  93.8000031    0.2977725
  94.0000076    0.3199579
  94.2000046    0.3082997
  94.4000015    0.3505793
  94.6000061    0.3092766
  94.8000031    0.3355973
  95.0000076    0.3155461
  95.2000046    0.3035696
  95.4000015    0.3055763
  95.6000061    0.2814633
  95.8000031    0.2851058
  96.0000076    0.2657579
  96.2000046    0.2736640
  96.4000015    0.2740795
  96.6000061    0.2681087
  96.8000031    0.2656681
  97.0000076    0.3199926
  97.2000046    0.3458613
  97.4000015    0.3076702
  97.6000061    0.3064887
  97.8000031    0.3100007
  98.0000076    0.3101281
  98.2000046    0.3073636
  98.4000015    0.3135212
  98.6000061    0.3209044
  98.8000031    0.3365921
  99.0000076    0.3585376
  99.2000046    0.3370434
  99.4000015    0.3406536
  99.6000061    0.3606669
  99.8000031    0.3478174
 100.0000076    0.3421888
 100.2000046    0.3305973
 100.4000015    0.3475670
 100.6000061    0.3350014
 100.8000031    0.3538523
 101.0000076    0.3505524
 101.2000046    0.3721789
 101.4000015    0.3694721
 101.6000061    0.3481086
 101.8000031    0.3620346
 102.0000076    0.3169368
 102.2000046    0.3006137
 102.4000015    0.2953284
 102.6000061    0.2928441
 102.8000031    0.2795034
 103.0000076    0.2881898
 103.2000046    0.2885722
 103.4000015    0.2801154
 103.6000061    0.2945586
 103.8000031    0.2942182
 104.0000076    0.2640045
 104.2000046    0.3114233
 104.4000015    0.3043493
 104.6000061    0.3196624
 104.8000031    0.3173902
 105.0000076    0.3169174
 105.2000046    0.3111067
 105.4000015    0.3236578
 105.6000061    0.2906123
 105.8000031    0.2854014
 106.0000076    0.2673434
 106.2000046    0.2899981
 106.4000015    0.2927057
 106.6000061    0.3299951
 106.8000031    0.3388427
 107.0000076    0.3420353
 107.2000046    0.3137131
 107.4000015    0.3632361
 107.6000061    0.3735075
 107.8000031    0.3431245
 108.0000076    0.3419206
 108.2000046    0.3407054
 108.4000015    0.3356354
 108.6000061    0.2965522
 108.8000031    0.3125989
 109.0000076    0.2995689
 109.2000046    0.3191351
 109.4000015    0.2946754
 109.6000061    0.2906713
 109.8000031    0.3043040
 110.0000076    0.2941675
 110.2000046    0.3002096
 110.4000015    0.3009793
 110.6000061    0.2841832
 110.8000031    0.2829013
 111.0000076    0.2995959
 111.2000046    0.3018703
 111.4000015    0.2863450
 111.6000061    0.3357050
 111.8000031    0.3027391
 112.0000076    0.3220111
 112.2000046    0.3146439
 112.4000015    0.3194085
 112.6000061    0.3365786
 112.8000031    0.3064749
 113.0000076    0.3090084
 113.2000046    0.2975521
 113.4000092    0.2999488
 113.6000061    0.3324120
 113.8000031    0.3127763
 114.0000076    0.3374711
 114.2000046    0.3345873
 114.4000092    0.3098258
 114.6000061    0.3123104
 114.8000031    0.2944778
 115.0000076    0.2980485
 115.2000046    0.3210289
 115.4000092    0.3361934
 115.6000061    0.3081408
 115.8000031    0.2841046
 116.0000076    0.3227372
 116.2000046    0.3347234
 116.4000092    0.3345656
 116.6000061    0.3214227
 116.8000031    0.3091955
 117.0000076    0.3038916
 117.2000046    0.3140609
 117.4000092    0.3043409
 117.6000061    0.3203417
 117.8000031    0.3228717
 118.0000076    0.3399904
 118.2000046    0.3210535
 118.4000092    0.3236791
 118.6000061    0.3253647
 118.8000031    0.3369043
 119.0000076    0.3080727
 119.2000046    0.3122927
 119.4000092    0.3001245
 119.6000061    0.2969894
 119.8000031    0.2993884
 120.0000076    0.3036584
 120.2000046    0.2899543
 120.4000092    0.2963574
 120.6000061    0.3175420
 120.8000031    0.3318030
 121.0000076    0.3034601
 121.2000046    0.3459103
 121.4000092    0.3485378
 121.6000061    0.3921225
 121.8000031    0.3836951
 122.0000076    0.3824844
 122.2000046    0.4304215
 122.4000092    0.4018708
 122.6000061    0.4067494
 122.8000031    0.4220068
 123.0000076    0.3527506
 123.2000046    0.3229576
 123.4000092    0.3259223
 123.6000061    0.3634791
 123.8000031    0.3815126
 124.0000076    0.3573863
 124.2000046    0.3569807
 124.4000092    0.3406531
 124.6000061    0.3209290
 124.8000031    0.3303754
 125.0000076    0.3525309
 125.2000046    0.3382639
 125.4000092    0.3614037
 125.6000061    0.3748753
 125.8000031    0.3741892
 126.0000076    0.3849943
 126.2000046    0.3456853
 126.4000092    0.3167265
 126.6000061    0.3652062
 126.8000031    0.3636494
 127.0000076    0.3299672
 127.2000046    0.3450288
 127.4000092    0.3391938
 127.6000061    0.3921502
 127.8000031    0.3819087
 128.0000000    0.3677708
 128.2000122    0.3993962
 128.4000092    0.3664319
 128.6000061    0.4152071
 128.8000031    0.4043759
 129.0000000    0.3575275
 129.2000122    0.3484231
 129.4000092    0.3609553
 129.6000061    0.3571566
 129.8000031    0.3268820
 130.0000000    0.3513829
 130.2000122    0.3716257
 130.4000092    0.3421534
 130.6000061    0.3252436
 130.8000031    0.3922620
 131.0000000    0.3614501
 131.2000122    0.3786771
 131.4000092    0.3821819
 131.6000061    0.3402080
 131.8000031    0.3845573
 132.0000000    0.3445421
 132.2000122    0.3771272
 132.4000092    0.3683747
 132.6000061    0.3627892
 132.8000031    0.3275906
 133.0000000    0.3624366
 133.2000122    0.3519494
 133.4000092    0.3341821
 133.6000061    0.3360510
 133.8000031    0.3481356
 134.0000000    0.3502713
 134.2000122    0.3311244
 134.4000092    0.3155244
 134.6000061    0.3364142
 134.8000031    0.3349055
 135.0000000    0.2961584
 135.2000122    0.2701979
 135.4000092    0.2930316
 135.6000061    0.2822372
 135.8000031    0.2597073
 136.0000000    0.2781641
 136.2000122    0.3256048
 136.4000092    0.3037417
 136.6000061    0.3135616
 136.8000031    0.3068195
 137.0000000    0.2582764
 137.2000122    0.2719265
 137.4000092    0.2774262
 137.6000061    0.2702984
 137.8000031    0.3300604
 138.0000000    0.2883908
 138.2000122    0.3100534
 138.4000092    0.3089511
 138.6000061    0.3029276
 138.8000031    0.2837264
 139.0000000    0.2647415
 139.2000122    0.2975155
 139.4000092    0.3210423
 139.6000061    0.3447302
 139.8000031    0.3304440
 140.0000000    0.3509023
 140.2000122    0.3212991
 140.4000092    0.3153146
 140.6000061    0.2964886
 140.8000031    0.2678132
 141.0000000    0.2848284
 141.2000122    0.2648968
 141.4000092    0.2415193
 141.6000061    0.2572974
 141.8000031    0.2796122
 142.0000000    0.2487028
 142.2000122    0.2583164
 142.4000092    0.2694531
 142.6000061    0.2511440
 142.8000031    0.2673067
 143.0000000    0.2138848
 143.2000122    0.2502909
 143.4000092    0.2351814
 143.6000061    0.2429407
 143.8000031    0.2407820
 144.0000000    0.2413447
 144.2000122    0.2248352
 144.4000092    0.3085473
 144.6000061    0.2635454
 144.8000031    0.3035896
 145.0000000    0.2876986
 145.2000122    0.2902632
 145.4000092    0.2678833
 145.6000061    0.2755114
 145.8000031    0.2451616
 146.0000000    0.2944544
 146.2000122    0.2631443
 146.4000092    0.2995639
 146.6000061    0.2478178
 146.8000031    0.2577128
 147.0000000    0.3193466
 147.2000122    0.3059354
 147.4000092    0.2815329
 147.6000061    0.2932689
 147.8000031    0.2633997
 148.0000000    0.3007994
 148.2000122    0.2973090
 148.4000092    0.2964899
 148.6000061    0.2821326
 148.8000031    0.2885359
 149.0000000    0.2878042
 149.2000122    0.2572719
 149.4000092    0.2959006
 149.6000061    0.2928358
 149.8000031    0.3160634
 150.0000000    0.2887053
 150.2000122    0.2942694
 150.4000092    0.2303213
 150.6000061    0.2769486
 150.8000031    0.2441154
 151.0000000    0.2675805
 151.2000122    0.2705275
 151.4000092    0.2932440
 151.6000061    0.2623941
 151.8000031    0.2895935
 152.0000000    0.2771467
 152.2000122    0.2988155
 152.4000092    0.2524523
 152.6000061    0.2886192
 152.8000031    0.3114559
 153.0000000    0.2661729
 153.2000122    0.2939383
 153.4000092    0.2805822
 153.6000061    0.2844796
 153.8000031    0.2968972
 154.0000000    0.2841469
 154.2000122    0.3078523
 154.4000092    0.2898037
 154.6000061    0.3055561
 154.8000031    0.3165596
 155.0000000    0.3183452
 155.2000122    0.3056958
 155.4000092    0.3324063
 155.6000061    0.3166967
 155.8000031    0.3057517
 156.0000000    0.3393348
 156.2000122    0.3291337
 156.4000092    0.3066750
 156.6000061    0.3016955
 156.8000031    0.3271709
 157.0000000    0.3266825
 157.2000122    0.3585202
 157.4000092    0.3733843
 157.6000061    0.3080451
 157.8000031    0.3000400
 158.0000000    0.2898157
 158.2000122    0.2920653
 158.4000092    0.3207050
 158.6000061    0.3416998
 158.8000031    0.3211718
 159.0000000    0.3555899
 159.2000122    0.3301359
 159.4000092    0.3323632
 159.6000061    0.3108118
 159.8000031    0.3537886
 160.0000000    0.3438764
 160.2000122    0.3759516
 160.4000092    0.3501573
 160.6000061    0.2862436
 160.8000031    0.2961326
 161.0000153    0.2824387
 161.2000122    0.2952149
 161.4000092    0.3235303
 161.6000061    0.3197795
 161.8000031    0.3276157
 162.0000153    0.3136493
 162.2000122    0.3403138
 162.4000092    0.3398108
 162.6000061    0.3361031
 162.8000031    0.3470785
 163.0000153    0.3303117
 163.2000122    0.3109868
 163.4000092    0.3415288
 163.6000061    0.3449908
 163.8000031    0.3085835
 164.0000153    0.3235281
 164.2000122    0.3315287
 164.4000092    0.2805145
 164.6000061    0.2987711
 164.8000031    0.2609650
 165.0000153    0.2742240
 165.2000122    0.2690771
 165.4000092    0.2882201
 165.6000061    0.2866454
 165.8000031    0.3066126
 166.0000153    0.2834602
 166.2000122    0.2728627
 166.4000092    0.2661273
 166.6000061    0.2550890
 166.8000031    0.2410909
 167.0000153    0.2473296
 167.2000122    0.2757105
 167.4000092    0.2703530
 167.6000061    0.2626574
 167.8000031    0.2719876
 168.0000153    0.2749426
 168.2000122    0.2746982
 168.4000092    0.2791753
 168.6000061    0.2692298
 168.8000031    0.2757526
 169.0000153    0.2886652
 169.2000122    0.2913796
 169.4000092    0.3045300
 169.6000061    0.2828323
 169.8000031    0.3086986
 170.0000153    0.3080556
 170.2000122    0.3345008
 170.4000092    0.3104630
 170.6000061    0.3075824
 170.8000031    0.3242867
 171.0000153    0.2996159
 171.2000122    0.3274525
 171.4000092    0.3405245
 171.6000061    0.3143620
 171.8000031    0.3249091
 172.0000153    0.3332874
 172.2000122    0.3274671
 172.4000092    0.2964726
 172.6000061    0.3062487
 172.8000031    0.3158839
 173.0000153    0.3075575
 173.2000122    0.2657208
 173.4000092    0.2672253
 173.6000061    0.2523105
 173.8000031    0.2709907
 174.0000153    0.2705225
 174.2000122    0.2790602
 174.4000092    0.2911402
 174.6000061    0.2974979
 174.8000031    0.2666738
 175.0000153    0.2820729
 175.2000122    0.2625772
 175.4000092    0.2729317
 175.6000061    0.2574915
 175.8000031    0.3011771
 176.0000153    0.2856658
 176.2000122    0.2948975
 176.4000092    0.2752903
 176.6000061    0.2425807
 176.8000031    0.2232673
 177.0000153    0.2485508
 177.2000122    0.2418721
 177.4000092    0.2709507
 177.6000061    0.2578335
 177.8000031    0.2572992
 178.0000153    0.2838048
 178.2000122    0.3127415
 178.4000092    0.2865243
 178.6000061    0.3217335
 178.8000031    0.2905757
 179.0000153    0.2900284
 179.2000122    0.2760384
 179.4000092    0.3102671
 179.6000061    0.2874626
 179.8000031    0.3394648
 180.0000153    0.3023739
 180.2000122    0.2516069
 180.4000092    0.2687367
 180.6000061    0.2940482
 180.8000031    0.3083851
 181.0000153    0.2993862
 181.2000122    0.3295274
 181.4000092    0.2788321
 181.6000061    0.2947413
 181.8000031    0.2653024
 182.0000153    0.3086664
 182.2000122    0.2735872
 182.4000092    0.2585000
 182.6000061    0.3251081
 182.8000031    0.2762428
 183.0000153    0.2755972
 183.2000122    0.2930873
 183.4000092    0.2944619
 183.6000061    0.3479663
 183.8000031    0.2889794
 184.0000153    0.3291145
 184.2000122    0.2721983
 184.4000092    0.3092878
 184.6000061    0.2756123
 184.8000031    0.2620118
 185.0000153    0.2847578
 185.2000122    0.2846737
 185.4000092    0.2335338
 185.6000061    0.2372025
 185.8000031    0.2550133
 186.0000153    0.2854709
 186.2000122    0.2500374
 186.4000092    0.2411745
 186.6000061    0.2354706
 186.8000031    0.2867008
 187.0000153    0.2337455
 187.2000122    0.2673073
 187.4000092    0.2494832
 187.6000061    0.2592210
 187.8000031    0.2728619
 188.0000153    0.2762971
 188.2000122    0.2570038
 188.4000092    0.2491656
 188.6000061    0.2582085
 188.8000031    0.2633136
 189.0000153    0.2325932
 189.2000122    0.2529091
 189.4000092    0.2597482
 189.6000061    0.2601745
 189.8000031    0.2452888
 190.0000153    0.2675861
 190.2000122    0.2816233
 190.4000092    0.2499322
 190.6000061    0.2618825
 190.8000031    0.2682194
 191.0000153    0.2997139
 191.2000122    0.2969492
 191.4000092    0.2749729
 191.6000061    0.3237789
 191.8000031    0.2908605
 192.0000153    0.3178405
 192.2000122    0.2948169
 192.4000092    0.2870114
 192.6000061    0.2582735
 192.8000031    0.2524367
 193.0000153    0.2759937
 193.2000122    0.2748730
 193.4000092    0.2739897
 193.6000061    0.3020259
 193.8000031    0.2880916
 194.0000153    0.2768306
 194.2000122    0.2598227
 194.4000092    0.2843096
 194.6000061    0.2526648
 194.8000031    0.2801195
 195.0000153    0.2603444
 195.2000122    0.2746783
 195.4000092    0.2780935
 195.6000061    0.2818596
 195.8000031    0.2921224
 196.0000153    0.2504664
 196.2000122    0.2855876
 196.4000092    0.2509808
 196.6000061    0.2852009
 196.8000031    0.2979856
 197.0000153    0.2803306
 197.2000122    0.2869368
 197.4000092    0.3101429
 197.6000061    0.2669929
 197.8000031    0.2894330
 198.0000153    0.2660362
 198.2000122    0.2838185
 198.4000092    0.2832156
 198.6000061    0.3065719
 198.8000031    0.2794230
 199.0000153    0.3091781
 199.2000122    0.2920632
 199.4000092    0.3555233
 199.6000061    0.3251985
 199.8000031    0.3113679
 200.0000153    0.2900931
 200.2000122    0.3553904
 200.4000092    0.3322353
 200.6000061    0.3598080
 200.8000031    0.3462462
 201.0000153    0.3173898
 201.2000122    0.3416912
 201.4000092    0.3389933
 201.6000061    0.3148987
 201.8000031    0.3379214
 202.0000153    0.2982426
 202.2000122    0.2920231
 202.4000092    0.2843306
 202.6000061    0.2680828
 202.8000031    0.2734783
 203.0000153    0.2937891
 203.2000122    0.2769648
 203.4000092    0.2711709
 203.6000061    0.2758979
 203.8000031    0.2877019
 204.0000153    0.2838816
 204.2000122    0.2632144
 204.4000092    0.2828957
 204.6000061    0.2850264
 204.8000031    0.2676531
 205.0000153    0.2912391
 205.2000122    0.2910419
 205.4000092    0.2553906
 205.6000061    0.2867433
 205.8000031    0.2884737
 206.0000153    0.2826369
 206.2000122    0.2756088
 206.4000092    0.2590526
 206.6000061    0.2896402
 206.8000031    0.2839221
 207.0000153    0.3011028
 207.2000122    0.2715693
 207.4000092    0.2496130
 207.6000061    0.2918289
 207.8000031    0.2928119
 208.0000153    0.2910202
 208.2000122    0.2911187
 208.4000092    0.2817438
 208.6000061    0.2936866
 208.8000031    0.2880181
 209.0000153    0.2749463
 209.2000122    0.2780944
 209.4000092    0.3050875
 209.6000061    0.3260192
 209.8000031    0.3046412
 210.0000153    0.3070055
 210.2000122    0.3083051
 210.4000092    0.3676181
 210.6000061    0.3678120
 210.8000031    0.4076591
 211.0000153    0.4198165
 211.2000122    0.4073915
 211.4000092    0.3351269
 211.6000061    0.3084056
 211.8000031    0.3226456
 212.0000153    0.3189929
 212.2000122    0.3053505
 212.4000092    0.3012965
 212.6000061    0.2965329
 212.8000031    0.2925311
 213.0000153    0.3083401
 213.2000122    0.3178613
 213.4000092    0.3057412
 213.6000061    0.2976582
 213.8000031    0.2910796
 214.0000153    0.2715051
 214.2000122    0.3013295
 214.4000092    0.2828515
 214.6000061    0.2907234
 214.8000031    0.3140416
 215.0000153    0.2936268
 215.2000122    0.2915675
 215.4000092    0.2881977
 215.6000061    0.2790275
 215.8000031    0.2715804
 216.0000153    0.2600210
 216.2000122    0.2766500
 216.4000092    0.2872601
 216.6000061    0.2645835
 216.8000031    0.2727705
 217.0000153    0.2862615
 217.2000122    0.2791963
 217.4000092    0.2939340
 217.6000061    0.2866872
 217.8000031    0.3083166
 218.0000153    0.2918591
 218.2000122    0.2928945
 218.4000092    0.3000297
 218.6000061    0.2879399
 218.8000031    0.2842473
 219.0000153    0.2932849
 219.2000122    0.2812504
 219.4000092    0.2876696
 219.6000061    0.2804442
 219.8000031    0.2869660
 220.0000153    0.2816249
 220.2000122    0.2812021
 220.4000092    0.3016923
 220.6000061    0.2687169
 220.8000031    0.2764839
 221.0000153    0.2664598
 221.2000122    0.2767688
 221.4000092    0.2952166
 221.6000061    0.2873281
 221.8000031    0.2695309
 222.0000153    0.2949122
 222.2000122    0.2925425
 222.4000092    0.2938643
 222.6000061    0.2755148
 222.8000031    0.3180372
 223.0000153    0.3551276
 223.2000122    0.3131886
 223.4000092    0.3326968
 223.6000061    0.3013786
 223.8000031    0.3134657
 224.0000153    0.3178639
 224.2000122    0.3202105
 224.4000092    0.3366377
 224.6000061    0.3264935
 224.8000031    0.3467292
 225.0000153    0.3360381
 225.2000122    0.3252488
 225.4000092    0.3319877
 225.6000061    0.3044359
 225.8000183    0.3536074
 226.0000153    0.3823878
 226.2000122    0.3732647
 226.4000092    0.3493934
 226.6000061    0.3254561
 226.8000183    0.3407676
 227.0000153    0.3245917
 227.2000122    0.3722161
 227.4000092    0.3396435
 227.6000061    0.3527555
 227.8000183    0.3288027
 228.0000153    0.3536966
 228.2000122    0.3441521
 228.4000092    0.3546225
 228.6000061    0.3604350
 228.8000183    0.3526298
 229.0000153    0.3622879
 229.2000122    0.3547862
 229.4000092    0.3754588
 229.6000061    0.3776168
 229.8000183    0.3613456
 230.0000153    0.3681766
 230.2000122    0.3679822
 230.4000092    0.3752581
 230.6000061    0.3893600
 230.8000183    0.3817250
 231.0000153    0.3745719
 231.2000122    0.3617090
 231.4000092    0.3747810
 231.6000061    0.3653329
 231.8000183    0.3918901
 232.0000153    0.3841533
 232.2000122    0.3550222
 232.4000092    0.3515894
 232.6000061    0.3693086
 232.8000183    0.3699681
 233.0000153    0.3705730
 233.2000122    0.3429771
 233.4000092    0.3497617
 233.6000061    0.3762720
 233.8000183    0.3712833
 234.0000153    0.3989601
 234.2000122    0.4013489
 234.4000092    0.3845749
 234.6000061    0.3973894
 234.8000183    0.3825829
 235.0000153    0.4048764
 235.2000122    0.4079208
 235.4000092    0.3569570
 235.6000061    0.3711550
 235.8000183    0.3869038
 236.0000153    0.4012123
 236.2000122    0.3875014
 236.4000092    0.3883294
 236.6000061    0.3874120
 236.8000183    0.3708066
 237.0000153    0.3802522
 237.2000122    0.3658873
 237.4000092    0.3794152
 237.6000061    0.3981801
 237.8000183    0.3862075
 238.0000153    0.3771476
 238.2000122    0.3674714
 238.4000092    0.3668906
 238.6000061    0.3755032
 238.8000183    0.3561218
 239.0000153    0.3806143
 239.2000122    0.3710198
 239.4000092    0.3767480
 239.6000061    0.3845215
 239.8000183    0.3986502
 240.0000153    0.3775658
 240.2000122    0.3885163
 240.4000092    0.3615822
 240.6000061    0.3747338
 240.8000183    0.3889674
 241.0000153    0.3830808
 241.2000122    0.3448823
 241.4000092    0.3710931
 241.6000061    0.3495768
 241.8000183    0.3583189
 242.0000153    0.3558970
 242.2000122    0.3660235
 242.4000092    0.3699286
 242.6000061    0.3756449
 242.8000183    0.3597072
 243.0000153    0.3812156
 243.2000122    0.3809592
 243.4000092    0.3472355
 243.6000061    0.3489321
 243.8000183    0.3785065
 244.0000153    0.3469713
 244.2000122    0.3130765
 244.4000092    0.3229635
 244.6000061    0.3106205
 244.8000183    0.3110167
 245.0000153    0.2758952
 245.2000122    0.2977461
 245.4000092    0.2930284
 245.6000061    0.2951157
 245.8000183    0.3120369
 246.0000153    0.3163234
 246.2000122    0.2775939
 246.4000092    0.3009559
 246.6000061    0.2748555
 246.8000183    0.2848161
 247.0000153    0.2915581
 247.2000122    0.2932657
 247.4000092    0.2776764
 247.6000061    0.3021651
 247.8000183    0.3000946
 248.0000153    0.2874111
 248.2000122    0.2793602
 248.4000092    0.2818444
 248.6000061    0.2903987
 248.8000183    0.2786406
 249.0000153    0.2858910
 249.2000122    0.2639529
 249.4000092    0.2721561
 249.6000061    0.2660934
 249.8000183    0.2569012
 250.0000153    0.2620289
 250.2000122    0.2669837
 250.4000092    0.2690506
 250.6000061    0.2764482
 250.8000183    0.2532191
 251.0000153    0.3026784
 251.2000122    0.3057982
 251.4000092    0.2705143
 251.6000061    0.2610893
 251.8000183    0.2844233
 252.0000153    0.2635374
 252.2000122    0.2572696
 252.4000092    0.2887267
 252.6000061    0.3010847
 252.8000183    0.2656514
 253.0000153    0.2593215
 253.2000122    0.2625082
 253.4000092    0.2549019
 253.6000061    0.2735751
 253.8000183    0.2922592
 254.0000153    0.2563124
 254.2000122    0.2568533
 254.4000092    0.2601224
 254.6000061    0.2652876
 254.8000183    0.2611692
 255.0000153    0.2861824
 255.2000122    0.2710225
 255.4000092    0.2703874
 255.6000061    0.2775547
 255.8000183    0.2760712
 256.0000000    0.2748504
 256.2000122    0.2727122
 256.4000244    0.2699433
 256.6000061    0.2536835
 256.8000183    0.2569125
 257.0000000    0.2597829
 257.2000122    0.2571032
 257.4000244    0.2479950
 257.6000061    0.2746502
 257.8000183    0.2547895
 258.0000000    0.2482090
 258.2000122    0.2775234
 258.4000244    0.2793996
 258.6000061    0.2601869
 258.8000183    0.2937476
 259.0000000    0.2929180
 259.2000122    0.2700737
 259.4000244    0.2523343
 259.6000061    0.2479860
 259.8000183    0.2532144
 260.0000000    0.2480070
 260.2000122    0.2704277
 260.4000244    0.2603395
 260.6000061    0.2838518
 260.8000183    0.2691998
 261.0000000    0.3155344
 261.2000122    0.3138257
 261.4000244    0.3373654
 261.6000061    0.3006529
 261.8000183    0.3327917
 262.0000000    0.3100862
 262.2000122    0.3714441
 262.4000244    0.3475156
 262.6000061    0.3120071
 262.8000183    0.3175095
 263.0000000    0.3379810
 263.2000122    0.3656999
 263.4000244    0.3340176
 263.6000061    0.2739305
 263.8000183    0.2659134
 264.0000000    0.2811183
 264.2000122    0.2670223
 264.4000244    0.2697625
 264.6000061    0.2640612
 264.8000183    0.2738525
 265.0000000    0.2506789
 265.2000122    0.2528680
 265.4000244    0.2687709
 265.6000061    0.2692440
 265.8000183    0.2588816
 266.0000000    0.2849037
 266.2000122    0.2924977
 266.4000244    0.2638183
 266.6000061    0.2999702
 266.8000183    0.2916812
 267.0000000    0.3079274
 267.2000122    0.2964760
 267.4000244    0.2909901
 267.6000061    0.2767303
 267.8000183    0.2630386
 268.0000000    0.2764948
 268.2000122    0.2842364
 268.4000244    0.2638042
 268.6000061    0.2826779
 268.8000183    0.2892686
 269.0000000    0.3093719
 269.2000122    0.2880391
 269.4000244    0.3029165
 269.6000061    0.2954427
 269.8000183    0.2943449
 270.0000000    0.2833600
 270.2000122    0.2704884
 270.4000244    0.2661230
 270.6000061    0.2878062
 270.8000183    0.2805348
 271.0000000    0.2708081
 271.2000122    0.2832120
 271.4000244    0.2739590
 271.6000061    0.2685125
 271.8000183    0.2933509
 272.0000000    0.2698891
 272.2000122    0.2843680
 272.4000244    0.2946199
 272.6000061    0.2901509
 272.8000183    0.3055812
 273.0000000    0.3024629
 273.2000122    0.3174220
 273.4000244    0.3147275
 273.6000061    0.3196948
 273.8000183    0.3169421
 274.0000000    0.3027699
 274.2000122    0.2872343
 274.4000244    0.2938419
 274.6000061    0.3035037
 274.8000183    0.2763669
 275.0000000    0.2863626
 275.2000122    0.2770342
 275.4000244    0.3049275
 275.6000061    0.2764302
 275.8000183    0.2858645
 276.0000000    0.2969979
 276.2000122    0.2970761
 276.4000244    0.2972571
 276.6000061    0.2925433
 276.8000183    0.3204374
 277.0000000    0.2944705
 277.2000122    0.2777245
 277.4000244    0.2793314
 277.6000061    0.2851439
 277.8000183    0.2819080
 278.0000000    0.2706744
 278.2000122    0.2942768
 278.4000244    0.2895139
 278.6000061    0.2638493
 278.8000183    0.2753653
 279.0000000    0.2920731
 279.2000122    0.2891633
 279.4000244    0.3046941
 279.6000061    0.3039353
 279.8000183    0.3128685
 280.0000000    0.3360147
 280.2000122    0.3346573
 280.4000244    0.3142246
 280.6000061    0.3018244
 280.8000183    0.3280682
 281.0000000    0.3075644
 281.2000122    0.2885853
 281.4000244    0.2928366
 281.6000061    0.3202095
 281.8000183    0.2896467
 282.0000000    0.3116160
 282.2000122    0.3132637
 282.4000244    0.2774466
 282.6000061    0.2881969
 282.8000183    0.2988576
 283.0000000    0.2895283
 283.2000122    0.2785402
 283.4000244    0.2803476
 283.6000061    0.3124098
 283.8000183    0.2868752
 284.0000000    0.3059148
 284.2000122    0.3202108
 284.4000244    0.2963384
 284.6000061    0.2903252
 284.8000183    0.3004799
 285.0000000    0.3080885
 285.2000122    0.3102555
 285.4000244    0.2917303
 285.6000061    0.3136927
 285.8000183    0.2969878
 286.0000000    0.2990505
 286.2000122    0.2864450
 286.4000244    0.2842310
 286.6000061    0.2747080
 286.8000183    0.3202586
 287.0000000    0.3315935
 287.2000122    0.3150638
 287.4000244    0.2764274
 287.6000061    0.2598725
 287.8000183    0.2737729
 288.0000000    0.2602464
 288.2000122    0.2596843
 288.4000244    0.2708326
 288.6000061    0.2912900
 288.8000183    0.2748760
 289.0000000    0.2881906
 289.2000122    0.2967885
 289.4000244    0.2967008
 289.6000061    0.3076800
 289.8000183    0.2990719
 290.0000000    0.2901720
 290.2000122    0.2640414
 290.4000244    0.2943319
 290.6000061    0.2948900
 290.8000183    0.3010820
 291.0000000    0.3036824
 291.2000122    0.3079803
 291.4000244    0.2928172
 291.6000061    0.3020908
 291.8000183    0.3061261
 292.0000000    0.3137996
 292.2000122    0.2984715
 292.4000244    0.2996589
 292.6000061    0.3028515
 292.8000183    0.2940183
 293.0000000    0.3194982
 293.2000122    0.3060758
 293.4000244    0.3172343
 293.6000061    0.2940918
 293.8000183    0.2887407
 294.0000000    0.2915477
 294.2000122    0.2806878
 294.4000244    0.2968426
 294.6000061    0.3014871
 294.8000183    0.2777585
 295.0000000    0.2808577
 295.2000122    0.2879189
 295.4000244    0.2841573
 295.6000061    0.2840707
 295.8000183    0.3025462
 296.0000000    0.2953249
 296.2000122    0.2885446
 296.4000244    0.3130910
 296.6000061    0.3030427
 296.8000183    0.2836909
 297.0000000    0.3030704
 297.2000122    0.3018753
 297.4000244    0.3096933
 297.6000061    0.2913215
 297.8000183    0.2839918
 298.0000000    0.3165844
 298.2000122    0.3045286
 298.4000244    0.2824288
 298.6000061    0.2861407
 298.8000183    0.2843938
 299.0000000    0.3031995
 299.2000122    0.3104307
 299.4000244    0.3048681
 299.6000061    0.3026943
 299.8000183    0.3206843
 300.0000000    0.3126951
 300.2000122    0.3132755
 300.4000244    0.3336415
 300.6000061    0.3175971
 300.8000183    0.3221965
 301.0000000    0.3036408
 301.2000122    0.3087437
 301.4000244    0.2886078
 301.6000061    0.2941390
 301.8000183    0.2934135
 302.0000000    0.3011467
 302.2000122    0.2676990
 302.4000244    0.2963777
 302.6000061    0.3144828
 302.8000183    0.3105095
 303.0000000    0.3087438
 303.2000122    0.2955863
 303.4000244    0.3084624
 303.6000061    0.2876907
 303.8000183    0.2989915
 304.0000000    0.3057880
 304.2000122    0.2933845
 304.4000244    0.3094446
 304.6000061    0.3411039
 304.8000183    0.3323331
 305.0000000    0.3486794
 305.2000122    0.3357714
 305.4000244    0.3328200
 305.6000061    0.3247174
 305.8000183    0.3583667
 306.0000000    0.3514759
 306.2000122    0.3704401
 306.4000244    0.3726792
 306.6000061    0.3490083
 306.8000183    0.3474839
 307.0000000    0.3458338
 307.2000122    0.3456986
 307.4000244    0.3447762
 307.6000061    0.3567222
 307.8000183    0.3772225
 308.0000000    0.3538290
 308.2000122    0.3161926
 308.4000244    0.3674811
 308.6000061    0.3330699
 308.8000183    0.3544966
 309.0000000    0.3528273
 309.2000122    0.3502346
 309.4000244    0.3007806
 309.6000061    0.3202271
 309.8000183    0.3247931
 310.0000000    0.3519796
 310.2000122    0.3673871
 310.4000244    0.3597356
 310.6000061    0.3790402
 310.8000183    0.3725562
 311.0000000    0.4049200
 311.2000122    0.4023017
 311.4000244    0.3750298
 311.6000061    0.3575926
 311.8000183    0.3852690
 312.0000000    0.3960055
 312.2000122    0.3800459
 312.4000244    0.3513246
 312.6000061    0.3906949
 312.8000183    0.3293585
 313.0000000    0.3777600
 313.2000122    0.3727466
 313.4000244    0.3875180
 313.6000061    0.3746654
 313.8000183    0.4124036
 314.0000000    0.3965224
 314.2000122    0.4053996
 314.4000244    0.3759477
 314.6000061    0.3729000
 314.8000183    0.4008971
 315.0000000    0.4243261
 315.2000122    0.3828119
 315.4000244    0.3803305
 315.6000061    0.3617521
 315.8000183    0.3796158
 316.0000000    0.3776300
 316.2000122    0.3616703
 316.4000244    0.3756807
 316.6000061    0.3745686
 316.8000183    0.3359246
 317.0000000    0.3741270
 317.2000122    0.3994772
 317.4000244    0.3744308
 317.6000061    0.3704665
 317.8000183    0.3941795
 318.0000000    0.3511396
 318.2000122    0.4044978
 318.4000244    0.3484087
 318.6000061    0.3349768
 318.8000183    0.3802720
 319.0000000    0.3719473
 319.2000122    0.3474082
 319.4000244    0.3797782
 319.6000061    0.3432260
 319.8000183    0.3367446
 320.0000000    0.3471366
 320.2000122    0.3910773
 320.4000244    0.3779962
 320.6000061    0.3817579
 320.8000183    0.3560207
 321.0000000    0.3720381
 321.2000122    0.3596595
 321.4000244    0.3860492
 321.6000061    0.3975554
 321.8000183    0.4055392
 322.0000305    0.3552737
 322.2000122    0.3598038
 322.4000244    0.3611318
 322.6000061    0.3566329
 322.8000183    0.3830292
 323.0000305    0.3717048
 323.2000122    0.3700429
 323.4000244    0.3746780
 323.6000061    0.3794211
 323.8000183    0.3788680
 324.0000305    0.3685831
 324.2000122    0.3662436
 324.4000244    0.3821453
 324.6000061    0.3847659
 324.8000183    0.3796656
 325.0000305    0.4040335
 325.2000122    0.3876335
 325.4000244    0.3667017
 325.6000061    0.3869494
 325.8000183    0.3741543
 326.0000305    0.3591293
 326.2000122    0.3709337
 326.4000244    0.3382503
 326.6000061    0.4251439
 326.8000183    0.3566017
 327.0000305    0.3810531
 327.2000122    0.4205074
 327.4000244    0.3905822
 327.6000061    0.4079427
 327.8000183    0.4151706
 328.0000305    0.3847293
 328.2000122    0.3959760
 328.4000244    0.3995219
 328.6000061    0.4060294
 328.8000183    0.4342620
 329.0000305    0.3934906
 329.2000122    0.3856867
 329.4000244    0.4005989
 329.6000061    0.3871019
 329.8000183    0.4079558
 330.0000305    0.3934711
 330.2000122    0.3738051
 330.4000244    0.3568526
 330.6000061    0.3808675
 330.8000183    0.3682427
 331.0000305    0.3861451
 331.2000122    0.3779042
 331.4000244    0.3847318
 331.6000061    0.3792525
 331.8000183    0.3784334
 332.0000305    0.3888277
 332.2000122    0.3921169
 332.4000244    0.3696528
 332.6000061    0.3913350
 332.8000183    0.3980139
 333.0000305    0.4182526
 333.2000122    0.4148561
 333.4000244    0.4049798
 333.6000061    0.3812072
 333.8000183    0.4083522
 334.0000305    0.3962267
 334.2000122    0.3869691
 334.4000244    0.3975862
 334.6000061    0.3795378
 334.8000183    0.4030458
 335.0000305    0.3802028
 335.2000122    0.3766999
 335.4000244    0.3947174
 335.6000061    0.4038595
 335.8000183    0.3695106
 336.0000305    0.3881863
 336.2000122    0.3759937
 336.4000244    0.3711499
 336.6000061    0.3295031
 336.8000183    0.3423322
 337.0000305    0.3633911
 337.2000122    0.3656296
 337.4000244    0.4030147
 337.6000061    0.3712696
 337.8000183    0.3570542
 338.0000305    0.4067746
 338.2000122    0.3614407
 338.4000244    0.3643357
 338.6000061    0.3892622
 338.8000183    0.3809872
 339.0000305    0.3892020
 339.2000122    0.3770366
 339.4000244    0.3847324
 339.6000061    0.3764116
 339.8000183    0.3553674
 340.0000305    0.3701035
 340.2000122    0.3631750
 340.4000244    0.3366725
 340.6000061    0.3694659
 340.8000183    0.3355635
 341.0000305    0.3440529
 341.2000122    0.3764247
 341.4000244    0.3255049
 341.6000061    0.3278077
 341.8000183    0.4078920
 342.0000305    0.3573250
 342.2000122    0.3732798
 342.4000244    0.3586842
 342.6000061    0.3868718
 342.8000183    0.3772830
 343.0000305    0.3425744
 343.2000122    0.3836076
 343.4000244    0.3603030
 343.6000061    0.3676787
 343.8000183    0.3472369
 344.0000305    0.3760599
 344.2000122    0.4189865
 344.4000244    0.3742066
 344.6000061    0.4238090
 344.8000183    0.4185916
 345.0000305    0.4213654
 345.2000122    0.3985468
 345.4000244    0.4083331
 345.6000061    0.4084732
 345.8000183    0.3832264
 346.0000305    0.3707426
 346.2000122    0.3389139
 346.4000244    0.3923113
 346.6000061    0.4278571
 346.8000183    0.3871305
 347.0000305    0.4004800
 347.2000122    0.4126462
 347.4000244    0.4053497
 347.6000061    0.3862423
 347.8000183    0.3821565
 348.0000305    0.3997234
 348.2000122    0.3866277
 348.4000244    0.3640868
 348.6000061    0.3778534
 348.8000183    0.4279646
 349.0000305    0.3826873
 349.2000122    0.3928799
 349.4000244    0.3824587
 349.6000061    0.3810564
 349.8000183    0.3966723
 350.0000305    0.4151773
 350.2000122    0.3924660
 350.4000244    0.3542947
 350.6000061    0.3784511
 350.8000183    0.3771315
 351.0000305    0.3658664
 351.2000122    0.3868550
 351.4000244    0.3582871
 351.6000061    0.3755575
 351.8000183    0.3614987
 352.0000305    0.3793730
 352.2000122    0.3923424
 352.4000244    0.3678815
 352.6000061    0.3449802
 352.8000183    0.3621302
 353.0000305    0.3677341
 353.2000122    0.3717255
 353.4000244    0.3519164
 353.6000061    0.4097669
 353.8000183    0.4018400
 354.0000305    0.3720091
 354.2000122    0.3670708
 354.4000244    0.3598441
 354.6000061    0.3698033
 354.8000183    0.3771940
 355.0000305    0.3790460
 355.2000122    0.4013800
 355.4000244    0.3925478
 355.6000061    0.3959151
 355.8000183    0.4273341
 356.0000305    0.3632578
 356.2000122    0.3839069
 356.4000244    0.3870550
 356.6000061    0.3681762
 356.8000183    0.3904729
 357.0000305    0.3579294
 357.2000122    0.4292480
 357.4000244    0.4224283
 357.6000061    0.4197986
 357.8000183    0.4028133
 358.0000305    0.4236910
 358.2000122    0.4554909
 358.4000244    0.4178652
 358.6000061    0.3556046
 358.8000183    0.3801563
 359.0000305    0.3898154
 359.2000122    0.3974709
 359.4000244    0.3846947
 359.6000061    0.3888152
 359.8000183    0.3938585
 360.0000305    0.4191520
 360.2000122    0.3975676
 360.4000244    0.3796552
 360.6000061    0.3914387
 360.8000183    0.3845967
 361.0000305    0.3873930
 361.2000122    0.3236963
 361.4000244    0.3448489
 361.6000061    0.3435639
 361.8000183    0.3400862
 362.0000305    0.3135450
 362.2000122    0.3327330
 362.4000244    0.3103833
 362.6000061    0.3564454
 362.8000183    0.3418760
 363.0000305    0.3480477
 363.2000122    0.3266578
 363.4000244    0.3401455
 363.6000061    0.4110363
 363.8000183    0.4046694
 364.0000305    0.4303621
 364.2000122    0.4104798
 364.4000244    0.4074883
 364.6000061    0.3836565
 364.8000183    0.3886478
 365.0000305    0.4171094
 365.2000122    0.4278807
 365.4000244    0.4263515
 365.6000061    0.4075785
 365.8000183    0.4038197
 366.0000305    0.3944663
 366.2000122    0.3895826
 366.4000244    0.4092367
 366.6000061    0.4366844
 366.8000183    0.4013291
 367.0000305    0.4316326
 367.2000122    0.3955644
 367.4000244    0.3711485
 367.6000061    0.3593534
 367.8000183    0.3502838
 368.0000305    0.3826831
 368.2000122    0.3305758
 368.4000244    0.3167740
 368.6000061    0.3247506
 368.8000183    0.3255576
 369.0000305    0.3325505
 369.2000122    0.3328329
 369.4000244    0.3381253
 369.6000061    0.3480739
 369.8000183    0.3419230
 370.0000305    0.3385162
 370.2000122    0.3487909
 370.4000244    0.3640738
 370.6000061    0.3170898
 370.8000183    0.3242699
 371.0000305    0.3337292
 371.2000122    0.3382963
 371.4000244    0.3244372
 371.6000061    0.3574126
 371.8000183    0.3404781
 372.0000305    0.3226392
 372.2000122    0.3588406
 372.4000244    0.3421701
 372.6000061    0.3622015
 372.8000183    0.3240454
 373.0000305    0.3548141
 373.2000122    0.3441307
 373.4000244    0.3538450
 373.6000061    0.3571705
 373.8000183    0.3231933
 374.0000305    0.3668540
 374.2000122    0.3545668
 374.4000244    0.3371005
 374.6000061    0.3746509
 374.8000183    0.3460104
 375.0000305    0.3405645
 375.2000122    0.3401901
 375.4000244    0.3563160
 375.6000061    0.3592892
 375.8000183    0.3672522
 376.0000305    0.3588893
 376.2000122    0.3710753
 376.4000244    0.3867606
 376.6000061    0.3650606
 376.8000183    0.3065008
 377.0000305    0.3180515
 377.2000122    0.3323896
 377.4000244    0.3165996
 377.6000061    0.3270689
 377.8000183    0.3104464
 378.0000305    0.3560935
 378.2000122    0.3709484
 378.4000244    0.3188570
 378.6000061    0.2689756
 378.8000183    0.3166588
 379.0000305    0.2835343
 379.2000122    0.2836568
 379.4000244    0.2736792
 379.6000061    0.2783531
 379.8000183    0.3137586
 380.0000305    0.3029124
 380.2000122    0.2942483
 380.4000244    0.2964036
 380.6000061    0.3035205
 380.8000183    0.2819423
 381.0000305    0.3151893
 381.2000122    0.2869717
 381.4000244    0.2685656
 381.6000061    0.2981055
 381.8000183    0.3029790
 382.0000305    0.3557121
 382.2000122    0.2804775
 382.4000244    0.3045292
 382.6000061    0.2765398
 382.8000183    0.2802251
 383.0000305    0.2854082
 383.2000122    0.2740828
 383.4000244    0.2956012
 383.6000061    0.2939647
 383.8000183    0.3310007
 384.0000305    0.2982672
 384.2000122    0.3017486
 384.4000244    0.2969745
 384.6000061    0.3118643
 384.8000183    0.2941390
 385.0000305    0.3175648
 385.2000122    0.2797266
 385.4000244    0.3064794
 385.6000061    0.3222774
 385.8000183    0.2857569
 386.0000305    0.3147903
 386.2000122    0.3012848
 386.4000244    0.3035629
 386.6000061    0.2984908
 386.8000183    0.3039356
 387.0000305    0.2921622
 387.2000122    0.3003563
 387.4000244    0.3395957
 387.6000061    0.3482820
 387.8000183    0.3815807
 388.0000305    0.3351726
 388.2000122    0.3216746
 388.4000244    0.3083406
 388.6000061    0.3093007
 388.8000183    0.3102668
 389.0000305    0.3053951
 389.2000122    0.3167862
 389.4000244    0.3409041
 389.6000061    0.3268172
 389.8000183    0.3467521
 390.0000305    0.3405389
 390.2000122    0.3527653
 390.4000244    0.3358810
 390.6000061    0.3487973
 390.8000183    0.3664038
 391.0000305    0.3742209
 391.2000122    0.3349662
 391.4000244    0.3429068
 391.6000061    0.3689706
 391.8000183    0.3197836
 392.0000305    0.3337241
 392.2000122    0.3394190
 392.4000244    0.3367508
 392.6000061    0.3175633
 392.8000183    0.3456652
 393.0000305    0.3026524
 393.2000122    0.3296175
 393.4000244    0.3337868
 393.6000061    0.3204559
 393.8000183    0.3547849
 394.0000305    0.3420226
 394.2000122    0.3046041
 394.4000244    0.3515247
 394.6000061    0.3110409
 394.8000183    0.3770891
 395.0000305    0.3530235
 395.2000122    0.3411164
 395.4000244    0.3499189
 395.6000061    0.3031112
 395.8000183    0.3059710
 396.0000305    0.2762975
 396.2000122    0.3060809
 396.4000244    0.2739918
 396.6000061    0.2792999
 396.8000183    0.2786470
 397.0000305    0.2608807
 397.2000122    0.2391218
 397.4000244    0.2579388
 397.6000061    0.2769830
 397.8000183    0.2522574
 398.0000305    0.2358129
 398.2000122    0.2452568
 398.4000244    0.2342874
 398.6000061    0.2677908
 398.8000183    0.2438266
 399.0000305    0.2651121
 399.2000122    0.2618149
 399.4000244    0.2891791
 399.6000061    0.2799125
 399.8000183    0.3060051
 400.0000305    0.2592507
