# Supplementary material for: Structure and inhibition mechanisms of Mycobacterium tuberculosis essential transporter efflux protein A
Source: Nat Commun. 2025 Apr 1;16:3139. doi: 10.1038/s41467-025-58133-6 (PMC11961569; doi:10.1038/s41467-025-58133-6)
Supplement: Supplementary file 3 — Supplementary Data 1 [file 41467_2025_58133_MOESM3_ESM.zip › supplemental_computational_details/traj_3/data_rep3/rmsd-EPG2.xvg]

# This file was created Wed May 22 14:33:43 2024
# Created by:
#                       :-) GROMACS - gmx rms, 2024.1 (-:
# 
# Executable:   /wynton/home/sali/sreeganb/bin/gromacs/bin/gmx
# Data prefix:  /wynton/home/sali/sreeganb/bin/gromacs
# Working dir:  /wynton/scratch/sreeganb/nitesh-work/membrane-calculations/gromacs/replicate-3
# Command line:
#   gmx rms -f step7_production_rep3_run1.trr -s step7_production_rep3_run1.tpr -o data_3/rmsd-EPG2.xvg -tu ns
# gmx rms is part of G R O M A C S:
#
# God Rules Over Mankind, Animals, Cosmos and Such
#
@    title "RMSD"
@    xaxis  label "Time (ns)"
@    yaxis  label "RMSD (nm)"
@TYPE xy
@ subtitle "EPG2 after lsq fit to EPG2"
   0.0000000    0.0000000
   0.2000000    0.1732641
   0.4000000    0.1863238
   0.6000000    0.2007972
   0.8000000    0.1686142
   1.0000000    0.1799223
   1.2000000    0.1851633
   1.4000001    0.1690230
   1.6000000    0.1560004
   1.8000001    0.1524308
   2.0000000    0.1925113
   2.2000000    0.1985273
   2.4000001    0.1969171
   2.6000001    0.2280818
   2.8000002    0.2000988
   3.0000002    0.2247035
   3.2000000    0.2059227
   3.4000001    0.2128055
   3.6000001    0.2033657
   3.8000002    0.1773693
   4.0000000    0.2083134
   4.2000003    0.2579600
   4.4000001    0.2697533
   4.6000004    0.2551017
   4.8000002    0.2375028
   5.0000000    0.2673237
   5.2000003    0.2401684
   5.4000001    0.2549502
   5.6000004    0.2365608
   5.8000002    0.2015519
   6.0000005    0.2236982
   6.2000003    0.2378289
   6.4000001    0.2177696
   6.6000004    0.2059060
   6.8000002    0.1789091
   7.0000005    0.2209354
   7.2000003    0.2307490
   7.4000006    0.2476741
   7.6000004    0.2421915
   7.8000002    0.2250956
   8.0000000    0.2353690
   8.2000008    0.1849297
   8.4000006    0.1857144
   8.6000004    0.1820702
   8.8000002    0.2875919
   9.0000000    0.2312105
   9.2000008    0.2688705
   9.4000006    0.2543884
   9.6000004    0.2282449
   9.8000002    0.2028547
  10.0000000    0.1735488
  10.2000008    0.2110571
  10.4000006    0.2075533
  10.6000004    0.2149167
  10.8000002    0.2595619
  11.0000010    0.2758307
  11.2000008    0.2394666
  11.4000006    0.3115591
  11.6000004    0.2891599
  11.8000002    0.2744463
  12.0000010    0.2880045
  12.2000008    0.2925547
  12.4000006    0.2973755
  12.6000004    0.3338101
  12.8000002    0.3642175
  13.0000010    0.2952654
  13.2000008    0.2987993
  13.4000006    0.2799606
  13.6000004    0.2911263
  13.8000002    0.2743428
  14.0000010    0.3068124
  14.2000008    0.2998782
  14.4000006    0.2872350
  14.6000004    0.3227653
  14.8000011    0.2841548
  15.0000010    0.3310963
  15.2000008    0.3056816
  15.4000006    0.3196082
  15.6000004    0.3298582
  15.8000011    0.3000592
  16.0000000    0.3141495
  16.2000008    0.3208851
  16.4000015    0.3112009
  16.6000004    0.3197782
  16.8000011    0.3384016
  17.0000000    0.3434985
  17.2000008    0.3515679
  17.4000015    0.3365821
  17.6000004    0.3179663
  17.8000011    0.3565504
  18.0000000    0.3205088
  18.2000008    0.3442590
  18.4000015    0.3476979
  18.6000004    0.3276026
  18.8000011    0.3133056
  19.0000000    0.3260936
  19.2000008    0.3233975
  19.4000015    0.3094305
  19.6000004    0.3800208
  19.8000011    0.3674981
  20.0000000    0.3886562
  20.2000008    0.3914374
  20.4000015    0.3666825
  20.6000004    0.3678036
  20.8000011    0.3813343
  21.0000019    0.3613426
  21.2000008    0.3742983
  21.4000015    0.3548152
  21.6000004    0.3389894
  21.8000011    0.3360132
  22.0000019    0.3401258
  22.2000008    0.3452486
  22.4000015    0.3482559
  22.6000004    0.3022558
  22.8000011    0.3313068
  23.0000019    0.3816715
  23.2000008    0.3620194
  23.4000015    0.3635294
  23.6000004    0.3783277
  23.8000011    0.3969033
  24.0000019    0.3773969
  24.2000008    0.3800437
  24.4000015    0.3709127
  24.6000004    0.3793335
  24.8000011    0.3584498
  25.0000019    0.4055253
  25.2000008    0.4253297
  25.4000015    0.3894354
  25.6000004    0.4487575
  25.8000011    0.4199732
  26.0000019    0.4371494
  26.2000008    0.4095011
  26.4000015    0.3735986
  26.6000004    0.3632345
  26.8000011    0.3608886
  27.0000019    0.3604583
  27.2000008    0.3796927
  27.4000015    0.3747858
  27.6000004    0.3811035
  27.8000011    0.3655680
  28.0000019    0.3423392
  28.2000008    0.3701551
  28.4000015    0.3241422
  28.6000023    0.3383172
  28.8000011    0.3686925
  29.0000019    0.3706177
  29.2000008    0.3787906
  29.4000015    0.3626831
  29.6000023    0.2922538
  29.8000011    0.3011663
  30.0000019    0.2793292
  30.2000008    0.2638327
  30.4000015    0.3058338
  30.6000023    0.3109695
  30.8000011    0.3043838
  31.0000019    0.2888939
  31.2000008    0.3119733
  31.4000015    0.3201495
  31.6000023    0.2385350
  31.8000011    0.2672267
  32.0000000    0.3028555
  32.2000008    0.2664872
  32.4000015    0.2515950
  32.6000023    0.2351110
  32.8000031    0.2807164
  33.0000000    0.2927686
  33.2000008    0.2644955
  33.4000015    0.3110989
  33.6000023    0.2930279
  33.8000031    0.3215344
  34.0000000    0.3228739
  34.2000008    0.3624202
  34.4000015    0.3507210
  34.6000023    0.3484819
  34.8000031    0.3460654
  35.0000000    0.3663929
  35.2000008    0.3652313
  35.4000015    0.3580977
  35.6000023    0.3634689
  35.8000031    0.3631481
  36.0000000    0.3677738
  36.2000008    0.3631926
  36.4000015    0.3925669
  36.6000023    0.3780754
  36.8000031    0.3444549
  37.0000000    0.3465811
  37.2000008    0.3583087
  37.4000015    0.3748576
  37.6000023    0.3431342
  37.8000031    0.3628106
  38.0000000    0.3227467
  38.2000008    0.3497757
  38.4000015    0.3564982
  38.6000023    0.3672884
  38.8000031    0.3667532
  39.0000000    0.3569090
  39.2000008    0.3598122
  39.4000015    0.3457259
  39.6000023    0.3605795
  39.8000031    0.3785285
  40.0000000    0.3878445
  40.2000008    0.3490575
  40.4000015    0.3738658
  40.6000023    0.3902239
  40.8000031    0.4046459
  41.0000038    0.3838792
  41.2000008    0.3806922
  41.4000015    0.3704314
  41.6000023    0.3696802
  41.8000031    0.4037269
  42.0000038    0.4076699
  42.2000008    0.4156761
  42.4000015    0.3988809
  42.6000023    0.4023515
  42.8000031    0.3830720
  43.0000038    0.3982801
  43.2000008    0.4030647
  43.4000015    0.3976951
  43.6000023    0.4319184
  43.8000031    0.4032913
  44.0000038    0.4160318
  44.2000008    0.4215761
  44.4000015    0.4104104
  44.6000023    0.4166358
  44.8000031    0.4063020
  45.0000038    0.4058236
  45.2000008    0.4131248
  45.4000015    0.4222614
  45.6000023    0.4165804
  45.8000031    0.4009653
  46.0000038    0.3928029
  46.2000008    0.4067240
  46.4000015    0.3986647
  46.6000023    0.4054721
  46.8000031    0.4103843
  47.0000038    0.3914095
  47.2000008    0.3873097
  47.4000015    0.4290411
  47.6000023    0.4145706
  47.8000031    0.3933529
  48.0000038    0.4065647
  48.2000008    0.4066772
  48.4000015    0.4038368
  48.6000023    0.3406726
  48.8000031    0.3432979
  49.0000038    0.3671837
  49.2000008    0.3958671
  49.4000015    0.4109736
  49.6000023    0.3938203
  49.8000031    0.4078569
  50.0000038    0.3891404
  50.2000008    0.3656262
  50.4000015    0.3905691
  50.6000023    0.3740930
  50.8000031    0.3838288
  51.0000038    0.3620611
  51.2000008    0.3638546
  51.4000015    0.3778309
  51.6000023    0.3634368
  51.8000031    0.3605165
  52.0000038    0.3914132
  52.2000008    0.4047600
  52.4000015    0.3947401
  52.6000023    0.4200984
  52.8000031    0.3790527
  53.0000038    0.4177203
  53.2000008    0.3736216
  53.4000015    0.3831495
  53.6000023    0.3526493
  53.8000031    0.4561095
  54.0000038    0.4300801
  54.2000008    0.4567713
  54.4000015    0.4249368
  54.6000023    0.4182661
  54.8000031    0.4283172
  55.0000038    0.4414201
  55.2000008    0.4498883
  55.4000015    0.4387411
  55.6000023    0.4021121
  55.8000031    0.3817834
  56.0000038    0.3721328
  56.2000008    0.3662795
  56.4000015    0.3900740
  56.6000023    0.3900285
  56.8000031    0.3776858
  57.0000038    0.3823789
  57.2000046    0.3683110
  57.4000015    0.4093118
  57.6000023    0.3715191
  57.8000031    0.4007694
  58.0000038    0.3902556
  58.2000046    0.3890921
  58.4000015    0.4131193
  58.6000023    0.4463041
  58.8000031    0.3911857
  59.0000038    0.3970694
  59.2000046    0.3987207
  59.4000015    0.4158666
  59.6000023    0.3643152
  59.8000031    0.4000376
  60.0000038    0.3924485
  60.2000046    0.3810433
  60.4000015    0.3852609
  60.6000023    0.3686394
  60.8000031    0.3821897
  61.0000038    0.3628479
  61.2000046    0.3917395
  61.4000015    0.3787443
  61.6000023    0.4003519
  61.8000031    0.4099492
  62.0000038    0.3582692
  62.2000046    0.3873494
  62.4000015    0.3838515
  62.6000023    0.4487253
  62.8000031    0.4306886
  63.0000038    0.4052862
  63.2000046    0.3833725
  63.4000015    0.4260728
  63.6000023    0.4221290
  63.8000031    0.4412712
  64.0000000    0.4663992
  64.2000046    0.4496276
  64.4000015    0.4230917
  64.6000061    0.4002895
  64.8000031    0.4625795
  65.0000000    0.4277390
  65.2000046    0.3898652
  65.4000015    0.3692838
  65.6000061    0.3788669
  65.8000031    0.3684581
  66.0000000    0.3798670
  66.2000046    0.3451119
  66.4000015    0.3797494
  66.6000061    0.3661118
  66.8000031    0.3863674
  67.0000000    0.3331738
  67.2000046    0.3255475
  67.4000015    0.3662509
  67.6000061    0.3697876
  67.8000031    0.3667616
  68.0000000    0.3465388
  68.2000046    0.3618090
  68.4000015    0.3340950
  68.6000061    0.3230326
  68.8000031    0.3328192
  69.0000000    0.3811357
  69.2000046    0.3790146
  69.4000015    0.4086581
  69.6000061    0.3816772
  69.8000031    0.4078401
  70.0000000    0.3863818
  70.2000046    0.3488097
  70.4000015    0.3566419
  70.6000061    0.3561810
  70.8000031    0.3786495
  71.0000000    0.3627011
  71.2000046    0.3724131
  71.4000015    0.3384556
  71.6000061    0.2867236
  71.8000031    0.2659783
  72.0000000    0.2856616
  72.2000046    0.2620794
  72.4000015    0.3006827
  72.6000061    0.3061804
  72.8000031    0.2556033
  73.0000000    0.3042006
  73.2000046    0.3234648
  73.4000015    0.3393590
  73.6000061    0.3319956
  73.8000031    0.3206966
  74.0000000    0.3140621
  74.2000046    0.3580493
  74.4000015    0.3229320
  74.6000061    0.3459237
  74.8000031    0.3732097
  75.0000000    0.3502835
  75.2000046    0.3904544
  75.4000015    0.3480786
  75.6000061    0.3426600
  75.8000031    0.3910254
  76.0000000    0.3857515
  76.2000046    0.3574683
  76.4000015    0.3765759
  76.6000061    0.3807328
  76.8000031    0.4258292
  77.0000000    0.4559424
  77.2000046    0.4527837
  77.4000015    0.4683982
  77.6000061    0.4537128
  77.8000031    0.3797641
  78.0000000    0.3787656
  78.2000046    0.3960840
  78.4000015    0.3598318
  78.6000061    0.4023869
  78.8000031    0.3914828
  79.0000000    0.3734519
  79.2000046    0.3995414
  79.4000015    0.3722449
  79.6000061    0.3767349
  79.8000031    0.3598183
  80.0000000    0.3681185
  80.2000046    0.3685218
  80.4000015    0.3687669
  80.6000061    0.3559498
  80.8000031    0.3685512
  81.0000076    0.3559762
  81.2000046    0.3699239
  81.4000015    0.3487776
  81.6000061    0.3396398
  81.8000031    0.3231728
  82.0000076    0.3378755
  82.2000046    0.3342470
  82.4000015    0.3820780
  82.6000061    0.3880602
  82.8000031    0.3776414
  83.0000076    0.3640354
  83.2000046    0.3599846
  83.4000015    0.3358043
  83.6000061    0.3638382
  83.8000031    0.3758332
  84.0000076    0.3694571
  84.2000046    0.3726134
  84.4000015    0.3779743
  84.6000061    0.3734888
  84.8000031    0.3733687
  85.0000076    0.3992411
  85.2000046    0.3688345
  85.4000015    0.3499922
  85.6000061    0.3642192
  85.8000031    0.3516691
  86.0000076    0.3849063
  86.2000046    0.3783885
  86.4000015    0.3677050
  86.6000061    0.3758073
  86.8000031    0.3745190
  87.0000076    0.3894540
  87.2000046    0.4073529
  87.4000015    0.4173597
  87.6000061    0.4356496
  87.8000031    0.4140384
  88.0000076    0.4253290
  88.2000046    0.3773252
  88.4000015    0.3750665
  88.6000061    0.3753096
  88.8000031    0.3596419
  89.0000076    0.4276973
  89.2000046    0.3861288
  89.4000015    0.3901732
  89.6000061    0.3941435
  89.8000031    0.4015929
  90.0000076    0.4014133
  90.2000046    0.3926168
  90.4000015    0.3791764
  90.6000061    0.3762116
  90.8000031    0.3764037
  91.0000076    0.3882610
  91.2000046    0.4244938
  91.4000015    0.4173437
  91.6000061    0.4097384
  91.8000031    0.4320256
  92.0000076    0.3929543
  92.2000046    0.4049612
  92.4000015    0.4216873
  92.6000061    0.4017574
  92.8000031    0.3985200
  93.0000076    0.3792325
  93.2000046    0.3873939
  93.4000015    0.3798696
  93.6000061    0.3659824
  93.8000031    0.3907205
  94.0000076    0.3939503
  94.2000046    0.3985636
  94.4000015    0.3812565
  94.6000061    0.3817503
  94.8000031    0.3965003
  95.0000076    0.3885271
  95.2000046    0.4011654
  95.4000015    0.3825099
  95.6000061    0.4156096
  95.8000031    0.3969927
  96.0000076    0.4406545
  96.2000046    0.4441000
  96.4000015    0.4693211
  96.6000061    0.4337116
  96.8000031    0.4523290
  97.0000076    0.4328354
  97.2000046    0.4577836
  97.4000015    0.4652300
  97.6000061    0.4160969
  97.8000031    0.4321537
  98.0000076    0.4299756
  98.2000046    0.3832093
  98.4000015    0.4324308
  98.6000061    0.4393063
  98.8000031    0.4099684
  99.0000076    0.4351066
  99.2000046    0.4521697
  99.4000015    0.4272536
  99.6000061    0.4489621
  99.8000031    0.4424275
 100.0000076    0.4162813
 100.2000046    0.4176765
 100.4000015    0.4452032
 100.6000061    0.4403936
 100.8000031    0.4460474
 101.0000076    0.4341764
 101.2000046    0.4437240
 101.4000015    0.4321125
 101.6000061    0.4406099
 101.8000031    0.4177325
 102.0000076    0.4148600
 102.2000046    0.4069387
 102.4000015    0.4451386
 102.6000061    0.4222887
 102.8000031    0.4338950
 103.0000076    0.4326783
 103.2000046    0.4305386
 103.4000015    0.4373240
 103.6000061    0.3870864
 103.8000031    0.3998731
 104.0000076    0.4152795
 104.2000046    0.3668324
 104.4000015    0.3910704
 104.6000061    0.3792576
 104.8000031    0.3991966
 105.0000076    0.3839499
 105.2000046    0.4013536
 105.4000015    0.3501666
 105.6000061    0.3397597
 105.8000031    0.3300368
 106.0000076    0.3647606
 106.2000046    0.3068297
 106.4000015    0.3321727
 106.6000061    0.3323343
 106.8000031    0.3336162
 107.0000076    0.3350820
 107.2000046    0.3493601
 107.4000015    0.3469203
 107.6000061    0.3356273
 107.8000031    0.3357002
 108.0000076    0.2991295
 108.2000046    0.3188246
 108.4000015    0.3364673
 108.6000061    0.3374255
 108.8000031    0.3549836
 109.0000076    0.3727768
 109.2000046    0.3711118
 109.4000015    0.3678018
 109.6000061    0.3727452
 109.8000031    0.3687463
 110.0000076    0.3711444
 110.2000046    0.3727390
 110.4000015    0.4203870
 110.6000061    0.3888439
 110.8000031    0.3774833
 111.0000076    0.3809054
 111.2000046    0.4071335
 111.4000015    0.3737096
 111.6000061    0.3640253
 111.8000031    0.3664267
 112.0000076    0.3621815
 112.2000046    0.3764698
 112.4000015    0.4089051
 112.6000061    0.3914086
 112.8000031    0.4107108
 113.0000076    0.4323634
 113.2000046    0.4165373
 113.4000092    0.3940573
 113.6000061    0.3897616
 113.8000031    0.4091674
 114.0000076    0.4046154
 114.2000046    0.4097767
 114.4000092    0.4213223
 114.6000061    0.3608879
 114.8000031    0.4266010
 115.0000076    0.4189047
 115.2000046    0.4380341
 115.4000092    0.4702518
 115.6000061    0.4768918
 115.8000031    0.4855355
 116.0000076    0.4785787
 116.2000046    0.4745938
 116.4000092    0.4670997
 116.6000061    0.4671468
 116.8000031    0.4744034
 117.0000076    0.4834317
 117.2000046    0.4623670
 117.4000092    0.4555895
 117.6000061    0.4466315
 117.8000031    0.4398904
 118.0000076    0.4535434
 118.2000046    0.4437519
 118.4000092    0.4669548
 118.6000061    0.4753659
 118.8000031    0.4544106
 119.0000076    0.4743797
 119.2000046    0.4667929
 119.4000092    0.4473862
 119.6000061    0.4148388
 119.8000031    0.4389164
 120.0000076    0.4577751
 120.2000046    0.3801683
 120.4000092    0.3658343
 120.6000061    0.4417802
 120.8000031    0.4278875
 121.0000076    0.4308122
 121.2000046    0.4351730
 121.4000092    0.4201764
 121.6000061    0.4289029
 121.8000031    0.4366930
 122.0000076    0.4682775
 122.2000046    0.4409177
 122.4000092    0.4162896
 122.6000061    0.4757454
 122.8000031    0.4121785
 123.0000076    0.4785397
 123.2000046    0.4424343
 123.4000092    0.4630903
 123.6000061    0.4675723
 123.8000031    0.5267770
 124.0000076    0.4897472
 124.2000046    0.5449573
 124.4000092    0.5158924
 124.6000061    0.5188876
 124.8000031    0.5198782
 125.0000076    0.5308067
 125.2000046    0.5267448
 125.4000092    0.5254022
 125.6000061    0.4768803
 125.8000031    0.4945774
 126.0000076    0.4407964
 126.2000046    0.5055497
 126.4000092    0.5119300
 126.6000061    0.4717866
 126.8000031    0.5359391
 127.0000076    0.4776277
 127.2000046    0.4804349
 127.4000092    0.4900692
 127.6000061    0.4940337
 127.8000031    0.5066907
 128.0000000    0.4862178
 128.2000122    0.4713781
 128.4000092    0.4756853
 128.6000061    0.4525289
 128.8000031    0.4541675
 129.0000000    0.4553721
 129.2000122    0.4786482
 129.4000092    0.4737408
 129.6000061    0.4581273
 129.8000031    0.4741967
 130.0000000    0.4407106
 130.2000122    0.4443200
 130.4000092    0.4636566
 130.6000061    0.4753063
 130.8000031    0.4453030
 131.0000000    0.4820717
 131.2000122    0.4741235
 131.4000092    0.4754384
 131.6000061    0.4335106
 131.8000031    0.4648575
 132.0000000    0.4297114
 132.2000122    0.4439082
 132.4000092    0.4493361
 132.6000061    0.4639279
 132.8000031    0.4758828
 133.0000000    0.5006235
 133.2000122    0.5307024
 133.4000092    0.4879526
 133.6000061    0.4466403
 133.8000031    0.4606813
 134.0000000    0.4889842
 134.2000122    0.4482413
 134.4000092    0.4588979
 134.6000061    0.4545480
 134.8000031    0.4567134
 135.0000000    0.4451147
 135.2000122    0.4599546
 135.4000092    0.4428090
 135.6000061    0.4407777
 135.8000031    0.4251653
 136.0000000    0.4549327
 136.2000122    0.4394578
 136.4000092    0.4525273
 136.6000061    0.4543197
 136.8000031    0.4388013
 137.0000000    0.4396465
 137.2000122    0.4294374
 137.4000092    0.4354526
 137.6000061    0.4454754
 137.8000031    0.4582043
 138.0000000    0.4582517
 138.2000122    0.4585140
 138.4000092    0.4767018
 138.6000061    0.4733854
 138.8000031    0.4360680
 139.0000000    0.4884440
 139.2000122    0.4808027
 139.4000092    0.4905476
 139.6000061    0.4982727
 139.8000031    0.4728527
 140.0000000    0.4704842
 140.2000122    0.4894569
 140.4000092    0.4749503
 140.6000061    0.4592639
 140.8000031    0.4450583
 141.0000000    0.4424268
 141.2000122    0.4413798
 141.4000092    0.4379244
 141.6000061    0.4587651
 141.8000031    0.4563674
 142.0000000    0.4491492
 142.2000122    0.4662864
 142.4000092    0.4605424
 142.6000061    0.4452453
 142.8000031    0.4879042
 143.0000000    0.4803735
 143.2000122    0.4570223
 143.4000092    0.4267896
 143.6000061    0.4592942
 143.8000031    0.4725568
 144.0000000    0.4862082
 144.2000122    0.4545310
 144.4000092    0.4569834
 144.6000061    0.4644720
 144.8000031    0.4248957
 145.0000000    0.4325297
 145.2000122    0.4459550
 145.4000092    0.4328900
 145.6000061    0.4261532
 145.8000031    0.4186682
 146.0000000    0.4251547
 146.2000122    0.4098154
 146.4000092    0.4910617
 146.6000061    0.4609950
 146.8000031    0.4342251
 147.0000000    0.4331573
 147.2000122    0.4402078
 147.4000092    0.4484863
 147.6000061    0.4659268
 147.8000031    0.4356463
 148.0000000    0.4381762
 148.2000122    0.4542305
 148.4000092    0.4402896
 148.6000061    0.4885405
 148.8000031    0.4695155
 149.0000000    0.4874306
 149.2000122    0.4727288
 149.4000092    0.4789276
 149.6000061    0.4523562
 149.8000031    0.4590077
 150.0000000    0.4611263
 150.2000122    0.4998651
 150.4000092    0.4863564
 150.6000061    0.4778379
 150.8000031    0.4616126
 151.0000000    0.4426903
 151.2000122    0.4206525
 151.4000092    0.4436650
 151.6000061    0.4061425
 151.8000031    0.4221003
 152.0000000    0.4388226
 152.2000122    0.4361401
 152.4000092    0.4636168
 152.6000061    0.4677823
 152.8000031    0.5010473
 153.0000000    0.4792063
 153.2000122    0.4602659
 153.4000092    0.4637601
 153.6000061    0.4616648
 153.8000031    0.4628719
 154.0000000    0.4479193
 154.2000122    0.4808666
 154.4000092    0.4873638
 154.6000061    0.4402517
 154.8000031    0.3952085
 155.0000000    0.4529333
 155.2000122    0.4301274
 155.4000092    0.4419381
 155.6000061    0.4577359
 155.8000031    0.4713799
 156.0000000    0.4771500
 156.2000122    0.4491566
 156.4000092    0.4720160
 156.6000061    0.4560698
 156.8000031    0.4566208
 157.0000000    0.4872299
 157.2000122    0.4456624
 157.4000092    0.4526812
 157.6000061    0.4505976
 157.8000031    0.4403134
 158.0000000    0.4698905
 158.2000122    0.4269307
 158.4000092    0.4443250
 158.6000061    0.4619747
 158.8000031    0.4372481
 159.0000000    0.4801281
 159.2000122    0.4685581
 159.4000092    0.4580016
 159.6000061    0.4691932
 159.8000031    0.4551618
 160.0000000    0.4916891
 160.2000122    0.4613644
 160.4000092    0.4716454
 160.6000061    0.4766001
 160.8000031    0.4793473
 161.0000153    0.4820919
 161.2000122    0.4608294
 161.4000092    0.4522335
 161.6000061    0.4616547
 161.8000031    0.4605854
 162.0000153    0.4834425
 162.2000122    0.4896593
 162.4000092    0.4603728
 162.6000061    0.4486503
 162.8000031    0.4688038
 163.0000153    0.5088692
 163.2000122    0.4710888
 163.4000092    0.4361565
 163.6000061    0.4475672
 163.8000031    0.4508644
 164.0000153    0.4266236
 164.2000122    0.4354147
 164.4000092    0.4250940
 164.6000061    0.4362284
 164.8000031    0.4556919
 165.0000153    0.4252442
 165.2000122    0.4254355
 165.4000092    0.4338763
 165.6000061    0.4357156
 165.8000031    0.4392567
 166.0000153    0.4299889
 166.2000122    0.4321299
 166.4000092    0.4349663
 166.6000061    0.4413157
 166.8000031    0.4679593
 167.0000153    0.4728979
 167.2000122    0.4046007
 167.4000092    0.4283431
 167.6000061    0.4196237
 167.8000031    0.4239892
 168.0000153    0.4314650
 168.2000122    0.4067286
 168.4000092    0.4257969
 168.6000061    0.3765122
 168.8000031    0.4180183
 169.0000153    0.4450399
 169.2000122    0.4457699
 169.4000092    0.4584157
 169.6000061    0.4469613
 169.8000031    0.4248514
 170.0000153    0.4478856
 170.2000122    0.4517304
 170.4000092    0.4432830
 170.6000061    0.4527993
 170.8000031    0.4472521
 171.0000153    0.4653786
 171.2000122    0.4701393
 171.4000092    0.4854088
 171.6000061    0.4639100
 171.8000031    0.4277807
 172.0000153    0.4212270
 172.2000122    0.4112442
 172.4000092    0.4139121
 172.6000061    0.3562903
 172.8000031    0.3872353
 173.0000153    0.3824505
 173.2000122    0.3722413
 173.4000092    0.3955101
 173.6000061    0.4252897
 173.8000031    0.3754175
 174.0000153    0.4079652
 174.2000122    0.3909780
 174.4000092    0.3556441
 174.6000061    0.4315114
 174.8000031    0.4218537
 175.0000153    0.4316051
 175.2000122    0.4029554
 175.4000092    0.4168787
 175.6000061    0.4210807
 175.8000031    0.4151177
 176.0000153    0.4128895
 176.2000122    0.4111108
 176.4000092    0.3982910
 176.6000061    0.4061458
 176.8000031    0.4239529
 177.0000153    0.4258348
 177.2000122    0.4237358
 177.4000092    0.4087919
 177.6000061    0.3934792
 177.8000031    0.4368317
 178.0000153    0.4219011
 178.2000122    0.4226614
 178.4000092    0.4200839
 178.6000061    0.4455526
 178.8000031    0.4182403
 179.0000153    0.4490107
 179.2000122    0.4673451
 179.4000092    0.4455071
 179.6000061    0.4345291
 179.8000031    0.4491196
 180.0000153    0.4397068
 180.2000122    0.4529832
 180.4000092    0.4595950
 180.6000061    0.4631072
 180.8000031    0.5188422
 181.0000153    0.4816118
 181.2000122    0.4803495
 181.4000092    0.5019644
 181.6000061    0.4796931
 181.8000031    0.4732333
 182.0000153    0.4977007
 182.2000122    0.4682947
 182.4000092    0.5045056
 182.6000061    0.4541903
 182.8000031    0.4810757
 183.0000153    0.5147021
 183.2000122    0.4742315
 183.4000092    0.4509714
 183.6000061    0.4504312
 183.8000031    0.4766136
 184.0000153    0.4655535
 184.2000122    0.4596609
 184.4000092    0.4616827
 184.6000061    0.4407253
 184.8000031    0.4386379
 185.0000153    0.4382729
 185.2000122    0.4577792
 185.4000092    0.4321049
 185.6000061    0.4703132
 185.8000031    0.4718850
 186.0000153    0.4806183
 186.2000122    0.4834497
 186.4000092    0.4682843
 186.6000061    0.4857734
 186.8000031    0.4433334
 187.0000153    0.4344318
 187.2000122    0.4447607
 187.4000092    0.4443189
 187.6000061    0.4542303
 187.8000031    0.4871597
 188.0000153    0.4913005
 188.2000122    0.5047413
 188.4000092    0.4563346
 188.6000061    0.4693167
 188.8000031    0.4635637
 189.0000153    0.4502136
 189.2000122    0.4804325
 189.4000092    0.4763699
 189.6000061    0.4499857
 189.8000031    0.4886368
 190.0000153    0.4603927
 190.2000122    0.4387670
 190.4000092    0.4350780
 190.6000061    0.4650224
 190.8000031    0.4390659
 191.0000153    0.4560864
 191.2000122    0.4289510
 191.4000092    0.4486350
 191.6000061    0.4514759
 191.8000031    0.4513060
 192.0000153    0.4389350
 192.2000122    0.4753034
 192.4000092    0.4826306
 192.6000061    0.3972242
 192.8000031    0.4152057
 193.0000153    0.3906724
 193.2000122    0.4157988
 193.4000092    0.4114572
 193.6000061    0.3797565
 193.8000031    0.4200950
 194.0000153    0.4231541
 194.2000122    0.4297037
 194.4000092    0.4297916
 194.6000061    0.4258272
 194.8000031    0.4157449
 195.0000153    0.4061047
 195.2000122    0.4198822
 195.4000092    0.4197204
 195.6000061    0.4338623
 195.8000031    0.4546669
 196.0000153    0.4074029
 196.2000122    0.4070569
 196.4000092    0.4082056
 196.6000061    0.4052729
 196.8000031    0.4262756
 197.0000153    0.4177369
 197.2000122    0.4130922
 197.4000092    0.4143975
 197.6000061    0.4082428
 197.8000031    0.4199733
 198.0000153    0.3952338
 198.2000122    0.3896159
 198.4000092    0.4258614
 198.6000061    0.4130045
 198.8000031    0.4053538
 199.0000153    0.3967745
 199.2000122    0.3792226
 199.4000092    0.4016970
 199.6000061    0.3871855
 199.8000031    0.3905345
 200.0000153    0.3934133
 200.2000122    0.3731565
 200.4000092    0.4079870
 200.6000061    0.3913725
 200.8000031    0.4104295
 201.0000153    0.4233734
 201.2000122    0.3878686
 201.4000092    0.3875136
 201.6000061    0.3884196
 201.8000031    0.3908207
 202.0000153    0.3952927
 202.2000122    0.3777642
 202.4000092    0.3762807
 202.6000061    0.3470955
 202.8000031    0.3768575
 203.0000153    0.3518241
 203.2000122    0.3735817
 203.4000092    0.3698129
 203.6000061    0.3941574
 203.8000031    0.3754822
 204.0000153    0.3358425
 204.2000122    0.3884272
 204.4000092    0.4031330
 204.6000061    0.3696801
 204.8000031    0.3950507
 205.0000153    0.4036459
 205.2000122    0.3960169
 205.4000092    0.4111880
 205.6000061    0.3922386
 205.8000031    0.4149000
 206.0000153    0.3919874
 206.2000122    0.3878485
 206.4000092    0.4210741
 206.6000061    0.4025345
 206.8000031    0.4028308
 207.0000153    0.3963129
 207.2000122    0.4073661
 207.4000092    0.3719200
 207.6000061    0.3793210
 207.8000031    0.3893388
 208.0000153    0.3702495
 208.2000122    0.3561421
 208.4000092    0.3879865
 208.6000061    0.4029870
 208.8000031    0.3979027
 209.0000153    0.3872350
 209.2000122    0.3835809
 209.4000092    0.3381931
 209.6000061    0.3446672
 209.8000031    0.3488247
 210.0000153    0.3383236
 210.2000122    0.3588510
 210.4000092    0.3703960
 210.6000061    0.3884860
 210.8000031    0.3607463
 211.0000153    0.3636871
 211.2000122    0.3675663
 211.4000092    0.3516565
 211.6000061    0.3494022
 211.8000031    0.4136949
 212.0000153    0.3850025
 212.2000122    0.4014468
 212.4000092    0.3521789
 212.6000061    0.3472751
 212.8000031    0.3828406
 213.0000153    0.3664940
 213.2000122    0.4298970
 213.4000092    0.4272734
 213.6000061    0.4115292
 213.8000031    0.3833438
 214.0000153    0.4135347
 214.2000122    0.4054686
 214.4000092    0.4515607
 214.6000061    0.4375529
 214.8000031    0.4174585
 215.0000153    0.4208762
 215.2000122    0.4248990
 215.4000092    0.4092469
 215.6000061    0.4072879
 215.8000031    0.4086854
 216.0000153    0.3973198
 216.2000122    0.4009563
 216.4000092    0.4110642
 216.6000061    0.3794479
 216.8000031    0.3996404
 217.0000153    0.3785503
 217.2000122    0.3745426
 217.4000092    0.4063541
 217.6000061    0.3918201
 217.8000031    0.3953167
 218.0000153    0.3681757
 218.2000122    0.3953954
 218.4000092    0.4169558
 218.6000061    0.4064094
 218.8000031    0.4012577
 219.0000153    0.4084585
 219.2000122    0.4107201
 219.4000092    0.3796894
 219.6000061    0.4295240
 219.8000031    0.4273785
 220.0000153    0.4199879
 220.2000122    0.4062025
 220.4000092    0.4170106
 220.6000061    0.4151030
 220.8000031    0.4029108
 221.0000153    0.4110649
 221.2000122    0.4106513
 221.4000092    0.4190678
 221.6000061    0.4102233
 221.8000031    0.4370667
 222.0000153    0.3694442
 222.2000122    0.3621199
 222.4000092    0.3727117
 222.6000061    0.3537437
 222.8000031    0.3301969
 223.0000153    0.3357959
 223.2000122    0.3492163
 223.4000092    0.3528781
 223.6000061    0.2982369
 223.8000031    0.3351027
 224.0000153    0.3898712
 224.2000122    0.4065966
 224.4000092    0.4003624
 224.6000061    0.4281819
 224.8000031    0.4278765
 225.0000153    0.4161648
 225.2000122    0.4127929
 225.4000092    0.4161518
 225.6000061    0.4032440
 225.8000183    0.3915430
 226.0000153    0.3909713
 226.2000122    0.4041421
 226.4000092    0.4053118
 226.6000061    0.4021635
 226.8000183    0.4128989
 227.0000153    0.4128046
 227.2000122    0.4295892
 227.4000092    0.4174997
 227.6000061    0.4166321
 227.8000183    0.4353504
 228.0000153    0.3601973
 228.2000122    0.3739052
 228.4000092    0.3731041
 228.6000061    0.4115211
 228.8000183    0.4025680
 229.0000153    0.4012036
 229.2000122    0.3941169
 229.4000092    0.4066889
 229.6000061    0.4270895
 229.8000183    0.4208974
 230.0000153    0.4205011
 230.2000122    0.4330647
 230.4000092    0.4214514
 230.6000061    0.4381349
 230.8000183    0.4398055
 231.0000153    0.4177665
 231.2000122    0.4151321
 231.4000092    0.4078974
 231.6000061    0.3859354
 231.8000183    0.4098574
 232.0000153    0.4274329
 232.2000122    0.4194965
 232.4000092    0.4001765
 232.6000061    0.4072882
 232.8000183    0.4203584
 233.0000153    0.4359874
 233.2000122    0.4353746
 233.4000092    0.4383270
 233.6000061    0.4328686
 233.8000183    0.4271796
 234.0000153    0.4181319
 234.2000122    0.4203978
 234.4000092    0.4257516
 234.6000061    0.3947420
 234.8000183    0.3996431
 235.0000153    0.3711733
 235.2000122    0.3531242
 235.4000092    0.3645619
 235.6000061    0.3745968
 235.8000183    0.3769548
 236.0000153    0.3827628
 236.2000122    0.4185815
 236.4000092    0.4404735
 236.6000061    0.4094394
 236.8000183    0.4341605
 237.0000153    0.4170764
 237.2000122    0.3943740
 237.4000092    0.4131517
 237.6000061    0.4077744
 237.8000183    0.3922922
 238.0000153    0.4228666
 238.2000122    0.4290595
 238.4000092    0.4420606
 238.6000061    0.4403071
 238.8000183    0.4586980
 239.0000153    0.4467110
 239.2000122    0.4453797
 239.4000092    0.4266784
 239.6000061    0.4415443
 239.8000183    0.4235900
 240.0000153    0.3867596
 240.2000122    0.4283739
 240.4000092    0.3849867
 240.6000061    0.4046929
 240.8000183    0.3590566
 241.0000153    0.3924608
 241.2000122    0.3802830
 241.4000092    0.4248734
 241.6000061    0.4038777
 241.8000183    0.3456984
 242.0000153    0.3826505
 242.2000122    0.4006928
 242.4000092    0.3984594
 242.6000061    0.4238921
 242.8000183    0.4138536
 243.0000153    0.4235749
 243.2000122    0.4194764
 243.4000092    0.3683309
 243.6000061    0.3234490
 243.8000183    0.4014483
 244.0000153    0.4126303
 244.2000122    0.4055144
 244.4000092    0.3737580
 244.6000061    0.3856960
 244.8000183    0.3890823
 245.0000153    0.3583960
 245.2000122    0.3924474
 245.4000092    0.3635885
 245.6000061    0.3526994
 245.8000183    0.4263264
 246.0000153    0.4270281
 246.2000122    0.3937049
 246.4000092    0.4180633
 246.6000061    0.3889555
 246.8000183    0.4141907
 247.0000153    0.4280668
 247.2000122    0.4204810
 247.4000092    0.4289950
 247.6000061    0.4120942
 247.8000183    0.4162913
 248.0000153    0.4152898
 248.2000122    0.3962805
 248.4000092    0.4155989
 248.6000061    0.4505573
 248.8000183    0.4347909
 249.0000153    0.4593549
 249.2000122    0.4170805
 249.4000092    0.4343223
 249.6000061    0.4306441
 249.8000183    0.4348430
 250.0000153    0.4361631
 250.2000122    0.4225631
 250.4000092    0.4204555
 250.6000061    0.4337306
 250.8000183    0.4266051
 251.0000153    0.4194504
 251.2000122    0.4564417
 251.4000092    0.4483174
 251.6000061    0.4353343
 251.8000183    0.4204305
 252.0000153    0.4250023
 252.2000122    0.3674973
 252.4000092    0.3832944
 252.6000061    0.3928844
 252.8000183    0.3822535
 253.0000153    0.3785531
 253.2000122    0.3892176
 253.4000092    0.3643557
 253.6000061    0.3690280
 253.8000183    0.3901244
 254.0000153    0.4104852
 254.2000122    0.4019704
 254.4000092    0.4236741
 254.6000061    0.4187163
 254.8000183    0.4220349
 255.0000153    0.3838475
 255.2000122    0.3411951
 255.4000092    0.3573382
 255.6000061    0.3796886
 255.8000183    0.3256624
 256.0000000    0.3380106
 256.2000122    0.3410953
 256.4000244    0.3794594
 256.6000061    0.3598620
 256.8000183    0.3883901
 257.0000000    0.3716498
 257.2000122    0.3867508
 257.4000244    0.4070999
 257.6000061    0.4057702
 257.8000183    0.3929754
 258.0000000    0.4059211
 258.2000122    0.3741823
 258.4000244    0.3851900
 258.6000061    0.3990183
 258.8000183    0.3648617
 259.0000000    0.3617997
 259.2000122    0.3778743
 259.4000244    0.3329784
 259.6000061    0.3478827
 259.8000183    0.3788595
 260.0000000    0.3222978
 260.2000122    0.3657098
 260.4000244    0.3623882
 260.6000061    0.3959988
 260.8000183    0.3905464
 261.0000000    0.4194113
 261.2000122    0.4091072
 261.4000244    0.3907653
 261.6000061    0.4079662
 261.8000183    0.4121950
 262.0000000    0.4149714
 262.2000122    0.3957088
 262.4000244    0.3476540
 262.6000061    0.3594525
 262.8000183    0.3967943
 263.0000000    0.3639606
 263.2000122    0.4104672
 263.4000244    0.4066697
 263.6000061    0.4208180
 263.8000183    0.4024079
 264.0000000    0.3987273
 264.2000122    0.3995961
 264.4000244    0.4059632
 264.6000061    0.3558747
 264.8000183    0.3755196
 265.0000000    0.3743438
 265.2000122    0.3447851
 265.4000244    0.3915071
 265.6000061    0.4346604
 265.8000183    0.4416918
 266.0000000    0.4212491
 266.2000122    0.3978105
 266.4000244    0.3905245
 266.6000061    0.3823077
 266.8000183    0.3967845
 267.0000000    0.3972655
 267.2000122    0.3875973
 267.4000244    0.3861035
 267.6000061    0.3297659
 267.8000183    0.3505821
 268.0000000    0.3334423
 268.2000122    0.3044648
 268.4000244    0.3724025
 268.6000061    0.3432615
 268.8000183    0.3216514
 269.0000000    0.3251554
 269.2000122    0.3745798
 269.4000244    0.3266432
 269.6000061    0.3450828
 269.8000183    0.3518820
 270.0000000    0.3383782
 270.2000122    0.3813090
 270.4000244    0.3733567
 270.6000061    0.3915528
 270.8000183    0.3709100
 271.0000000    0.4092869
 271.2000122    0.3738548
 271.4000244    0.3657145
 271.6000061    0.4268232
 271.8000183    0.3706048
 272.0000000    0.4250849
 272.2000122    0.3905393
 272.4000244    0.4338115
 272.6000061    0.4026869
 272.8000183    0.3946952
 273.0000000    0.3748047
 273.2000122    0.3844895
 273.4000244    0.3795565
 273.6000061    0.3730032
 273.8000183    0.3678942
 274.0000000    0.3724757
 274.2000122    0.3504343
 274.4000244    0.3729331
 274.6000061    0.3618873
 274.8000183    0.3504416
 275.0000000    0.3708040
 275.2000122    0.3862105
 275.4000244    0.3903290
 275.6000061    0.3905117
 275.8000183    0.4355489
 276.0000000    0.4083633
 276.2000122    0.4138813
 276.4000244    0.3728222
 276.6000061    0.4151440
 276.8000183    0.4042267
 277.0000000    0.4039418
 277.2000122    0.3820885
 277.4000244    0.3748469
 277.6000061    0.3626367
 277.8000183    0.3701901
 278.0000000    0.3711162
 278.2000122    0.3433537
 278.4000244    0.3830428
 278.6000061    0.3833182
 278.8000183    0.3846523
 279.0000000    0.3721094
 279.2000122    0.3862740
 279.4000244    0.3943225
 279.6000061    0.3953632
 279.8000183    0.4219315
 280.0000000    0.3602967
 280.2000122    0.4033146
 280.4000244    0.4096906
 280.6000061    0.4153519
 280.8000183    0.4217347
 281.0000000    0.4422222
 281.2000122    0.4250375
 281.4000244    0.4174730
 281.6000061    0.4331097
 281.8000183    0.3924873
 282.0000000    0.4104493
 282.2000122    0.4013836
 282.4000244    0.3969088
 282.6000061    0.4251250
 282.8000183    0.4147070
 283.0000000    0.3661768
 283.2000122    0.3974675
 283.4000244    0.3896303
 283.6000061    0.3976075
 283.8000183    0.3934009
 284.0000000    0.3916598
 284.2000122    0.4007512
 284.4000244    0.3886160
 284.6000061    0.4251653
 284.8000183    0.4066465
 285.0000000    0.4119691
 285.2000122    0.4304046
 285.4000244    0.3981515
 285.6000061    0.4088544
 285.8000183    0.3993022
 286.0000000    0.3986337
 286.2000122    0.4099391
 286.4000244    0.4049616
 286.6000061    0.4199006
 286.8000183    0.4261125
 287.0000000    0.4168113
 287.2000122    0.4155945
 287.4000244    0.4270443
 287.6000061    0.4342242
 287.8000183    0.4038698
 288.0000000    0.4209257
 288.2000122    0.4272935
 288.4000244    0.3692486
 288.6000061    0.3927490
 288.8000183    0.4165728
 289.0000000    0.4344833
 289.2000122    0.3914080
 289.4000244    0.4257248
 289.6000061    0.4168376
 289.8000183    0.4229057
 290.0000000    0.4270002
 290.2000122    0.4411461
 290.4000244    0.4379331
 290.6000061    0.4082838
 290.8000183    0.4204684
 291.0000000    0.4505383
 291.2000122    0.4079420
 291.4000244    0.4072948
 291.6000061    0.4149947
 291.8000183    0.4388261
 292.0000000    0.4256443
 292.2000122    0.4076381
 292.4000244    0.3892621
 292.6000061    0.3959505
 292.8000183    0.4203193
 293.0000000    0.4265621
 293.2000122    0.4505786
 293.4000244    0.4366204
 293.6000061    0.4281012
 293.8000183    0.4370063
 294.0000000    0.4191800
 294.2000122    0.4355098
 294.4000244    0.3822701
 294.6000061    0.4103069
 294.8000183    0.4484967
 295.0000000    0.4032898
 295.2000122    0.4035102
 295.4000244    0.4223931
 295.6000061    0.4198398
 295.8000183    0.3863695
 296.0000000    0.4387117
 296.2000122    0.5153760
 296.4000244    0.4586829
 296.6000061    0.3979539
 296.8000183    0.3990076
 297.0000000    0.4042265
 297.2000122    0.4223064
 297.4000244    0.4013262
 297.6000061    0.4362285
 297.8000183    0.4346662
 298.0000000    0.4287666
 298.2000122    0.4126506
 298.4000244    0.4336019
 298.6000061    0.4193121
 298.8000183    0.4426349
 299.0000000    0.3443429
 299.2000122    0.3891650
 299.4000244    0.3868154
 299.6000061    0.3535813
 299.8000183    0.3351913
 300.0000000    0.3298375
 300.2000122    0.3237012
 300.4000244    0.3531209
 300.6000061    0.3184381
 300.8000183    0.2615066
 301.0000000    0.3504885
 301.2000122    0.3101580
 301.4000244    0.3260380
 301.6000061    0.3444348
 301.8000183    0.4027878
 302.0000000    0.3811390
 302.2000122    0.3859530
 302.4000244    0.3450536
 302.6000061    0.3805429
 302.8000183    0.3677087
 303.0000000    0.3570536
 303.2000122    0.3809616
 303.4000244    0.3755302
 303.6000061    0.3819199
 303.8000183    0.4166338
 304.0000000    0.4104722
 304.2000122    0.4238741
 304.4000244    0.4076322
 304.6000061    0.4138663
 304.8000183    0.3854206
 305.0000000    0.4036124
 305.2000122    0.3745668
 305.4000244    0.4335017
 305.6000061    0.3831921
 305.8000183    0.3973721
 306.0000000    0.3624947
 306.2000122    0.4018906
 306.4000244    0.3673011
 306.6000061    0.4141704
 306.8000183    0.4121504
 307.0000000    0.4133111
 307.2000122    0.3948774
 307.4000244    0.4213840
 307.6000061    0.4307119
 307.8000183    0.4777926
 308.0000000    0.4517999
 308.2000122    0.4549734
 308.4000244    0.3876063
 308.6000061    0.3810752
 308.8000183    0.3871674
 309.0000000    0.3783084
 309.2000122    0.3922707
 309.4000244    0.3779710
 309.6000061    0.4275050
 309.8000183    0.3991579
 310.0000000    0.3813670
 310.2000122    0.3827529
 310.4000244    0.3585258
 310.6000061    0.3281456
 310.8000183    0.3431162
 311.0000000    0.3511797
 311.2000122    0.3292227
 311.4000244    0.3640579
 311.6000061    0.3298644
 311.8000183    0.3391517
 312.0000000    0.4041013
 312.2000122    0.3802413
 312.4000244    0.3839681
 312.6000061    0.4036556
 312.8000183    0.3879373
 313.0000000    0.3548555
 313.2000122    0.3637399
 313.4000244    0.3761199
 313.6000061    0.3978184
 313.8000183    0.3897858
 314.0000000    0.3930721
 314.2000122    0.4209745
 314.4000244    0.4197222
 314.6000061    0.4038650
 314.8000183    0.4113250
 315.0000000    0.4090477
 315.2000122    0.3842914
 315.4000244    0.3933776
 315.6000061    0.3781391
 315.8000183    0.3910032
 316.0000000    0.3661265
 316.2000122    0.3889228
 316.4000244    0.3944035
 316.6000061    0.4027349
 316.8000183    0.4209881
 317.0000000    0.4281156
 317.2000122    0.4056290
 317.4000244    0.4515712
 317.6000061    0.4547123
 317.8000183    0.4071908
 318.0000000    0.3960343
 318.2000122    0.3632476
 318.4000244    0.3942109
 318.6000061    0.3941809
 318.8000183    0.3861101
 319.0000000    0.4149342
 319.2000122    0.4227286
 319.4000244    0.3847207
 319.6000061    0.4080637
 319.8000183    0.4410929
 320.0000000    0.4257463
 320.2000122    0.4201294
 320.4000244    0.4056003
 320.6000061    0.4232143
 320.8000183    0.4149992
 321.0000000    0.3784498
 321.2000122    0.2928594
 321.4000244    0.2947634
 321.6000061    0.3559784
 321.8000183    0.3275580
 322.0000305    0.3225829
 322.2000122    0.3051519
 322.4000244    0.3716592
 322.6000061    0.3270430
 322.8000183    0.3359035
 323.0000305    0.3739475
 323.2000122    0.3061611
 323.4000244    0.3282505
 323.6000061    0.3478492
 323.8000183    0.3775245
 324.0000305    0.3810102
 324.2000122    0.3714674
 324.4000244    0.3493274
 324.6000061    0.3519050
 324.8000183    0.3421982
 325.0000305    0.3263466
 325.2000122    0.3155606
 325.4000244    0.3163131
 325.6000061    0.3237022
 325.8000183    0.3243717
 326.0000305    0.3001519
 326.2000122    0.3217943
 326.4000244    0.3343955
 326.6000061    0.3188834
 326.8000183    0.2963766
 327.0000305    0.3263048
 327.2000122    0.3188857
 327.4000244    0.3272030
 327.6000061    0.3407910
 327.8000183    0.3567986
 328.0000305    0.4080519
 328.2000122    0.4028895
 328.4000244    0.3770981
 328.6000061    0.3640451
 328.8000183    0.3461527
 329.0000305    0.3401027
 329.2000122    0.3853024
 329.4000244    0.4009000
 329.6000061    0.3689798
 329.8000183    0.3817390
 330.0000305    0.3898564
 330.2000122    0.3514527
 330.4000244    0.3629943
 330.6000061    0.3648703
 330.8000183    0.4247320
 331.0000305    0.4141591
 331.2000122    0.4087948
 331.4000244    0.3961857
 331.6000061    0.3984695
 331.8000183    0.3820781
 332.0000305    0.3116629
 332.2000122    0.3156908
 332.4000244    0.3300438
 332.6000061    0.3375225
 332.8000183    0.3879746
 333.0000305    0.4295070
 333.2000122    0.4338299
 333.4000244    0.4414399
 333.6000061    0.4073250
 333.8000183    0.3853273
 334.0000305    0.3911420
 334.2000122    0.3689404
 334.4000244    0.4201610
 334.6000061    0.3784551
 334.8000183    0.3744487
 335.0000305    0.3714547
 335.2000122    0.3647247
 335.4000244    0.3858242
 335.6000061    0.3815058
 335.8000183    0.3773866
 336.0000305    0.3842804
 336.2000122    0.3742863
 336.4000244    0.3713420
 336.6000061    0.4131412
 336.8000183    0.4283385
 337.0000305    0.3657491
 337.2000122    0.2587017
 337.4000244    0.2819783
 337.6000061    0.3624232
 337.8000183    0.2883038
 338.0000305    0.3946502
 338.2000122    0.3645942
 338.4000244    0.3501237
 338.6000061    0.3352030
 338.8000183    0.3255124
 339.0000305    0.3498267
 339.2000122    0.3778635
 339.4000244    0.3655436
 339.6000061    0.3999483
 339.8000183    0.3190640
 340.0000305    0.3561255
 340.2000122    0.3253378
 340.4000244    0.3837168
 340.6000061    0.3482574
 340.8000183    0.3375186
 341.0000305    0.3479964
 341.2000122    0.3023986
 341.4000244    0.3531525
 341.6000061    0.3544977
 341.8000183    0.3476785
 342.0000305    0.3478854
 342.2000122    0.3287534
 342.4000244    0.3268695
 342.6000061    0.3172772
 342.8000183    0.3684790
 343.0000305    0.3703655
 343.2000122    0.3885925
 343.4000244    0.3684089
 343.6000061    0.4428735
 343.8000183    0.3857645
 344.0000305    0.4420102
 344.2000122    0.4775506
 344.4000244    0.4248554
 344.6000061    0.4516539
 344.8000183    0.4265243
 345.0000305    0.4573790
 345.2000122    0.4402750
 345.4000244    0.4182160
 345.6000061    0.4313367
 345.8000183    0.4184590
 346.0000305    0.4159954
 346.2000122    0.4182110
 346.4000244    0.4166725
 346.6000061    0.4068614
 346.8000183    0.4061594
 347.0000305    0.4046279
 347.2000122    0.4141105
 347.4000244    0.4212592
 347.6000061    0.3987705
 347.8000183    0.3574997
 348.0000305    0.3755230
 348.2000122    0.3400572
 348.4000244    0.3389241
 348.6000061    0.3688035
 348.8000183    0.3604055
 349.0000305    0.3524454
 349.2000122    0.3779651
 349.4000244    0.3682017
 349.6000061    0.3485300
 349.8000183    0.3908433
 350.0000305    0.3337292
 350.2000122    0.3714865
 350.4000244    0.3519629
 350.6000061    0.3545440
 350.8000183    0.3962115
 351.0000305    0.4110110
 351.2000122    0.3906788
 351.4000244    0.3276784
 351.6000061    0.3320515
 351.8000183    0.3072414
 352.0000305    0.3325588
 352.2000122    0.4165848
 352.4000244    0.3814121
 352.6000061    0.4178658
 352.8000183    0.3643491
 353.0000305    0.3786650
 353.2000122    0.3553036
 353.4000244    0.3536111
 353.6000061    0.3544500
 353.8000183    0.3695727
 354.0000305    0.3780116
 354.2000122    0.3591479
 354.4000244    0.3019826
 354.6000061    0.3149250
 354.8000183    0.3414433
 355.0000305    0.3689815
 355.2000122    0.3474585
 355.4000244    0.4118102
 355.6000061    0.3927395
 355.8000183    0.3886892
 356.0000305    0.2900033
 356.2000122    0.2464190
 356.4000244    0.2444750
 356.6000061    0.2575848
 356.8000183    0.2201862
 357.0000305    0.2219574
 357.2000122    0.2303756
 357.4000244    0.2660607
 357.6000061    0.2847870
 357.8000183    0.3184563
 358.0000305    0.2920558
 358.2000122    0.3081898
 358.4000244    0.3073949
 358.6000061    0.3401346
 358.8000183    0.2886128
 359.0000305    0.3083574
 359.2000122    0.3588073
 359.4000244    0.2810286
 359.6000061    0.3697110
 359.8000183    0.2553615
 360.0000305    0.3237251
 360.2000122    0.3931391
 360.4000244    0.3384887
 360.6000061    0.3348976
 360.8000183    0.3558498
 361.0000305    0.2980703
 361.2000122    0.2988257
 361.4000244    0.2796464
 361.6000061    0.2997030
 361.8000183    0.3084368
 362.0000305    0.2791087
 362.2000122    0.2684209
 362.4000244    0.3039643
 362.6000061    0.3085084
 362.8000183    0.2470878
 363.0000305    0.2824872
 363.2000122    0.2688597
 363.4000244    0.2487379
 363.6000061    0.2924715
 363.8000183    0.3392943
 364.0000305    0.3378479
 364.2000122    0.3817301
 364.4000244    0.3260838
 364.6000061    0.2776645
 364.8000183    0.3215190
 365.0000305    0.3118863
 365.2000122    0.2797637
 365.4000244    0.2662758
 365.6000061    0.3132403
 365.8000183    0.3376134
 366.0000305    0.3491409
 366.2000122    0.3284627
 366.4000244    0.3407549
 366.6000061    0.3344689
 366.8000183    0.3285283
 367.0000305    0.4006667
 367.2000122    0.3575816
 367.4000244    0.3930664
 367.6000061    0.3216069
 367.8000183    0.3386741
 368.0000305    0.3337413
 368.2000122    0.3149110
 368.4000244    0.3380823
 368.6000061    0.3486764
 368.8000183    0.3420081
 369.0000305    0.3737648
 369.2000122    0.4333575
 369.4000244    0.4569125
 369.6000061    0.4485710
 369.8000183    0.3624588
 370.0000305    0.4048573
 370.2000122    0.4342919
 370.4000244    0.4394971
 370.6000061    0.4670680
 370.8000183    0.4654646
 371.0000305    0.4494723
 371.2000122    0.4163925
 371.4000244    0.3902220
 371.6000061    0.3668804
 371.8000183    0.3257184
 372.0000305    0.3781399
 372.2000122    0.3674695
 372.4000244    0.3550122
 372.6000061    0.4455088
 372.8000183    0.3963969
 373.0000305    0.3961366
 373.2000122    0.4221958
 373.4000244    0.3640787
 373.6000061    0.4022148
 373.8000183    0.3608056
 374.0000305    0.3384972
 374.2000122    0.3953430
 374.4000244    0.3338148
 374.6000061    0.2540802
 374.8000183    0.3421150
 375.0000305    0.3680172
 375.2000122    0.3184536
 375.4000244    0.3376703
 375.6000061    0.3046329
 375.8000183    0.3375193
 376.0000305    0.3636069
 376.2000122    0.3577667
 376.4000244    0.3689988
 376.6000061    0.3624928
 376.8000183    0.3121862
 377.0000305    0.3854888
 377.2000122    0.4746329
 377.4000244    0.4486959
 377.6000061    0.4749426
 377.8000183    0.4759575
 378.0000305    0.4647021
 378.2000122    0.4769405
 378.4000244    0.4730431
 378.6000061    0.4159880
 378.8000183    0.4149873
 379.0000305    0.4177829
 379.2000122    0.4177770
 379.4000244    0.3973933
 379.6000061    0.4427137
 379.8000183    0.3861223
 380.0000305    0.4289253
 380.2000122    0.4733321
 380.4000244    0.4688194
 380.6000061    0.4357304
 380.8000183    0.4841314
 381.0000305    0.4686007
 381.2000122    0.5182292
 381.4000244    0.4767934
 381.6000061    0.4409457
 381.8000183    0.3801537
 382.0000305    0.4079309
 382.2000122    0.3957789
 382.4000244    0.4098515
 382.6000061    0.3947613
 382.8000183    0.4112879
 383.0000305    0.3882361
 383.2000122    0.3480045
 383.4000244    0.4035881
 383.6000061    0.4226579
 383.8000183    0.4497025
 384.0000305    0.4392242
 384.2000122    0.3879697
 384.4000244    0.3797302
 384.6000061    0.4190208
 384.8000183    0.4530946
 385.0000305    0.4443734
 385.2000122    0.4695184
 385.4000244    0.4600265
 385.6000061    0.5032477
 385.8000183    0.5002395
 386.0000305    0.4833104
 386.2000122    0.4145193
 386.4000244    0.4321301
 386.6000061    0.4630694
 386.8000183    0.4222408
 387.0000305    0.4396920
 387.2000122    0.4204124
 387.4000244    0.4174123
 387.6000061    0.4496472
 387.8000183    0.4327271
 388.0000305    0.4306403
 388.2000122    0.4160818
 388.4000244    0.3982911
 388.6000061    0.4147037
 388.8000183    0.4109460
 389.0000305    0.4034396
 389.2000122    0.4220886
 389.4000244    0.4308373
 389.6000061    0.4372233
 389.8000183    0.4168608
 390.0000305    0.4256155
 390.2000122    0.3956843
 390.4000244    0.3910418
 390.6000061    0.3936257
 390.8000183    0.4049641
 391.0000305    0.4156967
 391.2000122    0.4105014
 391.4000244    0.4005209
 391.6000061    0.4229320
 391.8000183    0.3948968
 392.0000305    0.3641522
 392.2000122    0.4084624
 392.4000244    0.4080536
 392.6000061    0.4188012
 392.8000183    0.4381219
 393.0000305    0.4030299
 393.2000122    0.3890697
 393.4000244    0.3938602
 393.6000061    0.3909140
 393.8000183    0.3792163
 394.0000305    0.4182101
 394.2000122    0.4420617
 394.4000244    0.4050089
 394.6000061    0.4061911
 394.8000183    0.4244852
 395.0000305    0.4170487
 395.2000122    0.4555065
 395.4000244    0.4413359
 395.6000061    0.4208276
 395.8000183    0.4692650
 396.0000305    0.4629301
 396.2000122    0.4725576
 396.4000244    0.4855795
 396.6000061    0.4544857
 396.8000183    0.4512863
 397.0000305    0.4415127
 397.2000122    0.4380445
 397.4000244    0.4344357
 397.6000061    0.4213303
 397.8000183    0.4691076
 398.0000305    0.4490236
 398.2000122    0.4219786
 398.4000244    0.4098592
 398.6000061    0.4498487
 398.8000183    0.4469671
 399.0000305    0.4633441
 399.2000122    0.4623191
 399.4000244    0.4696564
 399.6000061    0.4192699
 399.8000183    0.4477060
 400.0000305    0.4151839
 400.2000122    0.4358217
 400.4000244    0.3839392
 400.6000061    0.3966781
 400.8000183    0.3925772
 401.0000305    0.3799293
 401.2000122    0.3842307
 401.4000244    0.3312168
 401.6000061    0.3965038
 401.8000183    0.4181376
 402.0000305    0.3824483
 402.2000122    0.3285550
 402.4000244    0.3245580
 402.6000061    0.3353582
 402.8000183    0.3573176
 403.0000305    0.3937038
 403.2000122    0.4559746
 403.4000244    0.4310337
 403.6000061    0.4541840
 403.8000183    0.4743454
 404.0000305    0.4434958
 404.2000122    0.4799106
 404.4000244    0.4404569
 404.6000061    0.4377341
 404.8000183    0.4215395
 405.0000305    0.3795688
 405.2000122    0.4419938
 405.4000244    0.4479525
 405.6000061    0.4412725
 405.8000183    0.4371633
 406.0000305    0.4408300
 406.2000122    0.4508658
 406.4000244    0.4783583
 406.6000061    0.4551002
 406.8000183    0.3976482
 407.0000305    0.4695000
 407.2000122    0.4805998
 407.4000244    0.4734382
 407.6000061    0.5088288
 407.8000183    0.4505645
 408.0000305    0.4941541
 408.2000122    0.4656287
 408.4000244    0.4675496
 408.6000061    0.4442110
 408.8000183    0.4344350
 409.0000305    0.4277570
 409.2000122    0.3566906
 409.4000244    0.3233200
 409.6000061    0.4069409
 409.8000183    0.3674826
 410.0000305    0.3457601
 410.2000122    0.3245055
 410.4000244    0.3583167
 410.6000061    0.4313619
 410.8000183    0.4075480
 411.0000305    0.4065505
 411.2000122    0.4087333
 411.4000244    0.4104603
 411.6000061    0.4173560
 411.8000183    0.3812021
 412.0000305    0.3936941
 412.2000122    0.3957590
 412.4000244    0.4082917
 412.6000061    0.4114544
 412.8000183    0.4039872
 413.0000305    0.4142137
 413.2000122    0.4089989
 413.4000244    0.4300335
 413.6000061    0.4202447
 413.8000183    0.4188336
 414.0000305    0.3716092
 414.2000122    0.3810475
 414.4000244    0.3891488
 414.6000061    0.4447213
 414.8000183    0.4357368
 415.0000305    0.4140909
 415.2000122    0.4068331
 415.4000244    0.3957565
 415.6000061    0.3922756
 415.8000183    0.3862378
 416.0000305    0.4111910
 416.2000122    0.4438266
 416.4000244    0.4177599
 416.6000061    0.4457587
 416.8000183    0.4464568
 417.0000305    0.4699416
 417.2000122    0.4815623
 417.4000244    0.4407607
 417.6000061    0.4448380
 417.8000183    0.4326577
 418.0000305    0.4232934
 418.2000122    0.3843236
 418.4000244    0.4330702
 418.6000061    0.4311943
 418.8000183    0.4196299
 419.0000305    0.3997058
 419.2000122    0.4096921
 419.4000244    0.3471181
 419.6000061    0.3726836
 419.8000183    0.3257367
 420.0000305    0.3231722
 420.2000122    0.3506026
 420.4000244    0.3295999
 420.6000061    0.3689173
 420.8000183    0.3077465
 421.0000305    0.3324979
 421.2000122    0.3555188
 421.4000244    0.3314960
 421.6000061    0.3162864
 421.8000183    0.2971934
 422.0000305    0.2608016
 422.2000122    0.3356612
 422.4000244    0.3822991
 422.6000061    0.3869094
 422.8000183    0.4020961
 423.0000305    0.3404472
 423.2000122    0.3490484
 423.4000244    0.4058992
 423.6000061    0.3806625
 423.8000183    0.4068935
 424.0000305    0.3769805
 424.2000122    0.3707090
 424.4000244    0.4063656
 424.6000061    0.3945129
 424.8000183    0.4698681
 425.0000305    0.4148313
 425.2000122    0.3843721
 425.4000244    0.4486364
 425.6000061    0.4267065
 425.8000183    0.4352081
 426.0000305    0.4145140
 426.2000122    0.3911894
 426.4000244    0.4204686
 426.6000061    0.3993243
 426.8000183    0.4070840
 427.0000305    0.4222088
 427.2000122    0.4198813
 427.4000244    0.4165770
 427.6000061    0.4230323
 427.8000183    0.3945504
 428.0000305    0.3848318
 428.2000122    0.4318202
 428.4000244    0.3947584
 428.6000061    0.3873656
 428.8000183    0.4073946
 429.0000305    0.4443243
 429.2000122    0.4437556
 429.4000244    0.4070779
 429.6000061    0.3794379
 429.8000183    0.3779233
 430.0000305    0.3514960
 430.2000122    0.3846770
 430.4000244    0.3939699
 430.6000061    0.4349965
 430.8000183    0.4204458
 431.0000305    0.4056784
 431.2000122    0.4369196
 431.4000244    0.4093221
 431.6000061    0.3984413
 431.8000183    0.4153633
 432.0000305    0.4404066
 432.2000122    0.4282159
 432.4000244    0.4232607
 432.6000061    0.3577908
 432.8000183    0.3379601
 433.0000305    0.4129922
 433.2000122    0.4233998
 433.4000244    0.4291086
 433.6000061    0.4114026
 433.8000183    0.4601391
 434.0000305    0.4405699
 434.2000122    0.4176169
 434.4000244    0.4188417
 434.6000061    0.4415439
 434.8000183    0.3885012
 435.0000305    0.4200971
 435.2000122    0.3838400
 435.4000244    0.3906206
 435.6000061    0.3870375
 435.8000183    0.4074310
 436.0000305    0.3708445
 436.2000122    0.3968779
 436.4000244    0.3305939
 436.6000061    0.3531708
 436.8000183    0.3371255
 437.0000305    0.3556979
 437.2000122    0.3586670
 437.4000244    0.3700983
 437.6000061    0.3119566
 437.8000183    0.3005164
 438.0000305    0.3414099
 438.2000122    0.3788434
 438.4000244    0.3963205
 438.6000061    0.3915689
 438.8000183    0.4195431
 439.0000305    0.4326684
 439.2000122    0.4070095
 439.4000244    0.3825474
 439.6000061    0.3851739
 439.8000183    0.3703195
 440.0000305    0.4432078
 440.2000122    0.4272225
 440.4000244    0.3895325
 440.6000061    0.4089150
 440.8000183    0.3849854
 441.0000305    0.3994067
 441.2000122    0.4166527
 441.4000244    0.3663208
 441.6000061    0.3399107
 441.8000183    0.3365024
 442.0000305    0.3042950
 442.2000122    0.4050164
 442.4000244    0.3905437
 442.6000061    0.4412487
 442.8000183    0.3827745
 443.0000305    0.4809957
 443.2000122    0.4262706
 443.4000244    0.4256136
 443.6000061    0.3734857
 443.8000183    0.4351072
 444.0000305    0.4195755
 444.2000122    0.4409643
 444.4000244    0.5000216
 444.6000061    0.4344101
 444.8000183    0.4610397
 445.0000305    0.5144234
 445.2000122    0.4383615
 445.4000244    0.4394245
 445.6000061    0.4297450
 445.8000183    0.4776126
 446.0000305    0.4977042
 446.2000122    0.3985749
 446.4000244    0.4656957
 446.6000061    0.4816228
 446.8000183    0.4877363
 447.0000305    0.4588414
 447.2000122    0.4231408
 447.4000244    0.4770074
 447.6000061    0.4699012
 447.8000183    0.4551898
 448.0000305    0.4399453
 448.2000122    0.3760678
 448.4000244    0.4593623
 448.6000061    0.3992881
 448.8000183    0.4465120
 449.0000305    0.4500294
 449.2000122    0.4532329
 449.4000244    0.4584851
 449.6000061    0.4700635
 449.8000183    0.4485691
 450.0000305    0.4680774
 450.2000122    0.3925892
 450.4000244    0.4321426
 450.6000366    0.4014080
 450.8000183    0.4434209
 451.0000305    0.4345666
 451.2000122    0.4264496
 451.4000244    0.4120920
 451.6000366    0.4537373
 451.8000183    0.4655165
 452.0000305    0.4575269
 452.2000122    0.4321671
 452.4000244    0.4551675
 452.6000366    0.4247896
 452.8000183    0.4649294
 453.0000305    0.4479775
 453.2000122    0.4092160
 453.4000244    0.4629158
 453.6000366    0.4325928
 453.8000183    0.4356205
 454.0000305    0.3770143
 454.2000122    0.3443675
 454.4000244    0.4169426
 454.6000366    0.3921019
 454.8000183    0.4218112
 455.0000305    0.4590472
 455.2000122    0.4523068
 455.4000244    0.4406130
 455.6000366    0.4324991
 455.8000183    0.4442084
 456.0000305    0.4417517
 456.2000122    0.4716148
 456.4000244    0.4308008
 456.6000366    0.4552391
 456.8000183    0.3951704
 457.0000305    0.3922422
 457.2000122    0.4048539
 457.4000244    0.4356820
 457.6000366    0.3723044
 457.8000183    0.3801087
 458.0000305    0.3498703
 458.2000122    0.3742832
 458.4000244    0.3641637
 458.6000366    0.3530358
 458.8000183    0.3059228
 459.0000305    0.3611661
 459.2000122    0.3435543
 459.4000244    0.3924514
 459.6000366    0.3569397
 459.8000183    0.3817133
 460.0000305    0.4074606
 460.2000122    0.4019133
 460.4000244    0.4071626
 460.6000366    0.4410251
 460.8000183    0.4273505
 461.0000305    0.4404793
 461.2000122    0.4444144
 461.4000244    0.3688192
 461.6000366    0.4315297
 461.8000183    0.4462009
 462.0000305    0.4664641
 462.2000122    0.4766409
 462.4000244    0.4807184
 462.6000366    0.4674734
 462.8000183    0.4634116
 463.0000305    0.4197951
 463.2000122    0.4696147
 463.4000244    0.3771268
 463.6000366    0.3766600
 463.8000183    0.3907921
 464.0000305    0.3766002
 464.2000122    0.3327127
 464.4000244    0.2908195
 464.6000366    0.3159501
 464.8000183    0.3653136
 465.0000305    0.3100754
 465.2000122    0.3330613
 465.4000244    0.2973066
 465.6000366    0.3507125
 465.8000183    0.3912361
 466.0000305    0.3670746
 466.2000122    0.3771225
 466.4000244    0.3721492
 466.6000366    0.4040300
 466.8000183    0.3759920
 467.0000305    0.3666860
 467.2000122    0.4010021
 467.4000244    0.3538254
 467.6000366    0.3745455
 467.8000183    0.3349777
 468.0000305    0.3335198
 468.2000122    0.4638004
 468.4000244    0.4194580
 468.6000366    0.4098263
 468.8000183    0.3968568
 469.0000305    0.3938189
 469.2000122    0.4313419
 469.4000244    0.4403211
 469.6000366    0.4015072
 469.8000183    0.4090682
 470.0000305    0.4247756
 470.2000122    0.4419539
 470.4000244    0.4160359
 470.6000366    0.4486716
 470.8000183    0.4242934
 471.0000305    0.4159747
 471.2000122    0.4157023
 471.4000244    0.4031110
 471.6000366    0.3881714
 471.8000183    0.3702119
 472.0000305    0.4093350
 472.2000122    0.4157088
 472.4000244    0.3310909
 472.6000366    0.3414944
 472.8000183    0.4125818
 473.0000305    0.4473340
 473.2000122    0.4130085
 473.4000244    0.4061638
 473.6000366    0.4023293
 473.8000183    0.3776160
 474.0000305    0.3926254
 474.2000122    0.3721687
 474.4000244    0.3955668
 474.6000366    0.4038483
 474.8000183    0.3839949
 475.0000305    0.3736193
 475.2000122    0.3790797
 475.4000244    0.3617336
 475.6000366    0.4549867
 475.8000183    0.4069985
 476.0000305    0.4366473
 476.2000122    0.4160448
 476.4000244    0.3912877
 476.6000366    0.3464393
 476.8000183    0.3531427
 477.0000305    0.3762431
 477.2000122    0.4077237
 477.4000244    0.3981339
 477.6000366    0.3800036
 477.8000183    0.4166888
 478.0000305    0.4005679
 478.2000122    0.3544639
 478.4000244    0.3470196
 478.6000366    0.2890199
 478.8000183    0.3296032
 479.0000305    0.3129158
 479.2000122    0.3437537
 479.4000244    0.3487976
 479.6000366    0.3063710
 479.8000183    0.3303160
 480.0000305    0.3588457
 480.2000122    0.3230820
 480.4000244    0.3557983
 480.6000366    0.4049980
 480.8000183    0.3690903
 481.0000305    0.3862399
 481.2000122    0.3044886
 481.4000244    0.3307709
 481.6000366    0.2895310
 481.8000183    0.2786706
 482.0000305    0.3230528
 482.2000122    0.3562661
 482.4000244    0.3552214
 482.6000366    0.4073594
 482.8000183    0.3997584
 483.0000305    0.3311589
 483.2000122    0.3454720
 483.4000244    0.4060809
 483.6000366    0.3951976
 483.8000183    0.3836705
 484.0000305    0.4111047
 484.2000122    0.4127627
 484.4000244    0.4011282
 484.6000366    0.3721752
 484.8000183    0.3952075
 485.0000305    0.4130649
 485.2000122    0.4179931
 485.4000244    0.4089649
 485.6000366    0.4219079
 485.8000183    0.4039353
 486.0000305    0.3525237
 486.2000122    0.3758373
 486.4000244    0.3643925
 486.6000366    0.3559870
 486.8000183    0.3630132
 487.0000305    0.3823800
 487.2000122    0.3720812
 487.4000244    0.3848893
 487.6000366    0.3923158
 487.8000183    0.3639028
 488.0000305    0.3946383
 488.2000122    0.4118722
 488.4000244    0.3906218
 488.6000366    0.4038214
 488.8000183    0.4187057
 489.0000305    0.3404214
 489.2000122    0.4122009
 489.4000244    0.4087086
 489.6000366    0.3343401
 489.8000183    0.3943407
 490.0000305    0.3533148
 490.2000122    0.4041412
 490.4000244    0.3860034
 490.6000366    0.3984617
 490.8000183    0.4250555
 491.0000305    0.3733338
 491.2000122    0.3850279
 491.4000244    0.4086989
 491.6000366    0.4443357
 491.8000183    0.4228642
 492.0000305    0.3685100
 492.2000122    0.3778717
 492.4000244    0.3938695
 492.6000366    0.3845786
 492.8000183    0.3689671
 493.0000305    0.3995855
 493.2000122    0.4218771
 493.4000244    0.4621682
 493.6000366    0.4400117
 493.8000183    0.4564518
 494.0000305    0.4566408
 494.2000122    0.4161312
 494.4000244    0.4390736
 494.6000366    0.4288169
 494.8000183    0.4306522
 495.0000305    0.4400838
 495.2000122    0.4086892
 495.4000244    0.4027531
 495.6000366    0.3885851
 495.8000183    0.4048921
 496.0000305    0.4075461
 496.2000122    0.3974782
 496.4000244    0.3953660
 496.6000366    0.4053247
 496.8000183    0.4215937
 497.0000305    0.3953418
 497.2000122    0.3981311
 497.4000244    0.4413364
 497.6000366    0.4603190
 497.8000183    0.4605944
 498.0000305    0.4627332
 498.2000122    0.4774267
 498.4000244    0.4342249
 498.6000366    0.4241852
 498.8000183    0.4534357
 499.0000305    0.4037949
 499.2000122    0.3964797
 499.4000244    0.4573346
 499.6000366    0.3579001
 499.8000183    0.3616543
 500.0000305    0.3574604
