# Supplementary material for: Structure and inhibition mechanisms of Mycobacterium tuberculosis essential transporter efflux protein A
Source: Nat Commun. 2025 Apr 1;16:3139. doi: 10.1038/s41467-025-58133-6 (PMC11961569; doi:10.1038/s41467-025-58133-6)
Supplement: Supplementary file 3 — Supplementary Data 1 [file 41467_2025_58133_MOESM3_ESM.zip › supplemental_computational_details/traj_3/production_run_rep3.gro]

Title
162312
   49ARG      N    1   7.334   7.624   2.786  0.5262 -0.1200  0.1887
   49ARG    HT1    2   7.435   7.604   2.769  0.6541  1.1015 -0.7591
   49ARG    HT2    3   7.335   7.698   2.859 -0.4578  0.2723 -0.1553
   49ARG    HT3    4   7.279   7.654   2.702  0.4038 -0.6074  0.0845
   49ARG     CA    5   7.253   7.513   2.841  0.0940  0.2700  0.3496
   49ARG     HA    6   7.166   7.501   2.778 -0.4663  0.7962  0.9951
   49ARG     CB    7   7.343   7.389   2.845  0.1402  0.2868 -0.0665
   49ARG    HB1    8   7.292   7.320   2.916  0.3192  0.0473 -0.1690
   49ARG    HB2    9   7.448   7.408   2.877  0.0236  1.3340 -0.2460
   49ARG     CG   10   7.341   7.316   2.710 -0.7384 -0.9253  0.5624
   49ARG    HG1   11   7.396   7.380   2.638 -1.1987  0.7817  1.6061
   49ARG    HG2   12   7.237   7.297   2.676 -0.9902  1.0280 -0.0380
   49ARG     CD   13   7.426   7.189   2.706 -0.0100 -0.4448  0.2994
   49ARG    HD1   14   7.400   7.138   2.611 -0.2527  0.3072 -0.0494
   49ARG    HD2   15   7.402   7.126   2.794  0.3932 -0.4622  0.4007
   49ARG     NE   16   7.569   7.229   2.698 -0.0714 -0.3277 -0.3200
   49ARG     HE   17   7.592   7.326   2.705 -0.9970 -0.1341  0.7374
   49ARG     CZ   18   7.672   7.141   2.713 -0.1223 -0.3244  0.0682
   49ARG    NH1   19   7.674   7.006   2.732 -0.3027 -0.3771 -0.2716
   49ARG   HH11   20   7.591   6.958   2.701 -0.9041  0.2885  0.2369
   49ARG   HH12   21   7.766   6.973   2.711  0.1645  1.1453 -0.8815
   49ARG    NH2   22   7.796   7.195   2.729 -0.1227 -0.4675  0.5972
   49ARG   HH21   23   7.875   7.134   2.741 -0.4069 -0.7908  0.8826
   49ARG   HH22   24   7.802   7.291   2.703 -0.0934 -0.2148  1.4957
   49ARG      C   25   7.189   7.547   2.971 -0.1638  0.3655  0.1962
   49ARG      O   26   7.231   7.642   3.036  0.7831 -0.1646  0.3930
   50SER      N   27   7.085   7.469   3.006 -0.2227  0.2188 -0.2946
   50SER     HN   28   7.058   7.388   2.955  0.4781 -0.2018 -0.0228
   50SER     CA   29   6.995   7.498   3.113 -0.0007 -0.2677  0.0252
   50SER     HA   30   7.015   7.588   3.169 -0.5314 -0.5132  0.6280
   50SER     CB   31   6.856   7.528   3.053 -0.0796 -0.3147  0.1891
   50SER    HB1   32   6.890   7.610   2.986  0.5930 -0.5108  0.2667
   50SER    HB2   33   6.784   7.567   3.127  1.3146 -0.3816  1.6897
   50SER     OG   34   6.805   7.436   2.957 -0.2780  0.4552 -0.4558
   50SER    HG1   35   6.740   7.381   3.001 -1.2915  1.4748 -0.5918
   50SER      C   36   6.977   7.384   3.207 -0.1984 -0.3588 -0.1281
   50SER      O   37   6.905   7.400   3.306 -0.7868 -0.3356 -0.5549
   51PHE      N   38   7.041   7.268   3.183 -0.6165 -0.6160 -0.0061
   51PHE     HN   39   7.092   7.268   3.097 -0.1319  0.5541  0.2408
   51PHE     CA   40   7.048   7.157   3.272 -0.0235 -0.2838  0.3649
   51PHE     HA   41   6.950   7.115   3.285  0.1700 -0.4330  1.4773
   51PHE     CB   42   7.121   7.047   3.192 -0.1964 -0.3887  0.3602
   51PHE    HB1   43   7.225   7.085   3.179 -0.0277 -0.7379  0.6634
   51PHE    HB2   44   7.055   7.029   3.104  0.4112 -0.7896 -0.0318
   51PHE     CG   45   7.119   6.916   3.263 -0.6037 -0.2825  0.5382
   51PHE    CD1   46   7.228   6.881   3.338  0.2286  0.3760 -0.3256
   51PHE    HD1   47   7.313   6.946   3.349  1.0321 -0.4618 -1.1760
   51PHE    CE1   48   7.223   6.769   3.418 -0.4697  0.9280  0.4235
   51PHE    HE1   49   7.304   6.737   3.482 -0.1987 -0.6278 -0.6072
   51PHE     CZ   50   7.121   6.677   3.411  0.4244 -0.0567 -0.1188
   51PHE     HZ   51   7.118   6.592   3.478  0.6896 -0.2717 -0.3692
   51PHE    CD2   52   7.020   6.822   3.244 -0.3981 -0.3687 -0.1450
   51PHE    HD2   53   6.940   6.847   3.177 -0.6347 -0.9477 -0.0927
   51PHE    CE2   54   7.027   6.704   3.315 -0.4170  0.1408  0.7327
   51PHE    HE2   55   6.954   6.626   3.299  1.0298 -1.1382 -0.2242
   51PHE      C   56   7.084   7.178   3.415  0.2272 -0.2888  0.2962
   51PHE      O   57   7.015   7.122   3.500 -0.0160 -0.0249  0.2669
   52ILE      N   58   7.192   7.251   3.447  0.3403 -0.2697 -0.1339
   52ILE     HN   59   7.238   7.306   3.378  0.8632 -0.4873  0.0318
   52ILE     CA   60   7.230   7.265   3.584 -0.0738  0.4207 -0.0849
   52ILE     HA   61   7.249   7.169   3.629 -0.3606  0.3781 -0.0502
   52ILE     CB   62   7.362   7.334   3.602  0.2478 -0.2452  0.1676
   52ILE     HB   63   7.359   7.431   3.547 -0.3689 -1.0437 -1.3264
   52ILE    CG2   64   7.402   7.360   3.748  0.3920 -0.3977  0.1553
   52ILE   HG21   65   7.504   7.404   3.761 -0.1712  1.0256  0.1053
   52ILE   HG22   66   7.385   7.277   3.819  1.0367  0.2163  1.0664
   52ILE   HG23   67   7.331   7.440   3.778 -0.6080 -1.3440  0.4143
   52ILE    CG1   68   7.471   7.258   3.524 -0.6254 -0.5357 -0.8219
   52ILE   HG11   69   7.434   7.215   3.429  0.4436 -2.1156 -0.6077
   52ILE   HG12   70   7.506   7.174   3.587 -2.1228 -0.1208  0.7177
   52ILE     CD   71   7.591   7.345   3.487  0.0556 -0.9470  0.3157
   52ILE    HD1   72   7.568   7.433   3.424  1.4434 -0.7810 -0.0129
   52ILE    HD2   73   7.670   7.292   3.431 -0.8081 -0.5198 -1.4315
   52ILE    HD3   74   7.636   7.381   3.583 -1.6547  1.2000  0.4864
   52ILE      C   75   7.121   7.332   3.662 -0.3723  0.0641 -0.1898
   52ILE      O   76   7.084   7.293   3.773 -0.4340 -0.2401 -0.3154
   53ALA      N   77   7.053   7.432   3.603  0.0242  0.4872  0.0598
   53ALA     HN   78   7.088   7.476   3.521  0.8682 -0.3028 -0.0318
   53ALA     CA   79   6.939   7.502   3.654 -0.1523  0.3213 -0.1076
   53ALA     HA   80   6.961   7.522   3.757 -0.0492  0.6559 -0.1923
   53ALA     CB   81   6.921   7.635   3.578  0.3015  0.3103 -0.2411
   53ALA    HB1   82   6.834   7.691   3.618 -0.6890 -1.0575 -0.3098
   53ALA    HB2   83   6.907   7.613   3.470  0.9473  1.6017 -0.6233
   53ALA    HB3   84   7.009   7.703   3.580 -0.0556  0.7946 -0.5815
   53ALA      C   85   6.818   7.415   3.652  0.2029 -0.1809  0.0433
   53ALA      O   86   6.757   7.409   3.758  0.2910  0.3045  0.1251
   54ALA      N   87   6.785   7.340   3.546 -0.5556 -0.0025  0.1451
   54ALA     HN   88   6.843   7.369   3.470  0.4620 -0.0722  0.8618
   54ALA     CA   89   6.674   7.249   3.544 -0.2221 -0.4142 -0.0105
   54ALA     HA   90   6.589   7.312   3.564  0.5985  0.3392  1.3692
   54ALA     CB   91   6.655   7.173   3.411  0.5690  0.2745 -0.5431
   54ALA    HB1   92   6.739   7.105   3.386 -0.3538 -1.4599  0.6747
   54ALA    HB2   93   6.643   7.254   3.335 -0.6720  0.9934  0.3364
   54ALA    HB3   94   6.565   7.108   3.406  0.8191 -0.1142 -0.1244
   54ALA      C   95   6.678   7.149   3.654 -0.3086 -0.3265  0.0723
   54ALA      O   96   6.577   7.142   3.724 -0.0869 -0.5178  0.3823
   55VAL      N   97   6.789   7.078   3.682 -0.2130 -0.0511  0.4083
   55VAL     HN   98   6.868   7.097   3.624 -0.1459  0.8821  0.7597
   55VAL     CA   99   6.803   6.987   3.792 -0.0033 -0.0636  0.3733
   55VAL     HA  100   6.708   6.934   3.790  0.2764 -0.5665  0.0508
   55VAL     CB  101   6.915   6.888   3.785  0.3360  0.3580 -0.5987
   55VAL     HB  102   6.912   6.817   3.871  0.3324  0.4811 -0.4983
   55VAL    CG1  103   6.901   6.806   3.655  0.9694  0.3211 -0.6505
   55VAL   HG11  104   6.798   6.764   3.652  1.2355 -0.3467 -2.0611
   55VAL   HG12  105   6.966   6.717   3.656  0.5864 -0.0517  1.4034
   55VAL   HG13  106   6.908   6.868   3.563  0.3991  0.4920 -0.5888
   55VAL    CG2  107   7.054   6.952   3.792  0.2598  0.4547  0.3908
   55VAL   HG21  108   7.075   6.985   3.895  0.8018  0.7072  0.2079
   55VAL   HG22  109   7.057   7.042   3.727 -0.3322 -0.0341 -0.3567
   55VAL   HG23  110   7.126   6.878   3.750 -0.9102 -0.3451 -0.3261
   55VAL      C  111   6.793   7.050   3.927 -0.0046  0.2984  0.2064
   55VAL      O  112   6.715   6.995   4.004 -0.0517 -0.2615 -0.2253
   56ILE      N  113   6.859   7.165   3.951  0.1890  0.1816  0.2435
   56ILE     HN  114   6.926   7.204   3.888  0.8214 -0.7087  0.3286
   56ILE     CA  115   6.832   7.241   4.069  0.1838  0.5769 -0.0066
   56ILE     HA  116   6.870   7.168   4.139 -0.1012 -0.4260 -0.8572
   56ILE     CB  117   6.925   7.357   4.087 -0.0226  0.6284  0.7999
   56ILE     HB  118   6.923   7.410   3.989 -0.2889 -1.2603 -0.3077
   56ILE    CG2  119   6.892   7.438   4.214  0.0694  0.9931  0.5942
   56ILE   HG21  120   6.792   7.486   4.216 -0.5300 -0.1881  1.8552
   56ILE   HG22  121   6.972   7.515   4.206  0.2334  0.7381 -0.7204
   56ILE   HG23  122   6.905   7.384   4.310  0.0751  0.5495  0.3500
   56ILE    CG1  123   7.072   7.316   4.101  0.0868  0.9701  0.6838
   56ILE   HG11  124   7.097   7.231   4.034 -0.8420  1.6170 -0.5702
   56ILE   HG12  125   7.075   7.285   4.208 -0.4929 -0.8924  0.2234
   56ILE     CD  126   7.182   7.421   4.080  0.9278 -0.0520 -0.2875
   56ILE    HD1  127   7.281   7.371   4.082  0.3330 -1.3222 -0.5840
   56ILE    HD2  128   7.176   7.489   4.167 -0.7146 -0.9627  0.3984
   56ILE    HD3  129   7.163   7.468   3.981 -1.6736  0.8507  0.4681
   56ILE      C  130   6.692   7.275   4.105  0.0172 -0.0952  0.0076
   56ILE      O  131   6.645   7.243   4.214 -0.0725  0.1073  0.0305
   57ALA      N  132   6.614   7.331   4.011 -0.3542  0.0590  0.3960
   57ALA     HN  133   6.653   7.345   3.920 -0.3991  0.6636  0.4597
   57ALA     CA  134   6.475   7.360   4.025 -0.4269 -0.1116  0.0435
   57ALA     HA  135   6.465   7.427   4.109 -1.6113 -0.5514  0.2919
   57ALA     CB  136   6.413   7.425   3.900 -0.1105  0.1482  0.0190
   57ALA    HB1  137   6.383   7.348   3.826  0.1921  1.2684 -1.3450
   57ALA    HB2  138   6.492   7.480   3.845  0.2697  0.1901  0.5829
   57ALA    HB3  139   6.322   7.483   3.927  0.5190  0.4371  1.7587
   57ALA      C  140   6.393   7.242   4.064 -0.4650 -0.1366 -0.1124
   57ALA      O  141   6.334   7.249   4.172 -0.0521 -0.4306  0.1367
   58ILE      N  142   6.395   7.131   3.987 -0.1749 -0.2344  0.0357
   58ILE     HN  143   6.454   7.129   3.907  0.6230  0.8549  0.5385
   58ILE     CA  144   6.297   7.030   4.010 -0.4070 -0.0719 -0.2359
   58ILE     HA  145   6.203   7.070   4.045 -0.2379  0.5011 -0.4169
   58ILE     CB  146   6.266   6.951   3.887 -0.1316 -0.5044 -0.0336
   58ILE     HB  147   6.196   6.867   3.906 -0.0906 -0.4987  0.1423
   58ILE    CG2  148   6.198   7.044   3.784  0.6730 -0.1585 -0.2667
   58ILE   HG21  149   6.125   7.103   3.843 -0.4549 -0.7864 -0.9723
   58ILE   HG22  150   6.138   6.982   3.715  0.0346  1.5975 -1.4400
   58ILE   HG23  151   6.263   7.108   3.721 -1.0262  1.9653 -0.1012
   58ILE    CG1  152   6.396   6.895   3.827 -0.1577 -0.0059 -0.5714
   58ILE   HG11  153   6.483   6.962   3.843 -0.5830  0.4883 -0.2540
   58ILE   HG12  154   6.377   6.896   3.717 -1.2533 -0.9960 -0.4246
   58ILE     CD  155   6.414   6.748   3.863  0.0274  0.0823 -0.3030
   58ILE    HD1  156   6.401   6.724   3.971 -1.1249 -0.2971 -0.5035
   58ILE    HD2  157   6.516   6.715   3.836 -0.1505 -0.1360 -0.7218
   58ILE    HD3  158   6.341   6.693   3.800  0.2004  1.3196 -1.7080
   58ILE      C  159   6.340   6.932   4.114 -0.3623 -0.2025 -0.3782
   58ILE      O  160   6.260   6.848   4.156  0.2907 -0.5481  0.2106
   59GLY      N  161   6.457   6.942   4.178 -0.7885 -0.3454  0.4479
   59GLY     HN  162   6.520   7.008   4.138 -0.3711  0.4635  2.2256
   59GLY     CA  163   6.495   6.869   4.295 -0.3885 -0.3704  0.3067
   59GLY    HA1  164   6.593   6.824   4.283  0.1506  0.8542 -0.1953
   59GLY    HA2  165   6.426   6.788   4.314 -0.2772 -0.5432 -0.0031
   59GLY      C  166   6.494   6.943   4.424  0.1660  0.0187  0.0930
   59GLY      O  167   6.519   6.892   4.533  0.4212 -0.0130  0.0226
   60GLY      N  168   6.456   7.072   4.420 -0.6965 -0.2020  0.6404
   60GLY     HN  169   6.433   7.122   4.337  0.3604 -0.0521  0.3995
   60GLY     CA  170   6.465   7.161   4.532  0.3117 -0.1123  0.5098
   60GLY    HA1  171   6.455   7.261   4.493 -0.1394 -0.2349  0.2937
   60GLY    HA2  172   6.562   7.150   4.578  0.4553 -0.5965  0.1074
   60GLY      C  173   6.359   7.143   4.635  0.0076 -0.3277  0.1671
   60GLY      O  174   6.388   7.176   4.750 -0.5579  0.2704  0.1504
   61MET      N  175   6.238   7.098   4.599 -0.1190  0.2602 -0.1648
   61MET     HN  176   6.202   7.087   4.507 -0.5166 -0.2383  0.0428
   61MET     CA  177   6.129   7.062   4.685  0.0113 -0.4195 -0.2788
   61MET     HA  178   6.123   7.147   4.751  0.7823 -1.2437  0.9313
   61MET     CB  179   5.988   7.054   4.625 -0.1183 -0.4908  0.0346
   61MET    HB1  180   5.986   6.988   4.536  0.7372  0.2266 -0.5412
   61MET    HB2  181   5.957   7.153   4.585  0.6440 -0.2748 -0.0382
   61MET     CG  182   5.882   7.006   4.725 -0.0982 -0.1342  0.2307
   61MET    HG1  183   5.892   6.896   4.740  0.2586 -0.4460 -1.7503
   61MET    HG2  184   5.785   7.008   4.670  0.5677 -0.3431 -1.0254
   61MET     SD  185   5.869   7.099   4.881  0.0143  0.6110 -0.1937
   61MET     CE  186   5.837   7.266   4.818  0.0822  0.5770 -0.3199
   61MET    HE1  187   5.735   7.272   4.775  0.8163 -0.4055 -2.4773
   61MET    HE2  188   5.915   7.287   4.742  0.5200 -0.1189 -0.0813
   61MET    HE3  189   5.848   7.340   4.900  0.9178 -0.6997  0.8135
   61MET      C  190   6.164   6.953   4.781 -0.2695 -0.0386  0.2616
   61MET      O  191   6.140   6.971   4.900  0.1756  0.4187  0.2935
   62GLN      N  192   6.239   6.850   4.738 -0.3630  0.0773 -0.1876
   62GLN     HN  193   6.245   6.836   4.640 -0.5841 -1.2463 -0.0448
   62GLN     CA  194   6.304   6.759   4.827  0.0656  0.4244 -0.1397
   62GLN     HA  195   6.232   6.702   4.884  0.9171 -0.6072 -0.0357
   62GLN     CB  196   6.394   6.665   4.745  0.0108 -0.0299  0.3114
   62GLN    HB1  197   6.443   6.601   4.822  0.8376  0.5414  0.2860
   62GLN    HB2  198   6.479   6.716   4.696  0.3979 -0.4606  0.5204
   62GLN     CG  199   6.319   6.570   4.650  0.2925 -0.1855  0.2426
   62GLN    HG1  200   6.386   6.490   4.613  0.0833 -0.2514  0.0103
   62GLN    HG2  201   6.262   6.619   4.568 -0.7802 -1.0475  0.4355
   62GLN     CD  202   6.200   6.507   4.721  0.2302 -0.4426 -0.0902
   62GLN    OE1  203   6.090   6.561   4.733  0.1707 -0.5728 -0.0503
   62GLN    NE2  204   6.226   6.385   4.775  0.3358 -0.9896 -1.3045
   62GLN   HE21  205   6.155   6.341   4.831 -0.0062  0.2496 -0.6918
   62GLN   HE22  206   6.316   6.343   4.770  1.4091  0.8369  0.3280
   62GLN      C  207   6.391   6.824   4.930  0.6762 -0.1851 -0.2575
   62GLN      O  208   6.363   6.799   5.047  0.1447 -0.4564 -0.4358
   63LEU      N  209   6.479   6.920   4.898  0.4080  0.0753 -0.2160
   63LEU     HN  210   6.499   6.945   4.803  2.2106  1.7565  0.4695
   63LEU     CA  211   6.549   7.004   4.990  0.4145 -0.1128 -0.0531
   63LEU     HA  212   6.599   6.936   5.058 -1.1415 -0.1180  1.1964
   63LEU     CB  213   6.643   7.092   4.905 -0.6012  0.5509 -0.5169
   63LEU    HB1  214   6.591   7.171   4.847 -1.5434  0.6072  0.3433
   63LEU    HB2  215   6.687   7.016   4.837 -0.5003  0.6444 -0.5567
   63LEU     CG  216   6.761   7.151   4.984 -0.2790 -0.6387 -0.0691
   63LEU     HG  217   6.813   7.073   5.044 -0.1673  0.5718  1.5446
   63LEU    CD1  218   6.873   7.210   4.895 -0.3037  0.1534  0.4134
   63LEU   HD11  219   6.919   7.127   4.837  0.3242  0.4521  0.4717
   63LEU   HD12  220   6.953   7.250   4.960 -0.8334 -1.0524  1.9380
   63LEU   HD13  221   6.839   7.292   4.829  0.0791  0.0378  0.0671
   63LEU    CD2  222   6.725   7.268   5.077  0.4829  0.0907 -0.6592
   63LEU   HD21  223   6.646   7.236   5.148  1.4291  0.5494  0.6761
   63LEU   HD22  224   6.687   7.354   5.019  1.1025  0.9557  0.1683
   63LEU   HD23  225   6.807   7.304   5.143  0.4574  0.0367 -0.5997
   63LEU      C  226   6.464   7.088   5.078  0.3591 -0.0348 -0.1867
   63LEU      O  227   6.467   7.080   5.201 -0.1499  0.1854 -0.1541
   64LEU      N  228   6.366   7.165   5.027  0.3780 -0.0635 -0.2584
   64LEU     HN  229   6.350   7.174   4.929 -0.0855  0.1269 -0.1700
   64LEU     CA  230   6.272   7.241   5.103  0.3140 -0.3116 -0.0909
   64LEU     HA  231   6.334   7.310   5.158 -0.6040 -1.0484  2.0894
   64LEU     CB  232   6.171   7.314   5.013  0.1332 -0.0777  0.3005
   64LEU    HB1  233   6.086   7.360   5.068 -0.1825 -0.5261  0.1919
   64LEU    HB2  234   6.121   7.240   4.947 -0.3618  0.4128  0.1002
   64LEU     CG  235   6.221   7.432   4.928 -0.4204  0.1526  0.2807
   64LEU     HG  236   6.312   7.394   4.877 -0.4003  0.9877 -0.3608
   64LEU    CD1  237   6.126   7.470   4.813  0.6475 -0.2153 -0.7591
   64LEU   HD11  238   6.138   7.399   4.728  0.9425 -0.3970 -0.5719
   64LEU   HD12  239   6.151   7.564   4.760  1.7932 -0.6154 -1.0011
   64LEU   HD13  240   6.018   7.466   4.839  0.7611  1.8126  0.4190
   64LEU    CD2  241   6.262   7.552   5.015 -0.1113  0.0687  0.2554
   64LEU   HD21  242   6.289   7.633   4.943 -0.9710  0.1317 -0.0164
   64LEU   HD22  243   6.352   7.533   5.077  0.0811  0.2346  0.0338
   64LEU   HD23  244   6.172   7.583   5.074 -0.4744 -1.1176  0.3664
   64LEU      C  245   6.195   7.172   5.210 -0.0538 -0.2203 -0.2927
   64LEU      O  246   6.199   7.210   5.328  0.3378 -0.7176 -0.1375
   65ALA      N  247   6.135   7.058   5.174  0.0176 -0.2508 -0.3069
   65ALA     HN  248   6.122   7.051   5.075  0.4025  0.3532 -0.4100
   65ALA     CA  249   6.060   6.968   5.255  0.4209 -0.1469  0.1887
   65ALA     HA  250   5.977   7.015   5.307  0.1869 -1.5087  1.1713
   65ALA     CB  251   5.988   6.857   5.175  0.1287 -0.6762  1.1537
   65ALA    HB1  252   5.937   6.904   5.088  1.2717 -0.8514  0.3474
   65ALA    HB2  253   5.910   6.812   5.240 -1.5746  1.0802  0.5194
   65ALA    HB3  254   6.064   6.786   5.137 -0.1966 -0.5089  0.1495
   65ALA      C  255   6.146   6.913   5.363  0.4052 -0.2252  0.1586
   65ALA      O  256   6.110   6.917   5.481  0.6812  0.2897  0.2304
   66THR      N  257   6.268   6.861   5.339  0.5222  0.2606 -0.3108
   66THR     HN  258   6.298   6.869   5.244  0.7685 -0.7961 -0.3476
   66THR     CA  259   6.359   6.814   5.439  0.7030  0.3149 -0.4501
   66THR     HA  260   6.301   6.750   5.503 -0.0734  0.7693 -0.6727
   66THR     CB  261   6.462   6.715   5.395 -0.0372 -0.7850  0.2046
   66THR     HB  262   6.529   6.684   5.478 -0.6611  0.4432  1.2259
   66THR    OG1  263   6.534   6.768   5.284  0.0296 -0.0130  0.6087
   66THR    HG1  264   6.475   6.757   5.210  0.6712  0.9157 -0.0867
   66THR    CG2  265   6.381   6.593   5.347 -0.4439 -0.5901  0.3893
   66THR   HG21  266   6.451   6.507   5.337  0.0096 -0.2601  0.6728
   66THR   HG22  267   6.331   6.606   5.249  0.5178  0.9940  0.0476
   66THR   HG23  268   6.301   6.566   5.420 -0.5596 -0.4569  0.3136
   66THR      C  269   6.421   6.917   5.528  0.8814  0.0224 -0.2337
   66THR      O  270   6.439   6.881   5.644  0.1796  0.0722 -0.0960
   67MET      N  271   6.450   7.037   5.475 -0.5315  0.4342 -0.1700
   67MET     HN  272   6.458   7.057   5.378 -1.3043  2.1132  0.0453
   67MET     CA  273   6.488   7.146   5.560  0.0625 -0.5158  0.8424
   67MET     HA  274   6.567   7.115   5.627  0.2523  0.9743  1.3884
   67MET     CB  275   6.544   7.262   5.476 -0.1895 -0.4607  0.7489
   67MET    HB1  276   6.469   7.309   5.409  0.5620  1.7422  1.2641
   67MET    HB2  277   6.617   7.208   5.411 -0.7575 -0.1730 -0.1625
   67MET     CG  278   6.615   7.374   5.553 -0.3415 -0.2779  0.6204
   67MET    HG1  279   6.697   7.324   5.608  0.7844  0.3270 -0.3991
   67MET    HG2  280   6.555   7.437   5.622  0.8630  0.8507  0.7106
   67MET     SD  281   6.722   7.486   5.458 -0.1879 -0.4578  0.5820
   67MET     CE  282   6.579   7.556   5.371  0.5396  0.5216  0.1302
   67MET    HE1  283   6.530   7.484   5.303 -0.7583  1.1312  0.3512
   67MET    HE2  284   6.605   7.641   5.304 -0.1800  0.4581 -0.2565
   67MET    HE3  285   6.497   7.593   5.437 -1.3161  0.4400 -1.9191
   67MET      C  286   6.379   7.184   5.655 -0.5757 -0.3569  0.0736
   67MET      O  287   6.399   7.164   5.775 -1.0687  0.1417  0.2460
   68ASP      N  288   6.257   7.217   5.611 -0.4590 -0.5479 -0.3975
   68ASP     HN  289   6.239   7.226   5.513  1.0387  1.3447 -0.6055
   68ASP     CA  290   6.142   7.250   5.689 -0.6650 -0.6179 -0.6656
   68ASP     HA  291   6.161   7.344   5.739  0.4446 -0.5386 -1.1746
   68ASP     CB  292   6.036   7.269   5.579 -0.3874 -0.4204 -0.8998
   68ASP    HB1  293   6.023   7.181   5.513 -1.4835 -0.7987 -0.2190
   68ASP    HB2  294   6.071   7.360   5.525 -0.8908  1.1259  1.1342
   68ASP     CG  295   5.904   7.305   5.645  0.1367 -0.0803 -0.0035
   68ASP    OD1  296   5.813   7.218   5.647 -0.0960  0.1546 -0.2691
   68ASP    OD2  297   5.882   7.424   5.682 -0.1104 -0.0987 -0.0911
   68ASP      C  298   6.093   7.147   5.785 -1.1363  0.0717 -0.1465
   68ASP      O  299   6.068   7.172   5.903  0.6368  0.4462  0.2049
   69SER      N  300   6.078   7.022   5.738 -0.2685 -0.0223 -0.1938
   69SER     HN  301   6.089   6.996   5.642  0.0204 -0.0579 -0.1550
   69SER     CA  302   6.033   6.921   5.829 -0.1801 -0.1564 -0.2963
   69SER     HA  303   5.944   6.959   5.877 -0.0254 -1.0322  0.7585
   69SER     CB  304   5.985   6.789   5.768  0.6484 -0.6153  0.0144
   69SER    HB1  305   5.897   6.818   5.708  0.3987 -0.9571  0.2057
   69SER    HB2  306   5.964   6.707   5.841  0.1111 -1.2034 -0.7660
   69SER     OG  307   6.081   6.729   5.681  0.8044  0.6670 -0.7463
   69SER    HG1  308   6.099   6.786   5.607  1.7655  0.4538 -0.6984
   69SER      C  309   6.130   6.893   5.940  0.3829  0.1973 -0.6861
   69SER      O  310   6.093   6.885   6.057  0.5232  0.4922 -0.6191
   70THR      N  311   6.260   6.880   5.912  0.4184 -0.1647 -0.3677
   70THR     HN  312   6.281   6.889   5.814 -0.2202  0.9572 -0.4250
   70THR     CA  313   6.368   6.864   6.005 -0.0114  0.0273  0.1719
   70THR     HA  314   6.342   6.771   6.054  0.8550 -0.8485 -0.9272
   70THR     CB  315   6.507   6.854   5.949 -0.1051  0.4118 -0.1391
   70THR     HB  316   6.540   6.949   5.901  1.2242 -0.1272 -0.3579
   70THR    OG1  317   6.507   6.747   5.857 -0.1486  0.0350  0.2894
   70THR    HG1  318   6.442   6.773   5.791 -0.1229  0.0306  0.2621
   70THR    CG2  319   6.610   6.816   6.056 -0.2302 -0.2829 -0.2560
   70THR   HG21  320   6.627   6.901   6.127 -0.8264 -0.5792  0.2599
   70THR   HG22  321   6.713   6.799   6.016  0.0668 -0.2734  0.4671
   70THR   HG23  322   6.583   6.730   6.121 -0.1395  0.3094  0.6116
   70THR      C  323   6.376   6.972   6.107  0.1805 -0.0989  0.2952
   70THR      O  324   6.388   6.951   6.227  0.7502 -0.4000  0.1913
   71VAL      N  325   6.362   7.096   6.055  0.9896  0.0373  0.3773
   71VAL     HN  326   6.346   7.104   5.957 -0.5831 -0.5731  0.5307
   71VAL     CA  327   6.349   7.213   6.136  0.2175  0.2381 -0.0192
   71VAL     HA  328   6.441   7.230   6.189  0.1086 -0.3013  0.3560
   71VAL     CB  329   6.351   7.336   6.050 -0.1350 -0.0538 -0.4599
   71VAL     HB  330   6.289   7.319   5.960 -0.2186  1.2926 -0.7083
   71VAL    CG1  331   6.280   7.458   6.112 -0.3298 -0.5521  0.3196
   71VAL   HG11  332   6.300   7.546   6.047  0.6690 -0.4304  0.7529
   71VAL   HG12  333   6.311   7.483   6.216 -1.0912 -0.2634  0.4958
   71VAL   HG13  334   6.170   7.439   6.109 -0.6096  0.9252 -0.7372
   71VAL    CG2  335   6.497   7.368   6.012  0.0380  0.3375  0.4673
   71VAL   HG21  336   6.552   7.422   6.092 -0.1394  0.6163  0.4076
   71VAL   HG22  337   6.488   7.431   5.920  0.0286 -0.7678 -0.3285
   71VAL   HG23  338   6.552   7.279   5.976  0.6092  0.6807  0.4640
   71VAL      C  339   6.237   7.217   6.234  0.2151 -0.5341  0.0228
   71VAL      O  340   6.248   7.244   6.354  0.2634 -0.2745 -0.0385
   72ALA      N  341   6.115   7.184   6.187  0.0071 -0.0289  0.1896
   72ALA     HN  342   6.095   7.167   6.091 -0.2463 -0.8162  0.3676
   72ALA     CA  343   5.996   7.161   6.262 -0.3294 -0.4844 -0.4721
   72ALA     HA  344   5.967   7.257   6.302 -1.3468 -0.9369 -0.0337
   72ALA     CB  345   5.879   7.127   6.168 -0.3921  0.2235 -0.6583
   72ALA    HB1  346   5.866   7.213   6.099  1.3473  0.5624 -0.6480
   72ALA    HB2  347   5.787   7.097   6.223  0.0033  0.2682  0.0437
   72ALA    HB3  348   5.914   7.038   6.110 -0.1546 -1.2693  1.5482
   72ALA      C  349   6.017   7.068   6.376  0.3052  0.1764 -0.0367
   72ALA      O  350   5.963   7.092   6.484 -0.2526 -0.6673 -0.1106
   73ILE      N  351   6.094   6.958   6.363  0.3867  0.1945  0.2938
   73ILE     HN  352   6.131   6.943   6.272  0.4584 -0.1123  0.3713
   73ILE     CA  353   6.131   6.879   6.476 -0.1332  0.0432  0.3613
   73ILE     HA  354   6.044   6.878   6.539 -1.0773 -1.1120 -0.8468
   73ILE     CB  355   6.159   6.738   6.431  0.2953  0.2586 -0.0586
   73ILE     HB  356   6.201   6.739   6.329 -0.0085  0.5780 -0.1830
   73ILE    CG2  357   6.259   6.665   6.522 -0.0713  0.4883  0.5441
   73ILE   HG21  358   6.271   6.558   6.492  0.8900  0.9083 -0.7467
   73ILE   HG22  359   6.234   6.649   6.629 -0.4557 -0.9330  0.2905
   73ILE   HG23  360   6.362   6.704   6.508  0.2735 -0.7567 -0.9029
   73ILE    CG1  361   6.028   6.659   6.412  0.4977 -0.1057  0.0505
   73ILE   HG11  362   6.058   6.564   6.363  1.6113 -0.0536  0.5444
   73ILE   HG12  363   5.969   6.714   6.336 -0.1634 -0.8074  0.0399
   73ILE     CD  364   5.943   6.621   6.532  0.6263 -0.6557 -0.0306
   73ILE    HD1  365   5.899   6.713   6.577  0.7754 -0.1324 -0.9145
   73ILE    HD2  366   6.005   6.571   6.610 -0.5451 -0.4286  1.1158
   73ILE    HD3  367   5.866   6.551   6.491 -0.1779  0.2552 -0.1437
   73ILE      C  368   6.231   6.936   6.571  0.4346 -0.4095  0.0515
   73ILE      O  369   6.218   6.911   6.691  0.0248  0.2401  0.1541
   74VAL      N  370   6.329   7.017   6.526  0.2221  0.0042  0.3172
   74VAL     HN  371   6.336   7.036   6.429 -1.0007  0.7528  0.3289
   74VAL     CA  372   6.418   7.085   6.615  0.5574  0.1619 -0.1352
   74VAL     HA  373   6.459   7.013   6.684  0.5821  0.8655  0.6123
   74VAL     CB  374   6.532   7.140   6.534  0.1555  0.6776 -0.3694
   74VAL     HB  375   6.496   7.207   6.453  0.2044  0.5109 -0.5300
   74VAL    CG1  376   6.640   7.204   6.623  0.5747  0.0420 -0.4089
   74VAL   HG11  377   6.618   7.308   6.655  0.2385  0.3704 -1.6240
   74VAL   HG12  378   6.732   7.223   6.563 -0.2565 -0.0712 -1.8008
   74VAL   HG13  379   6.664   7.153   6.719 -0.4908  1.1690  0.5165
   74VAL    CG2  380   6.601   7.017   6.473 -0.4098  0.0973  0.1257
   74VAL   HG21  381   6.545   6.952   6.403  0.0961  0.4416 -0.6333
   74VAL   HG22  382   6.635   6.958   6.561  1.6312  2.5310  1.2329
   74VAL   HG23  383   6.688   7.040   6.407  0.0859 -0.0903  0.6970
   74VAL      C  384   6.365   7.201   6.692  0.3354  0.4269 -0.6715
   74VAL      O  385   6.401   7.216   6.809 -0.1010 -0.2142 -0.4412
   75ALA      N  386   6.274   7.275   6.626 -0.1523 -0.0847 -0.5901
   75ALA     HN  387   6.266   7.257   6.528  0.0792  0.0118 -0.6291
   75ALA     CA  388   6.186   7.375   6.677 -0.0488 -0.2930  0.0194
   75ALA     HA  389   6.257   7.444   6.720  0.3494  0.1667 -1.2806
   75ALA     CB  390   6.119   7.448   6.559 -0.0084  0.6038  0.5341
   75ALA    HB1  391   6.040   7.383   6.515 -1.6649  0.7649  2.8473
   75ALA    HB2  392   6.189   7.472   6.477  0.4054 -0.8498  0.4182
   75ALA    HB3  393   6.066   7.543   6.586 -1.4403 -0.4041  1.6295
   75ALA      C  394   6.086   7.335   6.780  0.5245 -0.1275  0.6569
   75ALA      O  395   6.035   7.419   6.855 -0.1655  0.0914 -0.0235
   76LEU      N  396   6.040   7.209   6.784  0.2873 -0.0823 -0.1591
   76LEU     HN  397   6.092   7.141   6.734  0.5712  0.5395 -0.7376
   76LEU     CA  398   5.922   7.169   6.856  0.4199 -0.2025 -0.0057
   76LEU     HA  399   5.839   7.229   6.821  0.7787  0.7242  0.6349
   76LEU     CB  400   5.890   7.025   6.814  0.1907 -0.3813  0.7613
   76LEU    HB1  401   5.976   6.958   6.839  0.8101  0.1571  0.1417
   76LEU    HB2  402   5.879   7.032   6.704  1.0339 -0.0932  0.6819
   76LEU     CG  403   5.753   6.975   6.864 -0.2545  0.1255  0.0813
   76LEU     HG  404   5.749   6.959   6.974 -0.2647 -1.3747 -0.0900
   76LEU    CD1  405   5.633   7.054   6.810 -0.3533 -0.1745 -0.1413
   76LEU   HD11  406   5.641   7.075   6.701  1.8373  0.6095  0.0878
   76LEU   HD12  407   5.625   7.154   6.857  0.7273  0.2187 -0.7301
   76LEU   HD13  408   5.539   6.995   6.823 -0.6498  0.2239 -0.4405
   76LEU    CD2  409   5.740   6.831   6.813  0.2662  0.0315  0.1990
   76LEU   HD21  410   5.754   6.821   6.703  1.2257 -0.0156  0.3107
   76LEU   HD22  411   5.647   6.777   6.843 -1.0559  1.7823 -0.4052
   76LEU   HD23  412   5.813   6.768   6.868  0.1410 -1.0473 -0.7878
   76LEU      C  413   5.911   7.197   7.002  0.2263 -0.1116 -0.0383
   76LEU      O  414   5.807   7.245   7.046  0.1595  0.3561 -0.6843
   77PRO      N  415   6.008   7.186   7.087  0.0185 -0.0926  0.2035
   77PRO     CD  416   6.136   7.120   7.067 -0.0124 -0.1680  0.2567
   77PRO    HD1  417   6.178   7.156   6.971 -1.6501 -0.5180 -0.6584
   77PRO    HD2  418   6.122   7.010   7.056  1.1443 -0.3389  0.2585
   77PRO     CA  419   5.995   7.225   7.224  0.1464  0.1649  0.1425
   77PRO     HA  420   5.911   7.170   7.264  0.4871 -0.7729 -0.4010
   77PRO     CB  421   6.113   7.165   7.299 -0.0060 -0.4693 -0.1180
   77PRO    HB1  422   6.093   7.058   7.323  1.7620 -0.7207  0.6069
   77PRO    HB2  423   6.144   7.213   7.394  1.2431 -0.5285 -0.4650
   77PRO     CG  424   6.221   7.158   7.190  0.2367 -0.2132  0.1004
   77PRO    HG1  425   6.273   7.253   7.171  0.6986 -0.4950 -0.0714
   77PRO    HG2  426   6.292   7.079   7.223 -0.4421 -0.9252 -0.0744
   77PRO      C  427   5.986   7.373   7.244  0.0354  0.1355  0.3185
   77PRO      O  428   5.917   7.421   7.334 -0.4793  0.0283 -0.0109
   78LYS      N  429   6.057   7.449   7.160  0.2055 -0.2216  0.1333
   78LYS     HN  430   6.102   7.420   7.076  1.0863  0.3302  0.3824
   78LYS     CA  431   6.047   7.592   7.157  0.0557 -0.2367 -0.4693
   78LYS     HA  432   6.098   7.615   7.250  1.5617 -0.8898 -1.0801
   78LYS     CB  433   6.149   7.648   7.056  0.6826 -0.0382  0.2500
   78LYS    HB1  434   6.154   7.759   7.057  1.2576 -0.0566 -0.1451
   78LYS    HB2  435   6.105   7.621   6.958 -0.5772 -0.6230  0.9234
   78LYS     CG  436   6.291   7.591   7.056  0.5135 -0.5398 -1.0884
   78LYS    HG1  437   6.355   7.633   6.976  0.3819  0.7136 -0.5916
   78LYS    HG2  438   6.285   7.480   7.054 -0.1408 -0.5519 -0.0860
   78LYS     CD  439   6.361   7.634   7.186  0.4091 -1.2411 -0.7931
   78LYS    HD1  440   6.291   7.625   7.272  0.6913  0.2966 -0.3545
   78LYS    HD2  441   6.382   7.742   7.170 -0.3041 -1.0227 -0.3432
   78LYS     CE  442   6.495   7.566   7.213  0.2209 -1.0992  0.6476
   78LYS    HE1  443   6.573   7.609   7.146  0.5934 -0.2126  1.6018
   78LYS    HE2  444   6.482   7.457   7.197 -0.3889 -1.0339  0.6786
   78LYS     NZ  445   6.556   7.594   7.345  0.5542  0.3653  0.2203
   78LYS    HZ1  446   6.594   7.506   7.386  0.7614 -0.4000 -1.4480
   78LYS    HZ2  447   6.478   7.632   7.401 -0.4599 -0.1803 -0.7414
   78LYS    HZ3  448   6.635   7.662   7.342  0.0511  1.0074  0.8894
   78LYS      C  449   5.911   7.650   7.140  0.1198  0.0764  0.0064
   78LYS      O  450   5.862   7.733   7.216  0.0228 -0.5450  0.6508
   79ILE      N  451   5.841   7.598   7.037 -0.0847  0.2737  0.0419
   79ILE     HN  452   5.895   7.561   6.961 -1.0114 -0.6912 -0.1922
   79ILE     CA  453   5.702   7.612   7.008 -0.0864  0.1607 -0.0074
   79ILE     HA  454   5.680   7.718   7.006 -0.2718  0.1298 -1.2787
   79ILE     CB  455   5.657   7.540   6.885  0.3613 -0.3415  0.1166
   79ILE     HB  456   5.663   7.430   6.902  0.6690 -0.2722  0.4849
   79ILE    CG2  457   5.513   7.590   6.863  0.6202  0.2161 -0.3543
   79ILE   HG21  458   5.440   7.552   6.938  0.4352  0.2579 -0.5108
   79ILE   HG22  459   5.466   7.539   6.777 -2.0223  0.0174  1.0034
   79ILE   HG23  460   5.496   7.699   6.852  0.3525  0.2315  0.1330
   79ILE    CG1  461   5.743   7.565   6.760  0.0797  0.4171  0.0681
   79ILE   HG11  462   5.849   7.571   6.794  0.0915  0.2099  0.0689
   79ILE   HG12  463   5.720   7.664   6.714 -0.5898  0.2110 -0.0564
   79ILE     CD  464   5.730   7.461   6.649  0.2335  0.5160 -0.0426
   79ILE    HD1  465   5.627   7.420   6.638  0.6438 -0.5505 -0.0840
   79ILE    HD2  466   5.798   7.374   6.664  0.2231  0.5004 -0.0903
   79ILE    HD3  467   5.764   7.504   6.553 -0.5664  0.3366 -0.4215
   79ILE      C  468   5.609   7.573   7.118 -0.1687  0.3876  0.0057
   79ILE      O  469   5.526   7.648   7.169 -0.3938  0.2841 -0.2051
   80GLN      N  470   5.627   7.451   7.173  0.0057  0.6310  0.4964
   80GLN     HN  471   5.677   7.388   7.115 -0.8158 -0.0083  0.4404
   80GLN     CA  472   5.553   7.394   7.282 -0.6324  0.1145 -0.1898
   80GLN     HA  473   5.451   7.400   7.247 -1.0194  0.3989  0.9010
   80GLN     CB  474   5.588   7.245   7.298  0.3456  0.3914  0.3850
   80GLN    HB1  475   5.699   7.241   7.303  0.4690 -0.3808 -1.3465
   80GLN    HB2  476   5.565   7.188   7.206 -1.0063  0.5338  0.6008
   80GLN     CG  477   5.532   7.170   7.419  0.7021 -0.0829  0.2621
   80GLN    HG1  478   5.423   7.193   7.424  0.7149  0.0118  0.1179
   80GLN    HG2  479   5.573   7.207   7.515  0.6159  0.3495  0.1378
   80GLN     CD  480   5.548   7.019   7.434  0.0354 -0.2188 -0.2891
   80GLN    OE1  481   5.656   6.965   7.411  0.0070 -0.2066 -0.4602
   80GLN    NE2  482   5.440   6.944   7.467 -0.1577 -0.4400 -1.3282
   80GLN   HE21  483   5.440   6.845   7.486  0.6342 -0.4042 -1.0716
   80GLN   HE22  484   5.353   6.993   7.466  0.2943  0.5080 -0.0074
   80GLN      C  485   5.554   7.475   7.407 -0.5718 -0.1779  0.0010
   80GLN      O  486   5.447   7.502   7.462 -0.5325 -0.4861  0.2326
   81ASN      N  487   5.675   7.516   7.449 -0.6222 -0.3004  0.2647
   81ASN     HN  488   5.746   7.500   7.380  0.4612  1.7783  0.7397
   81ASN     CA  489   5.696   7.599   7.563  0.0154  0.0741 -0.1152
   81ASN     HA  490   5.667   7.556   7.658  1.1627 -0.4642  0.0240
   81ASN     CB  491   5.845   7.637   7.570  0.0286 -0.0353  0.2241
   81ASN    HB1  492   5.862   7.685   7.669 -0.6093  0.5490  0.0578
   81ASN    HB2  493   5.880   7.699   7.485  1.8337 -1.4290 -0.1808
   81ASN     CG  494   5.938   7.519   7.596  0.0709  0.1375  0.9048
   81ASN    OD1  495   6.060   7.536   7.589  0.0736  0.0550  0.7477
   81ASN    ND2  496   5.882   7.410   7.654 -0.5037  0.1713  0.4330
   81ASN   HD21  497   5.944   7.334   7.676 -0.4893  0.4750  1.5267
   81ASN   HD22  498   5.783   7.399   7.653 -0.5489  0.4890  0.8875
   81ASN      C  499   5.627   7.730   7.546 -0.3751 -0.1191 -0.0204
   81ASN      O  500   5.559   7.765   7.642  0.0081 -0.1354  0.2563
   82GLU      N  501   5.636   7.800   7.431  0.0900  0.2085  0.2109
   82GLU     HN  502   5.686   7.760   7.355  0.0145  0.1251  0.2053
   82GLU     CA  503   5.582   7.932   7.425  0.5534  0.4076  0.3716
   82GLU     HA  504   5.603   7.993   7.512  0.3129 -0.0146  0.7349
   82GLU     CB  505   5.636   8.010   7.304  0.0157  0.3878  0.1153
   82GLU    HB1  506   5.616   7.963   7.205 -0.4748  0.1099  0.3396
   82GLU    HB2  507   5.744   8.023   7.325  0.0638 -0.0123  0.1392
   82GLU     CG  508   5.600   8.158   7.300 -0.3994  0.3045  0.6153
   82GLU    HG1  509   5.644   8.214   7.385  0.1519  0.5123  0.2033
   82GLU    HG2  510   5.490   8.158   7.318 -0.4119 -1.0877  0.7621
   82GLU     CD  511   5.632   8.218   7.164 -0.2542 -0.4160  0.3263
   82GLU    OE1  512   5.733   8.176   7.101 -0.3558 -0.0866 -0.0609
   82GLU    OE2  513   5.558   8.304   7.109  0.4631  0.4651  0.6912
   82GLU      C  514   5.433   7.935   7.423  0.5536  0.2017 -0.5101
   82GLU      O  515   5.369   7.993   7.511  0.1564 -0.6844 -0.1952
   83LEU      N  516   5.374   7.862   7.327  0.1155 -0.0580 -0.0515
   83LEU     HN  517   5.430   7.803   7.269 -1.1238 -0.6247 -0.7558
   83LEU     CA  518   5.233   7.867   7.303  0.1424  0.4881 -0.1196
   83LEU     HA  519   5.209   7.971   7.318  0.3643  0.5615 -0.2673
   83LEU     CB  520   5.196   7.832   7.158  0.4121 -0.8314  0.1056
   83LEU    HB1  521   5.087   7.852   7.146  0.4990  0.0699  0.6679
   83LEU    HB2  522   5.214   7.725   7.134  0.9528 -0.6104 -0.5339
   83LEU     CG  523   5.254   7.919   7.045 -0.8219  0.5344  0.4620
   83LEU     HG  524   5.363   7.900   7.053 -0.7069  1.0033  0.0627
   83LEU    CD1  525   5.207   7.874   6.905  1.0017 -0.6056  0.1454
   83LEU   HD11  526   5.262   7.782   6.876  2.0829 -0.1549  0.6453
   83LEU   HD12  527   5.219   7.948   6.823  0.2581 -0.8573 -0.2084
   83LEU   HD13  528   5.098   7.851   6.899  0.8194  0.3260 -0.3792
   83LEU    CD2  529   5.228   8.069   7.066 -1.6082  0.5300 -0.3534
   83LEU   HD21  530   5.275   8.101   7.161 -1.0711  0.7834 -0.6998
   83LEU   HD22  531   5.118   8.085   7.071 -1.7427 -0.4044  0.8512
   83LEU   HD23  532   5.285   8.125   6.989  0.8505 -0.1566  0.7776
   83LEU      C  533   5.155   7.788   7.403  0.0072  0.2195 -0.4336
   83LEU      O  534   5.037   7.818   7.419 -0.0594 -0.2214 -0.0369
   84SER      N  535   5.209   7.692   7.481 -0.1502 -0.2365 -0.8771
   84SER     HN  536   5.307   7.684   7.468 -0.0428  0.4057 -0.5703
   84SER     CA  537   5.143   7.622   7.587  0.1931  0.2790 -0.3077
   84SER     HA  538   5.222   7.576   7.644 -0.2438  0.3514  0.3898
   84SER     CB  539   5.056   7.700   7.687  0.1111 -0.0884 -0.0895
   84SER    HB1  540   5.016   7.623   7.757 -0.5588  0.3877  0.0804
   84SER    HB2  541   4.973   7.752   7.634  0.4697  0.5123 -0.0867
   84SER     OG  542   5.134   7.809   7.734 -0.0317  0.1971 -0.5031
   84SER    HG1  543   5.124   7.877   7.667  0.4924 -0.0533 -0.8568
   84SER      C  544   5.061   7.514   7.524  0.1379  0.2833 -0.2417
   84SER      O  545   4.943   7.487   7.542  0.1793  0.2734  0.0189
   85LEU      N  546   5.141   7.437   7.447  0.3359  0.3653 -0.1191
   85LEU     HN  547   5.239   7.454   7.441  0.6599 -1.2383 -0.1851
   85LEU     CA  548   5.096   7.315   7.388 -0.2756  0.3605  0.3384
   85LEU     HA  549   4.996   7.334   7.352 -0.5055  0.1725  0.8511
   85LEU     CB  550   5.184   7.279   7.267  0.2322  0.5040  0.6588
   85LEU    HB1  551   5.139   7.187   7.224  0.8238  0.4794  0.0578
   85LEU    HB2  552   5.285   7.248   7.304 -0.1789 -1.3142  0.4252
   85LEU     CG  553   5.196   7.388   7.160  0.7001  0.1652  0.3583
   85LEU     HG  554   5.249   7.476   7.203 -0.5136  0.1846  1.9795
   85LEU    CD1  555   5.266   7.333   7.034 -0.1796 -0.5070  0.1353
   85LEU   HD11  556   5.211   7.250   6.987  0.8303 -1.2524  0.2009
   85LEU   HD12  557   5.367   7.299   7.066  0.2886  0.8333  0.2376
   85LEU   HD13  558   5.282   7.412   6.958 -0.5737 -1.8155 -1.4037
   85LEU    CD2  559   5.054   7.426   7.115  0.4854 -0.6371  0.3345
   85LEU   HD21  560   4.998   7.481   7.194  0.8783  0.2729 -0.0032
   85LEU   HD22  561   4.995   7.336   7.086  0.2619 -0.8600  1.3963
   85LEU   HD23  562   5.061   7.483   7.021  0.8580 -0.4991  0.4440
   85LEU      C  563   5.090   7.197   7.480 -0.5194  0.1166  0.0152
   85LEU      O  564   5.192   7.151   7.531 -0.7150 -0.1142  0.1986
   86SER      N  565   4.974   7.137   7.512 -0.2083 -0.2552  0.4736
   86SER     HN  566   4.891   7.184   7.483  0.0120  0.2488  0.6374
   86SER     CA  567   4.965   6.998   7.545  0.0513 -0.3750  0.0690
   86SER     HA  568   5.013   6.994   7.642 -0.4787  0.8181  0.4210
   86SER     CB  569   4.817   6.955   7.549  0.0196 -0.2394  0.5341
   86SER    HB1  570   4.757   7.006   7.628 -0.5102 -0.1821  0.1093
   86SER    HB2  571   4.799   6.850   7.580  0.0188 -0.3721  0.0976
   86SER     OG  572   4.750   6.974   7.425 -0.3290  0.1537  0.7754
   86SER    HG1  573   4.741   7.068   7.405  0.8938 -0.0364 -1.3069
   86SER      C  574   5.039   6.905   7.455  0.0693  0.0139 -0.3255
   86SER      O  575   5.088   6.939   7.347  0.1445 -0.6567 -0.5129
   87ASP      N  576   5.044   6.776   7.493  0.2645  0.0577 -0.1953
   87ASP     HN  577   5.008   6.756   7.584  0.0129  0.3223 -0.2314
   87ASP     CA  578   5.097   6.674   7.409 -0.1151 -0.5545  0.2935
   87ASP     HA  579   5.201   6.697   7.396  0.0159 -1.2341  0.0308
   87ASP     CB  580   5.087   6.531   7.466  0.4075 -0.8335 -0.2896
   87ASP    HB1  581   5.166   6.469   7.418  1.9939  0.8146 -0.0650
   87ASP    HB2  582   4.990   6.477   7.460 -0.3550  0.1533  1.5042
   87ASP     CG  583   5.129   6.526   7.613  0.0851 -0.2953 -0.1744
   87ASP    OD1  584   5.040   6.517   7.701 -0.2423  0.4304 -0.4134
   87ASP    OD2  585   5.250   6.527   7.647 -0.0625  0.4258  0.3852
   87ASP      C  586   5.028   6.672   7.277 -0.2435  0.1895  0.3395
   87ASP      O  587   5.090   6.659   7.171 -0.6607  0.7016  0.0237
   88ALA      N  588   4.894   6.685   7.285 -0.2348  0.4453  0.0842
   88ALA     HN  589   4.848   6.685   7.373 -0.5175  1.6455 -0.0274
   88ALA     CA  590   4.808   6.679   7.171 -0.2603  0.5642  0.0952
   88ALA     HA  591   4.815   6.580   7.127 -0.8587  0.6529 -0.2199
   88ALA     CB  592   4.659   6.679   7.209 -0.4903 -0.3346 -0.7158
   88ALA    HB1  593   4.642   6.597   7.282  2.1831 -0.0733  0.4236
   88ALA    HB2  594   4.596   6.653   7.121  0.8754 -0.4806 -1.7082
   88ALA    HB3  595   4.633   6.778   7.253 -0.1599 -0.5251 -0.0688
   88ALA      C  596   4.837   6.781   7.066  0.2188  0.4271  0.0881
   88ALA      O  597   4.849   6.744   6.949  0.2390  0.0731  0.1994
   89GLY      N  598   4.862   6.906   7.107  0.6748  0.0951  0.8777
   89GLY     HN  599   4.852   6.932   7.203  1.4684  0.8336  0.7953
   89GLY     CA  600   4.897   7.016   7.022  0.3532 -0.2857  0.2371
   89GLY    HA1  601   4.875   7.112   7.067 -1.0976 -0.3413 -0.2243
   89GLY    HA2  602   4.839   7.017   6.930  0.5313  1.0031  0.1048
   89GLY      C  603   5.036   7.021   6.970  0.1850  1.2268 -0.1792
   89GLY      O  604   5.057   7.059   6.855 -0.1841  0.0606 -0.6686
   90ARG      N  605   5.131   6.968   7.049 -0.3320  0.0871 -0.2819
   90ARG     HN  606   5.110   6.949   7.145 -0.3445  0.1227 -0.2761
   90ARG     CA  607   5.262   6.933   7.004 -0.4165 -0.0068 -0.4637
   90ARG     HA  608   5.309   7.020   6.961  2.0023 -0.3982  1.0209
   90ARG     CB  609   5.358   6.895   7.118 -1.2599  0.1642  0.3228
   90ARG    HB1  610   5.301   6.836   7.193 -0.8785 -0.6137  0.0206
   90ARG    HB2  611   5.407   6.987   7.158  0.4838 -0.9270  0.9234
   90ARG     CG  612   5.474   6.803   7.083 -0.7169  0.7654  0.4850
   90ARG    HG1  613   5.519   6.840   6.988 -0.4306 -0.8327 -0.0774
   90ARG    HG2  614   5.440   6.698   7.067  0.0561  0.5352  0.2090
   90ARG     CD  615   5.583   6.796   7.190  0.3160  0.2340 -0.5535
   90ARG    HD1  616   5.541   6.750   7.282 -1.3217  0.2736 -1.2078
   90ARG    HD2  617   5.624   6.898   7.201  1.4069 -0.2795  0.6510
   90ARG     NE  618   5.698   6.714   7.140  0.3233  0.4454 -0.8905
   90ARG     HE  619   5.681   6.631   7.087  0.7127 -0.4037  0.2265
   90ARG     CZ  620   5.820   6.712   7.200  0.0401  0.3084 -0.3041
   90ARG    NH1  621   5.862   6.814   7.280 -0.7967 -0.1774  0.8023
   90ARG   HH11  622   5.794   6.885   7.299  0.4205  1.0533  0.8223
   90ARG   HH12  623   5.939   6.815   7.344  0.7216  0.8751 -0.8713
   90ARG    NH2  624   5.910   6.612   7.175 -0.2529 -0.1373  0.3549
   90ARG   HH21  625   5.879   6.537   7.117  0.6922 -0.1770 -0.1303
   90ARG   HH22  626   6.006   6.631   7.197 -0.7281  1.6315  1.3089
   90ARG      C  627   5.267   6.830   6.896  0.4582 -0.6063  0.1102
   90ARG      O  628   5.327   6.851   6.790  0.0247  0.2757  0.0168
   91SER      N  629   5.191   6.721   6.917 -0.5865  0.1135  0.2432
   91SER     HN  630   5.150   6.706   7.007 -1.2077  0.4634  0.0355
   91SER     CA  631   5.168   6.622   6.817  0.0398 -0.2348  0.4323
   91SER     HA  632   5.265   6.597   6.778 -0.4118 -0.5848 -0.5472
   91SER     CB  633   5.091   6.498   6.867 -0.4581  0.2148  0.7992
   91SER    HB1  634   4.984   6.523   6.882 -0.7763  0.7601 -1.6071
   91SER    HB2  635   5.134   6.476   6.968 -0.6028 -0.9556  0.6267
   91SER     OG  636   5.109   6.390   6.777  0.4991  0.7759  0.2910
   91SER    HG1  637   5.099   6.321   6.843  2.2724  0.2182  0.0852
   91SER      C  638   5.097   6.676   6.697  0.6139  0.3274  0.3346
   91SER      O  639   5.124   6.644   6.582 -0.4602 -0.3821  0.2475
   92TRP      N  640   4.992   6.759   6.715  0.1070 -0.1762 -0.2111
   92TRP     HN  641   4.956   6.752   6.808  0.3523 -1.1996 -0.1613
   92TRP     CA  642   4.900   6.815   6.621 -0.2715 -0.3702  0.0400
   92TRP     HA  643   4.867   6.737   6.553 -0.0073  0.8864 -1.6482
   92TRP     CB  644   4.774   6.882   6.679 -0.3133 -0.1464 -0.3074
   92TRP    HB1  645   4.802   6.959   6.754 -1.2925  0.2258 -0.2952
   92TRP    HB2  646   4.716   6.811   6.741  0.5115  0.2918  1.0535
   92TRP     CG  647   4.688   6.954   6.580 -0.1562 -0.1571 -0.4555
   92TRP    CD1  648   4.635   7.077   6.605  0.0789 -0.0648 -0.3994
   92TRP    HD1  649   4.666   7.133   6.692  0.6156  1.2073 -1.3546
   92TRP    NE1  650   4.561   7.119   6.499  0.0120  0.4627 -0.1494
   92TRP    HE1  651   4.483   7.178   6.507 -0.0515  0.2599  0.9721
   92TRP    CE2  652   4.562   7.021   6.404 -0.0152  0.3125  0.0029
   92TRP    CD2  653   4.632   6.913   6.455 -0.3062 -0.0847 -0.4147
   92TRP    CE3  654   4.633   6.796   6.385 -0.4713 -0.4710  0.2090
   92TRP    HE3  655   4.678   6.707   6.425 -0.6803 -0.7182 -0.0917
   92TRP    CZ3  656   4.583   6.795   6.257  0.3227  0.6706 -0.1390
   92TRP    HZ3  657   4.583   6.702   6.202  0.1629  1.2797 -1.2512
   92TRP    CZ2  658   4.501   7.015   6.282 -0.0658 -0.5263  0.0571
   92TRP    HZ2  659   4.447   7.102   6.249  0.1777 -0.0764  0.7767
   92TRP    CH2  660   4.521   6.905   6.202 -0.5685 -0.0822 -0.7025
   92TRP    HH2  661   4.479   6.903   6.102 -0.4066  1.5715 -0.8581
   92TRP      C  662   4.971   6.898   6.519 -0.1494 -0.5507 -0.0206
   92TRP      O  663   4.943   6.891   6.399  0.0978  0.7553 -0.1818
   93VAL      N  664   5.059   6.989   6.561 -0.0065 -0.5542 -0.3134
   93VAL     HN  665   5.071   7.009   6.658 -1.5062 -0.1479 -0.1681
   93VAL     CA  666   5.144   7.055   6.466 -0.1548 -0.2317 -0.2269
   93VAL     HA  667   5.084   7.122   6.406  0.7477 -0.1589 -1.0987
   93VAL     CB  668   5.237   7.150   6.535  0.3483 -0.7316 -0.2014
   93VAL     HB  669   5.281   7.094   6.620  0.9334  0.0873  0.0597
   93VAL    CG1  670   5.350   7.212   6.451 -0.2017  0.8291  0.1454
   93VAL   HG11  671   5.316   7.278   6.368  0.8512  0.0321 -0.9939
   93VAL   HG12  672   5.415   7.136   6.402 -0.3088  1.2521 -0.7114
   93VAL   HG13  673   5.419   7.270   6.516  0.6109 -0.0834  0.1501
   93VAL    CG2  674   5.160   7.266   6.601  0.2605 -0.7691 -0.2354
   93VAL   HG21  675   5.090   7.327   6.540  0.0167  0.3735  1.1002
   93VAL   HG22  676   5.228   7.339   6.650 -0.5489  1.0408 -1.5661
   93VAL   HG23  677   5.086   7.228   6.674 -0.3446  0.3995 -0.1945
   93VAL      C  678   5.210   6.970   6.363 -0.8320 -0.5799 -0.3895
   93VAL      O  679   5.208   6.995   6.243  0.6432  0.6159 -0.2278
   94ILE      N  680   5.273   6.858   6.404 -0.3208 -0.1870 -0.0763
   94ILE     HN  681   5.285   6.840   6.501  1.2443 -1.8303 -0.4442
   94ILE     CA  682   5.343   6.765   6.320 -0.0941 -0.0072 -0.0907
   94ILE     HA  683   5.416   6.817   6.260  0.6805 -0.2704  0.5811
   94ILE     CB  684   5.437   6.684   6.405 -0.4174 -0.5666 -0.2569
   94ILE     HB  685   5.378   6.637   6.486 -0.8912 -0.5559 -0.5859
   94ILE    CG2  686   5.504   6.563   6.338 -0.1730 -0.3729 -0.3665
   94ILE   HG21  687   5.570   6.585   6.252 -1.1606 -1.7894 -1.5939
   94ILE   HG22  688   5.429   6.488   6.303 -0.1831 -0.5090 -0.0589
   94ILE   HG23  689   5.567   6.502   6.406  0.0622  0.4893  0.2205
   94ILE    CG1  690   5.542   6.773   6.473 -0.6128 -0.1970 -0.4345
   94ILE   HG11  691   5.609   6.702   6.525 -0.8145  0.1702  0.3526
   94ILE   HG12  692   5.497   6.832   6.556 -0.4428  0.5681 -0.8657
   94ILE     CD  693   5.625   6.874   6.394  0.4201 -0.5723  0.1382
   94ILE    HD1  694   5.574   6.973   6.391  0.9767 -0.2746  0.1975
   94ILE    HD2  695   5.638   6.836   6.290  0.3694 -1.4065  0.4212
   94ILE    HD3  696   5.726   6.879   6.440  0.6109  0.0583 -0.3215
   94ILE      C  697   5.248   6.688   6.234  0.2505 -0.5140 -0.0273
   94ILE      O  698   5.266   6.673   6.114  0.1956 -0.3803 -0.0524
   95THR      N  699   5.139   6.635   6.294 -0.0580 -0.4495 -0.5271
   95THR     HN  700   5.137   6.635   6.393 -1.5469  0.0046 -0.5201
   95THR     CA  701   5.030   6.567   6.231 -0.3116 -0.2118 -0.3447
   95THR     HA  702   5.070   6.494   6.162  0.0674  0.6323 -1.0501
   95THR     CB  703   4.930   6.509   6.326  0.0587 -0.0730  0.1384
   95THR     HB  704   4.876   6.587   6.384 -0.2806 -0.2813  0.1075
   95THR    OG1  705   4.989   6.425   6.424  0.2833  0.3707  0.3840
   95THR    HG1  706   5.043   6.479   6.483  0.3987  1.8362 -0.9464
   95THR    CG2  707   4.816   6.429   6.259  0.1310  0.1945 -0.3019
   95THR   HG21  708   4.845   6.344   6.193 -0.6233 -0.5623  0.3134
   95THR   HG22  709   4.755   6.491   6.189  0.9010  0.0449 -1.1453
   95THR   HG23  710   4.752   6.404   6.346  0.0513  0.9806 -0.1200
   95THR      C  711   4.958   6.641   6.125 -0.3241  0.0421 -0.1570
   95THR      O  712   4.941   6.585   6.016 -0.4818  0.1308 -0.1770
   96ALA      N  713   4.928   6.771   6.144 -0.3400 -0.0418  0.3922
   96ALA     HN  714   4.950   6.810   6.233 -0.0424  0.3707  0.1433
   96ALA     CA  715   4.875   6.858   6.044  0.0025 -0.2716  0.0048
   96ALA     HA  716   4.769   6.841   6.029  0.1123 -0.3252 -0.7773
   96ALA     CB  717   4.893   7.000   6.099 -0.7978 -0.0733 -0.2238
   96ALA    HB1  718   4.821   7.019   6.182 -0.6231 -1.0591  0.1737
   96ALA    HB2  719   4.864   7.083   6.030 -0.3558 -0.1314 -0.4859
   96ALA    HB3  720   4.998   7.019   6.131 -0.5353 -0.7754 -0.6460
   96ALA      C  721   4.936   6.850   5.908  0.0315 -0.4698  0.0292
   96ALA      O  722   4.873   6.836   5.803  0.1399 -0.3143 -0.0569
   97TYR      N  723   5.069   6.863   5.915 -0.0103 -0.1476  0.3072
   97TYR     HN  724   5.111   6.866   6.005  0.2725  0.3781  0.1678
   97TYR     CA  725   5.153   6.855   5.799 -0.1610 -0.4552  0.2156
   97TYR     HA  726   5.120   6.930   5.729  1.2755 -0.1501 -0.1978
   97TYR     CB  727   5.294   6.890   5.849 -0.2918  0.8446 -0.2316
   97TYR    HB1  728   5.335   6.833   5.936  0.7258 -0.7929 -1.6577
   97TYR    HB2  729   5.291   6.993   5.889 -0.9686  0.6642  0.2211
   97TYR     CG  730   5.391   6.899   5.736 -0.3313 -0.3084 -0.3855
   97TYR    CD1  731   5.396   7.017   5.666  0.0550  0.2917  0.5974
   97TYR    HD1  732   5.313   7.085   5.677  0.1502  0.4369  0.4409
   97TYR    CE1  733   5.510   7.051   5.596 -0.0278 -0.0287  0.2963
   97TYR    HE1  734   5.522   7.142   5.538  1.3301 -0.2425  0.1713
   97TYR     CZ  735   5.613   6.961   5.589 -0.2093 -0.1945 -0.3221
   97TYR     OH  736   5.736   7.001   5.531 -0.1508  0.1257  0.0159
   97TYR     HH  737   5.750   7.093   5.554  0.0632  0.2887 -0.6957
   97TYR    CD2  738   5.497   6.812   5.729  0.0044  0.0737 -0.1782
   97TYR    HD2  739   5.489   6.721   5.787 -1.9563 -0.0519 -0.5261
   97TYR    CE2  740   5.610   6.840   5.655  0.3105  0.1136  0.2933
   97TYR    HE2  741   5.688   6.766   5.650  0.6032  0.3908  0.6460
   97TYR      C  742   5.157   6.726   5.725 -0.0407 -0.0780 -0.4509
   97TYR      O  743   5.146   6.717   5.602  0.3331  0.1925 -0.5108
   98VAL      N  744   5.172   6.613   5.796 -0.8523 -0.1478 -0.3700
   98VAL     HN  745   5.173   6.628   5.895  0.2361 -0.1785 -0.3526
   98VAL     CA  746   5.180   6.478   5.749 -0.2793 -0.2715  0.0533
   98VAL     HA  747   5.255   6.478   5.672 -0.2953  0.4048  0.0198
   98VAL     CB  748   5.210   6.377   5.855 -0.5258 -0.1454  0.2471
   98VAL     HB  749   5.151   6.410   5.943 -0.3737  0.0574  0.2751
   98VAL    CG1  750   5.178   6.231   5.820 -0.3199 -0.1530  0.0885
   98VAL   HG11  751   5.071   6.202   5.827 -0.6527  0.9032 -0.3900
   98VAL   HG12  752   5.236   6.152   5.873 -0.0429  0.2977  0.4692
   98VAL   HG13  753   5.215   6.218   5.716  1.0146  0.9773  0.3680
   98VAL    CG2  754   5.361   6.385   5.884 -0.4039 -0.6917 -0.2000
   98VAL   HG21  755   5.386   6.301   5.952  0.2802  0.3246  0.8923
   98VAL   HG22  756   5.384   6.483   5.931 -0.7883 -0.2332 -0.9225
   98VAL   HG23  757   5.419   6.356   5.793 -0.5473 -1.4349 -0.0632
   98VAL      C  758   5.048   6.443   5.688 -0.1993 -0.3705 -0.0618
   98VAL      O  759   5.034   6.382   5.583 -0.0332 -0.2701 -0.1430
   99LEU      N  760   4.940   6.484   5.757 -0.2427 -0.1826 -0.2427
   99LEU     HN  761   4.951   6.517   5.850  0.8130 -2.7249  0.7119
   99LEU     CA  762   4.805   6.457   5.717 -0.4468  0.2301  0.1553
   99LEU     HA  763   4.799   6.350   5.716 -0.5265  0.2284  0.4177
   99LEU     CB  764   4.710   6.519   5.821 -0.2755  1.0699 -0.1708
   99LEU    HB1  765   4.727   6.629   5.821 -1.2224  1.2653 -1.5001
   99LEU    HB2  766   4.731   6.478   5.923  0.4601  1.3395 -0.2015
   99LEU     CG  767   4.560   6.491   5.806 -0.1540  0.2780 -0.0071
   99LEU     HG  768   4.528   6.547   5.715  0.2402 -0.8514 -0.8941
   99LEU    CD1  769   4.530   6.342   5.786  0.1598  0.1399  0.5212
   99LEU   HD11  770   4.552   6.279   5.875 -0.7336 -1.0655 -0.0442
   99LEU   HD12  771   4.571   6.300   5.691 -0.0313 -2.7614  1.5088
   99LEU   HD13  772   4.421   6.330   5.771  0.2179 -0.4109  0.4806
   99LEU    CD2  773   4.478   6.544   5.925 -0.4574 -0.4807  0.1324
   99LEU   HD21  774   4.492   6.487   6.019  0.8017 -1.0247 -0.3308
   99LEU   HD22  775   4.370   6.537   5.899 -0.6535  0.5584  0.5598
   99LEU   HD23  776   4.500   6.652   5.936 -1.0000 -0.3809  0.2838
   99LEU      C  777   4.768   6.512   5.583  0.2986 -0.1510 -0.2169
   99LEU      O  778   4.717   6.441   5.497 -0.4335 -0.2634  0.2922
  100THR      N  779   4.795   6.642   5.561 -0.4777  0.1208  0.3392
  100THR     HN  780   4.840   6.685   5.638  0.6638 -0.4265  0.0207
  100THR     CA  781   4.788   6.707   5.434  0.2085 -0.1723  0.1401
  100THR     HA  782   4.694   6.676   5.392 -0.1216  0.1944  0.5805
  100THR     CB  783   4.779   6.856   5.447 -0.1064 -0.2040  0.3393
  100THR     HB  784   4.796   6.916   5.354 -0.1735  0.0338  0.4792
  100THR    OG1  785   4.882   6.900   5.535 -0.0534 -0.1366  0.2453
  100THR    HG1  786   4.864   6.876   5.626 -0.4009  0.5588  0.3673
  100THR    CG2  787   4.646   6.903   5.508  0.0608 -0.2485  0.7466
  100THR   HG21  788   4.628   7.012   5.494 -1.3113 -0.4675  0.4867
  100THR   HG22  789   4.638   6.871   5.614 -0.2641  1.2665  1.2297
  100THR   HG23  790   4.576   6.846   5.443  0.4370 -0.5935  0.6265
  100THR      C  791   4.886   6.661   5.330 -0.0350 -0.8021  0.1744
  100THR      O  792   4.848   6.633   5.217 -0.2238  0.1364 -0.0202
  101PHE      N  793   5.016   6.651   5.362  0.1568  0.5685 -0.0258
  101PHE     HN  794   5.047   6.677   5.453  0.3087 -0.7747  0.3576
  101PHE     CA  795   5.121   6.603   5.279  0.1060  0.0756  0.1819
  101PHE     HA  796   5.115   6.673   5.196 -1.1799 -0.0333  0.1496
  101PHE     CB  797   5.261   6.608   5.342  0.0081  0.1096  0.3983
  101PHE    HB1  798   5.263   6.562   5.443  1.6510 -1.3100 -0.1644
  101PHE    HB2  799   5.296   6.713   5.349  0.0979  0.0892  0.2767
  101PHE     CG  800   5.376   6.548   5.267  0.2665  0.6007  0.3940
  101PHE    CD1  801   5.463   6.470   5.338  0.9689  1.5011  0.5593
  101PHE    HD1  802   5.438   6.442   5.440 -0.4021  0.1225 -0.0695
  101PHE    CE1  803   5.560   6.391   5.280 -0.6618 -0.4436  0.2585
  101PHE    HE1  804   5.615   6.314   5.331  0.4208 -0.3607 -0.7131
  101PHE     CZ  805   5.589   6.411   5.147 -1.1319 -0.2491  0.1822
  101PHE     HZ  806   5.677   6.366   5.103 -0.7897  0.5059  0.0592
  101PHE    CD2  807   5.412   6.575   5.137  0.0522  0.0688  0.2227
  101PHE    HD2  808   5.355   6.647   5.081  0.4587  0.2045 -0.0248
  101PHE    CE2  809   5.519   6.509   5.080 -0.2093  0.0999 -0.3112
  101PHE    HE2  810   5.530   6.531   4.975  0.4532  0.4935 -0.1702
  101PHE      C  811   5.101   6.468   5.219  1.0048 -0.0037  0.0291
  101PHE      O  812   5.095   6.449   5.097 -0.4217  0.0919  0.0620
  102GLY      N  813   5.075   6.365   5.301  0.7006  0.3876  0.4344
  102GLY     HN  814   5.057   6.394   5.394 -0.5267  1.2357 -0.0220
  102GLY     CA  815   5.040   6.235   5.252 -0.4207  0.7390  0.2638
  102GLY    HA1  816   5.040   6.178   5.344  2.0181 -1.0792 -0.6495
  102GLY    HA2  817   5.118   6.200   5.186  0.2317  0.4458  1.1522
  102GLY      C  818   4.903   6.217   5.196 -0.3602 -0.0697  0.3479
  102GLY      O  819   4.876   6.120   5.125  0.6009  0.2752 -0.5461
  103GLY      N  820   4.817   6.315   5.229 -0.0351  0.2793  0.1753
  103GLY     HN  821   4.860   6.401   5.257 -0.3704  0.3530  0.4914
  103GLY     CA  822   4.684   6.327   5.178  0.0080  0.2326  0.0483
  103GLY    HA1  823   4.636   6.414   5.222 -0.3579 -0.3354  0.8357
  103GLY    HA2  824   4.630   6.240   5.213  1.0176 -0.5673 -0.3083
  103GLY      C  825   4.659   6.339   5.032  0.1403  0.0350  0.0083
  103GLY      O  826   4.581   6.260   4.979  0.2892  0.1173 -0.3408
  104LEU      N  827   4.735   6.428   4.966  0.0109 -0.1208 -0.3575
  104LEU     HN  828   4.806   6.462   5.027 -0.4567  0.4623 -0.1182
  104LEU     CA  829   4.714   6.483   4.836  0.6277 -0.0441 -0.4321
  104LEU     HA  830   4.622   6.445   4.793 -0.3040  0.3766  1.0670
  104LEU     CB  831   4.711   6.636   4.848 -0.8801 -0.0511 -0.3539
  104LEU    HB1  832   4.716   6.691   4.752 -0.5544  0.9379  0.1998
  104LEU    HB2  833   4.794   6.677   4.909 -0.4319  0.8545 -1.4974
  104LEU     CG  834   4.587   6.694   4.918 -0.3502  0.6473  0.0422
  104LEU     HG  835   4.584   6.664   5.025  1.5871  1.6158  0.4508
  104LEU    CD1  836   4.619   6.844   4.925  0.0060  0.5954 -0.3887
  104LEU   HD11  837   4.649   6.885   4.826 -0.1366 -1.7896 -1.5720
  104LEU   HD12  838   4.706   6.862   4.991  0.2190 -1.5938  0.0842
  104LEU   HD13  839   4.531   6.904   4.956  0.2052  1.2136 -0.9788
  104LEU    CD2  840   4.459   6.655   4.841 -0.4528  0.2124  0.4150
  104LEU   HD21  841   4.459   6.545   4.831  0.2992  0.1987  0.4492
  104LEU   HD22  842   4.466   6.700   4.739 -1.3102 -0.6437 -0.0453
  104LEU   HD23  843   4.363   6.680   4.890 -0.4318 -0.0101  0.5720
  104LEU      C  844   4.820   6.448   4.736  1.1160  0.6799 -0.1865
  104LEU      O  845   4.823   6.513   4.632 -0.1399  0.6351 -0.2836
  105MET      N  846   4.896   6.344   4.776  0.0458 -0.0486  0.0527
  105MET     HN  847   4.880   6.284   4.854 -0.2303  0.7276  0.6228
  105MET     CA  848   4.995   6.285   4.691 -0.1252 -0.2932  0.0223
  105MET     HA  849   5.054   6.372   4.669  0.0889  0.1216  1.8495
  105MET     CB  850   5.075   6.168   4.753 -0.0206 -0.1408  0.1741
  105MET    HB1  851   5.150   6.114   4.692 -0.4358 -1.2848  0.6327
  105MET    HB2  852   4.995   6.092   4.765 -0.3476  0.0001 -0.8843
  105MET     CG  853   5.151   6.194   4.883 -0.0747  0.0178  0.1734
  105MET    HG1  854   5.185   6.091   4.908 -0.0369 -0.2296 -0.8035
  105MET    HG2  855   5.086   6.227   4.967  1.0983  0.4307  0.9578
  105MET     SD  856   5.292   6.305   4.856 -0.2884  0.2536  0.0130
  105MET     CE  857   5.407   6.181   4.787 -0.5216  0.2571 -0.3899
  105MET    HE1  858   5.503   6.222   4.749 -0.2847 -0.1551 -0.2486
  105MET    HE2  859   5.363   6.125   4.702  0.4826  1.6116 -1.9254
  105MET    HE3  860   5.430   6.106   4.866 -0.4664  0.4703 -0.2005
  105MET      C  861   4.947   6.238   4.559  0.4976 -0.1401 -0.2643
  105MET      O  862   4.997   6.277   4.453  0.4657  0.0292 -0.2159
  106LEU      N  863   4.829   6.173   4.562  0.2054  0.3914  0.0497
  106LEU     HN  864   4.783   6.141   4.645 -0.4365  0.0061 -0.4360
  106LEU     CA  865   4.771   6.125   4.441  0.4733  0.2103 -0.0080
  106LEU     HA  866   4.852   6.087   4.380  0.0356 -0.4994 -0.1728
  106LEU     CB  867   4.683   6.001   4.462  0.4451  0.2567  0.1455
  106LEU    HB1  868   4.635   5.978   4.364 -1.8117  1.0744  0.9196
  106LEU    HB2  869   4.590   6.019   4.520 -0.1145 -0.0343 -0.6224
  106LEU     CG  870   4.749   5.876   4.523 -0.4283 -0.3981 -0.1885
  106LEU     HG  871   4.812   5.913   4.608 -0.8047 -0.0158 -0.0659
  106LEU    CD1  872   4.657   5.769   4.583  0.2423 -0.7926  0.1643
  106LEU   HD11  873   4.722   5.681   4.605 -0.2749 -1.3608 -0.4581
  106LEU   HD12  874   4.587   5.732   4.505  1.0798  0.8468 -1.5341
  106LEU   HD13  875   4.612   5.800   4.679  1.2174  1.3383  0.0558
  106LEU    CD2  876   4.839   5.818   4.413  0.4863 -0.0584  0.3521
  106LEU   HD21  877   4.927   5.776   4.466  0.9109  0.7935  0.3726
  106LEU   HD22  878   4.882   5.904   4.357 -0.4254  0.6723  0.7248
  106LEU   HD23  879   4.783   5.745   4.352 -1.2851  0.7232  0.9230
  106LEU      C  880   4.704   6.226   4.355 -0.2516 -0.0939  0.1830
  106LEU      O  881   4.701   6.220   4.232  0.4595 -0.3139  0.1695
  107LEU      N  882   4.642   6.331   4.413  0.2660  0.1956  0.2292
  107LEU     HN  883   4.626   6.328   4.511 -0.1560 -0.7025  0.1570
  107LEU     CA  884   4.594   6.453   4.357  0.0525  0.1766  0.3656
  107LEU     HA  885   4.533   6.429   4.270 -1.2265  1.8183  0.6966
  107LEU     CB  886   4.493   6.524   4.449 -0.2697  0.4369 -0.1722
  107LEU    HB1  887   4.566   6.554   4.528  1.2262 -2.1234 -0.3556
  107LEU    HB2  888   4.438   6.435   4.488  1.7509 -0.3393  1.2738
  107LEU     CG  889   4.408   6.643   4.401 -0.0784  0.7871  0.3392
  107LEU     HG  890   4.382   6.626   4.295  0.1222 -0.0873  0.4187
  107LEU    CD1  891   4.275   6.654   4.477 -0.3200 -0.3554  0.1205
  107LEU   HD11  892   4.228   6.752   4.451 -0.4418 -0.2854  0.5882
  107LEU   HD12  893   4.298   6.669   4.585  0.1696 -0.0958 -0.0135
  107LEU   HD13  894   4.200   6.574   4.463 -0.6065 -0.1509  0.4365
  107LEU    CD2  895   4.471   6.783   4.409  0.5543  0.5055  0.4521
  107LEU   HD21  896   4.474   6.807   4.517 -0.8345 -0.4005  0.7481
  107LEU   HD22  897   4.403   6.853   4.355 -0.7390 -0.2209  1.0616
  107LEU   HD23  898   4.573   6.785   4.365  0.5572 -1.5163  0.1896
  107LEU      C  899   4.697   6.545   4.302  0.1027 -0.3399 -0.4446
  107LEU      O  900   4.681   6.594   4.190  0.0339 -0.1788 -0.3662
  108GLY      N  901   4.813   6.568   4.366  0.0175  0.4605 -0.5587
  108GLY     HN  902   4.818   6.545   4.463  0.4070  0.5044 -0.5645
  108GLY     CA  903   4.936   6.614   4.310  0.5728 -0.2791  0.0174
  108GLY    HA1  904   5.018   6.611   4.381 -0.1562  0.4186  0.9463
  108GLY    HA2  905   4.903   6.709   4.272 -0.1457 -0.4240  0.2507
  108GLY      C  906   4.994   6.550   4.188  0.9112 -0.2680  0.1682
  108GLY      O  907   5.023   6.611   4.085  0.0016 -0.0590  0.0156
  109GLY      N  908   4.996   6.416   4.199 -0.6659 -0.3266  0.2956
  109GLY     HN  909   4.970   6.378   4.287  0.9056 -0.7458  0.6392
  109GLY     CA  910   4.998   6.333   4.083  0.2761 -0.2946  0.2679
  109GLY    HA1  911   4.951   6.238   4.106 -0.3051  0.2559  1.5563
  109GLY    HA2  912   5.102   6.324   4.057  0.7111  0.4905  1.5751
  109GLY      C  913   4.917   6.368   3.962  0.1088 -0.1496  0.4188
  109GLY      O  914   4.974   6.398   3.857 -0.2399  0.0096  0.2752
  110ARG      N  915   4.783   6.379   3.962  0.0517 -0.7234 -0.0141
  110ARG     HN  916   4.736   6.368   4.049  0.6180 -0.1678  0.3817
  110ARG     CA  917   4.705   6.416   3.849 -0.1971  0.1261  0.4185
  110ARG     HA  918   4.752   6.383   3.757 -1.1488  0.8650 -0.3783
  110ARG     CB  919   4.564   6.359   3.874  0.0085 -0.6890 -0.1890
  110ARG    HB1  920   4.493   6.409   3.806 -0.2373 -0.2224  0.3931
  110ARG    HB2  921   4.536   6.388   3.978  0.2909  0.6742 -0.4584
  110ARG     CG  922   4.553   6.210   3.840 -0.4642 -0.7139  0.0551
  110ARG    HG1  923   4.448   6.176   3.849 -0.2883 -1.2540  0.1116
  110ARG    HG2  924   4.612   6.142   3.906 -0.9273  0.1498  1.4563
  110ARG     CD  925   4.594   6.187   3.695  0.5289  0.1992  0.1613
  110ARG    HD1  926   4.699   6.216   3.674  0.4122  0.2477 -0.3867
  110ARG    HD2  927   4.538   6.256   3.629  1.2012 -0.1097 -0.7826
  110ARG     NE  928   4.556   6.052   3.645  0.1275  0.4953 -0.3523
  110ARG     HE  929   4.469   6.009   3.668  0.4025  0.7471  1.4466
  110ARG     CZ  930   4.643   5.982   3.566  0.4624  0.1431  0.3185
  110ARG    NH1  931   4.760   6.029   3.514 -0.1575  0.2692 -1.0512
  110ARG   HH11  932   4.785   6.123   3.536 -1.3088  0.6525 -1.2653
  110ARG   HH12  933   4.805   5.981   3.439 -0.2880 -0.9948 -0.3780
  110ARG    NH2  934   4.630   5.847   3.551  0.8479  0.0332  0.8885
  110ARG   HH21  935   4.557   5.816   3.611 -0.2605  0.0420 -0.3494
  110ARG   HH22  936   4.691   5.800   3.487  0.5904 -1.0018  1.3484
  110ARG      C  937   4.700   6.562   3.820 -0.1689  0.1024  0.2918
  110ARG      O  938   4.680   6.597   3.704  0.2344  0.0279  0.1980
  111LEU      N  939   4.726   6.653   3.916  0.2128  0.2155  0.0815
  111LEU     HN  940   4.739   6.611   4.005 -1.0483 -0.8298 -0.1720
  111LEU     CA  941   4.731   6.793   3.883 -0.0198  0.1045 -0.4427
  111LEU     HA  942   4.633   6.811   3.842 -0.3033 -0.5583 -0.1005
  111LEU     CB  943   4.759   6.868   4.014 -0.3517  0.0870 -0.3582
  111LEU    HB1  944   4.869   6.859   4.027 -0.1303  2.1437 -0.0045
  111LEU    HB2  945   4.712   6.818   4.101  0.6622  1.2377  0.9455
  111LEU     CG  946   4.722   7.018   4.005 -0.0153  0.1692 -0.4171
  111LEU     HG  947   4.773   7.074   3.924  0.8391  1.7638  1.0833
  111LEU    CD1  948   4.573   7.046   3.983 -0.1442 -0.6674 -0.6979
  111LEU   HD11  949   4.505   7.015   4.065  1.6795 -0.5329  1.0162
  111LEU   HD12  950   4.535   7.013   3.884  0.2533 -0.8846 -0.7814
  111LEU   HD13  951   4.567   7.156   3.997 -0.7748 -0.8600  0.8494
  111LEU    CD2  952   4.780   7.094   4.126  0.5673  0.0194 -0.5952
  111LEU   HD21  953   4.753   7.199   4.103  0.1380 -0.0280 -0.3337
  111LEU   HD22  954   4.887   7.078   4.150  0.7556  0.1533 -1.2830
  111LEU   HD23  955   4.728   7.054   4.215 -1.3685  2.2576 -0.5122
  111LEU      C  956   4.830   6.832   3.779  0.2307 -0.4515 -0.4194
  111LEU      O  957   4.802   6.910   3.688 -0.0076  0.2231  0.2153
  112GLY      N  958   4.950   6.771   3.785  0.1578 -0.5711 -0.0958
  112GLY     HN  959   4.972   6.709   3.860  1.7593 -0.2067 -0.1793
  112GLY     CA  960   5.051   6.785   3.685  0.0186  0.3726 -0.1253
  112GLY    HA1  961   5.130   6.715   3.711  0.3465  1.0832  0.9507
  112GLY    HA2  962   5.079   6.889   3.690  0.6539  0.1919  0.5916
  112GLY      C  963   5.008   6.753   3.546 -0.0411 -0.1369  0.0031
  112GLY      O  964   5.057   6.819   3.454 -0.3182  0.0773  0.0040
  113ASP      N  965   4.913   6.660   3.529 -0.4695  0.2532  0.2032
  113ASP     HN  966   4.873   6.614   3.609  0.5606 -0.1625  0.5118
  113ASP     CA  967   4.859   6.622   3.403 -0.5801 -0.3817  0.4300
  113ASP     HA  968   4.929   6.636   3.322 -0.3067  0.3548  0.7779
  113ASP     CB  969   4.811   6.476   3.409 -0.8097 -0.3711 -0.6087
  113ASP    HB1  970   4.762   6.454   3.312 -0.0541 -0.8748 -0.8962
  113ASP    HB2  971   4.730   6.469   3.484  0.2044 -1.2026  0.4906
  113ASP     CG  972   4.917   6.368   3.430 -0.1751  0.3821  0.2559
  113ASP    OD1  973   4.927   6.294   3.531 -0.0063  0.7739  0.5328
  113ASP    OD2  974   5.002   6.351   3.338 -0.3256 -0.4473  0.2505
  113ASP      C  975   4.752   6.716   3.358  0.4741  0.5864 -0.1587
  113ASP      O  976   4.706   6.714   3.244 -0.1109 -0.0690  0.0766
  114THR      N  977   4.700   6.801   3.449 -0.2983 -0.0386  0.0066
  114THR     HN  978   4.754   6.803   3.532  0.7260 -0.1568 -0.6201
  114THR     CA  979   4.585   6.886   3.443 -0.5312 -0.3787 -0.5734
  114THR     HA  980   4.512   6.850   3.372 -0.8528  0.2688 -0.5949
  114THR     CB  981   4.506   6.892   3.570  0.5117  0.1991  0.0820
  114THR     HB  982   4.559   6.925   3.661 -0.4394 -0.6631  0.9999
  114THR    OG1  983   4.456   6.761   3.590  0.3949  0.1801 -0.3144
  114THR    HG1  984   4.519   6.696   3.559 -0.0874 -0.2570 -0.4058
  114THR    CG2  985   4.377   6.976   3.560  0.3894 -0.0488 -0.4856
  114THR   HG21  986   4.306   6.950   3.641 -0.3386 -0.0198 -1.0917
  114THR   HG22  987   4.322   6.950   3.467 -0.9033  0.8639 -0.0284
  114THR   HG23  988   4.403   7.084   3.553  0.5087 -0.0286  0.1859
  114THR      C  989   4.619   7.023   3.394 -0.0589 -0.4781 -0.5472
  114THR      O  990   4.575   7.058   3.284 -0.1656  0.2329 -0.2910
  115ILE      N  991   4.704   7.096   3.468 -1.2100 -0.0931  0.4741
  115ILE     HN  992   4.740   7.069   3.557 -0.6665 -0.1214  0.2530
  115ILE     CA  993   4.735   7.231   3.432 -0.1388 -0.5081 -0.2603
  115ILE     HA  994   4.687   7.259   3.339  0.2226  0.7369 -0.1202
  115ILE     CB  995   4.712   7.326   3.546 -0.0163 -0.1117 -0.5548
  115ILE     HB  996   4.735   7.428   3.511 -0.8773  1.0557  1.8548
  115ILE    CG2  997   4.560   7.320   3.572  0.1322 -0.1465  0.3821
  115ILE   HG21  998   4.528   7.223   3.615  0.5622 -0.4824 -0.0259
  115ILE   HG22  999   4.501   7.343   3.481 -2.1535 -0.0519  1.7362
  115ILE   HG23 1000   4.527   7.401   3.640 -1.2623 -0.1762 -0.1982
  115ILE    CG1 1001   4.791   7.300   3.675 -0.1285  0.1502 -0.4311
  115ILE   HG11 1002   4.899   7.288   3.652  0.0792  0.5634  0.2498
  115ILE   HG12 1003   4.754   7.206   3.721  0.1001  0.4205  0.3433
  115ILE     CD 1004   4.777   7.421   3.768 -0.2637 -0.3175  0.1665
  115ILE    HD1 1005   4.855   7.415   3.848  0.1501  0.0803 -0.1935
  115ILE    HD2 1006   4.675   7.440   3.806 -0.2419  0.1569  0.0037
  115ILE    HD3 1007   4.802   7.516   3.716  0.6769 -0.0196  1.0824
  115ILE      C 1008   4.879   7.248   3.396 -0.1652 -0.0151 -0.1522
  115ILE      O 1009   4.930   7.358   3.375  0.2266 -0.2209 -0.3082
  116GLY      N 1010   4.949   7.138   3.365  0.5189  0.5166 -0.5734
  116GLY     HN 1011   4.898   7.052   3.365  1.3250  0.0054  0.0361
  116GLY     CA 1012   5.088   7.130   3.334  0.6996 -1.1341  0.4059
  116GLY    HA1 1013   5.114   7.222   3.284  0.4923 -1.3638 -0.1422
  116GLY    HA2 1014   5.104   7.048   3.265  0.1950  0.2782 -1.5775
  116GLY      C 1015   5.174   7.116   3.455  0.3660  0.0804  0.8132
  116GLY      O 1016   5.150   7.180   3.557  0.1561  0.7460  0.3630
  117ARG      N 1017   5.277   7.031   3.441 -0.0773 -0.2995 -0.3427
  117ARG     HN 1018   5.303   6.998   3.350  0.4166  0.2777 -0.4229
  117ARG     CA 1019   5.360   7.000   3.554 -0.3440  0.3898  0.0506
  117ARG     HA 1020   5.289   6.981   3.633 -0.3015  0.3770  0.0849
  117ARG     CB 1021   5.440   6.871   3.531 -0.8625  0.0401  0.1795
  117ARG    HB1 1022   5.524   6.869   3.604 -0.5175 -0.4131 -0.2168
  117ARG    HB2 1023   5.482   6.885   3.429  0.6961 -0.2506  0.7193
  117ARG     CG 1024   5.377   6.732   3.538 -0.2726 -0.2130  0.6288
  117ARG    HG1 1025   5.310   6.720   3.450  0.1920 -1.6181  0.4098
  117ARG    HG2 1026   5.327   6.740   3.637  0.9222  0.0086  1.2471
  117ARG     CD 1027   5.461   6.606   3.558  0.6715  0.3308  0.2216
  117ARG    HD1 1028   5.537   6.629   3.636  0.8683  1.5150 -0.2837
  117ARG    HD2 1029   5.514   6.569   3.468  1.3669  0.2424  0.6490
  117ARG     NE 1030   5.371   6.503   3.618  0.2060  0.4732 -0.2225
  117ARG     HE 1031   5.359   6.500   3.718  1.3501  0.4181 -0.0632
  117ARG     CZ 1032   5.271   6.440   3.551  0.6702 -0.4856 -0.0404
  117ARG    NH1 1033   5.260   6.444   3.415 -0.2112 -0.2639  0.0267
  117ARG   HH11 1034   5.333   6.489   3.364  1.2595 -0.3384  1.8450
  117ARG   HH12 1035   5.169   6.428   3.377 -0.6312 -1.0584  1.2301
  117ARG    NH2 1036   5.161   6.412   3.627  0.2593  0.0067 -0.4422
  117ARG   HH21 1037   5.165   6.439   3.724 -0.8995 -0.6386 -0.1840
  117ARG   HH22 1038   5.077   6.365   3.602 -0.0991  0.1516  0.4052
  117ARG      C 1039   5.450   7.109   3.601 -0.7578  0.7406  0.0407
  117ARG      O 1040   5.481   7.122   3.719 -0.1210 -0.0554 -0.0236
  118LYS      N 1041   5.502   7.193   3.510 -0.8589  0.5207 -0.2215
  118LYS     HN 1042   5.484   7.168   3.415  0.0036 -0.5561 -0.1437
  118LYS     CA 1043   5.582   7.305   3.549 -0.1746 -0.0074 -0.0557
  118LYS     HA 1044   5.664   7.268   3.609  0.3037  1.3855  0.2290
  118LYS     CB 1045   5.640   7.366   3.420  0.3824 -0.6120 -0.0963
  118LYS    HB1 1046   5.548   7.383   3.361  0.2521 -1.3831 -0.1420
  118LYS    HB2 1047   5.703   7.286   3.376  1.5986 -0.1668  0.6935
  118LYS     CG 1048   5.736   7.485   3.431  0.1677 -0.4436 -0.0429
  118LYS    HG1 1049   5.822   7.451   3.492  0.0317 -2.3324 -0.7764
  118LYS    HG2 1050   5.688   7.576   3.471  1.4654  0.3443 -0.1501
  118LYS     CD 1051   5.769   7.531   3.289 -0.5515 -0.0093 -0.0754
  118LYS    HD1 1052   5.679   7.508   3.227 -0.1188 -0.0473 -0.7143
  118LYS    HD2 1053   5.836   7.460   3.235  0.2687  0.3547  0.4444
  118LYS     CE 1054   5.800   7.679   3.266 -0.3964  0.0131  0.2778
  118LYS    HE1 1055   5.904   7.686   3.302  0.0932 -0.8058 -0.8672
  118LYS    HE2 1056   5.735   7.742   3.330 -2.1710 -1.2350 -0.1358
  118LYS     NZ 1057   5.794   7.715   3.123  1.0664 -0.5932  0.0331
  118LYS    HZ1 1058   5.700   7.685   3.089  0.0063  0.5264  1.7040
  118LYS    HZ2 1059   5.872   7.679   3.063  0.2393 -1.4367 -0.5905
  118LYS    HZ3 1060   5.799   7.819   3.117  0.7999 -0.2698  2.8100
  118LYS      C 1061   5.503   7.400   3.633  0.0054  0.0399  0.0602
  118LYS      O 1062   5.545   7.444   3.740 -0.0196  0.4819 -0.1108
  119ARG      N 1063   5.378   7.430   3.594  0.1139 -0.1928 -0.4815
  119ARG     HN 1064   5.341   7.380   3.516  1.4508  0.0744 -1.3430
  119ARG     CA 1065   5.293   7.524   3.662  0.5009  0.2343 -0.5745
  119ARG     HA 1066   5.346   7.613   3.691  1.3616 -0.3660 -0.2027
  119ARG     CB 1067   5.168   7.557   3.579 -0.0861 -0.5793 -0.0463
  119ARG    HB1 1068   5.106   7.470   3.550  0.7325 -1.1462 -0.1499
  119ARG    HB2 1069   5.204   7.615   3.491 -0.5353 -0.1577  0.0388
  119ARG     CG 1070   5.064   7.657   3.631  0.6713  0.4223 -0.3904
  119ARG    HG1 1071   5.004   7.625   3.719 -0.1828  0.0405 -1.0868
  119ARG    HG2 1072   4.986   7.663   3.553  0.5420 -0.5699 -0.3626
  119ARG     CD 1073   5.118   7.799   3.646  0.8384  0.3229 -0.0239
  119ARG    HD1 1074   5.177   7.824   3.556  0.2396  1.4931 -0.1385
  119ARG    HD2 1075   5.169   7.788   3.744 -0.8335  0.1918  0.9195
  119ARG     NE 1076   5.004   7.895   3.658  0.6165  0.0045  0.4791
  119ARG     HE 1077   4.914   7.854   3.676  0.8243 -0.2981  0.8565
  119ARG     CZ 1078   5.012   8.031   3.661  0.0811  0.0578  0.0294
  119ARG    NH1 1079   5.129   8.101   3.668 -0.0813  0.3900 -0.5363
  119ARG   HH11 1080   5.218   8.058   3.681 -0.1518  0.5051  0.4181
  119ARG   HH12 1081   5.113   8.199   3.684 -0.5751  0.4161 -1.1251
  119ARG    NH2 1082   4.894   8.098   3.655  0.3460  0.4635 -1.0577
  119ARG   HH21 1083   4.820   8.052   3.607 -0.2123  0.1669  0.0243
  119ARG   HH22 1084   4.892   8.198   3.656 -0.1769  0.4756  0.2163
  119ARG      C 1085   5.241   7.470   3.790 -1.3278  0.8712 -0.9851
  119ARG      O 1086   5.226   7.530   3.896  0.6201 -0.4900  0.2165
  120THR      N 1087   5.215   7.338   3.793  0.2011  0.5303 -0.2195
  120THR     HN 1088   5.204   7.285   3.709 -0.0769  0.3974 -0.1063
  120THR     CA 1089   5.183   7.262   3.910  0.0882  0.5792 -0.2151
  120THR     HA 1090   5.090   7.305   3.946 -0.1423  0.4384 -0.6189
  120THR     CB 1091   5.159   7.117   3.880 -0.3408  0.4648  0.6013
  120THR     HB 1092   5.240   7.070   3.820 -0.3469  0.3092  0.7123
  120THR    OG1 1093   5.040   7.108   3.804 -0.4872  0.6764  0.8043
  120THR    HG1 1094   5.059   7.123   3.711 -0.1007  0.6132  0.8733
  120THR    CG2 1095   5.139   7.024   4.001 -0.0986 -0.2659  0.0965
  120THR   HG21 1096   5.088   6.930   3.969 -1.7259  0.5932 -0.0631
  120THR   HG22 1097   5.075   7.073   4.078  0.2724 -0.0399  0.2689
  120THR   HG23 1098   5.235   6.998   4.050 -0.4456 -0.3957  0.7296
  120THR      C 1099   5.289   7.266   4.015  0.2147 -0.6001 -0.2647
  120THR      O 1100   5.271   7.291   4.134  0.6024  0.1375 -0.3487
  121PHE      N 1101   5.418   7.254   3.981  0.3913  0.0542  0.1347
  121PHE     HN 1102   5.444   7.246   3.885 -0.6035 -1.2907 -0.0782
  121PHE     CA 1103   5.522   7.258   4.079  0.3535 -0.1045  0.1799
  121PHE     HA 1104   5.490   7.209   4.170  0.5670  0.3598  0.5124
  121PHE     CB 1105   5.650   7.197   4.020  0.3251  0.1642 -0.1600
  121PHE    HB1 1106   5.664   7.247   3.921  0.3172 -1.1899 -0.8949
  121PHE    HB2 1107   5.634   7.087   4.016  0.7276  0.0651  0.6019
  121PHE     CG 1108   5.774   7.228   4.096  0.1406  0.1365  0.1502
  121PHE    CD1 1109   5.870   7.316   4.050 -0.0176  0.2464  0.0368
  121PHE    HD1 1110   5.845   7.367   3.958 -0.6157  1.1205  0.6561
  121PHE    CE1 1111   5.994   7.324   4.107 -0.1448 -0.1311  0.3774
  121PHE    HE1 1112   6.067   7.390   4.062 -0.7042  0.6574  0.5969
  121PHE     CZ 1113   6.029   7.251   4.218  0.2654  0.0303  0.3575
  121PHE     HZ 1114   6.124   7.275   4.264  0.6918  1.1863 -0.9819
  121PHE    CD2 1115   5.804   7.155   4.209  0.1993 -0.2312 -0.1034
  121PHE    HD2 1116   5.740   7.079   4.250  0.5688 -0.4595  0.0534
  121PHE    CE2 1117   5.928   7.172   4.267  0.3332 -0.4859 -0.3167
  121PHE    HE2 1118   5.949   7.111   4.353  0.0662  0.6857  0.6275
  121PHE      C 1119   5.545   7.400   4.116 -0.5035  0.1626 -0.2607
  121PHE      O 1120   5.576   7.425   4.233 -0.1049  0.1607 -0.3632
  122ILE      N 1121   5.531   7.497   4.024 -0.0317 -0.1511 -0.6690
  122ILE     HN 1122   5.495   7.475   3.934 -0.8406  0.8125 -0.6144
  122ILE     CA 1123   5.543   7.635   4.060  0.3115 -0.3924  0.1996
  122ILE     HA 1124   5.638   7.652   4.109  0.1362  0.9069  0.1680
  122ILE     CB 1125   5.531   7.722   3.938 -0.0876 -0.6923  0.0264
  122ILE     HB 1126   5.473   7.666   3.860  0.0362 -0.3034 -0.3522
  122ILE    CG2 1127   5.482   7.867   3.951 -0.3673 -0.6971 -0.8065
  122ILE   HG21 1128   5.373   7.876   3.974 -0.2908 -0.8381 -0.3573
  122ILE   HG22 1129   5.512   7.933   3.868  1.7730  0.0374  0.3874
  122ILE   HG23 1130   5.544   7.912   4.031 -1.2267 -0.1615 -0.4039
  122ILE    CG1 1131   5.673   7.719   3.881  0.0849 -0.6643  0.4506
  122ILE   HG11 1132   5.711   7.615   3.880 -0.0177 -0.7042  0.6666
  122ILE   HG12 1133   5.737   7.775   3.952  0.6979  0.1867 -0.6909
  122ILE     CD 1134   5.688   7.780   3.741  0.4634 -0.2539  0.6662
  122ILE    HD1 1135   5.599   7.758   3.679  0.5952  0.8550  0.0367
  122ILE    HD2 1136   5.776   7.744   3.683 -0.0709  1.2603 -1.3219
  122ILE    HD3 1137   5.688   7.890   3.729 -0.8049 -0.3153 -0.3779
  122ILE      C 1138   5.446   7.684   4.162  0.3342  0.1172 -0.0212
  122ILE      O 1139   5.477   7.759   4.254  0.7953  0.1261 -0.1790
  123VAL      N 1140   5.316   7.654   4.149  0.2726  0.3831 -0.0338
  123VAL     HN 1141   5.289   7.592   4.075 -0.6371 -1.3448  1.5805
  123VAL     CA 1142   5.221   7.680   4.252  0.5486  0.9555  0.0802
  123VAL     HA 1143   5.236   7.785   4.272  0.2186  1.4249 -1.7360
  123VAL     CB 1144   5.078   7.671   4.204  0.4944  0.4738  0.3275
  123VAL     HB 1145   5.005   7.706   4.280 -0.9161  0.2974 -0.8806
  123VAL    CG1 1146   5.053   7.764   4.084 -0.4741 -0.1532  0.0254
  123VAL   HG11 1147   5.073   7.716   3.986  0.5195 -0.3321  0.2909
  123VAL   HG12 1148   5.116   7.853   4.103  0.2557 -0.4395 -0.9052
  123VAL   HG13 1149   4.946   7.793   4.078 -0.3928  0.4330  0.9279
  123VAL    CG2 1150   5.035   7.528   4.169  0.0927  0.6262  0.1994
  123VAL   HG21 1151   5.113   7.487   4.101  0.4994  0.6997  0.6119
  123VAL   HG22 1152   4.933   7.525   4.125 -0.6291  1.8570  1.6188
  123VAL   HG23 1153   5.027   7.458   4.254 -0.6333  0.2620 -0.1461
  123VAL      C 1154   5.241   7.610   4.381  0.4174  0.3506 -0.2201
  123VAL      O 1155   5.215   7.668   4.487  0.3935  0.0100 -0.0337
  124GLY      N 1156   5.289   7.484   4.383  0.3845  0.3316  0.6931
  124GLY     HN 1157   5.287   7.441   4.293 -0.4312  1.6543  0.0080
  124GLY     CA 1158   5.315   7.414   4.505  0.0164 -0.3578  0.3867
  124GLY    HA1 1159   5.349   7.314   4.482 -0.9602 -0.2927 -1.9288
  124GLY    HA2 1160   5.230   7.407   4.571  0.0073  0.7818  0.5411
  124GLY      C 1161   5.420   7.480   4.587 -0.1090  0.3434  0.0049
  124GLY      O 1162   5.410   7.500   4.708  0.4155 -0.1548  0.1356
  125VAL      N 1163   5.533   7.510   4.522 -0.0082  0.1124  0.0688
  125VAL     HN 1164   5.557   7.476   4.431 -1.0522 -1.0963  0.2028
  125VAL     CA 1165   5.639   7.584   4.584  0.1849 -0.1839  0.1006
  125VAL     HA 1166   5.662   7.539   4.679 -0.6018 -1.2270 -0.1665
  125VAL     CB 1167   5.758   7.585   4.492  0.0178  0.3354 -0.1206
  125VAL     HB 1168   5.728   7.630   4.395 -0.6860  0.9361  0.3523
  125VAL    CG1 1169   5.873   7.671   4.547 -0.1669  0.3331  0.2806
  125VAL   HG11 1170   5.965   7.665   4.484  0.7779  0.1666  1.6031
  125VAL   HG12 1171   5.892   7.636   4.651  0.3773 -0.0889  0.0504
  125VAL   HG13 1172   5.851   7.779   4.554  1.1853  0.6547  0.1522
  125VAL    CG2 1173   5.807   7.442   4.465 -0.2939  0.1888  0.0770
  125VAL   HG21 1174   5.804   7.377   4.555  0.9781 -0.4425 -0.2887
  125VAL   HG22 1175   5.912   7.442   4.428  0.2445  0.1196  1.5039
  125VAL   HG23 1176   5.747   7.390   4.387 -0.0366 -0.2628  0.1745
  125VAL      C 1177   5.608   7.724   4.627 -0.3645 -0.4252  0.5170
  125VAL      O 1178   5.650   7.764   4.735  0.4160  0.3435 -0.0406
  126ALA      N 1179   5.526   7.795   4.547 -0.1608 -0.2848  0.4278
  126ALA     HN 1180   5.500   7.769   4.454 -0.1920  0.6076  0.1730
  126ALA     CA 1181   5.470   7.922   4.581  0.2684 -0.0946  0.4223
  126ALA     HA 1182   5.544   8.000   4.595 -0.5687  0.9137 -0.4355
  126ALA     CB 1183   5.399   7.971   4.454 -0.4381  0.4262  1.0036
  126ALA    HB1 1184   5.328   8.055   4.468 -1.0693  0.1473 -0.2119
  126ALA    HB2 1185   5.342   7.881   4.423  0.1913  0.3487 -0.0571
  126ALA    HB3 1186   5.472   8.005   4.378 -0.4255 -0.5859  0.5349
  126ALA      C 1187   5.382   7.914   4.701 -0.5451  0.0405 -0.1584
  126ALA      O 1188   5.396   7.994   4.793 -0.2484  0.2220 -0.3594
  127LEU      N 1189   5.288   7.818   4.710 -0.2553 -0.2470 -0.1931
  127LEU     HN 1190   5.266   7.750   4.641 -1.5333  0.0757 -0.1617
  127LEU     CA 1191   5.208   7.800   4.828 -0.2505 -0.0595 -0.1638
  127LEU     HA 1192   5.174   7.902   4.844  1.3271  0.4692  0.2024
  127LEU     CB 1193   5.096   7.699   4.802 -0.0480 -0.1484 -0.7233
  127LEU    HB1 1194   5.132   7.601   4.765 -0.4017 -0.7606  0.4379
  127LEU    HB2 1195   5.025   7.740   4.727 -1.3630 -1.3774 -0.2520
  127LEU     CG 1196   5.019   7.654   4.928  0.3385  0.2758 -0.3318
  127LEU     HG 1197   5.086   7.606   5.002  1.2718  0.3358 -1.0924
  127LEU    CD1 1198   4.938   7.771   4.989 -0.1234 -0.1358 -0.1435
  127LEU   HD11 1199   4.902   7.737   5.088 -0.9465 -0.3035 -0.4871
  127LEU   HD12 1200   4.853   7.787   4.919  0.0164 -0.0258 -0.2920
  127LEU   HD13 1201   5.005   7.859   4.993 -0.7877  0.4919 -1.5392
  127LEU    CD2 1202   4.912   7.549   4.893  0.0495  0.4841 -0.0843
  127LEU   HD21 1203   4.823   7.557   4.959 -0.0455 -0.3916 -0.0859
  127LEU   HD22 1204   4.945   7.443   4.888 -0.3307  0.3926 -0.9551
  127LEU   HD23 1205   4.868   7.568   4.793 -1.2087 -1.8233 -0.0998
  127LEU      C 1206   5.291   7.762   4.945  0.0425 -0.0667 -0.3733
  127LEU      O 1207   5.276   7.811   5.057  0.0330 -0.1400 -0.3430
  128PHE      N 1208   5.393   7.674   4.933  0.1743  0.0234  0.0453
  128PHE     HN 1209   5.396   7.624   4.847 -0.3540 -0.1330  0.1098
  128PHE     CA 1210   5.486   7.649   5.039 -0.4898 -0.0456  0.6239
  128PHE     HA 1211   5.423   7.624   5.123 -1.0078  0.5337  0.4282
  128PHE     CB 1212   5.587   7.539   5.003 -0.3815  0.3117 -0.2080
  128PHE    HB1 1213   5.649   7.574   4.917 -0.3566  0.2863 -0.2008
  128PHE    HB2 1214   5.535   7.448   4.964 -0.3512  0.7186 -1.2891
  128PHE     CG 1215   5.676   7.487   5.109 -0.0807 -0.2612 -0.7238
  128PHE    CD1 1216   5.649   7.369   5.174  0.6135 -0.0749 -0.0493
  128PHE    HD1 1217   5.560   7.307   5.163 -0.3804  0.9137  1.5684
  128PHE    CE1 1218   5.724   7.330   5.283  0.3455 -0.2073  0.0921
  128PHE    HE1 1219   5.690   7.254   5.351 -1.1580  0.3560  0.0548
  128PHE     CZ 1220   5.846   7.391   5.300  0.0525  0.3659  0.1803
  128PHE     HZ 1221   5.907   7.356   5.382  0.1709  1.0599  0.4027
  128PHE    CD2 1222   5.802   7.543   5.121 -0.3145  0.0868  0.3141
  128PHE    HD2 1223   5.836   7.629   5.067 -0.2371 -0.1352  0.0075
  128PHE    CE2 1224   5.887   7.493   5.217  0.0643  0.2866  0.0876
  128PHE    HE2 1225   5.979   7.546   5.238 -0.0736  1.0318 -1.0453
  128PHE      C 1226   5.572   7.759   5.091  0.2385 -0.0860 -0.4324
  128PHE      O 1227   5.578   7.784   5.211  0.7089 -0.2990 -0.4057
  129THR      N 1228   5.638   7.828   4.996  0.2437  0.0789 -0.3119
  129THR     HN 1229   5.634   7.790   4.904 -1.5323  0.0172 -0.2838
  129THR     CA 1230   5.714   7.946   5.020  0.2212 -0.0696  0.5650
  129THR     HA 1231   5.792   7.915   5.089  0.8754 -0.6173 -0.3743
  129THR     CB 1232   5.772   8.006   4.895 -0.2269 -0.0128  0.3814
  129THR     HB 1233   5.698   8.049   4.824 -0.8975 -0.6235  0.6886
  129THR    OG1 1234   5.861   7.909   4.843  0.0153  0.3260  0.1544
  129THR    HG1 1235   5.802   7.852   4.792  0.7009 -0.7891  0.5314
  129THR    CG2 1236   5.856   8.130   4.932 -0.1015 -0.0526  0.2329
  129THR   HG21 1237   5.791   8.218   4.951  0.2257  0.3821 -0.5908
  129THR   HG22 1238   5.933   8.152   4.855 -0.3952  0.3951  0.0635
  129THR   HG23 1239   5.912   8.104   5.025  0.8969 -0.5438 -0.4678
  129THR      C 1240   5.637   8.052   5.090 -0.1204  0.3387 -0.3860
  129THR      O 1241   5.681   8.093   5.198 -0.4326 -0.4720  0.0662
  130ILE      N 1242   5.514   8.085   5.046 -0.4162  0.4741  0.4756
  130ILE     HN 1243   5.492   8.061   4.952  2.0181  0.1452 -0.1603
  130ILE     CA 1244   5.429   8.175   5.117  0.3875  1.0499  0.7476
  130ILE     HA 1245   5.486   8.266   5.129  1.0094  1.2297 -2.0895
  130ILE     CB 1246   5.313   8.231   5.040  0.4024  0.0916 -0.0125
  130ILE     HB 1247   5.349   8.262   4.939 -0.1299 -0.7004 -0.4747
  130ILE    CG2 1248   5.206   8.125   5.010  0.5883 -0.2285  0.4248
  130ILE   HG21 1249   5.130   8.173   4.945 -0.0537 -1.1889  0.4234
  130ILE   HG22 1250   5.153   8.090   5.101 -1.3752  0.3383 -0.3831
  130ILE   HG23 1251   5.245   8.038   4.952  0.4987  0.5939 -0.9640
  130ILE    CG1 1252   5.253   8.352   5.112  0.0886  0.0318 -0.1668
  130ILE   HG11 1253   5.200   8.328   5.207  0.0284  0.7514 -0.0050
  130ILE   HG12 1254   5.167   8.395   5.056  0.1673  1.0791  0.4441
  130ILE     CD 1255   5.352   8.465   5.136  0.4554 -0.3030 -0.0848
  130ILE    HD1 1256   5.389   8.508   5.040  0.8654 -0.2119  0.1052
  130ILE    HD2 1257   5.448   8.444   5.189  0.8546  0.6814 -0.3513
  130ILE    HD3 1258   5.300   8.544   5.194  1.7693 -0.1493  1.0060
  130ILE      C 1259   5.388   8.128   5.253 -0.7392 -0.1002  0.0666
  130ILE      O 1260   5.403   8.205   5.348  0.3562  0.1319 -0.2533
  131SER      N 1261   5.356   8.000   5.279 -0.4756 -0.1635  0.1008
  131SER     HN 1262   5.350   7.935   5.204 -2.3218 -0.7863  0.6835
  131SER     CA 1263   5.299   7.951   5.401 -0.1458 -0.2273  0.2338
  131SER     HA 1264   5.224   8.020   5.434 -0.3812 -0.6223  0.5523
  131SER     CB 1265   5.224   7.817   5.384  0.0987 -0.3881  0.3932
  131SER    HB1 1266   5.190   7.783   5.484 -0.6414 -0.4291  0.1436
  131SER    HB2 1267   5.290   7.739   5.342  0.2360 -0.0347 -0.0684
  131SER     OG 1268   5.111   7.821   5.298  0.5119 -0.0148 -0.1431
  131SER    HG1 1269   5.135   7.863   5.214 -1.2951  0.6107 -0.4333
  131SER      C 1270   5.399   7.938   5.510  0.2981  0.0903 -0.1246
  131SER      O 1271   5.362   7.938   5.628  0.1252 -0.8938 -0.1615
  132SER      N 1272   5.528   7.948   5.473  0.3152 -0.3503 -0.2030
  132SER     HN 1273   5.545   7.947   5.375  0.2613  0.0686 -0.2201
  132SER     CA 1274   5.635   7.952   5.567  0.2091 -0.1457 -0.0889
  132SER     HA 1275   5.618   7.874   5.640  0.9893 -0.6741 -0.4413
  132SER     CB 1276   5.771   7.923   5.501  0.2074 -0.4536  0.0386
  132SER    HB1 1277   5.839   7.912   5.589 -0.2566 -0.0291  0.4670
  132SER    HB2 1278   5.818   7.997   5.432  1.0780  0.2343  1.2766
  132SER     OG 1279   5.766   7.798   5.434  0.0237 -0.1027 -0.6194
  132SER    HG1 1280   5.682   7.799   5.388 -0.1690 -1.2936 -0.3625
  132SER      C 1281   5.655   8.084   5.634 -0.2502 -0.1036 -0.0267
  132SER      O 1282   5.702   8.094   5.748  0.3749 -0.2132 -0.2630
  133VAL      N 1283   5.615   8.192   5.565 -0.0399  0.0242  0.0513
  133VAL     HN 1284   5.589   8.189   5.469  0.9722  1.2000 -0.3007
  133VAL     CA 1285   5.598   8.323   5.618 -0.0933  0.0352  0.0010
  133VAL     HA 1286   5.693   8.342   5.666 -0.4451  0.2071  0.6589
  133VAL     CB 1287   5.570   8.422   5.509  0.0374 -0.1660 -0.2139
  133VAL     HB 1288   5.475   8.396   5.459 -0.0932 -1.6314  0.7028
  133VAL    CG1 1289   5.560   8.564   5.566  0.5487 -0.1588 -0.1353
  133VAL   HG11 1290   5.552   8.655   5.503 -1.4435 -0.4609 -0.4410
  133VAL   HG12 1291   5.630   8.588   5.649 -0.4675  1.2921  0.4005
  133VAL   HG13 1292   5.455   8.565   5.603  0.9010  0.0627  0.9270
  133VAL    CG2 1293   5.688   8.427   5.410  0.2558 -0.5931  0.0218
  133VAL   HG21 1294   5.701   8.337   5.346  0.0227 -0.4395 -0.2449
  133VAL   HG22 1295   5.784   8.452   5.460  0.6572 -0.2635 -0.8684
  133VAL   HG23 1296   5.672   8.516   5.345 -0.7638 -0.8940 -0.1614
  133VAL      C 1297   5.496   8.328   5.727  0.0855 -0.4341  0.1882
  133VAL      O 1298   5.520   8.396   5.826  0.3510  0.4707 -0.4690
  134LEU      N 1299   5.383   8.259   5.705  0.0398 -0.2809 -0.0571
  134LEU     HN 1300   5.381   8.210   5.618 -0.7211  0.2736 -0.3746
  134LEU     CA 1301   5.285   8.231   5.806  0.0475  0.0519  0.0398
  134LEU     HA 1302   5.253   8.331   5.835  0.7755  0.5991 -0.9162
  134LEU     CB 1303   5.156   8.173   5.745  0.1169 -0.0817  0.0249
  134LEU    HB1 1304   5.167   8.069   5.708 -0.2905 -0.3714  0.6800
  134LEU    HB2 1305   5.141   8.234   5.654  0.7977 -0.9047 -0.6677
  134LEU     CG 1306   5.022   8.178   5.820 -0.2241  0.3415 -0.6064
  134LEU     HG 1307   5.043   8.146   5.924 -0.3806  0.9238 -0.3880
  134LEU    CD1 1308   4.970   8.322   5.838 -0.3369  0.2198  0.0642
  134LEU   HD11 1309   4.932   8.357   5.740 -1.3969 -1.5322 -0.2437
  134LEU   HD12 1310   5.061   8.380   5.865  0.9698 -1.6345  0.0558
  134LEU   HD13 1311   4.903   8.339   5.925 -1.1461 -0.0937 -0.4833
  134LEU    CD2 1312   4.905   8.090   5.772  0.1084 -0.3971 -0.0912
  134LEU   HD21 1313   4.856   8.145   5.689 -0.2504  0.0421  0.3976
  134LEU   HD22 1314   4.828   8.092   5.852  0.0252 -0.6526 -0.1611
  134LEU   HD23 1315   4.932   7.987   5.742 -1.3872 -0.8506 -0.0332
  134LEU      C 1316   5.333   8.157   5.926 -0.4421 -0.5378 -0.1236
  134LEU      O 1317   5.289   8.188   6.037  0.1305  0.1468 -0.0767
  135CYS      N 1318   5.428   8.064   5.908 -0.5146 -0.6660  0.1480
  135CYS     HN 1319   5.456   8.051   5.813 -1.2725  2.4005 -0.7205
  135CYS     CA 1320   5.481   7.982   6.013 -0.3930 -0.4521  0.2566
  135CYS     HA 1321   5.407   7.945   6.082 -0.0433 -1.0201  0.3413
  135CYS     CB 1322   5.540   7.855   5.949  0.9503  0.2577  0.0104
  135CYS    HB1 1323   5.623   7.885   5.882  0.2973  1.2779 -0.3968
  135CYS    HB2 1324   5.467   7.803   5.883  0.4741 -0.7026  1.2233
  135CYS     SG 1325   5.587   7.728   6.070 -0.0626 -0.3389 -0.1960
  135CYS    HG1 1326   5.699   7.780   6.118  0.1531  0.5022 -1.4965
  135CYS      C 1327   5.577   8.070   6.085  0.4520 -0.7029 -0.5227
  135CYS      O 1328   5.577   8.082   6.208  0.3748 -0.0478 -0.5780
  136ALA      N 1329   5.661   8.150   6.017  0.0229  0.0825 -0.1525
  136ALA     HN 1330   5.669   8.137   5.919 -0.6505  0.4510 -0.2721
  136ALA     CA 1331   5.754   8.237   6.082  0.0523  0.0447 -0.1422
  136ALA     HA 1332   5.800   8.185   6.165 -0.7922 -1.4560 -0.5541
  136ALA     CB 1333   5.854   8.273   5.971  0.6273 -0.1296  0.3115
  136ALA    HB1 1334   5.801   8.327   5.890  0.8382  0.6266  0.6582
  136ALA    HB2 1335   5.892   8.180   5.923 -0.8479 -0.4097 -0.4113
  136ALA    HB3 1336   5.933   8.339   6.014 -0.2772  0.5589  0.9989
  136ALA      C 1337   5.693   8.359   6.143  0.0715  0.1079 -0.2512
  136ALA      O 1338   5.757   8.413   6.233  0.1878 -0.7418  0.1862
  137VAL      N 1339   5.568   8.395   6.108 -0.0206 -0.3081 -0.3583
  137VAL     HN 1340   5.531   8.363   6.021  0.0790  0.4025 -0.6813
  137VAL     CA 1341   5.501   8.501   6.176  0.3646 -0.4623  0.2718
  137VAL     HA 1342   5.564   8.553   6.247  0.6400 -0.0917 -0.2346
  137VAL     CB 1343   5.472   8.613   6.081 -0.1267 -0.5919  0.2639
  137VAL     HB 1344   5.556   8.601   6.010 -0.4342  0.8171 -0.4301
  137VAL    CG1 1345   5.347   8.596   5.992  0.2547  0.0233 -0.4104
  137VAL   HG11 1346   5.329   8.490   5.965  0.9398 -0.1440 -0.2539
  137VAL   HG12 1347   5.351   8.650   5.895  0.8884 -0.5726 -0.7276
  137VAL   HG13 1348   5.259   8.630   6.051 -0.5242 -1.1836 -0.8023
  137VAL    CG2 1349   5.486   8.754   6.142 -0.5847 -0.0699 -0.7815
  137VAL   HG21 1350   5.566   8.748   6.218 -0.6518  0.7493 -0.6232
  137VAL   HG22 1351   5.388   8.776   6.188  0.2604 -0.1161  1.2745
  137VAL   HG23 1352   5.517   8.830   6.066 -0.0301  0.6306  0.1083
  137VAL      C 1353   5.378   8.457   6.248 -0.4864  0.0946 -0.7793
  137VAL      O 1354   5.294   8.538   6.288 -0.6969 -0.2567 -0.4908
  138ALA      N 1355   5.367   8.328   6.284  0.0645  0.2508  0.0058
  138ALA     HN 1356   5.434   8.260   6.256  0.9918  1.3034 -0.4654
  138ALA     CA 1357   5.257   8.286   6.366  0.0621 -0.1701 -0.2064
  138ALA     HA 1358   5.167   8.314   6.313 -0.1609 -0.4446  0.0241
  138ALA     CB 1359   5.251   8.133   6.366  0.6156 -0.1959 -0.2937
  138ALA    HB1 1360   5.164   8.093   6.422 -0.0995  1.3957 -0.1690
  138ALA    HB2 1361   5.349   8.097   6.403  0.3234  1.2634  2.3765
  138ALA    HB3 1362   5.238   8.097   6.261 -0.6975  0.1454 -0.2815
  138ALA      C 1363   5.250   8.341   6.504 -0.3189  0.5516 -0.4955
  138ALA      O 1364   5.352   8.355   6.572 -0.2399 -0.4147 -0.3792
  139TRP      N 1365   5.127   8.359   6.554 -0.2220 -0.1696  0.0526
  139TRP     HN 1366   5.045   8.332   6.503 -0.1703 -0.9287  0.3502
  139TRP     CA 1367   5.105   8.428   6.677  0.1581  0.0213  0.0158
  139TRP     HA 1368   5.202   8.437   6.723  1.3233 -1.2514 -1.9140
  139TRP     CB 1369   5.048   8.569   6.655  0.1501  0.0414  0.1715
  139TRP    HB1 1370   5.120   8.607   6.579 -0.5541  0.0382 -0.5227
  139TRP    HB2 1371   5.046   8.618   6.754 -0.3944 -0.8967  0.6527
  139TRP     CG 1372   4.911   8.582   6.598 -0.0392 -0.6199  0.4589
  139TRP    CD1 1373   4.791   8.592   6.663 -0.2222  1.0671 -0.0320
  139TRP    HD1 1374   4.785   8.556   6.764  0.5162 -1.3211 -0.7094
  139TRP    NE1 1375   4.688   8.608   6.574 -0.3535  0.3018 -0.0319
  139TRP    HE1 1376   4.593   8.599   6.597 -0.0586 -0.7621  0.9578
  139TRP    CE2 1377   4.745   8.630   6.452  0.5388  0.1531  0.3470
  139TRP    CD2 1378   4.883   8.619   6.462  0.5010 -0.2416  0.4455
  139TRP    CE3 1379   4.968   8.643   6.359  0.4894 -0.4060  0.4004
  139TRP    HE3 1380   5.075   8.640   6.373  0.3938  0.9528  2.0523
  139TRP    CZ3 1381   4.906   8.687   6.244 -0.0755 -0.7465  0.5690
  139TRP    HZ3 1382   4.959   8.726   6.158 -0.6847  0.8108  0.8411
  139TRP    CZ2 1383   4.685   8.674   6.338  0.3123 -0.5970  0.1638
  139TRP    HZ2 1384   4.578   8.683   6.324  0.3247 -1.0373 -0.2493
  139TRP    CH2 1385   4.769   8.701   6.233  0.0446  0.2091  0.1430
  139TRP    HH2 1386   4.728   8.728   6.137 -0.8084 -1.4833 -0.0385
  139TRP      C 1387   5.022   8.355   6.777  0.2259 -0.3611 -0.2029
  139TRP      O 1388   4.990   8.404   6.885 -0.3867 -0.1761 -0.4601
  140ASP      N 1389   4.985   8.232   6.736  0.5602 -0.4542 -0.2326
  140ASP     HN 1390   4.999   8.197   6.644  0.7555 -1.5873  0.2005
  140ASP     CA 1391   4.909   8.138   6.811 -0.0139  0.1803  0.0067
  140ASP     HA 1392   4.949   8.132   6.911  0.2366  0.0330 -0.0990
  140ASP     CB 1393   4.763   8.181   6.838 -0.0677  0.2613 -0.3978
  140ASP    HB1 1394   4.757   8.288   6.868  0.8991  0.1467  0.3295
  140ASP    HB2 1395   4.717   8.135   6.928 -0.3474  1.8852  0.3597
  140ASP     CG 1396   4.660   8.180   6.727 -0.2827  0.3042 -0.2004
  140ASP    OD1 1397   4.539   8.196   6.760 -0.2242  0.0110  0.1658
  140ASP    OD2 1398   4.696   8.173   6.606 -0.0654 -0.6894 -0.0964
  140ASP      C 1399   4.916   8.003   6.748 -0.4705  0.3000 -0.3161
  140ASP      O 1400   4.974   7.986   6.640  0.3651 -0.0928  0.1706
  141GLU      N 1401   4.852   7.906   6.816  0.2010  0.1429  0.1143
  141GLU     HN 1402   4.801   7.918   6.900 -0.4924 -0.9686 -0.1090
  141GLU     CA 1403   4.844   7.770   6.772 -0.5169  0.2629 -0.1431
  141GLU     HA 1404   4.944   7.731   6.768 -0.5212  0.2878 -1.3531
  141GLU     CB 1405   4.772   7.684   6.877 -0.0055  0.1214  0.0995
  141GLU    HB1 1406   4.781   7.580   6.839 -0.4304  0.6867 -1.7472
  141GLU    HB2 1407   4.663   7.710   6.875 -0.0958 -0.0617  1.3547
  141GLU     CG 1408   4.820   7.702   7.021  0.2921 -0.0951  0.0275
  141GLU    HG1 1409   4.930   7.717   7.018  0.2374  0.2798 -0.3139
  141GLU    HG2 1410   4.815   7.606   7.077 -0.1514 -1.0632 -1.5358
  141GLU     CD 1411   4.748   7.811   7.099 -0.3675 -0.2324 -0.3719
  141GLU    OE1 1412   4.743   7.932   7.065 -0.4176 -0.1375 -0.0422
  141GLU    OE2 1413   4.695   7.774   7.208  0.1252  0.9043  0.2882
  141GLU      C 1414   4.773   7.753   6.642 -0.4009 -0.4145 -0.1222
  141GLU      O 1415   4.811   7.670   6.559 -0.3718 -0.1909 -0.3322
  142ALA      N 1416   4.663   7.827   6.619 -0.2746 -0.1752  0.0580
  142ALA     HN 1417   4.638   7.887   6.695  0.8898 -0.1138  0.4459
  142ALA     CA 1418   4.591   7.831   6.496  0.0211  0.0582 -0.1096
  142ALA     HA 1419   4.558   7.732   6.469 -0.4766  0.2397 -0.1762
  142ALA     CB 1420   4.462   7.914   6.503  0.0014  0.0160  0.0103
  142ALA    HB1 1421   4.489   8.019   6.527 -1.1475  0.1292  1.0076
  142ALA    HB2 1422   4.399   7.864   6.580  0.5977  0.5531  0.8854
  142ALA    HB3 1423   4.409   7.909   6.406 -0.0256  0.0391  0.0235
  142ALA      C 1424   4.673   7.883   6.383 -0.1569  0.6456  0.0252
  142ALA      O 1425   4.669   7.827   6.273 -0.4257 -0.0938  0.3957
  143THR      N 1426   4.744   7.997   6.397  0.5759  0.1660  0.3623
  143THR     HN 1427   4.740   8.044   6.484  0.4687 -1.3943  1.2817
  143THR     CA 1428   4.809   8.054   6.283 -0.5769  0.0494 -0.3931
  143THR     HA 1429   4.744   8.065   6.198  0.4245  0.8574 -1.0968
  143THR     CB 1430   4.854   8.197   6.297  0.3193 -0.2471 -0.1178
  143THR     HB 1431   4.934   8.220   6.223  0.7612 -0.5456  0.2558
  143THR    OG1 1432   4.896   8.235   6.427 -0.4214  0.4581 -0.0671
  143THR    HG1 1433   4.820   8.216   6.483 -0.3125 -0.1772 -0.1152
  143THR    CG2 1434   4.731   8.283   6.263  0.1307 -0.4245  0.1084
  143THR   HG21 1435   4.642   8.252   6.321  0.3039  0.6436  1.0193
  143THR   HG22 1436   4.709   8.282   6.154  0.8928  0.1325 -0.0666
  143THR   HG23 1437   4.751   8.390   6.287 -0.1474 -0.1482 -0.7976
  143THR      C 1438   4.923   7.970   6.240 -0.6506 -0.2927  0.0653
  143THR      O 1439   4.944   7.956   6.119  0.0234  0.3193  0.0979
  144LEU      N 1440   4.985   7.909   6.343  0.2188  0.0552 -0.2326
  144LEU     HN 1441   4.967   7.927   6.439 -0.2532 -0.0554 -0.2986
  144LEU     CA 1442   5.086   7.811   6.314 -0.2878 -0.5492 -0.0060
  144LEU     HA 1443   5.164   7.855   6.254  0.1473  0.5178  1.2437
  144LEU     CB 1444   5.163   7.785   6.444 -0.0028  0.0594 -0.0465
  144LEU    HB1 1445   5.091   7.769   6.527  0.1354  0.5436  0.1747
  144LEU    HB2 1446   5.212   7.877   6.482 -0.3163 -0.1425  0.9039
  144LEU     CG 1447   5.262   7.667   6.437  0.2173  0.2721 -0.6093
  144LEU     HG 1448   5.216   7.579   6.388  0.4306  0.4014 -1.0506
  144LEU    CD1 1449   5.388   7.690   6.352  0.5156  0.1196 -0.2111
  144LEU   HD11 1450   5.355   7.716   6.250  0.7308 -0.8307 -0.5502
  144LEU   HD12 1451   5.437   7.590   6.342 -0.0108 -0.1559 -0.0971
  144LEU   HD13 1452   5.461   7.762   6.395  0.2824  0.6228 -0.6402
  144LEU    CD2 1453   5.292   7.622   6.581 -0.4743  0.2027 -0.4779
  144LEU   HD21 1454   5.350   7.703   6.631  0.5701 -0.9906  0.3616
  144LEU   HD22 1455   5.354   7.531   6.569 -1.5756 -0.6395 -0.0864
  144LEU   HD23 1456   5.205   7.607   6.648  0.3505 -0.0618  0.5881
  144LEU      C 1457   5.031   7.687   6.252 -0.4804 -0.2951 -0.3506
  144LEU      O 1458   5.089   7.640   6.155  0.3585 -0.6794  0.3134
  145VAL      N 1459   4.920   7.634   6.307 -0.2771 -0.1412  0.2207
  145VAL     HN 1460   4.874   7.669   6.388  0.6881 -0.1487  0.8076
  145VAL     CA 1461   4.864   7.515   6.251 -0.0276 -0.1591  0.0152
  145VAL     HA 1462   4.950   7.449   6.245  0.6312  0.4299  1.6951
  145VAL     CB 1463   4.757   7.461   6.341 -0.2507  0.0889 -0.1065
  145VAL     HB 1464   4.696   7.544   6.383 -0.1441  0.0761  0.0686
  145VAL    CG1 1465   4.658   7.361   6.279 -0.5444 -0.2729  0.9192
  145VAL   HG11 1466   4.583   7.320   6.350 -0.3712 -0.5283  0.9554
  145VAL   HG12 1467   4.707   7.276   6.227  1.0948 -0.0154  1.8989
  145VAL   HG13 1468   4.604   7.416   6.200  0.4922 -0.1281  0.2789
  145VAL    CG2 1469   4.818   7.392   6.464  0.3657  0.6753 -0.0732
  145VAL   HG21 1470   4.751   7.405   6.552 -0.6059  1.9619 -0.9255
  145VAL   HG22 1471   4.910   7.450   6.488 -0.7199  2.7119 -0.3676
  145VAL   HG23 1472   4.859   7.291   6.444 -0.3250  0.3549  0.0814
  145VAL      C 1473   4.812   7.530   6.112 -0.2261 -0.1527  0.0958
  145VAL      O 1474   4.841   7.455   6.019 -0.2797 -0.2743  0.1793
  146ILE      N 1475   4.758   7.649   6.082  0.0678  0.0710  0.4613
  146ILE     HN 1476   4.740   7.720   6.150  0.3683  0.7917 -0.1852
  146ILE     CA 1477   4.712   7.678   5.950  0.4077  0.0526  0.3393
  146ILE     HA 1478   4.648   7.603   5.907 -0.9556  1.6440 -0.6892
  146ILE     CB 1479   4.615   7.793   5.949 -0.1693 -0.4273  0.5485
  146ILE     HB 1480   4.664   7.875   6.005  1.0216 -1.2417  0.7767
  146ILE    CG2 1481   4.582   7.843   5.807 -0.2833 -1.0419  0.3551
  146ILE   HG21 1482   4.486   7.896   5.794 -0.0436 -0.9524 -1.7954
  146ILE   HG22 1483   4.591   7.759   5.735  0.2292 -0.3084 -0.4653
  146ILE   HG23 1484   4.662   7.916   5.785  0.0651 -1.2825  0.7916
  146ILE    CG1 1485   4.484   7.773   6.027 -0.0076 -0.2655  0.8634
  146ILE   HG11 1486   4.502   7.706   6.114  0.4518 -0.2378  0.7895
  146ILE   HG12 1487   4.415   7.712   5.964  1.1987 -0.2822 -0.5368
  146ILE     CD 1488   4.416   7.903   6.068  0.3906  0.2877 -0.1749
  146ILE    HD1 1489   4.431   7.977   5.986 -0.5892 -1.4861 -2.1671
  146ILE    HD2 1490   4.446   7.939   6.168  0.2665 -1.5738  0.5986
  146ILE    HD3 1491   4.305   7.893   6.070  0.3765  0.2538 -0.7583
  146ILE      C 1492   4.820   7.697   5.850 -0.1212 -0.2536 -0.3020
  146ILE      O 1493   4.812   7.653   5.736 -0.5652  0.3150 -0.4963
  147ALA      N 1494   4.935   7.748   5.897  0.2090 -0.6786 -0.6416
  147ALA     HN 1495   4.942   7.783   5.990  0.2955 -0.2254 -0.8136
  147ALA     CA 1496   5.055   7.752   5.818  0.3567  0.2223 -0.4012
  147ALA     HA 1497   5.047   7.804   5.724 -0.6071  0.2070 -0.3477
  147ALA     CB 1498   5.167   7.813   5.903 -0.4530  0.0820  0.8165
  147ALA    HB1 1499   5.267   7.820   5.854 -0.3126 -0.8018  0.9351
  147ALA    HB2 1500   5.195   7.754   5.993  1.9140 -0.8998 -0.3709
  147ALA    HB3 1501   5.130   7.913   5.933  0.0426 -0.0390  1.9402
  147ALA      C 1502   5.109   7.616   5.787  0.3182  0.0267  0.3573
  147ALA      O 1503   5.136   7.589   5.670 -1.0312  0.1827 -0.0280
  148ARG      N 1504   5.106   7.521   5.882 -0.5935 -0.4212 -0.0974
  148ARG     HN 1505   5.060   7.533   5.970 -1.3995  1.0358 -0.6462
  148ARG     CA 1506   5.163   7.393   5.855 -0.2862 -0.2089 -0.4694
  148ARG     HA 1507   5.259   7.409   5.808  0.1405 -1.0439  0.0643
  148ARG     CB 1508   5.185   7.307   5.981 -0.3315  0.2148 -0.1716
  148ARG    HB1 1509   5.230   7.208   5.960  1.0719  0.8831 -0.5846
  148ARG    HB2 1510   5.091   7.287   6.037  0.1014 -1.8499 -0.0424
  148ARG     CG 1511   5.283   7.370   6.080  0.3621 -0.6493 -0.2942
  148ARG    HG1 1512   5.290   7.297   6.164 -0.6342  0.3417  0.7142
  148ARG    HG2 1513   5.235   7.456   6.130  0.0602 -1.3111  0.6055
  148ARG     CD 1514   5.421   7.411   6.026  0.2207  0.3641  0.0877
  148ARG    HD1 1515   5.478   7.453   6.112 -0.0953  1.3030 -0.1367
  148ARG    HD2 1516   5.416   7.500   5.960  0.6632  0.9492  0.8029
  148ARG     NE 1517   5.480   7.287   5.970 -0.2103  0.4270 -0.5195
  148ARG     HE 1518   5.466   7.204   6.024 -0.4373  0.1337 -1.0093
  148ARG     CZ 1519   5.593   7.287   5.894  0.0362 -0.5414 -0.1807
  148ARG    NH1 1520   5.641   7.396   5.827  0.0291 -0.1360  0.4606
  148ARG   HH11 1521   5.723   7.396   5.770 -0.7914  1.4912 -0.9094
  148ARG   HH12 1522   5.578   7.472   5.808 -0.5880 -0.9268 -0.9546
  148ARG    NH2 1523   5.662   7.173   5.866  0.2305 -0.5220  0.2120
  148ARG   HH21 1524   5.626   7.088   5.904 -0.9682  0.4988  1.5741
  148ARG   HH22 1525   5.729   7.189   5.794 -0.2663  0.2043 -0.1107
  148ARG      C 1526   5.079   7.305   5.768 -0.5442 -0.2923 -0.1358
  148ARG      O 1527   5.132   7.238   5.680  0.2390  0.1955 -0.0479
  149LEU      N 1528   4.945   7.311   5.780 -0.4824  0.6445  0.2615
  149LEU     HN 1529   4.904   7.382   5.837  0.8638  0.8916  0.9919
  149LEU     CA 1530   4.861   7.245   5.684 -0.0651  0.0492  0.2996
  149LEU     HA 1531   4.868   7.137   5.683 -0.9671 -0.0337  0.9643
  149LEU     CB 1532   4.715   7.278   5.717 -0.0803  0.3952 -0.1104
  149LEU    HB1 1533   4.639   7.243   5.643 -0.4813  0.5297  0.2335
  149LEU    HB2 1534   4.708   7.389   5.715 -0.0832  0.3930 -0.5696
  149LEU     CG 1535   4.669   7.227   5.854  0.1716 -0.2565 -0.2623
  149LEU     HG 1536   4.744   7.265   5.927  0.1804  0.5631 -0.6761
  149LEU    CD1 1537   4.544   7.304   5.901  0.1073 -0.5292  0.0158
  149LEU   HD11 1538   4.499   7.255   5.990  0.3366 -1.1257 -0.1788
  149LEU   HD12 1539   4.465   7.303   5.823 -0.9533  1.8891  0.8585
  149LEU   HD13 1540   4.568   7.412   5.898  1.6408 -0.8102  0.2370
  149LEU    CD2 1541   4.631   7.078   5.856 -0.3446 -0.1272  0.7799
  149LEU   HD21 1542   4.619   7.052   5.964 -0.6823  0.4995  0.9004
  149LEU   HD22 1543   4.715   7.018   5.817 -0.0171  0.3531  0.7354
  149LEU   HD23 1544   4.547   7.046   5.790  0.4615 -0.1557 -0.2825
  149LEU      C 1545   4.874   7.306   5.549  0.2615 -0.0138  0.3008
  149LEU      O 1546   4.860   7.239   5.447 -0.2794 -0.3343  0.5766
  150SER      N 1547   4.898   7.437   5.530 -0.4199  0.1297  0.3693
  150SER     HN 1548   4.913   7.497   5.608  0.2834  0.2126  0.1857
  150SER     CA 1549   4.915   7.492   5.399  0.2111 -0.6113  0.1193
  150SER     HA 1550   4.833   7.459   5.337  0.0190  0.4260 -0.2270
  150SER     CB 1551   4.910   7.646   5.412  0.5160 -0.6585  0.8947
  150SER    HB1 1552   4.911   7.700   5.315  1.3237 -0.6903  0.8726
  150SER    HB2 1553   4.989   7.692   5.475 -0.6406 -0.1268  2.0456
  150SER     OG 1554   4.784   7.683   5.466  0.2621 -0.0876 -0.0513
  150SER    HG1 1555   4.799   7.685   5.561 -0.6662 -0.4584  0.1190
  150SER      C 1556   5.042   7.465   5.327  0.2542  0.5345 -0.2730
  150SER      O 1557   5.044   7.429   5.209 -1.0902  0.1174 -0.2075
  151GLN      N 1558   5.149   7.448   5.406 -0.1281 -0.2208  0.1008
  151GLN     HN 1559   5.146   7.465   5.504 -0.2594 -0.3950  0.1269
  151GLN     CA 1560   5.272   7.396   5.355 -0.1125  0.2955 -0.4069
  151GLN     HA 1561   5.295   7.449   5.263 -1.0805  0.3364 -0.6479
  151GLN     CB 1562   5.393   7.414   5.449  0.1698 -0.4808 -0.6056
  151GLN    HB1 1563   5.489   7.367   5.418  0.9211 -1.2443  2.3074
  151GLN    HB2 1564   5.369   7.368   5.547 -0.1574  1.0893  0.1153
  151GLN     CG 1565   5.436   7.558   5.478  0.4679 -0.6229 -0.3272
  151GLN    HG1 1566   5.351   7.614   5.522  1.0581 -0.1363  0.2233
  151GLN    HG2 1567   5.473   7.613   5.389  1.2585 -0.5254  0.0409
  151GLN     CD 1568   5.546   7.564   5.583  0.2228  0.0349 -0.0937
  151GLN    OE1 1569   5.525   7.598   5.699 -0.6250  0.1237 -0.2609
  151GLN    NE2 1570   5.672   7.541   5.538  0.3540 -0.2034  0.3763
  151GLN   HE21 1571   5.749   7.533   5.601  0.4815 -1.4158  0.1003
  151GLN   HE22 1572   5.690   7.527   5.440 -1.2577  0.7211 -0.1309
  151GLN      C 1573   5.266   7.254   5.309  0.2487  0.0923  0.1469
  151GLN      O 1574   5.328   7.215   5.210 -0.1615  0.5420 -0.2982
  152GLY      N 1575   5.186   7.172   5.379  0.3339  0.0612  0.2108
  152GLY     HN 1576   5.130   7.201   5.456 -0.7371  0.4456 -0.6624
  152GLY     CA 1577   5.145   7.039   5.346  0.3271  0.2645 -0.6440
  152GLY    HA1 1578   5.057   7.022   5.406  1.0837 -0.7922  0.2236
  152GLY    HA2 1579   5.224   6.970   5.368 -0.0565 -0.8200 -2.2849
  152GLY      C 1580   5.096   7.017   5.207 -0.2859 -0.2805 -0.3551
  152GLY      O 1581   5.144   6.933   5.131 -0.3417  0.0846 -0.8049
  153VAL      N 1582   4.995   7.097   5.170  0.2492  0.3475 -0.5051
  153VAL     HN 1583   4.953   7.157   5.238 -0.2245 -0.5151  0.0015
  153VAL     CA 1584   4.938   7.109   5.039 -0.3134  0.4666 -0.2590
  153VAL     HA 1585   4.897   7.014   5.007 -0.1866 -0.0984  1.1055
  153VAL     CB 1586   4.815   7.194   5.037 -0.6698 -0.0370 -0.1704
  153VAL     HB 1587   4.844   7.300   5.054 -0.2841 -0.2857  0.8837
  153VAL    CG1 1588   4.746   7.192   4.900 -0.0506 -0.4463 -0.4803
  153VAL   HG11 1589   4.816   7.237   4.826  0.4656 -0.2888  0.0900
  153VAL   HG12 1590   4.653   7.252   4.907 -0.4187 -0.9225 -1.0790
  153VAL   HG13 1591   4.735   7.086   4.867 -0.2143 -0.5889  0.0140
  153VAL    CG2 1592   4.721   7.149   5.150 -0.1268  0.0263  0.3217
  153VAL   HG21 1593   4.629   7.212   5.139  0.1730  0.3707 -0.3536
  153VAL   HG22 1594   4.756   7.171   5.253 -1.6425  1.3394  0.6392
  153VAL   HG23 1595   4.693   7.041   5.152  1.1497 -0.3318  0.6136
  153VAL      C 1596   5.032   7.143   4.928 -0.6494  0.3616 -0.5759
  153VAL      O 1597   5.026   7.083   4.820 -0.5702  0.7013 -0.7707
  154GLY      N 1598   5.117   7.245   4.946 -0.2026 -0.0939 -0.0289
  154GLY     HN 1599   5.136   7.285   5.035  1.0087 -0.0449 -0.2694
  154GLY     CA 1600   5.213   7.284   4.847 -0.1041 -0.0327  0.0921
  154GLY    HA1 1601   5.258   7.374   4.887  0.2910 -0.1345 -0.1191
  154GLY    HA2 1602   5.153   7.308   4.761  0.8684 -0.3851 -0.7171
  154GLY      C 1603   5.320   7.182   4.829  0.1542  0.2168  0.2103
  154GLY      O 1604   5.363   7.155   4.717 -0.6572  0.3433 -0.1485
  155SER      N 1605   5.361   7.115   4.938  0.3540 -0.3376 -0.1982
  155SER     HN 1606   5.341   7.141   5.032  0.2170 -1.3171  0.0667
  155SER     CA 1607   5.449   7.003   4.924  0.2633 -0.3692 -0.5249
  155SER     HA 1608   5.539   7.027   4.869 -0.0689  1.1912 -0.4801
  155SER     CB 1609   5.514   6.963   5.057 -0.3904 -0.1301 -0.1213
  155SER    HB1 1610   5.442   6.919   5.129  0.8020 -0.9511  0.6666
  155SER    HB2 1611   5.547   7.057   5.106  0.9096 -0.1528 -0.8455
  155SER     OG 1612   5.611   6.862   5.035 -0.0412  0.1062  0.2925
  155SER    HG1 1613   5.645   6.844   5.124 -0.3937 -0.3153  0.3473
  155SER      C 1614   5.395   6.883   4.853 -0.3713 -0.5642  0.2595
  155SER      O 1615   5.455   6.827   4.762 -0.4585 -0.1818 -0.0371
  156ALA      N 1616   5.272   6.836   4.879 -0.5864 -0.1043  0.0869
  156ALA     HN 1617   5.200   6.874   4.936 -0.2591  0.2261  0.2857
  156ALA     CA 1618   5.221   6.727   4.802 -0.4118 -0.1833  0.0835
  156ALA     HA 1619   5.278   6.636   4.811 -0.4295 -0.1620  0.4279
  156ALA     CB 1620   5.078   6.696   4.850 -0.9439  0.0918 -1.2395
  156ALA    HB1 1621   5.068   6.716   4.959  0.6742 -0.5952 -0.9128
  156ALA    HB2 1622   5.047   6.592   4.823  0.2822 -0.2676 -1.3702
  156ALA    HB3 1623   5.003   6.760   4.798 -1.0503  0.3864 -0.7422
  156ALA      C 1624   5.206   6.755   4.657  0.3478 -0.2668 -0.0170
  156ALA      O 1625   5.221   6.667   4.572 -0.5384 -0.2394 -0.2240
  157ILE      N 1626   5.186   6.880   4.611  0.1233 -0.2789  0.0489
  157ILE     HN 1627   5.198   6.955   4.675  0.2036 -0.1785 -0.0846
  157ILE     CA 1628   5.159   6.913   4.474 -0.1518 -0.5075  0.0479
  157ILE     HA 1629   5.121   6.823   4.426 -0.5341 -0.2761 -0.0916
  157ILE     CB 1630   5.055   7.020   4.461  0.5308  0.2058  0.3280
  157ILE     HB 1631   5.049   7.074   4.558  0.2498 -0.0147  0.4368
  157ILE    CG2 1632   5.092   7.129   4.359  0.3126 -0.0236 -0.0022
  157ILE   HG21 1633   5.000   7.191   4.351  0.3313  0.1397  0.8744
  157ILE   HG22 1634   5.128   7.085   4.264  1.5166  0.7151  0.0663
  157ILE   HG23 1635   5.178   7.187   4.399  0.1822 -0.5230  1.0636
  157ILE    CG1 1636   4.912   6.968   4.437  0.8429 -0.4419 -0.2105
  157ILE   HG11 1637   4.908   6.916   4.339 -1.2032  0.0959 -0.5009
  157ILE   HG12 1638   4.839   7.052   4.431 -0.3680 -1.4503 -0.3514
  157ILE     CD 1639   4.860   6.888   4.556  0.0642 -0.1771 -0.3588
  157ILE    HD1 1640   4.901   6.785   4.551 -0.6930 -0.5015 -0.1945
  157ILE    HD2 1641   4.750   6.874   4.555  0.1885 -1.4328 -0.8759
  157ILE    HD3 1642   4.901   6.941   4.644  1.1092  0.4030 -1.1514
  157ILE      C 1643   5.286   6.940   4.401 -0.2888 -0.0244 -0.0171
  157ILE      O 1644   5.297   6.915   4.281 -0.1032  0.3439 -0.0778
  158ALA      N 1645   5.390   6.991   4.469 -0.1500  0.2069 -0.3956
  158ALA     HN 1646   5.376   7.024   4.562 -0.6733 -1.2469  0.1095
  158ALA     CA 1647   5.524   6.989   4.419  0.1254 -0.6046  0.3267
  158ALA     HA 1648   5.523   7.018   4.315 -0.9272 -1.0576  0.1811
  158ALA     CB 1649   5.612   7.088   4.497 -0.3667 -0.3526  0.5707
  158ALA    HB1 1650   5.598   7.076   4.607  0.7878 -0.9623  0.6833
  158ALA    HB2 1651   5.577   7.187   4.459 -0.0558 -0.3708  0.2317
  158ALA    HB3 1652   5.721   7.095   4.479 -0.4197  0.6008  0.4989
  158ALA      C 1653   5.595   6.858   4.417 -0.3808 -0.8775 -0.4402
  158ALA      O 1654   5.655   6.822   4.315 -0.0894 -0.4861 -0.4077
  159SER      N 1655   5.601   6.781   4.527  0.7829  0.0573  0.1933
  159SER     HN 1656   5.538   6.818   4.595  0.5301  0.5220 -0.2813
  159SER     CA 1657   5.676   6.661   4.548  0.2055 -0.3840 -0.2099
  159SER     HA 1658   5.779   6.691   4.548  0.3755 -0.9164  0.6022
  159SER     CB 1659   5.657   6.619   4.695 -0.0357  0.2779 -0.0448
  159SER    HB1 1660   5.722   6.529   4.706  0.1115  0.4479  0.5777
  159SER    HB2 1661   5.552   6.591   4.717  0.0681  0.6759  1.0553
  159SER     OG 1662   5.702   6.716   4.788  0.1457 -0.1518  0.3242
  159SER    HG1 1663   5.621   6.742   4.833 -0.2738 -0.4473 -0.2326
  159SER      C 1664   5.674   6.545   4.454  0.4122 -0.8002  0.2939
  159SER      O 1665   5.782   6.517   4.402  0.6089 -0.3840  0.4757
  160PRO      N 1666   5.571   6.480   4.408 -0.2190  0.2027  0.2316
  160PRO     CD 1667   5.435   6.512   4.448 -0.3062 -0.4268  0.4702
  160PRO    HD1 1668   5.405   6.615   4.419  0.4707 -0.6422 -1.3244
  160PRO    HD2 1669   5.429   6.491   4.557 -1.2215 -2.0331  0.1716
  160PRO     CA 1670   5.575   6.375   4.310  0.0366  0.3065  0.1336
  160PRO     HA 1671   5.667   6.325   4.334 -0.0892  0.7906  1.8446
  160PRO     CB 1672   5.443   6.300   4.324  0.1946  0.0504  0.2383
  160PRO    HB1 1673   5.466   6.219   4.397  1.6608 -0.0247 -0.2585
  160PRO    HB2 1674   5.406   6.252   4.231 -0.5054  1.8865 -0.5381
  160PRO     CG 1675   5.348   6.413   4.369 -0.0383  0.2631 -0.7429
  160PRO    HG1 1676   5.279   6.466   4.301 -0.1756  1.0998  0.0198
  160PRO    HG2 1677   5.277   6.382   4.449  0.9663 -0.2235  0.0102
  160PRO      C 1678   5.597   6.429   4.173 -0.0330  0.0152  0.0076
  160PRO      O 1679   5.653   6.365   4.084  0.3643  0.2721  0.0687
  161THR      N 1680   5.550   6.552   4.145  0.2911  0.1868  0.2120
  161THR     HN 1681   5.503   6.603   4.217 -0.1606  0.2808 -0.1386
  161THR     CA 1682   5.546   6.623   4.021  0.0401  0.3422  0.3080
  161THR     HA 1683   5.499   6.561   3.947  0.4361  0.3876  0.0135
  161THR     CB 1684   5.467   6.749   4.040 -0.3211  0.1191  0.2897
  161THR     HB 1685   5.509   6.826   4.108  0.1727 -0.5467  0.7589
  161THR    OG1 1686   5.337   6.719   4.089 -0.4970 -0.2350 -0.3804
  161THR    HG1 1687   5.290   6.801   4.109 -0.8752 -0.4579 -0.3264
  161THR    CG2 1688   5.442   6.816   3.904 -0.7327  0.8174  0.6949
  161THR   HG21 1689   5.354   6.883   3.897 -1.3667 -0.0452 -0.0902
  161THR   HG22 1690   5.439   6.737   3.826  0.0232  0.4045  1.0624
  161THR   HG23 1691   5.526   6.885   3.882  0.9738 -1.2916 -0.1560
  161THR      C 1692   5.686   6.659   3.984  0.2186 -0.4519  0.1853
  161THR      O 1693   5.708   6.641   3.865 -0.0997 -0.5264  0.1385
  162GLY      N 1694   5.780   6.696   4.073  0.1117 -0.2908  0.2277
  162GLY     HN 1695   5.740   6.716   4.162 -1.2925 -0.3870 -0.3336
  162GLY     CA 1696   5.921   6.717   4.063 -0.0052  0.1752 -0.5707
  162GLY    HA1 1697   5.961   6.731   4.162 -0.6969 -0.6185 -0.1566
  162GLY    HA2 1698   5.955   6.799   4.002 -0.3387 -0.4131 -1.6002
  162GLY      C 1699   5.996   6.592   4.027 -0.2034 -0.1941  0.2581
  162GLY      O 1700   6.090   6.594   3.948 -0.1958 -0.1251  0.2701
  163LEU      N 1701   5.955   6.481   4.091  0.3517 -0.1839  0.6420
  163LEU     HN 1702   5.884   6.493   4.160 -0.0934 -0.5604  0.2618
  163LEU     CA 1703   6.000   6.352   4.052  0.2680 -0.0077 -0.0706
  163LEU     HA 1704   6.108   6.347   4.051  0.2513 -0.8048  0.1314
  163LEU     CB 1705   5.963   6.252   4.164 -0.1123 -0.3975 -0.5345
  163LEU    HB1 1706   5.853   6.253   4.178 -0.0211  1.1224  0.6505
  163LEU    HB2 1707   6.004   6.295   4.258 -0.1147  0.4376 -0.8900
  163LEU     CG 1708   6.006   6.106   4.144  0.2848 -0.2649 -0.6853
  163LEU     HG 1709   5.953   6.063   4.056  1.2699 -1.5189 -0.7299
  163LEU    CD1 1710   6.158   6.097   4.124  0.4846 -0.4524  0.7685
  163LEU   HD11 1711   6.193   5.992   4.129  0.0374 -0.6473 -0.0201
  163LEU   HD12 1712   6.219   6.162   4.191  1.0898 -0.3020  0.0919
  163LEU   HD13 1713   6.178   6.139   4.024 -0.0282 -0.3789  0.6917
  163LEU    CD2 1714   5.967   6.020   4.265  0.6081  0.1929 -0.2510
  163LEU   HD21 1715   5.857   6.018   4.283  0.7252 -2.3319  1.1348
  163LEU   HD22 1716   6.010   6.059   4.360 -0.5097 -0.6072  0.6382
  163LEU   HD23 1717   6.003   5.916   4.255 -0.1143  0.0094 -1.2664
  163LEU      C 1718   5.956   6.304   3.918 -0.1937 -0.3205  0.1866
  163LEU      O 1719   6.030   6.248   3.837 -0.2844 -0.0799 -0.0654
  164ALA      N 1720   5.833   6.332   3.872 -0.1094 -0.3141 -0.0346
  164ALA     HN 1721   5.768   6.366   3.940  0.5224 -1.3061  1.1427
  164ALA     CA 1722   5.771   6.301   3.747 -0.5136 -0.2989  0.1592
  164ALA     HA 1723   5.799   6.200   3.719 -0.3027 -0.1798 -0.0682
  164ALA     CB 1724   5.620   6.322   3.771 -0.3759  0.6106  0.2817
  164ALA    HB1 1725   5.594   6.429   3.781 -0.6179  0.5747  0.0559
  164ALA    HB2 1726   5.593   6.257   3.856  0.1143 -0.5369 -0.3913
  164ALA    HB3 1727   5.573   6.286   3.677  0.3225 -1.9258  0.7415
  164ALA      C 1728   5.823   6.387   3.637  0.1304 -0.0629  0.6384
  164ALA      O 1729   5.828   6.360   3.517  0.4794  0.3610  0.5504
  165LEU      N 1730   5.877   6.502   3.681  0.3164 -0.0459  0.3697
  165LEU     HN 1731   5.857   6.526   3.775  0.1028 -0.2703  0.3832
  165LEU     CA 1732   5.948   6.600   3.603 -0.2746  0.0235 -0.0975
  165LEU     HA 1733   5.894   6.602   3.509 -1.1394  0.7438  0.3722
  165LEU     CB 1734   5.943   6.745   3.655  0.0266  0.3092 -0.8293
  165LEU    HB1 1735   6.033   6.801   3.623 -0.2370  1.6466  0.5200
  165LEU    HB2 1736   5.957   6.738   3.765 -1.3226 -0.0363 -0.6344
  165LEU     CG 1737   5.820   6.831   3.623  0.0240  0.4995 -0.3383
  165LEU     HG 1738   5.734   6.768   3.655  0.8762 -0.5843 -0.0943
  165LEU    CD1 1739   5.817   6.968   3.693  0.3192 -0.0660  0.8373
  165LEU   HD11 1740   5.897   7.035   3.654 -0.4553  0.0022 -0.8170
  165LEU   HD12 1741   5.828   6.948   3.801  0.2001 -0.4947  0.7761
  165LEU   HD13 1742   5.725   7.024   3.664  0.3499  0.1839  1.2119
  165LEU    CD2 1743   5.811   6.850   3.470 -0.1095  0.2456 -0.3638
  165LEU   HD21 1744   5.824   6.756   3.413  0.1448  0.0221  0.0443
  165LEU   HD22 1745   5.899   6.912   3.441 -0.1714  0.1402 -0.7926
  165LEU   HD23 1746   5.715   6.900   3.448  0.2476  0.7573 -0.8293
  165LEU      C 1747   6.083   6.555   3.561 -0.5921 -0.0799 -1.0764
  165LEU      O 1748   6.141   6.599   3.462  0.8161 -0.3030 -0.4112
  166VAL      N 1749   6.148   6.466   3.639 -0.3632  0.5524 -0.5180
  166VAL     HN 1750   6.115   6.440   3.730 -1.0363 -0.4005 -0.9960
  166VAL     CA 1751   6.261   6.391   3.595 -0.5706 -0.1993  0.1714
  166VAL     HA 1752   6.341   6.461   3.576  0.3308 -1.5000 -1.2926
  166VAL     CB 1753   6.327   6.308   3.702 -0.0917 -0.0163  0.0262
  166VAL     HB 1754   6.264   6.219   3.726  0.4543 -0.6463 -0.7589
  166VAL    CG1 1755   6.458   6.240   3.660 -0.0576  0.0644  0.0050
  166VAL   HG11 1756   6.524   6.308   3.602 -1.2275  1.2741  0.0033
  166VAL   HG12 1757   6.426   6.163   3.587  1.0556  0.2470 -0.7327
  166VAL   HG13 1758   6.503   6.180   3.743 -1.7260  0.1062  1.0158
  166VAL    CG2 1759   6.351   6.389   3.830  0.2291  0.0894 -0.0983
  166VAL   HG21 1760   6.258   6.426   3.877  0.5592  1.2361 -0.2920
  166VAL   HG22 1761   6.431   6.466   3.828 -0.8280  1.3935  1.6525
  166VAL   HG23 1762   6.385   6.321   3.912  0.4351  0.6160  0.2672
  166VAL      C 1763   6.242   6.315   3.469  0.1777 -0.2889  0.1030
  166VAL      O 1764   6.311   6.346   3.371 -0.2450  0.7805  0.1238
  167ALA      N 1765   6.143   6.224   3.463 -0.2653  0.1839  0.1386
  167ALA     HN 1766   6.083   6.202   3.539 -2.9050  0.6801 -1.5358
  167ALA     CA 1767   6.113   6.143   3.348 -0.6714 -0.2534  0.5478
  167ALA     HA 1768   6.210   6.103   3.321 -0.3606 -0.0268  1.2843
  167ALA     CB 1769   6.034   6.018   3.390 -0.9878  0.1455  1.1700
  167ALA    HB1 1770   5.927   6.046   3.378 -0.9501 -0.2825 -0.8350
  167ALA    HB2 1771   6.053   5.983   3.494  0.3680  1.3495  1.3838
  167ALA    HB3 1772   6.056   5.944   3.310  1.2759  1.8963 -0.0493
  167ALA      C 1773   6.052   6.208   3.229  0.0402 -0.2964  0.1460
  167ALA      O 1774   6.080   6.180   3.113 -0.0249  0.1938  0.0044
  168THR      N 1775   5.954   6.298   3.253  0.1697 -0.2529  0.5388
  168THR     HN 1776   5.928   6.328   3.344 -1.4917 -0.1293  0.0820
  168THR     CA 1777   5.902   6.375   3.144  0.0329 -0.0747  0.7272
  168THR     HA 1778   5.869   6.307   3.067  0.2496  0.2127  0.3763
  168THR     CB 1779   5.771   6.443   3.171  0.1403  0.5175 -0.1505
  168THR     HB 1780   5.728   6.499   3.086 -0.6240 -1.2855 -1.0781
  168THR    OG1 1781   5.781   6.520   3.289  0.4986 -0.1516  0.2690
  168THR    HG1 1782   5.780   6.456   3.361 -0.0192 -0.6819 -0.1984
  168THR    CG2 1783   5.670   6.329   3.197  1.1131 -0.3618 -0.0802
  168THR   HG21 1784   5.655   6.270   3.104 -1.7019 -0.3914  0.2280
  168THR   HG22 1785   5.574   6.366   3.239  0.7416 -0.6262 -0.6698
  168THR   HG23 1786   5.709   6.259   3.273 -0.2129 -0.4187  0.5937
  168THR      C 1787   5.996   6.470   3.078 -0.4831  0.0207  0.1035
  168THR      O 1788   5.983   6.495   2.958  0.4803 -0.0471 -0.0353
  169THR      N 1789   6.092   6.531   3.150 -0.3724  0.0904 -0.0986
  169THR     HN 1790   6.101   6.512   3.247  0.0823  0.9380  0.0498
  169THR     CA 1791   6.180   6.633   3.101  0.1705 -0.3590 -0.0906
  169THR     HA 1792   6.128   6.686   3.023 -0.7612  0.6709  1.1497
  169THR     CB 1793   6.225   6.736   3.200 -0.0147 -0.2758 -0.0908
  169THR     HB 1794   6.294   6.679   3.266 -0.8499 -0.9393  0.2463
  169THR    OG1 1795   6.116   6.797   3.268  0.0082 -0.1048 -0.2063
  169THR    HG1 1796   6.106   6.755   3.353 -1.3158  0.0909 -0.2255
  169THR    CG2 1797   6.303   6.851   3.134  0.2414 -0.2194  0.3062
  169THR   HG21 1798   6.370   6.813   3.055 -0.7079 -0.3165 -0.4880
  169THR   HG22 1799   6.351   6.923   3.204  0.8944  0.9632 -1.2461
  169THR   HG23 1800   6.231   6.913   3.078  0.4129 -0.5026 -0.2374
  169THR      C 1801   6.299   6.572   3.034  0.6854  0.0923  0.3923
  169THR      O 1802   6.331   6.614   2.923 -0.6318  0.0148 -0.0611
  170PHE      N 1803   6.354   6.465   3.095 -0.0027 -0.4591  0.0790
  170PHE     HN 1804   6.311   6.426   3.176 -1.2612  0.6854  0.0597
  170PHE     CA 1805   6.483   6.417   3.060  0.2117  0.1079  0.0597
  170PHE     HA 1806   6.521   6.488   2.988  0.7358 -0.4795 -0.2753
  170PHE     CB 1807   6.587   6.412   3.174  0.0246 -1.0217  0.2113
  170PHE    HB1 1808   6.688   6.388   3.134  0.1144  0.2169 -0.4216
  170PHE    HB2 1809   6.560   6.333   3.247  0.5669 -1.2460  0.1781
  170PHE     CG 1810   6.599   6.547   3.237  0.4153 -1.0281  0.1586
  170PHE    CD1 1811   6.572   6.565   3.371 -0.1872 -0.1292 -0.0650
  170PHE    HD1 1812   6.554   6.476   3.428 -0.2838  0.0640  0.2112
  170PHE    CE1 1813   6.593   6.685   3.435  0.3289 -0.3208  0.1398
  170PHE    HE1 1814   6.587   6.685   3.543 -0.4362  0.3809  0.1170
  170PHE     CZ 1815   6.637   6.795   3.364  0.5755 -0.5696 -0.1001
  170PHE     HZ 1816   6.654   6.884   3.421 -1.3193  0.3144 -0.7337
  170PHE    CD2 1817   6.642   6.658   3.169  0.1987 -0.4376  0.9541
  170PHE    HD2 1818   6.674   6.648   3.066  0.8968 -0.7739  1.1948
  170PHE    CE2 1819   6.656   6.781   3.228  0.3147  0.1416 -0.2148
  170PHE    HE2 1820   6.692   6.864   3.169 -0.9369 -0.1076 -1.4496
  170PHE      C 1821   6.482   6.281   2.997 -0.0724 -0.0647  0.4279
  170PHE      O 1822   6.430   6.179   3.041  0.1665 -0.3603  0.0454
  171ARG      N 1823   6.542   6.273   2.877 -0.6499  0.2282  0.1110
  171ARG     HN 1824   6.597   6.346   2.836  0.2559 -0.4416  0.0560
  171ARG     CA 1825   6.577   6.151   2.812  0.2202  0.4961  0.0489
  171ARG     HA 1826   6.485   6.098   2.790  0.9245 -0.5739 -0.5165
  171ARG     CB 1827   6.644   6.170   2.675 -0.2072 -0.6787 -0.3502
  171ARG    HB1 1828   6.651   6.068   2.633 -0.4703 -0.5948 -0.6025
  171ARG    HB2 1829   6.751   6.198   2.686 -0.1267 -0.7943 -0.8031
  171ARG     CG 1830   6.577   6.267   2.578  0.1743  0.2530  0.2894
  171ARG    HG1 1831   6.609   6.252   2.472 -1.4217  0.3651 -0.2680
  171ARG    HG2 1832   6.609   6.372   2.595  0.0272  0.2777  0.4140
  171ARG     CD 1833   6.424   6.263   2.578  0.1805 -0.0311 -0.0575
  171ARG    HD1 1834   6.384   6.296   2.676 -0.6113 -1.5430  0.2007
  171ARG    HD2 1835   6.398   6.155   2.565  1.2798 -0.2018 -1.2882
  171ARG     NE 1836   6.374   6.341   2.461  0.3233  0.3039  0.1048
  171ARG     HE 1837   6.424   6.337   2.374  0.9269  0.2451  0.4418
  171ARG     CZ 1838   6.279   6.439   2.458 -0.4402 -0.4291 -0.3240
  171ARG    NH1 1839   6.225   6.493   2.571  0.2310  0.3745 -0.3703
  171ARG   HH11 1840   6.244   6.455   2.661 -0.9287  1.0935  0.2200
  171ARG   HH12 1841   6.149   6.555   2.553 -0.7420 -0.8113 -0.6156
  171ARG    NH2 1842   6.234   6.493   2.340 -0.4169  0.1704 -0.0644
  171ARG   HH21 1843   6.274   6.449   2.260 -0.7235 -0.2587  0.0096
  171ARG   HH22 1844   6.166   6.564   2.329 -0.3769  0.2544  0.2016
  171ARG      C 1845   6.665   6.055   2.885  0.1116  0.2116 -0.1928
  171ARG      O 1846   6.734   6.092   2.980 -0.2968  0.4398  0.0177
  172LYS      N 1847   6.650   5.930   2.838 -0.0214  0.3599 -0.5520
  172LYS     HN 1848   6.579   5.910   2.772 -1.2610  0.3450  0.7041
  172LYS     CA 1849   6.727   5.819   2.888 -0.4189  0.5472  0.5134
  172LYS     HA 1850   6.721   5.837   2.995 -1.6372  0.3503  0.5131
  172LYS     CB 1851   6.668   5.685   2.840 -0.6779  0.7739  0.1894
  172LYS    HB1 1852   6.735   5.597   2.852 -0.2915  1.1132  0.6279
  172LYS    HB2 1853   6.670   5.682   2.729  1.4758 -0.3844  0.1568
  172LYS     CG 1854   6.531   5.641   2.891 -0.4787 -0.1713 -0.0615
  172LYS    HG1 1855   6.443   5.700   2.857  0.0756  0.5368 -0.3223
  172LYS    HG2 1856   6.535   5.651   3.001 -0.4861 -0.8361  0.0093
  172LYS     CD 1857   6.502   5.493   2.863 -1.1235 -0.0491 -0.0750
  172LYS    HD1 1858   6.424   5.469   2.939 -0.2108  0.6197  1.1300
  172LYS    HD2 1859   6.586   5.426   2.891 -1.6225 -0.4013  0.6380
  172LYS     CE 1860   6.453   5.477   2.718  0.0182  0.1211 -0.4964
  172LYS    HE1 1861   6.491   5.552   2.646  0.1157  0.7045  0.1381
  172LYS    HE2 1862   6.343   5.488   2.709  0.0159  0.0227 -0.5749
  172LYS     NZ 1863   6.492   5.345   2.664  0.3984  0.1183 -0.2307
  172LYS    HZ1 1864   6.588   5.353   2.625  0.0019  0.1539 -1.2765
  172LYS    HZ2 1865   6.420   5.296   2.607  0.1986  0.7486 -0.5390
  172LYS    HZ3 1866   6.489   5.287   2.750 -1.4547  0.6576  0.1787
  172LYS      C 1867   6.870   5.831   2.851 -0.4627 -0.0438  0.1307
  172LYS      O 1868   6.904   5.900   2.754 -0.4651 -0.3696 -0.1041
  173GLY      N 1869   6.960   5.779   2.937 -0.3332 -0.1699 -0.0775
  173GLY     HN 1870   6.928   5.737   3.021 -0.6500 -0.3049 -0.2591
  173GLY     CA 1871   7.098   5.815   2.940 -0.5120  0.5426  0.0027
  173GLY    HA1 1872   7.143   5.831   2.843 -0.0153 -0.7321 -0.0076
  173GLY    HA2 1873   7.157   5.734   2.980 -0.5182  0.0860 -0.8622
  173GLY      C 1874   7.133   5.931   3.027  0.4856 -0.0748  0.4631
  173GLY      O 1875   7.052   5.964   3.114 -0.0282  0.2941 -0.1335
  174PRO      N 1876   7.242   6.001   3.014 -0.1896  0.8756 -0.4783
  174PRO     CD 1877   7.352   5.948   2.935 -0.3845 -0.0093 -0.1798
  174PRO    HD1 1878   7.348   5.945   2.824  1.0970 -0.7825 -0.2597
  174PRO    HD2 1879   7.382   5.844   2.963 -0.7451 -0.1494 -0.3047
  174PRO     CA 1880   7.290   6.097   3.109  0.3130  0.0848  0.0867
  174PRO     HA 1881   7.340   6.041   3.188  0.1712 -0.1810 -0.0100
  174PRO     CB 1882   7.405   6.162   3.033  0.1576 -0.1630 -0.3640
  174PRO    HB1 1883   7.469   6.202   3.114 -0.8737 -0.0006  0.4130
  174PRO    HB2 1884   7.382   6.252   2.971 -0.3638  0.0973  0.1913
  174PRO     CG 1885   7.471   6.042   2.962 -0.0205 -0.5389  0.1021
  174PRO    HG1 1886   7.534   6.064   2.874 -0.3037  0.6506  0.1648
  174PRO    HG2 1887   7.538   5.996   3.038  0.8657 -0.4316 -0.5861
  174PRO      C 1888   7.200   6.199   3.170  0.1840  0.0450 -0.0364
  174PRO      O 1889   7.240   6.243   3.278 -0.3496 -0.1259  0.2364
  175ALA      N 1890   7.101   6.256   3.100 -0.3817 -0.3995  0.3812
  175ALA     HN 1891   7.079   6.230   3.006  0.2363  0.1119  0.0845
  175ALA     CA 1892   7.022   6.359   3.160 -0.1151 -0.0694  0.1747
  175ALA     HA 1893   7.100   6.418   3.205  2.0793 -2.3635 -0.1399
  175ALA     CB 1894   6.967   6.444   3.044  0.2766  0.0285  0.0546
  175ALA    HB1 1895   6.914   6.532   3.086 -0.5109 -0.4336  0.0836
  175ALA    HB2 1896   6.897   6.393   2.974 -0.3087  0.2010  0.4904
  175ALA    HB3 1897   7.049   6.481   2.980  0.2830 -0.4928 -0.2490
  175ALA      C 1898   6.932   6.321   3.273 -0.6662  0.2949 -0.1305
  175ALA      O 1899   6.928   6.377   3.382 -0.4822 -0.6095  0.3646
  176ARG      N 1900   6.857   6.211   3.252 -0.4153  0.1024 -0.0379
  176ARG     HN 1901   6.873   6.162   3.167  0.7000 -0.3746  0.4100
  176ARG     CA 1902   6.775   6.151   3.353 -0.2192  0.0687  0.1017
  176ARG     HA 1903   6.712   6.230   3.392 -0.6154  0.1947 -0.7549
  176ARG     CB 1904   6.679   6.057   3.278 -0.2594  0.5542 -0.4698
  176ARG    HB1 1905   6.743   5.981   3.227 -0.1591 -0.3245  0.8632
  176ARG    HB2 1906   6.630   6.116   3.198 -0.3593  1.3039  0.1206
  176ARG     CG 1907   6.580   5.980   3.366  0.0659  0.2035 -0.4034
  176ARG    HG1 1908   6.510   6.056   3.407  1.2471  0.2239  1.9497
  176ARG    HG2 1909   6.622   5.939   3.461  0.2197 -0.2211 -0.6486
  176ARG     CD 1910   6.507   5.868   3.292  0.6553 -0.0837 -0.5611
  176ARG    HD1 1911   6.429   5.830   3.361  0.5666 -0.4287 -0.8420
  176ARG    HD2 1912   6.576   5.787   3.259  0.6883 -0.1990 -0.2179
  176ARG     NE 1913   6.443   5.926   3.171 -0.7433 -0.2563  0.0542
  176ARG     HE 1914   6.479   6.014   3.141  0.3375 -0.1026  1.5709
  176ARG     CZ 1915   6.323   5.883   3.122 -0.9129  0.4384 -0.1612
  176ARG    NH1 1916   6.260   5.772   3.171 -0.0621  0.1183  0.2616
  176ARG   HH11 1917   6.319   5.714   3.226  0.4849  0.5069  0.0941
  176ARG   HH12 1918   6.184   5.730   3.121  0.5536  0.4421 -1.0186
  176ARG    NH2 1919   6.267   5.960   3.025  0.1722  0.0442 -1.1405
  176ARG   HH21 1920   6.180   5.923   2.992 -0.3869 -0.6923  0.8872
  176ARG   HH22 1921   6.297   6.052   2.999 -1.6318  0.7542 -1.0212
  176ARG      C 1922   6.853   6.080   3.459  0.1262 -0.1073 -0.2669
  176ARG      O 1923   6.813   6.099   3.573  0.2244 -0.1113 -0.2319
  177ASN      N 1924   6.966   6.011   3.434 -0.2040 -0.8914  0.3295
  177ASN     HN 1925   6.997   6.008   3.339  0.1139  1.4434  0.2491
  177ASN     CA 1926   7.062   5.958   3.527  0.2173 -0.5300  0.1118
  177ASN     HA 1927   6.995   5.899   3.588 -1.1900  1.7786  1.0710
  177ASN     CB 1928   7.177   5.879   3.462  0.2720  0.3285 -0.8932
  177ASN    HB1 1929   7.233   5.821   3.538  0.6093 -0.4780 -1.7069
  177ASN    HB2 1930   7.245   5.941   3.400  0.5633  0.0025 -0.9102
  177ASN     CG 1931   7.121   5.768   3.374 -0.3730  0.2949 -0.4547
  177ASN    OD1 1932   7.002   5.734   3.379 -0.2511 -0.0696  0.1801
  177ASN    ND2 1933   7.205   5.709   3.284  0.0261  0.1898 -0.0186
  177ASN   HD21 1934   7.302   5.729   3.294  0.2301 -0.7897  0.2040
  177ASN   HD22 1935   7.161   5.636   3.233  0.5294  0.3018 -0.6230
  177ASN      C 1936   7.113   6.063   3.619 -0.1182 -0.2196 -0.0445
  177ASN      O 1937   7.104   6.042   3.740 -0.2639  0.0938 -0.0000
  178ALA      N 1938   7.155   6.183   3.577  0.0381 -0.0767  0.5036
  178ALA     HN 1939   7.136   6.208   3.483 -0.9497 -0.8270  0.4734
  178ALA     CA 1940   7.209   6.280   3.668  0.7848  0.0017  0.0030
  178ALA     HA 1941   7.262   6.226   3.746  0.1722 -0.5242  0.0813
  178ALA     CB 1942   7.303   6.372   3.588 -0.0628  0.2904 -0.6897
  178ALA    HB1 1943   7.248   6.434   3.514 -0.1831  1.7499  0.5356
  178ALA    HB2 1944   7.368   6.314   3.519  0.8806 -0.2025  0.5320
  178ALA    HB3 1945   7.355   6.453   3.643  0.0409  0.7265 -1.4008
  178ALA      C 1946   7.110   6.358   3.748 -0.1717 -1.2940  0.1602
  178ALA      O 1947   7.133   6.406   3.859  0.0486 -0.1517 -0.3519
  179ALA      N 1948   6.993   6.387   3.689  0.3985  0.1403 -0.3539
  179ALA     HN 1949   6.970   6.366   3.594 -0.4175 -0.3320 -0.0702
  179ALA     CA 1950   6.878   6.435   3.760  0.6539  0.2205  0.0138
  179ALA     HA 1951   6.903   6.525   3.814 -1.4120  0.4175  0.8282
  179ALA     CB 1952   6.773   6.463   3.651  0.2421  0.1732  0.3956
  179ALA    HB1 1953   6.769   6.374   3.585  0.2538 -0.0072  0.6331
  179ALA    HB2 1954   6.808   6.549   3.590  0.2386 -1.2037 -1.7542
  179ALA    HB3 1955   6.668   6.482   3.685 -0.0031 -1.0219  0.4113
  179ALA      C 1956   6.827   6.341   3.863  0.2008  0.0051 -0.3963
  179ALA      O 1957   6.784   6.382   3.971 -0.0486 -0.0097 -0.4883
  180THR      N 1958   6.831   6.208   3.847  0.0054 -0.0405 -0.0942
  180THR     HN 1959   6.874   6.171   3.765  0.6767 -0.2973  0.3503
  180THR     CA 1960   6.799   6.117   3.953  0.0388  0.2952  0.2052
  180THR     HA 1961   6.707   6.152   3.998 -0.3231 -0.9230  0.5001
  180THR     CB 1962   6.772   5.982   3.893  0.2826  0.6414 -0.7190
  180THR     HB 1963   6.866   5.948   3.845 -0.0991  0.8236 -1.6342
  180THR    OG1 1964   6.676   5.977   3.789 -0.3909  0.6227 -0.1120
  180THR    HG1 1965   6.720   6.024   3.718  0.5268 -0.0625 -0.0366
  180THR    CG2 1966   6.735   5.874   3.996  0.7695  0.7169 -0.4596
  180THR   HG21 1967   6.634   5.893   4.039  0.4881 -0.3604 -0.5948
  180THR   HG22 1968   6.794   5.848   4.087  0.0218 -0.8333 -0.3557
  180THR   HG23 1969   6.730   5.779   3.940  1.4515 -0.0516  0.6882
  180THR      C 1970   6.893   6.114   4.068 -0.1224  0.1238  0.3327
  180THR      O 1971   6.851   6.107   4.184  0.1712 -0.7661  0.4056
  181ALA      N 1972   7.023   6.132   4.036 -0.1129 -0.0203  0.2896
  181ALA     HN 1973   7.055   6.114   3.943  0.6012 -0.7529  0.6568
  181ALA     CA 1974   7.122   6.149   4.138 -0.1230 -0.2999  0.3460
  181ALA     HA 1975   7.119   6.065   4.206 -0.7730 -0.5366  0.0493
  181ALA     CB 1976   7.261   6.146   4.073 -0.3302 -0.8999 -0.0892
  181ALA    HB1 1977   7.269   6.062   4.000 -0.0884 -1.1427  0.2106
  181ALA    HB2 1978   7.336   6.130   4.154  0.1828 -0.8013 -0.5355
  181ALA    HB3 1979   7.276   6.241   4.017  0.2826 -0.8065  0.2198
  181ALA      C 1980   7.109   6.276   4.215  0.5914 -0.0192  0.0176
  181ALA      O 1981   7.113   6.279   4.338 -0.2755 -0.7731  0.0914
  182VAL      N 1982   7.079   6.385   4.144 -0.6867 -0.2776  0.1124
  182VAL     HN 1983   7.087   6.369   4.046 -0.0670 -0.3530  0.1653
  182VAL     CA 1984   7.046   6.510   4.205 -0.6594 -0.0701 -0.2899
  182VAL     HA 1985   7.121   6.538   4.277 -0.7536 -0.1558 -0.1584
  182VAL     CB 1986   7.036   6.618   4.101  0.2631  0.1234 -0.1905
  182VAL     HB 1987   6.982   6.579   4.013 -0.8348 -0.5107  0.7160
  182VAL    CG1 1988   6.958   6.744   4.143  0.4030  0.0406  0.3313
  182VAL   HG11 1989   6.970   6.781   4.247 -1.0554  0.1934  0.4859
  182VAL   HG12 1990   6.849   6.720   4.142  0.3460  0.2964  0.2748
  182VAL   HG13 1991   6.969   6.819   4.062 -1.6418 -0.2778 -0.3488
  182VAL    CG2 1992   7.179   6.660   4.061  0.0788  0.7629 -0.1951
  182VAL   HG21 1993   7.226   6.722   4.141  0.0940  0.0541  0.3573
  182VAL   HG22 1994   7.177   6.728   3.973  0.4363  0.4028 -0.4894
  182VAL   HG23 1995   7.232   6.564   4.046 -1.0399 -0.1576  1.2483
  182VAL      C 1996   6.926   6.515   4.293 -0.5441  0.3145 -0.1507
  182VAL      O 1997   6.934   6.573   4.402  0.7713  0.2545 -0.1833
  183PHE      N 1998   6.813   6.456   4.250 -0.1103 -0.6990  0.0612
  183PHE     HN 1999   6.806   6.421   4.157  0.0141  0.8746 -0.5924
  183PHE     CA 2000   6.692   6.451   4.325 -0.2580 -0.5509 -0.1658
  183PHE     HA 2001   6.653   6.550   4.338  0.6025 -0.2305  0.1270
  183PHE     CB 2002   6.594   6.380   4.230 -0.8191 -0.4028  0.2956
  183PHE    HB1 2003   6.604   6.270   4.225 -0.8032 -0.4222  0.6893
  183PHE    HB2 2004   6.611   6.440   4.138 -0.5919  1.8091  1.6149
  183PHE     CG 2005   6.454   6.411   4.272 -0.6077 -0.3018  0.9390
  183PHE    CD1 2006   6.396   6.528   4.227  0.6564 -0.0701 -0.2338
  183PHE    HD1 2007   6.456   6.599   4.173  0.3191 -0.1081 -0.6675
  183PHE    CE1 2008   6.265   6.555   4.261  0.6920 -0.3835  0.1652
  183PHE    HE1 2009   6.213   6.643   4.226  0.4975 -0.6032 -0.1021
  183PHE     CZ 2010   6.191   6.461   4.328  0.2699 -0.4448 -0.3690
  183PHE     HZ 2011   6.085   6.475   4.343 -0.0232 -0.9397 -1.7549
  183PHE    CD2 2012   6.385   6.320   4.349 -0.0862 -0.6869  0.9567
  183PHE    HD2 2013   6.448   6.235   4.369  0.0567 -1.1310 -0.9956
  183PHE    CE2 2014   6.253   6.347   4.376 -0.0322 -0.1750  0.7265
  183PHE    HE2 2015   6.202   6.269   4.431  0.4546 -0.6631  0.5085
  183PHE      C 2016   6.705   6.382   4.457 -0.4187 -0.0757  0.1007
  183PHE      O 2017   6.661   6.427   4.563 -0.2992 -0.2453  0.2215
  184ALA      N 2018   6.781   6.271   4.461 -0.4941 -0.1158  0.3926
  184ALA     HN 2019   6.826   6.243   4.376 -0.2467  0.3358  0.3748
  184ALA     CA 2020   6.814   6.194   4.577 -0.5308 -0.3063  0.2757
  184ALA     HA 2021   6.732   6.157   4.636  0.0469 -0.7976  0.8006
  184ALA     CB 2022   6.880   6.062   4.533  0.2574  0.0375  0.3901
  184ALA    HB1 2023   6.948   6.017   4.608  1.5971  0.7840 -0.3085
  184ALA    HB2 2024   6.945   6.083   4.445 -0.6123  0.3619 -0.2147
  184ALA    HB3 2025   6.801   5.990   4.501  0.3607  0.2093 -0.2753
  184ALA      C 2026   6.902   6.270   4.671 -0.1551  0.4403 -0.6466
  184ALA      O 2027   6.874   6.266   4.791  0.3411 -0.4089 -0.5452
  185ALA      N 2028   7.013   6.328   4.623  0.3535  0.0264  0.0055
  185ALA     HN 2029   7.054   6.306   4.535 -0.0769 -0.1697 -0.1479
  185ALA     CA 2030   7.097   6.411   4.704  0.3182  0.1084 -0.0430
  185ALA     HA 2031   7.133   6.353   4.788  0.3883  1.5638  1.0077
  185ALA     CB 2032   7.216   6.464   4.622  0.0623  0.3502 -0.2616
  185ALA    HB1 2033   7.191   6.514   4.526 -0.0601 -0.5300 -0.7014
  185ALA    HB2 2034   7.281   6.379   4.594 -0.2489 -0.0410  0.1760
  185ALA    HB3 2035   7.271   6.531   4.693 -0.6492  0.5732  0.1021
  185ALA      C 2036   7.030   6.528   4.767  0.3924 -0.0745  0.3823
  185ALA      O 2037   7.056   6.559   4.883  0.1273  0.6322  0.2626
  186MET      N 2038   6.940   6.592   4.689  0.0218 -0.3798  0.5560
  186MET     HN 2039   6.923   6.569   4.594 -0.3777  0.8879  0.2870
  186MET     CA 2040   6.864   6.704   4.736  0.3238  0.1313 -0.1467
  186MET     HA 2041   6.936   6.769   4.782 -0.1233  0.4941  0.0472
  186MET     CB 2042   6.786   6.778   4.627  0.1317  0.0221 -0.0818
  186MET    HB1 2043   6.716   6.845   4.682 -0.8177 -0.6095 -0.4752
  186MET    HB2 2044   6.732   6.713   4.554  0.9163  0.3879 -1.0394
  186MET     CG 2045   6.858   6.867   4.525  0.0476 -0.2095 -0.3419
  186MET    HG1 2046   6.784   6.879   4.443 -1.9111 -0.0015  1.2882
  186MET    HG2 2047   6.942   6.796   4.510 -0.8294 -1.3658 -0.0428
  186MET     SD 2048   6.916   7.031   4.578  0.2465 -0.3995  0.0380
  186MET     CE 2049   6.948   7.070   4.403  0.2946  0.3595  0.2092
  186MET    HE1 2050   6.857   7.089   4.341  0.5412  0.3864 -0.1473
  186MET    HE2 2051   6.998   6.984   4.354  0.9348  0.9539 -0.2211
  186MET    HE3 2052   7.023   7.149   4.383  0.2646  0.2740 -0.2570
  186MET      C 2053   6.778   6.673   4.854  0.2891 -0.3120 -0.2848
  186MET      O 2054   6.770   6.751   4.949 -0.1679 -0.5307 -0.1393
  187THR      N 2055   6.716   6.554   4.856 -0.0313 -0.1447 -0.2972
  187THR     HN 2056   6.720   6.486   4.783  0.4882  0.6154 -1.0155
  187THR     CA 2057   6.644   6.500   4.967 -0.1314 -0.4240 -0.4970
  187THR     HA 2058   6.569   6.568   5.004  0.8514  0.0468  0.7590
  187THR     CB 2059   6.582   6.366   4.937 -0.0566 -0.5407 -0.1405
  187THR     HB 2060   6.657   6.285   4.921  1.0457  0.4129 -0.0760
  187THR    OG1 2061   6.511   6.374   4.814  0.0532 -0.1849 -0.1843
  187THR    HG1 2062   6.580   6.375   4.746  0.6695 -0.2186  0.4162
  187THR    CG2 2063   6.478   6.331   5.045 -0.4684 -0.4052 -0.4877
  187THR   HG21 2064   6.536   6.280   5.124 -0.0976  1.3068  0.4500
  187THR   HG22 2065   6.394   6.266   5.015 -0.8273 -0.3030  0.2536
  187THR   HG23 2066   6.430   6.420   5.091  0.1376 -0.6491  0.6817
  187THR      C 2067   6.731   6.478   5.085 -0.6162 -0.5891 -0.1637
  187THR      O 2068   6.698   6.516   5.198 -0.8503  0.2170 -0.4868
  188ALA      N 2069   6.848   6.416   5.064 -0.2002  0.4174 -1.0089
  188ALA     HN 2070   6.875   6.374   4.977  0.1674 -0.9962 -0.2851
  188ALA     CA 2071   6.938   6.393   5.173 -0.6815 -0.1138 -0.7111
  188ALA     HA 2072   6.897   6.338   5.256  0.0691  0.9931  0.4729
  188ALA     CB 2073   7.037   6.293   5.110 -0.1525 -0.0808  0.0358
  188ALA    HB1 2074   7.123   6.340   5.058  0.3652 -0.4814  0.5101
  188ALA    HB2 2075   6.978   6.225   5.044 -0.0393  0.4527 -0.6365
  188ALA    HB3 2076   7.087   6.233   5.189  0.2786 -0.5378 -0.5553
  188ALA      C 2077   6.999   6.512   5.239 -0.2046 -0.6364 -0.1806
  188ALA      O 2078   7.000   6.525   5.361  0.3137 -0.2623 -0.2181
  189ILE      N 2079   7.053   6.606   5.159 -0.4864 -0.1630  0.1800
  189ILE     HN 2080   7.052   6.606   5.059 -0.6998  0.8933  0.1592
  189ILE     CA 2081   7.125   6.720   5.207  0.1125 -0.6717  0.5108
  189ILE     HA 2082   7.193   6.681   5.282  0.7502 -0.3240  0.1301
  189ILE     CB 2083   7.190   6.804   5.101 -0.2618 -0.7921  0.1801
  189ILE     HB 2084   7.252   6.729   5.046 -0.4159 -0.7913  0.0080
  189ILE    CG2 2085   7.097   6.862   4.993  0.7248  0.0946 -0.2285
  189ILE   HG21 2086   7.155   6.894   4.904 -0.4764 -0.3808 -1.2310
  189ILE   HG22 2087   7.046   6.950   5.037  0.6794 -0.1336  0.1867
  189ILE   HG23 2088   7.022   6.785   4.965  0.9692 -0.7830  1.2804
  189ILE    CG1 2089   7.285   6.915   5.150 -0.6152 -0.3915 -0.0471
  189ILE   HG11 2090   7.343   6.876   5.236 -1.1947 -0.3875  0.3567
  189ILE   HG12 2091   7.233   7.010   5.177  0.1497  0.1004 -0.2365
  189ILE     CD 2092   7.389   6.951   5.044 -0.5091 -0.7785 -0.0760
  189ILE    HD1 2093   7.434   6.854   5.014  0.2864 -0.6587  0.6565
  189ILE    HD2 2094   7.467   7.020   5.081  0.2957 -0.2077 -2.4546
  189ILE    HD3 2095   7.343   7.008   4.960 -1.7034 -0.1873  0.9229
  189ILE      C 2096   7.046   6.819   5.285  0.1236 -0.0338 -0.2637
  189ILE      O 2097   7.093   6.872   5.386  0.0852 -0.0505 -0.2378
  190GLY      N 2098   6.920   6.841   5.243  0.0789  0.4673  0.1090
  190GLY     HN 2099   6.885   6.786   5.167 -0.6490  0.3571  0.5056
  190GLY     CA 2100   6.823   6.932   5.296  0.1906  0.3535  0.5180
  190GLY    HA1 2101   6.733   6.920   5.237 -0.0536 -0.7457  1.0507
  190GLY    HA2 2102   6.860   7.032   5.281  0.5274  0.0907 -0.5851
  190GLY      C 2103   6.801   6.914   5.442  0.4676 -0.1413  0.5068
  190GLY      O 2104   6.793   7.011   5.517  0.1307  0.5973 -0.4421
  191SER      N 2105   6.791   6.788   5.487 -0.3725 -0.1636  0.2895
  191SER     HN 2106   6.792   6.722   5.413  2.9710  0.9407 -1.0022
  191SER     CA 2107   6.776   6.746   5.623 -0.1978 -0.3135  0.2650
  191SER     HA 2108   6.694   6.801   5.666 -0.0927  0.2102 -0.1815
  191SER     CB 2109   6.755   6.595   5.642  0.3259 -0.4088  0.1319
  191SER    HB1 2110   6.850   6.539   5.625  0.4884  0.1888 -1.2153
  191SER    HB2 2111   6.696   6.552   5.558  0.4429 -2.0242  0.8039
  191SER     OG 2112   6.698   6.564   5.768 -0.1683 -0.0758 -0.0032
  191SER    HG1 2113   6.637   6.633   5.795 -0.8446 -0.8151  0.4302
  191SER      C 2114   6.893   6.789   5.706 -0.2856 -0.2963  0.3840
  191SER      O 2115   6.882   6.842   5.817 -0.1842 -0.5167  0.5011
  192VAL      N 2116   7.016   6.770   5.656 -0.4223  0.0701 -0.1119
  192VAL     HN 2117   7.032   6.711   5.577  0.7602  0.1310  0.0507
  192VAL     CA 2118   7.128   6.819   5.729 -0.4970 -0.1026  0.1233
  192VAL     HA 2119   7.127   6.783   5.831  0.3033 -0.9077 -0.1260
  192VAL     CB 2120   7.251   6.761   5.665  0.0655 -0.0381  1.1146
  192VAL     HB 2121   7.277   6.803   5.566 -0.7994 -1.4307  0.2359
  192VAL    CG1 2122   7.368   6.795   5.760  0.6351 -0.0414  0.4313
  192VAL   HG11 2123   7.458   6.734   5.738  0.6594  0.0451  0.2855
  192VAL   HG12 2124   7.329   6.775   5.862 -1.1168  0.7025 -0.0171
  192VAL   HG13 2125   7.376   6.906   5.749 -0.0790  0.0165  0.3671
  192VAL    CG2 2126   7.230   6.609   5.654 -0.6687  0.0952  0.5868
  192VAL   HG21 2127   7.202   6.557   5.748 -0.0031 -0.0708  0.6988
  192VAL   HG22 2128   7.323   6.565   5.613 -0.9265 -0.0193  0.1065
  192VAL   HG23 2129   7.157   6.588   5.572 -0.5622  2.6382 -0.3458
  192VAL      C 2130   7.126   6.968   5.731 -0.3544 -0.0968 -0.1291
  192VAL      O 2131   7.157   7.030   5.833 -0.0719 -0.5785  0.0860
  193MET      N 2132   7.085   7.036   5.622 -0.0018 -0.3126 -0.4045
  193MET     HN 2133   7.061   6.981   5.543 -0.1034 -2.4107  0.9402
  193MET     CA 2134   7.081   7.179   5.625 -0.2825 -0.3224 -0.2145
  193MET     HA 2135   7.178   7.215   5.656 -0.3270 -0.6754  0.3801
  193MET     CB 2136   7.034   7.247   5.495 -0.1050 -0.1754 -0.2036
  193MET    HB1 2137   7.021   7.356   5.506  0.6953 -0.0340 -0.5420
  193MET    HB2 2138   6.933   7.207   5.469 -0.1318 -0.4508  0.2775
  193MET     CG 2139   7.125   7.227   5.374 -0.0239 -0.0154 -0.1696
  193MET    HG1 2140   7.084   7.287   5.289 -0.4660  1.3324  0.9242
  193MET    HG2 2141   7.121   7.118   5.352 -0.0474 -0.3283  1.2167
  193MET     SD 2142   7.298   7.272   5.406  0.0206 -0.1722 -0.1877
  193MET     CE 2143   7.296   7.450   5.443  0.1681 -0.3159  0.5466
  193MET    HE1 2144   7.396   7.472   5.485  0.1044 -0.3207  0.7017
  193MET    HE2 2145   7.232   7.479   5.529 -0.0004  0.1316  0.2775
  193MET    HE3 2146   7.274   7.522   5.361  0.7933 -0.7249 -0.0029
  193MET      C 2147   6.982   7.224   5.727  0.0919  0.2940 -0.1119
  193MET      O 2148   6.995   7.324   5.798 -0.0724  0.1997  0.0540
  194GLY      N 2149   6.873   7.145   5.735  0.3849 -0.1162 -0.1126
  194GLY     HN 2150   6.855   7.075   5.667 -0.3418 -1.0326  0.9611
  194GLY     CA 2151   6.773   7.169   5.834  0.2150  0.1267 -0.3386
  194GLY    HA1 2152   6.685   7.107   5.819 -0.9585  1.7974 -0.9325
  194GLY    HA2 2153   6.758   7.276   5.830  0.0324  0.1143 -0.0585
  194GLY      C 2154   6.819   7.144   5.974  0.1431  0.2230 -0.2966
  194GLY      O 2155   6.787   7.227   6.059  0.6675 -0.0115  0.1412
  195LEU      N 2156   6.905   7.045   6.003  0.4707  0.4705 -0.4032
  195LEU     HN 2157   6.926   6.976   5.934  1.0198 -0.1098  0.3092
  195LEU     CA 2158   6.970   7.029   6.129  0.0387 -0.2765 -0.2673
  195LEU     HA 2159   6.891   7.015   6.202  0.3012 -0.6620 -0.0493
  195LEU     CB 2160   7.057   6.902   6.135 -0.0139 -0.3134 -0.2631
  195LEU    HB1 2161   7.109   6.894   6.233  0.1211 -0.0477 -0.3090
  195LEU    HB2 2162   7.140   6.901   6.062 -0.5929 -0.6370 -0.9322
  195LEU     CG 2163   6.985   6.767   6.126  0.0653 -0.3643 -0.1497
  195LEU     HG 2164   6.910   6.762   6.045  1.1826 -0.8634 -1.2261
  195LEU    CD1 2165   7.090   6.656   6.109  0.0531 -0.3985 -0.0059
  195LEU   HD11 2166   7.138   6.654   6.009  0.0926  0.3180 -0.0139
  195LEU   HD12 2167   7.037   6.559   6.122 -1.6839  0.6061  1.0244
  195LEU   HD13 2168   7.176   6.672   6.178  0.0981  1.3419 -0.3757
  195LEU    CD2 2169   6.907   6.740   6.256  0.7636 -0.2335  0.3120
  195LEU   HD21 2170   6.836   6.658   6.232  0.2482  0.2389  0.1562
  195LEU   HD22 2171   6.846   6.830   6.281  0.2220 -0.1780 -1.0343
  195LEU   HD23 2172   6.971   6.712   6.342  1.9546  0.9971 -0.0867
  195LEU      C 2173   7.050   7.146   6.173 -0.4150 -0.0549 -0.0117
  195LEU      O 2174   7.042   7.194   6.286 -0.1132  1.2797 -0.5159
  196VAL      N 2175   7.129   7.202   6.079  0.2372 -0.1196  0.4809
  196VAL     HN 2176   7.127   7.178   5.982  0.8005  1.6756 -0.0587
  196VAL     CA 2177   7.216   7.312   6.105  0.1183  0.0194  0.2827
  196VAL     HA 2178   7.282   7.288   6.187  1.1192  0.4499 -0.3743
  196VAL     CB 2179   7.317   7.323   5.995 -0.2007  0.0492 -0.0080
  196VAL     HB 2180   7.264   7.313   5.898 -0.0077  0.1499 -0.1232
  196VAL    CG1 2181   7.405   7.449   5.997 -0.3239  0.1316  0.0814
  196VAL   HG11 2182   7.369   7.554   5.998  1.0738  0.7051 -1.2439
  196VAL   HG12 2183   7.477   7.435   5.913 -0.4705 -0.3590  0.0324
  196VAL   HG13 2184   7.465   7.430   6.089 -1.3764 -0.8515  0.6012
  196VAL    CG2 2185   7.411   7.202   5.992 -0.6141 -0.2648 -0.2959
  196VAL   HG21 2186   7.486   7.215   5.911 -0.9314 -1.2150 -0.7727
  196VAL   HG22 2187   7.363   7.101   5.986 -0.5738 -0.2843 -0.2694
  196VAL   HG23 2188   7.479   7.201   6.080  0.4063 -0.3103 -1.0413
  196VAL      C 2189   7.137   7.437   6.124 -0.2258 -0.1271 -0.1835
  196VAL      O 2190   7.154   7.503   6.227 -0.3246 -0.2033 -0.1212
  197VAL      N 2191   7.046   7.488   6.038  0.0647  0.3526 -0.2071
  197VAL     HN 2192   7.009   7.427   5.969 -0.2195 -1.2539  1.2404
  197VAL     CA 2193   6.976   7.612   6.055 -0.2702  0.1608 -0.1837
  197VAL     HA 2194   7.044   7.688   6.091 -0.7228  1.1820 -1.3625
  197VAL     CB 2195   6.922   7.664   5.925 -0.2012 -0.5428 -0.5007
  197VAL     HB 2196   6.893   7.769   5.947  2.2681  0.2108 -0.2551
  197VAL    CG1 2197   7.036   7.684   5.824 -0.0979  0.3907 -0.2171
  197VAL   HG11 2198   7.120   7.741   5.869  0.0694 -0.5674  0.7727
  197VAL   HG12 2199   7.002   7.735   5.732 -1.4807  0.8620  0.4993
  197VAL   HG13 2200   7.080   7.587   5.792  0.2192  0.1347  0.8992
  197VAL    CG2 2201   6.803   7.584   5.871 -0.5890 -0.6053  0.4079
  197VAL   HG21 2202   6.781   7.623   5.769 -0.1797 -0.4464  0.3797
  197VAL   HG22 2203   6.713   7.605   5.933 -0.3264  1.0953  0.2921
  197VAL   HG23 2204   6.816   7.473   5.869 -0.4959 -0.5918  0.0024
  197VAL      C 2205   6.871   7.606   6.160 -0.3173 -0.1280 -0.2464
  197VAL      O 2206   6.849   7.702   6.235 -0.0535 -0.1020 -0.2028
  198GLY      N 2207   6.806   7.490   6.182 -0.3714 -0.0210  0.1694
  198GLY     HN 2208   6.825   7.409   6.128  1.3887  0.0904  0.5008
  198GLY     CA 2209   6.719   7.473   6.294 -0.6317  0.1266 -0.0088
  198GLY    HA1 2210   6.682   7.373   6.278  0.8367 -0.4518 -0.0749
  198GLY    HA2 2211   6.638   7.544   6.305 -1.3098 -0.7528  1.1616
  198GLY      C 2212   6.787   7.469   6.427  0.3298  0.0453 -0.4914
  198GLY      O 2213   6.734   7.523   6.524  0.1096 -0.2151 -0.4659
  199GLY      N 2214   6.906   7.407   6.431  0.2939 -0.0006 -0.0636
  199GLY     HN 2215   6.949   7.359   6.355 -0.2269  0.2390 -0.5214
  199GLY     CA 2216   6.982   7.406   6.552  0.2055  0.2522 -0.0040
  199GLY    HA1 2217   7.068   7.344   6.534  0.3449  0.6213 -0.6693
  199GLY    HA2 2218   6.917   7.364   6.628  0.9449 -0.4748  0.2575
  199GLY      C 2219   7.035   7.538   6.597 -0.0998  0.2954  0.2387
  199GLY      O 2220   7.056   7.563   6.716  0.7489  0.3681  0.0845
  200ALA      N 2221   7.066   7.623   6.498  0.0016  0.4063  0.3647
  200ALA     HN 2222   7.061   7.597   6.402 -0.1569 -0.0555  0.4920
  200ALA     CA 2223   7.121   7.754   6.522  0.0808  0.3719  0.3761
  200ALA     HA 2224   7.179   7.749   6.613  1.1477 -0.5527 -0.2989
  200ALA     CB 2225   7.219   7.808   6.417  0.2164  1.1012  0.8640
  200ALA    HB1 2226   7.278   7.890   6.463 -0.0451  1.3565  0.7541
  200ALA    HB2 2227   7.166   7.843   6.325 -1.4627 -1.8855  0.4434
  200ALA    HB3 2228   7.283   7.724   6.382 -1.2192  0.6889 -1.1538
  200ALA      C 2229   7.021   7.863   6.542  0.1991  0.4906  0.3240
  200ALA      O 2230   7.051   7.964   6.605  0.2526  0.6964 -0.0298
  201LEU      N 2231   6.900   7.848   6.486  0.3357 -0.1356  0.1823
  201LEU     HN 2232   6.886   7.775   6.419  1.4021 -0.5682  0.3809
  201LEU     CA 2233   6.806   7.955   6.486  0.1468 -0.2919 -0.4235
  201LEU     HA 2234   6.850   8.045   6.527 -0.9867 -0.4108  1.2923
  201LEU     CB 2235   6.758   7.988   6.343  0.5866 -0.4454 -0.6079
  201LEU    HB1 2236   6.671   8.055   6.351  1.3447  0.5001  0.4048
  201LEU    HB2 2237   6.720   7.894   6.298  0.1915 -0.5252 -0.1293
  201LEU     CG 2238   6.862   8.048   6.247  0.7617 -0.1025 -0.2091
  201LEU     HG 2239   6.957   7.991   6.258  0.7222 -0.0785  0.3113
  201LEU    CD1 2240   6.819   8.049   6.100 -0.6494 -0.0145  0.1776
  201LEU   HD11 2241   6.838   7.944   6.069  0.4105 -0.3049  1.6202
  201LEU   HD12 2242   6.884   8.127   6.055 -0.1510  0.9136  2.2785
  201LEU   HD13 2243   6.712   8.076   6.091 -0.5776  0.3924  0.5142
  201LEU    CD2 2244   6.903   8.188   6.296  0.6854 -0.2859  0.3958
  201LEU   HD21 2245   6.990   8.226   6.239  0.6283  0.1346  0.5841
  201LEU   HD22 2246   6.942   8.178   6.400  0.0506  1.9179  0.9427
  201LEU   HD23 2247   6.825   8.265   6.311  1.0085  0.0807  0.2393
  201LEU      C 2248   6.699   7.938   6.589  0.1486  0.3521 -0.3067
  201LEU      O 2249   6.656   8.035   6.650 -0.2647  0.2416 -0.4190
  202THR      N 2250   6.659   7.814   6.622 -0.1484  0.4442 -0.3179
  202THR     HN 2251   6.707   7.731   6.596  0.1623  0.4493  0.2069
  202THR     CA 2252   6.538   7.802   6.699  0.2641 -0.2485  0.2465
  202THR     HA 2253   6.471   7.867   6.645  1.5905  2.2906  1.3429
  202THR     CB 2254   6.480   7.664   6.685  0.3034 -0.2364 -0.0688
  202THR     HB 2255   6.391   7.650   6.750  0.4366  0.6490  0.3379
  202THR    OG1 2256   6.580   7.567   6.713 -0.0421 -0.5697  0.0313
  202THR    HG1 2257   6.639   7.555   6.637  2.1515  0.0097  1.4478
  202THR    CG2 2258   6.427   7.642   6.543  0.7613 -0.6692 -0.1807
  202THR   HG21 2259   6.510   7.653   6.470  0.4893  1.1505 -0.3209
  202THR   HG22 2260   6.336   7.704   6.523  1.3572 -0.1135 -1.4551
  202THR   HG23 2261   6.378   7.543   6.546 -0.1973 -0.2131  0.0651
  202THR      C 2262   6.548   7.843   6.841  0.1476 -0.1499  0.2260
  202THR      O 2263   6.446   7.872   6.904  0.3730  0.2002  0.4428
  203GLU      N 2264   6.671   7.855   6.895  0.3941 -0.0990 -0.3357
  203GLU     HN 2265   6.752   7.836   6.840  0.6260  0.8099 -0.3553
  203GLU     CA 2266   6.696   7.908   7.026 -0.3866 -0.0233 -0.2057
  203GLU     HA 2267   6.627   7.850   7.085  0.6397 -1.5012 -0.3229
  203GLU     CB 2268   6.845   7.886   7.061 -0.2679  0.5594 -0.3281
  203GLU    HB1 2269   6.909   7.938   6.987  0.0489  0.9956  0.2372
  203GLU    HB2 2270   6.871   7.779   7.048  0.5581  0.8177 -1.0038
  203GLU     CG 2271   6.881   7.909   7.208  0.0007  0.2849 -0.3502
  203GLU    HG1 2272   6.837   8.001   7.250  0.3135 -0.0094  0.6773
  203GLU    HG2 2273   6.992   7.917   7.206  0.2903 -1.4017  1.6373
  203GLU     CD 2274   6.853   7.791   7.299  0.0115  0.5760  0.0363
  203GLU    OE1 2275   6.733   7.776   7.336 -0.1549  0.6496 -0.4577
  203GLU    OE2 2276   6.942   7.710   7.335 -0.1263  0.6415  0.5414
  203GLU      C 2277   6.655   8.050   7.045  0.1732  0.1137  0.0084
  203GLU      O 2278   6.604   8.095   7.147  0.2381 -0.1817  0.1750
  204VAL      N 2279   6.685   8.131   6.942  0.0964  0.1059 -0.0185
  204VAL     HN 2280   6.741   8.095   6.868  0.4419  0.5997 -0.0056
  204VAL     CA 2281   6.644   8.268   6.941  0.0902  0.1084  0.2725
  204VAL     HA 2282   6.686   8.319   7.026 -0.1552 -0.3268  0.6577
  204VAL     CB 2283   6.707   8.334   6.821  0.1465 -0.1030  0.1860
  204VAL     HB 2284   6.671   8.280   6.731 -0.2310 -0.3535  0.4800
  204VAL    CG1 2285   6.666   8.479   6.791  0.2037 -0.1818 -0.2916
  204VAL   HG11 2286   6.555   8.478   6.788  0.0985  1.0675  0.9437
  204VAL   HG12 2287   6.706   8.526   6.698  1.1932  0.6420  0.5001
  204VAL   HG13 2288   6.685   8.557   6.868  1.4488 -0.7253 -0.0121
  204VAL    CG2 2289   6.859   8.314   6.836  0.0691 -0.3574  0.6698
  204VAL   HG21 2290   6.901   8.222   6.882  0.8850 -0.5130 -0.3168
  204VAL   HG22 2291   6.899   8.402   6.891 -1.5141  1.0562 -0.2236
  204VAL   HG23 2292   6.895   8.331   6.733 -1.3228 -0.1119  0.1699
  204VAL      C 2293   6.495   8.280   6.943  0.0357 -0.5801  0.5748
  204VAL      O 2294   6.436   8.367   7.008  0.0769  0.1798 -0.3709
  205SER      N 2295   6.439   8.191   6.859 -0.0984  0.5047 -0.5435
  205SER     HN 2296   6.482   8.115   6.811 -0.7886 -0.9500  0.9408
  205SER     CA 2297   6.301   8.178   6.825 -0.1232  0.0678 -0.2946
  205SER     HA 2298   6.256   8.128   6.909  0.7516  0.6453  0.5592
  205SER     CB 2299   6.219   8.307   6.810 -0.2955  0.0195  0.2356
  205SER    HB1 2300   6.279   8.373   6.745 -0.6342 -0.1703 -0.2796
  205SER    HB2 2301   6.221   8.352   6.912  0.4621 -0.3444  0.3919
  205SER     OG 2302   6.090   8.291   6.754 -0.0622 -0.4509 -0.1759
  205SER    HG1 2303   6.043   8.370   6.781  0.4137 -0.3716  0.4549
  205SER      C 2304   6.278   8.082   6.713 -0.2619 -0.1485 -0.0789
  205SER      O 2305   6.357   8.075   6.619  0.0551  0.2325  0.1548
  206TRP      N 2306   6.173   7.999   6.727  0.2917 -0.8839 -0.1416
  206TRP     HN 2307   6.122   7.990   6.812  0.8511 -0.5875  0.2359
  206TRP     CA 2308   6.138   7.895   6.635  0.4061 -0.8275 -0.2491
  206TRP     HA 2309   6.231   7.841   6.618  1.3493  0.5990  0.0106
  206TRP     CB 2310   6.032   7.805   6.700  0.3056 -0.3316  0.2940
  206TRP    HB1 2311   6.079   7.739   6.776 -0.6071 -1.6713 -0.2194
  206TRP    HB2 2312   5.995   7.740   6.618  0.8718 -0.8168  0.4091
  206TRP     CG 2313   5.918   7.870   6.771  0.1819  0.0937 -0.2767
  206TRP    CD1 2314   5.907   7.904   6.903  0.2194  0.7330 -0.4299
  206TRP    HD1 2315   5.979   7.870   6.975  0.7009  0.4982 -1.0045
  206TRP    NE1 2316   5.780   7.948   6.931  0.1231  0.3674 -0.2843
  206TRP    HE1 2317   5.749   8.008   7.002  0.1506 -1.5098  1.5266
  206TRP    CE2 2318   5.710   7.955   6.813 -0.1447 -0.6637 -0.2125
  206TRP    CD2 2319   5.797   7.918   6.712  0.2396  0.2811 -0.2502
  206TRP    CE3 2320   5.756   7.931   6.583 -0.2132  0.4892 -0.0927
  206TRP    HE3 2321   5.807   7.892   6.496 -0.9447  0.6917 -0.6340
  206TRP    CZ3 2322   5.625   7.968   6.561 -0.4588 -0.5117 -0.4589
  206TRP    HZ3 2323   5.587   7.971   6.460  1.4634 -0.8881 -1.2932
  206TRP    CZ2 2324   5.580   7.988   6.793 -0.2312 -1.1193 -0.4345
  206TRP    HZ2 2325   5.514   8.005   6.877  0.7355  1.0245  0.0048
  206TRP    CH2 2326   5.536   7.994   6.663 -0.3712 -0.5554 -0.3692
  206TRP    HH2 2327   5.432   8.015   6.642 -0.8688 -0.5569  1.6701
  206TRP      C 2328   6.094   7.945   6.502  0.1105 -0.1074  0.1061
  206TRP      O 2329   6.111   7.871   6.405  0.7082  0.2581 -0.0780
  207ARG      N 2330   6.047   8.070   6.494  0.5958  0.0597 -0.2187
  207ARG     HN 2331   6.026   8.122   6.576  0.6292  0.0907 -0.2287
  207ARG     CA 2332   5.999   8.142   6.379  0.1068  0.0199 -0.0477
  207ARG     HA 2333   5.909   8.095   6.344 -0.5600  0.3893  1.0760
  207ARG     CB 2334   5.952   8.280   6.428  0.2012 -0.1292  0.4874
  207ARG    HB1 2335   5.936   8.349   6.342  1.8186  0.9808  0.9740
  207ARG    HB2 2336   6.035   8.330   6.482 -0.0231  0.3694  0.3849
  207ARG     CG 2337   5.824   8.269   6.511 -0.1058  0.0541  0.0516
  207ARG    HG1 2338   5.842   8.196   6.593  0.2446  0.9913  0.8482
  207ARG    HG2 2339   5.747   8.223   6.446 -0.9684 -0.1418  1.1398
  207ARG     CD 2340   5.765   8.400   6.563 -0.6309  0.0207 -0.4407
  207ARG    HD1 2341   5.746   8.481   6.489  1.2763  1.1003  0.1021
  207ARG    HD2 2342   5.842   8.447   6.629 -0.4446 -1.2518  0.3082
  207ARG     NE 2343   5.645   8.365   6.643 -0.3652 -0.3178 -0.1826
  207ARG     HE 2344   5.563   8.335   6.593 -0.1149 -0.7333 -0.3587
  207ARG     CZ 2345   5.645   8.336   6.776  0.8112 -0.5330 -0.2136
  207ARG    NH1 2346   5.753   8.340   6.860  0.3621 -0.0029  0.3541
  207ARG   HH11 2347   5.841   8.369   6.822  0.4180 -0.7601 -0.1192
  207ARG   HH12 2348   5.743   8.298   6.951  0.1859  0.4499  0.5513
  207ARG    NH2 2349   5.525   8.315   6.836  0.5974  0.5704 -0.2038
  207ARG   HH21 2350   5.443   8.347   6.789  0.2512  0.2242  0.1401
  207ARG   HH22 2351   5.534   8.323   6.936 -0.1782 -1.6065  0.1576
  207ARG      C 2352   6.102   8.157   6.273  0.0550 -0.2750 -0.1436
  207ARG      O 2353   6.078   8.130   6.155 -0.6826 -0.1791 -0.0244
  208TRP      N 2354   6.224   8.191   6.318 -0.0591 -0.6912  0.5140
  208TRP     HN 2355   6.238   8.196   6.416  1.0696  0.4422  0.3527
  208TRP     CA 2356   6.333   8.217   6.229 -0.6200 -0.0347 -0.0041
  208TRP     HA 2357   6.306   8.300   6.165  1.1283  0.4489 -0.2257
  208TRP     CB 2358   6.454   8.264   6.312 -0.3918 -0.2156 -0.2297
  208TRP    HB1 2359   6.543   8.275   6.246 -0.9764  1.5899 -0.8302
  208TRP    HB2 2360   6.472   8.184   6.387 -0.3726 -0.2455 -0.2651
  208TRP     CG 2361   6.439   8.397   6.378  0.8105 -0.1377 -0.0589
  208TRP    CD1 2362   6.432   8.427   6.511  0.5520  0.2425 -0.1550
  208TRP    HD1 2363   6.446   8.351   6.587  0.1496 -0.2500 -0.5554
  208TRP    NE1 2364   6.426   8.562   6.531  0.8426  0.2440 -0.0643
  208TRP    HE1 2365   6.395   8.611   6.610 -1.3352 -0.2525 -0.4669
  208TRP    CE2 2366   6.420   8.623   6.408  0.1376  0.1203 -0.1012
  208TRP    CD2 2367   6.425   8.523   6.312 -0.0857 -0.1235  0.1391
  208TRP    CE3 2368   6.424   8.561   6.182  0.1730 -0.3248  0.0763
  208TRP    HE3 2369   6.413   8.492   6.100 -0.3354  1.8107 -1.8696
  208TRP    CZ3 2370   6.426   8.694   6.147 -0.3350 -0.2390  0.3623
  208TRP    HZ3 2371   6.421   8.723   6.043 -1.1305 -0.9777  0.1727
  208TRP    CZ2 2372   6.406   8.755   6.376 -0.9428  0.0336 -0.0621
  208TRP    HZ2 2373   6.408   8.827   6.457 -0.7208 -0.4150  0.3451
  208TRP    CH2 2374   6.410   8.791   6.244  0.0081  0.1956 -0.0071
  208TRP    HH2 2375   6.399   8.896   6.219  0.2929  0.2536  0.1030
  208TRP      C 2376   6.375   8.112   6.132 -0.0773 -0.1030  0.2963
  208TRP      O 2377   6.401   8.134   6.014 -0.4168 -0.2117  0.1972
  209ALA      N 2378   6.377   7.986   6.181 -0.5293 -0.1784  0.1274
  209ALA     HN 2379   6.350   7.965   6.274 -0.2722 -1.3903 -0.0423
  209ALA     CA 2380   6.417   7.871   6.107  0.0622  0.1032 -0.0046
  209ALA     HA 2381   6.518   7.884   6.071  0.3078 -0.7438  0.3236
  209ALA     CB 2382   6.419   7.753   6.205  0.2002  0.2110  0.1224
  209ALA    HB1 2383   6.478   7.789   6.292  0.3248  0.5646 -0.1071
  209ALA    HB2 2384   6.471   7.665   6.161  0.4022  0.5206 -0.2583
  209ALA    HB3 2385   6.319   7.720   6.242  0.8059 -0.1405  1.5747
  209ALA      C 2386   6.324   7.829   5.998  0.1217 -0.0372 -0.0023
  209ALA      O 2387   6.358   7.744   5.916  0.1282 -0.3061  0.2751
  210PHE      N 2388   6.197   7.874   6.001  0.0666 -0.2028  0.2106
  210PHE     HN 2389   6.160   7.944   6.062 -0.7633  2.1094 -2.4893
  210PHE     CA 2390   6.102   7.852   5.896 -0.1481  0.1397  0.3290
  210PHE     HA 2391   6.127   7.760   5.846 -0.5812 -0.6321  1.4454
  210PHE     CB 2392   5.959   7.849   5.951 -0.4328 -0.1493 -0.4140
  210PHE    HB1 2393   5.884   7.853   5.869 -0.3221 -0.3392 -0.5265
  210PHE    HB2 2394   5.931   7.934   6.016 -0.1422 -0.6835  0.4370
  210PHE     CG 2395   5.934   7.720   6.023  1.1145 -0.2361  0.0300
  210PHE    CD1 2396   5.928   7.726   6.160  0.6129 -0.3542  0.0182
  210PHE    HD1 2397   5.956   7.815   6.215  0.0409 -0.2748  0.1922
  210PHE    CE1 2398   5.896   7.612   6.231 -0.1301 -0.3962 -0.3636
  210PHE    HE1 2399   5.884   7.612   6.338 -0.9724 -0.1652 -0.4456
  210PHE     CZ 2400   5.868   7.495   6.165  0.0455 -0.7178  0.1193
  210PHE     HZ 2401   5.834   7.408   6.219  1.0422 -0.5704  1.0570
  210PHE    CD2 2402   5.902   7.603   5.958 -0.5254 -0.1979  0.6586
  210PHE    HD2 2403   5.905   7.609   5.850  0.0349  0.5364  0.6935
  210PHE    CE2 2404   5.885   7.487   6.029 -0.3323 -0.5986  0.0628
  210PHE    HE2 2405   5.871   7.392   5.978  0.4913 -0.9789  0.5000
  210PHE      C 2406   6.113   7.954   5.788 -0.0853  0.3521  0.5314
  210PHE      O 2407   6.063   7.942   5.676 -0.4126  0.3447  0.6756
  211LEU      N 2408   6.177   8.069   5.812  0.1006  0.4189 -0.2249
  211LEU     HN 2409   6.213   8.092   5.902 -0.0176  0.5140 -0.2008
  211LEU     CA 2410   6.202   8.167   5.711 -0.0339  0.2305 -0.4422
  211LEU     HA 2411   6.114   8.173   5.648 -0.0484  0.5824 -0.3971
  211LEU     CB 2412   6.232   8.300   5.782 -0.1184  0.3375 -0.6030
  211LEU    HB1 2413   6.318   8.296   5.852  1.0496  0.4934 -1.9346
  211LEU    HB2 2414   6.147   8.330   5.846  1.2448  1.3162  0.9102
  211LEU     CG 2415   6.268   8.425   5.699  0.1436  0.2115 -0.6803
  211LEU     HG 2416   6.354   8.404   5.631  0.5799 -0.1775 -0.0272
  211LEU    CD1 2417   6.148   8.457   5.608 -0.0155  0.2280 -0.4654
  211LEU   HD11 2418   6.176   8.552   5.558  0.1297  1.0307  1.0268
  211LEU   HD12 2419   6.060   8.489   5.668 -0.2987  0.4041 -0.9652
  211LEU   HD13 2420   6.125   8.370   5.542  2.4159 -0.5769 -0.4451
  211LEU    CD2 2421   6.313   8.545   5.783 -0.3854 -0.0200 -0.0481
  211LEU   HD21 2422   6.345   8.629   5.718  0.4803 -0.2181  0.0889
  211LEU   HD22 2423   6.395   8.533   5.858 -0.7151  1.0535  0.5314
  211LEU   HD23 2424   6.236   8.592   5.848  0.2949 -0.1398  0.9020
  211LEU      C 2425   6.316   8.129   5.623  0.4763  0.4600  0.1062
  211LEU      O 2426   6.334   8.181   5.512  0.3553 -0.3466 -0.3089
  212VAL      N 2427   6.398   8.032   5.664  0.0308 -0.0316 -0.1406
  212VAL     HN 2428   6.403   7.995   5.756 -0.3257  0.6081  0.1431
  212VAL     CA 2429   6.506   7.982   5.584  0.0886  0.0324 -0.1015
  212VAL     HA 2430   6.574   8.063   5.564  0.7041 -0.1407  1.1201
  212VAL     CB 2431   6.592   7.889   5.665 -0.1430 -0.0775  0.0189
  212VAL     HB 2432   6.528   7.805   5.699  0.1716 -1.0844 -1.6476
  212VAL    CG1 2433   6.707   7.835   5.578 -0.0881  0.1562 -0.0553
  212VAL   HG11 2434   6.786   7.785   5.639  0.7198  0.1202 -1.0700
  212VAL   HG12 2435   6.749   7.915   5.514 -0.4231  0.2224 -0.1953
  212VAL   HG13 2436   6.677   7.756   5.507  0.5683  0.1063 -0.2919
  212VAL    CG2 2437   6.653   7.969   5.781 -0.4098  0.7219 -0.3798
  212VAL   HG21 2438   6.580   8.010   5.855 -0.1001  0.9187 -0.1831
  212VAL   HG22 2439   6.720   8.052   5.752 -0.4634  0.8490 -0.1482
  212VAL   HG23 2440   6.710   7.898   5.844  0.2703  0.7229 -0.9787
  212VAL      C 2441   6.461   7.925   5.454  0.0844  0.0846 -0.1222
  212VAL      O 2442   6.531   7.937   5.354  0.1822 -0.3579 -0.1074
  213ASN      N 2443   6.344   7.859   5.447  0.2160 -0.1239 -0.3995
  213ASN     HN 2444   6.302   7.846   5.537  0.2681  0.5525 -0.2614
  213ASN     CA 2445   6.277   7.812   5.331  0.0099 -0.1371 -0.2757
  213ASN     HA 2446   6.336   7.735   5.283  0.2753 -0.1714  0.1020
  213ASN     CB 2447   6.140   7.754   5.371  0.2548  0.1871  1.1178
  213ASN    HB1 2448   6.091   7.697   5.289 -0.3103  0.8133  1.0020
  213ASN    HB2 2449   6.065   7.833   5.395 -0.4761 -0.2990  0.5240
  213ASN     CG 2450   6.130   7.652   5.483  0.0192 -0.3415  0.6273
  213ASN    OD1 2451   6.229   7.585   5.512  0.0204 -0.4584  0.3503
  213ASN    ND2 2452   6.017   7.653   5.559  0.4729  0.4552  1.3291
  213ASN   HD21 2453   5.998   7.580   5.624  0.0389  0.3288  1.0668
  213ASN   HD22 2454   5.934   7.699   5.527  0.1347 -0.7123  0.3997
  213ASN      C 2455   6.267   7.922   5.231  0.1293 -0.0997 -0.2438
  213ASN      O 2456   6.301   7.897   5.115  0.2364 -0.0318 -0.2265
  214VAL      N 2457   6.226   8.046   5.262  0.5161  0.0220 -0.2173
  214VAL     HN 2458   6.224   8.076   5.357  1.1167  0.2416 -0.2633
  214VAL     CA 2459   6.169   8.137   5.167 -0.1033 -0.2972 -0.1605
  214VAL     HA 2460   6.095   8.080   5.113  0.1111 -0.7978  0.0574
  214VAL     CB 2461   6.103   8.249   5.241 -0.2794  0.0278 -0.8012
  214VAL     HB 2462   6.169   8.308   5.309  0.3521 -0.7417 -0.7122
  214VAL    CG1 2463   6.050   8.361   5.150  0.4824  0.0589 -1.2218
  214VAL   HG11 2464   6.130   8.420   5.100  0.7848  1.0317  0.2768
  214VAL   HG12 2465   5.989   8.428   5.213  0.1115 -1.0211 -0.3559
  214VAL   HG13 2466   5.981   8.314   5.076 -0.9583 -1.7138  0.9861
  214VAL    CG2 2467   5.986   8.191   5.322 -0.0788 -0.1224 -0.6174
  214VAL   HG21 2468   5.920   8.269   5.366  0.4301 -0.3560  0.6583
  214VAL   HG22 2469   6.018   8.142   5.417 -0.9537  0.4416  0.0052
  214VAL   HG23 2470   5.930   8.123   5.255 -0.0539 -0.6950 -0.0725
  214VAL      C 2471   6.269   8.181   5.066 -0.0370  0.0186  0.0482
  214VAL      O 2472   6.226   8.178   4.951  0.2405 -0.3594 -0.0438
  215PRO      N 2473   6.391   8.216   5.093  0.1176 -0.5913  0.1382
  215PRO     CD 2474   6.448   8.253   5.222 -0.7354 -0.2216  0.4240
  215PRO    HD1 2475   6.442   8.161   5.284 -2.1469 -1.0049 -0.7457
  215PRO    HD2 2476   6.396   8.341   5.264 -0.8910 -0.2649  0.3218
  215PRO     CA 2477   6.468   8.259   4.980 -0.8364  0.0267 -0.3011
  215PRO     HA 2478   6.410   8.308   4.904 -0.6262  0.1275 -0.3977
  215PRO     CB 2479   6.577   8.350   5.038 -0.9653 -0.0480  0.0596
  215PRO    HB1 2480   6.535   8.452   5.052  0.7129  0.5342  1.6477
  215PRO    HB2 2481   6.674   8.352   4.984  0.0989 -0.7754  1.7391
  215PRO     CG 2482   6.590   8.299   5.183 -1.0337  0.6205  0.3061
  215PRO    HG1 2483   6.645   8.204   5.171 -0.4626  0.9548  0.2272
  215PRO    HG2 2484   6.636   8.369   5.256  0.9940  0.4259 -0.6504
  215PRO      C 2485   6.520   8.146   4.898  0.4633  0.2593  0.1456
  215PRO      O 2486   6.543   8.173   4.780 -0.3241  0.6072  0.0563
  216ILE      N 2487   6.532   8.023   4.949 -0.5097  0.0963  0.0323
  216ILE     HN 2488   6.509   8.020   5.046 -0.5205  0.5650  0.0472
  216ILE     CA 2489   6.558   7.901   4.879  0.0131  0.4108 -0.3307
  216ILE     HA 2490   6.648   7.905   4.819  0.4077 -0.9952  0.0860
  216ILE     CB 2491   6.573   7.783   4.970  0.1058  0.4968 -0.2333
  216ILE     HB 2492   6.490   7.775   5.043 -0.4086 -0.3769 -0.8695
  216ILE    CG2 2493   6.582   7.646   4.901  0.1993  0.5982 -0.4246
  216ILE   HG21 2494   6.485   7.601   4.871  0.4856 -2.0537  1.8181
  216ILE   HG22 2495   6.628   7.575   4.972  0.6007  0.3866 -0.8810
  216ILE   HG23 2496   6.659   7.656   4.821  0.7432  0.2527  0.0406
  216ILE    CG1 2497   6.695   7.802   5.061 -0.1849 -0.1522  0.3127
  216ILE   HG11 2498   6.703   7.705   5.114 -0.8048 -0.1915  0.3405
  216ILE   HG12 2499   6.680   7.880   5.139 -0.7825  1.0380 -0.9104
  216ILE     CD 2500   6.829   7.827   4.992 -0.3482  0.1546  0.1010
  216ILE    HD1 2501   6.845   7.766   4.900 -1.3485  1.1859 -0.8140
  216ILE    HD2 2502   6.917   7.806   5.058  0.7994 -0.5625 -1.5149
  216ILE    HD3 2503   6.837   7.932   4.955  1.3924  0.1199  0.1900
  216ILE      C 2504   6.449   7.883   4.778 -0.0801  0.1570 -0.1861
  216ILE      O 2505   6.477   7.853   4.663  0.3904 -0.4075  0.0659
  217GLY      N 2506   6.322   7.896   4.821  0.0756  0.2632  0.2520
  217GLY     HN 2507   6.310   7.908   4.919 -0.4314  1.2995  0.0805
  217GLY     CA 2508   6.204   7.867   4.746 -0.0992  0.3937  0.4743
  217GLY    HA1 2509   6.121   7.887   4.812  0.0493  0.6615  0.5855
  217GLY    HA2 2510   6.214   7.768   4.703 -0.1755  0.7195 -0.3244
  217GLY      C 2511   6.183   7.958   4.630  0.2330 -0.1629 -0.0362
  217GLY      O 2512   6.140   7.913   4.524  0.2751 -0.0127 -0.1155
  218LEU      N 2513   6.212   8.088   4.642 -0.2306 -0.0408 -0.1870
  218LEU     HN 2514   6.245   8.123   4.730 -1.3976  0.3778  0.1142
  218LEU     CA 2515   6.215   8.187   4.539  0.2712  0.4521  0.2840
  218LEU     HA 2516   6.118   8.199   4.491  0.5208 -0.9103 -0.6579
  218LEU     CB 2517   6.265   8.317   4.605  0.9313  0.2790  0.1314
  218LEU    HB1 2518   6.298   8.390   4.528 -0.4252 -0.4962 -1.3267
  218LEU    HB2 2519   6.350   8.281   4.666  0.8700 -1.1624 -0.5405
  218LEU     CG 2520   6.158   8.380   4.695  0.4591 -0.1645 -0.1043
  218LEU     HG 2521   6.123   8.302   4.766 -1.4753 -0.7497 -1.5412
  218LEU    CD1 2522   6.216   8.505   4.764 -0.1674 -0.2419  0.5897
  218LEU   HD11 2523   6.244   8.581   4.688 -0.7068 -0.2647  0.3630
  218LEU   HD12 2524   6.304   8.479   4.827 -0.3789 -0.4639  0.7970
  218LEU   HD13 2525   6.138   8.550   4.830 -1.2992 -0.8175 -0.2962
  218LEU    CD2 2526   6.036   8.424   4.613  0.5726  0.5847  0.1104
  218LEU   HD21 2527   6.070   8.496   4.535  1.0704 -0.0309 -0.2599
  218LEU   HD22 2528   5.958   8.451   4.687  1.2343 -0.6333  1.3387
  218LEU   HD23 2529   5.999   8.331   4.564  0.0434  0.3863  0.8660
  218LEU      C 2530   6.306   8.152   4.426  0.0061  0.3998  0.0843
  218LEU      O 2531   6.267   8.162   4.310 -0.0617 -0.0361  0.0642
  219VAL      N 2532   6.431   8.109   4.450 -0.1412  0.0304  0.2009
  219VAL     HN 2533   6.476   8.124   4.537 -0.2680  0.2536  0.2281
  219VAL     CA 2534   6.522   8.067   4.348 -0.1754  0.0564  0.1583
  219VAL     HA 2535   6.528   8.150   4.279  0.2828 -0.7829 -0.8650
  219VAL     CB 2536   6.666   8.040   4.382  0.0850  0.0069 -0.9199
  219VAL     HB 2537   6.681   7.952   4.448 -1.2796 -0.4073 -1.1053
  219VAL    CG1 2538   6.755   8.017   4.258  0.5879  0.7196 -0.7096
  219VAL   HG11 2539   6.761   8.116   4.209  1.7501  0.9844 -0.0973
  219VAL   HG12 2540   6.720   7.940   4.186 -1.2287  0.5366  0.2395
  219VAL   HG13 2541   6.861   7.996   4.282 -0.0141 -1.2244  0.7727
  219VAL    CG2 2542   6.715   8.159   4.467  0.1225 -0.1751 -0.6859
  219VAL   HG21 2543   6.826   8.159   4.479  0.0832  1.7568  0.4235
  219VAL   HG22 2544   6.662   8.166   4.564 -0.6114  0.4401 -1.1105
  219VAL   HG23 2545   6.689   8.256   4.419 -0.2549 -0.3060 -0.7501
  219VAL      C 2546   6.471   7.947   4.276 -0.0361 -0.0625  0.2535
  219VAL      O 2547   6.486   7.936   4.154  0.0365 -0.0989  0.2655
  220MET      N 2548   6.406   7.855   4.350 -0.6097  0.2597  0.1662
  220MET     HN 2549   6.406   7.859   4.449  0.2779 -0.1126  0.2002
  220MET     CA 2550   6.348   7.739   4.291  0.3113 -0.1221 -0.0318
  220MET     HA 2551   6.427   7.679   4.249 -0.7862 -0.4789 -1.8106
  220MET     CB 2552   6.289   7.650   4.402 -0.1182 -0.0700 -0.2135
  220MET    HB1 2553   6.249   7.562   4.347 -0.0313 -0.1985 -0.0749
  220MET    HB2 2554   6.209   7.697   4.462  0.7510  0.1819  0.8090
  220MET     CG 2555   6.389   7.584   4.498 -0.7343 -0.6286  0.0627
  220MET    HG1 2556   6.337   7.516   4.568 -1.0403 -0.8064 -0.3308
  220MET    HG2 2557   6.445   7.664   4.552  1.3402 -1.0420 -1.2316
  220MET     SD 2558   6.529   7.506   4.412 -0.1893  0.1333  0.2347
  220MET     CE 2559   6.611   7.478   4.571 -0.1719  0.2245  0.2418
  220MET    HE1 2560   6.536   7.440   4.644 -0.9083  1.1583  0.0053
  220MET    HE2 2561   6.666   7.565   4.613  1.0775 -0.5008  0.2337
  220MET    HE3 2562   6.681   7.391   4.563  0.3608  0.5425  1.1023
  220MET      C 2563   6.247   7.758   4.183 -0.2492 -0.3146  0.4459
  220MET      O 2564   6.257   7.704   4.073  0.3643  0.1261  0.2782
  221ILE      N 2565   6.158   7.854   4.213  0.0766  0.1348 -0.0082
  221ILE     HN 2566   6.173   7.900   4.300  0.3765  0.1678 -0.0738
  221ILE     CA 2567   6.061   7.908   4.123  0.2597 -0.2567 -0.4508
  221ILE     HA 2568   6.005   7.825   4.083 -0.8999  0.4041 -0.3028
  221ILE     CB 2569   5.956   7.994   4.188 -0.0093 -0.4959 -0.5571
  221ILE     HB 2570   5.993   8.087   4.236  0.1797  0.5610 -2.5299
  221ILE    CG2 2571   5.873   8.057   4.076 -0.3473  0.6560  0.3069
  221ILE   HG21 2572   5.841   7.986   3.996  0.6429  0.3446  0.1706
  221ILE   HG22 2573   5.921   8.134   4.011  0.3516 -0.6991 -0.9010
  221ILE   HG23 2574   5.777   8.095   4.118 -0.0027  0.4429  1.3241
  221ILE    CG1 2575   5.878   7.918   4.297 -0.3397  0.3137 -0.2157
  221ILE   HG11 2576   5.949   7.870   4.368  0.2061 -0.4093 -1.2052
  221ILE   HG12 2577   5.814   7.844   4.245 -0.8801  1.0532 -0.6445
  221ILE     CD 2578   5.776   8.007   4.368 -0.8949 -0.3919 -0.1016
  221ILE    HD1 2579   5.682   8.015   4.310 -0.5238 -0.5275 -0.7386
  221ILE    HD2 2580   5.827   8.105   4.382 -0.8713 -0.2823 -0.8883
  221ILE    HD3 2581   5.754   7.970   4.470 -0.4554 -0.6453 -0.0925
  221ILE      C 2582   6.124   7.974   4.005  0.0662  0.6385 -0.0732
  221ILE      O 2583   6.085   7.962   3.889  0.1424 -0.5195 -0.0040
  222TYR      N 2584   6.233   8.050   4.028  0.2027  0.4233  0.0158
  222TYR     HN 2585   6.266   8.066   4.121 -0.2410 -0.5396  0.3614
  222TYR     CA 2586   6.309   8.116   3.926  0.2523  0.1704 -0.1133
  222TYR     HA 2587   6.234   8.171   3.871  0.8917  0.5625 -0.6122
  222TYR     CB 2588   6.410   8.212   3.991 -0.0668  0.1105  0.4943
  222TYR    HB1 2589   6.495   8.155   4.034  0.3424  0.8245  0.6782
  222TYR    HB2 2590   6.360   8.270   4.071  0.5618  0.6270  0.5345
  222TYR     CG 2591   6.471   8.308   3.894 -0.1184  0.1070  0.4586
  222TYR    CD1 2592   6.404   8.424   3.864 -0.4666 -0.4341 -1.0344
  222TYR    HD1 2593   6.324   8.456   3.929  0.2513 -0.9946  0.2066
  222TYR    CE1 2594   6.465   8.508   3.774  0.8846  0.1462  0.3416
  222TYR    HE1 2595   6.414   8.598   3.744  0.1373 -0.5264 -0.4823
  222TYR     CZ 2596   6.580   8.470   3.708  0.2458 -0.0789 -0.6803
  222TYR     OH 2597   6.637   8.552   3.609  0.5606  0.1818 -0.2901
  222TYR     HH 2598   6.578   8.628   3.606 -0.0444 -0.2534  0.1288
  222TYR    CD2 2599   6.584   8.267   3.826 -0.0782  0.1585  0.4951
  222TYR    HD2 2600   6.639   8.179   3.857  0.6917  0.6325  0.5266
  222TYR    CE2 2601   6.640   8.348   3.729 -0.1161 -0.1112  0.2463
  222TYR    HE2 2602   6.726   8.318   3.672  0.4557  0.1498  0.9479
  222TYR      C 2603   6.367   8.027   3.821  0.8077  0.2139  0.1506
  222TYR      O 2604   6.337   8.044   3.703 -0.1455  0.2547  0.3831
  223LEU      N 2605   6.436   7.918   3.859 -0.0142 -0.2651  0.2969
  223LEU     HN 2606   6.458   7.905   3.955  1.9195  0.9869  0.1078
  223LEU     CA 2607   6.485   7.814   3.774 -0.1217 -0.3033  0.2818
  223LEU     HA 2608   6.543   7.857   3.694 -0.8101  0.3077  0.0854
  223LEU     CB 2609   6.593   7.725   3.836 -0.0078 -0.6083 -0.3344
  223LEU    HB1 2610   6.638   7.659   3.759 -0.3195 -0.4921 -0.6217
  223LEU    HB2 2611   6.540   7.669   3.916  0.3146  1.1473  1.2454
  223LEU     CG 2612   6.707   7.797   3.910 -0.1612 -0.8565  0.1569
  223LEU     HG 2613   6.656   7.844   3.997 -0.0592  0.5691 -0.4870
  223LEU    CD1 2614   6.815   7.702   3.964  0.2766 -0.1392  0.5829
  223LEU   HD11 2615   6.787   7.626   4.040  0.3847 -1.1589 -0.3507
  223LEU   HD12 2616   6.902   7.757   4.005  0.5790  0.0209 -0.2232
  223LEU   HD13 2617   6.854   7.638   3.881  0.2255 -0.0581  0.4964
  223LEU    CD2 2618   6.777   7.903   3.823 -0.7224 -0.6758 -0.0840
  223LEU   HD21 2619   6.853   7.956   3.884 -0.3766 -1.3299  0.0669
  223LEU   HD22 2620   6.706   7.978   3.782 -0.1365 -0.0495 -0.0049
  223LEU   HD23 2621   6.847   7.867   3.745  1.9153  0.6120  1.3918
  223LEU      C 2622   6.378   7.739   3.701 -0.0022 -0.1239 -0.0816
  223LEU      O 2623   6.389   7.717   3.581  0.3425  0.2597 -0.1240
  224ALA      N 2624   6.263   7.707   3.763 -0.2942  0.5970 -0.2345
  224ALA     HN 2625   6.261   7.710   3.863  0.8953  0.4071 -0.1703
  224ALA     CA 2626   6.153   7.643   3.697 -0.1985  0.3989 -0.2001
  224ALA     HA 2627   6.192   7.557   3.643  0.4846  0.7437 -0.2817
  224ALA     CB 2628   6.061   7.598   3.811  0.6960  0.1247  0.4418
  224ALA    HB1 2629   6.037   7.680   3.882  1.9385  0.9888 -0.0802
  224ALA    HB2 2630   6.103   7.520   3.879 -0.6103  0.4831  1.7881
  224ALA    HB3 2631   5.959   7.568   3.777  0.5087  1.1554  0.0379
  224ALA      C 2632   6.089   7.721   3.588 -0.2145  0.3766 -0.2046
  224ALA      O 2633   6.056   7.667   3.482  0.1255 -0.3747  0.0545
  225ARG      N 2634   6.067   7.852   3.607 -0.0992  0.3982 -0.2262
  225ARG     HN 2635   6.082   7.898   3.695  0.1175  1.2598 -0.6922
  225ARG     CA 2636   6.043   7.935   3.493 -0.1731  0.7842  0.0668
  225ARG     HA 2637   5.949   7.903   3.451  0.1569  1.2692 -1.1027
  225ARG     CB 2638   6.007   8.070   3.556  0.0891  0.7333  0.3271
  225ARG    HB1 2639   6.099   8.108   3.605  0.2370 -0.5266  1.0973
  225ARG    HB2 2640   5.937   8.047   3.640 -0.9211  0.2816 -0.5900
  225ARG     CG 2641   5.946   8.172   3.460 -0.3424  0.5265  0.3758
  225ARG    HG1 2642   5.917   8.264   3.515  0.8467  0.9566  0.3562
  225ARG    HG2 2643   5.853   8.127   3.419 -0.3342 -0.3525  1.2488
  225ARG     CD 2644   6.027   8.230   3.344 -0.4365 -0.0105  0.0357
  225ARG    HD1 2645   6.053   8.151   3.270 -1.3855 -2.0420  1.6815
  225ARG    HD2 2646   6.119   8.273   3.390 -0.8171  0.2036  0.6182
  225ARG     NE 2647   5.934   8.333   3.289 -0.3739  0.2877  0.4801
  225ARG     HE 2648   5.842   8.340   3.328 -0.0540  0.9135  1.1731
  225ARG     CZ 2649   5.968   8.428   3.198 -0.6730 -0.0487  0.0102
  225ARG    NH1 2650   6.089   8.459   3.144 -0.7998 -0.4557 -0.5293
  225ARG   HH11 2651   6.168   8.399   3.158 -1.0581 -0.4406  1.8178
  225ARG   HH12 2652   6.099   8.528   3.072 -1.1414 -0.3358 -0.4635
  225ARG    NH2 2653   5.875   8.514   3.145  0.1133  0.4947 -0.5398
  225ARG   HH21 2654   5.779   8.485   3.147  0.3219 -0.3302 -1.4802
  225ARG   HH22 2655   5.906   8.589   3.086  0.5667  2.0731  1.4637
  225ARG      C 2656   6.148   7.937   3.388 -0.0897 -0.2546  0.1063
  225ARG      O 2657   6.109   7.925   3.272  0.2046  0.3240 -0.0592
  226THR      N 2658   6.279   7.948   3.417  0.0066 -0.6652 -0.1595
  226THR     HN 2659   6.315   7.933   3.509 -0.0140 -0.8388 -0.1804
  226THR     CA 2660   6.375   7.974   3.314 -0.1839 -0.1287 -0.2068
  226THR     HA 2661   6.322   8.029   3.238 -0.1115  0.6115  0.2532
  226THR     CB 2662   6.490   8.056   3.366 -0.8472  0.4864  0.3185
  226THR     HB 2663   6.575   8.052   3.295 -0.5198  0.6113  0.6943
  226THR    OG1 2664   6.535   8.017   3.495 -0.3892 -0.0797 -0.0079
  226THR    HG1 2665   6.486   8.073   3.555  0.4279  0.5482  0.1139
  226THR    CG2 2666   6.457   8.207   3.370  0.1590  0.7221  0.1708
  226THR   HG21 2667   6.543   8.260   3.417  1.1405  0.0250 -0.7334
  226THR   HG22 2668   6.357   8.217   3.418  0.5924  0.5283  1.1571
  226THR   HG23 2669   6.449   8.234   3.262 -0.5029 -1.2749 -0.3675
  226THR      C 2670   6.438   7.856   3.248  0.1901 -0.1829  0.2407
  226THR      O 2671   6.487   7.866   3.136 -0.1542 -0.3038  0.0806
  227ALA      N 2672   6.436   7.735   3.306 -0.1399 -0.2263  0.1356
  227ALA     HN 2673   6.396   7.714   3.395 -0.0975 -0.7960  0.0316
  227ALA     CA 2674   6.505   7.620   3.255  0.0407 -0.0392 -0.0391
  227ALA     HA 2675   6.584   7.636   3.184  0.7696 -0.5896  0.6190
  227ALA     CB 2676   6.573   7.557   3.377 -0.8578 -0.4100  0.2879
  227ALA    HB1 2677   6.501   7.520   3.454 -0.9163 -0.2115  0.3272
  227ALA    HB2 2678   6.626   7.646   3.417 -1.5371  0.6516 -1.0382
  227ALA    HB3 2679   6.648   7.479   3.349  0.6306  0.5211  1.3640
  227ALA      C 2680   6.412   7.513   3.208  0.0066 -0.1399  0.2590
  227ALA      O 2681   6.461   7.425   3.138  0.1211  0.0494  0.0995
  228LEU      N 2682   6.278   7.520   3.225 -0.0077 -0.8465  0.4409
  228LEU     HN 2683   6.242   7.606   3.258 -0.4591 -0.2167 -1.4290
  228LEU     CA 2684   6.183   7.419   3.188 -0.3496 -0.4839  0.3351
  228LEU     HA 2685   6.242   7.338   3.150  1.3287  0.6168  0.3776
  228LEU     CB 2686   6.093   7.366   3.301 -0.7032  0.1634  0.3647
  228LEU    HB1 2687   6.027   7.283   3.270 -1.1255  0.7281 -0.3050
  228LEU    HB2 2688   6.031   7.453   3.332 -0.1187  1.0085 -0.6698
  228LEU     CG 2689   6.178   7.321   3.421  0.1497 -0.1195 -0.3229
  228LEU     HG 2690   6.251   7.402   3.443  0.2784  0.0483 -1.2908
  228LEU    CD1 2691   6.090   7.294   3.545 -0.2377  0.2455 -0.5152
  228LEU   HD11 2692   6.036   7.201   3.517 -0.1952 -0.0407  0.3017
  228LEU   HD12 2693   6.007   7.365   3.567 -0.8092 -0.4434 -0.3801
  228LEU   HD13 2694   6.154   7.285   3.635 -0.4626  0.6348 -0.3104
  228LEU    CD2 2695   6.256   7.192   3.394  0.3619  0.0686 -0.6118
  228LEU   HD21 2696   6.331   7.207   3.314 -0.2257  0.6142 -1.0793
  228LEU   HD22 2697   6.187   7.117   3.350  1.3877 -0.6677 -1.0493
  228LEU   HD23 2698   6.297   7.152   3.489 -0.5041  0.5132 -0.0235
  228LEU      C 2699   6.095   7.471   3.080 -0.0471  0.3586  0.4759
  228LEU      O 2700   6.039   7.580   3.088 -0.4042  0.1792  0.4453
  229ARG      N 2701   6.064   7.393   2.974 -0.0732  0.7022  0.2291
  229ARG     HN 2702   6.092   7.298   2.965 -0.1850  0.6193  0.6901
  229ARG     CA 2703   5.981   7.422   2.862 -0.2142  0.3817  0.2515
  229ARG     HA 2704   5.973   7.530   2.860  0.5009  0.4863  1.3840
  229ARG     CB 2705   6.042   7.376   2.728  0.1384 -0.0183  0.5491
  229ARG    HB1 2706   5.985   7.426   2.648 -0.6811 -0.1151  1.0554
  229ARG    HB2 2707   6.011   7.272   2.706  0.0780  0.1670 -0.2889
  229ARG     CG 2708   6.194   7.396   2.722  0.0817  0.3425  0.2411
  229ARG    HG1 2709   6.236   7.349   2.631 -1.2440  0.8049 -0.6604
  229ARG    HG2 2710   6.244   7.338   2.803  0.8936  0.7666  0.0604
  229ARG     CD 2711   6.227   7.545   2.722  0.1904  0.3177  0.1290
  229ARG    HD1 2712   6.187   7.584   2.818 -0.7059 -0.6069  0.1623
  229ARG    HD2 2713   6.186   7.590   2.630  0.4003 -0.2862 -0.2729
  229ARG     NE 2714   6.376   7.547   2.729  0.2157  0.3172 -0.3569
  229ARG     HE 2715   6.431   7.465   2.716  0.0142  0.2118 -0.5335
  229ARG     CZ 2716   6.449   7.649   2.784  0.3454  0.0249  0.0252
  229ARG    NH1 2717   6.395   7.766   2.830  0.0596 -0.0215 -0.1831
  229ARG   HH11 2718   6.308   7.801   2.797 -0.0033  0.1545  0.1682
  229ARG   HH12 2719   6.466   7.835   2.846 -0.4851  0.8949 -1.3953
  229ARG    NH2 2720   6.582   7.627   2.799  0.5266  0.8448 -0.2818
  229ARG   HH21 2721   6.604   7.529   2.792  1.1700  0.7686  1.7085
  229ARG   HH22 2722   6.625   7.699   2.853  0.2533  0.6269  0.2279
  229ARG      C 2723   5.843   7.371   2.882 -0.1647  0.1621  0.0376
  229ARG      O 2724   5.818   7.277   2.958 -0.4318 -0.0053 -0.2574
  230GLU      N 2725   5.744   7.428   2.810 -0.2121 -0.1585 -0.1494
  230GLU     HN 2726   5.776   7.499   2.747  0.4929 -0.8111 -0.5571
  230GLU     CA 2727   5.606   7.395   2.820 -0.2255 -0.2255 -0.5253
  230GLU     HA 2728   5.574   7.397   2.924  0.4280 -1.2554 -0.2782
  230GLU     CB 2729   5.529   7.494   2.731  0.0823  0.5650  0.0646
  230GLU    HB1 2730   5.428   7.452   2.713  0.3479 -0.1806  0.2612
  230GLU    HB2 2731   5.574   7.506   2.630  1.1095  0.8903  0.5376
  230GLU     CG 2732   5.521   7.634   2.792  0.5124  0.5531  0.1539
  230GLU    HG1 2733   5.440   7.685   2.736  1.0635  0.5657 -0.6623
  230GLU    HG2 2734   5.613   7.697   2.789  0.4459  0.6352 -0.9167
  230GLU     CD 2735   5.478   7.616   2.937  0.5198 -0.3595  0.0542
  230GLU    OE1 2736   5.372   7.556   2.969  0.3020  0.1517  0.3146
  230GLU    OE2 2737   5.553   7.669   3.024  0.1125  0.2131  0.0688
  230GLU      C 2738   5.570   7.255   2.785  0.1344 -0.2986 -0.6044
  230GLU      O 2739   5.631   7.193   2.698  0.6241  0.3037 -0.7014
  231THR      N 2740   5.470   7.201   2.858  0.5494  0.0398  0.2371
  231THR     HN 2741   5.427   7.258   2.927 -0.2459  0.6701 -0.7170
  231THR     CA 2742   5.431   7.066   2.833  0.3134  0.1558 -0.0395
  231THR     HA 2743   5.522   7.008   2.846 -0.0981 -1.0283 -1.8000
  231THR     CB 2744   5.342   7.013   2.942 -0.4956  0.4174 -0.5573
  231THR     HB 2745   5.382   7.039   3.042  0.1737  0.0281 -0.7067
  231THR    OG1 2746   5.344   6.871   2.936  0.2494  0.3940 -0.0087
  231THR    HG1 2747   5.316   6.842   3.024  0.0782 -0.5714 -0.3538
  231THR    CG2 2748   5.202   7.074   2.924 -0.3651  0.8752 -0.0498
  231THR   HG21 2749   5.146   7.025   2.842  1.5471 -1.9286  0.0415
  231THR   HG22 2750   5.206   7.185   2.920  0.1882  0.8750  0.2560
  231THR   HG23 2751   5.132   7.050   3.007 -0.5612 -0.1423 -0.4856
  231THR      C 2752   5.385   7.028   2.697  0.2332  0.1774 -0.0186
  231THR      O 2753   5.325   7.100   2.617  0.0890  0.1870  0.0996
  232ASN      N 2754   5.416   6.902   2.660  0.4181  0.2693 -0.1845
  232ASN     HN 2755   5.465   6.846   2.727 -0.1559 -0.0930 -0.0585
  232ASN     CA 2756   5.403   6.856   2.526 -0.1008 -0.0489 -0.0287
  232ASN     HA 2757   5.378   6.941   2.464  2.2259  0.8893  0.1163
  232ASN     CB 2758   5.542   6.803   2.487 -0.0363 -0.1607  0.3516
  232ASN    HB1 2759   5.610   6.889   2.508 -1.1164  0.4868  1.4444
  232ASN    HB2 2760   5.554   6.781   2.379 -0.4333 -0.9161  0.4510
  232ASN     CG 2761   5.602   6.692   2.573  0.8720  0.2731  0.3020
  232ASN    OD1 2762   5.544   6.643   2.669 -0.0862  0.2492 -0.2667
  232ASN    ND2 2763   5.728   6.658   2.533  0.6822  0.0090 -0.0834
  232ASN   HD21 2764   5.769   6.705   2.454  0.7945  0.9285  0.4938
  232ASN   HD22 2765   5.782   6.586   2.577 -0.6058 -1.7906 -1.1607
  232ASN      C 2766   5.307   6.742   2.510 -0.2619  0.0456  0.2448
  232ASN      O 2767   5.282   6.685   2.404 -0.2625 -0.0390  0.2910
  233LYS      N 2768   5.245   6.701   2.621  0.0678 -0.2370  0.3276
  233LYS     HN 2769   5.273   6.743   2.707 -0.1004 -0.1518  0.3414
  233LYS     CA 2770   5.140   6.603   2.621  0.0187 -0.1944 -0.4877
  233LYS     HA 2771   5.113   6.569   2.522 -0.9367 -1.7057  0.2150
  233LYS     CB 2772   5.172   6.481   2.708 -0.0429 -0.0530 -0.2655
  233LYS    HB1 2773   5.177   6.507   2.816  1.0015  0.3277 -0.3839
  233LYS    HB2 2774   5.277   6.450   2.688  0.1260 -0.5121  1.1229
  233LYS     CG 2775   5.077   6.362   2.693 -0.8167  0.5100  0.0166
  233LYS    HG1 2776   4.972   6.395   2.706 -0.6634  1.2636 -0.5207
  233LYS    HG2 2777   5.104   6.293   2.776 -0.2982  0.0569 -0.5074
  233LYS     CD 2778   5.080   6.301   2.552 -0.2681  0.4276  0.0602
  233LYS    HD1 2779   5.184   6.296   2.514  0.0945 -0.1099  1.0537
  233LYS    HD2 2780   5.036   6.380   2.486 -0.9064  0.6853  0.7602
  233LYS     CE 2781   5.016   6.163   2.535 -0.2403  0.4457 -0.1986
  233LYS    HE1 2782   5.074   6.086   2.590 -0.3563 -0.5208 -1.3495
  233LYS    HE2 2783   5.019   6.126   2.430  0.8594  0.6449 -0.2597
  233LYS     NZ 2784   4.874   6.164   2.575 -0.1735  0.5203  0.0395
  233LYS    HZ1 2785   4.871   6.166   2.679 -0.9906  0.2565  0.0366
  233LYS    HZ2 2786   4.828   6.079   2.537 -0.1843  0.8390 -0.6899
  233LYS    HZ3 2787   4.831   6.252   2.538 -0.8541 -0.3927 -1.5477
  233LYS      C 2788   5.025   6.672   2.686  0.5783  0.4106 -0.1129
  233LYS      O 2789   5.023   6.703   2.805  0.4893 -0.3560  0.0968
  234GLU      N 2790   4.921   6.711   2.610  0.0974 -0.0499  0.2873
  234GLU     HN 2791   4.924   6.685   2.513  1.0717  0.3699  0.1814
  234GLU     CA 2792   4.809   6.791   2.648 -0.2588 -0.2705 -0.2786
  234GLU     HA 2793   4.847   6.888   2.672 -0.0543 -0.2443 -0.6826
  234GLU     CB 2794   4.720   6.800   2.522 -0.2022  0.0771 -0.2937
  234GLU    HB1 2795   4.613   6.824   2.540 -0.1911  0.5991 -0.8819
  234GLU    HB2 2796   4.711   6.702   2.471 -0.7982 -0.5630  0.9464
  234GLU     CG 2797   4.766   6.913   2.429  0.2426  0.1424 -0.0001
  234GLU    HG1 2798   4.872   6.939   2.449  0.2430 -0.5077  0.9857
  234GLU    HG2 2799   4.719   7.009   2.457  0.8359  0.2489  0.6936
  234GLU     CD 2800   4.746   6.892   2.280 -0.2186  0.0070  0.0770
  234GLU    OE1 2801   4.814   6.806   2.218  0.5035  0.2735  0.4738
  234GLU    OE2 2802   4.663   6.969   2.226 -0.2273 -0.0260  0.0426
  234GLU      C 2803   4.736   6.753   2.772 -0.0171 -0.2457 -0.1298
  234GLU      O 2804   4.732   6.642   2.826  0.6244 -0.0845  0.2694
  235ARG      N 2805   4.655   6.850   2.817  0.3621  0.1747 -0.3454
  235ARG     HN 2806   4.617   6.924   2.763  0.6000  0.4012 -0.2054
  235ARG     CA 2807   4.590   6.852   2.945  0.3853 -0.6332 -0.3151
  235ARG     HA 2808   4.670   6.826   3.013 -0.0044 -0.4278  0.2353
  235ARG     CB 2809   4.529   6.990   2.973  0.5802 -0.5623 -0.2503
  235ARG    HB1 2810   4.482   6.983   3.074  0.3988 -0.0838 -0.2960
  235ARG    HB2 2811   4.448   7.014   2.901  0.6645 -0.7799 -0.4158
  235ARG     CG 2812   4.635   7.101   2.975  0.1684 -0.1693  0.1040
  235ARG    HG1 2813   4.676   7.100   2.872 -0.5319 -0.2375 -0.1863
  235ARG    HG2 2814   4.712   7.065   3.046  1.5571  1.5983 -0.3842
  235ARG     CD 2815   4.592   7.243   3.011 -0.3945 -0.3619  0.2155
  235ARG    HD1 2816   4.549   7.258   3.112  0.2556  0.4436  0.3921
  235ARG    HD2 2817   4.521   7.278   2.933  0.0308  0.8199  0.3121
  235ARG     NE 2818   4.718   7.322   3.007 -0.4884 -0.2075  0.3015
  235ARG     HE 2819   4.780   7.294   2.933  0.3002 -0.1908  0.9299
  235ARG     CZ 2820   4.763   7.423   3.087 -0.9607  0.7751 -0.6286
  235ARG    NH1 2821   4.697   7.462   3.199 -0.3114  0.9959 -0.3112
  235ARG   HH11 2822   4.600   7.437   3.209  0.1387 -0.9403 -0.0188
  235ARG   HH12 2823   4.741   7.528   3.260  0.8286 -0.0820  0.1167
  235ARG    NH2 2824   4.888   7.478   3.074 -0.1764 -0.6325  0.3328
  235ARG   HH21 2825   4.951   7.449   3.002  0.1837  0.4049  0.1880
  235ARG   HH22 2826   4.906   7.558   3.132 -0.7656 -1.0752  1.1551
  235ARG      C 2827   4.480   6.753   2.959 -0.1937  0.0529  0.0564
  235ARG      O 2828   4.418   6.713   2.860  0.0652 -0.5106  0.1191
  236MET      N 2829   4.463   6.692   3.077  0.7229  0.1265  0.2363
  236MET     HN 2830   4.525   6.717   3.151  0.3521  2.0093 -0.0064
  236MET     CA 2831   4.340   6.622   3.100  0.0943  1.0406 -0.2285
  236MET     HA 2832   4.278   6.603   3.014 -0.4581 -0.6236  0.4544
  236MET     CB 2833   4.366   6.480   3.153 -0.4926  0.9465 -0.1879
  236MET    HB1 2834   4.413   6.424   3.070 -1.8757 -0.4339 -0.1278
  236MET    HB2 2835   4.281   6.409   3.167  0.4193 -0.4050 -1.0167
  236MET     CG 2836   4.459   6.477   3.275  0.4724  0.3430 -0.9079
  236MET    HG1 2837   4.406   6.530   3.357  1.2458 -0.9703  0.5466
  236MET    HG2 2838   4.546   6.541   3.248  1.9011 -1.6074 -1.3280
  236MET     SD 2839   4.516   6.312   3.325 -0.2630  0.4087  0.2265
  236MET     CE 2840   4.358   6.228   3.359 -0.0646 -0.0594  0.0088
  236MET    HE1 2841   4.368   6.133   3.416 -1.9133 -0.6902 -0.5664
  236MET    HE2 2842   4.299   6.210   3.267  0.7298  1.4742 -0.8753
  236MET    HE3 2843   4.290   6.292   3.419 -0.4494 -1.1883  0.8458
  236MET      C 2844   4.257   6.690   3.203 -0.0700  0.5186 -0.0120
  236MET      O 2845   4.282   6.807   3.231  1.0468  0.2376  0.2500
  237LYS      N 2846   4.161   6.619   3.265  0.2922  0.1674  0.1487
  237LYS     HN 2847   4.139   6.525   3.240  0.3943  0.1006  0.3101
  237LYS     CA 2848   4.072   6.665   3.367  0.5467  0.3480  0.2889
  237LYS     HA 2849   4.098   6.768   3.387  0.1621  0.5027  0.0174
  237LYS     CB 2850   3.922   6.662   3.332  0.6447 -0.1547 -0.1103
  237LYS    HB1 2851   3.916   6.741   3.254  0.2080 -0.4612 -0.3971
  237LYS    HB2 2852   3.852   6.693   3.412  0.3318 -0.0426 -0.4232
  237LYS     CG 2853   3.871   6.531   3.271  0.4616  0.0802 -0.4706
  237LYS    HG1 2854   3.894   6.449   3.343 -0.8881  0.2522  0.2252
  237LYS    HG2 2855   3.910   6.508   3.170  0.6049  0.1450 -0.4306
  237LYS     CD 2856   3.718   6.533   3.274  0.4654  0.5353 -0.3929
  237LYS    HD1 2857   3.680   6.621   3.218 -1.0137 -0.5291 -1.2039
  237LYS    HD2 2858   3.665   6.536   3.371 -0.7618  0.7443 -1.0340
  237LYS     CE 2859   3.648   6.420   3.198  0.4792  0.3367 -0.1080
  237LYS    HE1 2860   3.649   6.423   3.087  0.6999  0.8094 -0.0958
  237LYS    HE2 2861   3.541   6.436   3.221  0.6496  1.6681 -0.1178
  237LYS     NZ 2862   3.681   6.285   3.250 -0.1593  0.2311  0.0402
  237LYS    HZ1 2863   3.685   6.295   3.354  2.0842 -1.1483  0.2327
  237LYS    HZ2 2864   3.770   6.239   3.220 -1.0071 -0.9515 -0.8412
  237LYS    HZ3 2865   3.617   6.212   3.213  1.4201 -0.8672 -0.7859
  237LYS      C 2866   4.103   6.579   3.484  0.8212  0.1098  0.0440
  237LYS      O 2867   4.121   6.458   3.483  0.4088  0.0479 -0.5643
  238LEU      N 2868   4.093   6.642   3.603  0.0490  0.0439  0.0236
  238LEU     HN 2869   4.074   6.738   3.619 -0.7293  0.1901 -1.3997
  238LEU     CA 2870   4.090   6.573   3.728 -0.0417  0.1443  0.0762
  238LEU     HA 2871   4.141   6.479   3.715  0.3465  0.3350  0.1774
  238LEU     CB 2872   4.165   6.660   3.830  0.6019 -0.4189  0.0941
  238LEU    HB1 2873   4.121   6.762   3.823 -0.9469 -1.0976 -1.1374
  238LEU    HB2 2874   4.271   6.666   3.797  0.5539  0.2446  0.0457
  238LEU     CG 2875   4.171   6.631   3.981 -0.0975 -0.2702  0.1573
  238LEU     HG 2876   4.073   6.633   4.032 -0.2013  0.4235 -0.0571
  238LEU    CD1 2877   4.247   6.499   4.003 -0.8343 -0.8779 -0.7690
  238LEU   HD11 2878   4.355   6.528   4.003 -0.7693 -1.1048 -0.3918
  238LEU   HD12 2879   4.229   6.421   3.926  0.2197 -1.9390 -0.0353
  238LEU   HD13 2880   4.239   6.464   4.109  0.2496  0.6157 -0.1198
  238LEU    CD2 2881   4.246   6.747   4.048  0.4356 -0.5232  0.0158
  238LEU   HD21 2882   4.197   6.846   4.031  0.4981 -0.4704  0.1435
  238LEU   HD22 2883   4.357   6.750   4.040  0.5335 -1.1347  0.8602
  238LEU   HD23 2884   4.232   6.731   4.158 -0.1837  0.2342  0.0636
  238LEU      C 2885   3.952   6.547   3.777  0.1285  0.1219  0.5590
  238LEU      O 2886   3.889   6.636   3.834  0.2366  0.2570  0.4677
  239ASP      N 2887   3.899   6.426   3.749 -0.2193  0.3615  0.1371
  239ASP     HN 2888   3.950   6.359   3.696  0.1910  0.7496  0.0196
  239ASP     CA 2889   3.771   6.382   3.794 -0.1654 -0.0413 -0.0934
  239ASP     HA 2890   3.703   6.459   3.762  0.4249  0.2351 -0.7400
  239ASP     CB 2891   3.738   6.246   3.730 -0.1274 -0.0318 -0.1352
  239ASP    HB1 2892   3.642   6.208   3.772 -0.3962 -0.6216 -1.2181
  239ASP    HB2 2893   3.815   6.166   3.743  0.3351  0.0997 -1.6581
  239ASP     CG 2894   3.721   6.262   3.580  0.1085 -0.3826 -0.2028
  239ASP    OD1 2895   3.623   6.334   3.544  0.3979  0.1595  0.0781
  239ASP    OD2 2896   3.795   6.203   3.497  0.4443 -0.0959 -0.1071
  239ASP      C 2897   3.749   6.376   3.941 -0.1438 -0.2994 -0.0990
  239ASP      O 2898   3.829   6.335   4.025 -0.3197 -0.4862 -0.0193
  240ALA      N 2899   3.639   6.438   3.987  0.0016  0.0811 -0.2573
  240ALA     HN 2900   3.573   6.487   3.930 -0.9605 -0.7612  0.0627
  240ALA     CA 2901   3.607   6.462   4.124  0.1009 -0.1581 -0.1918
  240ALA     HA 2902   3.694   6.513   4.164 -0.1473 -0.4550  0.8065
  240ALA     CB 2903   3.484   6.553   4.133 -0.2209 -0.6844  1.4748
  240ALA    HB1 2904   3.460   6.576   4.239 -1.6579  0.4870  0.9701
  240ALA    HB2 2905   3.400   6.503   4.079 -0.0559  1.7118 -1.5642
  240ALA    HB3 2906   3.505   6.652   4.088  0.5165 -0.8725  1.3780
  240ALA      C 2907   3.592   6.340   4.209 -0.3552  0.0207 -0.0135
  240ALA      O 2908   3.655   6.316   4.312 -0.0002 -0.4081 -0.3246
  241THR      N 2909   3.526   6.235   4.159  0.4778 -0.4739 -0.0994
  241THR     HN 2910   3.473   6.254   4.077 -0.4446  0.0448  0.5821
  241THR     CA 2911   3.493   6.113   4.227 -0.4496  0.0777  0.4702
  241THR     HA 2912   3.442   6.154   4.313 -0.9232  2.6617 -0.8249
  241THR     CB 2913   3.390   6.026   4.160 -0.1827 -0.1299  0.3248
  241THR     HB 2914   3.434   5.975   4.072  1.6046  0.1292  0.9742
  241THR    OG1 2915   3.283   6.108   4.115 -0.0308 -0.1030  0.0094
  241THR    HG1 2916   3.324   6.165   4.049  1.5266 -2.0875 -0.9747
  241THR    CG2 2917   3.329   5.925   4.258  0.2533 -0.7318 -0.0131
  241THR   HG21 2918   3.291   5.970   4.352 -0.2251 -0.2507 -0.4226
  241THR   HG22 2919   3.399   5.841   4.276  0.2069 -0.5460  1.1728
  241THR   HG23 2920   3.235   5.883   4.214 -0.7512  1.2126  0.0623
  241THR      C 2921   3.611   6.033   4.271 -0.1180  0.6304  0.6108
  241THR      O 2922   3.620   5.986   4.384 -0.3071  0.0578  0.3965
  242GLY      N 2923   3.708   6.011   4.180 -0.1936 -0.0161  0.6733
  242GLY     HN 2924   3.693   6.040   4.086  0.6672 -1.1578  0.1398
  242GLY     CA 2925   3.821   5.925   4.196  0.1816  0.3533  0.0727
  242GLY    HA1 2926   3.873   5.904   4.103  0.7032 -0.8983  0.6056
  242GLY    HA2 2927   3.787   5.833   4.241 -0.7862 -0.1274 -1.4491
  242GLY      C 2928   3.918   5.997   4.283 -0.0703  0.5543  0.1902
  242GLY      O 2929   3.977   5.936   4.373  0.1458  0.2118 -0.1788
  243ALA      N 2930   3.930   6.130   4.268 -0.2699  0.6229  0.6181
  243ALA     HN 2931   3.884   6.167   4.188  0.7517  0.3566 -0.1249
  243ALA     CA 2932   4.021   6.210   4.345  0.3629  0.4384  0.0769
  243ALA     HA 2933   4.118   6.162   4.349 -0.3337 -1.0923  0.0937
  243ALA     CB 2934   4.030   6.343   4.269  0.5131  0.2296 -0.2754
  243ALA    HB1 2935   4.108   6.411   4.310  0.1844  0.2209  0.3813
  243ALA    HB2 2936   3.932   6.393   4.276  0.7149  0.5462  0.4464
  243ALA    HB3 2937   4.054   6.321   4.163 -0.3794 -0.4725 -0.3510
  243ALA      C 2938   3.985   6.217   4.489 -0.0773  0.1258 -0.0134
  243ALA      O 2939   4.073   6.211   4.574 -0.0566 -0.6792 -0.0782
  244ILE      N 2940   3.856   6.235   4.522  0.0678  0.1022  0.6031
  244ILE     HN 2941   3.795   6.250   4.444 -0.0205  0.6691  0.7734
  244ILE     CA 2942   3.803   6.236   4.654 -0.6662 -0.2404  0.3254
  244ILE     HA 2943   3.863   6.306   4.710  0.6709 -0.8197 -0.3121
  244ILE     CB 2944   3.660   6.283   4.655 -0.4192  0.5413  0.2786
  244ILE     HB 2945   3.611   6.240   4.565  0.0020  0.2109  0.1957
  244ILE    CG2 2946   3.578   6.234   4.776  0.2336 -0.6241  0.2831
  244ILE   HG21 2947   3.565   6.124   4.775  1.1385 -0.7824  1.5838
  244ILE   HG22 2948   3.478   6.282   4.771 -0.2356 -1.5985 -0.1061
  244ILE   HG23 2949   3.631   6.249   4.873 -0.4645 -0.3991  0.6420
  244ILE    CG1 2950   3.665   6.436   4.640  0.7103  0.4764 -0.2195
  244ILE   HG11 2951   3.752   6.473   4.582  0.9525  0.5911  0.2059
  244ILE   HG12 2952   3.678   6.470   4.745 -0.7512 -0.4254  0.3164
  244ILE     CD 2953   3.538   6.491   4.576  0.1713  0.0973  0.4951
  244ILE    HD1 2954   3.537   6.602   4.579  0.7331  0.1295 -0.1137
  244ILE    HD2 2955   3.446   6.463   4.632 -1.2511  1.1159 -1.1121
  244ILE    HD3 2956   3.529   6.449   4.474 -1.1367 -1.8636  1.2899
  244ILE      C 2957   3.818   6.108   4.729 -0.0563 -0.1014  0.4559
  244ILE      O 2958   3.863   6.110   4.843  0.2105 -0.0198  0.3498
  245LEU      N 2959   3.784   5.993   4.667 -0.0822 -0.1601  0.5740
  245LEU     HN 2960   3.749   5.998   4.574 -0.1192  0.4156  0.6113
  245LEU     CA 2961   3.790   5.859   4.718  0.0291 -0.1575  0.5740
  245LEU     HA 2962   3.743   5.863   4.815 -1.2262 -0.2076  0.0047
  245LEU     CB 2963   3.707   5.760   4.636 -0.0466  0.3963 -0.0431
  245LEU    HB1 2964   3.731   5.657   4.671 -1.3057  0.5046  1.3977
  245LEU    HB2 2965   3.735   5.755   4.529  0.9513 -1.6046  0.2054
  245LEU     CG 2966   3.554   5.777   4.642 -0.1155 -0.1797 -0.0077
  245LEU     HG 2967   3.530   5.883   4.619  1.2156  0.3406  0.8233
  245LEU    CD1 2968   3.477   5.690   4.540  0.1321 -0.4923  0.0697
  245LEU   HD11 2969   3.370   5.716   4.534  0.0640 -0.8424 -0.3581
  245LEU   HD12 2970   3.490   5.581   4.559  0.0890 -0.9166 -1.9052
  245LEU   HD13 2971   3.517   5.707   4.438 -0.6433 -0.0785 -0.1827
  245LEU    CD2 2972   3.500   5.748   4.783  0.4816  0.1811  0.3007
  245LEU   HD21 2973   3.389   5.746   4.782  0.4702  0.0617  0.8729
  245LEU   HD22 2974   3.533   5.828   4.853  0.1526  0.9965 -0.4414
  245LEU   HD23 2975   3.541   5.651   4.821  0.8218  0.3919  0.4855
  245LEU      C 2976   3.930   5.812   4.742  0.3042  0.0159 -0.5465
  245LEU      O 2977   3.954   5.757   4.849 -0.3972  0.4600 -0.1407
  246ALA      N 2978   4.030   5.836   4.656  0.4403  0.4636 -0.2752
  246ALA     HN 2979   4.011   5.876   4.566 -0.4294 -0.9738 -0.7971
  246ALA     CA 2980   4.169   5.825   4.683  0.4080  0.0059 -0.2779
  246ALA     HA 2981   4.189   5.727   4.724  0.5148  0.0989 -0.0970
  246ALA     CB 2982   4.260   5.864   4.566 -0.2067  1.0770 -0.4213
  246ALA    HB1 2983   4.262   5.790   4.483  0.8024  0.2393  0.2927
  246ALA    HB2 2984   4.367   5.864   4.595  0.0401 -0.1391 -1.1692
  246ALA    HB3 2985   4.229   5.962   4.522 -0.4942  0.7750 -0.9141
  246ALA      C 2986   4.211   5.911   4.798  0.1369  0.3921 -0.4649
  246ALA      O 2987   4.274   5.867   4.894 -0.5103  0.3029 -0.0716
  247THR      N 2988   4.176   6.041   4.803  0.1119  0.3686  0.0780
  247THR     HN 2989   4.129   6.086   4.727 -0.0819  0.4785  0.2607
  247THR     CA 2990   4.222   6.129   4.906  0.0273  0.1286  0.3262
  247THR     HA 2991   4.330   6.125   4.900 -0.0178 -0.9781 -0.2375
  247THR     CB 2992   4.191   6.275   4.888 -0.0622  0.0193 -0.4887
  247THR     HB 2993   4.084   6.302   4.875 -0.1394  0.4052  0.7370
  247THR    OG1 2994   4.236   6.313   4.758  0.0721  0.1186 -0.4144
  247THR    HG1 2995   4.165   6.284   4.700  0.0157  0.0068 -0.2913
  247THR    CG2 2996   4.257   6.372   4.987 -0.1085 -0.4598  0.0189
  247THR   HG21 2997   4.207   6.361   5.086  1.2300 -0.6372  0.7341
  247THR   HG22 2998   4.249   6.477   4.951  0.5147 -0.2500  0.4455
  247THR   HG23 2999   4.366   6.353   4.999 -0.0739  0.1780  0.9164
  247THR      C 3000   4.170   6.103   5.043 -0.2606  0.3090  0.2541
  247THR      O 3001   4.238   6.109   5.145 -0.3899  0.0087  0.3623
  248LEU      N 3002   4.038   6.077   5.051 -0.0918 -0.8727 -0.3274
  248LEU     HN 3003   3.975   6.084   4.974  0.1558 -0.8601 -0.5312
  248LEU     CA 3004   3.974   6.041   5.174  0.1314  0.1214  0.1001
  248LEU     HA 3005   3.986   6.116   5.250 -0.0672 -0.3354  0.5962
  248LEU     CB 3006   3.822   6.036   5.152  0.1531  0.2607 -0.0971
  248LEU    HB1 3007   3.800   5.955   5.079  0.0854  0.9836 -0.9132
  248LEU    HB2 3008   3.779   6.125   5.102 -1.3190 -0.8187 -0.9307
  248LEU     CG 3009   3.736   6.021   5.279 -0.0749 -0.1651 -0.2972
  248LEU     HG 3010   3.762   5.930   5.337 -1.0880  0.6826  1.6490
  248LEU    CD1 3011   3.752   6.132   5.384  1.1793  0.5177 -1.1533
  248LEU   HD11 3012   3.670   6.133   5.459  0.8778 -1.1894 -1.3770
  248LEU   HD12 3013   3.752   6.234   5.341  1.2673  1.0479  0.0230
  248LEU   HD13 3014   3.839   6.118   5.451 -0.0448  0.3194  0.5400
  248LEU    CD2 3015   3.586   6.013   5.245 -0.0304  0.1679 -0.5860
  248LEU   HD21 3016   3.537   5.997   5.343 -0.1947  0.5066 -0.6100
  248LEU   HD22 3017   3.558   5.923   5.186  1.2096 -0.7434  0.1133
  248LEU   HD23 3018   3.547   6.107   5.201 -1.1459 -0.4315 -0.9562
  248LEU      C 3019   4.027   5.910   5.223 -0.4924  0.0114  0.5104
  248LEU      O 3020   4.079   5.904   5.334  0.0354 -0.2828  0.2547
  249ALA      N 3021   4.044   5.803   5.143  0.1992  0.3005  0.2553
  249ALA     HN 3022   4.020   5.813   5.046 -0.9206  1.2950  0.5893
  249ALA     CA 3023   4.109   5.683   5.185 -0.1348  0.0268 -0.0040
  249ALA     HA 3024   4.052   5.637   5.265  0.9056  0.2972  0.9396
  249ALA     CB 3025   4.126   5.581   5.071  0.6411  0.0408  0.0929
  249ALA    HB1 3026   4.031   5.567   5.015  0.3037  0.2628  0.5943
  249ALA    HB2 3027   4.151   5.477   5.100 -1.2219 -0.1446  1.3282
  249ALA    HB3 3028   4.206   5.628   5.009 -0.4697  0.6947 -0.9317
  249ALA      C 3029   4.240   5.701   5.252  0.0141 -0.1108 -0.2588
  249ALA      O 3030   4.270   5.670   5.368 -0.0331 -0.2762 -0.2903
  250CYS      N 3031   4.335   5.768   5.183 -0.1422  0.4239  0.0376
  250CYS     HN 3032   4.304   5.806   5.096 -0.1005  1.8278  0.5861
  250CYS     CA 3033   4.470   5.796   5.219 -0.1445  0.2614  0.1748
  250CYS     HA 3034   4.520   5.703   5.246  0.4203  0.4829 -0.0751
  250CYS     CB 3035   4.546   5.849   5.097  0.3007  0.0220  0.3419
  250CYS    HB1 3036   4.653   5.859   5.124  0.3905  1.0975 -0.2956
  250CYS    HB2 3037   4.520   5.948   5.055  1.0276 -0.0986 -0.4602
  250CYS     SG 3038   4.549   5.723   4.965  0.4297  0.3775  0.0001
  250CYS    HG1 3039   4.429   5.769   4.930 -0.0812  0.1288  1.2925
  250CYS      C 3040   4.488   5.889   5.334  0.4094  0.2526  0.1026
  250CYS      O 3041   4.568   5.866   5.425  0.3196 -0.2526  0.0613
  251THR      N 3042   4.409   5.998   5.336 -0.6230 -0.4638  0.0355
  251THR     HN 3043   4.362   6.035   5.256  0.2952  0.1955 -0.2272
  251THR     CA 3044   4.403   6.079   5.453 -0.1543  0.2652 -0.4282
  251THR     HA 3045   4.505   6.098   5.485 -0.0867 -0.2403 -0.3248
  251THR     CB 3046   4.338   6.215   5.452  0.2785  0.5195  0.8991
  251THR     HB 3047   4.335   6.265   5.551 -0.8698 -0.6114  1.4837
  251THR    OG1 3048   4.212   6.215   5.387  0.9321  0.4315 -0.4618
  251THR    HG1 3049   4.227   6.156   5.313 -0.6239 -0.0817 -0.4552
  251THR    CG2 3050   4.415   6.304   5.353 -0.1583 -0.7543 -0.6680
  251THR   HG21 3051   4.364   6.402   5.357  1.1520 -0.0213  1.5925
  251THR   HG22 3052   4.405   6.261   5.250 -0.4440 -1.3517 -0.4009
  251THR   HG23 3053   4.521   6.327   5.379 -0.0527 -0.5578 -1.2322
  251THR      C 3054   4.344   6.018   5.576 -0.2741  0.8945 -0.1631
  251THR      O 3055   4.394   6.037   5.687 -0.0813 -0.3214 -0.0166
  252ALA      N 3056   4.240   5.933   5.564  0.1839  0.3288 -0.1852
  252ALA     HN 3057   4.205   5.912   5.473 -0.0767  0.1653 -0.0479
  252ALA     CA 3058   4.186   5.861   5.675 -0.3399  0.1458 -0.5521
  252ALA     HA 3059   4.166   5.935   5.751  1.5678 -0.5978  0.8222
  252ALA     CB 3060   4.054   5.794   5.636 -0.2638 -0.3535  0.0202
  252ALA    HB1 3061   4.072   5.728   5.548  1.4046 -1.0163  0.7715
  252ALA    HB2 3062   3.976   5.871   5.618  0.9608  0.5276 -2.3392
  252ALA    HB3 3063   4.020   5.729   5.719 -0.6287  0.4040  0.4779
  252ALA      C 3064   4.280   5.762   5.734 -0.3709  0.1827 -0.4401
  252ALA      O 3065   4.289   5.755   5.857 -0.3696  0.1432 -0.4424
  253ALA      N 3066   4.348   5.676   5.657  0.0533 -0.0880  0.2148
  253ALA     HN 3067   4.331   5.681   5.559  0.2355  0.2042  0.1965
  253ALA     CA 3068   4.450   5.583   5.696  0.4391  0.0207 -0.4809
  253ALA     HA 3069   4.401   5.520   5.770 -0.5205  1.5238  0.2747
  253ALA     CB 3070   4.499   5.501   5.576  1.1028 -0.1016 -0.1366
  253ALA    HB1 3071   4.576   5.424   5.602  0.9630 -0.1243  0.2269
  253ALA    HB2 3072   4.534   5.565   5.493  0.8159  0.2508  0.0115
  253ALA    HB3 3073   4.407   5.454   5.535  0.3655  0.6790  0.5614
  253ALA      C 3074   4.571   5.642   5.761 -0.3117  0.5469  0.5004
  253ALA      O 3075   4.612   5.606   5.871 -0.5390 -0.7813  0.1837
  254VAL      N 3076   4.616   5.753   5.700 -0.5085  0.4212  0.1122
  254VAL     HN 3077   4.581   5.790   5.615  0.3620 -0.2483 -0.5742
  254VAL     CA 3078   4.718   5.832   5.763 -0.1149  0.2543 -0.3093
  254VAL     HA 3079   4.803   5.770   5.788 -0.4533  0.4274  1.5483
  254VAL     CB 3080   4.779   5.929   5.666 -0.0713  0.5939  0.0561
  254VAL     HB 3081   4.703   5.981   5.604 -0.2122  0.6259  0.2571
  254VAL    CG1 3082   4.869   6.034   5.734  0.6575  0.1727 -0.2348
  254VAL   HG11 3083   4.898   6.097   5.648 -1.5751  1.6476 -0.0587
  254VAL   HG12 3084   4.956   5.982   5.781 -0.4694 -0.2461  1.6175
  254VAL   HG13 3085   4.814   6.102   5.803 -0.1692  0.3271 -1.0153
  254VAL    CG2 3086   4.850   5.851   5.554 -0.1814  0.4307  0.1007
  254VAL   HG21 3087   4.784   5.794   5.485  0.7386  0.0003 -0.4605
  254VAL   HG22 3088   4.930   5.782   5.588  0.0180  0.6292  0.0424
  254VAL   HG23 3089   4.900   5.915   5.478  0.0839  0.3467  0.2054
  254VAL      C 3090   4.679   5.889   5.895  0.7922  0.2449 -0.0218
  254VAL      O 3091   4.749   5.888   5.995  0.6549  0.5579  0.0779
  255PHE      N 3092   4.556   5.944   5.904  0.8758  0.4152  0.0592
  255PHE     HN 3093   4.493   5.949   5.827  1.4861  1.2676 -0.4208
  255PHE     CA 3094   4.498   6.006   6.019 -0.0983 -0.3350 -0.0009
  255PHE     HA 3095   4.579   6.078   6.029  0.5223 -0.7501 -1.4261
  255PHE     CB 3096   4.369   6.080   5.980  0.0316 -0.3425 -0.4593
  255PHE    HB1 3097   4.291   6.009   5.944 -0.4996  0.1747 -0.3646
  255PHE    HB2 3098   4.388   6.157   5.902 -0.8914 -0.3095 -0.6754
  255PHE     CG 3099   4.297   6.139   6.097  0.3781 -0.3896 -0.2204
  255PHE    CD1 3100   4.181   6.084   6.147  0.4308  0.0609  0.4074
  255PHE    HD1 3101   4.163   5.987   6.103 -0.4111  0.6581 -0.6462
  255PHE    CE1 3102   4.107   6.143   6.247  0.1673  0.6048 -0.0997
  255PHE    HE1 3103   4.024   6.084   6.284 -0.2604  1.3091  0.0907
  255PHE     CZ 3104   4.153   6.258   6.307  0.3831  0.0178  0.9075
  255PHE     HZ 3105   4.097   6.309   6.383 -1.0510 -0.6377  0.3608
  255PHE    CD2 3106   4.337   6.260   6.148 -0.2505 -0.1646 -0.2449
  255PHE    HD2 3107   4.430   6.307   6.119  0.2949 -0.4322  0.9409
  255PHE    CE2 3108   4.265   6.315   6.251 -0.0005 -0.1451 -0.0801
  255PHE    HE2 3109   4.305   6.411   6.283  1.0100 -0.2989 -0.7911
  255PHE      C 3110   4.486   5.915   6.136  0.9691 -0.8314 -0.2534
  255PHE      O 3111   4.526   5.949   6.247 -0.1893 -0.1815 -0.0102
  256ALA      N 3112   4.424   5.797   6.115  0.2041 -0.5074  0.1231
  256ALA     HN 3113   4.382   5.782   6.026  0.5079 -2.4973  0.2289
  256ALA     CA 3114   4.405   5.690   6.209 -0.1562 -0.1915  0.4173
  256ALA     HA 3115   4.340   5.723   6.289  0.1432 -0.7515  0.9069
  256ALA     CB 3116   4.343   5.567   6.142  0.2613 -0.2126  0.0635
  256ALA    HB1 3117   4.415   5.527   6.067  0.9468 -0.5237  0.8599
  256ALA    HB2 3118   4.246   5.598   6.098  0.7376  0.4713 -0.5649
  256ALA    HB3 3119   4.315   5.484   6.210 -0.7136 -0.3492 -0.4653
  256ALA      C 3120   4.536   5.641   6.260  0.2043 -0.0240 -0.3183
  256ALA      O 3121   4.553   5.632   6.382  0.1755  0.1914 -0.2981
  257PHE      N 3122   4.637   5.621   6.173  0.9160  0.7930  0.2891
  257PHE     HN 3123   4.627   5.637   6.075  0.8696 -0.7943 -0.0098
  257PHE     CA 3124   4.770   5.584   6.213  0.8378  0.0348 -0.1289
  257PHE     HA 3125   4.755   5.499   6.278 -1.3711  0.0247 -0.4733
  257PHE     CB 3126   4.845   5.539   6.087  0.5153  1.1962 -0.7687
  257PHE    HB1 3127   4.833   5.602   5.996  0.0975  1.6960 -0.3790
  257PHE    HB2 3128   4.817   5.435   6.058 -0.8813  1.1318  0.5800
  257PHE     CG 3129   4.993   5.528   6.107  0.3036  0.2240  0.5398
  257PHE    CD1 3130   5.062   5.646   6.090  0.1888  0.2085 -0.1102
  257PHE    HD1 3131   5.010   5.738   6.071 -0.4118 -0.1878 -0.4619
  257PHE    CE1 3132   5.199   5.649   6.100  0.2350  0.3689 -0.6972
  257PHE    HE1 3133   5.262   5.736   6.089  0.3639  0.3130 -0.4465
  257PHE     CZ 3134   5.271   5.533   6.119 -0.2305  0.3125  1.2218
  257PHE     HZ 3135   5.378   5.543   6.133  0.0393  1.9512 -0.9202
  257PHE    CD2 3136   5.065   5.413   6.128 -0.1633 -0.1904 -0.0575
  257PHE    HD2 3137   5.010   5.321   6.143 -0.4429 -0.0311 -0.0786
  257PHE    CE2 3138   5.202   5.415   6.137 -0.1300 -0.0737 -0.4974
  257PHE    HE2 3139   5.259   5.327   6.160  0.9245  0.5023 -0.7484
  257PHE      C 3140   4.829   5.690   6.299  0.5181 -0.0441  0.1916
  257PHE      O 3141   4.881   5.667   6.409 -0.1035 -0.5176  0.3984
  258SER      N 3142   4.822   5.818   6.259  0.2603 -0.1688 -0.1647
  258SER     HN 3143   4.788   5.838   6.167 -0.7606 -0.4589  0.1248
  258SER     CA 3144   4.879   5.927   6.331 -0.1044 -0.0801 -0.0078
  258SER     HA 3145   4.986   5.917   6.340 -0.1384  0.1955  0.9316
  258SER     CB 3146   4.864   6.063   6.260 -0.0800  0.0378  0.2126
  258SER    HB1 3147   4.897   6.150   6.322 -0.5382 -0.1368  0.7158
  258SER    HB2 3148   4.758   6.075   6.227  0.0563  0.7247 -0.0048
  258SER     OG 3149   4.935   6.061   6.137 -0.6706  0.4830 -0.1484
  258SER    HG1 3150   4.892   6.010   6.068 -0.4376  0.0518  0.0151
  258SER      C 3151   4.829   5.943   6.470 -0.0190 -0.0426  0.0172
  258SER      O 3152   4.908   5.965   6.562  0.1531 -0.4332 -0.0326
  259ILE      N 3153   4.696   5.932   6.487  0.0056  0.0147  0.2567
  259ILE     HN 3154   4.634   5.914   6.411 -0.3404 -0.8934  0.7204
  259ILE     CA 3155   4.647   5.941   6.621  0.5171  0.1810  0.4338
  259ILE     HA 3156   4.711   6.012   6.672  0.1902 -0.0969  1.2657
  259ILE     CB 3157   4.503   5.983   6.629  0.3034 -0.4521  0.0119
  259ILE     HB 3158   4.474   6.006   6.733  0.1766 -0.9477  0.0904
  259ILE    CG2 3159   4.486   6.118   6.558 -0.4209 -0.7939 -0.4758
  259ILE   HG21 3160   4.500   6.115   6.447 -0.1818  0.0367 -0.4804
  259ILE   HG22 3161   4.556   6.191   6.603 -0.9223 -0.7260  0.2178
  259ILE   HG23 3162   4.382   6.152   6.581 -0.9219 -1.8287 -1.0699
  259ILE    CG1 3163   4.409   5.878   6.568 -0.0539 -0.0379 -0.1549
  259ILE   HG11 3164   4.420   5.787   6.632  1.4272  0.1784 -0.0339
  259ILE   HG12 3165   4.450   5.851   6.469  0.4928  0.5780 -0.1103
  259ILE     CD 3166   4.260   5.912   6.566  0.2612  1.4667 -0.3480
  259ILE    HD1 3167   4.236   5.941   6.671 -0.0182  0.9756 -0.2672
  259ILE    HD2 3168   4.207   5.815   6.563  1.2378  0.9082 -0.3799
  259ILE    HD3 3169   4.220   5.972   6.482 -0.7083  1.0314 -0.2251
  259ILE      C 3170   4.661   5.823   6.710 -0.2907 -0.1817  0.0979
  259ILE      O 3171   4.666   5.844   6.831 -0.3397  0.2297  0.0295
  260GLY      N 3172   4.676   5.700   6.658  0.3639 -0.1333  0.1465
  260GLY     HN 3173   4.662   5.694   6.560 -0.7621 -1.3254  0.3159
  260GLY     CA 3174   4.698   5.576   6.728 -0.2221 -0.2988  0.0509
  260GLY    HA1 3175   4.739   5.508   6.655 -1.4367 -0.8486 -0.1652
  260GLY    HA2 3176   4.602   5.538   6.761 -0.6093  0.7866  0.2627
  260GLY      C 3177   4.782   5.575   6.851 -0.1956 -0.3927  0.0354
  260GLY      O 3178   4.732   5.524   6.951  0.1633  0.5936  0.7492
  261PRO      N 3179   4.903   5.622   6.863 -0.2197 -0.3447  0.1143
  261PRO     CD 3180   4.991   5.638   6.748 -0.0283  0.2591  0.3396
  261PRO    HD1 3181   4.985   5.740   6.704  0.0306 -0.1261 -0.6143
  261PRO    HD2 3182   4.966   5.564   6.669  0.7261 -1.2083  1.3841
  261PRO     CA 3183   4.982   5.598   6.980  0.0133  0.0549  0.0465
  261PRO     HA 3184   4.985   5.493   7.006 -1.8392 -0.2385 -0.5967
  261PRO     CB 3185   5.122   5.643   6.938 -0.1057 -0.2240 -0.6879
  261PRO    HB1 3186   5.198   5.598   7.004 -1.5400 -0.1290  1.2029
  261PRO    HB2 3187   5.140   5.752   6.950  1.9442 -0.6198  0.7500
  261PRO     CG 3188   5.137   5.610   6.789  0.1945 -0.1390 -0.6785
  261PRO    HG1 3189   5.210   5.669   6.729 -1.1195  1.2644 -1.0398
  261PRO    HG2 3190   5.154   5.501   6.778 -0.7567 -0.4703  0.6444
  261PRO      C 3191   4.932   5.665   7.103 -0.1736 -0.1185  0.0704
  261PRO      O 3192   4.921   5.598   7.205  0.6834  0.1539  0.3667
  262GLU      N 3193   4.902   5.797   7.100  0.6554  0.0897  0.2467
  262GLU     HN 3194   4.905   5.848   7.014  1.7452  0.1507  0.2936
  262GLU     CA 3195   4.874   5.877   7.215 -0.2635  0.3666 -0.1537
  262GLU     HA 3196   4.919   5.831   7.301 -0.2234 -0.8395 -0.7774
  262GLU     CB 3197   4.915   6.022   7.185  0.1399  0.1533 -0.6547
  262GLU    HB1 3198   4.900   6.068   7.285 -0.4240 -0.9244 -0.2068
  262GLU    HB2 3199   4.850   6.061   7.104  0.2268 -0.1250 -0.8610
  262GLU     CG 3200   5.062   6.037   7.143  0.4088 -0.3892  0.0583
  262GLU    HG1 3201   5.097   5.952   7.081 -1.5243 -1.5274  0.3594
  262GLU    HG2 3202   5.121   6.032   7.237  0.0455  0.3109  0.3389
  262GLU     CD 3203   5.096   6.170   7.077  0.0528 -0.4714 -0.2968
  262GLU    OE1 3204   5.080   6.188   6.953  0.3528 -0.0623 -0.2798
  262GLU    OE2 3205   5.147   6.260   7.149 -0.7984  0.3534 -0.6785
  262GLU      C 3206   4.730   5.871   7.253 -0.3057 -0.2719 -0.3923
  262GLU      O 3207   4.699   5.883   7.371  0.4779 -0.0032 -0.2086
  263LYS      N 3208   4.640   5.839   7.158 -0.2809 -0.7440 -0.2600
  263LYS     HN 3209   4.664   5.819   7.063  0.4981 -0.4328 -0.1421
  263LYS     CA 3210   4.501   5.832   7.193 -0.1224  0.1616  0.6279
  263LYS     HA 3211   4.488   5.870   7.293  0.7635  1.6163  0.2542
  263LYS     CB 3212   4.415   5.922   7.103  0.1855 -0.3911 -0.2436
  263LYS    HB1 3213   4.413   5.887   6.997  0.0653 -0.2959 -0.2736
  263LYS    HB2 3214   4.459   6.024   7.103 -1.3501  0.3195 -0.5370
  263LYS     CG 3215   4.275   5.940   7.161  0.2529 -0.1454 -0.1557
  263LYS    HG1 3216   4.279   5.997   7.257  1.0453  0.6525 -0.6285
  263LYS    HG2 3217   4.228   5.842   7.183  0.4276 -0.2885 -0.4197
  263LYS     CD 3218   4.185   6.018   7.064 -0.4788  0.3172  0.8503
  263LYS    HD1 3219   4.180   5.958   6.970  0.2711  0.9644  0.3777
  263LYS    HD2 3220   4.223   6.115   7.028  0.0072  0.2982  1.2809
  263LYS     CE 3221   4.042   6.041   7.113 -0.6447  0.3990  0.3375
  263LYS    HE1 3222   3.989   5.944   7.121  0.2597 -0.1246  0.2900
  263LYS    HE2 3223   3.986   6.097   7.035 -0.1773  0.7962  0.2757
  263LYS     NZ 3224   4.028   6.108   7.244 -0.0242  0.1326  0.5519
  263LYS    HZ1 3225   3.928   6.130   7.265  0.2064  0.8739  0.9605
  263LYS    HZ2 3226   4.082   6.197   7.237  1.3799 -0.7270 -0.3086
  263LYS    HZ3 3227   4.077   6.043   7.308  2.2044  1.1669  0.1003
  263LYS      C 3228   4.453   5.691   7.187 -0.5976  0.3512 -0.6483
  263LYS      O 3229   4.344   5.659   7.233 -0.1545 -0.1544  0.0991
  264GLY      N 3230   4.532   5.590   7.145 -0.0644  0.6063 -0.2956
  264GLY     HN 3231   4.621   5.614   7.108  0.2591  1.0299  0.6922
  264GLY     CA 3232   4.496   5.452   7.153  0.4494  0.4919  0.1105
  264GLY    HA1 3233   4.416   5.438   7.224  0.0345  0.7886 -0.2872
  264GLY    HA2 3234   4.586   5.398   7.182  0.2650  0.3145  0.3599
  264GLY      C 3235   4.451   5.393   7.023  0.7075  0.3562  0.0788
  264GLY      O 3236   4.373   5.445   6.943  0.2521 -0.5933 -0.1164
  265TRP      N 3237   4.506   5.274   6.993 -0.1949 -0.0228 -0.1299
  265TRP     HN 3238   4.583   5.240   7.046 -0.4059 -0.8795 -0.3491
  265TRP     CA 3239   4.476   5.198   6.876 -0.0251 -0.1258 -0.1079
  265TRP     HA 3240   4.496   5.267   6.795  1.4181  0.6079  0.7778
  265TRP     CB 3241   4.575   5.081   6.868 -0.0678 -0.1670 -0.0229
  265TRP    HB1 3242   4.557   5.019   6.777  0.2349  0.1744 -0.3185
  265TRP    HB2 3243   4.567   5.016   6.958 -0.1964 -0.7247 -0.4243
  265TRP     CG 3244   4.716   5.120   6.841 -0.2113  0.3909  0.0353
  265TRP    CD1 3245   4.818   5.139   6.929 -0.6106 -0.0364  0.6017
  265TRP    HD1 3246   4.813   5.123   7.036  0.1886 -0.4164  0.5972
  265TRP    NE1 3247   4.925   5.188   6.858 -0.8331 -0.2670  0.1039
  265TRP    HE1 3248   5.017   5.212   6.877 -0.8398  0.9037 -1.0446
  265TRP    CE2 3249   4.892   5.202   6.725 -0.0479 -0.0541 -0.0760
  265TRP    CD2 3250   4.758   5.168   6.713  0.0436 -0.3818 -0.1792
  265TRP    CE3 3251   4.695   5.191   6.594 -0.0982 -0.3895 -0.1036
  265TRP    HE3 3252   4.588   5.181   6.594 -0.0548 -0.9522  0.1850
  265TRP    CZ3 3253   4.770   5.242   6.491 -0.1748 -0.1160 -0.0238
  265TRP    HZ3 3254   4.721   5.255   6.395  0.5632 -0.1898 -0.4217
  265TRP    CZ2 3255   4.967   5.251   6.623  0.1870 -0.2299  0.0098
  265TRP    HZ2 3256   5.069   5.285   6.632  0.3885 -0.8295  0.0351
  265TRP    CH2 3257   4.904   5.269   6.502 -0.0109 -0.9100  0.0062
  265TRP    HH2 3258   4.953   5.329   6.426 -1.0744 -0.2892 -0.2328
  265TRP      C 3259   4.335   5.150   6.868  0.0189 -0.2239 -0.3264
  265TRP      O 3260   4.270   5.129   6.766 -0.0717 -0.3552 -0.2418
  266MET      N 3261   4.277   5.134   6.988 -0.2603 -0.0580 -0.4372
  266MET     HN 3262   4.335   5.144   7.069 -0.5968  0.2154 -0.2245
  266MET     CA 3263   4.145   5.088   7.018 -0.0724 -0.4628 -0.2173
  266MET     HA 3264   4.098   5.055   6.926 -1.1890 -0.0709  0.1821
  266MET     CB 3265   4.142   4.963   7.108 -0.1658 -0.3412 -0.0539
  266MET    HB1 3266   4.039   4.925   7.125 -0.2554  0.1071  0.4410
  266MET    HB2 3267   4.177   5.001   7.206  1.0430 -0.2101 -0.4961
  266MET     CG 3268   4.230   4.847   7.061  0.2478 -0.0606  0.0187
  266MET    HG1 3269   4.229   4.774   7.145 -0.6933  0.1208  0.1849
  266MET    HG2 3270   4.336   4.880   7.056 -0.0410  0.9318 -0.0604
  266MET     SD 3271   4.198   4.778   6.896 -0.1072 -0.0842  0.0971
  266MET     CE 3272   4.317   4.645   6.930 -0.3893 -0.4554 -0.3539
  266MET    HE1 3273   4.293   4.578   7.015 -0.1719  0.5944  0.5687
  266MET    HE2 3274   4.413   4.698   6.943  0.1361 -1.5582  0.6077
  266MET    HE3 3275   4.301   4.582   6.840 -0.9812  0.2842 -0.7953
  266MET      C 3276   4.051   5.198   7.054  0.2605 -0.2726  0.0717
  266MET      O 3277   3.936   5.173   7.090  0.3464 -0.3799  0.2726
  267SER      N 3278   4.091   5.325   7.036 -0.7671 -0.0273 -0.6370
  267SER     HN 3279   4.188   5.343   7.024 -0.7202  0.4030  0.2435
  267SER     CA 3280   4.009   5.443   7.036 -0.8753 -0.0875  0.2900
  267SER     HA 3281   3.954   5.449   7.129  0.0636  0.5683  0.8346
  267SER     CB 3282   4.095   5.569   7.021 -0.1817 -0.5857 -0.0519
  267SER    HB1 3283   4.161   5.575   6.932  0.1127 -0.7626  0.1545
  267SER    HB2 3284   4.162   5.568   7.110 -1.1083 -0.5905  0.6706
  267SER     OG 3285   4.017   5.688   7.020  0.2947 -0.2702 -0.2979
  267SER    HG1 3286   3.971   5.698   7.104 -0.2639  0.9635 -0.7029
  267SER      C 3287   3.906   5.435   6.929 -0.3503 -0.1561 -0.2235
  267SER      O 3288   3.927   5.388   6.818 -0.3696  0.1213 -0.3426
  268GLY      N 3289   3.785   5.484   6.965 -0.2754 -0.4259  0.4156
  268GLY     HN 3290   3.766   5.498   7.062 -0.2752 -0.8675  0.4854
  268GLY     CA 3291   3.676   5.487   6.874  0.4115 -0.6268 -0.4409
  268GLY    HA1 3292   3.585   5.516   6.924 -0.1186 -2.0427 -0.4679
  268GLY    HA2 3293   3.680   5.388   6.829  0.5761 -1.1049  0.5660
  268GLY      C 3294   3.694   5.574   6.755  0.6769 -0.0809 -0.0064
  268GLY      O 3295   3.652   5.541   6.644  0.2947  0.0039  0.1105
  269ILE      N 3296   3.766   5.687   6.767  0.4227  0.0645  0.1686
  269ILE     HN 3297   3.803   5.706   6.858  1.7410 -0.9725 -0.0862
  269ILE     CA 3298   3.809   5.771   6.659  0.2787 -0.3466 -0.2174
  269ILE     HA 3299   3.724   5.818   6.612 -0.7370 -1.3799  0.4802
  269ILE     CB 3300   3.891   5.889   6.703 -0.2007 -0.0611 -0.0755
  269ILE     HB 3301   3.996   5.858   6.718 -0.5701 -1.6986 -0.4920
  269ILE    CG2 3302   3.903   5.989   6.586 -0.3620 -0.3893 -0.3781
  269ILE   HG21 3303   3.978   5.949   6.515  1.0125  0.1205  0.6851
  269ILE   HG22 3304   3.927   6.097   6.602 -0.0380 -0.2217 -1.7540
  269ILE   HG23 3305   3.805   6.001   6.534  0.0141  0.0907 -0.9973
  269ILE    CG1 3306   3.841   5.958   6.831  0.4099 -0.1660  0.2238
  269ILE   HG11 3307   3.911   6.044   6.844  1.1227 -0.8416  1.1423
  269ILE   HG12 3308   3.839   5.894   6.922 -0.5660  0.2103  0.4917
  269ILE     CD 3309   3.696   6.006   6.830  0.7100  0.8190  0.6287
  269ILE    HD1 3310   3.627   5.933   6.782  0.5977  0.4256  1.3469
  269ILE    HD2 3311   3.686   6.100   6.772  0.6631  0.1133 -0.5890
  269ILE    HD3 3312   3.659   6.020   6.934 -0.2399 -0.2011  0.4735
  269ILE      C 3313   3.887   5.696   6.557  0.3430 -0.2818 -0.2171
  269ILE      O 3314   3.870   5.710   6.436  0.6947  0.1555 -0.2232
  270THR      N 3315   3.983   5.616   6.606  0.4128 -0.2332 -0.2719
  270THR     HN 3316   4.002   5.616   6.704 -0.4101  1.7337 -0.0289
  270THR     CA 3317   4.079   5.540   6.532  0.2912  0.0874 -0.7652
  270THR     HA 3318   4.133   5.608   6.468  2.7443 -1.7787 -0.9904
  270THR     CB 3319   4.179   5.478   6.624 -0.0266  0.4941 -0.1282
  270THR     HB 3320   4.144   5.392   6.685 -0.6777  1.1122  0.3844
  270THR    OG1 3321   4.248   5.569   6.708 -0.2713  0.2729  0.3179
  270THR    HG1 3322   4.304   5.515   6.764 -0.7310 -0.1750  0.3618
  270THR    CG2 3323   4.297   5.427   6.538  0.0531  0.6563 -0.1143
  270THR   HG21 3324   4.271   5.348   6.465 -0.3962 -1.0503  1.7073
  270THR   HG22 3325   4.376   5.375   6.597 -0.2562 -0.9060 -0.9794
  270THR   HG23 3326   4.338   5.512   6.479  0.3343 -0.1701 -1.1680
  270THR      C 3327   4.006   5.434   6.455 -0.0750 -0.0265 -0.2696
  270THR      O 3328   4.028   5.420   6.335 -0.2750 -0.2951 -0.2783
  271ILE      N 3329   3.919   5.357   6.522 -0.1115  0.2116 -0.0388
  271ILE     HN 3330   3.905   5.366   6.621  0.6312 -0.7120  0.1768
  271ILE     CA 3331   3.839   5.253   6.465  0.1024  0.0242 -0.0003
  271ILE     HA 3332   3.897   5.175   6.419  1.0175  0.7839 -0.1870
  271ILE     CB 3333   3.772   5.172   6.572  0.1574  0.0246  0.0355
  271ILE     HB 3334   3.713   5.236   6.641  0.7368  0.3266  0.2584
  271ILE    CG2 3335   3.670   5.072   6.514 -0.0808  0.4045 -0.2086
  271ILE   HG21 3336   3.718   4.989   6.459 -0.4656 -0.1690  0.2881
  271ILE   HG22 3337   3.594   5.122   6.451 -0.1984  0.6014  0.0840
  271ILE   HG23 3338   3.606   5.027   6.593  0.3264  0.5530  0.2133
  271ILE    CG1 3339   3.880   5.098   6.653 -0.4333 -0.1920  0.6477
  271ILE   HG11 3340   3.943   5.173   6.705 -0.7124  0.4975  0.0248
  271ILE   HG12 3341   3.940   5.037   6.582 -0.5285  1.1092 -0.6390
  271ILE     CD 3342   3.825   5.002   6.758 -0.2917 -0.3974  0.5385
  271ILE    HD1 3343   3.759   5.055   6.831 -0.6242 -0.5436  0.3474
  271ILE    HD2 3344   3.916   4.971   6.813  0.9704  0.2314 -1.0420
  271ILE    HD3 3345   3.775   4.915   6.710 -2.1558  0.2194  1.1890
  271ILE      C 3346   3.744   5.308   6.364  0.2880  0.5473  0.1012
  271ILE      O 3347   3.717   5.246   6.261  0.6801 -0.0289  0.3298
  272GLY      N 3348   3.683   5.425   6.389 -0.7041  0.0539  0.1008
  272GLY     HN 3349   3.720   5.480   6.464 -1.3154 -0.1466  0.5717
  272GLY     CA 3350   3.595   5.487   6.295 -0.0241  1.2284  0.2042
  272GLY    HA1 3351   3.543   5.572   6.337 -0.8085  0.4990  0.7648
  272GLY    HA2 3352   3.525   5.410   6.267  0.4664  1.1945 -1.0771
  272GLY      C 3353   3.657   5.538   6.169  0.3219 -0.0943 -0.1953
  272GLY      O 3354   3.615   5.523   6.055 -0.0773  0.3911 -0.1230
  273SER      N 3355   3.776   5.597   6.193 -0.0305  0.4200  0.3766
  273SER     HN 3356   3.814   5.609   6.284  0.6003 -0.3421  0.2370
  273SER     CA 3357   3.872   5.629   6.091  0.3051 -0.3729  0.4288
  273SER     HA 3358   3.837   5.704   6.022 -0.6579  0.0087  1.2863
  273SER     CB 3359   4.004   5.690   6.141  0.2318 -0.3916  0.6516
  273SER    HB1 3360   4.068   5.700   6.051 -0.1661 -0.8006  0.3119
  273SER    HB2 3361   4.057   5.615   6.204 -1.3612 -1.9100  0.3557
  273SER     OG 3362   3.992   5.815   6.207 -0.6440 -0.1034 -0.0043
  273SER    HG1 3363   3.946   5.797   6.289 -1.2620  0.2736 -0.2599
  273SER      C 3364   3.913   5.518   6.000 -0.3311  0.0508 -0.4031
  273SER      O 3365   3.918   5.537   5.879  0.3449  0.0356 -0.3869
  274GLY      N 3366   3.939   5.403   6.064 -0.1107  0.5216  0.3953
  274GLY     HN 3367   3.946   5.390   6.163  1.0497 -0.2784  0.2460
  274GLY     CA 3368   3.980   5.294   5.980 -0.4953  0.4385  0.3101
  274GLY    HA1 3369   4.023   5.213   6.037  0.8647  0.6804 -0.3100
  274GLY    HA2 3370   4.056   5.326   5.910 -0.1538 -0.6082  0.1727
  274GLY      C 3371   3.879   5.239   5.885  0.1537 -0.3187  0.0353
  274GLY      O 3372   3.906   5.202   5.771 -0.5336  0.3470 -0.3656
  275LEU      N 3373   3.752   5.230   5.929  0.3031 -0.4243  0.4514
  275LEU     HN 3374   3.730   5.269   6.018  1.0593 -0.5931  0.7286
  275LEU     CA 3375   3.643   5.178   5.853  0.4583 -0.0153 -0.0617
  275LEU     HA 3376   3.670   5.081   5.813  1.0938 -0.0890  0.5212
  275LEU     CB 3377   3.521   5.160   5.945  0.2923  0.1376 -0.2514
  275LEU    HB1 3378   3.428   5.154   5.884  0.7847 -2.1092 -0.9442
  275LEU    HB2 3379   3.506   5.253   6.004  0.7085 -0.1375  0.3005
  275LEU     CG 3380   3.544   5.053   6.053  0.2899  0.6911  0.3105
  275LEU     HG 3381   3.637   5.072   6.111  0.5475 -0.4868  0.3270
  275LEU    CD1 3382   3.425   5.048   6.149 -0.3390  0.2257 -0.4676
  275LEU   HD11 3383   3.329   5.036   6.094 -0.6394 -1.5832  0.2968
  275LEU   HD12 3384   3.420   5.139   6.212 -0.3846  0.7881 -1.2705
  275LEU   HD13 3385   3.426   4.970   6.229  0.6811  0.2843 -0.4017
  275LEU    CD2 3386   3.560   4.919   5.979 -0.8405  0.5701  0.2547
  275LEU   HD21 3387   3.487   4.912   5.896 -0.7673  0.5599  0.1908
  275LEU   HD22 3388   3.532   4.834   6.044 -1.3946 -0.1073 -0.8201
  275LEU   HD23 3389   3.660   4.911   5.932 -1.4565  0.5944 -1.1727
  275LEU      C 3390   3.608   5.270   5.742 -0.1857  0.1722  0.2885
  275LEU      O 3391   3.570   5.219   5.637 -0.6193  0.1235  0.4637
  276VAL      N 3392   3.614   5.404   5.756 -0.1425  0.1926  0.0932
  276VAL     HN 3393   3.646   5.441   5.843  0.4008 -1.2744  0.5868
  276VAL     CA 3394   3.591   5.502   5.654  0.6496  0.1196 -0.1660
  276VAL     HA 3395   3.496   5.492   5.605  0.6049  1.3059 -0.3782
  276VAL     CB 3396   3.584   5.641   5.709 -0.5605  0.0140 -0.0078
  276VAL     HB 3397   3.676   5.653   5.770 -0.5348 -0.1499 -0.0118
  276VAL    CG1 3398   3.585   5.745   5.596 -0.5353 -0.1341 -0.1453
  276VAL   HG11 3399   3.552   5.847   5.625  1.0119  0.7485 -1.2135
  276VAL   HG12 3400   3.517   5.716   5.513 -0.0039 -1.8190 -0.0734
  276VAL   HG13 3401   3.690   5.758   5.563  0.0954  0.0792  1.7122
  276VAL    CG2 3402   3.451   5.642   5.787 -0.9593 -0.6095 -0.6501
  276VAL   HG21 3403   3.428   5.742   5.831  0.0620 -0.9490  0.8159
  276VAL   HG22 3404   3.460   5.564   5.866  0.7188  0.1212 -0.0047
  276VAL   HG23 3405   3.372   5.611   5.716  0.0971 -0.8690 -1.7930
  276VAL      C 3406   3.698   5.491   5.551  0.3008  0.2727 -0.5485
  276VAL      O 3407   3.672   5.494   5.430  0.0236  0.5489 -0.4846
  277ALA      N 3408   3.826   5.470   5.587  0.1794  0.1620 -0.1792
  277ALA     HN 3409   3.850   5.448   5.681  1.0508 -0.5852 -0.5416
  277ALA     CA 3410   3.935   5.454   5.496  0.3434  0.0204  0.0418
  277ALA     HA 3411   3.946   5.545   5.440 -0.5127  0.0008 -0.1769
  277ALA     CB 3412   4.067   5.433   5.574  0.3822 -0.4730 -0.1505
  277ALA    HB1 3413   4.057   5.345   5.641 -0.6866 -1.2433 -1.2366
  277ALA    HB2 3414   4.077   5.524   5.636 -1.4630 -0.0111 -0.3936
  277ALA    HB3 3415   4.155   5.422   5.507 -1.3509 -0.6635 -2.7168
  277ALA      C 3416   3.922   5.340   5.402  0.3971 -0.1774  0.2711
  277ALA      O 3417   3.947   5.344   5.281 -0.5852  0.2168  0.0564
  278LEU      N 3418   3.876   5.226   5.456  0.3687 -0.2145  0.1672
  278LEU     HN 3419   3.870   5.231   5.556 -0.1662  0.5671  0.1167
  278LEU     CA 3420   3.823   5.109   5.393  0.1293 -0.0875  0.1360
  278LEU     HA 3421   3.901   5.082   5.324  1.1392 -1.3009  1.6169
  278LEU     CB 3422   3.795   4.999   5.497 -1.0367 -0.0472 -0.0989
  278LEU    HB1 3423   3.746   4.912   5.450 -0.4910  0.1440 -1.0705
  278LEU    HB2 3424   3.726   5.052   5.566 -2.4211 -0.8843 -0.7532
  278LEU     CG 3425   3.917   4.942   5.572 -1.0908 -0.3199 -0.2138
  278LEU     HG 3426   3.976   5.025   5.618 -0.0982 -1.0995 -0.0143
  278LEU    CD1 3427   3.866   4.854   5.687  0.2371 -0.3970  0.3586
  278LEU   HD11 3428   3.801   4.773   5.646  0.1363  0.2891 -0.9363
  278LEU   HD12 3429   3.799   4.917   5.749  0.2486  0.8478 -0.7872
  278LEU   HD13 3430   3.951   4.816   5.748  0.4930  0.8982  0.8587
  278LEU    CD2 3431   4.024   4.870   5.488  0.0113  0.2206  0.6595
  278LEU   HD21 3432   4.099   4.838   5.563  0.2715  0.0107  0.3200
  278LEU   HD22 3433   4.064   4.936   5.408 -0.6043 -0.7704 -0.5489
  278LEU   HD23 3434   3.977   4.782   5.437  0.9542  0.3332 -0.4998
  278LEU      C 3435   3.702   5.126   5.307  0.1546  0.3258  0.1798
  278LEU      O 3436   3.708   5.084   5.191  0.3792  0.1364  0.2573
  279ALA      N 3437   3.594   5.189   5.354  0.0208 -0.1226  0.4814
  279ALA     HN 3438   3.603   5.227   5.446 -0.8068  1.0106  0.1496
  279ALA     CA 3439   3.470   5.219   5.289  0.1532 -0.1932  0.1943
  279ALA     HA 3440   3.423   5.125   5.263 -0.7746  0.2076  0.3479
  279ALA     CB 3441   3.387   5.292   5.397 -0.2911 -0.1559 -0.1684
  279ALA    HB1 3442   3.291   5.325   5.352 -0.1330  0.4792 -0.0581
  279ALA    HB2 3443   3.440   5.380   5.439  0.4328 -1.2734  1.4621
  279ALA    HB3 3444   3.368   5.219   5.478  1.7242 -0.8602 -0.2143
  279ALA      C 3445   3.492   5.300   5.166  0.0116 -0.0960  0.2328
  279ALA      O 3446   3.433   5.273   5.061 -0.2164 -0.0152  0.3367
  280ALA      N 3447   3.578   5.402   5.178 -0.2768  0.1864 -0.0354
  280ALA     HN 3448   3.604   5.422   5.273  0.0264 -0.3142 -0.0034
  280ALA     CA 3449   3.630   5.484   5.073  0.3255 -0.0051  0.1030
  280ALA     HA 3450   3.549   5.529   5.018  0.0512 -1.0308 -0.3828
  280ALA     CB 3451   3.721   5.589   5.140  0.1801 -0.3803  0.9148
  280ALA    HB1 3452   3.806   5.545   5.196  1.2283 -0.6451 -0.7511
  280ALA    HB2 3453   3.677   5.658   5.215 -0.6087 -0.3458  0.4466
  280ALA    HB3 3454   3.768   5.646   5.057 -0.7035  0.5034  0.9846
  280ALA      C 3455   3.711   5.404   4.977 -0.1201 -0.1087 -0.1919
  280ALA      O 3456   3.694   5.418   4.856  0.3170 -0.3633 -0.2873
  281ALA      N 3457   3.804   5.320   5.025  0.1396  0.3770  0.1764
  281ALA     HN 3458   3.829   5.314   5.121  1.0571 -1.7487 -0.0644
  281ALA     CA 3459   3.884   5.232   4.945 -0.1376 -0.0408  0.3533
  281ALA     HA 3460   3.932   5.304   4.880 -1.0752  1.8766  1.5997
  281ALA     CB 3461   3.984   5.154   5.032 -0.2766 -0.6214  0.0051
  281ALA    HB1 3462   4.025   5.238   5.092 -1.6809  0.5411 -0.5582
  281ALA    HB2 3463   4.065   5.114   4.967 -0.5236 -2.4657  0.7062
  281ALA    HB3 3464   3.936   5.080   5.101  0.5287 -0.6353  0.5872
  281ALA      C 3465   3.809   5.137   4.858  0.1675 -0.0912  0.1421
  281ALA      O 3466   3.838   5.109   4.741 -1.0634 -1.1340  0.0457
  282VAL      N 3467   3.700   5.081   4.912 -0.0639 -0.1315 -0.3541
  282VAL     HN 3468   3.670   5.100   5.006  0.1430  0.4791 -0.4060
  282VAL     CA 3469   3.597   5.006   4.847 -0.3800 -0.0112  0.0015
  282VAL     HA 3470   3.644   4.931   4.785 -0.7056 -0.1348 -0.0989
  282VAL     CB 3471   3.502   4.943   4.945 -0.1074 -0.3502  0.0473
  282VAL     HB 3472   3.474   5.019   5.021  0.2161  0.0308 -0.2072
  282VAL    CG1 3473   3.367   4.891   4.894  0.0074 -0.3622 -0.2480
  282VAL   HG11 3474   3.374   4.819   4.809 -0.2233 -0.3103 -0.3138
  282VAL   HG12 3475   3.305   4.979   4.866  1.3821  0.4847 -0.8307
  282VAL   HG13 3476   3.311   4.836   4.973  1.2544 -0.1158  0.8747
  282VAL    CG2 3477   3.583   4.829   5.010  0.6380 -0.3424 -0.8253
  282VAL   HG21 3478   3.632   4.763   4.935  0.1968 -1.5966 -0.0600
  282VAL   HG22 3479   3.514   4.764   5.067  0.0475 -0.2757 -1.4386
  282VAL   HG23 3480   3.662   4.857   5.083 -0.3150  0.0477  0.1072
  282VAL      C 3481   3.521   5.079   4.741 -0.4360 -0.3370 -0.1819
  282VAL      O 3482   3.507   5.029   4.629  0.6318  0.0065 -0.4982
  283ALA      N 3483   3.480   5.205   4.766  0.4424 -0.0732 -0.0042
  283ALA     HN 3484   3.488   5.242   4.858  0.2305  0.9121 -0.3670
  283ALA     CA 3485   3.411   5.282   4.668  0.2392 -0.2915 -0.0320
  283ALA     HA 3486   3.324   5.223   4.644 -0.1593 -0.1124  0.8930
  283ALA     CB 3487   3.366   5.414   4.732  0.1715 -0.0018 -0.6584
  283ALA    HB1 3488   3.302   5.472   4.663 -0.5610 -0.2778 -0.2284
  283ALA    HB2 3489   3.462   5.461   4.765  0.4626 -0.3573 -0.9773
  283ALA    HB3 3490   3.308   5.394   4.824  0.0275 -0.4630 -0.8490
  283ALA      C 3491   3.498   5.313   4.550  0.3438 -0.0204  0.1184
  283ALA      O 3492   3.456   5.296   4.436 -0.0470  0.6151  0.1594
  284PHE      N 3493   3.624   5.354   4.574  0.2205  0.3361  0.1676
  284PHE     HN 3494   3.654   5.354   4.669 -0.8992  0.9973  0.5534
  284PHE     CA 3495   3.721   5.385   4.473 -0.2876  0.5134 -0.2743
  284PHE     HA 3496   3.687   5.473   4.421 -0.2618  0.4984 -0.3151
  284PHE     CB 3497   3.846   5.414   4.559 -0.3088 -0.2062  0.0092
  284PHE    HB1 3498   3.885   5.329   4.619  1.1599  0.3265 -0.1210
  284PHE    HB2 3499   3.825   5.491   4.636  0.4320  0.2429 -0.2251
  284PHE     CG 3500   3.963   5.462   4.480 -0.3297 -0.5161 -0.2093
  284PHE    CD1 3501   3.951   5.577   4.406  0.0418 -0.3094  0.0538
  284PHE    HD1 3502   3.855   5.622   4.386  0.0649  0.1316  0.8495
  284PHE    CE1 3503   4.058   5.630   4.337  0.0350  0.0437  0.3132
  284PHE    HE1 3504   4.046   5.710   4.267 -0.2034  0.3257  0.6689
  284PHE     CZ 3505   4.185   5.581   4.354 -0.0846 -0.2581  0.3392
  284PHE     HZ 3506   4.273   5.624   4.308  0.6583 -1.5669  0.4371
  284PHE    CD2 3507   4.092   5.423   4.505 -0.4550 -1.0086 -0.3099
  284PHE    HD2 3508   4.106   5.336   4.568  0.6365 -0.7806 -0.1966
  284PHE    CE2 3509   4.203   5.481   4.447 -0.3773  0.3282  1.0428
  284PHE    HE2 3510   4.302   5.439   4.463 -0.6160 -0.9133 -0.2696
  284PHE      C 3511   3.753   5.282   4.370  1.0942  0.1362  0.4846
  284PHE      O 3512   3.769   5.313   4.252  0.3221 -0.1069  0.3079
  285VAL      N 3513   3.765   5.154   4.408  1.2731  0.0249  0.0671
  285VAL     HN 3514   3.744   5.136   4.504 -1.3180  0.2529 -0.3106
  285VAL     CA 3515   3.805   5.049   4.319  0.8024  0.2924 -0.4784
  285VAL     HA 3516   3.878   5.094   4.252  0.2879  1.2411 -0.4305
  285VAL     CB 3517   3.866   4.934   4.394 -0.0055 -0.0664 -0.3479
  285VAL     HB 3518   3.887   4.855   4.318 -0.5243 -0.9181  0.3571
  285VAL    CG1 3519   4.001   4.982   4.450  0.0240 -0.8638  0.2968
  285VAL   HG11 3520   4.058   5.043   4.377  0.5308 -0.3752  1.0697
  285VAL   HG12 3521   4.073   4.901   4.474  1.2638  0.0599 -0.0892
  285VAL   HG13 3522   3.974   5.036   4.543 -0.2526 -0.4756 -0.0018
  285VAL    CG2 3523   3.780   4.870   4.504  0.2623 -0.4039 -0.3277
  285VAL   HG21 3524   3.821   4.773   4.538 -0.7785 -0.3895  1.1485
  285VAL   HG22 3525   3.682   4.846   4.457  0.2117  0.4986 -0.7230
  285VAL   HG23 3526   3.769   4.937   4.592  0.7773 -1.8336  0.9007
  285VAL      C 3527   3.694   5.008   4.228  0.3006 -0.3592  0.3973
  285VAL      O 3528   3.704   4.966   4.113  0.8505  0.4454  0.1312
  286ILE      N 3529   3.573   5.022   4.284  0.2658  0.0698  0.2209
  286ILE     HN 3530   3.558   5.065   4.372 -0.2861 -0.1479  0.2468
  286ILE     CA 3531   3.451   5.014   4.209  0.3795 -0.3501  0.0753
  286ILE     HA 3532   3.450   4.927   4.146 -0.3719  0.5803 -1.3120
  286ILE     CB 3533   3.332   5.024   4.300  0.2086  0.1430 -0.1928
  286ILE     HB 3534   3.349   5.109   4.371 -0.9644  0.9765 -0.8343
  286ILE    CG2 3535   3.200   5.052   4.227  0.0819  0.7594  0.2461
  286ILE   HG21 3536   3.206   5.132   4.151 -0.5666 -0.5580 -1.3211
  286ILE   HG22 3537   3.118   5.089   4.291 -0.1649  0.3238  0.1905
  286ILE   HG23 3538   3.151   4.964   4.179 -0.6105  1.4917 -0.4554
  286ILE    CG1 3539   3.328   4.899   4.389  0.1843  0.3410  0.0880
  286ILE   HG11 3540   3.430   4.881   4.428  0.8805  0.9552 -1.3236
  286ILE   HG12 3541   3.304   4.806   4.334 -0.2091  0.5181 -0.0529
  286ILE     CD 3542   3.228   4.912   4.505 -0.0500  0.5932 -0.1385
  286ILE    HD1 3543   3.233   4.999   4.574 -0.6180 -0.0420  0.7515
  286ILE    HD2 3544   3.226   4.821   4.568 -0.4453 -0.4763 -1.5945
  286ILE    HD3 3545   3.129   4.911   4.455  0.5680 -2.3753 -1.7794
  286ILE      C 3546   3.447   5.121   4.104 -0.0159 -0.2378  0.2025
  286ILE      O 3547   3.413   5.093   3.989 -0.2903  0.0728  0.2069
  287VAL      N 3548   3.472   5.249   4.134  0.0922 -0.2141  0.0095
  287VAL     HN 3549   3.486   5.266   4.231  0.4046  0.3332 -0.1203
  287VAL     CA 3550   3.475   5.360   4.044  0.2967 -0.3487 -0.1551
  287VAL     HA 3551   3.387   5.362   3.981 -0.1591 -0.8177  0.4349
  287VAL     CB 3552   3.478   5.490   4.119 -0.2424 -0.1118 -0.5302
  287VAL     HB 3553   3.557   5.492   4.196 -0.9993  1.1382  0.2918
  287VAL    CG1 3554   3.504   5.620   4.040  0.8374  0.0686  0.0908
  287VAL   HG11 3555   3.494   5.701   4.116 -0.6749 -0.7097  0.8170
  287VAL   HG12 3556   3.420   5.621   3.968  0.3581  0.5796  0.6362
  287VAL   HG13 3557   3.599   5.644   3.987  0.0957  1.3230 -0.7768
  287VAL    CG2 3558   3.354   5.513   4.207  0.3939  0.3716  0.2653
  287VAL   HG21 3559   3.343   5.439   4.289 -0.2008  1.1442  0.9261
  287VAL   HG22 3560   3.257   5.510   4.152  0.7142 -1.1711 -0.3053
  287VAL   HG23 3561   3.358   5.614   4.254  0.3786  0.2272  0.5859
  287VAL      C 3562   3.586   5.361   3.944  0.3017  0.6863 -0.1700
  287VAL      O 3563   3.572   5.398   3.828 -0.2506  0.5344 -0.1604
  288GLU      N 3564   3.701   5.302   3.981 -0.5261 -0.9385  0.0373
  288GLU     HN 3565   3.719   5.283   4.078  0.0078  0.6176  0.3076
  288GLU     CA 3566   3.814   5.276   3.898 -0.2725 -0.4172  0.2079
  288GLU     HA 3567   3.845   5.368   3.849  0.1357 -0.8156 -0.3123
  288GLU     CB 3568   3.932   5.215   3.975 -0.5131 -0.4619  0.5442
  288GLU    HB1 3569   4.002   5.159   3.909  0.0852 -0.3796  1.0815
  288GLU    HB2 3570   3.890   5.140   4.045 -0.5935 -0.4856  0.4718
  288GLU     CG 3571   4.015   5.323   4.043 -0.2904 -0.3387  0.0875
  288GLU    HG1 3572   4.070   5.284   4.132 -0.1558  1.3825  0.8483
  288GLU    HG2 3573   3.944   5.398   4.084  0.1624 -0.3058  0.8710
  288GLU     CD 3574   4.107   5.403   3.951 -0.1793 -0.2913  0.2368
  288GLU    OE1 3575   4.162   5.508   3.995  0.1923 -0.5554  0.4053
  288GLU    OE2 3576   4.106   5.377   3.828 -0.1691 -0.2394  0.2254
  288GLU      C 3577   3.785   5.184   3.784 -0.2614  0.0309 -0.1643
  288GLU      O 3578   3.834   5.202   3.672  0.1220 -0.0606 -0.0152
  289ARG      N 3579   3.698   5.084   3.807 -0.1561  0.0224  0.2073
  289ARG     HN 3580   3.657   5.078   3.897 -0.4492  1.1179  0.1728
  289ARG     CA 3581   3.653   4.992   3.707  0.1214 -0.1125  0.2079
  289ARG     HA 3582   3.744   4.952   3.663  0.1168  0.0854  0.0214
  289ARG     CB 3583   3.560   4.882   3.763 -0.2075  0.2077  0.2891
  289ARG    HB1 3584   3.478   4.938   3.811 -0.4368  0.0466  0.0878
  289ARG    HB2 3585   3.627   4.828   3.833  0.1986 -0.3955 -0.5334
  289ARG     CG 3586   3.497   4.788   3.661 -0.0127  0.3801  0.0048
  289ARG    HG1 3587   3.427   4.843   3.594  0.4807  0.5172 -0.4059
  289ARG    HG2 3588   3.447   4.714   3.727 -0.4091  0.1718 -0.5137
  289ARG     CD 3589   3.598   4.705   3.582  0.0276  0.3133  0.1275
  289ARG    HD1 3590   3.653   4.639   3.653 -1.2735 -0.3988  0.5452
  289ARG    HD2 3591   3.669   4.778   3.538  0.5635 -1.0630 -1.5112
  289ARG     NE 3592   3.534   4.629   3.472  0.4530  0.6092 -0.3333
  289ARG     HE 3593   3.443   4.660   3.442  0.1390 -0.2230 -0.3092
  289ARG     CZ 3594   3.555   4.495   3.452 -0.0934  0.4883 -0.1366
  289ARG    NH1 3595   3.666   4.422   3.480 -0.0520  0.1915 -0.9973
  289ARG   HH11 3596   3.752   4.461   3.514 -0.6983  0.1903  0.8823
  289ARG   HH12 3597   3.658   4.330   3.443 -0.1303 -0.5859  0.7707
  289ARG    NH2 3598   3.462   4.424   3.380 -0.4713  0.6453  0.1878
  289ARG   HH21 3599   3.384   4.478   3.352 -0.8824 -0.4988 -1.0613
  289ARG   HH22 3600   3.468   4.324   3.381 -1.6537  0.5545  0.4618
  289ARG      C 3601   3.584   5.057   3.592 -0.2231  0.1120  0.5418
  289ARG      O 3602   3.592   5.004   3.481 -0.0278  0.0428  0.5885
  290THR      N 3603   3.510   5.165   3.621 -0.0738  0.3254  0.1321
  290THR     HN 3604   3.498   5.198   3.715  0.1240  0.7913 -0.0019
  290THR     CA 3605   3.439   5.242   3.523 -0.0991 -0.2154 -0.2786
  290THR     HA 3606   3.442   5.179   3.435  0.7442 -0.0247 -0.4055
  290THR     CB 3607   3.296   5.275   3.554  0.1221  0.2660  0.2641
  290THR     HB 3608   3.262   5.364   3.497  1.3243 -0.0080 -0.9930
  290THR    OG1 3609   3.277   5.289   3.694 -0.9381 -0.5300  0.2224
  290THR    HG1 3610   3.245   5.379   3.708  1.8702  0.6213  0.4431
  290THR    CG2 3611   3.204   5.164   3.501 -0.1022  0.6002 -0.0531
  290THR   HG21 3612   3.096   5.171   3.523 -0.2548 -1.7348  0.4341
  290THR   HG22 3613   3.229   5.064   3.543 -0.6666  0.2361 -0.5479
  290THR   HG23 3614   3.219   5.170   3.391 -0.9219  2.5629 -0.1404
  290THR      C 3615   3.511   5.363   3.475 -0.0942  0.0294  0.3294
  290THR      O 3616   3.464   5.429   3.382 -0.0947 -0.1494  0.2032
  291ALA      N 3617   3.624   5.409   3.532  0.0779 -0.1141  0.1060
  291ALA     HN 3618   3.668   5.351   3.600 -0.9750 -1.9949 -0.6721
  291ALA     CA 3619   3.672   5.540   3.501 -0.4072 -0.0142 -0.2487
  291ALA     HA 3620   3.589   5.609   3.512 -0.3630 -0.1276  1.2487
  291ALA     CB 3621   3.765   5.597   3.610 -0.4180 -0.1904 -0.1448
  291ALA    HB1 3622   3.761   5.708   3.614  0.7323 -0.1461  1.3425
  291ALA    HB2 3623   3.873   5.571   3.608 -0.5705 -0.9971  0.8064
  291ALA    HB3 3624   3.737   5.558   3.710 -0.3807  0.1043 -0.0142
  291ALA      C 3625   3.732   5.568   3.368  0.1615 -0.0748 -0.0134
  291ALA      O 3626   3.799   5.486   3.305 -0.2691 -0.3656 -0.1071
  292GLU      N 3627   3.716   5.692   3.318 -0.3667 -0.2806 -0.3771
  292GLU     HN 3628   3.661   5.761   3.365  0.1167 -0.4226  0.4201
  292GLU     CA 3629   3.794   5.732   3.205 -0.2102 -0.0836 -0.2011
  292GLU     HA 3630   3.759   5.668   3.125 -0.1170 -1.4049  0.7554
  292GLU     CB 3631   3.749   5.873   3.166  0.2745  0.1556  0.0877
  292GLU    HB1 3632   3.808   5.903   3.077  0.5854 -0.4388  0.0840
  292GLU    HB2 3633   3.779   5.952   3.238  0.4546 -0.4129  0.6494
  292GLU     CG 3634   3.600   5.874   3.133  0.4170 -0.2773 -0.6099
  292GLU    HG1 3635   3.532   5.856   3.219  0.4303 -0.0398 -0.5495
  292GLU    HG2 3636   3.585   5.797   3.055  0.5894 -0.3870 -0.5351
  292GLU     CD 3637   3.557   6.004   3.066  0.2408 -0.1590 -0.2744
  292GLU    OE1 3638   3.563   6.015   2.941 -0.0121 -0.0418 -0.2777
  292GLU    OE2 3639   3.533   6.095   3.149  0.1624 -0.2510 -0.1954
  292GLU      C 3640   3.942   5.723   3.215 -0.2074  0.2907  0.1632
  292GLU      O 3641   4.003   5.683   3.115 -0.3648 -0.0617  0.2040
  293ASN      N 3642   4.002   5.761   3.329 -0.1862  0.1858  0.1880
  293ASN     HN 3643   3.955   5.800   3.408 -0.1684 -0.3928  0.4909
  293ASN     CA 3644   4.144   5.753   3.346 -0.2003 -0.1365  0.1786
  293ASN     HA 3645   4.185   5.676   3.283  0.5123  0.1740  0.2458
  293ASN     CB 3646   4.224   5.882   3.320 -0.2764 -0.0704  0.2711
  293ASN    HB1 3647   4.329   5.875   3.354 -0.0518  1.0144 -0.1445
  293ASN    HB2 3648   4.172   5.965   3.372 -1.7920 -1.0094  0.3827
  293ASN     CG 3649   4.223   5.920   3.173  0.1294 -0.3540  0.1918
  293ASN    OD1 3650   4.157   6.017   3.136  0.4483 -0.3734 -0.4525
  293ASN    ND2 3651   4.309   5.855   3.090  0.5639  0.0410  0.3251
  293ASN   HD21 3652   4.318   5.894   2.999  1.0118 -0.5296  0.1098
  293ASN   HD22 3653   4.360   5.781   3.133 -0.0598 -0.8657 -0.4179
  293ASN      C 3654   4.169   5.708   3.486  0.0779 -0.4977  0.0159
  293ASN      O 3655   4.096   5.745   3.578 -0.1382 -0.5771 -0.1232
  294PRO      N 3656   4.269   5.629   3.511  0.4953  0.1144  0.3680
  294PRO     CD 3657   4.357   5.568   3.412 -0.5147 -0.4608 -0.2141
  294PRO    HD1 3658   4.427   5.642   3.367  0.3140 -1.3414 -0.4449
  294PRO    HD2 3659   4.300   5.521   3.329 -0.0182 -1.0557 -0.2386
  294PRO     CA 3660   4.313   5.596   3.643  0.2235  0.1712  0.4751
  294PRO     HA 3661   4.242   5.530   3.692  1.6065 -1.2919  0.6780
  294PRO     CB 3662   4.440   5.513   3.627 -0.0353 -0.0521 -0.5440
  294PRO    HB1 3663   4.454   5.448   3.715  1.1765  1.6970  0.7029
  294PRO    HB2 3664   4.527   5.583   3.619 -1.0297  1.4857  0.8805
  294PRO     CG 3665   4.425   5.452   3.487  0.5281 -0.1124 -0.5844
  294PRO    HG1 3666   4.522   5.411   3.452  0.6914  0.1648 -0.4612
  294PRO    HG2 3667   4.349   5.371   3.493  0.1777  0.2723  0.9555
  294PRO      C 3668   4.340   5.710   3.735  0.3842  0.2005  0.3931
  294PRO      O 3669   4.392   5.812   3.689  0.0237  0.3125  0.2209
  295VAL      N 3670   4.307   5.698   3.865  0.1178 -0.0295  0.3063
  295VAL     HN 3671   4.246   5.628   3.901  1.4900 -0.4301  2.1402
  295VAL     CA 3672   4.366   5.788   3.959 -0.2177  0.4493  0.0707
  295VAL     HA 3673   4.415   5.874   3.915 -0.5631 -0.0249 -1.3478
  295VAL     CB 3674   4.263   5.835   4.057 -0.2525 -0.1626  0.3385
  295VAL     HB 3675   4.188   5.768   4.104 -1.3801  1.3320  0.8655
  295VAL    CG1 3676   4.332   5.897   4.180 -0.0127 -0.6978  0.4794
  295VAL   HG11 3677   4.267   5.965   4.239  1.0478 -0.0904  1.0024
  295VAL   HG12 3678   4.424   5.951   4.148 -0.3199 -0.2464  0.3322
  295VAL   HG13 3679   4.378   5.815   4.238  1.4055 -0.1610  0.1914
  295VAL    CG2 3680   4.182   5.945   3.985  0.5058  0.2109  0.0452
  295VAL   HG21 3681   4.106   5.984   4.056 -0.1390 -0.5222 -0.2236
  295VAL   HG22 3682   4.134   5.907   3.892  1.4489  0.2479 -0.4920
  295VAL   HG23 3683   4.243   6.037   3.969 -0.0262  0.7428  0.9499
  295VAL      C 3684   4.472   5.715   4.033  0.1753  0.2532 -0.6663
  295VAL      O 3685   4.576   5.763   4.078  0.0537  0.0135 -0.1019
  296VAL      N 3686   4.455   5.582   4.044  0.4289  0.2658  0.0146
  296VAL     HN 3687   4.375   5.550   3.993  0.1137 -0.0469  0.6845
  296VAL     CA 3688   4.563   5.491   4.066  0.3767  0.2453  0.1858
  296VAL     HA 3689   4.661   5.538   4.069  0.2164  0.5720  0.4799
  296VAL     CB 3690   4.546   5.423   4.199 -0.3751  0.1886  0.0660
  296VAL     HB 3691   4.447   5.378   4.222 -0.2663  0.1619  0.4942
  296VAL    CG1 3692   4.655   5.316   4.215  0.5360  0.9739 -0.6382
  296VAL   HG11 3693   4.638   5.235   4.140  2.0485  0.5065 -0.5517
  296VAL   HG12 3694   4.652   5.271   4.317  0.9333  0.0689 -0.9964
  296VAL   HG13 3695   4.759   5.352   4.199  1.0281 -0.2077 -0.3452
  296VAL    CG2 3696   4.572   5.527   4.309  0.2330 -0.4714  0.5659
  296VAL   HG21 3697   4.665   5.584   4.288 -0.7647  1.4458  0.9044
  296VAL   HG22 3698   4.577   5.477   4.408  0.9901 -0.8076  0.3681
  296VAL   HG23 3699   4.490   5.601   4.307 -1.1499 -1.8987 -0.2592
  296VAL      C 3700   4.574   5.385   3.962 -0.1141  0.2798  0.0940
  296VAL      O 3701   4.473   5.326   3.926  0.0216  0.1544 -0.0904
  297PRO      N 3702   4.688   5.360   3.903 -0.3177 -0.2788 -0.0700
  297PRO     CD 3703   4.802   5.449   3.890 -0.2551 -0.4351 -0.6428
  297PRO    HD1 3704   4.860   5.453   3.984  0.1481 -0.5934 -0.8797
  297PRO    HD2 3705   4.768   5.552   3.864  0.5469 -0.0549 -0.2516
  297PRO     CA 3706   4.693   5.271   3.791  0.4417  0.0172 -0.2805
  297PRO     HA 3707   4.598   5.261   3.740  0.0947 -1.3118  0.5333
  297PRO     CB 3708   4.799   5.326   3.696 -0.0492  0.5862 -0.5091
  297PRO    HB1 3709   4.754   5.414   3.645 -1.0040  0.4277  0.0184
  297PRO    HB2 3710   4.837   5.252   3.622  1.3143  1.1576 -0.4338
  297PRO     CG 3711   4.902   5.393   3.788  0.2733 -0.3212 -0.1939
  297PRO    HG1 3712   4.971   5.321   3.838  1.5953 -0.1359 -1.5841
  297PRO    HG2 3713   4.955   5.467   3.724  0.5917 -0.1708  0.2341
  297PRO      C 3714   4.717   5.133   3.842 -0.0536  0.1055  0.2044
  297PRO      O 3715   4.833   5.093   3.837  0.0494  0.3724  0.3750
  298PHE      N 3716   4.612   5.060   3.885 -0.2527  0.1681 -0.1643
  298PHE     HN 3717   4.524   5.105   3.897 -0.2310  0.5253 -1.1261
  298PHE     CA 3718   4.613   4.920   3.914  0.4108  0.2187  0.1104
  298PHE     HA 3719   4.680   4.896   3.996 -0.0137 -1.9691 -0.0570
  298PHE     CB 3720   4.471   4.881   3.961  0.4882  0.5615  0.6619
  298PHE    HB1 3721   4.448   4.774   3.981 -0.2013  0.6065  0.1982
  298PHE    HB2 3722   4.403   4.909   3.878  1.1598 -1.3937 -0.7029
  298PHE     CG 3723   4.431   4.945   4.089  0.2801  0.4883  0.6371
  298PHE    CD1 3724   4.355   5.060   4.088 -0.1566  0.2044 -0.1531
  298PHE    HD1 3725   4.320   5.096   3.992  1.5913  0.0453 -0.9331
  298PHE    CE1 3726   4.324   5.122   4.206  0.8913  0.6181 -0.0754
  298PHE    HE1 3727   4.275   5.218   4.204 -0.2926  0.0504 -1.6120
  298PHE     CZ 3728   4.355   5.062   4.326 -0.1725  0.0611 -0.0558
  298PHE     HZ 3729   4.325   5.106   4.420 -1.3430 -0.3487 -0.1984
  298PHE    CD2 3730   4.460   4.883   4.209 -0.0880 -0.6940  0.1429
  298PHE    HD2 3731   4.518   4.792   4.208  0.1914 -0.5210  0.2884
  298PHE    CE2 3732   4.423   4.942   4.327  0.4684  0.4097 -0.2002
  298PHE    HE2 3733   4.446   4.907   4.427  0.1449 -0.2100 -0.3342
  298PHE      C 3734   4.661   4.829   3.807 -0.3671 -0.4772  0.3243
  298PHE      O 3735   4.709   4.719   3.833 -0.3519 -0.8324 -1.0259
  299HSD      N 3736   4.651   4.870   3.679 -0.6488 -0.8095  0.2319
  299HSD     HN 3737   4.620   4.964   3.664  1.3698  0.2519  1.6504
  299HSD     CA 3738   4.703   4.792   3.571 -0.0363  0.5992 -0.5567
  299HSD     HA 3739   4.662   4.693   3.587 -0.3484  0.8500  0.2719
  299HSD     CB 3740   4.669   4.848   3.431 -0.3971  0.3702 -0.5663
  299HSD    HB1 3741   4.558   4.845   3.438 -0.3963 -0.0197 -0.6223
  299HSD    HB2 3742   4.697   4.777   3.350 -1.3673  0.1582 -0.7415
  299HSD    ND1 3743   4.692   5.105   3.451  0.2939  0.3407  0.2121
  299HSD    HD1 3744   4.614   5.119   3.513  0.4623 -0.1875  0.5512
  299HSD     CG 3745   4.731   4.982   3.405  0.4705  0.2376  0.6259
  299HSD    CE1 3746   4.761   5.202   3.384 -0.0306  0.2967 -0.1979
  299HSD    HE1 3747   4.747   5.310   3.377  0.8144  0.4810  0.5080
  299HSD    NE2 3748   4.843   5.147   3.297 -0.4063 -0.3129 -0.1809
  299HSD    CD2 3749   4.825   5.011   3.311  0.1405 -0.3620  0.0902
  299HSD    HD2 3750   4.875   4.943   3.243  0.0131 -0.0511 -0.3270
  299HSD      C 3751   4.851   4.780   3.573 -0.0878 -0.1773  0.0913
  299HSD      O 3752   4.910   4.687   3.518  0.4771  0.3496 -0.2438
  300LEU      N 3753   4.919   4.874   3.643 -0.4376  0.3958 -0.3090
  300LEU     HN 3754   4.874   4.954   3.681  1.5757  1.0075  1.1400
  300LEU     CA 3755   5.061   4.868   3.657 -0.3951 -0.4705 -0.8786
  300LEU     HA 3756   5.107   4.811   3.578 -0.4991 -0.9671 -0.5927
  300LEU     CB 3757   5.116   5.012   3.658 -0.2628 -0.5147  0.0962
  300LEU    HB1 3758   5.219   5.017   3.700  0.1194 -0.3469 -0.8153
  300LEU    HB2 3759   5.053   5.066   3.732  0.6894 -0.6608  1.0702
  300LEU     CG 3760   5.114   5.083   3.522  0.1238  0.1711  0.4332
  300LEU     HG 3761   5.009   5.074   3.485  0.4260 -0.9777 -0.2679
  300LEU    CD1 3762   5.159   5.226   3.552 -0.3572  0.3968  0.1088
  300LEU   HD11 3763   5.243   5.207   3.623 -1.0624 -0.3390  0.7847
  300LEU   HD12 3764   5.086   5.282   3.614 -0.2337 -0.2047  0.8225
  300LEU   HD13 3765   5.187   5.278   3.458  0.9426  0.1020  0.2925
  300LEU    CD2 3766   5.198   5.005   3.420  0.2144  0.4055  0.3294
  300LEU   HD21 3767   5.162   4.905   3.387  1.7511 -0.0300 -0.2155
  300LEU   HD22 3768   5.300   4.994   3.463  0.1948  0.0118  0.2793
  300LEU   HD23 3769   5.195   5.062   3.324  0.4860  0.8780  0.5960
  300LEU      C 3770   5.120   4.795   3.773 -0.1865  0.1779 -0.5628
  300LEU      O 3771   5.241   4.784   3.789 -0.3065 -0.1254  0.2443
  301PHE      N 3772   5.031   4.740   3.858  0.2811 -0.4632 -0.4755
  301PHE     HN 3773   4.935   4.766   3.859  0.3410 -0.2139  0.3785
  301PHE     CA 3774   5.073   4.656   3.966  0.2189  0.2717  0.1336
  301PHE     HA 3775   5.181   4.650   3.969  0.1738 -0.7951  0.1501
  301PHE     CB 3776   5.003   4.693   4.098 -0.2147  0.5235 -0.1601
  301PHE    HB1 3777   5.050   4.627   4.174 -0.9726  0.0121 -0.1082
  301PHE    HB2 3778   4.895   4.669   4.095 -0.1073  0.0646 -1.1135
  301PHE     CG 3779   5.024   4.836   4.135  0.0973  0.3900  0.1997
  301PHE    CD1 3780   4.917   4.917   4.166 -0.2362  0.2227 -0.4656
  301PHE    HD1 3781   4.821   4.871   4.186  0.3498 -0.7152  0.4273
  301PHE    CE1 3782   4.937   5.052   4.180  0.6584  0.0476  0.1736
  301PHE    HE1 3783   4.857   5.120   4.208  0.4701  0.1510 -0.5833
  301PHE     CZ 3784   5.063   5.103   4.159  0.5445  0.0892 -0.4317
  301PHE     HZ 3785   5.084   5.207   4.177  1.2651 -0.2729  1.0944
  301PHE    CD2 3786   5.149   4.891   4.118 -0.1075  0.6708 -0.4538
  301PHE    HD2 3787   5.234   4.830   4.092  0.0183  0.7750 -0.2865
  301PHE    CE2 3788   5.173   5.026   4.132  1.0033  0.4038  0.4696
  301PHE    HE2 3789   5.267   5.075   4.113  0.2928  1.5103 -0.4596
  301PHE      C 3790   5.037   4.516   3.930  0.2877  0.4057 -0.4716
  301PHE      O 3791   5.071   4.423   4.003 -0.3036  0.5503 -0.0002
  302ARG      N 3792   4.972   4.493   3.814 -0.0577 -0.2144 -0.1642
  302ARG     HN 3793   4.936   4.571   3.763  0.1978 -0.1545 -0.2570
  302ARG     CA 3794   4.962   4.361   3.760 -0.1183 -0.2033 -0.1818
  302ARG     HA 3795   4.928   4.299   3.841  0.3919 -0.2418  0.0141
  302ARG     CB 3796   4.858   4.342   3.648  0.1776  0.3253 -0.5591
  302ARG    HB1 3797   4.849   4.235   3.620 -1.6005  0.1940  0.2470
  302ARG    HB2 3798   4.885   4.390   3.551 -0.1433 -0.6696 -1.1676
  302ARG     CG 3799   4.714   4.380   3.684  0.2409  0.0031  0.0641
  302ARG    HG1 3800   4.696   4.487   3.661 -0.6646  0.0772  0.9863
  302ARG    HG2 3801   4.694   4.369   3.793  0.9713 -0.1855  0.1935
  302ARG     CD 3802   4.603   4.306   3.610 -0.1154  0.5418  0.0469
  302ARG    HD1 3803   4.605   4.199   3.640  1.1566  0.2223 -1.0114
  302ARG    HD2 3804   4.612   4.314   3.500 -0.5094  0.6961  0.0251
  302ARG     NE 3805   4.470   4.363   3.644 -0.2369  0.2321  0.0952
  302ARG     HE 3806   4.414   4.326   3.719  0.3948 -0.0776  0.4266
  302ARG     CZ 3807   4.411   4.476   3.595 -0.2058  0.2190  0.0275
  302ARG    NH1 3808   4.449   4.527   3.474 -0.0065 -0.5775 -0.2622
  302ARG   HH11 3809   4.536   4.500   3.433  0.3330 -0.0818  0.0958
  302ARG   HH12 3810   4.382   4.589   3.433  0.3796  1.1272  1.3886
  302ARG    NH2 3811   4.307   4.535   3.661 -0.5921 -0.0496 -0.3263
  302ARG   HH21 3812   4.277   4.500   3.749 -1.4282 -0.1094 -0.6182
  302ARG   HH22 3813   4.258   4.611   3.618 -0.4991 -0.0838 -0.4950
  302ARG      C 3814   5.096   4.316   3.713 -0.1025 -0.2143 -0.1300
  302ARG      O 3815   5.107   4.199   3.676 -0.1266  0.0286 -0.9303
  303ASP      N 3816   5.200   4.400   3.696  0.4271 -0.7471  0.3363
  303ASP     HN 3817   5.186   4.494   3.726 -1.1440 -0.4428 -1.0493
  303ASP     CA 3818   5.325   4.381   3.630  0.2889  0.4101 -0.3374
  303ASP     HA 3819   5.306   4.301   3.560 -0.2859  0.7432 -0.5737
  303ASP     CB 3820   5.367   4.493   3.533 -0.1504  1.1904  0.3451
  303ASP    HB1 3821   5.365   4.595   3.577 -0.7269  1.4846 -0.3275
  303ASP    HB2 3822   5.293   4.505   3.451  0.2072 -1.5154 -0.5812
  303ASP     CG 3823   5.504   4.489   3.467 -0.1592  0.1528  0.3451
  303ASP    OD1 3824   5.583   4.391   3.470  0.0725  0.3217  0.0080
  303ASP    OD2 3825   5.524   4.593   3.398 -0.3008 -0.4106 -0.5909
  303ASP      C 3826   5.425   4.327   3.728 -0.3805 -0.2715 -0.0002
  303ASP      O 3827   5.460   4.373   3.837 -0.0913  0.0844 -0.2344
  304ARG      N 3828   5.479   4.209   3.693  0.2335  0.0057 -0.0127
  304ARG     HN 3829   5.460   4.162   3.608 -0.9401 -0.4618  0.4670
  304ARG     CA 3830   5.567   4.132   3.775  0.0763  0.1583  0.3055
  304ARG     HA 3831   5.529   4.125   3.876  0.8752 -0.8554  0.5767
  304ARG     CB 3832   5.575   3.989   3.718  0.3369  0.0293  0.6537
  304ARG    HB1 3833   5.651   3.924   3.767  0.0080 -0.9742 -0.1291
  304ARG    HB2 3834   5.587   3.996   3.608 -1.3319 -0.3649  0.3903
  304ARG     CG 3835   5.445   3.908   3.722  0.1121  0.3582  0.2188
  304ARG    HG1 3836   5.456   3.817   3.659  1.1490  0.0428  0.7970
  304ARG    HG2 3837   5.378   3.980   3.672  1.0042  2.0284  1.2282
  304ARG     CD 3838   5.396   3.858   3.859  0.4415 -0.5291  0.0295
  304ARG    HD1 3839   5.399   3.949   3.923  0.7204 -0.6049  0.1273
  304ARG    HD2 3840   5.467   3.786   3.904  0.4271 -1.2202 -0.9731
  304ARG     NE 3841   5.257   3.805   3.846  0.3439 -0.2694 -0.0113
  304ARG     HE 3842   5.178   3.865   3.837 -0.6027 -1.5692 -1.1295
  304ARG     CZ 3843   5.234   3.683   3.790 -0.4927 -0.3535  0.4831
  304ARG    NH1 3844   5.324   3.580   3.785 -0.0909  0.0038  0.2986
  304ARG   HH11 3845   5.419   3.605   3.806 -0.0699 -0.3743  0.6752
  304ARG   HH12 3846   5.299   3.489   3.755  0.2273 -0.4589  1.3345
  304ARG    NH2 3847   5.113   3.657   3.732 -0.2218 -0.3553 -0.0964
  304ARG   HH21 3848   5.103   3.588   3.660 -2.0487  1.0301 -1.3589
  304ARG   HH22 3849   5.062   3.738   3.704  1.2024  0.9439  0.7404
  304ARG      C 3850   5.700   4.195   3.801  0.5930 -0.6852 -0.1843
  304ARG      O 3851   5.754   4.196   3.912  0.4993  0.5160 -0.1259
  305ASN      N 3852   5.757   4.264   3.701 -0.1130  0.3590  0.0991
  305ASN     HN 3853   5.711   4.261   3.613 -0.4906  0.4152  0.2900
  305ASN     CA 3854   5.880   4.337   3.712  0.6297 -0.8195 -0.0856
  305ASN     HA 3855   5.953   4.264   3.744  0.6926 -1.2210 -1.0642
  305ASN     CB 3856   5.930   4.379   3.572  0.0419  0.3662  0.0338
  305ASN    HB1 3857   5.855   4.450   3.532 -1.1189 -0.3913  0.7405
  305ASN    HB2 3858   5.931   4.288   3.508  0.4136  0.3887 -0.0016
  305ASN     CG 3859   6.070   4.438   3.574  0.1049  0.2391 -0.3616
  305ASN    OD1 3860   6.154   4.417   3.662  0.1655  0.4216 -0.3738
  305ASN    ND2 3861   6.092   4.519   3.467 -0.3745  0.8080 -0.0440
  305ASN   HD21 3862   6.012   4.534   3.409 -0.9918 -0.0913  0.5186
  305ASN   HD22 3863   6.166   4.583   3.486  1.1934 -0.6222 -0.8278
  305ASN      C 3864   5.870   4.455   3.802  0.3176 -0.4892 -0.5430
  305ASN      O 3865   5.956   4.490   3.883 -0.4047  0.0852  0.0049
  306ARG      N 3866   5.756   4.524   3.786  0.4184 -0.2456 -0.2433
  306ARG     HN 3867   5.699   4.514   3.705  0.9400  0.9194 -0.8041
  306ARG     CA 3868   5.727   4.640   3.865 -0.2688 -0.0223 -0.7910
  306ARG     HA 3869   5.816   4.701   3.871 -0.1869 -0.1922 -0.1274
  306ARG     CB 3870   5.611   4.719   3.803 -0.2573  0.3142 -0.3912
  306ARG    HB1 3871   5.584   4.809   3.863  0.4686  0.7844 -0.7373
  306ARG    HB2 3872   5.512   4.671   3.813 -0.2457  0.2913 -0.3929
  306ARG     CG 3873   5.648   4.789   3.672 -0.2818  0.1763 -0.4712
  306ARG    HG1 3874   5.669   4.706   3.601  1.2707 -0.3877  0.5346
  306ARG    HG2 3875   5.743   4.837   3.702 -1.1077  0.6727  1.7890
  306ARG     CD 3876   5.547   4.897   3.632 -0.3916  0.3506  0.2545
  306ARG    HD1 3877   5.525   4.957   3.723  0.0135  1.0364 -0.0866
  306ARG    HD2 3878   5.455   4.856   3.586  0.3124 -1.2318  0.1269
  306ARG     NE 3879   5.615   4.987   3.535 -0.9280  0.4734 -0.0150
  306ARG     HE 3880   5.671   5.062   3.571  0.9387 -0.3402 -0.9570
  306ARG     CZ 3881   5.618   4.957   3.402 -0.1510 -0.3106  0.1630
  306ARG    NH1 3882   5.543   4.863   3.337 -0.1072 -0.0965 -0.1997
  306ARG   HH11 3883   5.535   4.779   3.391 -0.6076  0.1996  0.2072
  306ARG   HH12 3884   5.583   4.850   3.246 -0.5588  1.4816 -0.6989
  306ARG    NH2 3885   5.690   5.037   3.318  0.6271 -0.8188  0.3259
  306ARG   HH21 3886   5.737   5.115   3.360 -0.4121 -0.0466  0.1183
  306ARG   HH22 3887   5.707   5.005   3.225 -0.4099 -0.7682  0.1043
  306ARG      C 3888   5.688   4.605   4.004  0.3219  0.4239 -0.5013
  306ARG      O 3889   5.721   4.675   4.100  0.0402 -0.4493  0.2643
  307LEU      N 3890   5.618   4.495   4.038  0.0666  0.8853  0.6000
  307LEU     HN 3891   5.573   4.443   3.966 -0.6649  2.5204 -0.2287
  307LEU     CA 3892   5.589   4.449   4.170 -0.2904 -0.0534  0.2184
  307LEU     HA 3893   5.545   4.530   4.226 -1.6114 -0.0368 -0.7629
  307LEU     CB 3894   5.494   4.328   4.172 -1.1508  0.6010  0.1775
  307LEU    HB1 3895   5.538   4.240   4.122 -0.4581  0.9404  0.1654
  307LEU    HB2 3896   5.408   4.360   4.110 -1.1681  0.6752  0.2376
  307LEU     CG 3897   5.433   4.280   4.305 -0.4131 -0.4745  0.1498
  307LEU     HG 3898   5.515   4.234   4.364  0.8283  0.4545 -0.7332
  307LEU    CD1 3899   5.370   4.390   4.392  0.3195 -0.1711  0.3093
  307LEU   HD11 3900   5.442   4.471   4.415 -0.1529  0.2076  0.4776
  307LEU   HD12 3901   5.330   4.352   4.489 -0.7835  0.0126 -0.0518
  307LEU   HD13 3902   5.292   4.430   4.325 -0.2244 -1.9508 -0.2320
  307LEU    CD2 3903   5.327   4.173   4.274 -0.4640 -0.4137  0.1097
  307LEU   HD21 3904   5.377   4.087   4.224  0.5393  0.3356 -0.2431
  307LEU   HD22 3905   5.250   4.214   4.206  0.9857  0.8079 -0.9257
  307LEU   HD23 3906   5.282   4.146   4.372  0.2078  0.6949  0.7611
  307LEU      C 3907   5.713   4.417   4.247 -0.1414  0.2700  0.1228
  307LEU      O 3908   5.720   4.456   4.363  0.3981  0.8610 -0.0971
  308VAL      N 3909   5.817   4.356   4.189  0.0688  0.6067  0.1355
  308VAL     HN 3910   5.815   4.323   4.095 -0.7334 -1.1627  0.6694
  308VAL     CA 3911   5.945   4.336   4.250 -0.2853 -0.3375  0.6259
  308VAL     HA 3912   5.934   4.302   4.352 -0.7360 -0.7113  0.4557
  308VAL     CB 3913   6.036   4.234   4.188 -0.6984 -0.2343 -0.1821
  308VAL     HB 3914   6.122   4.235   4.259 -0.2132 -0.3815 -0.7498
  308VAL    CG1 3915   5.965   4.099   4.206 -0.5391 -0.4210 -0.9159
  308VAL   HG11 3916   5.946   4.073   4.312  0.3606  0.3952 -0.5247
  308VAL   HG12 3917   6.028   4.018   4.162  0.4965  0.1822 -0.6090
  308VAL   HG13 3918   5.866   4.091   4.155 -1.0412 -0.9061  0.0863
  308VAL    CG2 3919   6.072   4.256   4.041  0.2435 -0.0378  0.0619
  308VAL   HG21 3920   6.144   4.176   4.012 -0.0055  0.3645 -2.0061
  308VAL   HG22 3921   6.123   4.352   4.015  0.6144 -0.3287 -0.3187
  308VAL   HG23 3922   5.984   4.243   3.975  0.3637 -0.4484 -0.0232
  308VAL      C 3923   6.018   4.466   4.260  0.0990 -0.4730 -0.2297
  308VAL      O 3924   6.082   4.483   4.364 -0.3328  0.3381 -0.0756
  309THR      N 3925   5.999   4.568   4.174  0.0070  0.2015  0.5568
  309THR     HN 3926   5.944   4.552   4.092  0.0405  1.3115  0.2893
  309THR     CA 3927   6.063   4.696   4.178  0.2084  0.1235  0.0365
  309THR     HA 3928   6.169   4.679   4.189  0.0172 -1.0609  0.3210
  309THR     CB 3929   6.050   4.776   4.052  0.1540 -0.3631 -0.2735
  309THR     HB 3930   5.946   4.792   4.018  0.0730  0.9753  0.4787
  309THR    OG1 3931   6.106   4.697   3.947  0.0135 -0.3121 -0.3879
  309THR    HG1 3932   6.040   4.634   3.917  0.2426 -0.8712  0.2337
  309THR    CG2 3933   6.125   4.910   4.065 -0.1354 -0.1944 -0.3271
  309THR   HG21 3934   6.083   4.979   4.141  0.3388  0.4188 -0.6014
  309THR   HG22 3935   6.116   4.979   3.979 -0.8716  1.1224  0.7363
  309THR   HG23 3936   6.233   4.888   4.078 -0.0834  0.1176 -0.2074
  309THR      C 3937   6.001   4.768   4.293 -0.0033 -0.3715  0.2407
  309THR      O 3938   6.069   4.809   4.387 -0.1770  0.4491  0.0193
  310PHE      N 3939   5.867   4.772   4.294 -0.0066 -0.1167 -0.3505
  310PHE     HN 3940   5.813   4.736   4.218  0.0245  0.3403 -0.5996
  310PHE     CA 3941   5.783   4.832   4.393  0.0927 -0.2093 -0.2080
  310PHE     HA 3942   5.818   4.933   4.411 -0.4697 -0.1305  0.5741
  310PHE     CB 3943   5.633   4.838   4.358  0.0330 -0.1330  0.0470
  310PHE    HB1 3944   5.564   4.864   4.441  0.1418  0.6865 -0.1022
  310PHE    HB2 3945   5.598   4.738   4.325 -1.0167  0.3831 -0.5182
  310PHE     CG 3946   5.611   4.945   4.256  0.1348  0.3895  0.5553
  310PHE    CD1 3947   5.527   4.912   4.152  0.7933  0.6671 -0.0808
  310PHE    HD1 3948   5.466   4.822   4.149  0.0646  1.1029 -2.4213
  310PHE    CE1 3949   5.494   5.006   4.057 -0.3036  0.6719  0.2828
  310PHE    HE1 3950   5.429   4.983   3.973 -0.0068 -0.6204  0.3659
  310PHE     CZ 3951   5.564   5.124   4.047  0.0005  0.4600 -0.1523
  310PHE     HZ 3952   5.550   5.192   3.965  1.8733  1.0280 -0.0973
  310PHE    CD2 3953   5.671   5.068   4.250 -0.3594  0.6336  0.5048
  310PHE    HD2 3954   5.743   5.099   4.325  1.4289  0.6180 -1.0549
  310PHE    CE2 3955   5.642   5.162   4.154  0.7096 -0.0001 -0.4883
  310PHE    HE2 3956   5.679   5.263   4.158 -0.4541  0.4424  1.0021
  310PHE      C 3957   5.805   4.774   4.528 -0.6686 -0.2595 -0.0912
  310PHE      O 3958   5.813   4.845   4.628  0.3752  0.1897 -0.4691
  311SER      N 3959   5.827   4.642   4.543  0.4292 -0.0877  0.0454
  311SER     HN 3960   5.817   4.594   4.456 -0.2083  0.2150 -0.0644
  311SER     CA 3961   5.862   4.567   4.661  0.0222  0.0902  0.2857
  311SER     HA 3962   5.788   4.592   4.736 -1.0355 -1.3550 -0.1883
  311SER     CB 3963   5.868   4.414   4.652  0.2757  0.0763  0.6519
  311SER    HB1 3964   5.915   4.370   4.742  1.5067 -0.6836 -0.2905
  311SER    HB2 3965   5.934   4.392   4.565 -0.5231  0.6316 -0.1289
  311SER     OG 3966   5.741   4.360   4.620  0.5650 -0.1278 -0.2398
  311SER    HG1 3967   5.712   4.396   4.536  1.3363 -0.1556 -0.5354
  311SER      C 3968   5.998   4.601   4.711 -0.0582  0.4205  0.2910
  311SER      O 3969   6.022   4.616   4.830  0.0768 -0.3067  0.3674
  312ALA      N 3970   6.098   4.620   4.623 -0.2285  0.0745  0.0164
  312ALA     HN 3971   6.087   4.607   4.524  0.2103 -0.9265  0.0679
  312ALA     CA 3972   6.225   4.667   4.669 -0.2524 -0.0629  0.2289
  312ALA     HA 3973   6.239   4.612   4.760 -0.5399  0.1087  0.3794
  312ALA     CB 3974   6.340   4.645   4.569 -0.6491  0.5573 -0.3874
  312ALA    HB1 3975   6.339   4.721   4.488  1.1182  1.7048  0.5563
  312ALA    HB2 3976   6.337   4.539   4.536 -0.5286 -0.3245  2.0290
  312ALA    HB3 3977   6.440   4.659   4.615 -0.1601 -0.1044 -1.1842
  312ALA      C 3978   6.233   4.810   4.711 -0.0060 -0.0482  0.1399
  312ALA      O 3979   6.314   4.843   4.797  0.1359 -0.2596  0.0891
  313ILE      N 3980   6.152   4.903   4.656 -0.0700  0.1315  0.5288
  313ILE     HN 3981   6.099   4.870   4.578 -1.1424  1.6206  0.5570
  313ILE     CA 3982   6.134   5.038   4.698  0.2510  0.2717  0.2306
  313ILE     HA 3983   6.233   5.081   4.705  0.1721  0.4169  0.5473
  313ILE     CB 3984   6.042   5.112   4.605 -0.5607 -0.8280  0.1231
  313ILE     HB 3985   5.953   5.051   4.579 -0.2187 -0.9948 -0.7158
  313ILE    CG2 3986   5.991   5.246   4.659  0.8231 -0.4300  0.5367
  313ILE   HG21 3987   5.923   5.238   4.747 -1.2889 -0.5944 -0.9425
  313ILE   HG22 3988   5.927   5.293   4.582  0.4673  0.5761  1.3903
  313ILE   HG23 3989   6.066   5.324   4.686 -0.8443  0.6564  2.7379
  313ILE    CG1 3990   6.110   5.142   4.471 -0.9684  0.6026  0.2113
  313ILE   HG11 3991   6.140   5.044   4.429 -1.3330  0.4345  0.3377
  313ILE   HG12 3992   6.200   5.197   4.505 -0.1689 -0.3955 -0.1727
  313ILE     CD 3993   6.029   5.210   4.360 -0.3302  0.2879 -0.4689
  313ILE    HD1 3994   6.054   5.166   4.261  0.1279  0.7693 -0.5792
  313ILE    HD2 3995   6.047   5.319   4.373  0.5501  0.2606 -1.2492
  313ILE    HD3 3996   5.922   5.182   4.371 -0.2343 -0.3465 -1.0224
  313ILE      C 3997   6.079   5.049   4.837 -0.2444  0.1518  0.0481
  313ILE      O 3998   6.134   5.120   4.920  0.3579  0.1175 -0.3083
  314LEU      N 3999   5.977   4.969   4.872  0.0096 -0.0599  0.3214
  314LEU     HN 4000   5.944   4.901   4.807  0.0562  1.1484 -1.0560
  314LEU     CA 4001   5.917   4.960   5.002  0.0123  0.3870  0.3588
  314LEU     HA 4002   5.873   5.056   5.025 -1.1426  0.0893 -0.4629
  314LEU     CB 4003   5.813   4.847   4.993  0.1987  0.2097  0.3845
  314LEU    HB1 4004   5.862   4.750   4.967  0.8861  0.7945 -0.6781
  314LEU    HB2 4005   5.744   4.868   4.909  0.5468 -2.3439 -0.7316
  314LEU     CG 4006   5.724   4.817   5.115 -0.3686 -0.1927 -0.1186
  314LEU     HG 4007   5.798   4.803   5.196 -0.1078 -1.7114 -0.5563
  314LEU    CD1 4008   5.621   4.925   5.151 -0.4532 -0.4141  0.3052
  314LEU   HD11 4009   5.554   4.936   5.063 -0.1593 -0.9918 -0.0064
  314LEU   HD12 4010   5.661   5.023   5.183  0.6975 -0.7747  0.0503
  314LEU   HD13 4011   5.570   4.899   5.247 -0.0804 -0.7478  0.4179
  314LEU    CD2 4012   5.675   4.671   5.115  0.0397 -0.3426  0.7857
  314LEU   HD21 4013   5.664   4.656   5.224  0.5609  2.0569  1.2920
  314LEU   HD22 4014   5.753   4.605   5.071 -0.3038 -0.2293 -0.0380
  314LEU   HD23 4015   5.584   4.650   5.055  1.2553 -1.1937 -0.9455
  314LEU      C 4016   6.012   4.921   5.111 -0.2265 -0.0483  0.4181
  314LEU      O 4017   6.013   4.989   5.213 -0.0163  0.7540 -0.0964
  315LEU      N 4018   6.093   4.815   5.095  0.0564  0.2824 -0.5246
  315LEU     HN 4019   6.087   4.748   5.022  0.7343 -0.4420  0.0485
  315LEU     CA 4020   6.162   4.767   5.211  0.0441 -0.0241 -0.6411
  315LEU     HA 4021   6.111   4.798   5.301  1.1380  0.2300 -0.0674
  315LEU     CB 4022   6.187   4.615   5.207  0.7873  0.0969 -0.9448
  315LEU    HB1 4023   6.251   4.598   5.296  0.0695  1.2254 -0.1556
  315LEU    HB2 4024   6.235   4.591   5.110  0.1722 -0.5440 -1.1019
  315LEU     CG 4025   6.057   4.534   5.215  0.5098  0.6278  0.5102
  315LEU     HG 4026   5.985   4.576   5.141  1.4131 -0.5917 -1.1971
  315LEU    CD1 4027   6.086   4.389   5.173  0.0456  0.5390  0.4800
  315LEU   HD11 4028   6.136   4.395   5.074 -1.2902 -1.5037 -0.4520
  315LEU   HD12 4029   6.001   4.318   5.175  0.4182  0.0883  0.5484
  315LEU   HD13 4030   6.152   4.343   5.249 -0.2407 -0.2736  0.2545
  315LEU    CD2 4031   5.996   4.544   5.356  0.5317 -0.2728  0.5973
  315LEU   HD21 4032   6.001   4.649   5.394  0.0360  0.0195 -0.1179
  315LEU   HD22 4033   6.053   4.475   5.422  1.2785 -0.9108 -0.6589
  315LEU   HD23 4034   5.887   4.526   5.366  0.5930 -1.3265 -0.2982
  315LEU      C 4035   6.296   4.830   5.225  0.1942 -0.4690  0.0341
  315LEU      O 4036   6.351   4.843   5.334  0.0361  0.4545  0.0257
  316ALA      N 4037   6.351   4.884   5.114  0.3318  0.1341  0.3836
  316ALA     HN 4038   6.305   4.867   5.027 -0.1919  0.3179  0.6171
  316ALA     CA 4039   6.463   4.973   5.111  0.5329 -0.1259  0.0533
  316ALA     HA 4040   6.534   4.917   5.171 -0.3863 -0.5438  0.8191
  316ALA     CB 4041   6.511   4.997   4.968  0.4702  0.7429  0.1717
  316ALA    HB1 4042   6.599   5.065   4.957  1.4368 -0.5062 -0.2991
  316ALA    HB2 4043   6.429   5.042   4.908  0.4911  0.7222  0.1266
  316ALA    HB3 4044   6.529   4.896   4.925  0.4600  0.9905 -0.4518
  316ALA      C 4045   6.436   5.098   5.187  0.0520 -0.0599 -0.2168
  316ALA      O 4046   6.514   5.135   5.275 -0.5054  0.3382  0.1203
  317GLY      N 4047   6.320   5.160   5.158  0.2512  0.2961 -0.2717
  317GLY     HN 4048   6.272   5.131   5.075  1.1829 -0.5322 -0.5686
  317GLY     CA 4049   6.252   5.258   5.236  0.0046  0.2892 -0.4768
  317GLY    HA1 4050   6.147   5.236   5.223  0.2346 -1.9080  0.5507
  317GLY    HA2 4051   6.278   5.359   5.208  1.3000 -0.4814 -2.5113
  317GLY      C 4052   6.255   5.235   5.383  0.2125  0.3072 -0.4761
  317GLY      O 4053   6.290   5.317   5.467 -0.5020 -0.3103  0.4814
  318GLY      N 4054   6.223   5.108   5.416  0.6403  0.3419  0.0913
  318GLY     HN 4055   6.198   5.050   5.339 -1.2253 -0.2952  1.0538
  318GLY     CA 4056   6.215   5.053   5.548  0.0915  0.1866 -0.0039
  318GLY    HA1 4057   6.172   4.954   5.554 -0.1703  0.2977  0.0059
  318GLY    HA2 4058   6.156   5.126   5.601 -1.6885  0.5763 -2.2127
  318GLY      C 4059   6.346   5.041   5.617  0.2075  0.8778 -0.0925
  318GLY      O 4060   6.360   5.084   5.731 -0.3713 -0.6348  0.6022
  319VAL      N 4061   6.452   4.995   5.548  0.0210  0.1910  0.0609
  319VAL     HN 4062   6.426   4.947   5.465  0.9224 -0.8298  0.3267
  319VAL     CA 4063   6.589   4.987   5.589  0.0432 -0.0676 -0.0544
  319VAL     HA 4064   6.593   4.924   5.677  0.5902 -0.1847 -0.1588
  319VAL     CB 4065   6.663   4.903   5.490  0.1671  0.0004 -0.0198
  319VAL     HB 4066   6.631   4.943   5.391  0.0868 -0.5867 -0.2359
  319VAL    CG1 4067   6.816   4.913   5.487  0.1406  0.5697  0.2341
  319VAL   HG11 4068   6.864   4.845   5.414 -1.3183 -0.0829 -0.1822
  319VAL   HG12 4069   6.859   4.897   5.588  0.9256 -2.1808 -0.3726
  319VAL   HG13 4070   6.848   5.013   5.449  0.0359  0.9676  1.1428
  319VAL    CG2 4071   6.613   4.760   5.514  0.2968  0.0092  0.3125
  319VAL   HG21 4072   6.669   4.724   5.602  0.3141 -0.6137  0.0557
  319VAL   HG22 4073   6.628   4.692   5.427 -0.6182  1.2948 -0.9508
  319VAL   HG23 4074   6.504   4.757   5.534 -0.0729  1.1251 -1.1521
  319VAL      C 4075   6.642   5.121   5.627  0.4013 -0.1309 -0.3271
  319VAL      O 4076   6.696   5.147   5.735  0.2816 -0.1828 -0.2549
  320MET      N 4077   6.617   5.223   5.542  0.0666  0.0234 -0.0469
  320MET     HN 4078   6.563   5.203   5.461 -0.9748  1.0717  0.3266
  320MET     CA 4079   6.671   5.355   5.559 -0.2355  0.1651 -0.1729
  320MET     HA 4080   6.778   5.343   5.570 -0.2928 -0.1363  0.1144
  320MET     CB 4081   6.642   5.424   5.425  0.1737 -0.5055 -0.6227
  320MET    HB1 4082   6.536   5.405   5.398  0.1433  1.0492 -1.8930
  320MET    HB2 4083   6.698   5.368   5.347  0.4974 -1.2822  0.1456
  320MET     CG 4084   6.674   5.574   5.421 -0.2311 -0.4065 -0.2458
  320MET    HG1 4085   6.644   5.634   5.509  0.3196 -0.1282 -0.2407
  320MET    HG2 4086   6.616   5.624   5.341 -0.1755  0.3618  0.1730
  320MET     SD 4087   6.854   5.595   5.401 -0.2557 -0.0770 -0.1367
  320MET     CE 4088   6.859   5.762   5.471 -0.6892 -0.4240  0.7635
  320MET    HE1 4089   6.772   5.783   5.536 -0.7389 -1.1178  0.9307
  320MET    HE2 4090   6.857   5.836   5.388  0.8469 -0.9367  0.1945
  320MET    HE3 4091   6.946   5.784   5.537 -1.3697 -0.2758  1.6526
  320MET      C 4092   6.627   5.431   5.679 -0.2766 -0.0568 -0.0461
  320MET      O 4093   6.705   5.500   5.744 -0.1747  0.4707 -0.7067
  321PHE      N 4094   6.498   5.419   5.714 -0.2922  0.6672  0.1836
  321PHE     HN 4095   6.451   5.340   5.674 -0.2507  0.4630  0.5296
  321PHE     CA 4096   6.434   5.490   5.820 -0.5702  0.1754  0.3559
  321PHE     HA 4097   6.471   5.592   5.819  1.2725 -0.4148  0.7453
  321PHE     CB 4098   6.283   5.475   5.794 -0.3966 -0.6780 -0.2125
  321PHE    HB1 4099   6.250   5.369   5.801 -1.7302 -0.2732  0.0629
  321PHE    HB2 4100   6.272   5.498   5.686  0.0494  1.0050  0.0507
  321PHE     CG 4101   6.190   5.560   5.873  0.2730 -0.2389  0.1198
  321PHE    CD1 4102   6.156   5.531   6.003  0.1151  0.3606  0.2166
  321PHE    HD1 4103   6.206   5.452   6.056 -0.0103  0.8265  1.0822
  321PHE    CE1 4104   6.068   5.614   6.069 -0.6976  0.0128 -0.4061
  321PHE    HE1 4105   6.043   5.595   6.172  0.1216  0.2610 -0.1516
  321PHE     CZ 4106   6.035   5.736   6.013 -0.8547  0.0988 -0.1341
  321PHE     HZ 4107   5.969   5.795   6.074 -1.0670 -0.0853 -0.1819
  321PHE    CD2 4108   6.140   5.674   5.815  0.0381 -0.3186  0.1606
  321PHE    HD2 4109   6.163   5.690   5.711  0.4217 -0.6676  0.1856
  321PHE    CE2 4110   6.066   5.768   5.883  1.2035  0.4944  0.3789
  321PHE    HE2 4111   6.031   5.859   5.835 -0.2216 -0.3255 -0.2897
  321PHE      C 4112   6.477   5.433   5.951  0.1381 -0.1412 -0.0045
  321PHE      O 4113   6.507   5.506   6.046 -0.1663  0.0405 -0.0476
  322SER      N 4114   6.475   5.299   5.961  0.2393 -0.1112  0.4858
  322SER     HN 4115   6.465   5.245   5.878 -0.6011  1.1495 -0.3056
  322SER     CA 4116   6.522   5.231   6.078 -0.1914  0.1866  0.8377
  322SER     HA 4117   6.470   5.267   6.166  0.6004  0.1987  1.3156
  322SER     CB 4118   6.490   5.081   6.088  0.0860  0.0967  0.4465
  322SER    HB1 4119   6.380   5.067   6.090  0.2197 -1.2664  0.1252
  322SER    HB2 4120   6.530   5.036   6.181  0.0628  0.3511  0.5834
  322SER     OG 4121   6.542   5.019   5.972 -0.2572 -0.4046  0.5538
  322SER    HG1 4122   6.498   5.047   5.891 -0.1584  0.9748  0.9142
  322SER      C 4123   6.665   5.249   6.116  0.1126 -0.3857  0.0145
  322SER      O 4124   6.696   5.276   6.232  0.6141 -1.1602  0.0777
  323LEU      N 4125   6.749   5.238   6.011 -0.0484 -0.6758 -0.0875
  323LEU     HN 4126   6.715   5.190   5.930 -0.5213 -0.6693  0.0985
  323LEU     CA 4127   6.885   5.281   6.014 -0.5079  0.8714  0.2721
  323LEU     HA 4128   6.943   5.219   6.080 -0.5184  0.6949  0.1168
  323LEU     CB 4129   6.944   5.250   5.875 -0.1409  0.0974  0.5898
  323LEU    HB1 4130   6.900   5.319   5.800  0.9488  0.0793 -0.1164
  323LEU    HB2 4131   6.930   5.147   5.835 -0.2621  0.6849 -1.0422
  323LEU     CG 4132   7.096   5.266   5.857 -0.2453  0.1254 -0.4190
  323LEU     HG 4133   7.109   5.376   5.863 -1.8894  0.3701 -0.4664
  323LEU    CD1 4134   7.177   5.188   5.962 -1.3618 -0.2973  0.1677
  323LEU   HD11 4135   7.149   5.229   6.062 -0.1839 -0.1641  0.4818
  323LEU   HD12 4136   7.286   5.200   5.941 -1.5730  1.2911 -0.2664
  323LEU   HD13 4137   7.145   5.082   5.959 -2.2005 -0.0435 -0.7869
  323LEU    CD2 4138   7.126   5.220   5.714 -0.8498 -0.5907 -0.3323
  323LEU   HD21 4139   7.083   5.280   5.631  0.4594 -0.6245 -1.1036
  323LEU   HD22 4140   7.092   5.115   5.706 -0.1871 -0.8873  0.4715
  323LEU   HD23 4141   7.235   5.218   5.693 -0.7776 -0.5275  0.0206
  323LEU      C 4142   6.908   5.421   6.060 -0.1159  0.7818  0.3569
  323LEU      O 4143   6.993   5.451   6.143  0.2301  0.2904  0.1853
  324THR      N 4144   6.827   5.519   6.015 -0.2510  0.4125 -0.2241
  324THR     HN 4145   6.772   5.502   5.933 -0.3754 -0.4729  0.0234
  324THR     CA 4146   6.838   5.654   6.060 -0.0429  0.3353 -0.0398
  324THR     HA 4147   6.942   5.683   6.059  0.0330  0.0990 -0.8933
  324THR     CB 4148   6.757   5.750   5.978  0.5147  0.5257 -0.3799
  324THR     HB 4149   6.647   5.732   5.981  0.6305 -0.1769 -0.0254
  324THR    OG1 4150   6.798   5.734   5.843  0.7034 -0.5609 -0.2103
  324THR    HG1 4151   6.781   5.642   5.821  0.0256 -0.4487 -0.2118
  324THR    CG2 4152   6.771   5.900   6.007 -0.3856  0.4837  0.3785
  324THR   HG21 4153   6.741   5.911   6.113 -0.9818 -0.9294  0.3927
  324THR   HG22 4154   6.702   5.952   5.938  1.0729  0.4307 -1.2823
  324THR   HG23 4155   6.875   5.933   5.983 -0.5141  0.2224 -0.6264
  324THR      C 4156   6.799   5.669   6.203 -0.2200  0.1896 -0.0738
  324THR      O 4157   6.868   5.740   6.276  0.2288 -0.0668 -0.2386
  325VAL      N 4158   6.692   5.605   6.251 -0.0235 -0.1688 -0.1124
  325VAL     HN 4159   6.655   5.529   6.197  0.5076 -0.3389 -0.2440
  325VAL     CA 4160   6.640   5.614   6.384  0.1496  0.3125 -0.0774
  325VAL     HA 4161   6.635   5.721   6.398 -1.1129  0.3706 -0.7006
  325VAL     CB 4162   6.502   5.556   6.395  0.3542 -0.2444 -0.3878
  325VAL     HB 4163   6.504   5.462   6.336  0.1777 -0.0986 -0.6294
  325VAL    CG1 4164   6.464   5.535   6.543  0.6387  0.2881 -0.2325
  325VAL   HG11 4165   6.457   5.633   6.595 -0.3262  0.6420 -0.9607
  325VAL   HG12 4166   6.534   5.469   6.599  0.4933 -0.4232 -0.8486
  325VAL   HG13 4167   6.360   5.498   6.560  0.3741  0.8241 -0.6151
  325VAL    CG2 4168   6.406   5.657   6.332  0.5283 -0.2543 -0.6717
  325VAL   HG21 4169   6.446   5.690   6.234  1.5848  0.1083 -0.1412
  325VAL   HG22 4170   6.396   5.745   6.399  0.9449 -1.1927  0.7035
  325VAL   HG23 4171   6.305   5.614   6.312  0.0472  0.3713  0.2590
  325VAL      C 4172   6.736   5.564   6.487 -0.2271  0.4846  0.3663
  325VAL      O 4173   6.769   5.619   6.591 -0.3372  0.3573  0.4691
  326CYS      N 4174   6.797   5.447   6.461 -0.5710  0.2942  0.4018
  326CYS     HN 4175   6.766   5.404   6.376  0.3858  0.5945 -0.1365
  326CYS     CA 4176   6.904   5.390   6.538  0.0546  0.3006 -0.4346
  326CYS     HA 4177   6.871   5.390   6.640  1.6417  0.1411  0.1278
  326CYS     CB 4178   6.941   5.245   6.501 -0.2387  0.0851  0.1089
  326CYS    HB1 4179   7.017   5.200   6.568 -1.2032 -0.7364  0.6991
  326CYS    HB2 4180   6.963   5.246   6.392  0.5495  1.4456  0.2289
  326CYS     SG 4181   6.797   5.134   6.514 -0.1034 -0.0621  0.3531
  326CYS    HG1 4182   6.725   5.226   6.452  0.8690  1.7196  1.6683
  326CYS      C 4183   7.028   5.473   6.544  0.3956 -0.2120 -0.2675
  326CYS      O 4184   7.067   5.508   6.655 -0.1282 -0.6254  0.0555
  327ILE      N 4185   7.081   5.522   6.430  0.4624 -0.7511 -0.4714
  327ILE     HN 4186   7.030   5.501   6.347 -2.8111 -0.4109  1.1219
  327ILE     CA 4187   7.191   5.613   6.431  0.2339 -0.4706 -0.1403
  327ILE     HA 4188   7.261   5.575   6.505  0.4975  1.3103  0.6353
  327ILE     CB 4189   7.255   5.636   6.297 -0.3513  0.6903 -0.2410
  327ILE     HB 4190   7.176   5.673   6.228 -0.2204  1.5806  0.0708
  327ILE    CG2 4191   7.360   5.747   6.291 -0.2523  0.5877 -0.3977
  327ILE   HG21 4192   7.414   5.746   6.194 -0.0539 -1.0890 -0.3282
  327ILE   HG22 4193   7.433   5.726   6.372 -0.9120 -0.0968  0.0418
  327ILE   HG23 4194   7.309   5.845   6.304 -1.9317 -0.2886  0.2423
  327ILE    CG1 4195   7.312   5.506   6.236 -0.0245  0.6351  0.1728
  327ILE   HG11 4196   7.351   5.527   6.134 -0.4238 -0.1273 -0.1481
  327ILE   HG12 4197   7.228   5.439   6.206  0.0661  0.4805  0.2673
  327ILE     CD 4198   7.419   5.437   6.319 -0.4730 -0.0397  0.2032
  327ILE    HD1 4199   7.501   5.419   6.246 -0.0800 -0.3230  0.6974
  327ILE    HD2 4200   7.392   5.333   6.347 -1.4919 -0.0277 -0.6219
  327ILE    HD3 4201   7.466   5.493   6.403 -0.8806 -1.1989  1.2740
  327ILE      C 4202   7.166   5.743   6.499 -0.0869 -0.3248 -0.5343
  327ILE      O 4203   7.241   5.789   6.585 -0.2722  0.1018 -0.5992
  328GLY      N 4204   7.047   5.801   6.479 -0.1169 -0.0960  0.2402
  328GLY     HN 4205   6.978   5.748   6.430  0.3577 -0.8366  0.3495
  328GLY     CA 4206   7.007   5.931   6.523  0.3777  0.1367  0.0113
  328GLY    HA1 4207   6.913   5.950   6.474  1.1561  1.8877 -1.0408
  328GLY    HA2 4208   7.083   6.002   6.491  0.8649 -0.6211 -0.5879
  328GLY      C 4209   6.988   5.945   6.670  0.3162 -0.0087  0.0170
  328GLY      O 4210   7.037   6.033   6.740 -0.2180  0.4547 -0.1784
  329LEU      N 4211   6.919   5.846   6.731  0.2377  0.0138 -0.0349
  329LEU     HN 4212   6.869   5.772   6.686 -0.6499  0.1918  0.6018
  329LEU     CA 4213   6.907   5.829   6.872  0.0046 -0.0073 -0.0570
  329LEU     HA 4214   6.893   5.928   6.914  0.5519 -0.5140  1.4665
  329LEU     CB 4215   6.789   5.740   6.916 -0.2267  0.2282 -0.1969
  329LEU    HB1 4216   6.781   5.746   7.026 -1.3302 -0.8697 -0.1741
  329LEU    HB2 4217   6.830   5.640   6.891 -0.6384 -0.1845  0.6883
  329LEU     CG 4218   6.650   5.763   6.854 -0.2160  0.3947 -0.1619
  329LEU     HG 4219   6.650   5.750   6.743 -1.4121  0.6315 -0.2226
  329LEU    CD1 4220   6.551   5.653   6.896 -0.4346  0.6978  0.1208
  329LEU   HD11 4221   6.605   5.559   6.873 -0.3575  0.8363 -0.2797
  329LEU   HD12 4222   6.454   5.659   6.842 -0.6805  0.0313  0.4651
  329LEU   HD13 4223   6.531   5.652   7.006  1.5888 -0.1502  0.5633
  329LEU    CD2 4224   6.593   5.902   6.884  0.3192  0.4315  0.7339
  329LEU   HD21 4225   6.484   5.913   6.865  0.3376 -0.7751 -0.3154
  329LEU   HD22 4226   6.647   5.985   6.833  0.4319  0.0891  0.2899
  329LEU   HD23 4227   6.608   5.910   6.994  0.5364  0.1680  0.7251
  329LEU      C 4228   7.033   5.792   6.942 -0.4330 -0.9834  0.2485
  329LEU      O 4229   7.054   5.839   7.054 -0.3779 -0.0918 -0.1200
  330TYR      N 4230   7.127   5.723   6.875 -0.0976 -0.3868  0.0888
  330TYR     HN 4231   7.105   5.680   6.787  0.1575 -0.2012 -0.0653
  330TYR     CA 4232   7.258   5.702   6.926  0.0048 -0.3876 -0.1734
  330TYR     HA 4233   7.240   5.654   7.021 -0.3969 -0.6930 -0.3966
  330TYR     CB 4234   7.338   5.610   6.832  0.1586 -0.6463  0.2050
  330TYR    HB1 4235   7.374   5.656   6.737 -1.2035 -0.8373 -0.4457
  330TYR    HB2 4236   7.269   5.526   6.810  0.6361 -1.1982  0.7178
  330TYR     CG 4237   7.456   5.550   6.902  0.3218  0.3453  0.8264
  330TYR    CD1 4238   7.580   5.609   6.898  0.3499  0.2631  0.3803
  330TYR    HD1 4239   7.599   5.697   6.839 -1.0316  0.2127 -0.2147
  330TYR    CE1 4240   7.685   5.550   6.964  0.3789  0.2527  0.3233
  330TYR    HE1 4241   7.779   5.600   6.978  0.2327  0.4810  0.4988
  330TYR     CZ 4242   7.667   5.432   7.033 -0.0522  0.0351 -0.1515
  330TYR     OH 4243   7.764   5.378   7.120  0.1939  0.4118 -0.1863
  330TYR     HH 4244   7.722   5.306   7.168 -0.3370  0.7277 -0.1620
  330TYR    CD2 4245   7.443   5.427   6.963  0.0064  0.0666  0.2198
  330TYR    HD2 4246   7.352   5.370   6.951 -0.1718  0.1559  1.0207
  330TYR    CE2 4247   7.547   5.364   7.027  0.0841 -0.2027 -0.1695
  330TYR    HE2 4248   7.538   5.264   7.066  0.3402  0.0821  0.6638
  330TYR      C 4249   7.339   5.826   6.942  0.0215 -0.3952 -0.2111
  330TYR      O 4250   7.392   5.846   7.051  0.4137 -0.2245 -0.4295
  331VAL      N 4251   7.356   5.908   6.837  0.1225 -0.0786  0.0530
  331VAL     HN 4252   7.309   5.884   6.752  0.3491  0.2242 -0.1628
  331VAL     CA 4253   7.438   6.026   6.841 -0.2080  0.1527 -0.0676
  331VAL     HA 4254   7.535   5.991   6.872 -0.0610  0.9442  0.4307
  331VAL     CB 4255   7.463   6.084   6.705 -0.4176  0.3544 -0.0168
  331VAL     HB 4256   7.526   6.175   6.717  0.8223 -0.6145  1.4245
  331VAL    CG1 4257   7.547   5.985   6.623 -0.3440  0.3376  0.0813
  331VAL   HG11 4258   7.595   6.032   6.534 -0.2177  0.3898  0.1766
  331VAL   HG12 4259   7.479   5.902   6.596  0.1038 -0.9717  2.4501
  331VAL   HG13 4260   7.621   5.933   6.687 -0.5866 -0.7339 -0.4596
  331VAL    CG2 4261   7.336   6.131   6.632 -0.4051  0.5649  0.0984
  331VAL   HG21 4262   7.269   6.042   6.623 -0.3212  0.3861  1.0905
  331VAL   HG22 4263   7.355   6.158   6.526  0.5197 -0.2166  0.0418
  331VAL   HG23 4264   7.270   6.206   6.679 -0.1413  0.5742  0.4513
  331VAL      C 4265   7.401   6.134   6.937  0.1503  0.5052 -0.3304
  331VAL      O 4266   7.476   6.178   7.023  0.6124 -0.6797 -0.0992
  332GLN      N 4267   7.268   6.159   6.939  0.0309 -0.1559  0.1977
  332GLN     HN 4268   7.216   6.120   6.863 -0.0809  1.0356 -0.3688
  332GLN     CA 4269   7.205   6.253   7.025  0.4410 -0.0375  0.3707
  332GLN     HA 4270   7.246   6.353   7.014  0.6507 -0.1704 -0.0607
  332GLN     CB 4271   7.059   6.269   6.978  0.6171 -0.0755 -0.2068
  332GLN    HB1 4272   6.994   6.290   7.066  1.8992 -0.6433  0.9488
  332GLN    HB2 4273   7.033   6.167   6.941  0.8890 -0.3992  0.4593
  332GLN     CG 4274   7.060   6.374   6.867  0.2066 -0.6756 -0.7926
  332GLN    HG1 4275   7.119   6.336   6.781  1.8430  0.8862 -0.4693
  332GLN    HG2 4276   7.093   6.471   6.909 -2.1255 -0.3372  0.6051
  332GLN     CD 4277   6.920   6.417   6.826 -0.1944 -0.0615  1.0232
  332GLN    OE1 4278   6.880   6.531   6.848 -0.4139 -0.0337  0.5170
  332GLN    NE2 4279   6.843   6.320   6.770 -0.3407  0.7335 -0.2530
  332GLN   HE21 4280   6.882   6.228   6.773  1.1135  1.3010  0.2340
  332GLN   HE22 4281   6.759   6.345   6.723  0.4031  0.2866 -1.9978
  332GLN      C 4282   7.205   6.224   7.171 -0.1669 -0.1786  0.3473
  332GLN      O 4283   7.225   6.318   7.248 -0.1970 -0.0113  0.1534
  333ASP      N 4284   7.176   6.100   7.213 -0.2028 -0.3286 -0.1175
  333ASP     HN 4285   7.146   6.022   7.157  0.4261 -0.3949 -0.3761
  333ASP     CA 4286   7.158   6.067   7.351  0.4258 -0.5598 -0.0881
  333ASP     HA 4287   7.165   6.155   7.413 -0.0532 -0.7282  0.2127
  333ASP     CB 4288   7.020   6.002   7.367  0.1253  0.1674  0.3598
  333ASP    HB1 4289   6.997   5.964   7.468 -1.5161  0.2134  0.0652
  333ASP    HB2 4290   7.000   5.922   7.293 -0.3782 -0.3574  1.0378
  333ASP     CG 4291   6.914   6.111   7.357 -0.2454 -0.1751  0.5171
  333ASP    OD1 4292   6.919   6.210   7.435  0.1839 -0.2188  0.5498
  333ASP    OD2 4293   6.819   6.092   7.276 -0.0702  0.3327  0.1861
  333ASP      C 4294   7.258   5.975   7.413  0.9074 -0.0786 -0.1267
  333ASP      O 4295   7.301   6.000   7.525  0.4045 -0.8681  0.2650
  334ILE      N 4296   7.299   5.870   7.339  0.0371 -0.3159 -0.3054
  334ILE     HN 4297   7.253   5.848   7.254  0.2698 -0.8491 -0.3027
  334ILE     CA 4298   7.398   5.779   7.388  0.4138  0.2967  0.1055
  334ILE     HA 4299   7.386   5.758   7.494  1.0985  0.5609  0.2419
  334ILE     CB 4300   7.388   5.649   7.314  0.0852  0.3265  0.0950
  334ILE     HB 4301   7.422   5.666   7.209  0.1356 -1.1777 -0.1879
  334ILE    CG2 4302   7.497   5.546   7.349 -0.2707  0.0064  0.2681
  334ILE   HG21 4303   7.489   5.470   7.268 -1.3645 -0.7059  0.9928
  334ILE   HG22 4304   7.476   5.501   7.448 -0.2861 -0.2076  0.1682
  334ILE   HG23 4305   7.598   5.593   7.346 -0.1513 -0.1080  1.4885
  334ILE    CG1 4306   7.247   5.587   7.313  0.4835 -0.6210  0.0156
  334ILE   HG11 4307   7.244   5.491   7.259  0.2140 -0.9541  0.6027
  334ILE   HG12 4308   7.174   5.647   7.255  0.6987 -0.7633 -0.4078
  334ILE     CD 4309   7.186   5.560   7.451  0.0184 -0.2020 -0.1030
  334ILE    HD1 4310   7.241   5.470   7.486  0.8618 -0.0493 -0.9306
  334ILE    HD2 4311   7.077   5.539   7.451  0.0686 -0.4705 -0.1231
  334ILE    HD3 4312   7.203   5.654   7.508  0.3581  0.4714 -1.2489
  334ILE      C 4313   7.535   5.836   7.384  0.6229 -0.2070 -0.0640
  334ILE      O 4314   7.611   5.807   7.476  0.0009 -0.0956  0.4973
  335LEU      N 4315   7.565   5.919   7.282  0.2779 -0.6367 -0.5211
  335LEU     HN 4316   7.503   5.931   7.204 -0.9912  0.8805  0.6053
  335LEU     CA 4317   7.686   5.995   7.290 -0.2156  0.0834  0.5509
  335LEU     HA 4318   7.763   5.946   7.346  0.3870  0.6198  0.2188
  335LEU     CB 4319   7.758   6.013   7.155 -1.0903 -0.4318 -0.0067
  335LEU    HB1 4320   7.857   6.056   7.183 -0.6324 -0.9432 -0.7505
  335LEU    HB2 4321   7.710   6.081   7.081 -0.8311 -0.5770 -0.3134
  335LEU     CG 4322   7.787   5.883   7.078 -0.3588 -0.3640  0.1388
  335LEU     HG 4323   7.692   5.832   7.052  0.1943 -1.0055 -0.7740
  335LEU    CD1 4324   7.853   5.919   6.944  0.2627  0.4290  0.6421
  335LEU   HD11 4325   7.789   5.979   6.876  0.8559  1.4730  0.9571
  335LEU   HD12 4326   7.883   5.825   6.893  0.5754  1.0114 -0.3094
  335LEU   HD13 4327   7.949   5.974   6.957  0.0353  0.9670  0.1484
  335LEU    CD2 4328   7.880   5.787   7.154  0.3823 -0.0956 -0.3985
  335LEU   HD21 4329   7.929   5.713   7.087  0.1286  0.0449 -0.7399
  335LEU   HD22 4330   7.824   5.734   7.235  0.3431  0.4330 -0.0699
  335LEU   HD23 4331   7.971   5.838   7.192 -0.1417 -0.5136  1.6720
  335LEU      C 4332   7.670   6.128   7.354  0.1627  0.3546  0.0933
  335LEU      O 4333   7.756   6.174   7.429  0.1989  0.0504  0.2417
  336GLY      N 4334   7.559   6.199   7.327  0.0662  0.0964 -0.1914
  336GLY     HN 4335   7.502   6.162   7.254 -0.0324 -1.9077  0.7806
  336GLY     CA 4336   7.521   6.320   7.393  0.1164  0.1097 -0.1876
  336GLY    HA1 4337   7.576   6.329   7.485 -0.3110 -0.8772  0.2026
  336GLY    HA2 4338   7.415   6.307   7.410  0.2380 -1.5352 -0.3676
  336GLY      C 4339   7.529   6.444   7.311  0.2313  0.3065  0.1199
  336GLY      O 4340   7.526   6.555   7.364 -0.5087  0.1102  0.5281
  337TYR      N 4341   7.517   6.425   7.179  0.6605  0.2994  0.0798
  337TYR     HN 4342   7.507   6.334   7.138 -0.3935  0.2823  0.3204
  337TYR     CA 4343   7.539   6.530   7.085  0.0054  0.5433  0.1856
  337TYR     HA 4344   7.623   6.591   7.118  1.4641 -0.7953 -0.7556
  337TYR     CB 4345   7.574   6.484   6.942 -0.7020 -0.7882  0.4124
  337TYR    HB1 4346   7.578   6.575   6.879  0.4930 -0.6605  0.6259
  337TYR    HB2 4347   7.488   6.430   6.897 -1.3971  0.2637  0.4124
  337TYR     CG 4348   7.696   6.402   6.920 -0.4323 -0.2869 -0.0038
  337TYR    CD1 4349   7.730   6.382   6.788 -0.2938 -1.0661  0.1399
  337TYR    HD1 4350   7.672   6.417   6.703 -0.1501 -0.7634  0.1644
  337TYR    CE1 4351   7.841   6.306   6.759  0.2142 -0.3720  0.2138
  337TYR    HE1 4352   7.875   6.295   6.657  1.2067  0.0277  0.4762
  337TYR     CZ 4353   7.926   6.259   6.857  0.3738 -0.3972  0.0659
  337TYR     OH 4354   8.041   6.188   6.818  0.3088 -0.6270  0.2867
  337TYR     HH 4355   8.088   6.181   6.902  0.9484  0.2310  0.0382
  337TYR    CD2 4356   7.781   6.353   7.016  0.4244  0.4874 -0.3227
  337TYR    HD2 4357   7.756   6.365   7.121 -1.1795 -2.0476 -0.2426
  337TYR    CE2 4358   7.895   6.280   6.989  0.2815  0.1449 -0.0350
  337TYR    HE2 4359   7.962   6.247   7.067 -0.0426  1.2921  0.7858
  337TYR      C 4360   7.419   6.616   7.065 -0.3259  0.0036 -0.2159
  337TYR      O 4361   7.303   6.581   7.048 -0.2163 -0.4712 -0.0157
  338SER      N 4362   7.450   6.747   7.059  0.1675 -0.0864  0.1841
  338SER     HN 4363   7.538   6.783   7.090 -0.0293  0.6721 -0.0907
  338SER     CA 4364   7.362   6.843   7.000 -0.0160 -0.3284  0.0598
  338SER     HA 4365   7.273   6.847   7.060  0.2068 -0.4128  0.4006
  338SER     CB 4366   7.421   6.985   7.000 -0.5238 -0.1158  0.2018
  338SER    HB1 4367   7.435   7.019   7.105 -0.3827  0.5441 -0.0177
  338SER    HB2 4368   7.359   7.063   6.950 -0.1556  0.6511  0.8834
  338SER     OG 4369   7.550   6.992   6.942 -0.2203  0.3532  0.9027
  338SER    HG1 4370   7.603   6.940   7.003 -0.6888 -1.8494 -0.3497
  338SER      C 4371   7.333   6.812   6.857  0.1176 -0.7976  0.1327
  338SER      O 4372   7.403   6.743   6.783  0.1125 -0.5713 -0.0824
  339ALA      N 4373   7.215   6.858   6.810  0.5570  0.1056 -0.1194
  339ALA     HN 4374   7.165   6.924   6.865  1.3646  0.5010  0.1829
  339ALA     CA 4375   7.171   6.850   6.674 -0.3066  0.1239  0.1482
  339ALA     HA 4376   7.172   6.745   6.653  1.0335  0.0889  0.1878
  339ALA     CB 4377   7.036   6.922   6.660 -0.2324  0.2048 -0.1394
  339ALA    HB1 4378   6.954   6.859   6.701  0.6963 -1.0872 -0.1322
  339ALA    HB2 4379   7.028   6.925   6.549 -0.0534  0.5075 -0.1457
  339ALA    HB3 4380   7.032   7.028   6.692 -0.6709  0.3908 -0.7793
  339ALA      C 4381   7.274   6.906   6.582 -0.2601 -0.0415  0.1022
  339ALA      O 4382   7.294   6.851   6.474  1.0207  0.1774  0.1930
  340LEU      N 4383   7.344   7.014   6.623  0.6411 -0.5319 -0.1033
  340LEU     HN 4384   7.307   7.059   6.704 -1.2173  0.1164 -1.1783
  340LEU     CA 4385   7.448   7.083   6.552  0.3243  0.0872  0.0305
  340LEU     HA 4386   7.398   7.089   6.457 -0.7616  0.1834  0.5725
  340LEU     CB 4387   7.484   7.218   6.618  0.0781  0.1888 -0.0484
  340LEU    HB1 4388   7.491   7.191   6.725  0.7046  1.9450  0.4063
  340LEU    HB2 4389   7.386   7.270   6.618  0.1830  0.4076 -0.7213
  340LEU     CG 4390   7.591   7.307   6.553  0.3903  0.2693  0.5681
  340LEU     HG 4391   7.682   7.245   6.570 -0.1631 -0.9323 -0.4863
  340LEU    CD1 4392   7.568   7.318   6.401 -0.3300 -0.1366  0.6368
  340LEU   HD11 4393   7.463   7.343   6.376 -0.5582 -1.7110 -0.2659
  340LEU   HD12 4394   7.578   7.220   6.350 -0.6602 -0.5408  1.3215
  340LEU   HD13 4395   7.642   7.389   6.357  0.3441 -0.8628  0.5552
  340LEU    CD2 4396   7.600   7.446   6.617  0.3989  0.3786  0.3318
  340LEU   HD21 4397   7.660   7.515   6.553 -1.3779  2.1628  0.4086
  340LEU   HD22 4398   7.649   7.438   6.717  0.6319 -2.5062  0.1424
  340LEU   HD23 4399   7.502   7.496   6.627  0.3472  0.2669  0.3850
  340LEU      C 4400   7.574   7.006   6.537  0.3753  0.1727  0.0657
  340LEU      O 4401   7.619   6.985   6.425 -0.1781 -0.1094 -0.1065
  341ARG      N 4402   7.621   6.936   6.642 -0.2669 -0.2750  0.0612
  341ARG     HN 4403   7.589   6.962   6.733  0.3517  0.7606  0.0206
  341ARG     CA 4404   7.728   6.843   6.627  0.2887  0.3617  0.0032
  341ARG     HA 4405   7.809   6.895   6.578  1.0407  0.5553  1.3669
  341ARG     CB 4406   7.779   6.802   6.766  0.0313 -0.7255 -0.2084
  341ARG    HB1 4407   7.703   6.772   6.842 -0.2013  1.6940  0.6711
  341ARG    HB2 4408   7.819   6.894   6.814 -0.1910 -0.2849 -0.8530
  341ARG     CG 4409   7.894   6.702   6.778  0.3202 -0.4119 -0.3671
  341ARG    HG1 4410   7.975   6.747   6.715  0.7308 -0.2458  0.2580
  341ARG    HG2 4411   7.863   6.605   6.733 -0.9363  0.3382 -1.2197
  341ARG     CD 4412   7.950   6.696   6.920 -0.2073  0.1810 -0.1299
  341ARG    HD1 4413   7.873   6.648   6.985 -0.3163  0.0304 -0.3714
  341ARG    HD2 4414   7.967   6.797   6.963 -0.0769 -0.1636  0.6652
  341ARG     NE 4415   8.070   6.608   6.914 -0.4692 -0.1511 -0.5715
  341ARG     HE 4416   8.110   6.585   6.826 -0.3333  0.5190 -0.6981
  341ARG     CZ 4417   8.148   6.607   7.026 -0.1236  0.2398 -0.8061
  341ARG    NH1 4418   8.106   6.634   7.153 -0.0544  0.5537 -0.8492
  341ARG   HH11 4419   8.018   6.677   7.172  0.2906  0.8980  0.0872
  341ARG   HH12 4420   8.164   6.616   7.232 -0.6960 -0.6821 -0.6119
  341ARG    NH2 4421   8.266   6.539   7.026 -0.2025  0.0822  0.1264
  341ARG   HH21 4422   8.293   6.480   6.950  0.2804  0.6014 -0.1218
  341ARG   HH22 4423   8.303   6.538   7.119  0.1065  0.5933  0.0161
  341ARG      C 4424   7.705   6.719   6.547  0.3739 -0.0795  0.6505
  341ARG      O 4425   7.796   6.678   6.476 -0.0678 -0.5690  0.3593
  342ALA      N 4426   7.584   6.660   6.549  0.5455 -0.4481  0.3847
  342ALA     HN 4427   7.512   6.698   6.607  0.5510  0.8551 -0.3652
  342ALA     CA 4428   7.543   6.552   6.465 -0.4628 -0.0357  0.3154
  342ALA     HA 4429   7.620   6.476   6.470  0.2276  0.6471  0.4577
  342ALA     CB 4430   7.412   6.497   6.525 -0.1665 -0.6367  0.4288
  342ALA    HB1 4431   7.340   6.581   6.520 -0.6870 -1.0300  1.0917
  342ALA    HB2 4432   7.426   6.480   6.634  0.4607  0.5059  0.5590
  342ALA    HB3 4433   7.371   6.408   6.472 -0.3923  0.0996 -0.7044
  342ALA      C 4434   7.533   6.592   6.322 -0.0068 -0.3456  0.1904
  342ALA      O 4435   7.601   6.537   6.236  0.1720  0.4627 -0.1980
  343GLY      N 4436   7.467   6.706   6.293  0.4231 -0.1408  0.0138
  343GLY     HN 4437   7.429   6.759   6.368  0.0208  0.3591 -0.5255
  343GLY     CA 4438   7.455   6.758   6.160 -0.2612 -0.0878  0.0937
  343GLY    HA1 4439   7.411   6.856   6.172 -0.1416 -0.1134  0.8613
  343GLY    HA2 4440   7.402   6.683   6.103 -0.2305  0.0352 -0.0967
  343GLY      C 4441   7.583   6.788   6.090 -0.0202 -0.0275  0.5562
  343GLY      O 4442   7.603   6.750   5.974 -0.0638  0.9004  0.2354
  344VAL      N 4443   7.681   6.854   6.154 -0.1281 -0.1599  0.8569
  344VAL     HN 4444   7.665   6.900   6.240 -0.3651  0.0988  0.6761
  344VAL     CA 4445   7.805   6.887   6.090 -0.3569 -0.4927  0.2257
  344VAL     HA 4446   7.783   6.939   5.998 -0.3477 -1.2607 -0.2279
  344VAL     CB 4447   7.882   6.985   6.173  0.0068 -0.6365  0.0555
  344VAL     HB 4448   7.818   7.075   6.176 -0.5515 -1.0165 -0.2227
  344VAL    CG1 4449   7.912   6.928   6.313 -0.0688  0.4134  0.5128
  344VAL   HG11 4450   7.822   6.878   6.354 -1.1500 -0.0472 -2.0258
  344VAL   HG12 4451   7.952   7.002   6.386  0.3475  0.3781  0.3227
  344VAL   HG13 4452   7.984   6.847   6.288 -0.5115  0.1553  0.0257
  344VAL    CG2 4453   8.013   7.030   6.104 -0.1889 -0.3604 -0.1368
  344VAL   HG21 4454   8.009   7.072   6.002  0.1833  1.6334  0.5774
  344VAL   HG22 4455   8.104   6.967   6.095 -0.1465 -0.2064 -0.8696
  344VAL   HG23 4456   8.037   7.128   6.151  0.4382 -0.4105 -0.3361
  344VAL      C 4457   7.883   6.763   6.062 -0.1709 -0.3434  0.0931
  344VAL      O 4458   7.960   6.757   5.966  0.3499  0.2693  0.4566
  345GLY      N 4459   7.858   6.656   6.138  0.4302 -0.4181  0.1978
  345GLY     HN 4460   7.797   6.664   6.217 -0.4270 -0.3084 -0.4510
  345GLY     CA 4461   7.896   6.521   6.111  0.4644 -0.3167 -0.2793
  345GLY    HA1 4462   7.869   6.471   6.203  0.0634  0.6441  0.1545
  345GLY    HA2 4463   8.002   6.523   6.091  0.7859 -1.7796  0.8296
  345GLY      C 4464   7.835   6.443   6.000  0.4893  0.0314 -0.5409
  345GLY      O 4465   7.903   6.348   5.961 -0.0194 -0.5894  0.0438
  346PHE      N 4466   7.712   6.472   5.953  0.0187 -0.6313  0.2303
  346PHE     HN 4467   7.663   6.548   5.995  1.5976 -0.1449  1.4065
  346PHE     CA 4468   7.629   6.416   5.851 -0.6184 -0.0476  0.4177
  346PHE     HA 4469   7.675   6.321   5.833  0.6213  0.4487  0.7540
  346PHE     CB 4470   7.481   6.401   5.890 -0.6119  0.0020  0.4549
  346PHE    HB1 4471   7.427   6.347   5.809 -0.1925  0.5498 -0.2150
  346PHE    HB2 4472   7.458   6.508   5.905  0.8488  0.4217  0.0204
  346PHE     CG 4473   7.447   6.315   6.007 -0.8258 -0.3237  0.1550
  346PHE    CD1 4474   7.363   6.365   6.104  0.4701  0.5769  0.8713
  346PHE    HD1 4475   7.317   6.461   6.086  0.3360  0.3468 -0.0764
  346PHE    CE1 4476   7.331   6.287   6.213  0.0572  0.0272  0.3695
  346PHE    HE1 4477   7.265   6.322   6.291  0.2865  0.2922  0.4485
  346PHE     CZ 4478   7.392   6.164   6.229 -0.4191 -0.2179  0.3103
  346PHE     HZ 4479   7.387   6.105   6.319 -0.8284 -0.0818  0.3846
  346PHE    CD2 4480   7.503   6.190   6.017 -0.4037 -0.1584 -0.1187
  346PHE    HD2 4481   7.543   6.138   5.931 -0.7073  0.8821 -0.9366
  346PHE    CE2 4482   7.475   6.117   6.130  0.7076  0.7117  0.7654
  346PHE    HE2 4483   7.525   6.021   6.125  0.7822  0.7846 -0.5558
  346PHE      C 4484   7.648   6.497   5.727 -0.0065 -0.0056  0.5320
  346PHE      O 4485   7.593   6.455   5.624 -0.2052  0.0213  0.6269
  347ILE      N 4486   7.727   6.605   5.723  0.2877 -0.2280  0.0704
  347ILE     HN 4487   7.757   6.638   5.812 -0.1580 -0.6415  0.3852
  347ILE     CA 4488   7.772   6.659   5.599 -0.4577  0.0582 -0.0898
  347ILE     HA 4489   7.688   6.664   5.532 -0.0386  0.5766 -0.6031
  347ILE     CB 4490   7.813   6.803   5.609 -0.2514  0.0214 -0.3577
  347ILE     HB 4491   7.892   6.816   5.687  0.5483  2.0479 -1.3537
  347ILE    CG2 4492   7.881   6.853   5.481  0.2119  0.2441 -0.0327
  347ILE   HG21 4493   7.976   6.799   5.459  0.1340  0.5633 -1.3241
  347ILE   HG22 4494   7.916   6.957   5.497 -0.6304  0.4231  0.8081
  347ILE   HG23 4495   7.812   6.842   5.394  0.3155 -0.0501 -0.0831
  347ILE    CG1 4496   7.695   6.896   5.642 -0.4011 -0.3491  0.1766
  347ILE   HG11 4497   7.731   6.998   5.667  0.5704 -0.6336  0.0132
  347ILE   HG12 4498   7.637   6.857   5.728 -0.5544 -0.9638 -0.1925
  347ILE     CD 4499   7.589   6.906   5.532  0.6355 -0.5203 -0.8771
  347ILE    HD1 4500   7.528   6.814   5.521 -1.5808  0.6569  0.1822
  347ILE    HD2 4501   7.623   6.929   5.429  0.6354 -0.1788 -0.8027
  347ILE    HD3 4502   7.510   6.979   5.562  0.7871 -0.6208 -0.2064
  347ILE      C 4503   7.872   6.575   5.526 -0.1217  0.2303  0.1659
  347ILE      O 4504   7.860   6.556   5.405  0.0656  0.3221  0.1337
  348PRO      N 4505   7.972   6.514   5.582  0.2431  0.5881 -0.0895
  348PRO     CD 4506   8.041   6.570   5.697  0.0202  0.0637  0.3124
  348PRO    HD1 4507   7.982   6.560   5.790 -1.6857 -0.6436 -0.7539
  348PRO    HD2 4508   8.068   6.677   5.678  0.2466 -0.0106  0.2061
  348PRO     CA 4509   8.046   6.404   5.526 -0.0171  0.3732 -0.0136
  348PRO     HA 4510   8.096   6.435   5.436  0.0352 -0.0409 -0.1296
  348PRO     CB 4511   8.144   6.361   5.635 -0.1489 -0.2601 -0.1377
  348PRO    HB1 4512   8.236   6.309   5.600  0.1542  0.0306  0.2153
  348PRO    HB2 4513   8.106   6.299   5.719 -0.1208 -0.6986 -0.4435
  348PRO     CG 4514   8.174   6.494   5.706 -0.2688 -0.4506  0.2712
  348PRO    HG1 4515   8.204   6.489   5.813  0.3271 -0.2770  0.1195
  348PRO    HG2 4516   8.249   6.552   5.649 -1.4276 -0.1188 -1.0051
  348PRO      C 4517   7.959   6.291   5.483 -0.2754  0.5785 -0.0282
  348PRO      O 4518   7.995   6.233   5.381 -0.0484  0.6649  0.0025
  349PHE      N 4519   7.843   6.265   5.546  0.0959 -0.1396  0.3834
  349PHE     HN 4520   7.815   6.322   5.623 -0.2543  0.1500  0.0505
  349PHE     CA 4521   7.753   6.167   5.494  0.4520 -0.2839  0.0416
  349PHE     HA 4522   7.798   6.074   5.460  0.2500 -0.3823  0.0431
  349PHE     CB 4523   7.649   6.118   5.596  0.0702 -0.5328 -0.4599
  349PHE    HB1 4524   7.612   6.212   5.641 -0.9244 -0.1016 -2.0427
  349PHE    HB2 4525   7.696   6.062   5.680  0.0054  0.0789 -0.0081
  349PHE     CG 4526   7.536   6.034   5.546 -0.0469 -0.0759 -0.9692
  349PHE    CD1 4527   7.559   5.899   5.530 -0.2111 -0.1114 -0.9044
  349PHE    HD1 4528   7.657   5.860   5.553 -0.5820  0.1599  1.8401
  349PHE    CE1 4529   7.453   5.817   5.499 -0.1993 -0.4469 -0.1029
  349PHE    HE1 4530   7.475   5.711   5.494  0.2753 -0.3216 -1.2880
  349PHE     CZ 4531   7.327   5.868   5.481 -0.1266 -0.0502  0.4528
  349PHE     HZ 4532   7.246   5.799   5.461 -0.0250  0.2683 -1.4008
  349PHE    CD2 4533   7.412   6.089   5.523 -0.0898  0.0031 -0.5614
  349PHE    HD2 4534   7.388   6.193   5.540  0.7158  0.3130 -1.2021
  349PHE    CE2 4535   7.310   6.004   5.487 -0.1056  0.0097 -0.5321
  349PHE    HE2 4536   7.208   6.039   5.479 -0.0389  0.3879  0.0770
  349PHE      C 4537   7.689   6.207   5.366  0.2130 -0.1865  0.1959
  349PHE      O 4538   7.678   6.122   5.278  0.8172 -0.1104  0.0395
  350VAL      N 4539   7.641   6.331   5.343 -0.3448 -0.4656 -0.1812
  350VAL     HN 4540   7.649   6.396   5.418 -0.7006  0.4547 -0.9033
  350VAL     CA 4541   7.583   6.376   5.220 -0.2111  0.0909 -0.0463
  350VAL     HA 4542   7.516   6.299   5.184  0.8814 -0.9917  0.0965
  350VAL     CB 4543   7.520   6.508   5.252  0.2732  0.1492  0.7125
  350VAL     HB 4544   7.604   6.551   5.310  0.4621  0.0872  0.4908
  350VAL    CG1 4545   7.466   6.587   5.131 -0.7602 -1.4249  0.0790
  350VAL   HG11 4546   7.450   6.694   5.155  0.0196 -0.8123 -1.7727
  350VAL   HG12 4547   7.373   6.551   5.083 -0.0479 -1.0517 -1.7157
  350VAL   HG13 4548   7.546   6.592   5.054 -0.7924  2.5106 -0.1062
  350VAL    CG2 4549   7.402   6.476   5.344 -0.1654  0.3750  0.2399
  350VAL   HG21 4550   7.324   6.416   5.292  0.5666 -0.7727  0.3975
  350VAL   HG22 4551   7.376   6.570   5.397  0.5473  0.1034  1.1248
  350VAL   HG23 4552   7.442   6.415   5.429  1.1973  1.3546  0.3595
  350VAL      C 4553   7.693   6.379   5.119 -0.0426  0.0398  0.1377
  350VAL      O 4554   7.658   6.353   5.004 -0.2451 -0.4629  0.3061
  351ILE      N 4555   7.820   6.411   5.152 -0.0600  0.2474 -0.0028
  351ILE     HN 4556   7.835   6.452   5.242 -2.3273  0.1756  0.5514
  351ILE     CA 4557   7.929   6.392   5.062 -0.2957 -0.1283 -0.2102
  351ILE     HA 4558   7.912   6.451   4.973  0.6149 -0.6021 -0.7295
  351ILE     CB 4559   8.059   6.446   5.112 -0.2975 -0.3543  0.0380
  351ILE     HB 4560   8.068   6.403   5.214 -0.5193 -0.6568 -0.0648
  351ILE    CG2 4561   8.180   6.384   5.040 -0.4131 -0.7719  0.1964
  351ILE   HG21 4562   8.271   6.444   5.062 -0.3523 -1.2250  1.3538
  351ILE   HG22 4563   8.162   6.385   4.930  0.5176  0.6451  0.0021
  351ILE   HG23 4564   8.202   6.279   5.071  0.5028 -0.3660  1.0301
  351ILE    CG1 4565   8.062   6.599   5.118  0.6629 -0.3512 -0.2028
  351ILE   HG11 4566   7.964   6.632   5.157  0.3453 -0.7344 -0.6627
  351ILE   HG12 4567   8.072   6.637   5.014 -0.6066 -0.6762 -0.4680
  351ILE     CD 4568   8.164   6.667   5.210  0.1469 -0.3544  0.3767
  351ILE    HD1 4569   8.267   6.638   5.182 -0.4745 -2.3943 -0.1583
  351ILE    HD2 4570   8.154   6.631   5.315  0.8421 -0.9478  0.2510
  351ILE    HD3 4571   8.142   6.776   5.211  0.4953 -0.2839  0.2986
  351ILE      C 4572   7.939   6.254   5.004 -0.1734 -0.1586 -0.1160
  351ILE      O 4573   7.944   6.235   4.883  0.1056 -0.2213 -0.0948
  352ALA      N 4574   7.937   6.154   5.095 -0.3678 -0.3770 -0.3571
  352ALA     HN 4575   7.952   6.172   5.192 -0.3938 -1.1738 -0.1975
  352ALA     CA 4576   7.928   6.018   5.053 -0.2959 -0.5251  0.1027
  352ALA     HA 4577   8.015   6.013   4.990 -0.9872  0.9669 -1.1174
  352ALA     CB 4578   7.943   5.930   5.178 -0.9207 -0.2573  0.3732
  352ALA    HB1 4579   8.041   5.953   5.223 -0.7436 -0.1771 -0.0507
  352ALA    HB2 4580   7.948   5.824   5.144  0.4902  0.1048 -0.7380
  352ALA    HB3 4581   7.861   5.929   5.254 -0.5226 -0.1705  0.8111
  352ALA      C 4582   7.805   5.970   4.983 -0.1944 -0.2006 -0.3051
  352ALA      O 4583   7.810   5.894   4.887 -0.2578 -0.6868  0.0652
  353MET      N 4584   7.689   6.022   5.027  0.0364 -0.1756  0.2990
  353MET     HN 4585   7.677   6.076   5.110 -0.8667 -0.6504  0.5059
  353MET     CA 4586   7.569   6.002   4.951  0.1024 -0.5568  0.2933
  353MET     HA 4587   7.546   5.900   4.927 -0.1939 -0.3236 -0.4811
  353MET     CB 4588   7.454   6.073   5.025  0.3891  0.1755  0.0595
  353MET    HB1 4589   7.455   6.181   5.001 -0.7706  0.1778 -0.1181
  353MET    HB2 4590   7.454   6.059   5.135  0.2749 -0.3555 -0.0028
  353MET     CG 4591   7.318   6.021   4.976  0.0399  0.5272  0.6332
  353MET    HG1 4592   7.317   6.020   4.865 -0.2997 -0.0308  0.6335
  353MET    HG2 4593   7.238   6.091   5.008 -0.7981  0.4974 -1.1646
  353MET     SD 4594   7.273   5.847   5.003  0.0508  0.4528  0.1767
  353MET     CE 4595   7.181   5.882   5.155 -0.1362  0.3494  0.0884
  353MET    HE1 4596   7.179   5.803   5.233  1.4730 -0.8360 -0.9482
  353MET    HE2 4597   7.082   5.916   5.119 -0.8278 -0.7183  0.8679
  353MET    HE3 4598   7.238   5.964   5.205 -0.5215 -0.1953  1.5148
  353MET      C 4599   7.582   6.057   4.813 -1.0221 -0.1833  0.3182
  353MET      O 4600   7.563   5.993   4.710  0.2030 -0.1631  0.0474
  354GLY      N 4601   7.639   6.177   4.791 -0.0503 -0.7222 -0.2322
  354GLY     HN 4602   7.676   6.217   4.873 -0.3591 -0.8179 -0.0417
  354GLY     CA 4603   7.664   6.235   4.663  0.2184  0.0141  0.1476
  354GLY    HA1 4604   7.697   6.336   4.685 -0.7777  0.2664  0.6402
  354GLY    HA2 4605   7.573   6.245   4.605  1.0618  0.3599 -1.2165
  354GLY      C 4606   7.767   6.175   4.574  0.2561 -0.1504  0.3066
  354GLY      O 4607   7.746   6.174   4.453 -0.5291  0.4719  0.4227
  355ILE      N 4608   7.877   6.120   4.629 -0.0254 -0.8401  0.2027
  355ILE     HN 4609   7.894   6.132   4.726 -1.6315  0.1869  0.4232
  355ILE     CA 4610   7.976   6.051   4.552  0.2945  0.3109 -0.4646
  355ILE     HA 4611   7.997   6.101   4.459 -1.0101  0.3352 -0.7872
  355ILE     CB 4612   8.100   6.018   4.630 -0.1094 -0.3110 -0.0717
  355ILE     HB 4613   8.078   5.957   4.720  0.3639 -0.3927 -0.0071
  355ILE    CG2 4614   8.195   5.935   4.541 -0.1857 -0.6350  0.1474
  355ILE   HG21 4615   8.290   5.925   4.597 -0.3800  1.0091  0.8881
  355ILE   HG22 4616   8.223   5.997   4.453  0.6501  0.7299  1.3001
  355ILE   HG23 4617   8.164   5.833   4.510  0.7039 -0.8550 -0.0660
  355ILE    CG1 4618   8.178   6.144   4.670  0.0085 -0.2529 -0.4699
  355ILE   HG11 4619   8.111   6.224   4.708  0.9778  0.1133  0.5925
  355ILE   HG12 4620   8.227   6.178   4.576  0.5587 -1.2828 -0.5765
  355ILE     CD 4621   8.278   6.119   4.783 -0.7582  0.8899  0.5209
  355ILE    HD1 4622   8.333   6.022   4.784 -1.0616  0.6997  1.5848
  355ILE    HD2 4623   8.225   6.113   4.880  0.2930  0.3333  1.0987
  355ILE    HD3 4624   8.356   6.198   4.786  1.1160 -0.7668 -0.1122
  355ILE      C 4625   7.911   5.924   4.508  0.3942  0.0470  0.1368
  355ILE      O 4626   7.923   5.892   4.390 -0.3311 -0.0486  0.0830
  356GLY      N 4627   7.837   5.848   4.590  0.9110 -0.0592  0.5124
  356GLY     HN 4628   7.795   5.879   4.675 -0.3826 -0.9293  0.2499
  356GLY     CA 4629   7.774   5.729   4.543 -0.1645  0.8000 -0.3240
  356GLY    HA1 4630   7.739   5.669   4.626 -0.3271  0.1634 -0.8366
  356GLY    HA2 4631   7.855   5.677   4.494  0.0656  0.7280  0.1317
  356GLY      C 4632   7.660   5.741   4.447 -0.0765 -0.1213 -0.5637
  356GLY      O 4633   7.643   5.656   4.360 -0.0158 -0.8965  0.1586
  357LEU      N 4634   7.580   5.848   4.464 -0.1066 -0.2358  0.0408
  357LEU     HN 4635   7.595   5.905   4.544  2.1824 -0.4288 -0.1176
  357LEU     CA 4636   7.478   5.885   4.371  0.1297  0.0051 -0.1275
  357LEU     HA 4637   7.406   5.806   4.352 -0.3760  0.6189 -0.8667
  357LEU     CB 4638   7.394   5.999   4.431 -0.3862 -0.3907 -0.0822
  357LEU    HB1 4639   7.328   6.038   4.351 -0.2615 -1.4337 -0.7454
  357LEU    HB2 4640   7.462   6.080   4.463  0.4382 -1.2555  0.4737
  357LEU     CG 4641   7.304   5.964   4.552 -0.0731  0.1290  0.3084
  357LEU     HG 4642   7.364   5.905   4.624 -0.8652 -0.2546  0.6739
  357LEU    CD1 4643   7.248   6.091   4.618 -0.5891  0.0810 -0.0236
  357LEU   HD11 4644   7.184   6.154   4.553 -1.0678 -1.1129 -0.7766
  357LEU   HD12 4645   7.338   6.147   4.650 -0.6388  0.1765 -0.0505
  357LEU   HD13 4646   7.193   6.075   4.713  0.1348 -0.6599  0.2922
  357LEU    CD2 4647   7.182   5.880   4.509  0.5930 -0.6217 -0.1804
  357LEU   HD21 4648   7.126   5.930   4.428  0.7927  0.3399  0.2476
  357LEU   HD22 4649   7.113   5.884   4.596  0.0788 -0.0294 -0.6044
  357LEU   HD23 4650   7.199   5.772   4.492  0.4923 -0.3794 -2.2448
  357LEU      C 4651   7.535   5.909   4.235  0.2697 -0.2677 -0.1202
  357LEU      O 4652   7.476   5.873   4.133 -0.4509 -0.4332  0.3361
  358GLY      N 4653   7.654   5.970   4.238 -0.0595  0.3909  1.0303
  358GLY     HN 4654   7.704   5.995   4.321  1.9813  0.1603  0.0058
  358GLY     CA 4655   7.725   6.011   4.121  0.0760 -0.0517  0.9515
  358GLY    HA1 4656   7.799   6.084   4.153 -0.5743  0.9539  0.3137
  358GLY    HA2 4657   7.660   6.057   4.047  0.6512  0.4116  0.7122
  358GLY      C 4658   7.803   5.905   4.050 -0.4401  0.1400  0.0636
  358GLY      O 4659   7.797   5.892   3.928  0.3455  0.7341 -0.0515
  359VAL      N 4660   7.870   5.813   4.120 -0.3943  0.3356  0.2819
  359VAL     HN 4661   7.887   5.834   4.216  0.0495  0.3311  0.2121
  359VAL     CA 4662   7.926   5.689   4.076 -0.1345  0.2662  0.7813
  359VAL     HA 4663   7.989   5.702   3.989 -1.6052  1.2857 -0.2341
  359VAL     CB 4664   8.006   5.625   4.186 -0.0257 -0.0649  0.5165
  359VAL     HB 4665   7.936   5.613   4.271 -0.4629  0.3005  0.2211
  359VAL    CG1 4666   8.069   5.493   4.138 -0.1554  0.1189 -0.1944
  359VAL   HG11 4667   8.136   5.513   4.052  0.8437 -0.3375  0.4446
  359VAL   HG12 4668   7.994   5.419   4.103 -0.3019 -0.2529  0.8305
  359VAL   HG13 4669   8.128   5.446   4.220 -1.3339 -0.3375  0.4535
  359VAL    CG2 4670   8.124   5.714   4.227 -0.3540  0.8998 -0.5192
  359VAL   HG21 4671   8.184   5.732   4.135  0.6126 -0.6152 -0.2662
  359VAL   HG22 4672   8.185   5.666   4.307 -0.5408  0.9316 -0.3559
  359VAL   HG23 4673   8.102   5.815   4.268  1.2737  0.5842  1.4845
  359VAL      C 4674   7.821   5.595   4.027 -0.0499  0.7005 -0.2938
  359VAL      O 4675   7.836   5.539   3.919  0.1689 -0.4787  0.3214
  360SER      N 4676   7.704   5.585   4.093  0.0741 -0.1932 -0.1986
  360SER     HN 4677   7.696   5.630   4.182 -1.0098 -1.6666  0.5421
  360SER     CA 4678   7.592   5.507   4.049  0.1059 -0.2167 -0.2327
  360SER     HA 4679   7.616   5.402   4.044 -0.7694 -0.4631  0.3103
  360SER     CB 4680   7.478   5.516   4.151  0.2359  0.2521 -0.1274
  360SER    HB1 4681   7.424   5.613   4.155  0.4600  0.4079 -0.6974
  360SER    HB2 4682   7.522   5.501   4.252 -1.1427 -0.6539  0.3980
  360SER     OG 4683   7.386   5.410   4.133  0.1590  0.3682 -0.4237
  360SER    HG1 4684   7.369   5.379   4.223  0.5254  2.0636  0.3081
  360SER      C 4685   7.544   5.555   3.917  0.1390  0.5425  0.0243
  360SER      O 4686   7.504   5.474   3.833 -0.1577  0.4451  0.2579
  361SER      N 4687   7.546   5.688   3.893  0.1327  0.5558  0.1100
  361SER     HN 4688   7.565   5.747   3.971 -0.8130 -0.2100  0.9699
  361SER     CA 4689   7.504   5.739   3.766 -0.4342 -0.7212 -0.2479
  361SER     HA 4690   7.404   5.699   3.752 -0.0949 -2.1820  0.9635
  361SER     CB 4691   7.492   5.892   3.768 -0.2211 -0.7014 -0.4083
  361SER    HB1 4692   7.591   5.937   3.788 -0.9479  1.0374 -0.3544
  361SER    HB2 4693   7.428   5.932   3.850  0.1236 -0.4842 -0.2458
  361SER     OG 4694   7.444   5.951   3.648 -0.1557  0.4457  0.0973
  361SER    HG1 4695   7.519   5.965   3.590  1.8507 -1.2027  1.9500
  361SER      C 4696   7.590   5.693   3.654  0.2344  0.0855 -0.0863
  361SER      O 4697   7.540   5.655   3.548 -0.0801 -0.1072  0.1285
  362GLN      N 4698   7.724   5.689   3.668  0.2826  0.1485 -0.4918
  362GLN     HN 4699   7.755   5.709   3.760 -2.6359  0.8424  0.5665
  362GLN     CA 4700   7.814   5.644   3.566  0.7369 -0.4160  0.1384
  362GLN     HA 4701   7.772   5.679   3.473  0.9787 -0.2720  0.0802
  362GLN     CB 4702   7.959   5.684   3.596  0.6687 -0.1974  0.1896
  362GLN    HB1 4703   8.028   5.638   3.521  0.7023 -0.7358  0.5405
  362GLN    HB2 4704   7.987   5.630   3.689  0.2665 -0.1910  0.3182
  362GLN     CG 4705   7.990   5.834   3.596  0.1729 -0.0813 -0.5579
  362GLN    HG1 4706   8.091   5.843   3.641 -0.0067 -0.7287  0.0113
  362GLN    HG2 4707   7.926   5.886   3.670  0.6132  0.5053 -0.5706
  362GLN     CD 4708   7.963   5.911   3.467 -0.4894 -0.1848 -0.4898
  362GLN    OE1 4709   7.866   5.984   3.453  0.1166  0.7544 -0.0351
  362GLN    NE2 4710   8.051   5.883   3.367  0.0736  0.0434 -0.0764
  362GLN   HE21 4711   8.034   5.921   3.276 -2.2758 -0.1885  0.1352
  362GLN   HE22 4712   8.143   5.855   3.394  0.3603  1.0056  0.0251
  362GLN      C 4713   7.806   5.496   3.550 -0.1361 -0.3717  0.0254
  362GLN      O 4714   7.832   5.447   3.441  0.5583  0.5032 -0.2260
  363LEU      N 4715   7.774   5.419   3.656  0.0064  0.2870  0.5631
  363LEU     HN 4716   7.767   5.462   3.746  1.2902 -0.4055  1.0464
  363LEU     CA 4717   7.767   5.277   3.640  0.2954  0.3015  0.3000
  363LEU     HA 4718   7.839   5.241   3.567 -0.7461 -1.8333  0.2023
  363LEU     CB 4719   7.798   5.202   3.770 -0.0768  0.2108  0.3369
  363LEU    HB1 4720   7.788   5.091   3.770  0.3615  0.1669  0.0092
  363LEU    HB2 4721   7.727   5.238   3.848 -0.6180  0.6076 -0.3223
  363LEU     CG 4722   7.944   5.227   3.811  0.2763  0.2450 -0.8730
  363LEU     HG 4723   7.952   5.334   3.838 -0.4413  0.0445  0.2384
  363LEU    CD1 4724   7.961   5.141   3.937  0.7060  1.0375 -0.3742
  363LEU   HD11 4725   7.889   5.147   4.021  0.0192 -0.4420 -0.7843
  363LEU   HD12 4726   8.059   5.164   3.984  0.9778  1.8230 -1.2644
  363LEU   HD13 4727   7.957   5.032   3.915  1.5275  0.2775  2.3993
  363LEU    CD2 4728   8.055   5.187   3.712  0.5251  0.5853 -0.7340
  363LEU   HD21 4729   8.042   5.079   3.689 -0.1027  0.4743  0.0782
  363LEU   HD22 4730   8.156   5.196   3.756  0.6215 -0.2560 -0.7585
  363LEU   HD23 4731   8.039   5.232   3.611  0.8902  0.3221 -0.9132
  363LEU      C 4732   7.640   5.222   3.585  0.2257  0.2455  0.5147
  363LEU      O 4733   7.648   5.111   3.532 -0.5537  0.3523  0.1454
  364VAL      N 4734   7.523   5.288   3.597  0.1446  0.4278 -0.9232
  364VAL     HN 4735   7.510   5.361   3.664 -0.5154 -0.2235 -0.3047
  364VAL     CA 4736   7.394   5.236   3.565  0.1372  0.2063 -0.5516
  364VAL     HA 4737   7.392   5.136   3.606 -1.1633  0.2823 -0.3326
  364VAL     CB 4738   7.282   5.310   3.633  0.0389  0.0196 -0.5072
  364VAL     HB 4739   7.316   5.315   3.739  0.0626 -1.5092 -0.3947
  364VAL    CG1 4740   7.278   5.458   3.591 -1.2234  0.1485 -0.0155
  364VAL   HG11 4741   7.379   5.504   3.603 -0.2098 -1.7490 -0.5367
  364VAL   HG12 4742   7.201   5.509   3.653 -0.5915  1.3358 -0.1454
  364VAL   HG13 4743   7.254   5.474   3.484  0.5862 -1.5793 -0.7990
  364VAL    CG2 4744   7.150   5.232   3.631  0.3268 -0.5366  0.5282
  364VAL   HG21 4745   7.182   5.126   3.644  0.1033 -0.7671 -0.5732
  364VAL   HG22 4746   7.091   5.230   3.536  0.8796 -0.3287  0.1722
  364VAL   HG23 4747   7.081   5.253   3.715  0.1153  1.4160 -0.0366
  364VAL      C 4748   7.360   5.213   3.422  0.1587 -0.3660 -0.4708
  364VAL      O 4749   7.284   5.123   3.386  0.1772 -0.3675 -0.5092
  365SER      N 4750   7.427   5.281   3.326 -0.0310  0.3130 -0.1357
  365SER     HN 4751   7.500   5.336   3.365 -1.0699  1.3668  0.4800
  365SER     CA 4752   7.427   5.241   3.189  0.1205 -0.7813  0.1627
  365SER     HA 4753   7.327   5.204   3.170 -0.2443 -0.0443  0.5540
  365SER     CB 4754   7.447   5.353   3.085  0.6721 -0.3390  0.7274
  365SER    HB1 4755   7.356   5.416   3.075 -0.4007 -1.9354 -1.6447
  365SER    HB2 4756   7.456   5.305   2.985 -0.6554  0.7932 -0.0013
  365SER     OG 4757   7.561   5.435   3.105  0.5189  0.1026 -0.1147
  365SER    HG1 4758   7.534   5.495   3.175  1.0495 -0.0481  0.2286
  365SER      C 4759   7.509   5.123   3.150 -0.5260 -1.3247  0.3880
  365SER      O 4760   7.480   5.045   3.059  0.2682 -0.3504 -0.7717
  366ARG      N 4761   7.622   5.110   3.222  0.0580 -0.0741 -0.2476
  366ARG     HN 4762   7.653   5.177   3.289  1.2471 -0.4355 -0.3911
  366ARG     CA 4763   7.714   5.003   3.199  0.2735  0.0374  0.0733
  366ARG     HA 4764   7.715   4.993   3.091  0.5638 -0.8417  0.1428
  366ARG     CB 4765   7.856   5.038   3.248  0.0607  0.3016  0.5206
  366ARG    HB1 4766   7.921   4.957   3.207 -0.6632 -0.4587  0.8160
  366ARG    HB2 4767   7.844   5.028   3.357  0.0056 -0.5486  0.4506
  366ARG     CG 4768   7.897   5.176   3.196  0.4501 -0.2833 -0.8269
  366ARG    HG1 4769   7.834   5.255   3.242  0.2105 -1.9708  2.2716
  366ARG    HG2 4770   7.872   5.179   3.088  0.9022  0.2136 -0.9309
  366ARG     CD 4771   8.044   5.218   3.212  0.2402  0.1121  0.2676
  366ARG    HD1 4772   8.112   5.143   3.167 -0.3186 -0.2290 -0.0354
  366ARG    HD2 4773   8.063   5.232   3.320 -0.2559 -0.3020  0.4144
  366ARG     NE 4774   8.055   5.353   3.150 -0.1151 -0.2166 -0.5497
  366ARG     HE 4775   7.973   5.411   3.157 -0.4640 -0.6280 -1.0394
  366ARG     CZ 4776   8.164   5.413   3.092  0.0964 -0.0494  0.0069
  366ARG    NH1 4777   8.280   5.347   3.066  0.0754 -0.0251 -0.1507
  366ARG   HH11 4778   8.285   5.247   3.071  1.1505  0.0189  0.1162
  366ARG   HH12 4779   8.364   5.396   3.042 -0.3726 -0.0984 -2.2996
  366ARG    NH2 4780   8.167   5.545   3.059  0.1707 -0.2007 -0.6033
  366ARG   HH21 4781   8.080   5.589   3.039  0.0386 -0.7164 -1.2344
  366ARG   HH22 4782   8.243   5.570   2.998 -0.4531 -0.4552 -1.5318
  366ARG      C 4783   7.676   4.874   3.261 -0.2101  0.0030 -0.2798
  366ARG      O 4784   7.706   4.768   3.207 -0.1848 -0.2050  0.1283
  367PHE      N 4785   7.603   4.867   3.374  0.4968 -0.2062  0.1770
  367PHE     HN 4786   7.585   4.953   3.421 -0.1231 -0.5092  0.5055
  367PHE     CA 4787   7.574   4.749   3.450 -0.1801 -0.1134  0.0705
  367PHE     HA 4788   7.561   4.666   3.382  0.6709  0.6272 -1.0800
  367PHE     CB 4789   7.673   4.739   3.567 -0.5306 -0.3536  0.3487
  367PHE    HB1 4790   7.645   4.653   3.632 -1.0210 -0.5357 -0.0868
  367PHE    HB2 4791   7.668   4.828   3.633 -0.4612 -0.4591  0.4971
  367PHE     CG 4792   7.815   4.720   3.526 -0.6838 -0.0707 -0.3442
  367PHE    CD1 4793   7.852   4.607   3.457  0.1424 -0.6574  0.9891
  367PHE    HD1 4794   7.781   4.527   3.442  0.5041 -1.0881  1.4473
  367PHE    CE1 4795   7.984   4.595   3.418 -0.2287  0.3593 -0.7790
  367PHE    HE1 4796   8.008   4.504   3.367  0.3166 -0.1520  0.3164
  367PHE     CZ 4797   8.073   4.698   3.441 -0.1593  0.2295 -0.4370
  367PHE     HZ 4798   8.174   4.694   3.403  0.2448  1.4134  0.3849
  367PHE    CD2 4799   7.904   4.819   3.557  0.0009 -0.6997 -0.2408
  367PHE    HD2 4800   7.870   4.904   3.615 -0.5705 -0.3884 -0.9977
  367PHE    CE2 4801   8.035   4.806   3.517  0.0789  0.2632 -0.3644
  367PHE    HE2 4802   8.112   4.880   3.534  0.8538 -0.3946 -0.8814
  367PHE      C 4803   7.436   4.764   3.503 -0.0300  0.0582  0.4151
  367PHE      O 4804   7.385   4.874   3.526 -0.1151  0.2097 -0.4298
  368SER      N 4805   7.364   4.652   3.520  0.1020 -0.1113 -0.1185
  368SER     HN 4806   7.406   4.562   3.513 -1.1623 -0.8784  1.0428
  368SER     CA 4807   7.222   4.644   3.541 -0.0496  0.7804 -0.7079
  368SER     HA 4808   7.185   4.711   3.465 -0.0466  1.5423 -0.0644
  368SER     CB 4809   7.171   4.502   3.511  0.1444  0.5337  0.0796
  368SER    HB1 4810   7.192   4.476   3.405  0.6558  0.9262  0.0770
  368SER    HB2 4811   7.061   4.492   3.516  0.2482 -0.5178  0.8465
  368SER     OG 4812   7.236   4.402   3.588  0.0737  0.3780 -0.0619
  368SER    HG1 4813   7.324   4.394   3.552  0.0621  0.2207 -0.0579
  368SER      C 4814   7.173   4.685   3.676  0.1250  0.2862 -0.4883
  368SER      O 4815   7.248   4.665   3.771  0.1096 -0.2266 -0.5784
  369PRO      N 4816   7.057   4.741   3.694 -0.2177 -0.4045 -0.4758
  369PRO     CD 4817   6.995   4.819   3.588  0.7289  0.6260 -0.3162
  369PRO    HD1 4818   6.949   4.740   3.525 -0.2650  1.3690 -0.5726
  369PRO    HD2 4819   7.068   4.884   3.535  0.7258  0.7381 -0.1865
  369PRO     CA 4820   6.987   4.757   3.819  0.0600 -0.1524 -0.3482
  369PRO     HA 4821   7.036   4.837   3.872 -1.4618  0.5609  0.0711
  369PRO     CB 4822   6.849   4.807   3.777  0.2825  0.1748 -0.7174
  369PRO    HB1 4823   6.785   4.846   3.859 -0.0634 -0.7279 -0.5273
  369PRO    HB2 4824   6.798   4.716   3.738 -0.6438  0.0084  0.7088
  369PRO     CG 4825   6.883   4.898   3.658  0.5918  0.4962 -0.3886
  369PRO    HG1 4826   6.800   4.914   3.586  0.7388 -0.1097 -0.7063
  369PRO    HG2 4827   6.925   4.988   3.708 -0.0295  0.1032  0.9326
  369PRO      C 4828   6.997   4.644   3.916 -0.0640  0.3241  0.2281
  369PRO      O 4829   7.035   4.668   4.030 -0.0558  0.7049  0.1514
  370ARG      N 4830   6.977   4.520   3.870  0.5952  0.5685 -0.7869
  370ARG     HN 4831   6.971   4.498   3.773  0.2220 -1.7405 -0.3674
  370ARG     CA 4832   6.994   4.411   3.961 -0.3581  0.3818 -0.8178
  370ARG     HA 4833   6.937   4.422   4.052  0.1400  0.1596 -0.4733
  370ARG     CB 4834   6.937   4.280   3.903 -0.3489  0.1572 -0.3308
  370ARG    HB1 4835   6.842   4.324   3.868  0.3168  1.6895 -0.3641
  370ARG    HB2 4836   6.914   4.208   3.984 -0.4903  0.4657 -0.0931
  370ARG     CG 4837   7.024   4.216   3.794  0.1663  0.3876 -0.0597
  370ARG    HG1 4838   7.128   4.187   3.821 -0.0126 -0.3590 -0.1379
  370ARG    HG2 4839   7.033   4.293   3.714  0.2667  0.3673 -0.0676
  370ARG     CD 4840   6.961   4.090   3.734  0.0058  0.1812  0.5269
  370ARG    HD1 4841   6.858   4.111   3.698  0.4130  1.5595  0.0221
  370ARG    HD2 4842   6.949   4.027   3.825 -0.9481  1.9391  1.7509
  370ARG     NE 4843   7.052   4.038   3.628 -0.2282  0.0435  0.3942
  370ARG     HE 4844   7.109   4.106   3.582  0.1928  0.3327  1.3089
  370ARG     CZ 4845   7.030   3.918   3.567 -0.2056  0.3410 -0.2253
  370ARG    NH1 4846   6.944   3.820   3.607  0.1829  0.3166  0.6152
  370ARG   HH11 4847   6.919   3.751   3.538  0.5099  0.1504  0.6596
  370ARG   HH12 4848   6.875   3.835   3.678 -0.2019  0.0066  0.3180
  370ARG    NH2 4849   7.085   3.888   3.446 -0.4106  0.0239 -0.2428
  370ARG   HH21 4850   7.147   3.952   3.401 -0.3918  0.6566  0.6435
  370ARG   HH22 4851   7.048   3.801   3.413  0.7393 -0.3439 -0.6506
  370ARG      C 4852   7.131   4.396   4.017 -0.5166  0.7840 -0.3102
  370ARG      O 4853   7.151   4.375   4.137  0.7303  0.4803 -0.5467
  371VAL      N 4854   7.238   4.403   3.935 -0.1015  0.1046  0.1542
  371VAL     HN 4855   7.237   4.407   3.836  0.3897  0.4566  0.1536
  371VAL     CA 4856   7.373   4.394   3.979  0.0529 -0.3650 -0.4002
  371VAL     HA 4857   7.395   4.304   4.035 -0.9590  0.6251  1.8442
  371VAL     CB 4858   7.460   4.395   3.856  0.3942 -0.1727 -0.1620
  371VAL     HB 4859   7.425   4.471   3.782  0.5632  0.4687  0.3934
  371VAL    CG1 4860   7.609   4.423   3.884  0.0677  0.8370  0.7349
  371VAL   HG11 4861   7.663   4.393   3.792 -0.3269  0.9856  0.4482
  371VAL   HG12 4862   7.640   4.353   3.964  0.1728 -0.7509 -0.5827
  371VAL   HG13 4863   7.644   4.528   3.892  0.5629  0.6713  0.7630
  371VAL    CG2 4864   7.437   4.261   3.785  0.2209  0.2542 -0.9265
  371VAL   HG21 4865   7.490   4.183   3.844 -0.5580  0.1457 -0.3491
  371VAL   HG22 4866   7.491   4.266   3.687  0.9450 -0.5205 -0.5901
  371VAL   HG23 4867   7.335   4.222   3.763  0.2630 -0.7897  0.4737
  371VAL      C 4868   7.410   4.507   4.069 -0.6381 -0.5852  0.1788
  371VAL      O 4869   7.463   4.489   4.178  0.0814 -0.2906 -0.1067
  372LEU      N 4870   7.384   4.631   4.023 -0.1550 -0.4404  0.2902
  372LEU     HN 4871   7.327   4.650   3.944 -0.2021  0.2770  0.4777
  372LEU     CA 4872   7.409   4.751   4.097  0.3432 -0.6768  0.5169
  372LEU     HA 4873   7.514   4.745   4.118  0.7608  0.2937 -0.9946
  372LEU     CB 4874   7.398   4.872   4.004 -0.0777 -0.4894  0.8022
  372LEU    HB1 4875   7.292   4.901   3.987 -0.1892 -1.2646  0.0526
  372LEU    HB2 4876   7.447   4.850   3.907 -0.5007  0.1919  0.4053
  372LEU     CG 4877   7.462   5.006   4.043  0.0830 -0.0793 -0.7060
  372LEU     HG 4878   7.427   5.030   4.146 -0.8553 -0.5873 -0.8867
  372LEU    CD1 4879   7.614   4.984   4.032  0.2072  0.4546 -0.1848
  372LEU   HD11 4880   7.653   4.902   4.097 -0.7483 -0.5942 -0.8589
  372LEU   HD12 4881   7.666   5.082   4.041 -1.3678  1.3720 -0.3170
  372LEU   HD13 4882   7.642   4.951   3.930 -0.1680 -0.3437 -0.0458
  372LEU    CD2 4883   7.410   5.117   3.951 -0.5302  0.5434  0.3467
  372LEU   HD21 4884   7.457   5.216   3.970  0.8695  0.2476 -1.1617
  372LEU   HD22 4885   7.301   5.139   3.956 -0.3626  1.6089 -0.1445
  372LEU   HD23 4886   7.443   5.093   3.848 -0.8977  0.4865  0.2382
  372LEU      C 4887   7.331   4.768   4.224 -0.0920 -0.2719  0.2040
  372LEU      O 4888   7.386   4.814   4.324  0.8176 -0.2652 -0.2734
  373THR      N 4889   7.201   4.734   4.224 -0.3698  0.7392 -0.0968
  373THR     HN 4890   7.156   4.677   4.157 -0.1777 -0.8381  1.0253
  373THR     CA 4891   7.125   4.736   4.345  0.1054  0.3063  0.2144
  373THR     HA 4892   7.131   4.839   4.377 -1.6630  0.4284  0.3357
  373THR     CB 4893   6.978   4.705   4.339  0.1945 -0.1731  0.4080
  373THR     HB 4894   6.962   4.598   4.317 -0.4777 -0.3130  1.4886
  373THR    OG1 4895   6.917   4.784   4.237 -0.2311 -0.7250  0.2274
  373THR    HG1 4896   6.960   4.759   4.155 -0.2588 -0.4586  0.1284
  373THR    CG2 4897   6.910   4.730   4.474 -0.4064 -0.4905  0.1693
  373THR   HG21 4898   6.912   4.838   4.500 -0.4478 -0.3374 -0.4483
  373THR   HG22 4899   6.960   4.673   4.556  0.2984 -0.0617  0.0545
  373THR   HG23 4900   6.805   4.697   4.458 -0.3903 -0.6012  0.2789
  373THR      C 4901   7.195   4.648   4.442  0.2142  0.2948  0.1264
  373THR      O 4902   7.227   4.687   4.554 -0.0005  0.0486  0.2761
  374ILE      N 4903   7.229   4.525   4.399 -0.2560  0.1307  0.2136
  374ILE     HN 4904   7.212   4.485   4.309 -0.3389 -0.6094  0.5421
  374ILE     CA 4905   7.296   4.432   4.485 -0.3524 -0.1841 -0.0441
  374ILE     HA 4906   7.238   4.420   4.575 -0.3774  1.0187  0.1329
  374ILE     CB 4907   7.307   4.293   4.429 -0.0243 -0.1843  0.0214
  374ILE     HB 4908   7.338   4.308   4.323  0.7825 -1.0935  0.1030
  374ILE    CG2 4909   7.420   4.201   4.480 -0.3073 -0.4359  0.1968
  374ILE   HG21 4910   7.523   4.230   4.453 -0.4783 -0.9400 -1.1075
  374ILE   HG22 4911   7.413   4.100   4.436 -0.4873  0.1980 -1.3658
  374ILE   HG23 4912   7.422   4.181   4.589  0.3672  0.2905  0.3323
  374ILE    CG1 4913   7.183   4.204   4.443  0.0613 -0.2934  0.0876
  374ILE   HG11 4914   7.206   4.110   4.388 -0.2795 -0.6787  0.5820
  374ILE   HG12 4915   7.094   4.248   4.393  0.4909  0.2300 -0.2314
  374ILE     CD 4916   7.143   4.162   4.585 -0.0280 -0.3182  0.0550
  374ILE    HD1 4917   7.043   4.114   4.579 -0.4005  0.4979 -0.9307
  374ILE    HD2 4918   7.120   4.251   4.648  0.5803  0.6209 -0.9622
  374ILE    HD3 4919   7.215   4.095   4.636 -0.1986 -0.1305  0.5521
  374ILE      C 4920   7.433   4.470   4.529 -0.5956  0.3934  0.2303
  374ILE      O 4921   7.475   4.452   4.643 -0.5584  0.3760  0.2142
  375GLY      N 4922   7.511   4.530   4.437 -0.5380  0.2395  0.1783
  375GLY     HN 4923   7.488   4.538   4.340  0.2682  0.1924 -0.0285
  375GLY     CA 4924   7.632   4.594   4.477 -0.1697 -0.2044 -0.1918
  375GLY    HA1 4925   7.664   4.636   4.383  0.9618 -0.9863 -0.1906
  375GLY    HA2 4926   7.702   4.523   4.518  0.9136 -0.1422 -1.7809
  375GLY      C 4927   7.624   4.701   4.581  0.1422 -0.0351 -0.3380
  375GLY      O 4928   7.705   4.706   4.673  0.1327  0.0807 -0.3352
  376GLY      N 4929   7.524   4.790   4.568 -0.1912 -0.2929  0.3754
  376GLY     HN 4930   7.463   4.786   4.489 -0.4003  1.1448  0.4085
  376GLY     CA 4931   7.490   4.893   4.663  0.4895  0.0823  0.2232
  376GLY    HA1 4932   7.409   4.948   4.618 -0.0107 -1.2226 -0.6091
  376GLY    HA2 4933   7.580   4.944   4.693  1.2659 -0.6714 -0.6541
  376GLY      C 4934   7.438   4.845   4.794 -0.1899 -0.1641 -0.1269
  376GLY      O 4935   7.469   4.899   4.900 -0.8403 -0.4179  0.2013
  377GLY      N 4936   7.352   4.742   4.787  0.2804 -0.5956  0.2818
  377GLY     HN 4937   7.320   4.711   4.698 -0.0698  1.9026 -0.6095
  377GLY     CA 4938   7.297   4.676   4.902 -0.1508 -0.2775  0.2644
  377GLY    HA1 4939   7.243   4.594   4.858  0.1723  0.0467 -0.7809
  377GLY    HA2 4940   7.233   4.744   4.957 -0.1384  0.4667 -0.5912
  377GLY      C 4941   7.406   4.614   4.983  0.5480  0.6451  0.0745
  377GLY      O 4942   7.404   4.617   5.106  0.3942  0.7337  0.0712
  378TYR      N 4943   7.508   4.558   4.916  0.3066  0.3076 -0.0209
  378TYR     HN 4944   7.499   4.549   4.817  0.2500  1.4485 -0.1509
  378TYR     CA 4945   7.624   4.497   4.974 -0.1587 -0.3411  0.2526
  378TYR     HA 4946   7.588   4.435   5.054 -0.0911  0.1522  0.6740
  378TYR     CB 4947   7.696   4.408   4.870 -0.0470  0.3421 -0.2723
  378TYR    HB1 4948   7.718   4.474   4.784 -0.7535  0.5253 -0.3309
  378TYR    HB2 4949   7.614   4.335   4.850 -0.6803  0.7184  0.7528
  378TYR     CG 4950   7.811   4.333   4.927 -0.1138  0.3064 -0.1785
  378TYR    CD1 4951   7.940   4.358   4.883 -0.1102  0.9805  0.1804
  378TYR    HD1 4952   7.955   4.430   4.804 -0.4644  0.5867 -0.2662
  378TYR    CE1 4953   8.043   4.291   4.944 -0.2537  0.0186 -0.5773
  378TYR    HE1 4954   8.144   4.319   4.918 -0.6071  0.4808 -1.5325
  378TYR     CZ 4955   8.026   4.200   5.046  0.2720  0.3967 -0.1388
  378TYR     OH 4956   8.142   4.142   5.101  0.1650  0.2060 -0.1113
  378TYR     HH 4957   8.113   4.064   5.149 -0.5431 -0.4707 -1.5124
  378TYR    CD2 4958   7.794   4.237   5.023  0.8550  0.2442 -0.0465
  378TYR    HD2 4959   7.692   4.214   5.052  1.1426 -2.0898 -0.4592
  378TYR    CE2 4960   7.897   4.166   5.081  0.4772 -0.3206 -0.0446
  378TYR    HE2 4961   7.883   4.084   5.149  1.4213 -0.8456 -0.4384
  378TYR      C 4962   7.714   4.589   5.050 -0.0283 -0.1885 -0.0830
  378TYR      O 4963   7.755   4.569   5.164 -0.0402  0.1838 -0.0111
  379LEU      N 4964   7.745   4.709   4.998  0.2498  0.1254  0.7840
  379LEU     HN 4965   7.709   4.746   4.913  1.0289 -0.0534  0.3648
  379LEU     CA 4966   7.807   4.812   5.076  0.2604  0.6887  0.0528
  379LEU     HA 4967   7.904   4.779   5.112  0.3860  0.4247 -0.5021
  379LEU     CB 4968   7.837   4.929   4.981  0.3945  0.5522 -0.0747
  379LEU    HB1 4969   7.847   5.023   5.038 -0.6819  0.1245  0.9028
  379LEU    HB2 4970   7.746   4.938   4.916 -0.3657 -0.3210  0.8056
  379LEU     CG 4971   7.958   4.911   4.888 -0.1449 -0.2066 -0.6602
  379LEU     HG 4972   7.979   4.803   4.874  0.0565 -0.0603 -1.6299
  379LEU    CD1 4973   7.927   4.966   4.748 -0.0524  0.8937 -0.2674
  379LEU   HD11 4974   7.858   4.899   4.692  0.4069  0.9400 -0.9201
  379LEU   HD12 4975   8.022   4.972   4.691 -0.2175 -0.6759 -0.7976
  379LEU   HD13 4976   7.872   5.063   4.753 -0.3862  0.7205 -0.5022
  379LEU    CD2 4977   8.086   4.964   4.954 -0.5427 -0.1149  0.0688
  379LEU   HD21 4978   8.076   5.073   4.972  0.1922  0.1361 -0.8317
  379LEU   HD22 4979   8.172   4.957   4.883 -0.2422 -0.4285  0.4494
  379LEU   HD23 4980   8.113   4.906   5.045  1.3415  1.1931  0.4746
  379LEU      C 4981   7.737   4.854   5.201  0.0627  0.4709  0.0159
  379LEU      O 4982   7.792   4.852   5.311  0.2033  0.0583 -0.0599
  380LEU      N 4983   7.605   4.878   5.187 -0.0804 -0.1478  0.2493
  380LEU     HN 4984   7.580   4.878   5.090  1.2437 -0.1977 -0.1414
  380LEU     CA 4985   7.518   4.904   5.297  0.2615  0.7965  0.3139
  380LEU     HA 4986   7.558   4.994   5.341  1.3266  0.6626 -0.3069
  380LEU     CB 4987   7.379   4.931   5.235  0.1056 -0.5063  0.0363
  380LEU    HB1 4988   7.378   4.882   5.136 -0.4292  0.7964 -0.6407
  380LEU    HB2 4989   7.380   5.037   5.203  0.4326 -0.5268 -0.0304
  380LEU     CG 4990   7.253   4.899   5.318  0.0427  0.2715  0.2566
  380LEU     HG 4991   7.267   4.795   5.354 -0.2982 -0.0118 -0.3950
  380LEU    CD1 4992   7.215   4.998   5.430  0.2147  0.5861  0.0424
  380LEU   HD11 4993   7.122   4.968   5.483  0.0306 -0.9745 -1.0125
  380LEU   HD12 4994   7.192   5.098   5.388  0.0896  0.4057 -0.3318
  380LEU   HD13 4995   7.294   5.000   5.508 -1.0620 -1.1008  1.5695
  380LEU    CD2 4996   7.133   4.900   5.221  0.1518 -0.7196  0.0928
  380LEU   HD21 4997   7.148   4.983   5.149 -1.4633  0.6534  1.1979
  380LEU   HD22 4998   7.039   4.922   5.275 -0.2930 -1.1353 -0.4845
  380LEU   HD23 4999   7.110   4.813   5.157 -1.0267  0.2096 -0.8338
  380LEU      C 5000   7.513   4.794   5.397  0.4241  0.2954 -0.2124
  380LEU      O 5001   7.529   4.816   5.517  0.4829 -0.1632 -0.1335
  381PHE      N 5002   7.502   4.666   5.360  0.4213  0.1321  0.3231
  381PHE     HN 5003   7.475   4.641   5.267 -0.2919  0.5282  0.4127
  381PHE     CA 5004   7.504   4.553   5.447  0.0411 -0.1275  0.0070
  381PHE     HA 5005   7.433   4.575   5.525 -1.4879  1.0653 -1.5787
  381PHE     CB 5006   7.444   4.432   5.374 -0.1902  0.2162 -0.3797
  381PHE    HB1 5007   7.475   4.440   5.267  1.6369  0.8374  0.1168
  381PHE    HB2 5008   7.334   4.440   5.385 -0.1296  0.3598  0.1839
  381PHE     CG 5009   7.485   4.298   5.425 -0.1691  0.2671 -0.2621
  381PHE    CD1 5010   7.538   4.196   5.349  0.2838  0.2407  0.0783
  381PHE    HD1 5011   7.551   4.209   5.242 -1.1399 -0.5567 -0.2451
  381PHE    CE1 5012   7.564   4.072   5.401  0.0939  0.3022  0.3222
  381PHE    HE1 5013   7.583   3.986   5.338 -1.9623 -0.1907  0.2379
  381PHE     CZ 5014   7.539   4.044   5.534  0.1663  0.2737  0.3287
  381PHE     HZ 5015   7.573   3.944   5.558  0.5119  0.2110 -0.3539
  381PHE    CD2 5016   7.466   4.270   5.558 -0.2543  0.1441 -0.3005
  381PHE    HD2 5017   7.427   4.351   5.619 -0.5730 -0.2885  0.0881
  381PHE    CE2 5018   7.484   4.144   5.610 -0.4767  0.2138 -0.0455
  381PHE    HE2 5019   7.462   4.123   5.714 -0.8064 -2.4549 -0.4988
  381PHE      C 5020   7.633   4.544   5.523  0.1354 -0.8034 -0.2202
  381PHE      O 5021   7.631   4.538   5.645 -0.3154 -0.1345 -0.1842
  382GLY      N 5022   7.746   4.555   5.452  0.2631  0.2224  0.1213
  382GLY     HN 5023   7.731   4.554   5.353 -0.7702 -0.5191  0.2641
  382GLY     CA 5024   7.879   4.554   5.506  0.4114  0.1819 -0.2345
  382GLY    HA1 5025   7.954   4.561   5.428  0.5857 -0.5940 -0.1564
  382GLY    HA2 5026   7.894   4.464   5.563 -1.0897  0.1125  0.1381
  382GLY      C 5027   7.907   4.667   5.599 -0.8331 -0.0541  0.4756
  382GLY      O 5028   7.980   4.655   5.697 -0.3522 -0.4750  0.0819
  383ALA      N 5029   7.860   4.789   5.569 -0.8141  0.0088  0.6965
  383ALA     HN 5030   7.815   4.804   5.481  0.9335  1.8674 -0.0512
  383ALA     CA 5031   7.884   4.904   5.650  0.4813  0.1458  0.1654
  383ALA     HA 5032   7.989   4.901   5.677  0.6465 -1.4006 -0.4539
  383ALA     CB 5033   7.863   5.035   5.572  0.6455 -0.3832 -0.8052
  383ALA    HB1 5034   7.760   5.058   5.536  0.6224 -0.1740 -0.6114
  383ALA    HB2 5035   7.936   5.035   5.489  0.9720 -0.1713 -0.5262
  383ALA    HB3 5036   7.880   5.126   5.635 -1.7919 -0.6953  0.5397
  383ALA      C 5037   7.808   4.897   5.778 -0.1019 -0.6176 -0.2127
  383ALA      O 5038   7.855   4.952   5.877  0.0368  0.0744 -0.6505
  384MET      N 5039   7.688   4.836   5.786 -0.4857  0.0702 -0.5751
  384MET     HN 5040   7.644   4.802   5.703 -0.5414 -0.9785 -0.1465
  384MET     CA 5041   7.618   4.809   5.907 -0.3110 -0.0870 -0.5065
  384MET     HA 5042   7.617   4.893   5.975  0.0866 -0.8214  0.4613
  384MET     CB 5043   7.476   4.769   5.863 -0.3960 -0.6068  0.1978
  384MET    HB1 5044   7.416   4.726   5.946 -0.0713 -0.7549  0.3562
  384MET    HB2 5045   7.483   4.696   5.780 -0.3886 -0.8939  0.4480
  384MET     CG 5046   7.404   4.892   5.806  0.0343 -0.8224 -0.8616
  384MET    HG1 5047   7.439   4.906   5.702  0.2671 -0.3313 -0.7227
  384MET    HG2 5048   7.430   4.984   5.862 -0.3671 -0.7128 -0.8452
  384MET     SD 5049   7.225   4.857   5.817 -0.0018 -0.4091  0.0159
  384MET     CE 5050   7.201   4.763   5.664  0.7537 -0.6971  0.0640
  384MET    HE1 5051   7.254   4.665   5.659 -0.2984 -1.2810 -0.2005
  384MET    HE2 5052   7.244   4.821   5.580  1.0040 -1.3512 -0.2748
  384MET    HE3 5053   7.091   4.750   5.653  0.7680 -1.0163  0.2493
  384MET      C 5054   7.675   4.700   5.991 -0.1493  0.4180  0.0543
  384MET      O 5055   7.659   4.694   6.113  0.3852  0.4467  0.1284
  385LEU      N 5056   7.753   4.613   5.926  0.0498  0.4910  0.1923
  385LEU     HN 5057   7.756   4.621   5.827  0.7241 -0.2688  0.1298
  385LEU     CA 5058   7.824   4.507   5.991 -0.1928  0.6250  0.6881
  385LEU     HA 5059   7.759   4.462   6.065  0.5207 -0.3016  0.7951
  385LEU     CB 5060   7.867   4.392   5.898 -0.5329  0.7436  0.3734
  385LEU    HB1 5061   7.923   4.319   5.960 -0.3957 -0.0717 -0.6651
  385LEU    HB2 5062   7.941   4.422   5.821  0.1988  0.6382  1.0106
  385LEU     CG 5063   7.762   4.297   5.838  0.5051 -0.2341  0.0424
  385LEU     HG 5064   7.681   4.346   5.780  0.6021 -0.4713 -0.2979
  385LEU    CD1 5065   7.820   4.206   5.728  0.5437 -0.1696  0.0089
  385LEU   HD11 5066   7.752   4.123   5.699  0.2631 -0.0030  0.1890
  385LEU   HD12 5067   7.911   4.152   5.763  0.2914 -0.3427  0.4238
  385LEU   HD13 5068   7.849   4.269   5.642  1.2195  0.2415  0.5146
  385LEU    CD2 5069   7.686   4.229   5.953 -0.2304 -0.1316 -0.3686
  385LEU   HD21 5070   7.636   4.133   5.925  0.7293 -1.1299  1.0562
  385LEU   HD22 5071   7.616   4.304   5.994  0.4834  1.1992 -1.4256
  385LEU   HD23 5072   7.751   4.190   6.035 -1.6073 -0.5073  0.6138
  385LEU      C 5073   7.944   4.562   6.061  0.8919 -0.7100 -0.0197
  385LEU      O 5074   7.966   4.533   6.178 -0.0804  0.2006  0.4305
  386TYR      N 5075   8.025   4.648   5.997  0.1113  0.2249  0.1869
  386TYR     HN 5076   8.010   4.660   5.899  1.0134 -0.1582 -0.0212
  386TYR     CA 5077   8.132   4.730   6.046  0.2275  0.1472  0.0709
  386TYR     HA 5078   8.210   4.672   6.091  0.0668  0.0730  0.2588
  386TYR     CB 5079   8.190   4.801   5.922  0.2996 -0.3606 -0.1914
  386TYR    HB1 5080   8.116   4.870   5.875  0.5839  0.0384 -0.0622
  386TYR    HB2 5081   8.214   4.723   5.847  0.0861 -0.4405 -0.1819
  386TYR     CG 5082   8.313   4.884   5.932 -0.3806  0.6584  0.0188
  386TYR    CD1 5083   8.402   4.864   6.035 -0.8278  0.6991  0.4186
  386TYR    HD1 5084   8.381   4.787   6.107  0.4207  0.9141  1.0601
  386TYR    CE1 5085   8.524   4.928   6.039 -0.2495 -0.3342 -0.0051
  386TYR    HE1 5086   8.585   4.910   6.126 -1.6575  0.9408  1.3604
  386TYR     CZ 5087   8.556   5.021   5.943 -0.2394 -0.0524  0.2680
  386TYR     OH 5088   8.679   5.090   5.941 -0.2143 -0.1027 -0.0023
  386TYR     HH 5089   8.724   5.056   6.018  0.0543 -0.8136 -0.4497
  386TYR    CD2 5090   8.350   4.970   5.831  0.1879 -0.2383 -0.5620
  386TYR    HD2 5091   8.290   4.974   5.741 -0.1368  0.2387 -0.3296
  386TYR    CE2 5092   8.469   5.038   5.837  0.1926 -0.2800 -0.1266
  386TYR    HE2 5093   8.498   5.105   5.758 -1.0131 -0.4999 -0.7970
  386TYR      C 5094   8.090   4.825   6.153  0.1909  0.0929  0.1070
  386TYR      O 5095   8.135   4.813   6.267  0.1661  0.4424  0.1552
  387GLY      N 5096   7.985   4.906   6.128  0.4440  0.3052 -0.3031
  387GLY     HN 5097   7.953   4.911   6.034 -0.8115  0.7582  0.1128
  387GLY     CA 5098   7.920   4.991   6.223  0.1437 -0.1994 -0.0471
  387GLY    HA1 5099   7.833   5.030   6.173  0.6164  0.3211 -0.4941
  387GLY    HA2 5100   7.988   5.071   6.250  0.5578  0.0131 -1.5392
  387GLY      C 5101   7.884   4.931   6.355  0.3881  0.2919  0.2525
  387GLY      O 5102   7.932   4.971   6.460  0.2140  0.1163  0.4010
  388SER      N 5103   7.794   4.831   6.350 -0.3907  0.9813 -0.2905
  388SER     HN 5104   7.761   4.806   6.259  0.3197  2.3367 -0.9793
  388SER     CA 5105   7.754   4.757   6.466  0.5553 -0.1794 -0.6474
  388SER     HA 5106   7.702   4.824   6.533 -0.4219 -0.9372 -0.5941
  388SER     CB 5107   7.671   4.635   6.422 -0.4641  0.2299  0.0523
  388SER    HB1 5108   7.714   4.565   6.348 -1.5523 -0.2168 -0.2000
  388SER    HB2 5109   7.575   4.664   6.375 -0.7012 -0.3073  0.1906
  388SER     OG 5110   7.628   4.551   6.528  0.4846  0.1064  0.3617
  388SER    HG1 5111   7.560   4.603   6.573  0.2014  0.2886 -0.2646
  388SER      C 5112   7.867   4.703   6.545  0.3251  0.7133  0.3492
  388SER      O 5113   7.865   4.700   6.668 -0.3812 -0.4568  0.3447
  389PHE      N 5114   7.975   4.652   6.482  0.0592  0.3239  0.1969
  389PHE     HN 5115   7.977   4.643   6.383  0.4502  0.4846  0.1846
  389PHE     CA 5116   8.090   4.588   6.538  0.2053  0.4141  0.0094
  389PHE     HA 5117   8.059   4.512   6.609 -1.2436 -0.3501 -1.3121
  389PHE     CB 5118   8.162   4.516   6.423 -0.0021 -0.0341  0.1508
  389PHE    HB1 5119   8.191   4.594   6.349 -0.2286  0.3096  0.4183
  389PHE    HB2 5120   8.084   4.455   6.372 -0.5927  0.3992  0.5118
  389PHE     CG 5121   8.280   4.431   6.457 -0.1712 -0.5335 -0.4550
  389PHE    CD1 5122   8.404   4.453   6.402 -0.1301 -0.3646 -0.3017
  389PHE    HD1 5123   8.416   4.533   6.330  0.0650 -0.4411 -0.3569
  389PHE    CE1 5124   8.513   4.375   6.434  0.1252 -0.0519 -0.3829
  389PHE    HE1 5125   8.613   4.399   6.400  0.2370 -0.6525 -0.5010
  389PHE     CZ 5126   8.497   4.277   6.529  0.4826  0.0135 -0.2493
  389PHE     HZ 5127   8.573   4.217   6.576 -1.1703 -0.7728  1.7498
  389PHE    CD2 5128   8.269   4.336   6.555  0.3618 -0.0290  0.1174
  389PHE    HD2 5129   8.173   4.323   6.604  0.7965 -0.8430  0.8190
  389PHE    CE2 5130   8.375   4.255   6.589  0.8023  0.7732  0.7258
  389PHE    HE2 5131   8.362   4.174   6.659 -0.9310 -0.3043 -0.6725
  389PHE      C 5132   8.182   4.675   6.616  0.4083  0.1793  0.0406
  389PHE      O 5133   8.255   4.634   6.705  0.4975 -0.1845 -0.1977
  390PHE      N 5134   8.169   4.805   6.584 -0.8515  0.1159  0.1897
  390PHE     HN 5135   8.120   4.836   6.502  0.1962  0.2228 -0.4366
  390PHE     CA 5136   8.260   4.894   6.649 -0.3446 -0.0320 -0.3042
  390PHE     HA 5137   8.330   4.845   6.715  1.0865 -0.3046 -1.8688
  390PHE     CB 5138   8.347   4.974   6.549 -0.4852 -0.2734 -0.6244
  390PHE    HB1 5139   8.389   5.064   6.600 -0.9562 -0.5582  0.3212
  390PHE    HB2 5140   8.283   5.007   6.465 -0.2564  1.9670 -0.0491
  390PHE     CG 5141   8.469   4.897   6.514 -0.2897 -0.4566  0.3828
  390PHE    CD1 5142   8.570   4.874   6.605 -0.1113  0.3271  0.3991
  390PHE    HD1 5143   8.558   4.907   6.707 -1.3164 -2.2274  1.2657
  390PHE    CE1 5144   8.674   4.791   6.570 -0.6202 -0.0763 -0.2068
  390PHE    HE1 5145   8.751   4.772   6.643  0.0208  1.3693 -0.4481
  390PHE     CZ 5146   8.692   4.739   6.444  0.1776 -0.0015 -0.1333
  390PHE     HZ 5147   8.779   4.677   6.429  0.0038 -0.3902  0.4072
  390PHE    CD2 5148   8.487   4.850   6.386  0.0972 -0.0004  0.2657
  390PHE    HD2 5149   8.412   4.868   6.310  0.1968 -1.0312 -0.1149
  390PHE    CE2 5150   8.592   4.768   6.353 -0.0841 -0.1698  0.0976
  390PHE    HE2 5151   8.598   4.727   6.254  0.6741 -0.6568  0.3221
  390PHE      C 5152   8.197   4.996   6.738  0.3918  0.2431 -0.0799
  390PHE      O 5153   8.261   5.045   6.831  0.2452  0.3867 -0.0547
  391MET      N 5154   8.071   5.038   6.718  0.2786 -0.0333  0.0518
  391MET     HN 5155   8.019   5.012   6.637 -0.5391  0.8816  0.2441
  391MET     CA 5156   8.017   5.154   6.782 -0.0539  0.0746 -0.4162
  391MET     HA 5157   8.084   5.239   6.776  0.5106 -0.3238  0.0422
  391MET     CB 5158   7.884   5.209   6.729 -0.1259  0.6091  0.2889
  391MET    HB1 5159   7.835   5.278   6.801 -0.0568 -0.7179  1.7106
  391MET    HB2 5160   7.816   5.121   6.721  0.1560  0.4002  0.1645
  391MET     CG 5161   7.882   5.258   6.584 -0.5662  0.4368  0.2332
  391MET    HG1 5162   7.950   5.205   6.513 -0.7283  0.4648  0.0571
  391MET    HG2 5163   7.925   5.360   6.592  0.5517 -0.0515  0.9226
  391MET     SD 5164   7.725   5.260   6.492 -0.3462  0.1972 -0.1580
  391MET     CE 5165   7.649   5.389   6.595  0.0387 -0.1282  0.5561
  391MET    HE1 5166   7.665   5.380   6.704 -0.7659  1.0996  0.8165
  391MET    HE2 5167   7.538   5.388   6.586  0.0990  0.1244 -0.5649
  391MET    HE3 5168   7.684   5.490   6.563 -1.6066  0.0884 -0.9619
  391MET      C 5169   7.990   5.126   6.926  0.1057  0.6519 -0.2690
  391MET      O 5170   7.916   5.036   6.965  0.1691  0.8538  0.3383
  392HSD      N 5171   8.049   5.212   7.010  0.4951  0.1102  0.0210
  392HSD     HN 5172   8.108   5.288   6.982  0.1859  0.5219  0.4468
  392HSD     CA 5173   8.029   5.211   7.152 -0.2646  0.3375 -0.0776
  392HSD     HA 5174   7.927   5.188   7.178 -0.5007 -0.4348 -1.4379
  392HSD     CB 5175   8.122   5.108   7.217  0.3094  0.8190 -0.1272
  392HSD    HB1 5176   8.224   5.122   7.176  0.3595  0.4251 -0.1469
  392HSD    HB2 5177   8.092   5.005   7.188 -0.1042  0.4217  1.4834
  392HSD    ND1 5178   8.013   5.082   7.448  0.2298 -0.3243 -0.0678
  392HSD    HD1 5179   7.916   5.086   7.423  0.1368 -0.2281  0.3015
  392HSD     CG 5180   8.124   5.092   7.366  0.1086 -0.2727 -0.2267
  392HSD    CE1 5181   8.052   5.073   7.578 -0.0076 -0.0825  0.0196
  392HSD    HE1 5182   7.994   5.060   7.669  0.8083 -0.3296  0.5204
  392HSD    NE2 5183   8.183   5.079   7.585 -0.0204  0.2792 -0.0292
  392HSD    CD2 5184   8.228   5.095   7.455  0.0131 -0.4254 -0.1105
  392HSD    HD2 5185   8.334   5.095   7.433 -0.1088 -1.0215 -0.7573
  392HSD      C 5186   8.062   5.347   7.202 -0.2255  0.3541 -0.1490
  392HSD      O 5187   8.144   5.418   7.144  0.1719 -0.2088 -0.3059
  393ARG      N 5188   8.008   5.377   7.321  0.0541  0.3829 -0.0269
  393ARG     HN 5189   7.936   5.320   7.361  0.3392 -0.2681 -0.4111
  393ARG     CA 5190   8.039   5.495   7.395  0.7212  0.0586  0.2371
  393ARG     HA 5191   8.004   5.579   7.336  0.5050 -0.0629  0.1871
  393ARG     CB 5192   7.968   5.483   7.531 -0.0853  0.4323 -0.1368
  393ARG    HB1 5193   8.006   5.559   7.602  0.7296 -1.4306  1.6203
  393ARG    HB2 5194   7.989   5.388   7.583 -0.5900  0.6931  0.5841
  393ARG     CG 5195   7.816   5.489   7.508 -0.1823 -0.5123  0.1739
  393ARG    HG1 5196   7.784   5.408   7.438  0.5077 -0.6563  0.0075
  393ARG    HG2 5197   7.789   5.580   7.451  0.5942 -0.9481 -0.9765
  393ARG     CD 5198   7.729   5.468   7.631 -0.3747  0.1590  0.1594
  393ARG    HD1 5199   7.620   5.463   7.610 -0.4220 -0.8477  0.5192
  393ARG    HD2 5200   7.731   5.559   7.695 -0.3281  0.1966  0.1063
  393ARG     NE 5201   7.768   5.342   7.700 -0.5072 -0.0184 -0.0891
  393ARG     HE 5202   7.777   5.258   7.646 -0.2454 -0.1257  0.1160
  393ARG     CZ 5203   7.785   5.331   7.835 -0.4908 -0.0083 -0.0903
  393ARG    NH1 5204   7.814   5.438   7.914 -0.5177 -0.2588  0.2607
  393ARG   HH11 5205   7.845   5.520   7.865 -1.9550  0.4609  0.4680
  393ARG   HH12 5206   7.856   5.415   8.002 -0.5176 -0.4391  0.2148
  393ARG    NH2 5207   7.802   5.205   7.884  1.0709  0.2595  0.1491
  393ARG   HH21 5208   7.798   5.125   7.825  0.1423  0.7098 -0.4521
  393ARG   HH22 5209   7.811   5.195   7.983 -0.2523 -0.2497  0.2626
  393ARG      C 5210   8.185   5.511   7.420  0.5604  0.2737  1.1343
  393ARG      O 5211   8.257   5.411   7.432  0.3560  0.0406  0.5545
  394GLY      N 5212   8.230   5.637   7.424  0.0627  0.5444 -0.4329
  394GLY     HN 5213   8.164   5.712   7.420 -1.1112 -0.3697  0.2906
  394GLY     CA 5214   8.371   5.658   7.421  0.1408  0.3344  0.7454
  394GLY    HA1 5215   8.419   5.582   7.480 -0.4531 -0.6025  0.0789
  394GLY    HA2 5216   8.390   5.756   7.461 -0.8085  1.1598 -0.6280
  394GLY      C 5217   8.442   5.654   7.289 -0.3635 -0.5953  0.4859
  394GLY      O 5218   8.564   5.659   7.288 -0.3834 -0.0272  0.1473
  395VAL      N 5219   8.365   5.664   7.179 -0.0100 -0.1352  0.2740
  395VAL     HN 5220   8.266   5.674   7.193 -0.2047 -0.6596 -0.5748
  395VAL     CA 5221   8.390   5.650   7.039  0.0229  0.4827  0.2126
  395VAL     HA 5222   8.400   5.545   7.016  0.7828  0.5794  0.0217
  395VAL     CB 5223   8.267   5.676   6.958 -0.0729 -0.6179 -0.0312
  395VAL     HB 5224   8.183   5.612   6.992  0.1962 -0.8203  0.2570
  395VAL    CG1 5225   8.225   5.824   6.959 -0.5659 -0.7515 -0.4103
  395VAL   HG11 5226   8.125   5.840   6.913 -0.5329  0.8153 -0.0634
  395VAL   HG12 5227   8.307   5.889   6.921 -0.5354 -0.8947 -0.5933
  395VAL   HG13 5228   8.204   5.853   7.064 -1.0707 -0.5763 -0.5557
  395VAL    CG2 5229   8.279   5.622   6.815 -0.0755 -0.3712 -0.1265
  395VAL   HG21 5230   8.190   5.632   6.749 -0.1281 -0.3304 -0.0475
  395VAL   HG22 5231   8.298   5.512   6.825 -0.1921 -0.3933 -0.1554
  395VAL   HG23 5232   8.362   5.670   6.757 -0.1523 -0.3228 -0.1960
  395VAL      C 5233   8.512   5.721   6.990 -0.1505  0.5637 -0.1064
  395VAL      O 5234   8.535   5.841   6.993  0.4294  0.4590  0.0208
  396PRO      N 5235   8.600   5.650   6.925 -0.4024 -0.0331  0.1837
  396PRO     CD 5236   8.644   5.517   6.964  0.4268  0.1356 -0.1403
  396PRO    HD1 5237   8.577   5.439   6.922 -0.0647  0.2498  0.4220
  396PRO    HD2 5238   8.648   5.522   7.074 -1.0629  0.0559 -0.0450
  396PRO     CA 5239   8.688   5.708   6.827 -0.2642  0.0569  0.3614
  396PRO     HA 5240   8.732   5.796   6.871 -1.1788  0.3657  0.7045
  396PRO     CB 5241   8.793   5.601   6.797 -0.4494  0.1515 -0.6678
  396PRO    HB1 5242   8.894   5.647   6.797 -0.1036 -0.4746  0.9188
  396PRO    HB2 5243   8.770   5.542   6.705 -0.4286  0.6609 -1.0072
  396PRO     CG 5244   8.790   5.505   6.917  0.3697  0.4445 -0.4007
  396PRO    HG1 5245   8.807   5.398   6.892  0.2217  0.3689 -0.1829
  396PRO    HG2 5246   8.867   5.536   6.991  1.4250  0.6492 -1.5201
  396PRO      C 5247   8.615   5.754   6.706  0.2432  0.2144  0.1111
  396PRO      O 5248   8.572   5.671   6.625  0.0877  0.1894  0.2196
  397TYR      N 5249   8.592   5.885   6.692 -0.0337  0.1447 -0.0898
  397TYR     HN 5250   8.624   5.946   6.764  0.8208 -1.2700  0.8050
  397TYR     CA 5251   8.500   5.933   6.594 -0.2113 -0.7795 -0.3961
  397TYR     HA 5252   8.407   5.880   6.608 -0.8307 -0.0732 -1.4595
  397TYR     CB 5253   8.468   6.079   6.634 -0.3918 -0.8570 -0.2574
  397TYR    HB1 5254   8.566   6.129   6.652 -0.6395 -0.3765 -0.2300
  397TYR    HB2 5255   8.418   6.081   6.733 -0.2940 -0.0469 -0.2149
  397TYR     CG 5256   8.383   6.151   6.535  0.0114 -0.1382 -0.0871
  397TYR    CD1 5257   8.247   6.151   6.551 -0.0178 -0.6240 -0.3361
  397TYR    HD1 5258   8.200   6.089   6.626  0.7190 -1.2725 -0.3923
  397TYR    CE1 5259   8.174   6.236   6.472  0.1400 -0.0558  0.1153
  397TYR    HE1 5260   8.067   6.245   6.484  0.0208  0.7227 -1.1319
  397TYR     CZ 5261   8.234   6.316   6.378  0.2275  0.3534  0.5171
  397TYR     OH 5262   8.152   6.396   6.296  0.1419 -0.0495  0.2055
  397TYR     HH 5263   8.074   6.425   6.344  0.1553 -1.2064  1.0029
  397TYR    CD2 5264   8.444   6.223   6.435  0.2484 -0.5885 -0.2684
  397TYR    HD2 5265   8.550   6.223   6.415  0.1528 -0.5612 -0.8173
  397TYR    CE2 5266   8.370   6.307   6.356  0.1191 -0.3702  0.0850
  397TYR    HE2 5267   8.412   6.381   6.289  0.1490 -0.3064  0.1746
  397TYR      C 5268   8.534   5.914   6.450  0.5942 -0.1202 -0.3066
  397TYR      O 5269   8.449   5.864   6.376 -0.3079  0.5084  0.2636
  398PHE      N 5270   8.656   5.938   6.399  0.2721  0.5947 -0.7836
  398PHE     HN 5271   8.727   5.962   6.465  0.0687 -1.5258  0.3829
  398PHE     CA 5272   8.693   5.899   6.266  0.1318 -0.3053 -0.5746
  398PHE     HA 5273   8.615   5.945   6.207  0.0995  0.4869  0.0540
  398PHE     CB 5274   8.807   5.988   6.213 -0.1242  0.2983 -0.1444
  398PHE    HB1 5275   8.885   6.006   6.291  0.0573  0.1001 -0.2752
  398PHE    HB2 5276   8.772   6.091   6.193 -0.6887  0.1467  0.0450
  398PHE     CG 5277   8.885   5.925   6.102 -0.3186  0.0107 -0.1219
  398PHE    CD1 5278   8.835   5.930   5.974  0.6780  0.5841 -0.5114
  398PHE    HD1 5279   8.740   5.978   5.956  0.6849  0.9100  0.2515
  398PHE    CE1 5280   8.904   5.871   5.871  0.0872  0.1200 -0.6539
  398PHE    HE1 5281   8.880   5.863   5.766 -0.2038 -1.2406 -0.5310
  398PHE     CZ 5282   9.019   5.802   5.903 -0.6046 -0.7408  0.0858
  398PHE     HZ 5283   9.073   5.752   5.824 -0.0888  0.7753 -0.6063
  398PHE    CD2 5284   9.010   5.873   6.127 -0.0270  0.5707 -0.3689
  398PHE    HD2 5285   9.055   5.875   6.225  2.1980  0.4585 -1.2812
  398PHE    CE2 5286   9.080   5.811   6.026  0.0949  0.6286 -0.3203
  398PHE    HE2 5287   9.179   5.769   6.030  0.2498  1.0325  0.7276
  398PHE      C 5288   8.681   5.755   6.232 -0.2749 -0.4293  0.0344
  398PHE      O 5289   8.616   5.724   6.132 -0.2161  0.4916 -0.3108
  399PRO      N 5290   8.738   5.669   6.311  0.2028 -0.2228 -0.0704
  399PRO     CD 5291   8.846   5.705   6.402  0.4842  0.6295 -0.7220
  399PRO    HD1 5292   8.807   5.697   6.505  1.0999  0.9477 -0.4537
  399PRO    HD2 5293   8.911   5.795   6.390  0.9049  0.4488  0.1196
  399PRO     CA 5294   8.733   5.528   6.282 -0.3028 -0.2114 -0.0653
  399PRO     HA 5295   8.754   5.514   6.177  0.9138  0.1748  0.0944
  399PRO     CB 5296   8.850   5.471   6.362  0.4140  0.3458 -0.6781
  399PRO    HB1 5297   8.884   5.376   6.315 -0.4467  0.0034 -0.6660
  399PRO    HB2 5298   8.811   5.456   6.465 -0.6897  1.4876 -0.8825
  399PRO     CG 5299   8.945   5.590   6.377  0.4137  0.2041  0.7738
  399PRO    HG1 5300   9.016   5.571   6.460  0.8064 -0.6525  0.2629
  399PRO    HG2 5301   9.007   5.601   6.285  0.0376  0.0840  0.5007
  399PRO      C 5302   8.603   5.458   6.303 -0.0045 -0.7168  0.1590
  399PRO      O 5303   8.572   5.384   6.210 -0.0413  0.3378 -0.7111
  400ASN      N 5304   8.530   5.486   6.413  0.3528  0.2173  0.1806
  400ASN     HN 5305   8.559   5.555   6.479 -0.3293 -0.3079  1.0655
  400ASN     CA 5306   8.422   5.403   6.455  0.4593 -0.0195 -0.0016
  400ASN     HA 5307   8.428   5.310   6.401  1.5611 -0.0150  0.0708
  400ASN     CB 5308   8.424   5.373   6.606 -0.3378 -0.3761 -0.0504
  400ASN    HB1 5309   8.328   5.327   6.638 -0.4485  0.0818  0.3083
  400ASN    HB2 5310   8.446   5.465   6.664  0.2098 -0.0965 -0.6788
  400ASN     CG 5311   8.538   5.279   6.642 -0.2495 -0.3074 -0.1474
  400ASN    OD1 5312   8.622   5.235   6.565  0.1614  0.7182 -0.3177
  400ASN    ND2 5313   8.532   5.239   6.772 -0.1094  0.6876  0.1876
  400ASN   HD21 5314   8.471   5.276   6.842 -0.2492  0.8511 -0.0211
  400ASN   HD22 5315   8.586   5.162   6.806  0.1145  0.4566 -0.6478
  400ASN      C 5316   8.294   5.468   6.415  0.4027  0.0738  0.3265
  400ASN      O 5317   8.193   5.400   6.435  0.2696  0.1151 -0.1752
  401LEU      N 5318   8.285   5.592   6.362  0.3244  0.2744  0.7919
  401LEU     HN 5319   8.372   5.640   6.349 -0.0301  0.6850 -0.2970
  401LEU     CA 5320   8.164   5.655   6.321  0.3611 -0.1104  0.0531
  401LEU     HA 5321   8.084   5.582   6.309 -0.0491  0.0655  1.3638
  401LEU     CB 5322   8.111   5.762   6.418  0.2806  0.0891 -0.2042
  401LEU    HB1 5323   8.178   5.849   6.432 -0.2546  0.4022  0.5760
  401LEU    HB2 5324   8.107   5.720   6.521  0.6507  0.9846  0.2008
  401LEU     CG 5325   7.969   5.813   6.392  0.3555  0.3694 -0.0783
  401LEU     HG 5326   7.961   5.822   6.282  0.8465 -0.5166 -0.2010
  401LEU    CD1 5327   7.874   5.701   6.440  0.4808  0.4165  0.2848
  401LEU   HD11 5328   7.778   5.752   6.463 -0.2361 -0.8159  0.1410
  401LEU   HD12 5329   7.893   5.650   6.537 -1.6993  0.1868  0.6933
  401LEU   HD13 5330   7.871   5.622   6.362 -0.4787  0.3701  0.3474
  401LEU    CD2 5331   7.937   5.949   6.456 -0.0841  0.4261 -0.4021
  401LEU   HD21 5332   7.847   6.002   6.418 -0.6216  1.1880  1.6474
  401LEU   HD22 5333   8.026   6.014   6.446  0.2773  0.1790  0.8553
  401LEU   HD23 5334   7.931   5.936   6.567  0.6152 -1.5434 -0.5242
  401LEU      C 5335   8.179   5.698   6.179 -0.6096  0.3569  0.0731
  401LEU      O 5336   8.116   5.633   6.095  0.1148 -0.6866  0.2915
  402VAL      N 5337   8.270   5.788   6.139  0.1543 -0.6686 -0.6074
  402VAL     HN 5338   8.343   5.816   6.200  0.0608 -0.6864 -0.4841
  402VAL     CA 5339   8.275   5.855   6.012 -0.1711 -0.1807 -0.3710
  402VAL     HA 5340   8.177   5.897   5.994 -1.0143 -0.6625  2.2379
  402VAL     CB 5341   8.371   5.969   6.023  0.3696 -0.6711  0.1854
  402VAL     HB 5342   8.467   5.932   6.064  0.4814  0.1259  0.6908
  402VAL    CG1 5343   8.385   6.041   5.888  0.2044 -0.4722  0.2716
  402VAL   HG11 5344   8.431   6.142   5.887 -0.9148  0.0640  0.2410
  402VAL   HG12 5345   8.281   6.050   5.850  0.4172  0.7848 -0.1171
  402VAL   HG13 5346   8.439   5.977   5.815  0.0003  0.9369 -1.2577
  402VAL    CG2 5347   8.312   6.073   6.120 -0.4166 -0.6564 -0.2939
  402VAL   HG21 5348   8.364   6.171   6.119 -2.6248  0.6932  0.8709
  402VAL   HG22 5349   8.308   6.030   6.222 -0.6643 -0.4912 -0.2314
  402VAL   HG23 5350   8.211   6.103   6.085 -0.4160 -0.1852  0.0841
  402VAL      C 5351   8.295   5.765   5.896  0.2627  0.4002 -0.7603
  402VAL      O 5352   8.216   5.764   5.801 -0.3154 -0.0079 -0.2945
  403MET      N 5353   8.396   5.676   5.901  0.0063  0.1316 -0.1284
  403MET     HN 5354   8.465   5.673   5.973  0.4785  0.3185 -0.5613
  403MET     CA 5355   8.413   5.578   5.798 -0.4009  0.4951 -0.5476
  403MET     HA 5356   8.414   5.629   5.703  1.1899 -0.6623 -1.2526
  403MET     CB 5357   8.555   5.519   5.802 -0.3947  0.5028 -0.8226
  403MET    HB1 5358   8.566   5.433   5.734 -0.4135 -0.3808  0.2308
  403MET    HB2 5359   8.583   5.485   5.904  0.1029  1.4988 -0.6016
  403MET     CG 5360   8.676   5.609   5.774 -0.1847  0.5634  0.1866
  403MET    HG1 5361   8.768   5.550   5.792 -0.4927  0.1890  0.5550
  403MET    HG2 5362   8.691   5.696   5.840  0.3491  0.3350  0.3721
  403MET     SD 5363   8.692   5.645   5.596 -0.2200 -0.0801  0.0495
  403MET     CE 5364   8.625   5.814   5.601 -0.5222 -0.1941 -0.0816
  403MET    HE1 5365   8.525   5.805   5.648 -0.5502  0.2573 -0.0487
  403MET    HE2 5366   8.604   5.855   5.500  0.3808 -0.0684 -0.2403
  403MET    HE3 5367   8.695   5.886   5.650  0.3594 -0.2385 -1.1860
  403MET      C 5368   8.311   5.473   5.771  0.1925 -0.2322 -0.0274
  403MET      O 5369   8.291   5.445   5.653  0.2100 -0.1722 -0.0408
  404PRO      N 5370   8.240   5.429   5.871 -0.0900  0.2219 -0.0278
  404PRO     CD 5371   8.308   5.397   5.996 -0.0773 -0.2733 -0.1626
  404PRO    HD1 5372   8.303   5.485   6.064 -0.1909 -0.2165 -0.2454
  404PRO    HD2 5373   8.412   5.365   5.974  0.3939  1.5093 -0.9274
  404PRO     CA 5374   8.136   5.333   5.850  0.4522 -0.3496 -0.1409
  404PRO     HA 5375   8.175   5.258   5.782  0.5902 -0.2402 -0.1818
  404PRO     CB 5376   8.101   5.280   5.989 -0.8263  0.5029 -0.1071
  404PRO    HB1 5377   8.046   5.184   5.993 -0.0921  0.0317 -0.7046
  404PRO    HB2 5378   8.039   5.358   6.038 -1.7235  0.0575 -0.4896
  404PRO     CG 5379   8.234   5.282   6.066 -0.3906 -0.4704 -0.8030
  404PRO    HG1 5380   8.226   5.303   6.175  1.0433  1.1051 -0.9195
  404PRO    HG2 5381   8.293   5.188   6.065 -0.0887 -0.2950 -0.3289
  404PRO      C 5382   8.014   5.398   5.796  0.5389 -0.0384  0.0434
  404PRO      O 5383   7.943   5.334   5.718  0.3133 -0.2952  0.4584
  405ILE      N 5384   7.988   5.526   5.830  0.1191 -0.1641  0.2003
  405ILE     HN 5385   8.053   5.561   5.896 -0.6349  0.7050  0.5253
  405ILE     CA 5386   7.888   5.612   5.773  0.2677 -0.2311 -0.1694
  405ILE     HA 5387   7.794   5.562   5.790  0.7138 -0.6787  1.3171
  405ILE     CB 5388   7.884   5.731   5.865  0.3768 -0.1310 -0.2937
  405ILE     HB 5389   7.985   5.775   5.878 -0.0164  0.9679 -0.7233
  405ILE    CG2 5390   7.797   5.845   5.808  0.2557 -0.2076 -0.2641
  405ILE   HG21 5391   7.835   5.887   5.713 -1.1315  1.4618 -0.1721
  405ILE   HG22 5392   7.804   5.931   5.878  0.6825 -1.2691  1.1010
  405ILE   HG23 5393   7.691   5.815   5.797  0.5106 -1.1306 -0.3928
  405ILE    CG1 5394   7.836   5.696   6.006 -0.0507 -0.3152 -0.4798
  405ILE   HG11 5395   7.863   5.774   6.080  0.1396 -0.4385 -0.4164
  405ILE   HG12 5396   7.892   5.609   6.048  0.2723 -0.2282 -0.7310
  405ILE     CD 5397   7.686   5.673   6.023 -0.1129  0.3647 -0.0111
  405ILE    HD1 5398   7.628   5.626   5.940  0.5078 -0.6644  0.1011
  405ILE    HD2 5399   7.645   5.775   6.038 -0.8976  0.0398  0.1891
  405ILE    HD3 5400   7.665   5.610   6.112  0.4246  0.3131  0.0806
  405ILE      C 5401   7.900   5.642   5.628 -0.0341  0.1641 -0.1168
  405ILE      O 5402   7.804   5.640   5.551 -0.0101  0.2169 -0.1496
  406VAL      N 5403   8.026   5.670   5.588  0.1194 -0.5052 -0.1313
  406VAL     HN 5404   8.096   5.681   5.657 -0.1179  0.4662 -0.0207
  406VAL     CA 5405   8.071   5.696   5.455 -0.4582  0.5827 -0.1347
  406VAL     HA 5406   8.012   5.775   5.410 -0.2162  0.2355 -1.1122
  406VAL     CB 5407   8.215   5.739   5.461 -0.1083 -0.5195 -0.3072
  406VAL     HB 5408   8.275   5.672   5.526  0.3588 -1.2397 -1.4241
  406VAL    CG1 5409   8.287   5.735   5.326  0.2163 -0.4361 -0.1376
  406VAL   HG11 5410   8.372   5.807   5.326  0.1107 -0.3101  0.1809
  406VAL   HG12 5411   8.216   5.747   5.242 -0.1774  0.0743  0.2559
  406VAL   HG13 5412   8.328   5.632   5.313  0.2004 -0.4133 -0.3804
  406VAL    CG2 5413   8.229   5.884   5.509  0.8670 -0.2547 -1.3331
  406VAL   HG21 5414   8.204   5.956   5.428  0.1805  0.4156 -0.5619
  406VAL   HG22 5415   8.333   5.911   5.539  0.6150  0.8983 -1.4086
  406VAL   HG23 5416   8.161   5.910   5.592  0.6954 -0.2303 -1.4808
  406VAL      C 5417   8.054   5.577   5.367 -0.4285  0.3699  0.1425
  406VAL      O 5418   7.996   5.582   5.258 -0.1506 -0.0252 -0.0272
  407VAL      N 5419   8.100   5.461   5.416 -0.6651  0.2467  0.0807
  407VAL     HN 5420   8.154   5.455   5.500 -1.0155  1.7378  0.4643
  407VAL     CA 5421   8.095   5.343   5.335  0.3137 -0.0935  0.4820
  407VAL     HA 5422   8.125   5.364   5.233 -0.6487 -1.2396 -0.0879
  407VAL     CB 5423   8.188   5.239   5.391 -0.1435 -0.3696  0.7491
  407VAL     HB 5424   8.158   5.234   5.498  0.4330  0.8738  1.0137
  407VAL    CG1 5425   8.178   5.098   5.333  0.0900 -0.0267 -0.1589
  407VAL   HG11 5426   8.241   5.025   5.388 -0.8627 -0.3481  0.5592
  407VAL   HG12 5427   8.210   5.095   5.226  1.4979 -0.2987  0.2172
  407VAL   HG13 5428   8.080   5.048   5.322 -0.0633  0.2341  0.0216
  407VAL    CG2 5429   8.336   5.282   5.393 -0.2929  0.2453 -0.1259
  407VAL   HG21 5430   8.342   5.388   5.427 -1.0847  0.3540 -0.2834
  407VAL   HG22 5431   8.384   5.265   5.294 -0.9061 -0.8120 -0.2636
  407VAL   HG23 5432   8.397   5.221   5.464 -0.2162 -0.8080 -1.0401
  407VAL      C 5433   7.953   5.302   5.316  0.4761 -0.2483 -0.5239
  407VAL      O 5434   7.910   5.264   5.207  0.0538  0.0169 -0.4565
  408GLY      N 5435   7.872   5.324   5.421  0.3567  0.2199 -0.7096
  408GLY     HN 5436   7.908   5.361   5.506 -2.2051  0.9952  0.2233
  408GLY     CA 5437   7.731   5.306   5.407  0.2951 -0.0568  0.1689
  408GLY    HA1 5438   7.689   5.320   5.506  0.1582  0.7204  0.0168
  408GLY    HA2 5439   7.703   5.208   5.371 -1.1127  0.2714  0.2327
  408GLY      C 5440   7.668   5.407   5.317 -0.2105  0.1144  0.6960
  408GLY      O 5441   7.586   5.364   5.236  0.5221 -0.2563  0.1323
  409GLY      N 5442   7.690   5.539   5.324  0.6242  0.0518 -0.3197
  409GLY     HN 5443   7.752   5.570   5.396  0.7233 -0.2347 -0.2814
  409GLY     CA 5444   7.632   5.640   5.240  0.0836 -0.0086 -0.0257
  409GLY    HA1 5445   7.680   5.734   5.263 -0.8387  0.5221 -0.1739
  409GLY    HA2 5446   7.526   5.654   5.256 -0.2816  0.1502 -2.1081
  409GLY      C 5447   7.638   5.616   5.093  0.4001  0.3123 -0.0684
  409GLY      O 5448   7.543   5.644   5.019  0.1683 -0.0136  0.0989
  410ILE      N 5449   7.758   5.575   5.051  0.2980 -0.2741  0.1933
  410ILE     HN 5450   7.832   5.558   5.116 -0.5574 -1.5228  0.9127
  410ILE     CA 5451   7.786   5.533   4.917  0.0479  0.1466  0.0070
  410ILE     HA 5452   7.744   5.605   4.848  0.5006 -0.3801 -0.8560
  410ILE     CB 5453   7.935   5.515   4.906  0.0397  0.0381  0.0873
  410ILE     HB 5454   7.982   5.453   4.985  0.4681  0.8448  0.4922
  410ILE    CG2 5455   7.969   5.444   4.774 -0.3952  0.4510 -0.2537
  410ILE   HG21 5456   7.922   5.493   4.686 -0.0373  1.4082  0.0626
  410ILE   HG22 5457   7.943   5.337   4.780  0.1761  0.2750 -0.6957
  410ILE   HG23 5458   8.080   5.438   4.764 -0.3713 -1.3785  0.4950
  410ILE    CG1 5459   8.021   5.642   4.906  0.4289 -0.2237  0.2039
  410ILE   HG11 5460   7.976   5.709   4.983  0.3537  0.2316 -0.2309
  410ILE   HG12 5461   8.026   5.705   4.815  1.8489  0.6936  0.8472
  410ILE     CD 5462   8.164   5.621   4.957  0.9337  0.1638 -0.9683
  410ILE    HD1 5463   8.167   5.547   5.041  0.5913  0.0870 -1.0192
  410ILE    HD2 5464   8.190   5.724   4.987  1.0080  0.2587 -1.3572
  410ILE    HD3 5465   8.237   5.595   4.878  1.2035  0.1378 -0.7157
  410ILE      C 5466   7.710   5.411   4.879 -0.0966  0.2388  0.0023
  410ILE      O 5467   7.641   5.412   4.777  0.1755  0.2332 -0.1862
  411GLY      N 5468   7.706   5.306   4.963 -0.6500  0.2255 -0.0386
  411GLY     HN 5469   7.760   5.317   5.046 -0.0985 -0.0246 -0.3591
  411GLY     CA 5470   7.624   5.190   4.944 -0.0118 -0.3458  0.6249
  411GLY    HA1 5471   7.630   5.130   5.034  1.4324  0.0177  0.8261
  411GLY    HA2 5472   7.656   5.142   4.853 -0.5280  0.3919  0.0330
  411GLY      C 5473   7.480   5.216   4.921  0.0101 -0.3381  0.5043
  411GLY      O 5474   7.413   5.170   4.829  0.2915  0.0706  0.0856
  412ILE      N 5475   7.415   5.301   5.004  0.1486  0.4047 -0.1272
  412ILE     HN 5476   7.474   5.341   5.073  0.6832  0.3959 -0.5629
  412ILE     CA 5477   7.280   5.347   4.999 -0.1212 -0.3351  0.1921
  412ILE     HA 5478   7.216   5.260   4.995 -1.3100  0.5155 -0.4927
  412ILE     CB 5479   7.234   5.438   5.108 -0.2026 -0.2357  0.0731
  412ILE     HB 5480   7.299   5.528   5.117 -0.4171 -0.1629  1.1679
  412ILE    CG2 5481   7.099   5.506   5.080 -0.5552 -0.9236  0.0868
  412ILE   HG21 5482   7.062   5.546   5.177  0.0894 -0.2478  0.0700
  412ILE   HG22 5483   7.027   5.431   5.040 -0.8801 -0.3071 -0.5369
  412ILE   HG23 5484   7.114   5.598   5.020 -0.0921 -0.8347  0.3314
  412ILE    CG1 5485   7.252   5.362   5.241  0.2872 -0.1338  0.0709
  412ILE   HG11 5486   7.354   5.320   5.253  0.1349 -0.6737 -0.4010
  412ILE   HG12 5487   7.188   5.273   5.222 -0.3540 -0.1625  1.9804
  412ILE     CD 5488   7.230   5.425   5.378  0.1983  0.1285 -0.0624
  412ILE    HD1 5489   7.268   5.362   5.462  1.0408  1.4272  0.6008
  412ILE    HD2 5490   7.120   5.440   5.390  0.0971  0.4544 -1.1643
  412ILE    HD3 5491   7.280   5.524   5.378  0.5950 -0.0671 -0.6498
  412ILE      C 5492   7.260   5.409   4.865  0.3023 -0.1421  0.2182
  412ILE      O 5493   7.171   5.373   4.787  0.2197 -0.2436  0.3610
  413GLY      N 5494   7.347   5.508   4.837  0.2734 -0.0872  0.3276
  413GLY     HN 5495   7.423   5.533   4.896  1.0481  0.8703 -0.9736
  413GLY     CA 5496   7.330   5.588   4.719 -0.7566 -0.4094  0.2318
  413GLY    HA1 5497   7.398   5.672   4.727 -1.3213  0.0351  0.5027
  413GLY    HA2 5498   7.230   5.626   4.730 -0.2153  0.8243  1.6779
  413GLY      C 5499   7.354   5.516   4.591 -0.3895 -0.5579  0.3802
  413GLY      O 5500   7.281   5.549   4.497  0.0842  0.0759  0.2210
  414MET      N 5501   7.442   5.414   4.589  0.3153  0.0396 -0.0597
  414MET     HN 5502   7.492   5.389   4.672  0.7374  0.5452 -0.1527
  414MET     CA 5503   7.453   5.317   4.485  0.0250  0.1505 -0.1949
  414MET     HA 5504   7.481   5.360   4.390 -0.3150 -0.9223 -0.8213
  414MET     CB 5505   7.555   5.208   4.523 -0.5840 -0.4237 -0.1675
  414MET    HB1 5506   7.533   5.160   4.620  1.4748  0.6445  0.9635
  414MET    HB2 5507   7.646   5.266   4.549 -0.4494  0.1380 -1.6533
  414MET     CG 5508   7.592   5.122   4.402  0.2181  0.0583 -0.2786
  414MET    HG1 5509   7.614   5.184   4.312  0.5286 -1.3495 -1.2378
  414MET    HG2 5510   7.504   5.060   4.375  0.4909  0.0889 -1.3355
  414MET     SD 5511   7.729   5.004   4.416  0.2529  0.0957 -0.3026
  414MET     CE 5512   7.874   5.108   4.381  0.0583  0.4786  0.0107
  414MET    HE1 5513   7.965   5.049   4.402 -0.0070  0.4699  0.2783
  414MET    HE2 5514   7.874   5.195   4.450 -1.2542  0.5649 -0.0336
  414MET    HE3 5515   7.875   5.140   4.274  0.5559 -1.3755 -0.6175
  414MET      C 5516   7.326   5.250   4.443  0.0297  0.0644 -0.0690
  414MET      O 5517   7.304   5.236   4.323  0.2080 -0.5478 -0.0345
  415ALA      N 5518   7.239   5.209   4.537 -0.2218  0.0028 -0.3293
  415ALA     HN 5519   7.264   5.229   4.631 -0.3990 -0.5205 -0.1651
  415ALA     CA 5520   7.105   5.165   4.511 -0.1364 -0.2272 -0.3700
  415ALA     HA 5521   7.120   5.110   4.419  0.5255  0.5900 -0.7777
  415ALA     CB 5522   7.057   5.064   4.616 -0.6518 -0.0776 -0.4613
  415ALA    HB1 5523   7.118   4.971   4.612 -0.1080  0.1085  1.4689
  415ALA    HB2 5524   6.955   5.027   4.588 -0.5787 -0.8242  0.1962
  415ALA    HB3 5525   7.048   5.105   4.719 -0.6710  1.4383 -1.0206
  415ALA      C 5526   6.995   5.260   4.479  0.0959  0.3397  0.4426
  415ALA      O 5527   6.899   5.222   4.412  0.6125 -0.4406  0.1160
  416VAL      N 5528   7.011   5.383   4.529  0.3218  0.4499  0.1078
  416VAL     HN 5529   7.086   5.397   4.593 -0.4367  1.3527  0.8680
  416VAL     CA 5530   6.904   5.477   4.510 -0.1692 -0.0460  0.3427
  416VAL     HA 5531   6.818   5.431   4.555  0.8220 -2.0221  0.4465
  416VAL     CB 5532   6.934   5.595   4.597 -0.1383  0.0959  0.1433
  416VAL     HB 5533   7.043   5.621   4.597  0.1555 -1.0090 -0.4733
  416VAL    CG1 5534   6.854   5.722   4.562 -0.1981 -0.0634 -0.3052
  416VAL   HG11 5535   6.890   5.779   4.474 -1.1125  0.2288 -0.5123
  416VAL   HG12 5536   6.859   5.789   4.650 -0.5598 -0.1163 -0.2426
  416VAL   HG13 5537   6.746   5.708   4.539 -0.3652  0.8159 -0.1262
  416VAL    CG2 5538   6.904   5.556   4.743  0.0931  0.2493  0.2339
  416VAL   HG21 5539   6.797   5.528   4.752  0.2126  0.0235  1.1703
  416VAL   HG22 5540   6.930   5.640   4.811  0.1411 -0.4482  1.1186
  416VAL   HG23 5541   6.963   5.472   4.787  0.2081  0.4763  0.5197
  416VAL      C 5542   6.874   5.515   4.369 -0.3567 -0.0975  0.3668
  416VAL      O 5543   6.759   5.517   4.325 -0.1803 -0.0171 -0.1057
  417VAL      N 5544   6.980   5.540   4.290 -0.4366 -0.4305  0.1446
  417VAL     HN 5545   7.072   5.539   4.329  0.0582 -0.1276 -0.9317
  417VAL     CA 5546   6.972   5.574   4.151  0.2838  0.0797  0.2088
  417VAL     HA 5547   6.899   5.653   4.147 -0.1396 -0.3211 -0.3117
  417VAL     CB 5548   7.094   5.636   4.092  0.2826 -0.2063 -0.1014
  417VAL     HB 5549   7.185   5.573   4.105  0.4288  0.0718  0.2627
  417VAL    CG1 5550   7.078   5.674   3.944 -0.3832  0.3489  0.1061
  417VAL   HG11 5551   6.975   5.713   3.935 -1.4844 -1.8064  1.6715
  417VAL   HG12 5552   7.091   5.585   3.880  0.1802  0.5285 -0.0397
  417VAL   HG13 5553   7.152   5.741   3.895 -0.7832  0.2569 -0.6468
  417VAL    CG2 5554   7.127   5.763   4.171 -0.1320 -0.6521  0.8149
  417VAL   HG21 5555   7.217   5.808   4.122 -1.1004 -0.7905 -1.2967
  417VAL   HG22 5556   7.145   5.747   4.280  2.2196  0.3606  0.7045
  417VAL   HG23 5557   7.050   5.841   4.152  0.2562 -0.5670 -0.5934
  417VAL      C 5558   6.917   5.467   4.062  0.2046  0.4449 -0.1873
  417VAL      O 5559   6.817   5.494   3.996 -0.2579 -0.7066 -0.0050
  418PRO      N 5560   6.951   5.341   4.063 -0.5177  0.2451 -0.0658
  418PRO     CD 5561   7.081   5.291   4.102 -0.7346 -0.0551  0.2759
  418PRO    HD1 5562   7.116   5.335   4.198  0.2756  0.7496 -0.4206
  418PRO    HD2 5563   7.155   5.319   4.024 -0.6815 -0.2979  0.2365
  418PRO     CA 5564   6.881   5.240   3.988  0.0437  0.0978 -0.3990
  418PRO     HA 5565   6.858   5.277   3.889 -0.0366 -0.1230 -0.4620
  418PRO     CB 5566   6.961   5.110   3.991 -0.5674 -0.2788 -0.0660
  418PRO    HB1 5567   7.021   5.108   3.897  1.2448 -0.4206  0.9941
  418PRO    HB2 5568   6.909   5.015   4.013 -0.4108 -0.4832 -0.5645
  418PRO     CG 5569   7.062   5.138   4.104 -0.6949 -0.0636 -0.0045
  418PRO    HG1 5570   7.002   5.110   4.193 -0.3727  0.1531  0.2880
  418PRO    HG2 5571   7.163   5.093   4.096 -0.2365  0.5194  1.6831
  418PRO      C 5572   6.744   5.207   4.037  0.2138  0.2079  0.1574
  418PRO      O 5573   6.656   5.183   3.955 -0.0091 -0.2659  0.5271
  419LEU      N 5574   6.723   5.196   4.170  0.4045 -0.0285  0.1689
  419LEU     HN 5575   6.793   5.212   4.240 -0.8431 -1.1210  1.8088
  419LEU     CA 5576   6.591   5.168   4.216  0.0887 -0.1005 -0.7483
  419LEU     HA 5577   6.562   5.072   4.176  1.7497 -1.1488  0.3398
  419LEU     CB 5578   6.573   5.163   4.368  0.0880 -0.0219 -0.7445
  419LEU    HB1 5579   6.465   5.167   4.393  0.1936 -0.9354 -0.0180
  419LEU    HB2 5580   6.629   5.245   4.416 -1.0422 -0.2391  1.1648
  419LEU     CG 5581   6.626   5.038   4.440 -0.4390  0.0699 -0.1814
  419LEU     HG 5582   6.731   5.020   4.409 -0.2455  0.1336  0.3978
  419LEU    CD1 5583   6.636   5.058   4.593 -0.7933 -0.6447 -0.0531
  419LEU   HD11 5584   6.693   5.152   4.612  0.3262 -1.4505  0.8229
  419LEU   HD12 5585   6.699   4.979   4.637 -0.6256 -1.0238 -0.9213
  419LEU   HD13 5586   6.540   5.057   4.649 -0.1855 -0.3412  1.0594
  419LEU    CD2 5587   6.543   4.912   4.408 -0.2522 -0.3455  0.8793
  419LEU   HD21 5588   6.437   4.943   4.418  0.0311  1.1675 -0.1115
  419LEU   HD22 5589   6.567   4.833   4.483  0.7445 -1.4548 -0.4901
  419LEU   HD23 5590   6.558   4.868   4.307  0.9053  0.3656  0.6946
  419LEU      C 5591   6.498   5.278   4.177  0.0263  0.0429 -0.2133
  419LEU      O 5592   6.388   5.262   4.124  0.1146  0.0578 -0.4058
  420THR      N 5593   6.539   5.406   4.189  0.4611 -0.1189  0.0605
  420THR     HN 5594   6.618   5.434   4.243  0.2714  1.2814 -0.3288
  420THR     CA 5595   6.456   5.516   4.151  0.5314  0.0168  0.2934
  420THR     HA 5596   6.357   5.515   4.193  0.5505 -1.6641  0.4272
  420THR     CB 5597   6.507   5.648   4.202 -0.1259  0.2184  0.4393
  420THR     HB 5598   6.606   5.670   4.158 -0.7016  0.6903 -0.7047
  420THR    OG1 5599   6.526   5.646   4.343 -0.0056  0.0045  0.4209
  420THR    HG1 5600   6.610   5.600   4.352  0.6021  0.7067 -1.0217
  420THR    CG2 5601   6.415   5.767   4.167 -0.0103  0.3560  0.5941
  420THR   HG21 5602   6.322   5.755   4.225 -0.3756 -0.3684 -0.0924
  420THR   HG22 5603   6.397   5.773   4.057 -1.2736  0.5863  0.7870
  420THR   HG23 5604   6.462   5.863   4.197 -1.3325  1.0448  0.6077
  420THR      C 5605   6.435   5.528   4.004 -0.0016  0.1549  0.3779
  420THR      O 5606   6.325   5.551   3.955  0.0691 -0.2615  0.0202
  421LEU      N 5607   6.543   5.519   3.924 -0.2061  0.5181  0.0555
  421LEU     HN 5608   6.634   5.518   3.964 -0.0372  1.4811 -0.2493
  421LEU     CA 5609   6.538   5.504   3.782  0.0840 -0.0856  0.1063
  421LEU     HA 5610   6.506   5.596   3.736  0.6562 -0.2779 -0.7330
  421LEU     CB 5611   6.679   5.476   3.726  0.0801 -0.5864  0.3333
  421LEU    HB1 5612   6.716   5.380   3.768  1.5295  0.0750  0.6894
  421LEU    HB2 5613   6.752   5.549   3.767 -0.6483 -0.1367  0.8970
  421LEU     CG 5614   6.700   5.478   3.574  0.3628  0.0719  0.3710
  421LEU     HG 5615   6.643   5.397   3.524 -0.7782 -0.0041  1.6736
  421LEU    CD1 5616   6.666   5.614   3.512  0.1783 -0.4913 -0.8283
  421LEU   HD11 5617   6.572   5.661   3.548  0.2349 -1.7598  1.3266
  421LEU   HD12 5618   6.665   5.602   3.402 -0.7572  0.3815 -0.9468
  421LEU   HD13 5619   6.745   5.684   3.546 -1.3257  1.2256 -0.5871
  421LEU    CD2 5620   6.845   5.430   3.552  0.2640 -0.2332  0.3646
  421LEU   HD21 5621   6.857   5.331   3.600 -1.0819 -0.5058  0.2378
  421LEU   HD22 5622   6.930   5.491   3.589 -0.0490  0.1335  0.5012
  421LEU   HD23 5623   6.859   5.425   3.442  1.4049 -1.1826  0.5219
  421LEU      C 5624   6.444   5.398   3.735 -0.6122  0.2815  0.6338
  421LEU      O 5625   6.383   5.419   3.630  0.1157  0.3791  0.2198
  422SER      N 5626   6.439   5.281   3.801  0.0010 -0.2461 -0.2069
  422SER     HN 5627   6.504   5.265   3.875 -0.0262 -0.1246 -0.1567
  422SER     CA 5628   6.350   5.174   3.769 -0.0307 -0.2578 -0.0795
  422SER     HA 5629   6.342   5.154   3.663 -2.1311  0.6906 -0.1979
  422SER     CB 5630   6.385   5.043   3.841  0.5557  0.0934  0.2973
  422SER    HB1 5631   6.323   4.952   3.823  1.4474 -0.5881  0.5552
  422SER    HB2 5632   6.397   5.068   3.948  0.1982  1.9314 -0.0207
  422SER     OG 5633   6.513   5.011   3.789  0.3569  0.2861 -0.3286
  422SER    HG1 5634   6.575   5.068   3.835  0.3976  0.1795 -0.2529
  422SER      C 5635   6.209   5.211   3.798 -0.1335 -0.2426 -0.5882
  422SER      O 5636   6.111   5.161   3.742 -0.6158  0.3182 -0.2703
  423ALA      N 5637   6.179   5.299   3.895 -0.1102 -0.2787 -0.5523
  423ALA     HN 5638   6.251   5.347   3.944 -0.4143  0.3954 -0.7531
  423ALA     CA 5639   6.046   5.334   3.935 -0.0590 -0.5543 -0.1300
  423ALA     HA 5640   5.991   5.241   3.943  0.8021 -1.0183  0.9406
  423ALA     CB 5641   6.052   5.410   4.069 -0.3412 -0.5545 -0.1175
  423ALA    HB1 5642   6.123   5.370   4.144  0.0928 -0.7455 -0.6120
  423ALA    HB2 5643   5.956   5.421   4.122  0.3949  0.4661  1.1047
  423ALA    HB3 5644   6.085   5.512   4.040  0.1549 -0.8397 -0.6139
  423ALA      C 5645   5.984   5.419   3.829  0.3648 -0.5174 -0.3489
  423ALA      O 5646   5.864   5.413   3.806  0.1662  0.0753  0.4471
  424ILE      N 5647   6.060   5.513   3.771  0.2176  0.1914  0.5697
  424ILE     HN 5648   6.158   5.521   3.790  0.6655 -0.2068 -1.2052
  424ILE     CA 5649   6.006   5.606   3.676 -0.1245 -0.1422  0.4344
  424ILE     HA 5650   5.899   5.616   3.688 -0.0947 -0.6319  1.3121
  424ILE     CB 5651   6.074   5.737   3.703 -0.2077  0.1500 -0.6978
  424ILE     HB 5652   6.027   5.811   3.634  0.4383  1.6132  0.3337
  424ILE    CG2 5653   6.037   5.781   3.845  0.2971 -0.1936 -0.4541
  424ILE   HG21 5654   6.081   5.715   3.923  0.0741  0.3651  0.1730
  424ILE   HG22 5655   5.926   5.774   3.853  0.2433  0.2315 -0.7502
  424ILE   HG23 5656   6.071   5.886   3.855 -1.8309  0.5742 -0.1939
  424ILE    CG1 5657   6.224   5.741   3.671  0.0718 -0.4295  0.4567
  424ILE   HG11 5658   6.231   5.720   3.562 -0.4158 -0.3493  0.4065
  424ILE   HG12 5659   6.279   5.666   3.733  0.2482 -0.5215  0.1956
  424ILE     CD 5660   6.290   5.877   3.694  0.5244 -0.4562 -0.5734
  424ILE    HD1 5661   6.320   5.893   3.800 -1.2964 -0.3586 -0.0055
  424ILE    HD2 5662   6.230   5.964   3.661  0.1193 -0.3840  0.3063
  424ILE    HD3 5663   6.376   5.894   3.626  0.5028 -0.0299 -0.4945
  424ILE      C 5664   6.023   5.555   3.537  0.0702  0.5746  0.1839
  424ILE      O 5665   5.984   5.621   3.441 -0.7985  0.2387  0.2900
  425ALA      N 5666   6.076   5.433   3.515  0.0079  0.6994 -0.7079
  425ALA     HN 5667   6.097   5.385   3.600 -1.0563  1.4996  0.0673
  425ALA     CA 5668   6.088   5.361   3.392  0.0798  0.0715 -0.3432
  425ALA     HA 5669   6.141   5.435   3.333  0.3033  0.0323 -0.1968
  425ALA     CB 5670   6.162   5.229   3.420 -0.3093 -0.0550  0.1026
  425ALA    HB1 5671   6.104   5.161   3.486 -0.3151 -0.6847 -0.5326
  425ALA    HB2 5672   6.253   5.251   3.480  0.0823  0.3150 -0.5983
  425ALA    HB3 5673   6.183   5.171   3.328 -0.7567  0.1929 -0.1635
  425ALA      C 5674   5.961   5.313   3.330 -0.5282  0.3725  0.6321
  425ALA      O 5675   5.888   5.228   3.379  0.0407 -0.7477 -0.3493
  426GLY      N 5676   5.939   5.355   3.204  0.3862  0.0406  0.3410
  426GLY     HN 5677   6.000   5.423   3.167  0.3750  0.7660  1.5560
  426GLY     CA 5678   5.844   5.287   3.121 -0.0691  0.4178  0.5408
  426GLY    HA1 5679   5.849   5.180   3.134 -0.5838  0.1863 -0.8342
  426GLY    HA2 5680   5.870   5.313   3.019  0.1130  0.9058  0.7035
  426GLY      C 5681   5.701   5.323   3.141 -0.1702  0.6634 -0.5044
  426GLY      O 5682   5.613   5.258   3.084  0.1501 -0.2845  0.0496
  427VAL      N 5683   5.660   5.431   3.211 -0.0045  0.5084 -0.1646
  427VAL     HN 5684   5.724   5.493   3.255  0.6526 -0.3193  0.1070
  427VAL     CA 5685   5.522   5.452   3.242  0.0317  0.4918  0.0183
  427VAL     HA 5686   5.468   5.361   3.222 -0.6949  0.6996  0.9100
  427VAL     CB 5687   5.508   5.481   3.388  0.1626  0.3037  0.0685
  427VAL     HB 5688   5.402   5.502   3.413  0.1284 -0.8798  1.1289
  427VAL    CG1 5689   5.536   5.360   3.478 -0.5548  0.4509  0.5046
  427VAL   HG11 5690   5.468   5.274   3.459  0.7801 -0.6406  0.3496
  427VAL   HG12 5691   5.529   5.384   3.586 -1.1476  0.1735  0.5345
  427VAL   HG13 5692   5.637   5.316   3.464 -0.4562  0.9252 -0.3424
  427VAL    CG2 5693   5.592   5.601   3.438  0.6511 -0.0716  0.1727
  427VAL   HG21 5694   5.702   5.586   3.433  0.5745 -0.8078  0.3881
  427VAL   HG22 5695   5.573   5.611   3.547 -0.4496 -0.9634  0.1086
  427VAL   HG23 5696   5.565   5.698   3.391  1.8426 -0.0083 -0.4495
  427VAL      C 5697   5.457   5.560   3.162 -0.1094  0.4126  0.0247
  427VAL      O 5698   5.341   5.600   3.173  0.0355  0.6739  0.6439
  428GLY      N 5699   5.524   5.614   3.058 -0.0337  0.5224  0.1315
  428GLY     HN 5700   5.618   5.585   3.039 -0.4431 -0.7227 -0.1923
  428GLY     CA 5701   5.474   5.705   2.960 -0.2386  0.0295 -0.2266
  428GLY    HA1 5702   5.389   5.662   2.908 -0.7555 -0.1523  0.7303
  428GLY    HA2 5703   5.559   5.711   2.894 -0.1336 -1.1620 -0.2552
  428GLY      C 5704   5.434   5.834   3.021 -0.2997 -0.1917  0.2064
  428GLY      O 5705   5.462   5.864   3.137  0.2833 -0.3771  0.1167
  429PHE      N 5706   5.365   5.914   2.937  0.1757  0.0264  0.0208
  429PHE     HN 5707   5.325   5.870   2.858 -0.4940 -0.6403  0.7009
  429PHE     CA 5708   5.311   6.034   2.993 -0.5312 -0.0849 -0.4090
  429PHE     HA 5709   5.379   6.092   3.053 -0.6487 -0.4144  0.0535
  429PHE     CB 5710   5.279   6.136   2.882 -0.4863 -0.1716 -0.5013
  429PHE    HB1 5711   5.236   6.232   2.917  0.7324  0.4223 -0.5503
  429PHE    HB2 5712   5.209   6.089   2.808  0.3671 -0.9059 -0.8796
  429PHE     CG 5713   5.403   6.183   2.814 -0.3477  0.4297  0.1445
  429PHE    CD1 5714   5.486   6.273   2.877  1.0857 -1.0264  0.4811
  429PHE    HD1 5715   5.464   6.319   2.972 -0.3464 -1.0708  0.2225
  429PHE    CE1 5716   5.595   6.326   2.813 -0.2178  0.5692 -0.6054
  429PHE    HE1 5717   5.661   6.395   2.865 -1.3124  0.7597  0.6339
  429PHE     CZ 5718   5.628   6.281   2.687  0.1262 -0.6077 -0.1263
  429PHE     HZ 5719   5.716   6.322   2.640  0.4729  0.0904  1.0417
  429PHE    CD2 5720   5.427   6.147   2.684 -0.3748 -0.2589  0.3176
  429PHE    HD2 5721   5.372   6.072   2.628 -0.8365  0.5893 -0.4301
  429PHE    CE2 5722   5.542   6.194   2.624 -0.7287  0.1513 -0.0622
  429PHE    HE2 5723   5.557   6.152   2.526 -1.5786 -1.5876  0.4699
  429PHE      C 5724   5.188   6.021   3.077 -0.3737  0.4050 -0.0936
  429PHE      O 5725   5.169   6.096   3.173 -0.1301  0.5498 -0.1539
  430ASP      N 5726   5.106   5.920   3.042 -0.1178 -0.2367  1.0480
  430ASP     HN 5727   5.114   5.867   2.958 -0.2435  1.3942 -0.0943
  430ASP     CA 5728   4.986   5.883   3.111 -0.5959  0.0052  0.3677
  430ASP     HA 5729   4.922   5.970   3.110 -0.6083  0.0138 -0.7201
  430ASP     CB 5730   4.920   5.769   3.032 -0.2643  0.0280  0.0503
  430ASP    HB1 5731   4.823   5.742   3.079 -0.6632  0.3516 -0.5534
  430ASP    HB2 5732   4.983   5.678   3.025  0.0387  0.2865 -1.0069
  430ASP     CG 5733   4.873   5.812   2.894  0.3060 -0.1246 -0.1974
  430ASP    OD1 5734   4.910   5.742   2.796 -0.0761 -0.7835  0.1232
  430ASP    OD2 5735   4.791   5.907   2.881  0.3395 -0.0285  0.2854
  430ASP      C 5736   5.003   5.855   3.256  0.1568 -0.3529  0.2211
  430ASP      O 5737   4.920   5.891   3.339  0.2834  0.0664  0.1716
  431GLN      N 5738   5.108   5.784   3.302  0.1105 -0.5309  0.0567
  431GLN     HN 5739   5.188   5.757   3.249  0.8760  0.7076  0.5066
  431GLN     CA 5740   5.106   5.723   3.431  0.0881 -0.6918 -0.0179
  431GLN     HA 5741   5.016   5.747   3.485  0.2545  0.5742 -0.2382
  431GLN     CB 5742   5.105   5.570   3.420 -0.5922 -0.7424  0.5694
  431GLN    HB1 5743   5.098   5.526   3.522 -0.0546  0.5894  1.2206
  431GLN    HB2 5744   5.200   5.526   3.383 -0.2206  0.3492  0.1681
  431GLN     CG 5745   4.991   5.509   3.338 -0.2911 -0.2528 -0.2376
  431GLN    HG1 5746   4.983   5.405   3.376 -0.3833  0.5639  2.3425
  431GLN    HG2 5747   5.019   5.511   3.231 -1.2572  0.2349 -0.5063
  431GLN     CD 5748   4.850   5.565   3.343 -0.1900 -0.0176  0.0212
  431GLN    OE1 5749   4.806   5.637   3.432 -0.0211  0.0692  0.0356
  431GLN    NE2 5750   4.773   5.526   3.237  0.1783 -0.4524 -0.0893
  431GLN   HE21 5751   4.684   5.570   3.232 -0.1639 -0.8615  1.2946
  431GLN   HE22 5752   4.823   5.477   3.165  1.1796 -0.8161  0.7931
  431GLN      C 5753   5.216   5.776   3.518 -0.0119  0.1687 -0.3898
  431GLN      O 5754   5.230   5.750   3.638  0.7623  0.2057 -0.4646
  432ILE      N 5755   5.298   5.871   3.471  0.5525 -0.3007 -0.3761
  432ILE     HN 5756   5.260   5.933   3.403 -0.8081  0.1545  0.7021
  432ILE     CA 5757   5.412   5.918   3.544  0.2528 -0.0886 -0.0343
  432ILE     HA 5758   5.457   5.826   3.578  0.4564  0.3080  0.8277
  432ILE     CB 5759   5.509   5.999   3.463  0.0361 -0.2728 -0.4896
  432ILE     HB 5760   5.551   5.945   3.375  1.0407 -0.0027 -0.2053
  432ILE    CG2 5761   5.453   6.133   3.411 -0.0403  0.0109  0.3029
  432ILE   HG21 5762   5.347   6.121   3.380  0.1331  1.0831 -0.8566
  432ILE   HG22 5763   5.503   6.153   3.314 -1.9217 -0.8229 -0.9464
  432ILE   HG23 5764   5.467   6.221   3.477  1.0138  0.9204 -1.0274
  432ILE    CG1 5765   5.641   6.034   3.534 -0.2430 -0.1414 -0.0265
  432ILE   HG11 5766   5.610   6.089   3.626  1.0709  1.1804 -0.2850
  432ILE   HG12 5767   5.701   6.110   3.479 -0.6150  1.2551  1.3499
  432ILE     CD 5768   5.731   5.916   3.569  0.1660  0.0640 -0.3497
  432ILE    HD1 5769   5.676   5.838   3.626 -0.2842  0.3789 -0.3396
  432ILE    HD2 5770   5.809   5.957   3.636 -0.1498 -0.7401  0.5715
  432ILE    HD3 5771   5.788   5.868   3.487 -0.8906 -0.5909 -0.7466
  432ILE      C 5772   5.382   5.980   3.676  0.0024 -0.1343 -0.0681
  432ILE      O 5773   5.436   5.942   3.779  0.2340 -0.1493 -0.1935
  433GLY      N 5774   5.283   6.072   3.682  0.2464  0.1842 -0.7177
  433GLY     HN 5775   5.226   6.079   3.601 -0.2935 -0.7525 -0.4504
  433GLY     CA 5776   5.247   6.129   3.808 -0.2169 -0.3309 -0.6076
  433GLY    HA1 5777   5.172   6.203   3.786  0.2921  0.4943  0.2909
  433GLY    HA2 5778   5.340   6.165   3.850 -0.8572  0.0031  0.6098
  433GLY      C 5779   5.196   6.034   3.910 -0.1618 -0.0281 -0.2925
  433GLY      O 5780   5.249   6.036   4.021 -0.2348  0.2091 -0.2605
  434PRO      N 5781   5.104   5.948   3.876  0.1682 -0.3049 -0.5022
  434PRO     CD 5782   5.002   5.967   3.773 -0.8701  0.4479  0.6067
  434PRO    HD1 5783   5.037   5.910   3.684 -1.9100 -0.5587  0.8139
  434PRO    HD2 5784   4.977   6.072   3.745 -2.2354  0.0760  0.3093
  434PRO     CA 5785   5.051   5.862   3.978  0.2738  0.5065  0.2612
  434PRO     HA 5786   5.022   5.919   4.065 -0.9141 -0.3356  0.4709
  434PRO     CB 5787   4.932   5.793   3.913  0.0414  0.4830  0.7036
  434PRO    HB1 5788   4.859   5.750   3.984 -0.7427 -0.8775 -0.7862
  434PRO    HB2 5789   4.956   5.705   3.850 -1.0357  0.4015  0.3548
  434PRO     CG 5790   4.872   5.907   3.828 -0.7034 -0.1363  0.3713
  434PRO    HG1 5791   4.808   5.861   3.749 -0.3378 -0.8655  0.4767
  434PRO    HG2 5792   4.816   5.974   3.895  0.4952 -0.2443  1.5625
  434PRO      C 5793   5.154   5.764   4.023  0.5508  0.6900  0.0389
  434PRO      O 5794   5.144   5.733   4.142 -0.6477  0.8747  0.0139
  435VAL      N 5795   5.242   5.715   3.934  0.1570 -0.1008  0.0673
  435VAL     HN 5796   5.236   5.753   3.842 -0.2156  1.9774  0.8416
[truncated: 10,799,636 more chars]
