# Supplementary material for: Structure and inhibition mechanisms of Mycobacterium tuberculosis essential transporter efflux protein A
Source: Nat Commun. 2025 Apr 1;16:3139. doi: 10.1038/s41467-025-58133-6 (PMC11961569; doi:10.1038/s41467-025-58133-6)
Supplement: Supplementary file 3 — Supplementary Data 1 [file 41467_2025_58133_MOESM3_ESM.zip › supplemental_computational_details/traj_3/final_coordinate_production_rep3.pdb]

REMARK    THIS IS A SIMULATION BOX
CRYST1  118.065  118.065  112.027  90.00  90.00  90.00 P 1           1
MODEL        1
ATOM      1  N   ARG A  49      74.980  75.320  34.980  1.00  0.00           N
ATOM      2  HT1 ARG A  49      75.870  75.690  34.610  1.00  0.00           H
ATOM      3  HT2 ARG A  49      75.170  74.930  35.930  1.00  0.00           H
ATOM      4  HT3 ARG A  49      74.250  76.050  35.130  1.00  0.00           H
ATOM      5  CA  ARG A  49      74.350  74.240  34.180  1.00  0.00           C
ATOM      6  HA  ARG A  49      74.070  74.750  33.260  1.00  0.00           H
ATOM      7  CB  ARG A  49      75.370  73.120  33.940  1.00  0.00           C
ATOM      8  HB1 ARG A  49      75.720  72.810  34.950  1.00  0.00           H
ATOM      9  HB2 ARG A  49      76.120  73.630  33.310  1.00  0.00           H
ATOM     10  CG  ARG A  49      74.840  71.850  33.270  1.00  0.00           C
ATOM     11  HG1 ARG A  49      74.600  72.010  32.200  1.00  0.00           H
ATOM     12  HG2 ARG A  49      73.900  71.580  33.790  1.00  0.00           H
ATOM     13  CD  ARG A  49      75.910  70.750  33.350  1.00  0.00           C
ATOM     14  HD1 ARG A  49      76.320  70.720  34.380  1.00  0.00           H
ATOM     15  HD2 ARG A  49      76.800  71.090  32.780  1.00  0.00           H
ATOM     16  NE  ARG A  49      75.350  69.470  32.820  1.00  0.00           N
ATOM     17  HE  ARG A  49      74.620  69.490  32.140  1.00  0.00           H
ATOM     18  CZ  ARG A  49      75.600  68.200  33.270  1.00  0.00           C
ATOM     19  NH1 ARG A  49      76.720  67.920  33.990  1.00  0.00           N
ATOM     20 HH11 ARG A  49      77.450  68.600  33.970  1.00  0.00           H
ATOM     21 HH12 ARG A  49      77.110  67.000  33.940  1.00  0.00           H
ATOM     22  NH2 ARG A  49      74.820  67.160  32.850  1.00  0.00           N
ATOM     23 HH21 ARG A  49      75.030  66.210  33.120  1.00  0.00           H
ATOM     24 HH22 ARG A  49      74.020  67.200  32.260  1.00  0.00           H
ATOM     25  C   ARG A  49      73.080  73.870  34.870  1.00  0.00           C
ATOM     26  O   ARG A  49      72.950  73.790  36.090  1.00  0.00           O
ATOM     27  N   SER A  50      72.010  73.610  34.100  1.00  0.00           N
ATOM     28  HN  SER A  50      72.210  73.800  33.140  1.00  0.00           H
ATOM     29  CA  SER A  50      70.680  73.330  34.560  1.00  0.00           C
ATOM     30  HA  SER A  50      70.380  74.130  35.220  1.00  0.00           H
ATOM     31  CB  SER A  50      69.630  73.240  33.450  1.00  0.00           C
ATOM     32  HB1 SER A  50      68.560  73.300  33.740  1.00  0.00           H
ATOM     33  HB2 SER A  50      69.680  72.270  32.920  1.00  0.00           H
ATOM     34  OG  SER A  50      69.880  74.200  32.430  1.00  0.00           O
ATOM     35  HG1 SER A  50      70.710  74.090  31.970  1.00  0.00           H
ATOM     36  C   SER A  50      70.510  72.060  35.320  1.00  0.00           C
ATOM     37  O   SER A  50      69.510  71.940  36.030  1.00  0.00           O
ATOM     38  N   PHE A  51      71.340  71.010  35.160  1.00  0.00           N
ATOM     39  HN  PHE A  51      72.050  70.940  34.460  1.00  0.00           H
ATOM     40  CA  PHE A  51      71.050  69.690  35.640  1.00  0.00           C
ATOM     41  HA  PHE A  51      70.030  69.480  35.340  1.00  0.00           H
ATOM     42  CB  PHE A  51      72.060  68.710  35.010  1.00  0.00           C
ATOM     43  HB1 PHE A  51      73.080  68.990  35.350  1.00  0.00           H
ATOM     44  HB2 PHE A  51      72.110  68.770  33.900  1.00  0.00           H
ATOM     45  CG  PHE A  51      71.770  67.280  35.280  1.00  0.00           C
ATOM     46  CD1 PHE A  51      72.790  66.420  35.600  1.00  0.00           C
ATOM     47  HD1 PHE A  51      73.740  66.840  35.920  1.00  0.00           H
ATOM     48  CE1 PHE A  51      72.600  65.060  35.690  1.00  0.00           C
ATOM     49  HE1 PHE A  51      73.430  64.490  36.090  1.00  0.00           H
ATOM     50  CZ  PHE A  51      71.310  64.590  35.570  1.00  0.00           C
ATOM     51  HZ  PHE A  51      71.170  63.520  35.670  1.00  0.00           H
ATOM     52  CD2 PHE A  51      70.480  66.810  35.280  1.00  0.00           C
ATOM     53  HD2 PHE A  51      69.600  67.360  34.990  1.00  0.00           H
ATOM     54  CE2 PHE A  51      70.260  65.450  35.400  1.00  0.00           C
ATOM     55  HE2 PHE A  51      69.250  65.070  35.350  1.00  0.00           H
ATOM     56  C   PHE A  51      71.070  69.570  37.120  1.00  0.00           C
ATOM     57  O   PHE A  51      70.240  68.900  37.730  1.00  0.00           O
ATOM     58  N   ILE A  52      72.020  70.260  37.780  1.00  0.00           N
ATOM     59  HN  ILE A  52      72.680  70.780  37.240  1.00  0.00           H
ATOM     60  CA  ILE A  52      72.150  70.410  39.200  1.00  0.00           C
ATOM     61  HA  ILE A  52      72.320  69.440  39.630  1.00  0.00           H
ATOM     62  CB  ILE A  52      73.400  71.120  39.600  1.00  0.00           C
ATOM     63  HB  ILE A  52      74.310  70.640  39.170  1.00  0.00           H
ATOM     64  CG2 ILE A  52      73.360  72.620  39.260  1.00  0.00           C
ATOM     65 HG21 ILE A  52      72.840  72.850  38.310  1.00  0.00           H
ATOM     66 HG22 ILE A  52      74.380  73.010  39.080  1.00  0.00           H
ATOM     67 HG23 ILE A  52      72.960  73.290  40.050  1.00  0.00           H
ATOM     68  CG1 ILE A  52      73.710  71.050  41.110  1.00  0.00           C
ATOM     69 HG11 ILE A  52      72.990  71.680  41.680  1.00  0.00           H
ATOM     70 HG12 ILE A  52      74.750  71.380  41.300  1.00  0.00           H
ATOM     71  CD  ILE A  52      73.700  69.700  41.820  1.00  0.00           C
ATOM     72  HD1 ILE A  52      74.290  69.670  42.760  1.00  0.00           H
ATOM     73  HD2 ILE A  52      74.150  68.910  41.180  1.00  0.00           H
ATOM     74  HD3 ILE A  52      72.650  69.340  41.900  1.00  0.00           H
ATOM     75  C   ILE A  52      70.960  71.010  39.860  1.00  0.00           C
ATOM     76  O   ILE A  52      70.340  70.470  40.780  1.00  0.00           O
ATOM     77  N   ALA A  53      70.450  72.110  39.280  1.00  0.00           N
ATOM     78  HN  ALA A  53      70.930  72.560  38.520  1.00  0.00           H
ATOM     79  CA  ALA A  53      69.230  72.710  39.720  1.00  0.00           C
ATOM     80  HA  ALA A  53      69.300  72.990  40.760  1.00  0.00           H
ATOM     81  CB  ALA A  53      69.230  74.010  38.900  1.00  0.00           C
ATOM     82  HB1 ALA A  53      68.350  74.650  39.140  1.00  0.00           H
ATOM     83  HB2 ALA A  53      69.160  73.900  37.800  1.00  0.00           H
ATOM     84  HB3 ALA A  53      70.160  74.600  39.090  1.00  0.00           H
ATOM     85  C   ALA A  53      67.960  71.930  39.710  1.00  0.00           C
ATOM     86  O   ALA A  53      67.130  71.910  40.620  1.00  0.00           O
ATOM     87  N   ALA A  54      67.820  71.200  38.590  1.00  0.00           N
ATOM     88  HN  ALA A  54      68.450  71.370  37.840  1.00  0.00           H
ATOM     89  CA  ALA A  54      66.810  70.240  38.270  1.00  0.00           C
ATOM     90  HA  ALA A  54      65.820  70.660  38.160  1.00  0.00           H
ATOM     91  CB  ALA A  54      67.160  69.640  36.900  1.00  0.00           C
ATOM     92  HB1 ALA A  54      68.150  69.130  36.840  1.00  0.00           H
ATOM     93  HB2 ALA A  54      67.050  70.410  36.100  1.00  0.00           H
ATOM     94  HB3 ALA A  54      66.430  68.880  36.550  1.00  0.00           H
ATOM     95  C   ALA A  54      66.710  69.020  39.120  1.00  0.00           C
ATOM     96  O   ALA A  54      65.600  68.690  39.530  1.00  0.00           O
ATOM     97  N   VAL A  55      67.830  68.360  39.430  1.00  0.00           N
ATOM     98  HN  VAL A  55      68.630  68.610  38.880  1.00  0.00           H
ATOM     99  CA  VAL A  55      67.930  67.300  40.390  1.00  0.00           C
ATOM    100  HA  VAL A  55      67.120  66.670  40.060  1.00  0.00           H
ATOM    101  CB  VAL A  55      69.140  66.430  40.260  1.00  0.00           C
ATOM    102  HB  VAL A  55      69.040  65.570  40.970  1.00  0.00           H
ATOM    103  CG1 VAL A  55      69.120  65.830  38.840  1.00  0.00           C
ATOM    104 HG11 VAL A  55      70.020  65.190  38.690  1.00  0.00           H
ATOM    105 HG12 VAL A  55      69.170  66.670  38.110  1.00  0.00           H
ATOM    106 HG13 VAL A  55      68.230  65.170  38.780  1.00  0.00           H
ATOM    107  CG2 VAL A  55      70.430  67.230  40.530  1.00  0.00           C
ATOM    108 HG21 VAL A  55      70.380  67.690  41.540  1.00  0.00           H
ATOM    109 HG22 VAL A  55      70.670  67.980  39.750  1.00  0.00           H
ATOM    110 HG23 VAL A  55      71.200  66.430  40.540  1.00  0.00           H
ATOM    111  C   VAL A  55      67.640  67.650  41.810  1.00  0.00           C
ATOM    112  O   VAL A  55      67.030  66.850  42.520  1.00  0.00           O
ATOM    113  N   ILE A  56      68.090  68.830  42.280  1.00  0.00           N
ATOM    114  HN  ILE A  56      68.790  69.180  41.670  1.00  0.00           H
ATOM    115  CA  ILE A  56      67.710  69.470  43.500  1.00  0.00           C
ATOM    116  HA  ILE A  56      67.830  68.760  44.310  1.00  0.00           H
ATOM    117  CB  ILE A  56      68.530  70.700  43.770  1.00  0.00           C
ATOM    118  HB  ILE A  56      68.500  71.410  42.910  1.00  0.00           H
ATOM    119  CG2 ILE A  56      68.020  71.550  44.950  1.00  0.00           C
ATOM    120 HG21 ILE A  56      68.550  72.500  45.140  1.00  0.00           H
ATOM    121 HG22 ILE A  56      68.100  70.940  45.870  1.00  0.00           H
ATOM    122 HG23 ILE A  56      66.980  71.940  44.870  1.00  0.00           H
ATOM    123  CG1 ILE A  56      70.010  70.360  44.000  1.00  0.00           C
ATOM    124 HG11 ILE A  56      70.500  69.930  43.110  1.00  0.00           H
ATOM    125 HG12 ILE A  56      69.950  69.760  44.940  1.00  0.00           H
ATOM    126  CD  ILE A  56      70.750  71.690  44.180  1.00  0.00           C
ATOM    127  HD1 ILE A  56      70.460  72.160  45.150  1.00  0.00           H
ATOM    128  HD2 ILE A  56      70.510  72.340  43.310  1.00  0.00           H
ATOM    129  HD3 ILE A  56      71.830  71.520  44.020  1.00  0.00           H
ATOM    130  C   ILE A  56      66.250  69.790  43.560  1.00  0.00           C
ATOM    131  O   ILE A  56      65.560  69.530  44.550  1.00  0.00           O
ATOM    132  N   ALA A  57      65.570  70.370  42.550  1.00  0.00           N
ATOM    133  HN  ALA A  57      66.090  70.640  41.740  1.00  0.00           H
ATOM    134  CA  ALA A  57      64.190  70.740  42.460  1.00  0.00           C
ATOM    135  HA  ALA A  57      63.990  71.360  43.320  1.00  0.00           H
ATOM    136  CB  ALA A  57      64.100  71.570  41.170  1.00  0.00           C
ATOM    137  HB1 ALA A  57      64.670  72.480  41.420  1.00  0.00           H
ATOM    138  HB2 ALA A  57      63.030  71.870  41.090  1.00  0.00           H
ATOM    139  HB3 ALA A  57      64.420  71.000  40.270  1.00  0.00           H
ATOM    140  C   ALA A  57      63.120  69.730  42.610  1.00  0.00           C
ATOM    141  O   ALA A  57      62.150  69.840  43.360  1.00  0.00           O
ATOM    142  N   ILE A  58      63.370  68.640  41.860  1.00  0.00           N
ATOM    143  HN  ILE A  58      64.120  68.640  41.200  1.00  0.00           H
ATOM    144  CA  ILE A  58      62.670  67.390  41.950  1.00  0.00           C
ATOM    145  HA  ILE A  58      61.630  67.470  41.660  1.00  0.00           H
ATOM    146  CB  ILE A  58      63.270  66.490  40.910  1.00  0.00           C
ATOM    147  HB  ILE A  58      64.370  66.520  41.040  1.00  0.00           H
ATOM    148  CG2 ILE A  58      62.840  65.020  40.940  1.00  0.00           C
ATOM    149 HG21 ILE A  58      61.760  64.840  40.770  1.00  0.00           H
ATOM    150 HG22 ILE A  58      63.060  64.600  41.950  1.00  0.00           H
ATOM    151 HG23 ILE A  58      63.380  64.450  40.150  1.00  0.00           H
ATOM    152  CG1 ILE A  58      62.850  67.110  39.570  1.00  0.00           C
ATOM    153 HG11 ILE A  58      62.810  68.220  39.570  1.00  0.00           H
ATOM    154 HG12 ILE A  58      61.750  66.930  39.500  1.00  0.00           H
ATOM    155  CD  ILE A  58      63.560  66.440  38.390  1.00  0.00           C
ATOM    156  HD1 ILE A  58      63.080  65.460  38.160  1.00  0.00           H
ATOM    157  HD2 ILE A  58      64.640  66.270  38.570  1.00  0.00           H
ATOM    158  HD3 ILE A  58      63.500  66.960  37.410  1.00  0.00           H
ATOM    159  C   ILE A  58      62.640  66.760  43.300  1.00  0.00           C
ATOM    160  O   ILE A  58      61.640  66.170  43.720  1.00  0.00           O
ATOM    161  N   GLY A  59      63.790  66.800  44.000  1.00  0.00           N
ATOM    162  HN  GLY A  59      64.540  67.390  43.710  1.00  0.00           H
ATOM    163  CA  GLY A  59      64.000  66.270  45.310  1.00  0.00           C
ATOM    164  HA1 GLY A  59      65.050  66.020  45.410  1.00  0.00           H
ATOM    165  HA2 GLY A  59      63.320  65.450  45.450  1.00  0.00           H
ATOM    166  C   GLY A  59      63.670  67.270  46.360  1.00  0.00           C
ATOM    167  O   GLY A  59      63.610  66.850  47.510  1.00  0.00           O
ATOM    168  N   GLY A  60      63.410  68.540  45.980  1.00  0.00           N
ATOM    169  HN  GLY A  60      63.500  68.690  45.000  1.00  0.00           H
ATOM    170  CA  GLY A  60      63.070  69.730  46.690  1.00  0.00           C
ATOM    171  HA1 GLY A  60      62.390  70.270  46.040  1.00  0.00           H
ATOM    172  HA2 GLY A  60      64.030  70.180  46.930  1.00  0.00           H
ATOM    173  C   GLY A  60      62.270  69.630  47.940  1.00  0.00           C
ATOM    174  O   GLY A  60      62.710  70.050  49.010  1.00  0.00           O
ATOM    175  N   MET A  61      61.090  69.000  47.860  1.00  0.00           N
ATOM    176  HN  MET A  61      60.850  68.600  46.980  1.00  0.00           H
ATOM    177  CA  MET A  61      60.090  69.060  48.880  1.00  0.00           C
ATOM    178  HA  MET A  61      60.030  70.030  49.340  1.00  0.00           H
ATOM    179  CB  MET A  61      58.740  68.820  48.200  1.00  0.00           C
ATOM    180  HB1 MET A  61      58.850  67.910  47.570  1.00  0.00           H
ATOM    181  HB2 MET A  61      58.660  69.690  47.510  1.00  0.00           H
ATOM    182  CG  MET A  61      57.520  68.730  49.120  1.00  0.00           C
ATOM    183  HG1 MET A  61      57.600  67.980  49.930  1.00  0.00           H
ATOM    184  HG2 MET A  61      56.600  68.350  48.620  1.00  0.00           H
ATOM    185  SD  MET A  61      57.100  70.340  49.860  1.00  0.00           S
ATOM    186  CE  MET A  61      56.900  69.830  51.590  1.00  0.00           C
ATOM    187  HE1 MET A  61      56.030  69.140  51.670  1.00  0.00           H
ATOM    188  HE2 MET A  61      56.490  70.620  52.250  1.00  0.00           H
ATOM    189  HE3 MET A  61      57.810  69.440  52.100  1.00  0.00           H
ATOM    190  C   MET A  61      60.380  67.990  49.890  1.00  0.00           C
ATOM    191  O   MET A  61      59.960  68.040  51.040  1.00  0.00           O
ATOM    192  N   GLN A  62      61.190  66.960  49.580  1.00  0.00           N
ATOM    193  HN  GLN A  62      61.480  66.900  48.630  1.00  0.00           H
ATOM    194  CA  GLN A  62      61.660  65.960  50.480  1.00  0.00           C
ATOM    195  HA  GLN A  62      60.790  65.470  50.890  1.00  0.00           H
ATOM    196  CB  GLN A  62      62.480  64.890  49.730  1.00  0.00           C
ATOM    197  HB1 GLN A  62      62.740  64.170  50.530  1.00  0.00           H
ATOM    198  HB2 GLN A  62      63.420  65.210  49.240  1.00  0.00           H
ATOM    199  CG  GLN A  62      61.630  64.010  48.800  1.00  0.00           C
ATOM    200  HG1 GLN A  62      62.300  63.280  48.320  1.00  0.00           H
ATOM    201  HG2 GLN A  62      61.050  64.570  48.030  1.00  0.00           H
ATOM    202  CD  GLN A  62      60.540  63.260  49.550  1.00  0.00           C
ATOM    203  OE1 GLN A  62      59.370  63.640  49.440  1.00  0.00           O
ATOM    204  NE2 GLN A  62      60.830  62.170  50.310  1.00  0.00           N
ATOM    205 HE21 GLN A  62      60.100  61.760  50.870  1.00  0.00           H
ATOM    206 HE22 GLN A  62      61.770  61.840  50.380  1.00  0.00           H
ATOM    207  C   GLN A  62      62.440  66.530  51.620  1.00  0.00           C
ATOM    208  O   GLN A  62      62.270  66.180  52.780  1.00  0.00           O
ATOM    209  N   LEU A  63      63.290  67.520  51.300  1.00  0.00           N
ATOM    210  HN  LEU A  63      63.070  67.870  50.400  1.00  0.00           H
ATOM    211  CA  LEU A  63      64.160  68.190  52.220  1.00  0.00           C
ATOM    212  HA  LEU A  63      64.760  67.430  52.680  1.00  0.00           H
ATOM    213  CB  LEU A  63      65.090  69.190  51.520  1.00  0.00           C
ATOM    214  HB1 LEU A  63      64.420  69.930  51.040  1.00  0.00           H
ATOM    215  HB2 LEU A  63      65.710  68.760  50.700  1.00  0.00           H
ATOM    216  CG  LEU A  63      66.120  69.920  52.400  1.00  0.00           C
ATOM    217  HG  LEU A  63      65.430  70.390  53.150  1.00  0.00           H
ATOM    218  CD1 LEU A  63      67.090  68.960  53.110  1.00  0.00           C
ATOM    219 HD11 LEU A  63      66.590  68.310  53.860  1.00  0.00           H
ATOM    220 HD12 LEU A  63      67.770  69.500  53.800  1.00  0.00           H
ATOM    221 HD13 LEU A  63      67.680  68.330  52.420  1.00  0.00           H
ATOM    222  CD2 LEU A  63      66.980  70.940  51.620  1.00  0.00           C
ATOM    223 HD21 LEU A  63      66.260  71.650  51.150  1.00  0.00           H
ATOM    224 HD22 LEU A  63      67.500  70.520  50.740  1.00  0.00           H
ATOM    225 HD23 LEU A  63      67.700  71.490  52.260  1.00  0.00           H
ATOM    226  C   LEU A  63      63.320  68.900  53.240  1.00  0.00           C
ATOM    227  O   LEU A  63      63.500  68.750  54.440  1.00  0.00           O
ATOM    228  N   LEU A  64      62.290  69.610  52.740  1.00  0.00           N
ATOM    229  HN  LEU A  64      62.300  69.680  51.740  1.00  0.00           H
ATOM    230  CA  LEU A  64      61.360  70.410  53.460  1.00  0.00           C
ATOM    231  HA  LEU A  64      61.900  71.060  54.120  1.00  0.00           H
ATOM    232  CB  LEU A  64      60.450  71.220  52.520  1.00  0.00           C
ATOM    233  HB1 LEU A  64      59.860  71.990  53.060  1.00  0.00           H
ATOM    234  HB2 LEU A  64      59.720  70.540  52.020  1.00  0.00           H
ATOM    235  CG  LEU A  64      61.030  71.980  51.320  1.00  0.00           C
ATOM    236  HG  LEU A  64      61.250  71.250  50.510  1.00  0.00           H
ATOM    237  CD1 LEU A  64      59.950  72.900  50.710  1.00  0.00           C
ATOM    238 HD11 LEU A  64      59.470  73.500  51.510  1.00  0.00           H
ATOM    239 HD12 LEU A  64      59.270  72.310  50.060  1.00  0.00           H
ATOM    240 HD13 LEU A  64      60.380  73.620  49.990  1.00  0.00           H
ATOM    241  CD2 LEU A  64      62.280  72.790  51.690  1.00  0.00           C
ATOM    242 HD21 LEU A  64      63.070  72.210  52.220  1.00  0.00           H
ATOM    243 HD22 LEU A  64      61.990  73.630  52.360  1.00  0.00           H
ATOM    244 HD23 LEU A  64      62.740  73.250  50.790  1.00  0.00           H
ATOM    245  C   LEU A  64      60.550  69.590  54.410  1.00  0.00           C
ATOM    246  O   LEU A  64      60.460  69.930  55.590  1.00  0.00           O
ATOM    247  N   ALA A  65      60.000  68.490  53.860  1.00  0.00           N
ATOM    248  HN  ALA A  65      60.140  68.240  52.910  1.00  0.00           H
ATOM    249  CA  ALA A  65      59.120  67.620  54.590  1.00  0.00           C
ATOM    250  HA  ALA A  65      58.280  68.220  54.890  1.00  0.00           H
ATOM    251  CB  ALA A  65      58.670  66.480  53.660  1.00  0.00           C
ATOM    252  HB1 ALA A  65      58.420  66.830  52.630  1.00  0.00           H
ATOM    253  HB2 ALA A  65      57.880  65.830  54.070  1.00  0.00           H
ATOM    254  HB3 ALA A  65      59.530  65.780  53.540  1.00  0.00           H
ATOM    255  C   ALA A  65      59.680  67.000  55.820  1.00  0.00           C
ATOM    256  O   ALA A  65      59.070  66.930  56.890  1.00  0.00           O
ATOM    257  N   THR A  66      60.960  66.600  55.670  1.00  0.00           N
ATOM    258  HN  THR A  66      61.330  66.700  54.740  1.00  0.00           H
ATOM    259  CA  THR A  66      61.660  65.800  56.620  1.00  0.00           C
ATOM    260  HA  THR A  66      60.930  65.210  57.140  1.00  0.00           H
ATOM    261  CB  THR A  66      62.720  64.920  56.010  1.00  0.00           C
ATOM    262  HB  THR A  66      63.360  64.510  56.820  1.00  0.00           H
ATOM    263  OG1 THR A  66      63.530  65.640  55.080  1.00  0.00           O
ATOM    264  HG1 THR A  66      63.000  65.750  54.280  1.00  0.00           H
ATOM    265  CG2 THR A  66      62.080  63.800  55.180  1.00  0.00           C
ATOM    266 HG21 THR A  66      62.790  63.030  54.830  1.00  0.00           H
ATOM    267 HG22 THR A  66      61.610  64.150  54.230  1.00  0.00           H
ATOM    268 HG23 THR A  66      61.250  63.330  55.750  1.00  0.00           H
ATOM    269  C   THR A  66      62.190  66.710  57.670  1.00  0.00           C
ATOM    270  O   THR A  66      62.030  66.530  58.880  1.00  0.00           O
ATOM    271  N   MET A  67      62.820  67.830  57.280  1.00  0.00           N
ATOM    272  HN  MET A  67      62.940  67.980  56.300  1.00  0.00           H
ATOM    273  CA  MET A  67      63.260  68.820  58.210  1.00  0.00           C
ATOM    274  HA  MET A  67      63.980  68.320  58.840  1.00  0.00           H
ATOM    275  CB  MET A  67      64.120  69.850  57.460  1.00  0.00           C
ATOM    276  HB1 MET A  67      63.580  70.210  56.560  1.00  0.00           H
ATOM    277  HB2 MET A  67      64.960  69.240  57.050  1.00  0.00           H
ATOM    278  CG  MET A  67      64.630  71.070  58.240  1.00  0.00           C
ATOM    279  HG1 MET A  67      64.870  70.690  59.250  1.00  0.00           H
ATOM    280  HG2 MET A  67      63.790  71.740  58.510  1.00  0.00           H
ATOM    281  SD  MET A  67      65.860  71.990  57.270  1.00  0.00           S
ATOM    282  CE  MET A  67      64.560  72.640  56.180  1.00  0.00           C
ATOM    283  HE1 MET A  67      63.930  71.910  55.640  1.00  0.00           H
ATOM    284  HE2 MET A  67      65.010  73.310  55.420  1.00  0.00           H
ATOM    285  HE3 MET A  67      63.870  73.240  56.830  1.00  0.00           H
ATOM    286  C   MET A  67      62.300  69.440  59.160  1.00  0.00           C
ATOM    287  O   MET A  67      62.500  69.370  60.370  1.00  0.00           O
ATOM    288  N   ASP A  68      61.130  69.890  58.670  1.00  0.00           N
ATOM    289  HN  ASP A  68      60.960  69.880  57.690  1.00  0.00           H
ATOM    290  CA  ASP A  68      60.020  70.400  59.420  1.00  0.00           C
ATOM    291  HA  ASP A  68      60.260  71.210  60.090  1.00  0.00           H
ATOM    292  CB  ASP A  68      58.960  70.860  58.400  1.00  0.00           C
ATOM    293  HB1 ASP A  68      58.740  70.000  57.740  1.00  0.00           H
ATOM    294  HB2 ASP A  68      59.340  71.700  57.770  1.00  0.00           H
ATOM    295  CG  ASP A  68      57.590  71.240  58.950  1.00  0.00           C
ATOM    296  OD1 ASP A  68      56.650  70.410  58.840  1.00  0.00           O
ATOM    297  OD2 ASP A  68      57.610  72.290  59.640  1.00  0.00           O
ATOM    298  C   ASP A  68      59.430  69.430  60.390  1.00  0.00           C
ATOM    299  O   ASP A  68      59.260  69.690  61.580  1.00  0.00           O
ATOM    300  N   SER A  69      59.200  68.200  59.900  1.00  0.00           N
ATOM    301  HN  SER A  69      59.260  68.020  58.930  1.00  0.00           H
ATOM    302  CA  SER A  69      58.700  67.030  60.560  1.00  0.00           C
ATOM    303  HA  SER A  69      57.730  67.290  60.970  1.00  0.00           H
ATOM    304  CB  SER A  69      58.590  65.740  59.730  1.00  0.00           C
ATOM    305  HB1 SER A  69      58.370  64.820  60.310  1.00  0.00           H
ATOM    306  HB2 SER A  69      59.570  65.580  59.230  1.00  0.00           H
ATOM    307  OG  SER A  69      57.440  65.950  58.920  1.00  0.00           O
ATOM    308  HG1 SER A  69      57.700  66.200  58.040  1.00  0.00           H
ATOM    309  C   SER A  69      59.560  66.800  61.760  1.00  0.00           C
ATOM    310  O   SER A  69      59.060  66.460  62.830  1.00  0.00           O
ATOM    311  N   THR A  70      60.890  66.890  61.590  1.00  0.00           N
ATOM    312  HN  THR A  70      61.290  67.130  60.700  1.00  0.00           H
ATOM    313  CA  THR A  70      61.860  66.580  62.590  1.00  0.00           C
ATOM    314  HA  THR A  70      61.590  65.670  63.090  1.00  0.00           H
ATOM    315  CB  THR A  70      63.230  66.400  62.000  1.00  0.00           C
ATOM    316  HB  THR A  70      63.620  67.360  61.590  1.00  0.00           H
ATOM    317  OG1 THR A  70      63.090  65.450  60.960  1.00  0.00           O
ATOM    318  HG1 THR A  70      62.930  65.900  60.120  1.00  0.00           H
ATOM    319  CG2 THR A  70      64.300  65.910  62.990  1.00  0.00           C
ATOM    320 HG21 THR A  70      63.870  65.100  63.620  1.00  0.00           H
ATOM    321 HG22 THR A  70      64.740  66.670  63.660  1.00  0.00           H
ATOM    322 HG23 THR A  70      65.100  65.420  62.390  1.00  0.00           H
ATOM    323  C   THR A  70      61.930  67.650  63.630  1.00  0.00           C
ATOM    324  O   THR A  70      62.090  67.350  64.810  1.00  0.00           O
ATOM    325  N   VAL A  71      61.790  68.930  63.260  1.00  0.00           N
ATOM    326  HN  VAL A  71      61.640  69.100  62.290  1.00  0.00           H
ATOM    327  CA  VAL A  71      61.820  70.070  64.130  1.00  0.00           C
ATOM    328  HA  VAL A  71      62.750  69.980  64.680  1.00  0.00           H
ATOM    329  CB  VAL A  71      61.790  71.350  63.360  1.00  0.00           C
ATOM    330  HB  VAL A  71      61.070  71.280  62.510  1.00  0.00           H
ATOM    331  CG1 VAL A  71      61.340  72.560  64.190  1.00  0.00           C
ATOM    332 HG11 VAL A  71      61.930  72.680  65.120  1.00  0.00           H
ATOM    333 HG12 VAL A  71      60.250  72.400  64.330  1.00  0.00           H
ATOM    334 HG13 VAL A  71      61.410  73.500  63.600  1.00  0.00           H
ATOM    335  CG2 VAL A  71      63.190  71.560  62.750  1.00  0.00           C
ATOM    336 HG21 VAL A  71      63.950  71.880  63.500  1.00  0.00           H
ATOM    337 HG22 VAL A  71      63.010  72.310  61.950  1.00  0.00           H
ATOM    338 HG23 VAL A  71      63.530  70.600  62.300  1.00  0.00           H
ATOM    339  C   VAL A  71      60.700  70.040  65.100  1.00  0.00           C
ATOM    340  O   VAL A  71      60.960  70.260  66.290  1.00  0.00           O
ATOM    341  N   ALA A  72      59.470  69.690  64.700  1.00  0.00           N
ATOM    342  HN  ALA A  72      59.410  69.580  63.710  1.00  0.00           H
ATOM    343  CA  ALA A  72      58.250  69.670  65.450  1.00  0.00           C
ATOM    344  HA  ALA A  72      58.170  70.590  65.990  1.00  0.00           H
ATOM    345  CB  ALA A  72      57.140  69.420  64.420  1.00  0.00           C
ATOM    346  HB1 ALA A  72      57.380  68.520  63.820  1.00  0.00           H
ATOM    347  HB2 ALA A  72      57.270  70.190  63.620  1.00  0.00           H
ATOM    348  HB3 ALA A  72      56.100  69.310  64.810  1.00  0.00           H
ATOM    349  C   ALA A  72      58.270  68.740  66.620  1.00  0.00           C
ATOM    350  O   ALA A  72      57.920  69.110  67.730  1.00  0.00           O
ATOM    351  N   ILE A  73      58.700  67.470  66.450  1.00  0.00           N
ATOM    352  HN  ILE A  73      58.850  67.180  65.510  1.00  0.00           H
ATOM    353  CA  ILE A  73      58.950  66.620  67.570  1.00  0.00           C
ATOM    354  HA  ILE A  73      58.130  66.750  68.260  1.00  0.00           H
ATOM    355  CB  ILE A  73      58.880  65.180  67.150  1.00  0.00           C
ATOM    356  HB  ILE A  73      58.020  64.970  66.470  1.00  0.00           H
ATOM    357  CG2 ILE A  73      60.010  64.700  66.220  1.00  0.00           C
ATOM    358 HG21 ILE A  73      60.000  65.370  65.330  1.00  0.00           H
ATOM    359 HG22 ILE A  73      59.790  63.640  65.960  1.00  0.00           H
ATOM    360 HG23 ILE A  73      60.950  64.820  66.800  1.00  0.00           H
ATOM    361  CG1 ILE A  73      58.660  64.210  68.320  1.00  0.00           C
ATOM    362 HG11 ILE A  73      59.260  64.380  69.240  1.00  0.00           H
ATOM    363 HG12 ILE A  73      58.940  63.200  67.930  1.00  0.00           H
ATOM    364  CD  ILE A  73      57.240  64.210  68.870  1.00  0.00           C
ATOM    365  HD1 ILE A  73      56.450  64.300  68.090  1.00  0.00           H
ATOM    366  HD2 ILE A  73      57.040  65.070  69.550  1.00  0.00           H
ATOM    367  HD3 ILE A  73      57.130  63.380  69.600  1.00  0.00           H
ATOM    368  C   ILE A  73      60.090  66.940  68.480  1.00  0.00           C
ATOM    369  O   ILE A  73      59.960  66.900  69.700  1.00  0.00           O
ATOM    370  N   VAL A  74      61.200  67.430  67.900  1.00  0.00           N
ATOM    371  HN  VAL A  74      61.230  67.250  66.920  1.00  0.00           H
ATOM    372  CA  VAL A  74      62.380  67.740  68.650  1.00  0.00           C
ATOM    373  HA  VAL A  74      62.510  66.890  69.300  1.00  0.00           H
ATOM    374  CB  VAL A  74      63.550  67.830  67.710  1.00  0.00           C
ATOM    375  HB  VAL A  74      63.150  68.490  66.910  1.00  0.00           H
ATOM    376  CG1 VAL A  74      64.780  68.520  68.300  1.00  0.00           C
ATOM    377 HG11 VAL A  74      65.610  68.470  67.550  1.00  0.00           H
ATOM    378 HG12 VAL A  74      65.140  67.800  69.060  1.00  0.00           H
ATOM    379 HG13 VAL A  74      64.550  69.560  68.620  1.00  0.00           H
ATOM    380  CG2 VAL A  74      63.910  66.380  67.320  1.00  0.00           C
ATOM    381 HG21 VAL A  74      63.000  65.760  67.180  1.00  0.00           H
ATOM    382 HG22 VAL A  74      64.370  65.910  68.210  1.00  0.00           H
ATOM    383 HG23 VAL A  74      64.500  66.340  66.380  1.00  0.00           H
ATOM    384  C   VAL A  74      62.140  68.960  69.470  1.00  0.00           C
ATOM    385  O   VAL A  74      62.660  69.000  70.590  1.00  0.00           O
ATOM    386  N   ALA A  75      61.310  69.910  69.010  1.00  0.00           N
ATOM    387  HN  ALA A  75      60.950  69.810  68.090  1.00  0.00           H
ATOM    388  CA  ALA A  75      60.980  71.120  69.710  1.00  0.00           C
ATOM    389  HA  ALA A  75      61.870  71.430  70.240  1.00  0.00           H
ATOM    390  CB  ALA A  75      60.790  72.190  68.620  1.00  0.00           C
ATOM    391  HB1 ALA A  75      61.590  72.210  67.850  1.00  0.00           H
ATOM    392  HB2 ALA A  75      60.850  73.190  69.080  1.00  0.00           H
ATOM    393  HB3 ALA A  75      59.830  72.080  68.080  1.00  0.00           H
ATOM    394  C   ALA A  75      59.860  71.130  70.680  1.00  0.00           C
ATOM    395  O   ALA A  75      59.740  71.980  71.560  1.00  0.00           O
ATOM    396  N   LEU A  76      58.990  70.120  70.450  1.00  0.00           N
ATOM    397  HN  LEU A  76      59.290  69.380  69.860  1.00  0.00           H
ATOM    398  CA  LEU A  76      57.740  70.000  71.150  1.00  0.00           C
ATOM    399  HA  LEU A  76      57.140  70.710  70.610  1.00  0.00           H
ATOM    400  CB  LEU A  76      57.210  68.600  70.810  1.00  0.00           C
ATOM    401  HB1 LEU A  76      57.790  67.880  71.430  1.00  0.00           H
ATOM    402  HB2 LEU A  76      57.320  68.290  69.750  1.00  0.00           H
ATOM    403  CG  LEU A  76      55.710  68.490  71.140  1.00  0.00           C
ATOM    404  HG  LEU A  76      55.350  68.620  72.180  1.00  0.00           H
ATOM    405  CD1 LEU A  76      54.890  69.520  70.350  1.00  0.00           C
ATOM    406 HD11 LEU A  76      54.920  70.540  70.780  1.00  0.00           H
ATOM    407 HD12 LEU A  76      53.810  69.240  70.430  1.00  0.00           H
ATOM    408 HD13 LEU A  76      55.100  69.580  69.260  1.00  0.00           H
ATOM    409  CD2 LEU A  76      55.240  67.110  70.630  1.00  0.00           C
ATOM    410 HD21 LEU A  76      54.130  67.130  70.550  1.00  0.00           H
ATOM    411 HD22 LEU A  76      55.570  66.450  71.470  1.00  0.00           H
ATOM    412 HD23 LEU A  76      55.750  66.710  69.730  1.00  0.00           H
ATOM    413  C   LEU A  76      57.590  70.480  72.550  1.00  0.00           C
ATOM    414  O   LEU A  76      56.630  71.230  72.750  1.00  0.00           O
ATOM    415  N   PRO A  77      58.360  70.190  73.560  1.00  0.00           N
ATOM    416  CD  PRO A  77      59.460  69.240  73.580  1.00  0.00           C
ATOM    417  HD1 PRO A  77      60.240  69.650  72.910  1.00  0.00           H
ATOM    418  HD2 PRO A  77      59.030  68.300  73.170  1.00  0.00           H
ATOM    419  CA  PRO A  77      57.940  70.480  74.900  1.00  0.00           C
ATOM    420  HA  PRO A  77      56.880  70.280  75.030  1.00  0.00           H
ATOM    421  CB  PRO A  77      58.640  69.460  75.790  1.00  0.00           C
ATOM    422  HB1 PRO A  77      57.990  68.570  75.860  1.00  0.00           H
ATOM    423  HB2 PRO A  77      58.890  69.840  76.810  1.00  0.00           H
ATOM    424  CG  PRO A  77      59.910  69.030  75.040  1.00  0.00           C
ATOM    425  HG1 PRO A  77      60.690  69.700  75.460  1.00  0.00           H
ATOM    426  HG2 PRO A  77      60.240  67.980  75.150  1.00  0.00           H
ATOM    427  C   PRO A  77      58.170  71.920  75.210  1.00  0.00           C
ATOM    428  O   PRO A  77      57.390  72.480  75.980  1.00  0.00           O
ATOM    429  N   LYS A  78      59.170  72.560  74.570  1.00  0.00           N
ATOM    430  HN  LYS A  78      59.730  71.980  74.000  1.00  0.00           H
ATOM    431  CA  LYS A  78      59.270  73.990  74.480  1.00  0.00           C
ATOM    432  HA  LYS A  78      59.260  74.290  75.520  1.00  0.00           H
ATOM    433  CB  LYS A  78      60.480  74.510  73.690  1.00  0.00           C
ATOM    434  HB1 LYS A  78      60.580  75.600  73.870  1.00  0.00           H
ATOM    435  HB2 LYS A  78      60.540  74.270  72.600  1.00  0.00           H
ATOM    436  CG  LYS A  78      61.810  73.940  74.200  1.00  0.00           C
ATOM    437  HG1 LYS A  78      62.680  74.430  73.710  1.00  0.00           H
ATOM    438  HG2 LYS A  78      61.920  72.880  73.900  1.00  0.00           H
ATOM    439  CD  LYS A  78      62.020  74.050  75.710  1.00  0.00           C
ATOM    440  HD1 LYS A  78      61.120  73.690  76.250  1.00  0.00           H
ATOM    441  HD2 LYS A  78      62.010  75.150  75.870  1.00  0.00           H
ATOM    442  CE  LYS A  78      63.340  73.490  76.220  1.00  0.00           C
ATOM    443  HE1 LYS A  78      63.480  74.030  77.190  1.00  0.00           H
ATOM    444  HE2 LYS A  78      64.220  73.730  75.590  1.00  0.00           H
ATOM    445  NZ  LYS A  78      63.250  72.060  76.590  1.00  0.00           N
ATOM    446  HZ1 LYS A  78      64.170  71.710  76.930  1.00  0.00           H
ATOM    447  HZ2 LYS A  78      63.180  71.460  75.740  1.00  0.00           H
ATOM    448  HZ3 LYS A  78      62.470  71.850  77.240  1.00  0.00           H
ATOM    449  C   LYS A  78      58.110  74.660  73.840  1.00  0.00           C
ATOM    450  O   LYS A  78      57.670  75.650  74.420  1.00  0.00           O
ATOM    451  N   ILE A  79      57.580  74.190  72.690  1.00  0.00           N
ATOM    452  HN  ILE A  79      58.030  73.540  72.080  1.00  0.00           H
ATOM    453  CA  ILE A  79      56.400  74.650  72.030  1.00  0.00           C
ATOM    454  HA  ILE A  79      56.480  75.680  71.710  1.00  0.00           H
ATOM    455  CB  ILE A  79      56.160  73.960  70.720  1.00  0.00           C
ATOM    456  HB  ILE A  79      55.930  72.900  70.980  1.00  0.00           H
ATOM    457  CG2 ILE A  79      54.890  74.460  70.000  1.00  0.00           C
ATOM    458 HG21 ILE A  79      55.100  75.530  69.790  1.00  0.00           H
ATOM    459 HG22 ILE A  79      53.980  74.180  70.570  1.00  0.00           H
ATOM    460 HG23 ILE A  79      54.840  73.960  69.010  1.00  0.00           H
ATOM    461  CG1 ILE A  79      57.340  74.150  69.760  1.00  0.00           C
ATOM    462 HG11 ILE A  79      58.280  73.990  70.340  1.00  0.00           H
ATOM    463 HG12 ILE A  79      57.310  75.130  69.240  1.00  0.00           H
ATOM    464  CD  ILE A  79      57.400  73.050  68.700  1.00  0.00           C
ATOM    465  HD1 ILE A  79      57.570  72.010  69.080  1.00  0.00           H
ATOM    466  HD2 ILE A  79      58.160  73.180  67.900  1.00  0.00           H
ATOM    467  HD3 ILE A  79      56.430  72.900  68.180  1.00  0.00           H
ATOM    468  C   ILE A  79      55.280  74.690  73.010  1.00  0.00           C
ATOM    469  O   ILE A  79      54.610  75.720  73.110  1.00  0.00           O
ATOM    470  N   GLN A  80      55.010  73.590  73.730  1.00  0.00           N
ATOM    471  HN  GLN A  80      55.660  72.850  73.580  1.00  0.00           H
ATOM    472  CA  GLN A  80      53.940  73.440  74.670  1.00  0.00           C
ATOM    473  HA  GLN A  80      53.040  73.700  74.120  1.00  0.00           H
ATOM    474  CB  GLN A  80      53.720  72.000  75.150  1.00  0.00           C
ATOM    475  HB1 GLN A  80      54.730  71.570  75.250  1.00  0.00           H
ATOM    476  HB2 GLN A  80      52.970  71.510  74.480  1.00  0.00           H
ATOM    477  CG  GLN A  80      53.170  71.850  76.570  1.00  0.00           C
ATOM    478  HG1 GLN A  80      52.430  72.650  76.800  1.00  0.00           H
ATOM    479  HG2 GLN A  80      54.020  72.020  77.260  1.00  0.00           H
ATOM    480  CD  GLN A  80      52.700  70.440  76.910  1.00  0.00           C
ATOM    481  OE1 GLN A  80      53.360  69.410  76.920  1.00  0.00           O
ATOM    482  NE2 GLN A  80      51.380  70.390  77.260  1.00  0.00           N
ATOM    483 HE21 GLN A  80      51.120  69.670  77.900  1.00  0.00           H
ATOM    484 HE22 GLN A  80      50.800  71.190  77.100  1.00  0.00           H
ATOM    485  C   GLN A  80      53.990  74.390  75.820  1.00  0.00           C
ATOM    486  O   GLN A  80      53.000  75.040  76.160  1.00  0.00           O
ATOM    487  N   ASN A  81      55.140  74.550  76.510  1.00  0.00           N
ATOM    488  HN  ASN A  81      55.890  73.950  76.230  1.00  0.00           H
ATOM    489  CA  ASN A  81      55.300  75.420  77.630  1.00  0.00           C
ATOM    490  HA  ASN A  81      54.520  75.200  78.340  1.00  0.00           H
ATOM    491  CB  ASN A  81      56.660  75.230  78.310  1.00  0.00           C
ATOM    492  HB1 ASN A  81      56.960  75.930  79.120  1.00  0.00           H
ATOM    493  HB2 ASN A  81      57.490  75.330  77.580  1.00  0.00           H
ATOM    494  CG  ASN A  81      56.800  73.820  78.870  1.00  0.00           C
ATOM    495  OD1 ASN A  81      55.860  73.030  78.930  1.00  0.00           O
ATOM    496  ND2 ASN A  81      58.020  73.370  79.260  1.00  0.00           N
ATOM    497 HD21 ASN A  81      58.030  72.420  79.570  1.00  0.00           H
ATOM    498 HD22 ASN A  81      58.850  73.740  78.830  1.00  0.00           H
ATOM    499  C   ASN A  81      55.230  76.880  77.340  1.00  0.00           C
ATOM    500  O   ASN A  81      54.520  77.540  78.100  1.00  0.00           O
ATOM    501  N   GLU A  82      55.790  77.360  76.210  1.00  0.00           N
ATOM    502  HN  GLU A  82      56.240  76.790  75.540  1.00  0.00           H
ATOM    503  CA  GLU A  82      55.690  78.720  75.780  1.00  0.00           C
ATOM    504  HA  GLU A  82      55.980  79.370  76.600  1.00  0.00           H
ATOM    505  CB  GLU A  82      56.580  78.800  74.530  1.00  0.00           C
ATOM    506  HB1 GLU A  82      56.330  79.770  74.060  1.00  0.00           H
ATOM    507  HB2 GLU A  82      56.390  77.960  73.830  1.00  0.00           H
ATOM    508  CG  GLU A  82      58.070  78.860  74.840  1.00  0.00           C
ATOM    509  HG1 GLU A  82      58.610  78.910  73.870  1.00  0.00           H
ATOM    510  HG2 GLU A  82      58.490  78.000  75.400  1.00  0.00           H
ATOM    511  CD  GLU A  82      58.390  80.140  75.600  1.00  0.00           C
ATOM    512  OE1 GLU A  82      58.420  81.170  74.880  1.00  0.00           O
ATOM    513  OE2 GLU A  82      58.560  80.170  76.850  1.00  0.00           O
ATOM    514  C   GLU A  82      54.280  79.150  75.520  1.00  0.00           C
ATOM    515  O   GLU A  82      53.710  80.120  76.010  1.00  0.00           O
ATOM    516  N   LEU A  83      53.540  78.380  74.700  1.00  0.00           N
ATOM    517  HN  LEU A  83      53.940  77.590  74.250  1.00  0.00           H
ATOM    518  CA  LEU A  83      52.240  78.730  74.230  1.00  0.00           C
ATOM    519  HA  LEU A  83      52.230  79.810  74.120  1.00  0.00           H
ATOM    520  CB  LEU A  83      51.800  78.170  72.860  1.00  0.00           C
ATOM    521  HB1 LEU A  83      50.790  78.480  72.530  1.00  0.00           H
ATOM    522  HB2 LEU A  83      51.650  77.090  73.070  1.00  0.00           H
ATOM    523  CG  LEU A  83      52.830  78.410  71.750  1.00  0.00           C
ATOM    524  HG  LEU A  83      53.760  77.960  72.160  1.00  0.00           H
ATOM    525  CD1 LEU A  83      52.330  77.990  70.360  1.00  0.00           C
ATOM    526 HD11 LEU A  83      53.180  77.630  69.730  1.00  0.00           H
ATOM    527 HD12 LEU A  83      51.800  78.810  69.840  1.00  0.00           H
ATOM    528 HD13 LEU A  83      51.520  77.240  70.480  1.00  0.00           H
ATOM    529  CD2 LEU A  83      53.070  79.920  71.540  1.00  0.00           C
ATOM    530 HD21 LEU A  83      53.590  80.140  70.580  1.00  0.00           H
ATOM    531 HD22 LEU A  83      53.610  80.370  72.390  1.00  0.00           H
ATOM    532 HD23 LEU A  83      52.060  80.390  71.440  1.00  0.00           H
ATOM    533  C   LEU A  83      51.200  78.410  75.250  1.00  0.00           C
ATOM    534  O   LEU A  83      50.110  78.980  75.230  1.00  0.00           O
ATOM    535  N   SER A  84      51.450  77.350  76.050  1.00  0.00           N
ATOM    536  HN  SER A  84      52.290  76.820  76.130  1.00  0.00           H
ATOM    537  CA  SER A  84      50.560  76.840  77.060  1.00  0.00           C
ATOM    538  HA  SER A  84      51.210  76.140  77.560  1.00  0.00           H
ATOM    539  CB  SER A  84      50.100  77.690  78.260  1.00  0.00           C
ATOM    540  HB1 SER A  84      49.570  78.580  77.860  1.00  0.00           H
ATOM    541  HB2 SER A  84      51.000  78.020  78.820  1.00  0.00           H
ATOM    542  OG  SER A  84      49.360  76.880  79.170  1.00  0.00           O
ATOM    543  HG1 SER A  84      50.090  76.590  79.720  1.00  0.00           H
ATOM    544  C   SER A  84      49.450  76.100  76.410  1.00  0.00           C
ATOM    545  O   SER A  84      48.270  76.450  76.380  1.00  0.00           O
ATOM    546  N   LEU A  85      49.810  74.950  75.810  1.00  0.00           N
ATOM    547  HN  LEU A  85      50.780  74.730  75.730  1.00  0.00           H
ATOM    548  CA  LEU A  85      48.900  73.950  75.350  1.00  0.00           C
ATOM    549  HA  LEU A  85      47.910  74.340  75.170  1.00  0.00           H
ATOM    550  CB  LEU A  85      49.300  73.310  74.010  1.00  0.00           C
ATOM    551  HB1 LEU A  85      48.420  72.810  73.560  1.00  0.00           H
ATOM    552  HB2 LEU A  85      50.070  72.550  74.250  1.00  0.00           H
ATOM    553  CG  LEU A  85      50.060  74.210  73.030  1.00  0.00           C
ATOM    554  HG  LEU A  85      51.060  74.460  73.440  1.00  0.00           H
ATOM    555  CD1 LEU A  85      50.460  73.390  71.790  1.00  0.00           C
ATOM    556 HD11 LEU A  85      50.950  74.110  71.100  1.00  0.00           H
ATOM    557 HD12 LEU A  85      49.500  73.030  71.360  1.00  0.00           H
ATOM    558 HD13 LEU A  85      51.140  72.590  72.150  1.00  0.00           H
ATOM    559  CD2 LEU A  85      49.270  75.450  72.570  1.00  0.00           C
ATOM    560 HD21 LEU A  85      48.380  75.150  71.980  1.00  0.00           H
ATOM    561 HD22 LEU A  85      49.860  76.210  72.020  1.00  0.00           H
ATOM    562 HD23 LEU A  85      48.790  75.930  73.460  1.00  0.00           H
ATOM    563  C   LEU A  85      48.690  72.900  76.390  1.00  0.00           C
ATOM    564  O   LEU A  85      49.540  72.560  77.220  1.00  0.00           O
ATOM    565  N   SER A  86      47.520  72.240  76.310  1.00  0.00           N
ATOM    566  HN  SER A  86      46.830  72.680  75.760  1.00  0.00           H
ATOM    567  CA  SER A  86      47.280  71.000  77.000  1.00  0.00           C
ATOM    568  HA  SER A  86      47.730  71.160  77.970  1.00  0.00           H
ATOM    569  CB  SER A  86      45.800  70.650  77.220  1.00  0.00           C
ATOM    570  HB1 SER A  86      45.370  71.500  77.800  1.00  0.00           H
ATOM    571  HB2 SER A  86      45.610  69.660  77.660  1.00  0.00           H
ATOM    572  OG  SER A  86      45.030  70.640  76.020  1.00  0.00           O
ATOM    573  HG1 SER A  86      45.110  71.500  75.610  1.00  0.00           H
ATOM    574  C   SER A  86      48.020  69.890  76.350  1.00  0.00           C
ATOM    575  O   SER A  86      48.460  69.940  75.200  1.00  0.00           O
ATOM    576  N   ASP A  87      48.220  68.780  77.080  1.00  0.00           N
ATOM    577  HN  ASP A  87      48.050  68.800  78.060  1.00  0.00           H
ATOM    578  CA  ASP A  87      48.970  67.660  76.610  1.00  0.00           C
ATOM    579  HA  ASP A  87      49.900  68.000  76.170  1.00  0.00           H
ATOM    580  CB  ASP A  87      49.220  66.610  77.710  1.00  0.00           C
ATOM    581  HB1 ASP A  87      49.840  65.840  77.200  1.00  0.00           H
ATOM    582  HB2 ASP A  87      48.320  66.130  78.160  1.00  0.00           H
ATOM    583  CG  ASP A  87      50.140  67.070  78.840  1.00  0.00           C
ATOM    584  OD1 ASP A  87      50.070  66.380  79.890  1.00  0.00           O
ATOM    585  OD2 ASP A  87      50.920  68.050  78.700  1.00  0.00           O
ATOM    586  C   ASP A  87      48.140  67.000  75.560  1.00  0.00           C
ATOM    587  O   ASP A  87      48.690  66.580  74.550  1.00  0.00           O
ATOM    588  N   ALA A  88      46.800  66.970  75.650  1.00  0.00           N
ATOM    589  HN  ALA A  88      46.390  67.090  76.550  1.00  0.00           H
ATOM    590  CA  ALA A  88      45.920  66.620  74.570  1.00  0.00           C
ATOM    591  HA  ALA A  88      46.160  65.620  74.230  1.00  0.00           H
ATOM    592  CB  ALA A  88      44.500  66.440  75.150  1.00  0.00           C
ATOM    593  HB1 ALA A  88      43.690  66.230  74.420  1.00  0.00           H
ATOM    594  HB2 ALA A  88      44.110  67.310  75.700  1.00  0.00           H
ATOM    595  HB3 ALA A  88      44.440  65.680  75.960  1.00  0.00           H
ATOM    596  C   ALA A  88      45.930  67.580  73.440  1.00  0.00           C
ATOM    597  O   ALA A  88      45.730  67.280  72.260  1.00  0.00           O
ATOM    598  N   GLY A  89      46.150  68.890  73.690  1.00  0.00           N
ATOM    599  HN  GLY A  89      46.260  69.080  74.660  1.00  0.00           H
ATOM    600  CA  GLY A  89      46.280  69.910  72.700  1.00  0.00           C
ATOM    601  HA1 GLY A  89      46.460  70.880  73.160  1.00  0.00           H
ATOM    602  HA2 GLY A  89      45.430  69.850  72.040  1.00  0.00           H
ATOM    603  C   GLY A  89      47.500  69.710  71.880  1.00  0.00           C
ATOM    604  O   GLY A  89      47.500  69.750  70.650  1.00  0.00           O
ATOM    605  N   ARG A  90      48.660  69.380  72.490  1.00  0.00           N
ATOM    606  HN  ARG A  90      48.690  69.500  73.480  1.00  0.00           H
ATOM    607  CA  ARG A  90      49.840  69.240  71.700  1.00  0.00           C
ATOM    608  HA  ARG A  90      49.880  70.030  70.960  1.00  0.00           H
ATOM    609  CB  ARG A  90      51.160  69.390  72.460  1.00  0.00           C
ATOM    610  HB1 ARG A  90      51.130  70.420  72.890  1.00  0.00           H
ATOM    611  HB2 ARG A  90      52.050  69.250  71.810  1.00  0.00           H
ATOM    612  CG  ARG A  90      51.450  68.520  73.690  1.00  0.00           C
ATOM    613  HG1 ARG A  90      50.830  67.610  73.630  1.00  0.00           H
ATOM    614  HG2 ARG A  90      51.090  69.080  74.580  1.00  0.00           H
ATOM    615  CD  ARG A  90      52.940  68.190  73.800  1.00  0.00           C
ATOM    616  HD1 ARG A  90      53.450  69.180  73.790  1.00  0.00           H
ATOM    617  HD2 ARG A  90      53.420  67.650  72.950  1.00  0.00           H
ATOM    618  NE  ARG A  90      53.270  67.470  75.050  1.00  0.00           N
ATOM    619  HE  ARG A  90      53.280  68.060  75.860  1.00  0.00           H
ATOM    620  CZ  ARG A  90      53.360  66.110  75.200  1.00  0.00           C
ATOM    621  NH1 ARG A  90      52.980  65.300  74.180  1.00  0.00           N
ATOM    622 HH11 ARG A  90      52.690  65.690  73.300  1.00  0.00           H
ATOM    623 HH12 ARG A  90      52.620  64.410  74.460  1.00  0.00           H
ATOM    624  NH2 ARG A  90      53.610  65.600  76.440  1.00  0.00           N
ATOM    625 HH21 ARG A  90      53.560  66.170  77.260  1.00  0.00           H
ATOM    626 HH22 ARG A  90      53.430  64.620  76.540  1.00  0.00           H
ATOM    627  C   ARG A  90      49.850  67.880  71.090  1.00  0.00           C
ATOM    628  O   ARG A  90      50.610  67.600  70.170  1.00  0.00           O
ATOM    629  N   SER A  91      49.000  66.990  71.620  1.00  0.00           N
ATOM    630  HN  SER A  91      48.540  67.120  72.500  1.00  0.00           H
ATOM    631  CA  SER A  91      48.660  65.800  70.900  1.00  0.00           C
ATOM    632  HA  SER A  91      49.550  65.250  70.660  1.00  0.00           H
ATOM    633  CB  SER A  91      47.770  64.800  71.660  1.00  0.00           C
ATOM    634  HB1 SER A  91      47.690  63.920  70.980  1.00  0.00           H
ATOM    635  HB2 SER A  91      46.760  65.230  71.840  1.00  0.00           H
ATOM    636  OG  SER A  91      48.390  64.350  72.860  1.00  0.00           O
ATOM    637  HG1 SER A  91      48.470  65.070  73.490  1.00  0.00           H
ATOM    638  C   SER A  91      47.920  66.010  69.620  1.00  0.00           C
ATOM    639  O   SER A  91      48.230  65.380  68.610  1.00  0.00           O
ATOM    640  N   TRP A  92      46.900  66.890  69.580  1.00  0.00           N
ATOM    641  HN  TRP A  92      46.630  67.380  70.400  1.00  0.00           H
ATOM    642  CA  TRP A  92      46.190  67.200  68.380  1.00  0.00           C
ATOM    643  HA  TRP A  92      45.830  66.230  68.060  1.00  0.00           H
ATOM    644  CB  TRP A  92      44.970  68.010  68.860  1.00  0.00           C
ATOM    645  HB1 TRP A  92      45.250  68.990  69.290  1.00  0.00           H
ATOM    646  HB2 TRP A  92      44.420  67.400  69.610  1.00  0.00           H
ATOM    647  CG  TRP A  92      43.970  68.480  67.850  1.00  0.00           C
ATOM    648  CD1 TRP A  92      43.230  69.600  68.090  1.00  0.00           C
ATOM    649  HD1 TRP A  92      43.310  70.290  68.920  1.00  0.00           H
ATOM    650  NE1 TRP A  92      42.400  69.800  67.020  1.00  0.00           N
ATOM    651  HE1 TRP A  92      41.530  70.230  67.130  1.00  0.00           H
ATOM    652  CE2 TRP A  92      42.550  68.770  66.120  1.00  0.00           C
ATOM    653  CD2 TRP A  92      43.470  67.880  66.650  1.00  0.00           C
ATOM    654  CE3 TRP A  92      43.760  66.760  65.940  1.00  0.00           C
ATOM    655  HE3 TRP A  92      44.460  66.000  66.250  1.00  0.00           H
ATOM    656  CZ3 TRP A  92      43.210  66.670  64.680  1.00  0.00           C
ATOM    657  HZ3 TRP A  92      43.500  65.870  64.020  1.00  0.00           H
ATOM    658  CZ2 TRP A  92      41.990  68.710  64.880  1.00  0.00           C
ATOM    659  HZ2 TRP A  92      41.390  69.550  64.570  1.00  0.00           H
ATOM    660  CH2 TRP A  92      42.360  67.610  64.140  1.00  0.00           C
ATOM    661  HH2 TRP A  92      42.070  67.550  63.100  1.00  0.00           H
ATOM    662  C   TRP A  92      46.990  67.810  67.280  1.00  0.00           C
ATOM    663  O   TRP A  92      46.760  67.440  66.130  1.00  0.00           O
ATOM    664  N   VAL A  93      47.980  68.650  67.640  1.00  0.00           N
ATOM    665  HN  VAL A  93      48.060  68.860  68.610  1.00  0.00           H
ATOM    666  CA  VAL A  93      48.950  69.240  66.760  1.00  0.00           C
ATOM    667  HA  VAL A  93      48.400  69.730  65.970  1.00  0.00           H
ATOM    668  CB  VAL A  93      49.880  70.100  67.560  1.00  0.00           C
ATOM    669  HB  VAL A  93      50.380  69.530  68.370  1.00  0.00           H
ATOM    670  CG1 VAL A  93      51.010  70.700  66.710  1.00  0.00           C
ATOM    671 HG11 VAL A  93      51.780  70.000  66.340  1.00  0.00           H
ATOM    672 HG12 VAL A  93      51.530  71.480  67.300  1.00  0.00           H
ATOM    673 HG13 VAL A  93      50.650  71.320  65.850  1.00  0.00           H
ATOM    674  CG2 VAL A  93      49.120  71.270  68.200  1.00  0.00           C
ATOM    675 HG21 VAL A  93      48.140  70.970  68.650  1.00  0.00           H
ATOM    676 HG22 VAL A  93      48.910  72.090  67.480  1.00  0.00           H
ATOM    677 HG23 VAL A  93      49.710  71.700  69.040  1.00  0.00           H
ATOM    678  C   VAL A  93      49.720  68.230  65.980  1.00  0.00           C
ATOM    679  O   VAL A  93      50.010  68.320  64.790  1.00  0.00           O
ATOM    680  N   ILE A  94      50.060  67.120  66.660  1.00  0.00           N
ATOM    681  HN  ILE A  94      49.600  66.970  67.530  1.00  0.00           H
ATOM    682  CA  ILE A  94      50.910  66.100  66.120  1.00  0.00           C
ATOM    683  HA  ILE A  94      51.650  66.560  65.480  1.00  0.00           H
ATOM    684  CB  ILE A  94      51.590  65.220  67.130  1.00  0.00           C
ATOM    685  HB  ILE A  94      50.870  64.880  67.900  1.00  0.00           H
ATOM    686  CG2 ILE A  94      52.200  63.950  66.510  1.00  0.00           C
ATOM    687 HG21 ILE A  94      51.370  63.310  66.130  1.00  0.00           H
ATOM    688 HG22 ILE A  94      52.770  63.420  67.300  1.00  0.00           H
ATOM    689 HG23 ILE A  94      52.840  64.250  65.650  1.00  0.00           H
ATOM    690  CG1 ILE A  94      52.630  66.050  67.910  1.00  0.00           C
ATOM    691 HG11 ILE A  94      53.010  65.400  68.730  1.00  0.00           H
ATOM    692 HG12 ILE A  94      52.200  66.940  68.420  1.00  0.00           H
ATOM    693  CD  ILE A  94      53.910  66.370  67.140  1.00  0.00           C
ATOM    694  HD1 ILE A  94      53.570  66.750  66.150  1.00  0.00           H
ATOM    695  HD2 ILE A  94      54.360  65.370  66.990  1.00  0.00           H
ATOM    696  HD3 ILE A  94      54.570  67.130  67.600  1.00  0.00           H
ATOM    697  C   ILE A  94      50.170  65.340  65.070  1.00  0.00           C
ATOM    698  O   ILE A  94      50.570  65.200  63.910  1.00  0.00           O
ATOM    699  N   THR A  95      48.920  64.980  65.410  1.00  0.00           N
ATOM    700  HN  THR A  95      48.610  65.160  66.340  1.00  0.00           H
ATOM    701  CA  THR A  95      47.950  64.330  64.580  1.00  0.00           C
ATOM    702  HA  THR A  95      48.410  63.400  64.290  1.00  0.00           H
ATOM    703  CB  THR A  95      46.660  64.120  65.320  1.00  0.00           C
ATOM    704  HB  THR A  95      46.270  65.020  65.850  1.00  0.00           H
ATOM    705  OG1 THR A  95      47.030  63.230  66.360  1.00  0.00           O
ATOM    706  HG1 THR A  95      47.450  62.520  65.880  1.00  0.00           H
ATOM    707  CG2 THR A  95      45.470  63.430  64.630  1.00  0.00           C
ATOM    708 HG21 THR A  95      45.880  62.760  63.850  1.00  0.00           H
ATOM    709 HG22 THR A  95      44.870  64.180  64.070  1.00  0.00           H
ATOM    710 HG23 THR A  95      44.740  62.950  65.310  1.00  0.00           H
ATOM    711  C   THR A  95      47.560  65.090  63.360  1.00  0.00           C
ATOM    712  O   THR A  95      47.310  64.520  62.290  1.00  0.00           O
ATOM    713  N   ALA A  96      47.420  66.420  63.500  1.00  0.00           N
ATOM    714  HN  ALA A  96      47.530  66.790  64.410  1.00  0.00           H
ATOM    715  CA  ALA A  96      46.850  67.320  62.550  1.00  0.00           C
ATOM    716  HA  ALA A  96      45.910  66.930  62.190  1.00  0.00           H
ATOM    717  CB  ALA A  96      46.660  68.670  63.260  1.00  0.00           C
ATOM    718  HB1 ALA A  96      46.210  69.490  62.650  1.00  0.00           H
ATOM    719  HB2 ALA A  96      47.610  69.120  63.600  1.00  0.00           H
ATOM    720  HB3 ALA A  96      45.960  68.620  64.120  1.00  0.00           H
ATOM    721  C   ALA A  96      47.610  67.540  61.290  1.00  0.00           C
ATOM    722  O   ALA A  96      47.030  67.780  60.220  1.00  0.00           O
ATOM    723  N   TYR A  97      48.920  67.280  61.420  1.00  0.00           N
ATOM    724  HN  TYR A  97      49.280  67.000  62.310  1.00  0.00           H
ATOM    725  CA  TYR A  97      49.800  67.160  60.300  1.00  0.00           C
ATOM    726  HA  TYR A  97      49.660  68.010  59.650  1.00  0.00           H
ATOM    727  CB  TYR A  97      51.260  67.260  60.770  1.00  0.00           C
ATOM    728  HB1 TYR A  97      51.550  66.430  61.460  1.00  0.00           H
ATOM    729  HB2 TYR A  97      51.230  68.100  61.500  1.00  0.00           H
ATOM    730  CG  TYR A  97      52.260  67.630  59.740  1.00  0.00           C
ATOM    731  CD1 TYR A  97      52.560  68.950  59.480  1.00  0.00           C
ATOM    732  HD1 TYR A  97      51.990  69.830  59.750  1.00  0.00           H
ATOM    733  CE1 TYR A  97      53.620  69.300  58.670  1.00  0.00           C
ATOM    734  HE1 TYR A  97      53.770  70.320  58.340  1.00  0.00           H
ATOM    735  CZ  TYR A  97      54.400  68.290  58.140  1.00  0.00           C
ATOM    736  OH  TYR A  97      55.590  68.610  57.460  1.00  0.00           O
ATOM    737  HH  TYR A  97      55.980  69.350  57.920  1.00  0.00           H
ATOM    738  CD2 TYR A  97      52.950  66.630  59.100  1.00  0.00           C
ATOM    739  HD2 TYR A  97      52.670  65.600  59.250  1.00  0.00           H
ATOM    740  CE2 TYR A  97      54.030  66.980  58.320  1.00  0.00           C
ATOM    741  HE2 TYR A  97      54.670  66.220  57.890  1.00  0.00           H
ATOM    742  C   TYR A  97      49.530  65.960  59.460  1.00  0.00           C
ATOM    743  O   TYR A  97      49.280  66.060  58.260  1.00  0.00           O
ATOM    744  N   VAL A  98      49.490  64.760  60.070  1.00  0.00           N
ATOM    745  HN  VAL A  98      49.640  64.710  61.050  1.00  0.00           H
ATOM    746  CA  VAL A  98      49.570  63.530  59.350  1.00  0.00           C
ATOM    747  HA  VAL A  98      50.140  63.610  58.430  1.00  0.00           H
ATOM    748  CB  VAL A  98      50.100  62.470  60.270  1.00  0.00           C
ATOM    749  HB  VAL A  98      49.990  61.440  59.850  1.00  0.00           H
ATOM    750  CG1 VAL A  98      51.630  62.620  60.400  1.00  0.00           C
ATOM    751 HG11 VAL A  98      51.970  61.900  61.170  1.00  0.00           H
ATOM    752 HG12 VAL A  98      51.960  63.620  60.720  1.00  0.00           H
ATOM    753 HG13 VAL A  98      52.100  62.350  59.430  1.00  0.00           H
ATOM    754  CG2 VAL A  98      49.360  62.540  61.610  1.00  0.00           C
ATOM    755 HG21 VAL A  98      49.830  61.910  62.400  1.00  0.00           H
ATOM    756 HG22 VAL A  98      48.290  62.250  61.530  1.00  0.00           H
ATOM    757 HG23 VAL A  98      49.500  63.530  62.110  1.00  0.00           H
ATOM    758  C   VAL A  98      48.220  63.130  58.870  1.00  0.00           C
ATOM    759  O   VAL A  98      48.150  62.340  57.920  1.00  0.00           O
ATOM    760  N   LEU A  99      47.170  63.800  59.360  1.00  0.00           N
ATOM    761  HN  LEU A  99      47.410  64.240  60.220  1.00  0.00           H
ATOM    762  CA  LEU A  99      45.810  63.630  58.940  1.00  0.00           C
ATOM    763  HA  LEU A  99      45.540  62.590  58.860  1.00  0.00           H
ATOM    764  CB  LEU A  99      44.900  64.440  59.880  1.00  0.00           C
ATOM    765  HB1 LEU A  99      45.260  65.490  59.800  1.00  0.00           H
ATOM    766  HB2 LEU A  99      45.080  64.140  60.930  1.00  0.00           H
ATOM    767  CG  LEU A  99      43.380  64.390  59.670  1.00  0.00           C
ATOM    768  HG  LEU A  99      43.090  64.720  58.650  1.00  0.00           H
ATOM    769  CD1 LEU A  99      42.740  63.000  59.810  1.00  0.00           C
ATOM    770 HD11 LEU A  99      43.190  62.360  59.020  1.00  0.00           H
ATOM    771 HD12 LEU A  99      41.650  62.960  59.620  1.00  0.00           H
ATOM    772 HD13 LEU A  99      42.960  62.420  60.730  1.00  0.00           H
ATOM    773  CD2 LEU A  99      42.750  65.290  60.750  1.00  0.00           C
ATOM    774 HD21 LEU A  99      42.850  66.360  60.470  1.00  0.00           H
ATOM    775 HD22 LEU A  99      43.350  65.210  61.680  1.00  0.00           H
ATOM    776 HD23 LEU A  99      41.690  64.980  60.930  1.00  0.00           H
ATOM    777  C   LEU A  99      45.530  64.120  57.560  1.00  0.00           C
ATOM    778  O   LEU A  99      44.760  63.490  56.840  1.00  0.00           O
ATOM    779  N   THR A 100      46.230  65.200  57.160  1.00  0.00           N
ATOM    780  HN  THR A 100      46.770  65.700  57.830  1.00  0.00           H
ATOM    781  CA  THR A 100      46.130  65.750  55.850  1.00  0.00           C
ATOM    782  HA  THR A 100      45.340  65.340  55.240  1.00  0.00           H
ATOM    783  CB  THR A 100      46.000  67.240  55.770  1.00  0.00           C
ATOM    784  HB  THR A 100      46.430  67.750  54.880  1.00  0.00           H
ATOM    785  OG1 THR A 100      46.580  67.870  56.910  1.00  0.00           O
ATOM    786  HG1 THR A 100      46.410  68.810  56.810  1.00  0.00           H
ATOM    787  CG2 THR A 100      44.520  67.650  55.820  1.00  0.00           C
ATOM    788 HG21 THR A 100      44.460  68.720  55.530  1.00  0.00           H
ATOM    789 HG22 THR A 100      44.010  67.570  56.810  1.00  0.00           H
ATOM    790 HG23 THR A 100      43.940  67.090  55.060  1.00  0.00           H
ATOM    791  C   THR A 100      47.310  65.420  54.990  1.00  0.00           C
ATOM    792  O   THR A 100      47.210  65.320  53.770  1.00  0.00           O
ATOM    793  N   PHE A 101      48.510  65.150  55.530  1.00  0.00           N
ATOM    794  HN  PHE A 101      48.760  65.380  56.470  1.00  0.00           H
ATOM    795  CA  PHE A 101      49.570  64.540  54.790  1.00  0.00           C
ATOM    796  HA  PHE A 101      49.800  65.140  53.920  1.00  0.00           H
ATOM    797  CB  PHE A 101      50.920  64.440  55.530  1.00  0.00           C
ATOM    798  HB1 PHE A 101      50.780  63.830  56.450  1.00  0.00           H
ATOM    799  HB2 PHE A 101      51.240  65.440  55.880  1.00  0.00           H
ATOM    800  CG  PHE A 101      52.020  63.840  54.720  1.00  0.00           C
ATOM    801  CD1 PHE A 101      52.590  62.640  55.080  1.00  0.00           C
ATOM    802  HD1 PHE A 101      52.280  62.120  55.970  1.00  0.00           H
ATOM    803  CE1 PHE A 101      53.680  62.110  54.430  1.00  0.00           C
ATOM    804  HE1 PHE A 101      54.190  61.230  54.800  1.00  0.00           H
ATOM    805  CZ  PHE A 101      54.150  62.740  53.300  1.00  0.00           C
ATOM    806  HZ  PHE A 101      54.980  62.310  52.760  1.00  0.00           H
ATOM    807  CD2 PHE A 101      52.560  64.510  53.650  1.00  0.00           C
ATOM    808  HD2 PHE A 101      52.080  65.450  53.410  1.00  0.00           H
ATOM    809  CE2 PHE A 101      53.560  63.920  52.910  1.00  0.00           C
ATOM    810  HE2 PHE A 101      54.100  64.440  52.130  1.00  0.00           H
ATOM    811  C   PHE A 101      49.190  63.210  54.220  1.00  0.00           C
ATOM    812  O   PHE A 101      49.280  63.080  53.000  1.00  0.00           O
ATOM    813  N   GLY A 102      48.620  62.300  55.030  1.00  0.00           N
ATOM    814  HN  GLY A 102      48.660  62.320  56.030  1.00  0.00           H
ATOM    815  CA  GLY A 102      48.040  61.120  54.460  1.00  0.00           C
ATOM    816  HA1 GLY A 102      47.720  60.490  55.280  1.00  0.00           H
ATOM    817  HA2 GLY A 102      48.760  60.590  53.860  1.00  0.00           H
ATOM    818  C   GLY A 102      46.780  61.250  53.670  1.00  0.00           C
ATOM    819  O   GLY A 102      46.460  60.470  52.780  1.00  0.00           O
ATOM    820  N   GLY A 103      45.920  62.210  54.070  1.00  0.00           N
ATOM    821  HN  GLY A 103      46.100  62.660  54.940  1.00  0.00           H
ATOM    822  CA  GLY A 103      44.590  62.370  53.550  1.00  0.00           C
ATOM    823  HA1 GLY A 103      44.130  63.190  54.070  1.00  0.00           H
ATOM    824  HA2 GLY A 103      44.010  61.490  53.800  1.00  0.00           H
ATOM    825  C   GLY A 103      44.470  62.790  52.130  1.00  0.00           C
ATOM    826  O   GLY A 103      43.670  62.210  51.390  1.00  0.00           O
ATOM    827  N   LEU A 104      45.240  63.840  51.770  1.00  0.00           N
ATOM    828  HN  LEU A 104      45.850  64.270  52.430  1.00  0.00           H
ATOM    829  CA  LEU A 104      45.280  64.510  50.510  1.00  0.00           C
ATOM    830  HA  LEU A 104      44.340  64.400  49.990  1.00  0.00           H
ATOM    831  CB  LEU A 104      45.620  65.970  50.820  1.00  0.00           C
ATOM    832  HB1 LEU A 104      45.870  66.540  49.890  1.00  0.00           H
ATOM    833  HB2 LEU A 104      46.470  66.030  51.530  1.00  0.00           H
ATOM    834  CG  LEU A 104      44.460  66.680  51.540  1.00  0.00           C
ATOM    835  HG  LEU A 104      44.200  66.050  52.420  1.00  0.00           H
ATOM    836  CD1 LEU A 104      44.730  68.100  52.050  1.00  0.00           C
ATOM    837 HD11 LEU A 104      45.460  68.140  52.890  1.00  0.00           H
ATOM    838 HD12 LEU A 104      43.810  68.520  52.500  1.00  0.00           H
ATOM    839 HD13 LEU A 104      45.100  68.750  51.220  1.00  0.00           H
ATOM    840  CD2 LEU A 104      43.160  66.640  50.730  1.00  0.00           C
ATOM    841 HD21 LEU A 104      42.460  67.270  51.310  1.00  0.00           H
ATOM    842 HD22 LEU A 104      42.720  65.650  50.470  1.00  0.00           H
ATOM    843 HD23 LEU A 104      43.320  67.110  49.740  1.00  0.00           H
ATOM    844  C   LEU A 104      46.310  64.020  49.550  1.00  0.00           C
ATOM    845  O   LEU A 104      46.440  64.620  48.490  1.00  0.00           O
ATOM    846  N   MET A 105      47.050  62.950  49.880  1.00  0.00           N
ATOM    847  HN  MET A 105      47.000  62.440  50.740  1.00  0.00           H
ATOM    848  CA  MET A 105      48.050  62.500  48.960  1.00  0.00           C
ATOM    849  HA  MET A 105      48.620  63.400  48.770  1.00  0.00           H
ATOM    850  CB  MET A 105      48.870  61.390  49.650  1.00  0.00           C
ATOM    851  HB1 MET A 105      48.320  60.430  49.680  1.00  0.00           H
ATOM    852  HB2 MET A 105      48.980  61.680  50.720  1.00  0.00           H
ATOM    853  CG  MET A 105      50.270  61.230  49.070  1.00  0.00           C
ATOM    854  HG1 MET A 105      50.900  62.140  49.090  1.00  0.00           H
ATOM    855  HG2 MET A 105      50.210  61.050  47.980  1.00  0.00           H
ATOM    856  SD  MET A 105      51.130  59.850  49.900  1.00  0.00           S
ATOM    857  CE  MET A 105      51.690  60.850  51.310  1.00  0.00           C
ATOM    858  HE1 MET A 105      52.140  61.810  50.980  1.00  0.00           H
ATOM    859  HE2 MET A 105      52.410  60.370  52.010  1.00  0.00           H
ATOM    860  HE3 MET A 105      50.840  61.190  51.940  1.00  0.00           H
ATOM    861  C   MET A 105      47.630  61.990  47.630  1.00  0.00           C
ATOM    862  O   MET A 105      48.370  62.110  46.650  1.00  0.00           O
ATOM    863  N   LEU A 106      46.530  61.230  47.540  1.00  0.00           N
ATOM    864  HN  LEU A 106      45.930  61.210  48.340  1.00  0.00           H
ATOM    865  CA  LEU A 106      46.110  60.550  46.360  1.00  0.00           C
ATOM    866  HA  LEU A 106      46.900  60.230  45.700  1.00  0.00           H
ATOM    867  CB  LEU A 106      45.190  59.390  46.790  1.00  0.00           C
ATOM    868  HB1 LEU A 106      44.790  59.000  45.830  1.00  0.00           H
ATOM    869  HB2 LEU A 106      44.360  59.740  47.430  1.00  0.00           H
ATOM    870  CG  LEU A 106      45.840  58.230  47.560  1.00  0.00           C
ATOM    871  HG  LEU A 106      46.210  58.590  48.540  1.00  0.00           H
ATOM    872  CD1 LEU A 106      44.910  57.110  48.050  1.00  0.00           C
ATOM    873 HD11 LEU A 106      43.980  57.580  48.460  1.00  0.00           H
ATOM    874 HD12 LEU A 106      45.490  56.470  48.740  1.00  0.00           H
ATOM    875 HD13 LEU A 106      44.580  56.550  47.150  1.00  0.00           H
ATOM    876  CD2 LEU A 106      46.990  57.520  46.820  1.00  0.00           C
ATOM    877 HD21 LEU A 106      46.780  57.040  45.840  1.00  0.00           H
ATOM    878 HD22 LEU A 106      47.480  56.770  47.480  1.00  0.00           H
ATOM    879 HD23 LEU A 106      47.810  58.250  46.640  1.00  0.00           H
ATOM    880  C   LEU A 106      45.310  61.430  45.460  1.00  0.00           C
ATOM    881  O   LEU A 106      45.350  61.200  44.250  1.00  0.00           O
ATOM    882  N   LEU A 107      44.660  62.490  45.980  1.00  0.00           N
ATOM    883  HN  LEU A 107      44.560  62.610  46.960  1.00  0.00           H
ATOM    884  CA  LEU A 107      44.250  63.660  45.260  1.00  0.00           C
ATOM    885  HA  LEU A 107      43.550  63.300  44.520  1.00  0.00           H
ATOM    886  CB  LEU A 107      43.470  64.620  46.170  1.00  0.00           C
ATOM    887  HB1 LEU A 107      44.180  64.920  46.970  1.00  0.00           H
ATOM    888  HB2 LEU A 107      42.590  64.080  46.590  1.00  0.00           H
ATOM    889  CG  LEU A 107      43.020  65.880  45.420  1.00  0.00           C
ATOM    890  HG  LEU A 107      43.850  66.310  44.820  1.00  0.00           H
ATOM    891  CD1 LEU A 107      41.860  65.770  44.410  1.00  0.00           C
ATOM    892 HD11 LEU A 107      42.220  65.280  43.480  1.00  0.00           H
ATOM    893 HD12 LEU A 107      41.530  66.810  44.170  1.00  0.00           H
ATOM    894 HD13 LEU A 107      41.030  65.210  44.890  1.00  0.00           H
ATOM    895  CD2 LEU A 107      42.740  67.030  46.410  1.00  0.00           C
ATOM    896 HD21 LEU A 107      43.600  67.170  47.100  1.00  0.00           H
ATOM    897 HD22 LEU A 107      41.800  66.920  46.980  1.00  0.00           H
ATOM    898 HD23 LEU A 107      42.590  68.010  45.910  1.00  0.00           H
ATOM    899  C   LEU A 107      45.410  64.310  44.580  1.00  0.00           C
ATOM    900  O   LEU A 107      45.410  64.510  43.370  1.00  0.00           O
ATOM    901  N   GLY A 108      46.540  64.550  45.280  1.00  0.00           N
ATOM    902  HN  GLY A 108      46.600  64.200  46.220  1.00  0.00           H
ATOM    903  CA  GLY A 108      47.710  65.260  44.890  1.00  0.00           C
ATOM    904  HA1 GLY A 108      48.460  65.330  45.670  1.00  0.00           H
ATOM    905  HA2 GLY A 108      47.450  66.250  44.550  1.00  0.00           H
ATOM    906  C   GLY A 108      48.520  64.620  43.810  1.00  0.00           C
ATOM    907  O   GLY A 108      49.230  65.310  43.080  1.00  0.00           O
ATOM    908  N   GLY A 109      48.350  63.300  43.660  1.00  0.00           N
ATOM    909  HN  GLY A 109      47.720  62.860  44.300  1.00  0.00           H
ATOM    910  CA  GLY A 109      48.980  62.510  42.640  1.00  0.00           C
ATOM    911  HA1 GLY A 109      48.680  61.500  42.870  1.00  0.00           H
ATOM    912  HA2 GLY A 109      50.040  62.680  42.630  1.00  0.00           H
ATOM    913  C   GLY A 109      48.460  62.770  41.270  1.00  0.00           C
ATOM    914  O   GLY A 109      49.170  63.100  40.320  1.00  0.00           O
ATOM    915  N   ARG A 110      47.130  62.700  41.140  1.00  0.00           N
ATOM    916  HN  ARG A 110      46.620  62.400  41.950  1.00  0.00           H
ATOM    917  CA  ARG A 110      46.400  62.960  39.940  1.00  0.00           C
ATOM    918  HA  ARG A 110      46.960  62.630  39.070  1.00  0.00           H
ATOM    919  CB  ARG A 110      45.090  62.150  39.950  1.00  0.00           C
ATOM    920  HB1 ARG A 110      44.440  62.440  40.800  1.00  0.00           H
ATOM    921  HB2 ARG A 110      45.380  61.090  40.100  1.00  0.00           H
ATOM    922  CG  ARG A 110      44.250  62.390  38.700  1.00  0.00           C
ATOM    923  HG1 ARG A 110      43.990  63.460  38.580  1.00  0.00           H
ATOM    924  HG2 ARG A 110      43.330  61.790  38.800  1.00  0.00           H
ATOM    925  CD  ARG A 110      45.030  62.010  37.430  1.00  0.00           C
ATOM    926  HD1 ARG A 110      46.060  62.380  37.600  1.00  0.00           H
ATOM    927  HD2 ARG A 110      44.620  62.420  36.490  1.00  0.00           H
ATOM    928  NE  ARG A 110      45.170  60.520  37.450  1.00  0.00           N
ATOM    929  HE  ARG A 110      44.450  59.990  37.900  1.00  0.00           H
ATOM    930  CZ  ARG A 110      45.650  59.880  36.340  1.00  0.00           C
ATOM    931  NH1 ARG A 110      46.600  60.430  35.520  1.00  0.00           N
ATOM    932 HH11 ARG A 110      47.000  61.320  35.740  1.00  0.00           H
ATOM    933 HH12 ARG A 110      47.030  59.820  34.850  1.00  0.00           H
ATOM    934  NH2 ARG A 110      45.340  58.580  36.070  1.00  0.00           N
ATOM    935 HH21 ARG A 110      44.860  58.240  36.880  1.00  0.00           H
ATOM    936 HH22 ARG A 110      45.940  58.020  35.500  1.00  0.00           H
ATOM    937  C   ARG A 110      46.190  64.400  39.610  1.00  0.00           C
ATOM    938  O   ARG A 110      46.140  64.800  38.450  1.00  0.00           O
ATOM    939  N   LEU A 111      46.150  65.270  40.640  1.00  0.00           N
ATOM    940  HN  LEU A 111      46.170  64.810  41.520  1.00  0.00           H
ATOM    941  CA  LEU A 111      45.920  66.670  40.460  1.00  0.00           C
ATOM    942  HA  LEU A 111      45.050  66.810  39.840  1.00  0.00           H
ATOM    943  CB  LEU A 111      45.830  67.370  41.830  1.00  0.00           C
ATOM    944  HB1 LEU A 111      46.810  67.230  42.350  1.00  0.00           H
ATOM    945  HB2 LEU A 111      45.050  66.940  42.480  1.00  0.00           H
ATOM    946  CG  LEU A 111      45.580  68.880  41.950  1.00  0.00           C
ATOM    947  HG  LEU A 111      46.310  69.500  41.380  1.00  0.00           H
ATOM    948  CD1 LEU A 111      44.110  69.140  41.580  1.00  0.00           C
ATOM    949 HD11 LEU A 111      43.800  70.210  41.470  1.00  0.00           H
ATOM    950 HD12 LEU A 111      43.480  68.740  42.400  1.00  0.00           H
ATOM    951 HD13 LEU A 111      43.820  68.570  40.670  1.00  0.00           H
ATOM    952  CD2 LEU A 111      45.950  69.290  43.380  1.00  0.00           C
ATOM    953 HD21 LEU A 111      45.210  68.830  44.080  1.00  0.00           H
ATOM    954 HD22 LEU A 111      45.970  70.380  43.590  1.00  0.00           H
ATOM    955 HD23 LEU A 111      47.000  68.970  43.550  1.00  0.00           H
ATOM    956  C   LEU A 111      46.990  67.380  39.700  1.00  0.00           C
ATOM    957  O   LEU A 111      46.780  68.390  39.030  1.00  0.00           O
ATOM    958  N   GLY A 112      48.170  66.740  39.670  1.00  0.00           N
ATOM    959  HN  GLY A 112      48.200  65.930  40.240  1.00  0.00           H
ATOM    960  CA  GLY A 112      49.320  67.090  38.890  1.00  0.00           C
ATOM    961  HA1 GLY A 112      50.140  66.390  38.960  1.00  0.00           H
ATOM    962  HA2 GLY A 112      49.750  68.030  39.210  1.00  0.00           H
ATOM    963  C   GLY A 112      49.170  67.060  37.410  1.00  0.00           C
ATOM    964  O   GLY A 112      49.720  67.830  36.620  1.00  0.00           O
ATOM    965  N   ASP A 113      48.360  66.100  36.940  1.00  0.00           N
ATOM    966  HN  ASP A 113      47.800  65.530  37.540  1.00  0.00           H
ATOM    967  CA  ASP A 113      48.030  65.950  35.550  1.00  0.00           C
ATOM    968  HA  ASP A 113      49.030  65.980  35.140  1.00  0.00           H
ATOM    969  CB  ASP A 113      47.290  64.630  35.330  1.00  0.00           C
ATOM    970  HB1 ASP A 113      46.990  64.550  34.260  1.00  0.00           H
ATOM    971  HB2 ASP A 113      46.360  64.400  35.890  1.00  0.00           H
ATOM    972  CG  ASP A 113      48.270  63.470  35.460  1.00  0.00           C
ATOM    973  OD1 ASP A 113      49.250  63.460  34.670  1.00  0.00           O
ATOM    974  OD2 ASP A 113      48.080  62.610  36.370  1.00  0.00           O
ATOM    975  C   ASP A 113      47.170  67.040  35.010  1.00  0.00           C
ATOM    976  O   ASP A 113      47.420  67.680  33.990  1.00  0.00           O
ATOM    977  N   THR A 114      46.160  67.450  35.800  1.00  0.00           N
ATOM    978  HN  THR A 114      45.890  66.910  36.600  1.00  0.00           H
ATOM    979  CA  THR A 114      45.260  68.510  35.470  1.00  0.00           C
ATOM    980  HA  THR A 114      45.090  68.350  34.410  1.00  0.00           H
ATOM    981  CB  THR A 114      43.880  68.310  36.000  1.00  0.00           C
ATOM    982  HB  THR A 114      43.230  69.210  35.930  1.00  0.00           H
ATOM    983  OG1 THR A 114      43.920  67.910  37.370  1.00  0.00           O
ATOM    984  HG1 THR A 114      43.380  68.590  37.780  1.00  0.00           H
ATOM    985  CG2 THR A 114      43.190  67.130  35.290  1.00  0.00           C
ATOM    986 HG21 THR A 114      42.200  66.840  35.720  1.00  0.00           H
ATOM    987 HG22 THR A 114      43.800  66.210  35.440  1.00  0.00           H
ATOM    988 HG23 THR A 114      43.070  67.450  34.240  1.00  0.00           H
ATOM    989  C   THR A 114      45.740  69.910  35.680  1.00  0.00           C
ATOM    990  O   THR A 114      45.470  70.750  34.820  1.00  0.00           O
ATOM    991  N   ILE A 115      46.530  70.210  36.730  1.00  0.00           N
ATOM    992  HN  ILE A 115      46.850  69.450  37.290  1.00  0.00           H
ATOM    993  CA  ILE A 115      46.970  71.540  36.990  1.00  0.00           C
ATOM    994  HA  ILE A 115      46.290  72.320  36.700  1.00  0.00           H
ATOM    995  CB  ILE A 115      47.050  71.670  38.480  1.00  0.00           C
ATOM    996  HB  ILE A 115      47.700  70.820  38.800  1.00  0.00           H
ATOM    997  CG2 ILE A 115      47.640  73.030  38.890  1.00  0.00           C
ATOM    998 HG21 ILE A 115      47.030  73.920  38.610  1.00  0.00           H
ATOM    999 HG22 ILE A 115      48.690  73.180  38.550  1.00  0.00           H
ATOM   1000 HG23 ILE A 115      47.760  72.980  39.990  1.00  0.00           H
ATOM   1001  CG1 ILE A 115      45.710  71.480  39.200  1.00  0.00           C
ATOM   1002 HG11 ILE A 115      45.930  71.640  40.280  1.00  0.00           H
ATOM   1003 HG12 ILE A 115      45.350  70.460  38.960  1.00  0.00           H
ATOM   1004  CD  ILE A 115      44.650  72.550  38.920  1.00  0.00           C
ATOM   1005  HD1 ILE A 115      44.480  72.510  37.820  1.00  0.00           H
ATOM   1006  HD2 ILE A 115      44.970  73.550  39.250  1.00  0.00           H
ATOM   1007  HD3 ILE A 115      43.730  72.290  39.490  1.00  0.00           H
ATOM   1008  C   ILE A 115      48.320  71.860  36.420  1.00  0.00           C
ATOM   1009  O   ILE A 115      48.670  73.030  36.240  1.00  0.00           O
ATOM   1010  N   GLY A 116      49.140  70.840  36.120  1.00  0.00           N
ATOM   1011  HN  GLY A 116      48.760  69.920  36.200  1.00  0.00           H
ATOM   1012  CA  GLY A 116      50.470  70.870  35.600  1.00  0.00           C
ATOM   1013  HA1 GLY A 116      50.710  71.870  35.250  1.00  0.00           H
ATOM   1014  HA2 GLY A 116      50.480  70.100  34.840  1.00  0.00           H
ATOM   1015  C   GLY A 116      51.450  70.630  36.690  1.00  0.00           C
ATOM   1016  O   GLY A 116      51.480  71.300  37.730  1.00  0.00           O
ATOM   1017  N   ARG A 117      52.360  69.640  36.650  1.00  0.00           N
ATOM   1018  HN  ARG A 117      52.390  69.070  35.830  1.00  0.00           H
ATOM   1019  CA  ARG A 117      53.230  69.280  37.730  1.00  0.00           C
ATOM   1020  HA  ARG A 117      52.500  69.090  38.490  1.00  0.00           H
ATOM   1021  CB  ARG A 117      53.930  67.920  37.570  1.00  0.00           C
ATOM   1022  HB1 ARG A 117      54.590  67.820  38.450  1.00  0.00           H
ATOM   1023  HB2 ARG A 117      54.630  67.950  36.700  1.00  0.00           H
ATOM   1024  CG  ARG A 117      52.970  66.730  37.490  1.00  0.00           C
ATOM   1025  HG1 ARG A 117      52.380  66.840  36.550  1.00  0.00           H
ATOM   1026  HG2 ARG A 117      52.200  66.940  38.260  1.00  0.00           H
ATOM   1027  CD  ARG A 117      53.630  65.360  37.660  1.00  0.00           C
ATOM   1028  HD1 ARG A 117      54.330  65.440  38.520  1.00  0.00           H
ATOM   1029  HD2 ARG A 117      54.180  64.960  36.770  1.00  0.00           H
ATOM   1030  NE  ARG A 117      52.510  64.490  38.120  1.00  0.00           N
ATOM   1031  HE  ARG A 117      52.190  64.390  39.060  1.00  0.00           H
ATOM   1032  CZ  ARG A 117      51.490  64.110  37.300  1.00  0.00           C
ATOM   1033  NH1 ARG A 117      51.490  64.040  35.940  1.00  0.00           N
ATOM   1034 HH11 ARG A 117      52.320  64.380  35.510  1.00  0.00           H
ATOM   1035 HH12 ARG A 117      50.690  63.760  35.400  1.00  0.00           H
ATOM   1036  NH2 ARG A 117      50.380  63.570  37.890  1.00  0.00           N
ATOM   1037 HH21 ARG A 117      50.210  63.510  38.870  1.00  0.00           H
ATOM   1038 HH22 ARG A 117      49.630  63.180  37.350  1.00  0.00           H
ATOM   1039  C   ARG A 117      54.120  70.320  38.320  1.00  0.00           C
ATOM   1040  O   ARG A 117      54.240  70.260  39.540  1.00  0.00           O
ATOM   1041  N   LYS A 118      54.700  71.270  37.570  1.00  0.00           N
ATOM   1042  HN  LYS A 118      54.840  71.130  36.590  1.00  0.00           H
ATOM   1043  CA  LYS A 118      55.340  72.410  38.150  1.00  0.00           C
ATOM   1044  HA  LYS A 118      56.140  72.100  38.810  1.00  0.00           H
ATOM   1045  CB  LYS A 118      56.110  73.230  37.100  1.00  0.00           C
ATOM   1046  HB1 LYS A 118      56.160  74.300  37.400  1.00  0.00           H
ATOM   1047  HB2 LYS A 118      55.600  73.340  36.110  1.00  0.00           H
ATOM   1048  CG  LYS A 118      57.570  72.840  36.890  1.00  0.00           C
ATOM   1049  HG1 LYS A 118      57.540  71.760  36.660  1.00  0.00           H
ATOM   1050  HG2 LYS A 118      58.180  73.080  37.790  1.00  0.00           H
ATOM   1051  CD  LYS A 118      58.220  73.550  35.700  1.00  0.00           C
ATOM   1052  HD1 LYS A 118      57.840  73.160  34.730  1.00  0.00           H
ATOM   1053  HD2 LYS A 118      59.240  73.130  35.570  1.00  0.00           H
ATOM   1054  CE  LYS A 118      58.210  75.070  35.830  1.00  0.00           C
ATOM   1055  HE1 LYS A 118      58.720  75.460  36.740  1.00  0.00           H
ATOM   1056  HE2 LYS A 118      57.210  75.540  35.740  1.00  0.00           H
ATOM   1057  NZ  LYS A 118      58.890  75.720  34.690  1.00  0.00           N
ATOM   1058  HZ1 LYS A 118      59.040  76.730  34.920  1.00  0.00           H
ATOM   1059  HZ2 LYS A 118      58.210  75.610  33.920  1.00  0.00           H
ATOM   1060  HZ3 LYS A 118      59.790  75.260  34.450  1.00  0.00           H
ATOM   1061  C   LYS A 118      54.460  73.280  38.990  1.00  0.00           C
ATOM   1062  O   LYS A 118      54.850  73.720  40.070  1.00  0.00           O
ATOM   1063  N   ARG A 119      53.230  73.560  38.520  1.00  0.00           N
ATOM   1064  HN  ARG A 119      52.990  73.140  37.650  1.00  0.00           H
ATOM   1065  CA  ARG A 119      52.290  74.420  39.170  1.00  0.00           C
ATOM   1066  HA  ARG A 119      52.770  75.370  39.320  1.00  0.00           H
ATOM   1067  CB  ARG A 119      51.250  74.890  38.130  1.00  0.00           C
ATOM   1068  HB1 ARG A 119      50.770  74.100  37.510  1.00  0.00           H
ATOM   1069  HB2 ARG A 119      51.850  75.530  37.450  1.00  0.00           H
ATOM   1070  CG  ARG A 119      50.130  75.770  38.690  1.00  0.00           C
ATOM   1071  HG1 ARG A 119      50.720  76.410  39.370  1.00  0.00           H
ATOM   1072  HG2 ARG A 119      49.350  75.250  39.300  1.00  0.00           H
ATOM   1073  CD  ARG A 119      49.450  76.690  37.680  1.00  0.00           C
ATOM   1074  HD1 ARG A 119      50.100  77.260  36.970  1.00  0.00           H
ATOM   1075  HD2 ARG A 119      48.860  77.440  38.250  1.00  0.00           H
ATOM   1076  NE  ARG A 119      48.670  75.760  36.820  1.00  0.00           N
ATOM   1077  HE  ARG A 119      48.910  74.790  36.770  1.00  0.00           H
ATOM   1078  CZ  ARG A 119      48.060  76.200  35.680  1.00  0.00           C
ATOM   1079  NH1 ARG A 119      47.990  77.530  35.380  1.00  0.00           N
ATOM   1080 HH11 ARG A 119      48.480  78.200  35.930  1.00  0.00           H
ATOM   1081 HH12 ARG A 119      47.670  77.780  34.470  1.00  0.00           H
ATOM   1082  NH2 ARG A 119      47.660  75.350  34.700  1.00  0.00           N
ATOM   1083 HH21 ARG A 119      47.820  74.400  34.940  1.00  0.00           H
ATOM   1084 HH22 ARG A 119      47.050  75.570  33.930  1.00  0.00           H
ATOM   1085  C   ARG A 119      51.770  73.880  40.460  1.00  0.00           C
ATOM   1086  O   ARG A 119      51.870  74.510  41.510  1.00  0.00           O
ATOM   1087  N   THR A 120      51.400  72.590  40.470  1.00  0.00           N
ATOM   1088  HN  THR A 120      51.350  72.220  39.540  1.00  0.00           H
ATOM   1089  CA  THR A 120      50.950  71.790  41.570  1.00  0.00           C
ATOM   1090  HA  THR A 120      50.040  72.180  42.010  1.00  0.00           H
ATOM   1091  CB  THR A 120      50.670  70.410  41.060  1.00  0.00           C
ATOM   1092  HB  THR A 120      51.550  69.800  40.750  1.00  0.00           H
ATOM   1093  OG1 THR A 120      49.860  70.520  39.910  1.00  0.00           O
ATOM   1094  HG1 THR A 120      50.410  70.860  39.200  1.00  0.00           H
ATOM   1095  CG2 THR A 120      49.840  69.590  42.070  1.00  0.00           C
ATOM   1096 HG21 THR A 120      49.280  68.740  41.640  1.00  0.00           H
ATOM   1097 HG22 THR A 120      49.080  70.260  42.520  1.00  0.00           H
ATOM   1098 HG23 THR A 120      50.420  69.220  42.940  1.00  0.00           H
ATOM   1099  C   THR A 120      52.020  71.690  42.600  1.00  0.00           C
ATOM   1100  O   THR A 120      51.750  71.800  43.800  1.00  0.00           O
ATOM   1101  N   PHE A 121      53.280  71.370  42.260  1.00  0.00           N
ATOM   1102  HN  PHE A 121      53.480  71.050  41.330  1.00  0.00           H
ATOM   1103  CA  PHE A 121      54.360  71.370  43.200  1.00  0.00           C
ATOM   1104  HA  PHE A 121      54.170  70.650  43.980  1.00  0.00           H
ATOM   1105  CB  PHE A 121      55.520  70.800  42.370  1.00  0.00           C
ATOM   1106  HB1 PHE A 121      55.650  71.410  41.450  1.00  0.00           H
ATOM   1107  HB2 PHE A 121      55.260  69.780  42.010  1.00  0.00           H
ATOM   1108  CG  PHE A 121      56.770  70.570  43.150  1.00  0.00           C
ATOM   1109  CD1 PHE A 121      56.890  69.520  44.030  1.00  0.00           C
ATOM   1110  HD1 PHE A 121      56.000  68.910  44.110  1.00  0.00           H
ATOM   1111  CE1 PHE A 121      58.070  69.250  44.680  1.00  0.00           C
ATOM   1112  HE1 PHE A 121      58.200  68.380  45.310  1.00  0.00           H
ATOM   1113  CZ  PHE A 121      59.130  70.120  44.540  1.00  0.00           C
ATOM   1114  HZ  PHE A 121      60.040  70.030  45.120  1.00  0.00           H
ATOM   1115  CD2 PHE A 121      57.850  71.410  43.040  1.00  0.00           C
ATOM   1116  HD2 PHE A 121      57.730  72.310  42.460  1.00  0.00           H
ATOM   1117  CE2 PHE A 121      59.050  71.190  43.680  1.00  0.00           C
ATOM   1118  HE2 PHE A 121      59.920  71.810  43.540  1.00  0.00           H
ATOM   1119  C   PHE A 121      54.700  72.730  43.710  1.00  0.00           C
ATOM   1120  O   PHE A 121      54.720  72.870  44.930  1.00  0.00           O
ATOM   1121  N   ILE A 122      54.750  73.880  43.020  1.00  0.00           N
ATOM   1122  HN  ILE A 122      54.690  73.850  42.020  1.00  0.00           H
ATOM   1123  CA  ILE A 122      55.070  75.170  43.550  1.00  0.00           C
ATOM   1124  HA  ILE A 122      55.900  75.040  44.230  1.00  0.00           H
ATOM   1125  CB  ILE A 122      55.440  76.080  42.410  1.00  0.00           C
ATOM   1126  HB  ILE A 122      54.740  75.970  41.560  1.00  0.00           H
ATOM   1127  CG2 ILE A 122      55.290  77.580  42.710  1.00  0.00           C
ATOM   1128 HG21 ILE A 122      55.810  77.790  43.670  1.00  0.00           H
ATOM   1129 HG22 ILE A 122      54.210  77.830  42.720  1.00  0.00           H
ATOM   1130 HG23 ILE A 122      55.810  78.250  41.990  1.00  0.00           H
ATOM   1131  CG1 ILE A 122      56.830  75.610  41.950  1.00  0.00           C
ATOM   1132 HG11 ILE A 122      56.860  74.510  41.780  1.00  0.00           H
ATOM   1133 HG12 ILE A 122      57.510  75.950  42.760  1.00  0.00           H
ATOM   1134  CD  ILE A 122      57.270  76.170  40.600  1.00  0.00           C
ATOM   1135  HD1 ILE A 122      56.500  76.110  39.800  1.00  0.00           H
ATOM   1136  HD2 ILE A 122      58.190  75.630  40.300  1.00  0.00           H
ATOM   1137  HD3 ILE A 122      57.500  77.250  40.750  1.00  0.00           H
ATOM   1138  C   ILE A 122      54.070  75.740  44.500  1.00  0.00           C
ATOM   1139  O   ILE A 122      54.460  76.240  45.560  1.00  0.00           O
ATOM   1140  N   VAL A 123      52.770  75.570  44.220  1.00  0.00           N
ATOM   1141  HN  VAL A 123      52.490  75.050  43.420  1.00  0.00           H
ATOM   1142  CA  VAL A 123      51.670  76.050  45.000  1.00  0.00           C
ATOM   1143  HA  VAL A 123      51.900  77.060  45.330  1.00  0.00           H
ATOM   1144  CB  VAL A 123      50.320  76.040  44.350  1.00  0.00           C
ATOM   1145  HB  VAL A 123      50.030  75.030  43.980  1.00  0.00           H
ATOM   1146  CG1 VAL A 123      49.200  76.250  45.390  1.00  0.00           C
ATOM   1147 HG11 VAL A 123      49.070  75.330  46.000  1.00  0.00           H
ATOM   1148 HG12 VAL A 123      48.260  76.540  44.880  1.00  0.00           H
ATOM   1149 HG13 VAL A 123      49.460  77.030  46.140  1.00  0.00           H
ATOM   1150  CG2 VAL A 123      50.120  77.090  43.240  1.00  0.00           C
ATOM   1151 HG21 VAL A 123      50.550  78.020  43.680  1.00  0.00           H
ATOM   1152 HG22 VAL A 123      49.070  77.320  42.970  1.00  0.00           H
ATOM   1153 HG23 VAL A 123      50.750  76.830  42.370  1.00  0.00           H
ATOM   1154  C   VAL A 123      51.650  75.340  46.310  1.00  0.00           C
ATOM   1155  O   VAL A 123      51.620  75.990  47.350  1.00  0.00           O
ATOM   1156  N   GLY A 124      51.840  74.010  46.320  1.00  0.00           N
ATOM   1157  HN  GLY A 124      51.840  73.520  45.450  1.00  0.00           H
ATOM   1158  CA  GLY A 124      52.040  73.240  47.510  1.00  0.00           C
ATOM   1159  HA1 GLY A 124      52.230  72.220  47.210  1.00  0.00           H
ATOM   1160  HA2 GLY A 124      51.110  73.150  48.060  1.00  0.00           H
ATOM   1161  C   GLY A 124      53.210  73.600  48.370  1.00  0.00           C
ATOM   1162  O   GLY A 124      53.080  73.700  49.590  1.00  0.00           O
ATOM   1163  N   VAL A 125      54.390  73.740  47.750  1.00  0.00           N
ATOM   1164  HN  VAL A 125      54.460  73.410  46.810  1.00  0.00           H
ATOM   1165  CA  VAL A 125      55.620  74.160  48.350  1.00  0.00           C
ATOM   1166  HA  VAL A 125      55.800  73.480  49.170  1.00  0.00           H
ATOM   1167  CB  VAL A 125      56.730  74.060  47.350  1.00  0.00           C
ATOM   1168  HB  VAL A 125      56.510  74.650  46.430  1.00  0.00           H
ATOM   1169  CG1 VAL A 125      58.040  74.620  47.930  1.00  0.00           C
ATOM   1170 HG11 VAL A 125      58.050  75.720  48.150  1.00  0.00           H
ATOM   1171 HG12 VAL A 125      58.870  74.440  47.220  1.00  0.00           H
ATOM   1172 HG13 VAL A 125      58.400  74.080  48.830  1.00  0.00           H
ATOM   1173  CG2 VAL A 125      57.020  72.570  47.090  1.00  0.00           C
ATOM   1174 HG21 VAL A 125      57.740  72.510  46.240  1.00  0.00           H
ATOM   1175 HG22 VAL A 125      56.130  72.000  46.750  1.00  0.00           H
ATOM   1176 HG23 VAL A 125      57.350  72.210  48.090  1.00  0.00           H
ATOM   1177  C   VAL A 125      55.500  75.510  48.970  1.00  0.00           C
ATOM   1178  O   VAL A 125      55.840  75.780  50.120  1.00  0.00           O
ATOM   1179  N   ALA A 126      54.900  76.480  48.270  1.00  0.00           N
ATOM   1180  HN  ALA A 126      54.650  76.300  47.320  1.00  0.00           H
ATOM   1181  CA  ALA A 126      54.550  77.790  48.730  1.00  0.00           C
ATOM   1182  HA  ALA A 126      55.430  78.210  49.200  1.00  0.00           H
ATOM   1183  CB  ALA A 126      54.120  78.680  47.550  1.00  0.00           C
ATOM   1184  HB1 ALA A 126      54.920  78.890  46.800  1.00  0.00           H
ATOM   1185  HB2 ALA A 126      53.650  79.610  47.930  1.00  0.00           H
ATOM   1186  HB3 ALA A 126      53.260  78.180  47.060  1.00  0.00           H
ATOM   1187  C   ALA A 126      53.500  77.840  49.780  1.00  0.00           C
ATOM   1188  O   ALA A 126      53.620  78.690  50.660  1.00  0.00           O
ATOM   1189  N   LEU A 127      52.420  77.030  49.750  1.00  0.00           N
ATOM   1190  HN  LEU A 127      52.200  76.510  48.930  1.00  0.00           H
ATOM   1191  CA  LEU A 127      51.480  77.020  50.830  1.00  0.00           C
ATOM   1192  HA  LEU A 127      51.120  78.030  50.980  1.00  0.00           H
ATOM   1193  CB  LEU A 127      50.270  76.180  50.410  1.00  0.00           C
ATOM   1194  HB1 LEU A 127      50.620  75.260  49.890  1.00  0.00           H
ATOM   1195  HB2 LEU A 127      49.650  76.740  49.680  1.00  0.00           H
ATOM   1196  CG  LEU A 127      49.250  75.710  51.460  1.00  0.00           C
ATOM   1197  HG  LEU A 127      49.850  75.160  52.210  1.00  0.00           H
ATOM   1198  CD1 LEU A 127      48.370  76.880  51.940  1.00  0.00           C
ATOM   1199 HD11 LEU A 127      48.940  77.820  52.040  1.00  0.00           H
ATOM   1200 HD12 LEU A 127      47.960  76.710  52.960  1.00  0.00           H
ATOM   1201 HD13 LEU A 127      47.540  76.940  51.190  1.00  0.00           H
ATOM   1202  CD2 LEU A 127      48.330  74.660  50.790  1.00  0.00           C
ATOM   1203 HD21 LEU A 127      49.000  73.870  50.390  1.00  0.00           H
ATOM   1204 HD22 LEU A 127      47.660  75.040  50.000  1.00  0.00           H
ATOM   1205 HD23 LEU A 127      47.740  74.200  51.610  1.00  0.00           H
ATOM   1206  C   LEU A 127      52.060  76.480  52.090  1.00  0.00           C
ATOM   1207  O   LEU A 127      51.780  77.050  53.140  1.00  0.00           O
ATOM   1208  N   PHE A 128      52.920  75.450  51.950  1.00  0.00           N
ATOM   1209  HN  PHE A 128      53.100  75.010  51.080  1.00  0.00           H
ATOM   1210  CA  PHE A 128      53.750  74.960  53.010  1.00  0.00           C
ATOM   1211  HA  PHE A 128      53.030  74.720  53.790  1.00  0.00           H
ATOM   1212  CB  PHE A 128      54.520  73.710  52.570  1.00  0.00           C
ATOM   1213  HB1 PHE A 128      55.150  73.980  51.700  1.00  0.00           H
ATOM   1214  HB2 PHE A 128      53.770  73.010  52.140  1.00  0.00           H
ATOM   1215  CG  PHE A 128      55.420  73.010  53.530  1.00  0.00           C
ATOM   1216  CD1 PHE A 128      54.970  71.820  54.050  1.00  0.00           C
ATOM   1217  HD1 PHE A 128      53.950  71.520  53.860  1.00  0.00           H
ATOM   1218  CE1 PHE A 128      55.820  71.030  54.800  1.00  0.00           C
ATOM   1219  HE1 PHE A 128      55.380  70.130  55.220  1.00  0.00           H
ATOM   1220  CZ  PHE A 128      57.110  71.440  55.020  1.00  0.00           C
ATOM   1221  HZ  PHE A 128      57.780  70.840  55.620  1.00  0.00           H
ATOM   1222  CD2 PHE A 128      56.660  73.460  53.910  1.00  0.00           C
ATOM   1223  HD2 PHE A 128      56.980  74.410  53.500  1.00  0.00           H
ATOM   1224  CE2 PHE A 128      57.540  72.690  54.620  1.00  0.00           C
ATOM   1225  HE2 PHE A 128      58.500  73.100  54.910  1.00  0.00           H
ATOM   1226  C   PHE A 128      54.670  76.000  53.560  1.00  0.00           C
ATOM   1227  O   PHE A 128      54.770  76.180  54.770  1.00  0.00           O
ATOM   1228  N   THR A 129      55.390  76.770  52.720  1.00  0.00           N
ATOM   1229  HN  THR A 129      55.420  76.560  51.750  1.00  0.00           H
ATOM   1230  CA  THR A 129      56.250  77.850  53.110  1.00  0.00           C
ATOM   1231  HA  THR A 129      57.030  77.600  53.810  1.00  0.00           H
ATOM   1232  CB  THR A 129      56.920  78.400  51.880  1.00  0.00           C
ATOM   1233  HB  THR A 129      56.270  78.630  51.010  1.00  0.00           H
ATOM   1234  OG1 THR A 129      57.920  77.480  51.470  1.00  0.00           O
ATOM   1235  HG1 THR A 129      57.460  76.860  50.890  1.00  0.00           H
ATOM   1236  CG2 THR A 129      57.670  79.720  52.100  1.00  0.00           C
ATOM   1237 HG21 THR A 129      57.040  80.630  52.160  1.00  0.00           H
ATOM   1238 HG22 THR A 129      58.270  80.010  51.210  1.00  0.00           H
ATOM   1239 HG23 THR A 129      58.300  79.540  53.000  1.00  0.00           H
ATOM   1240  C   THR A 129      55.720  79.040  53.830  1.00  0.00           C
ATOM   1241  O   THR A 129      56.110  79.440  54.920  1.00  0.00           O
ATOM   1242  N   ILE A 130      54.570  79.570  53.360  1.00  0.00           N
ATOM   1243  HN  ILE A 130      54.120  79.320  52.510  1.00  0.00           H
ATOM   1244  CA  ILE A 130      53.900  80.600  54.090  1.00  0.00           C
ATOM   1245  HA  ILE A 130      54.550  81.280  54.610  1.00  0.00           H
ATOM   1246  CB  ILE A 130      53.070  81.360  53.100  1.00  0.00           C
ATOM   1247  HB  ILE A 130      53.790  81.560  52.280  1.00  0.00           H
ATOM   1248  CG2 ILE A 130      51.810  80.630  52.600  1.00  0.00           C
ATOM   1249 HG21 ILE A 130      51.190  81.290  51.960  1.00  0.00           H
ATOM   1250 HG22 ILE A 130      51.190  80.440  53.500  1.00  0.00           H
ATOM   1251 HG23 ILE A 130      52.080  79.630  52.180  1.00  0.00           H
ATOM   1252  CG1 ILE A 130      52.640  82.780  53.480  1.00  0.00           C
ATOM   1253 HG11 ILE A 130      51.890  82.730  54.300  1.00  0.00           H
ATOM   1254 HG12 ILE A 130      52.270  83.240  52.540  1.00  0.00           H
ATOM   1255  CD  ILE A 130      53.700  83.680  54.130  1.00  0.00           C
ATOM   1256  HD1 ILE A 130      54.650  83.660  53.560  1.00  0.00           H
ATOM   1257  HD2 ILE A 130      53.980  83.220  55.100  1.00  0.00           H
ATOM   1258  HD3 ILE A 130      53.310  84.720  54.160  1.00  0.00           H
ATOM   1259  C   ILE A 130      53.180  80.070  55.280  1.00  0.00           C
ATOM   1260  O   ILE A 130      52.820  80.850  56.160  1.00  0.00           O
ATOM   1261  N   SER A 131      52.970  78.750  55.440  1.00  0.00           N
ATOM   1262  HN  SER A 131      53.070  78.080  54.710  1.00  0.00           H
ATOM   1263  CA  SER A 131      52.410  78.210  56.650  1.00  0.00           C
ATOM   1264  HA  SER A 131      51.770  78.900  57.180  1.00  0.00           H
ATOM   1265  CB  SER A 131      51.620  76.950  56.270  1.00  0.00           C
ATOM   1266  HB1 SER A 131      51.150  76.490  57.160  1.00  0.00           H
ATOM   1267  HB2 SER A 131      52.270  76.190  55.760  1.00  0.00           H
ATOM   1268  OG  SER A 131      50.510  77.190  55.420  1.00  0.00           O
ATOM   1269  HG1 SER A 131      50.890  77.370  54.550  1.00  0.00           H
ATOM   1270  C   SER A 131      53.460  77.840  57.640  1.00  0.00           C
ATOM   1271  O   SER A 131      53.180  77.590  58.810  1.00  0.00           O
ATOM   1272  N   SER A 132      54.760  77.850  57.290  1.00  0.00           N
ATOM   1273  HN  SER A 132      54.960  78.100  56.340  1.00  0.00           H
ATOM   1274  CA  SER A 132      55.960  77.820  58.060  1.00  0.00           C
ATOM   1275  HA  SER A 132      55.840  76.990  58.740  1.00  0.00           H
ATOM   1276  CB  SER A 132      57.240  77.580  57.260  1.00  0.00           C
ATOM   1277  HB1 SER A 132      58.110  77.550  57.950  1.00  0.00           H
ATOM   1278  HB2 SER A 132      57.470  78.360  56.510  1.00  0.00           H
ATOM   1279  OG  SER A 132      57.250  76.380  56.490  1.00  0.00           O
ATOM   1280  HG1 SER A 132      56.400  76.120  56.120  1.00  0.00           H
ATOM   1281  C   SER A 132      56.130  79.050  58.890  1.00  0.00           C
ATOM   1282  O   SER A 132      56.310  78.990  60.110  1.00  0.00           O
ATOM   1283  N   VAL A 133      55.860  80.230  58.320  1.00  0.00           N
ATOM   1284  HN  VAL A 133      55.580  80.260  57.360  1.00  0.00           H
ATOM   1285  CA  VAL A 133      55.700  81.470  59.020  1.00  0.00           C
ATOM   1286  HA  VAL A 133      56.560  81.730  59.630  1.00  0.00           H
ATOM   1287  CB  VAL A 133      55.420  82.540  58.010  1.00  0.00           C
ATOM   1288  HB  VAL A 133      54.440  82.510  57.500  1.00  0.00           H
ATOM   1289  CG1 VAL A 133      55.580  83.920  58.670  1.00  0.00           C
ATOM   1290 HG11 VAL A 133      56.610  84.140  59.010  1.00  0.00           H
ATOM   1291 HG12 VAL A 133      55.000  83.940  59.610  1.00  0.00           H
ATOM   1292 HG13 VAL A 133      55.170  84.740  58.040  1.00  0.00           H
ATOM   1293  CG2 VAL A 133      56.550  82.460  56.970  1.00  0.00           C
ATOM   1294 HG21 VAL A 133      56.410  81.640  56.230  1.00  0.00           H
ATOM   1295 HG22 VAL A 133      57.540  82.380  57.460  1.00  0.00           H
ATOM   1296 HG23 VAL A 133      56.470  83.340  56.300  1.00  0.00           H
ATOM   1297  C   VAL A 133      54.530  81.400  59.940  1.00  0.00           C
ATOM   1298  O   VAL A 133      54.560  81.880  61.070  1.00  0.00           O
ATOM   1299  N   LEU A 134      53.370  80.850  59.540  1.00  0.00           N
ATOM   1300  HN  LEU A 134      53.400  80.350  58.680  1.00  0.00           H
ATOM   1301  CA  LEU A 134      52.200  80.750  60.360  1.00  0.00           C
ATOM   1302  HA  LEU A 134      51.940  81.760  60.640  1.00  0.00           H
ATOM   1303  CB  LEU A 134      50.970  80.190  59.620  1.00  0.00           C
ATOM   1304  HB1 LEU A 134      51.370  79.190  59.330  1.00  0.00           H
ATOM   1305  HB2 LEU A 134      50.790  80.890  58.770  1.00  0.00           H
ATOM   1306  CG  LEU A 134      49.650  79.950  60.370  1.00  0.00           C
ATOM   1307  HG  LEU A 134      49.860  79.360  61.290  1.00  0.00           H
ATOM   1308  CD1 LEU A 134      49.000  81.160  61.050  1.00  0.00           C
ATOM   1309 HD11 LEU A 134      49.660  81.610  61.820  1.00  0.00           H
ATOM   1310 HD12 LEU A 134      48.110  80.710  61.550  1.00  0.00           H
ATOM   1311 HD13 LEU A 134      48.610  81.990  60.420  1.00  0.00           H
ATOM   1312  CD2 LEU A 134      48.730  79.170  59.410  1.00  0.00           C
ATOM   1313 HD21 LEU A 134      48.510  79.800  58.520  1.00  0.00           H
ATOM   1314 HD22 LEU A 134      47.820  78.830  59.940  1.00  0.00           H
ATOM   1315 HD23 LEU A 134      49.220  78.230  59.080  1.00  0.00           H
ATOM   1316  C   LEU A 134      52.480  79.980  61.600  1.00  0.00           C
ATOM   1317  O   LEU A 134      51.910  80.200  62.670  1.00  0.00           O
ATOM   1318  N   CYS A 135      53.230  78.870  61.460  1.00  0.00           N
ATOM   1319  HN  CYS A 135      53.560  78.650  60.550  1.00  0.00           H
ATOM   1320  CA  CYS A 135      53.660  78.090  62.580  1.00  0.00           C
ATOM   1321  HA  CYS A 135      52.780  77.910  63.190  1.00  0.00           H
ATOM   1322  CB  CYS A 135      54.370  76.800  62.130  1.00  0.00           C
ATOM   1323  HB1 CYS A 135      55.430  76.940  61.840  1.00  0.00           H
ATOM   1324  HB2 CYS A 135      53.870  76.490  61.190  1.00  0.00           H
ATOM   1325  SG  CYS A 135      54.090  75.320  63.140  1.00  0.00           S
ATOM   1326  HG1 CYS A 135      54.830  75.530  64.220  1.00  0.00           H
ATOM   1327  C   CYS A 135      54.510  78.820  63.560  1.00  0.00           C
ATOM   1328  O   CYS A 135      54.270  78.750  64.770  1.00  0.00           O
ATOM   1329  N   ALA A 136      55.460  79.670  63.130  1.00  0.00           N
ATOM   1330  HN  ALA A 136      55.630  79.690  62.150  1.00  0.00           H
ATOM   1331  CA  ALA A 136      56.250  80.480  64.010  1.00  0.00           C
ATOM   1332  HA  ALA A 136      56.710  79.930  64.810  1.00  0.00           H
ATOM   1333  CB  ALA A 136      57.280  81.160  63.090  1.00  0.00           C
ATOM   1334  HB1 ALA A 136      58.030  80.440  62.700  1.00  0.00           H
ATOM   1335  HB2 ALA A 136      57.740  82.080  63.510  1.00  0.00           H
ATOM   1336  HB3 ALA A 136      56.850  81.610  62.160  1.00  0.00           H
ATOM   1337  C   ALA A 136      55.400  81.460  64.750  1.00  0.00           C
ATOM   1338  O   ALA A 136      55.490  81.570  65.970  1.00  0.00           O
ATOM   1339  N   VAL A 137      54.440  82.050  64.020  1.00  0.00           N
ATOM   1340  HN  VAL A 137      54.250  81.730  63.100  1.00  0.00           H
ATOM   1341  CA  VAL A 137      53.530  83.030  64.550  1.00  0.00           C
ATOM   1342  HA  VAL A 137      54.110  83.780  65.070  1.00  0.00           H
ATOM   1343  CB  VAL A 137      52.860  83.680  63.370  1.00  0.00           C
ATOM   1344  HB  VAL A 137      52.520  82.910  62.650  1.00  0.00           H
ATOM   1345  CG1 VAL A 137      51.620  84.470  63.810  1.00  0.00           C
ATOM   1346 HG11 VAL A 137      51.010  84.770  62.930  1.00  0.00           H
ATOM   1347 HG12 VAL A 137      52.030  85.400  64.270  1.00  0.00           H
ATOM   1348 HG13 VAL A 137      50.830  83.980  64.420  1.00  0.00           H
ATOM   1349  CG2 VAL A 137      53.780  84.700  62.670  1.00  0.00           C
ATOM   1350 HG21 VAL A 137      54.660  84.240  62.180  1.00  0.00           H
ATOM   1351 HG22 VAL A 137      54.150  85.310  63.530  1.00  0.00           H
ATOM   1352 HG23 VAL A 137      53.060  85.230  62.010  1.00  0.00           H
ATOM   1353  C   VAL A 137      52.600  82.470  65.570  1.00  0.00           C
ATOM   1354  O   VAL A 137      52.230  83.160  66.520  1.00  0.00           O
ATOM   1355  N   ALA A 138      52.150  81.210  65.470  1.00  0.00           N
ATOM   1356  HN  ALA A 138      52.570  80.670  64.750  1.00  0.00           H
ATOM   1357  CA  ALA A 138      51.050  80.650  66.190  1.00  0.00           C
ATOM   1358  HA  ALA A 138      50.170  81.190  65.880  1.00  0.00           H
ATOM   1359  CB  ALA A 138      50.850  79.180  65.780  1.00  0.00           C
ATOM   1360  HB1 ALA A 138      51.770  78.610  66.050  1.00  0.00           H
ATOM   1361  HB2 ALA A 138      50.700  79.120  64.680  1.00  0.00           H
ATOM   1362  HB3 ALA A 138      49.950  78.730  66.240  1.00  0.00           H
ATOM   1363  C   ALA A 138      51.150  80.710  67.670  1.00  0.00           C
ATOM   1364  O   ALA A 138      52.190  80.570  68.320  1.00  0.00           O
ATOM   1365  N   TRP A 139      50.000  81.060  68.280  1.00  0.00           N
ATOM   1366  HN  TRP A 139      49.180  81.310  67.770  1.00  0.00           H
ATOM   1367  CA  TRP A 139      49.990  81.460  69.650  1.00  0.00           C
ATOM   1368  HA  TRP A 139      50.980  81.560  70.080  1.00  0.00           H
ATOM   1369  CB  TRP A 139      49.350  82.860  69.710  1.00  0.00           C
ATOM   1370  HB1 TRP A 139      50.080  83.570  69.270  1.00  0.00           H
ATOM   1371  HB2 TRP A 139      49.290  83.120  70.790  1.00  0.00           H
ATOM   1372  CG  TRP A 139      48.020  83.030  69.070  1.00  0.00           C
ATOM   1373  CD1 TRP A 139      46.870  82.880  69.790  1.00  0.00           C
ATOM   1374  HD1 TRP A 139      46.830  82.410  70.770  1.00  0.00           H
ATOM   1375  NE1 TRP A 139      45.800  83.130  68.970  1.00  0.00           N
ATOM   1376  HE1 TRP A 139      44.980  82.590  68.940  1.00  0.00           H
ATOM   1377  CE2 TRP A 139      46.230  83.760  67.840  1.00  0.00           C
ATOM   1378  CD2 TRP A 139      47.620  83.730  67.890  1.00  0.00           C
ATOM   1379  CE3 TRP A 139      48.290  84.240  66.820  1.00  0.00           C
ATOM   1380  HE3 TRP A 139      49.360  84.120  66.730  1.00  0.00           H
ATOM   1381  CZ3 TRP A 139      47.580  84.710  65.750  1.00  0.00           C
ATOM   1382  HZ3 TRP A 139      48.120  85.000  64.860  1.00  0.00           H
ATOM   1383  CZ2 TRP A 139      45.510  84.180  66.770  1.00  0.00           C
ATOM   1384  HZ2 TRP A 139      44.460  83.960  66.620  1.00  0.00           H
ATOM   1385  CH2 TRP A 139      46.200  84.670  65.690  1.00  0.00           C
ATOM   1386  HH2 TRP A 139      45.690  84.790  64.750  1.00  0.00           H
ATOM   1387  C   TRP A 139      49.260  80.490  70.510  1.00  0.00           C
ATOM   1388  O   TRP A 139      49.460  80.510  71.730  1.00  0.00           O
ATOM   1389  N   ASP A 140      48.540  79.500  69.960  1.00  0.00           N
ATOM   1390  HN  ASP A 140      48.320  79.530  68.990  1.00  0.00           H
ATOM   1391  CA  ASP A 140      47.720  78.670  70.790  1.00  0.00           C
ATOM   1392  HA  ASP A 140      48.290  78.410  71.660  1.00  0.00           H
ATOM   1393  CB  ASP A 140      46.530  79.400  71.430  1.00  0.00           C
ATOM   1394  HB1 ASP A 140      47.020  80.290  71.880  1.00  0.00           H
ATOM   1395  HB2 ASP A 140      46.110  78.950  72.360  1.00  0.00           H
ATOM   1396  CG  ASP A 140      45.360  79.780  70.530  1.00  0.00           C
ATOM   1397  OD1 ASP A 140      44.320  80.220  71.090  1.00  0.00           O
ATOM   1398  OD2 ASP A 140      45.430  79.710  69.270  1.00  0.00           O
ATOM   1399  C   ASP A 140      47.260  77.360  70.240  1.00  0.00           C
ATOM   1400  O   ASP A 140      47.700  76.850  69.210  1.00  0.00           O
ATOM   1401  N   GLU A 141      46.410  76.660  71.020  1.00  0.00           N
ATOM   1402  HN  GLU A 141      46.000  77.050  71.840  1.00  0.00           H
ATOM   1403  CA  GLU A 141      45.930  75.390  70.570  1.00  0.00           C
ATOM   1404  HA  GLU A 141      46.760  74.710  70.430  1.00  0.00           H
ATOM   1405  CB  GLU A 141      45.020  74.730  71.620  1.00  0.00           C
ATOM   1406  HB1 GLU A 141      44.580  73.810  71.160  1.00  0.00           H
ATOM   1407  HB2 GLU A 141      44.200  75.380  72.000  1.00  0.00           H
ATOM   1408  CG  GLU A 141      45.850  74.110  72.740  1.00  0.00           C
ATOM   1409  HG1 GLU A 141      46.330  74.950  73.290  1.00  0.00           H
ATOM   1410  HG2 GLU A 141      46.610  73.380  72.380  1.00  0.00           H
ATOM   1411  CD  GLU A 141      45.030  73.350  73.770  1.00  0.00           C
ATOM   1412  OE1 GLU A 141      43.840  72.990  73.590  1.00  0.00           O
ATOM   1413  OE2 GLU A 141      45.620  73.020  74.840  1.00  0.00           O
ATOM   1414  C   GLU A 141      45.260  75.350  69.240  1.00  0.00           C
ATOM   1415  O   GLU A 141      45.640  74.540  68.400  1.00  0.00           O
ATOM   1416  N   ALA A 142      44.370  76.320  68.940  1.00  0.00           N
ATOM   1417  HN  ALA A 142      44.220  77.070  69.570  1.00  0.00           H
ATOM   1418  CA  ALA A 142      43.790  76.560  67.650  1.00  0.00           C
ATOM   1419  HA  ALA A 142      43.370  75.660  67.220  1.00  0.00           H
ATOM   1420  CB  ALA A 142      42.760  77.690  67.830  1.00  0.00           C
ATOM   1421  HB1 ALA A 142      42.430  77.960  66.800  1.00  0.00           H
ATOM   1422  HB2 ALA A 142      43.280  78.510  68.360  1.00  0.00           H
ATOM   1423  HB3 ALA A 142      41.860  77.340  68.370  1.00  0.00           H
ATOM   1424  C   ALA A 142      44.770  76.910  66.590  1.00  0.00           C
ATOM   1425  O   ALA A 142      44.870  76.310  65.520  1.00  0.00           O
ATOM   1426  N   THR A 143      45.650  77.890  66.870  1.00  0.00           N
ATOM   1427  HN  THR A 143      45.680  78.370  67.750  1.00  0.00           H
ATOM   1428  CA  THR A 143      46.460  78.350  65.790  1.00  0.00           C
ATOM   1429  HA  THR A 143      45.870  78.380  64.890  1.00  0.00           H
ATOM   1430  CB  THR A 143      46.880  79.780  66.000  1.00  0.00           C
ATOM   1431  HB  THR A 143      47.720  80.120  65.350  1.00  0.00           H
ATOM   1432  OG1 THR A 143      47.380  80.030  67.300  1.00  0.00           O
ATOM   1433  HG1 THR A 143      46.590  80.150  67.830  1.00  0.00           H
ATOM   1434  CG2 THR A 143      45.690  80.700  65.660  1.00  0.00           C
ATOM   1435 HG21 THR A 143      44.850  80.370  66.310  1.00  0.00           H
ATOM   1436 HG22 THR A 143      45.480  80.610  64.570  1.00  0.00           H
ATOM   1437 HG23 THR A 143      45.930  81.770  65.850  1.00  0.00           H
ATOM   1438  C   THR A 143      47.580  77.470  65.330  1.00  0.00           C
ATOM   1439  O   THR A 143      47.890  77.380  64.150  1.00  0.00           O
ATOM   1440  N   LEU A 144      48.260  76.770  66.250  1.00  0.00           N
ATOM   1441  HN  LEU A 144      47.970  76.910  67.200  1.00  0.00           H
ATOM   1442  CA  LEU A 144      49.210  75.760  65.890  1.00  0.00           C
ATOM   1443  HA  LEU A 144      49.950  76.240  65.270  1.00  0.00           H
ATOM   1444  CB  LEU A 144      49.950  75.420  67.200  1.00  0.00           C
ATOM   1445  HB1 LEU A 144      49.230  74.880  67.840  1.00  0.00           H
ATOM   1446  HB2 LEU A 144      50.130  76.440  67.610  1.00  0.00           H
ATOM   1447  CG  LEU A 144      51.230  74.580  67.090  1.00  0.00           C
ATOM   1448  HG  LEU A 144      51.130  73.700  66.410  1.00  0.00           H
ATOM   1449  CD1 LEU A 144      52.420  75.430  66.620  1.00  0.00           C
ATOM   1450 HD11 LEU A 144      53.330  74.790  66.690  1.00  0.00           H
ATOM   1451 HD12 LEU A 144      52.540  76.250  67.360  1.00  0.00           H
ATOM   1452 HD13 LEU A 144      52.450  75.860  65.600  1.00  0.00           H
ATOM   1453  CD2 LEU A 144      51.650  74.030  68.470  1.00  0.00           C
ATOM   1454 HD21 LEU A 144      51.730  74.830  69.220  1.00  0.00           H
ATOM   1455 HD22 LEU A 144      52.650  73.540  68.470  1.00  0.00           H
ATOM   1456 HD23 LEU A 144      50.930  73.230  68.770  1.00  0.00           H
ATOM   1457  C   LEU A 144      48.730  74.510  65.240  1.00  0.00           C
ATOM   1458  O   LEU A 144      49.430  74.040  64.350  1.00  0.00           O
ATOM   1459  N   VAL A 145      47.520  74.040  65.590  1.00  0.00           N
ATOM   1460  HN  VAL A 145      47.050  74.500  66.340  1.00  0.00           H
ATOM   1461  CA  VAL A 145      46.770  73.100  64.810  1.00  0.00           C
ATOM   1462  HA  VAL A 145      47.540  72.360  64.650  1.00  0.00           H
ATOM   1463  CB  VAL A 145      45.620  72.560  65.600  1.00  0.00           C
ATOM   1464  HB  VAL A 145      45.140  73.450  66.080  1.00  0.00           H
ATOM   1465  CG1 VAL A 145      44.440  71.860  64.900  1.00  0.00           C
ATOM   1466 HG11 VAL A 145      44.690  70.810  64.670  1.00  0.00           H
ATOM   1467 HG12 VAL A 145      44.130  72.240  63.900  1.00  0.00           H
ATOM   1468 HG13 VAL A 145      43.550  71.830  65.570  1.00  0.00           H
ATOM   1469  CG2 VAL A 145      46.090  71.660  66.750  1.00  0.00           C
ATOM   1470 HG21 VAL A 145      46.680  70.820  66.310  1.00  0.00           H
ATOM   1471 HG22 VAL A 145      45.180  71.160  67.170  1.00  0.00           H
ATOM   1472 HG23 VAL A 145      46.610  72.240  67.530  1.00  0.00           H
ATOM   1473  C   VAL A 145      46.410  73.470  63.410  1.00  0.00           C
ATOM   1474  O   VAL A 145      46.710  72.680  62.510  1.00  0.00           O
ATOM   1475  N   ILE A 146      46.010  74.720  63.130  1.00  0.00           N
ATOM   1476  HN  ILE A 146      45.900  75.350  63.900  1.00  0.00           H
ATOM   1477  CA  ILE A 146      45.750  75.360  61.880  1.00  0.00           C
ATOM   1478  HA  ILE A 146      45.110  74.690  61.340  1.00  0.00           H
ATOM   1479  CB  ILE A 146      44.990  76.650  62.020  1.00  0.00           C
ATOM   1480  HB  ILE A 146      45.460  77.220  62.850  1.00  0.00           H
ATOM   1481  CG2 ILE A 146      44.990  77.430  60.700  1.00  0.00           C
ATOM   1482 HG21 ILE A 146      44.600  76.850  59.840  1.00  0.00           H
ATOM   1483 HG22 ILE A 146      46.000  77.790  60.400  1.00  0.00           H
ATOM   1484 HG23 ILE A 146      44.320  78.310  60.820  1.00  0.00           H
ATOM   1485  CG1 ILE A 146      43.590  76.210  62.500  1.00  0.00           C
ATOM   1486 HG11 ILE A 146      43.520  75.600  63.420  1.00  0.00           H
ATOM   1487 HG12 ILE A 146      43.100  75.660  61.670  1.00  0.00           H
ATOM   1488  CD  ILE A 146      42.730  77.410  62.910  1.00  0.00           C
ATOM   1489  HD1 ILE A 146      43.030  77.770  63.920  1.00  0.00           H
ATOM   1490  HD2 ILE A 146      41.650  77.170  62.920  1.00  0.00           H
ATOM   1491  HD3 ILE A 146      42.740  78.310  62.270  1.00  0.00           H
ATOM   1492  C   ILE A 146      47.030  75.440  61.120  1.00  0.00           C
ATOM   1493  O   ILE A 146      47.080  75.080  59.940  1.00  0.00           O
ATOM   1494  N   ALA A 147      48.150  75.940  61.670  1.00  0.00           N
ATOM   1495  HN  ALA A 147      48.170  76.280  62.610  1.00  0.00           H
ATOM   1496  CA  ALA A 147      49.470  75.780  61.130  1.00  0.00           C
ATOM   1497  HA  ALA A 147      49.570  76.380  60.240  1.00  0.00           H
ATOM   1498  CB  ALA A 147      50.450  76.480  62.080  1.00  0.00           C
ATOM   1499  HB1 ALA A 147      51.350  76.760  61.490  1.00  0.00           H
ATOM   1500  HB2 ALA A 147      50.790  75.760  62.850  1.00  0.00           H
ATOM   1501  HB3 ALA A 147      49.960  77.400  62.470  1.00  0.00           H
ATOM   1502  C   ALA A 147      49.930  74.460  60.630  1.00  0.00           C
ATOM   1503  O   ALA A 147      50.330  74.350  59.470  1.00  0.00           O
ATOM   1504  N   ARG A 148      49.860  73.390  61.440  1.00  0.00           N
ATOM   1505  HN  ARG A 148      49.660  73.470  62.420  1.00  0.00           H
ATOM   1506  CA  ARG A 148      50.210  72.090  60.970  1.00  0.00           C
ATOM   1507  HA  ARG A 148      51.090  72.200  60.360  1.00  0.00           H
ATOM   1508  CB  ARG A 148      50.390  71.190  62.210  1.00  0.00           C
ATOM   1509  HB1 ARG A 148      50.660  70.230  61.720  1.00  0.00           H
ATOM   1510  HB2 ARG A 148      49.500  71.110  62.860  1.00  0.00           H
ATOM   1511  CG  ARG A 148      51.500  71.660  63.150  1.00  0.00           C
ATOM   1512  HG1 ARG A 148      51.640  70.860  63.920  1.00  0.00           H
ATOM   1513  HG2 ARG A 148      51.110  72.500  63.760  1.00  0.00           H
ATOM   1514  CD  ARG A 148      52.880  72.070  62.630  1.00  0.00           C
ATOM   1515  HD1 ARG A 148      53.350  72.680  63.430  1.00  0.00           H
ATOM   1516  HD2 ARG A 148      52.860  72.640  61.680  1.00  0.00           H
ATOM   1517  NE  ARG A 148      53.690  70.830  62.470  1.00  0.00           N
ATOM   1518  HE  ARG A 148      53.480  69.910  62.780  1.00  0.00           H
ATOM   1519  CZ  ARG A 148      54.880  70.830  61.790  1.00  0.00           C
ATOM   1520  NH1 ARG A 148      55.420  71.960  61.250  1.00  0.00           N
ATOM   1521 HH11 ARG A 148      56.200  71.970  60.630  1.00  0.00           H
ATOM   1522 HH12 ARG A 148      54.880  72.780  61.040  1.00  0.00           H
ATOM   1523  NH2 ARG A 148      55.600  69.720  61.450  1.00  0.00           N
ATOM   1524 HH21 ARG A 148      55.240  68.800  61.600  1.00  0.00           H
ATOM   1525 HH22 ARG A 148      56.240  69.800  60.690  1.00  0.00           H
ATOM   1526  C   ARG A 148      49.290  71.430  60.000  1.00  0.00           C
ATOM   1527  O   ARG A 148      49.650  70.720  59.060  1.00  0.00           O
ATOM   1528  N   LEU A 149      47.970  71.610  60.170  1.00  0.00           N
ATOM   1529  HN  LEU A 149      47.540  72.250  60.810  1.00  0.00           H
ATOM   1530  CA  LEU A 149      47.020  71.140  59.220  1.00  0.00           C
ATOM   1531  HA  LEU A 149      47.150  70.090  59.010  1.00  0.00           H
ATOM   1532  CB  LEU A 149      45.610  71.310  59.830  1.00  0.00           C
ATOM   1533  HB1 LEU A 149      45.450  72.340  60.200  1.00  0.00           H
ATOM   1534  HB2 LEU A 149      45.540  70.620  60.700  1.00  0.00           H
ATOM   1535  CG  LEU A 149      44.440  71.060  58.870  1.00  0.00           C
ATOM   1536  HG  LEU A 149      44.520  71.210  57.770  1.00  0.00           H
ATOM   1537  CD1 LEU A 149      43.910  69.620  58.920  1.00  0.00           C
ATOM   1538 HD11 LEU A 149      44.780  68.930  59.020  1.00  0.00           H
ATOM   1539 HD12 LEU A 149      43.290  69.450  58.020  1.00  0.00           H
ATOM   1540 HD13 LEU A 149      43.400  69.450  59.900  1.00  0.00           H
ATOM   1541  CD2 LEU A 149      43.260  71.950  59.290  1.00  0.00           C
ATOM   1542 HD21 LEU A 149      42.400  71.640  58.660  1.00  0.00           H
ATOM   1543 HD22 LEU A 149      43.450  72.970  58.900  1.00  0.00           H
ATOM   1544 HD23 LEU A 149      42.990  71.820  60.360  1.00  0.00           H
ATOM   1545  C   LEU A 149      47.250  71.760  57.890  1.00  0.00           C
ATOM   1546  O   LEU A 149      47.300  71.080  56.870  1.00  0.00           O
ATOM   1547  N   SER A 150      47.610  73.060  57.890  1.00  0.00           N
ATOM   1548  HN  SER A 150      47.510  73.550  58.750  1.00  0.00           H
ATOM   1549  CA  SER A 150      47.950  73.790  56.700  1.00  0.00           C
ATOM   1550  HA  SER A 150      47.170  73.610  55.970  1.00  0.00           H
ATOM   1551  CB  SER A 150      48.200  75.290  56.960  1.00  0.00           C
ATOM   1552  HB1 SER A 150      48.450  75.800  56.000  1.00  0.00           H
ATOM   1553  HB2 SER A 150      49.040  75.460  57.660  1.00  0.00           H
ATOM   1554  OG  SER A 150      47.050  75.970  57.420  1.00  0.00           O
ATOM   1555  HG1 SER A 150      47.000  75.880  58.380  1.00  0.00           H
ATOM   1556  C   SER A 150      49.180  73.270  56.040  1.00  0.00           C
ATOM   1557  O   SER A 150      49.180  73.040  54.830  1.00  0.00           O
ATOM   1558  N   GLN A 151      50.310  73.040  56.730  1.00  0.00           N
ATOM   1559  HN  GLN A 151      50.280  73.210  57.710  1.00  0.00           H
ATOM   1560  CA  GLN A 151      51.490  72.520  56.100  1.00  0.00           C
ATOM   1561  HA  GLN A 151      51.750  73.080  55.220  1.00  0.00           H
ATOM   1562  CB  GLN A 151      52.620  72.540  57.150  1.00  0.00           C
ATOM   1563  HB1 GLN A 151      53.440  71.850  56.860  1.00  0.00           H
ATOM   1564  HB2 GLN A 151      52.350  71.980  58.070  1.00  0.00           H
ATOM   1565  CG  GLN A 151      53.180  73.930  57.470  1.00  0.00           C
ATOM   1566  HG1 GLN A 151      52.470  74.460  58.130  1.00  0.00           H
ATOM   1567  HG2 GLN A 151      53.350  74.470  56.510  1.00  0.00           H
ATOM   1568  CD  GLN A 151      54.480  73.910  58.250  1.00  0.00           C
ATOM   1569  OE1 GLN A 151      54.430  74.090  59.460  1.00  0.00           O
ATOM   1570  NE2 GLN A 151      55.690  73.730  57.640  1.00  0.00           N
ATOM   1571 HE21 GLN A 151      56.460  73.410  58.190  1.00  0.00           H
ATOM   1572 HE22 GLN A 151      55.720  73.750  56.640  1.00  0.00           H
ATOM   1573  C   GLN A 151      51.280  71.110  55.670  1.00  0.00           C
ATOM   1574  O   GLN A 151      51.910  70.590  54.750  1.00  0.00           O
ATOM   1575  N   GLY A 152      50.420  70.290  56.290  1.00  0.00           N
ATOM   1576  HN  GLY A 152      49.990  70.510  57.170  1.00  0.00           H
ATOM   1577  CA  GLY A 152      50.110  68.950  55.890  1.00  0.00           C
ATOM   1578  HA1 GLY A 152      49.410  68.500  56.590  1.00  0.00           H
ATOM   1579  HA2 GLY A 152      51.000  68.350  55.950  1.00  0.00           H
ATOM   1580  C   GLY A 152      49.450  68.890  54.560  1.00  0.00           C
ATOM   1581  O   GLY A 152      49.680  67.990  53.750  1.00  0.00           O
ATOM   1582  N   VAL A 153      48.590  69.880  54.250  1.00  0.00           N
ATOM   1583  HN  VAL A 153      48.330  70.500  54.980  1.00  0.00           H
ATOM   1584  CA  VAL A 153      48.100  70.130  52.930  1.00  0.00           C
ATOM   1585  HA  VAL A 153      47.600  69.250  52.570  1.00  0.00           H
ATOM   1586  CB  VAL A 153      47.060  71.200  52.780  1.00  0.00           C
ATOM   1587  HB  VAL A 153      47.530  72.090  53.240  1.00  0.00           H
ATOM   1588  CG1 VAL A 153      46.570  71.580  51.370  1.00  0.00           C
ATOM   1589 HG11 VAL A 153      47.360  72.090  50.770  1.00  0.00           H
ATOM   1590 HG12 VAL A 153      45.680  72.250  51.400  1.00  0.00           H
ATOM   1591 HG13 VAL A 153      46.320  70.710  50.730  1.00  0.00           H
ATOM   1592  CG2 VAL A 153      45.820  70.940  53.650  1.00  0.00           C
ATOM   1593 HG21 VAL A 153      46.190  70.570  54.630  1.00  0.00           H
ATOM   1594 HG22 VAL A 153      45.150  70.280  53.060  1.00  0.00           H
ATOM   1595 HG23 VAL A 153      45.140  71.800  53.830  1.00  0.00           H
ATOM   1596  C   VAL A 153      49.120  70.390  51.870  1.00  0.00           C
ATOM   1597  O   VAL A 153      49.040  69.810  50.780  1.00  0.00           O
ATOM   1598  N   GLY A 154      50.160  71.190  52.150  1.00  0.00           N
ATOM   1599  HN  GLY A 154      50.270  71.680  53.010  1.00  0.00           H
ATOM   1600  CA  GLY A 154      51.040  71.680  51.130  1.00  0.00           C
ATOM   1601  HA1 GLY A 154      51.590  72.480  51.590  1.00  0.00           H
ATOM   1602  HA2 GLY A 154      50.540  71.980  50.210  1.00  0.00           H
ATOM   1603  C   GLY A 154      52.070  70.620  50.960  1.00  0.00           C
ATOM   1604  O   GLY A 154      52.540  70.400  49.850  1.00  0.00           O
ATOM   1605  N   SER A 155      52.420  69.850  52.010  1.00  0.00           N
ATOM   1606  HN  SER A 155      51.960  70.080  52.870  1.00  0.00           H
ATOM   1607  CA  SER A 155      53.160  68.630  51.920  1.00  0.00           C
ATOM   1608  HA  SER A 155      54.060  68.930  51.400  1.00  0.00           H
ATOM   1609  CB  SER A 155      53.610  68.040  53.270  1.00  0.00           C
ATOM   1610  HB1 SER A 155      52.760  67.680  53.890  1.00  0.00           H
ATOM   1611  HB2 SER A 155      53.950  68.930  53.830  1.00  0.00           H
ATOM   1612  OG  SER A 155      54.630  67.090  53.000  1.00  0.00           O
ATOM   1613  HG1 SER A 155      55.130  66.930  53.800  1.00  0.00           H
ATOM   1614  C   SER A 155      52.510  67.610  51.060  1.00  0.00           C
ATOM   1615  O   SER A 155      53.150  66.980  50.230  1.00  0.00           O
ATOM   1616  N   ALA A 156      51.180  67.410  51.170  1.00  0.00           N
ATOM   1617  HN  ALA A 156      50.680  67.960  51.840  1.00  0.00           H
ATOM   1618  CA  ALA A 156      50.430  66.400  50.490  1.00  0.00           C
ATOM   1619  HA  ALA A 156      51.010  65.490  50.590  1.00  0.00           H
ATOM   1620  CB  ALA A 156      49.050  66.190  51.130  1.00  0.00           C
ATOM   1621  HB1 ALA A 156      49.150  65.960  52.220  1.00  0.00           H
ATOM   1622  HB2 ALA A 156      48.390  65.390  50.730  1.00  0.00           H
ATOM   1623  HB3 ALA A 156      48.470  67.120  51.000  1.00  0.00           H
ATOM   1624  C   ALA A 156      50.240  66.430  49.010  1.00  0.00           C
ATOM   1625  O   ALA A 156      50.140  65.420  48.320  1.00  0.00           O
ATOM   1626  N   ILE A 157      50.210  67.650  48.430  1.00  0.00           N
ATOM   1627  HN  ILE A 157      50.040  68.430  49.030  1.00  0.00           H
ATOM   1628  CA  ILE A 157      50.050  67.830  47.020  1.00  0.00           C
ATOM   1629  HA  ILE A 157      49.650  66.950  46.540  1.00  0.00           H
ATOM   1630  CB  ILE A 157      49.170  68.990  46.640  1.00  0.00           C
ATOM   1631  HB  ILE A 157      48.920  68.840  45.560  1.00  0.00           H
ATOM   1632  CG2 ILE A 157      47.850  68.920  47.410  1.00  0.00           C
ATOM   1633 HG21 ILE A 157      47.600  67.840  47.340  1.00  0.00           H
ATOM   1634 HG22 ILE A 157      47.100  69.480  46.820  1.00  0.00           H
ATOM   1635 HG23 ILE A 157      47.980  69.120  48.500  1.00  0.00           H
ATOM   1636  CG1 ILE A 157      49.790  70.360  46.960  1.00  0.00           C
ATOM   1637 HG11 ILE A 157      50.810  70.460  46.550  1.00  0.00           H
ATOM   1638 HG12 ILE A 157      49.950  70.420  48.060  1.00  0.00           H
ATOM   1639  CD  ILE A 157      48.910  71.570  46.640  1.00  0.00           C
ATOM   1640  HD1 ILE A 157      48.730  71.530  45.550  1.00  0.00           H
ATOM   1641  HD2 ILE A 157      49.290  72.590  46.870  1.00  0.00           H
ATOM   1642  HD3 ILE A 157      48.010  71.550  47.300  1.00  0.00           H
ATOM   1643  C   ILE A 157      51.330  67.990  46.280  1.00  0.00           C
ATOM   1644  O   ILE A 157      51.400  67.860  45.060  1.00  0.00           O
ATOM   1645  N   ALA A 158      52.420  68.200  47.050  1.00  0.00           N
ATOM   1646  HN  ALA A 158      52.420  68.300  48.040  1.00  0.00           H
ATOM   1647  CA  ALA A 158      53.700  68.480  46.470  1.00  0.00           C
ATOM   1648  HA  ALA A 158      53.620  68.640  45.400  1.00  0.00           H
ATOM   1649  CB  ALA A 158      54.360  69.740  47.050  1.00  0.00           C
ATOM   1650  HB1 ALA A 158      53.700  70.610  46.870  1.00  0.00           H
ATOM   1651  HB2 ALA A 158      55.310  70.030  46.540  1.00  0.00           H
ATOM   1652  HB3 ALA A 158      54.770  69.760  48.080  1.00  0.00           H
ATOM   1653  C   ALA A 158      54.670  67.380  46.710  1.00  0.00           C
ATOM   1654  O   ALA A 158      55.510  67.160  45.840  1.00  0.00           O
ATOM   1655  N   SER A 159      54.540  66.600  47.800  1.00  0.00           N
ATOM   1656  HN  SER A 159      53.820  66.740  48.480  1.00  0.00           H
ATOM   1657  CA  SER A 159      55.380  65.460  47.980  1.00  0.00           C
ATOM   1658  HA  SER A 159      56.390  65.840  47.930  1.00  0.00           H
ATOM   1659  CB  SER A 159      55.270  64.800  49.360  1.00  0.00           C
ATOM   1660  HB1 SER A 159      55.790  63.820  49.440  1.00  0.00           H
ATOM   1661  HB2 SER A 159      54.200  64.690  49.620  1.00  0.00           H
ATOM   1662  OG  SER A 159      55.720  65.710  50.350  1.00  0.00           O
ATOM   1663  HG1 SER A 159      55.010  66.290  50.630  1.00  0.00           H
ATOM   1664  C   SER A 159      55.130  64.470  46.890  1.00  0.00           C
ATOM   1665  O   SER A 159      56.060  63.920  46.310  1.00  0.00           O
ATOM   1666  N   PRO A 160      53.980  64.030  46.470  1.00  0.00           N
ATOM   1667  CD  PRO A 160      52.770  64.150  47.270  1.00  0.00           C
ATOM   1668  HD1 PRO A 160      52.430  65.170  47.550  1.00  0.00           H
ATOM   1669  HD2 PRO A 160      53.000  63.580  48.190  1.00  0.00           H
ATOM   1670  CA  PRO A 160      53.850  62.910  45.580  1.00  0.00           C
ATOM   1671  HA  PRO A 160      54.500  62.160  46.000  1.00  0.00           H
ATOM   1672  CB  PRO A 160      52.400  62.440  45.690  1.00  0.00           C
ATOM   1673  HB1 PRO A 160      52.250  61.520  46.290  1.00  0.00           H
ATOM   1674  HB2 PRO A 160      51.920  62.130  44.730  1.00  0.00           H
ATOM   1675  CG  PRO A 160      51.660  63.590  46.370  1.00  0.00           C
ATOM   1676  HG1 PRO A 160      51.330  64.310  45.590  1.00  0.00           H
ATOM   1677  HG2 PRO A 160      50.760  63.320  46.960  1.00  0.00           H
ATOM   1678  C   PRO A 160      54.170  63.330  44.190  1.00  0.00           C
ATOM   1679  O   PRO A 160      54.520  62.430  43.430  1.00  0.00           O
ATOM   1680  N   THR A 161      54.070  64.640  43.890  1.00  0.00           N
ATOM   1681  HN  THR A 161      53.890  65.310  44.610  1.00  0.00           H
ATOM   1682  CA  THR A 161      54.390  65.260  42.640  1.00  0.00           C
ATOM   1683  HA  THR A 161      53.980  64.570  41.920  1.00  0.00           H
ATOM   1684  CB  THR A 161      53.840  66.650  42.600  1.00  0.00           C
ATOM   1685  HB  THR A 161      54.240  67.240  43.450  1.00  0.00           H
ATOM   1686  OG1 THR A 161      52.420  66.700  42.730  1.00  0.00           O
ATOM   1687  HG1 THR A 161      52.240  67.380  43.380  1.00  0.00           H
ATOM   1688  CG2 THR A 161      54.010  67.350  41.240  1.00  0.00           C
ATOM   1689 HG21 THR A 161      55.090  67.430  41.010  1.00  0.00           H
ATOM   1690 HG22 THR A 161      53.610  68.390  41.350  1.00  0.00           H
ATOM   1691 HG23 THR A 161      53.450  66.820  40.440  1.00  0.00           H
ATOM   1692  C   THR A 161      55.840  65.260  42.310  1.00  0.00           C
ATOM   1693  O   THR A 161      56.290  64.990  41.200  1.00  0.00           O
ATOM   1694  N   GLY A 162      56.730  65.450  43.310  1.00  0.00           N
ATOM   1695  HN  GLY A 162      56.520  65.600  44.270  1.00  0.00           H
ATOM   1696  CA  GLY A 162      58.140  65.320  43.080  1.00  0.00           C
ATOM   1697  HA1 GLY A 162      58.460  65.550  44.090  1.00  0.00           H
ATOM   1698  HA2 GLY A 162      58.500  66.040  42.370  1.00  0.00           H
ATOM   1699  C   GLY A 162      58.710  64.010  42.650  1.00  0.00           C
ATOM   1700  O   GLY A 162      59.710  63.940  41.950  1.00  0.00           O
ATOM   1701  N   LEU A 163      58.150  62.860  43.080  1.00  0.00           N
ATOM   1702  HN  LEU A 163      57.350  62.960  43.670  1.00  0.00           H
ATOM   1703  CA  LEU A 163      58.490  61.560  42.600  1.00  0.00           C
ATOM   1704  HA  LEU A 163      59.560  61.470  42.630  1.00  0.00           H
ATOM   1705  CB  LEU A 163      57.880  60.570  43.610  1.00  0.00           C
ATOM   1706  HB1 LEU A 163      56.800  60.820  43.630  1.00  0.00           H
ATOM   1707  HB2 LEU A 163      58.290  60.850  44.610  1.00  0.00           H
ATOM   1708  CG  LEU A 163      58.080  59.080  43.260  1.00  0.00           C
ATOM   1709  HG  LEU A 163      57.640  58.830  42.260  1.00  0.00           H
ATOM   1710  CD1 LEU A 163      59.580  58.740  43.250  1.00  0.00           C
ATOM   1711 HD11 LEU A 163      59.940  59.080  44.240  1.00  0.00           H
ATOM   1712 HD12 LEU A 163      59.960  59.220  42.320  1.00  0.00           H
ATOM   1713 HD13 LEU A 163      59.680  57.640  43.120  1.00  0.00           H
ATOM   1714  CD2 LEU A 163      57.400  58.140  44.260  1.00  0.00           C
ATOM   1715 HD21 LEU A 163      57.380  57.050  44.050  1.00  0.00           H
ATOM   1716 HD22 LEU A 163      56.370  58.490  44.490  1.00  0.00           H
ATOM   1717 HD23 LEU A 163      57.860  58.240  45.270  1.00  0.00           H
ATOM   1718  C   LEU A 163      58.020  61.430  41.190  1.00  0.00           C
ATOM   1719  O   LEU A 163      58.710  60.810  40.380  1.00  0.00           O
ATOM   1720  N   ALA A 164      56.800  61.920  40.900  1.00  0.00           N
ATOM   1721  HN  ALA A 164      56.380  62.350  41.700  1.00  0.00           H
ATOM   1722  CA  ALA A 164      56.300  61.950  39.570  1.00  0.00           C
ATOM   1723  HA  ALA A 164      56.400  60.940  39.180  1.00  0.00           H
ATOM   1724  CB  ALA A 164      54.780  62.210  39.560  1.00  0.00           C
ATOM   1725  HB1 ALA A 164      54.250  61.360  40.030  1.00  0.00           H
ATOM   1726  HB2 ALA A 164      54.300  62.450  38.590  1.00  0.00           H
ATOM   1727  HB3 ALA A 164      54.670  63.050  40.290  1.00  0.00           H
ATOM   1728  C   ALA A 164      57.160  62.710  38.620  1.00  0.00           C
ATOM   1729  O   ALA A 164      57.200  62.400  37.430  1.00  0.00           O
ATOM   1730  N   LEU A 165      57.900  63.740  39.070  1.00  0.00           N
ATOM   1731  HN  LEU A 165      57.770  64.070  40.010  1.00  0.00           H
ATOM   1732  CA  LEU A 165      58.830  64.410  38.230  1.00  0.00           C
ATOM   1733  HA  LEU A 165      58.470  64.660  37.240  1.00  0.00           H
ATOM   1734  CB  LEU A 165      59.000  65.850  38.740  1.00  0.00           C
ATOM   1735  HB1 LEU A 165      59.860  66.350  38.250  1.00  0.00           H
ATOM   1736  HB2 LEU A 165      59.330  65.710  39.790  1.00  0.00           H
ATOM   1737  CG  LEU A 165      57.730  66.700  38.530  1.00  0.00           C
ATOM   1738  HG  LEU A 165      56.820  66.100  38.780  1.00  0.00           H
ATOM   1739  CD1 LEU A 165      57.710  67.950  39.430  1.00  0.00           C
ATOM   1740 HD11 LEU A 165      58.420  68.630  38.910  1.00  0.00           H
ATOM   1741 HD12 LEU A 165      58.090  67.590  40.410  1.00  0.00           H
ATOM   1742 HD13 LEU A 165      56.740  68.440  39.670  1.00  0.00           H
ATOM   1743  CD2 LEU A 165      57.660  67.220  37.090  1.00  0.00           C
ATOM   1744 HD21 LEU A 165      56.870  68.000  37.030  1.00  0.00           H
ATOM   1745 HD22 LEU A 165      57.410  66.430  36.340  1.00  0.00           H
ATOM   1746 HD23 LEU A 165      58.620  67.720  36.840  1.00  0.00           H
ATOM   1747  C   LEU A 165      60.150  63.760  37.980  1.00  0.00           C
ATOM   1748  O   LEU A 165      60.890  64.060  37.050  1.00  0.00           O
ATOM   1749  N   VAL A 166      60.620  62.800  38.800  1.00  0.00           N
ATOM   1750  HN  VAL A 166      60.090  62.500  39.590  1.00  0.00           H
ATOM   1751  CA  VAL A 166      61.770  62.020  38.460  1.00  0.00           C
ATOM   1752  HA  VAL A 166      62.580  62.700  38.290  1.00  0.00           H
ATOM   1753  CB  VAL A 166      62.070  61.120  39.620  1.00  0.00           C
ATOM   1754  HB  VAL A 166      61.250  60.370  39.640  1.00  0.00           H
ATOM   1755  CG1 VAL A 166      63.430  60.400  39.510  1.00  0.00           C
ATOM   1756 HG11 VAL A 166      63.590  59.720  40.370  1.00  0.00           H
ATOM   1757 HG12 VAL A 166      64.330  61.050  39.580  1.00  0.00           H
ATOM   1758 HG13 VAL A 166      63.490  59.770  38.600  1.00  0.00           H
ATOM   1759  CG2 VAL A 166      62.080  61.830  40.980  1.00  0.00           C
ATOM   1760 HG21 VAL A 166      63.020  62.400  41.180  1.00  0.00           H
ATOM   1761 HG22 VAL A 166      62.100  61.030  41.760  1.00  0.00           H
ATOM   1762 HG23 VAL A 166      61.220  62.450  41.310  1.00  0.00           H
ATOM   1763  C   VAL A 166      61.610  61.210  37.210  1.00  0.00           C
ATOM   1764  O   VAL A 166      62.500  61.140  36.360  1.00  0.00           O
ATOM   1765  N   ALA A 167      60.460  60.540  37.030  1.00  0.00           N
ATOM   1766  HN  ALA A 167      59.790  60.450  37.760  1.00  0.00           H
ATOM   1767  CA  ALA A 167      60.020  59.860  35.850  1.00  0.00           C
ATOM   1768  HA  ALA A 167      60.800  59.210  35.480  1.00  0.00           H
ATOM   1769  CB  ALA A 167      58.760  59.070  36.250  1.00  0.00           C
ATOM   1770  HB1 ALA A 167      57.960  59.840  36.130  1.00  0.00           H
ATOM   1771  HB2 ALA A 167      58.880  58.640  37.260  1.00  0.00           H
ATOM   1772  HB3 ALA A 167      58.630  58.220  35.550  1.00  0.00           H
ATOM   1773  C   ALA A 167      59.830  60.700  34.630  1.00  0.00           C
ATOM   1774  O   ALA A 167      60.170  60.290  33.520  1.00  0.00           O
ATOM   1775  N   THR A 168      59.140  61.850  34.710  1.00  0.00           N
ATOM   1776  HN  THR A 168      58.790  62.000  35.630  1.00  0.00           H
ATOM   1777  CA  THR A 168      58.540  62.610  33.650  1.00  0.00           C
ATOM   1778  HA  THR A 168      58.250  61.980  32.820  1.00  0.00           H
ATOM   1779  CB  THR A 168      57.240  63.290  34.000  1.00  0.00           C
ATOM   1780  HB  THR A 168      56.880  63.990  33.210  1.00  0.00           H
ATOM   1781  OG1 THR A 168      57.280  63.960  35.250  1.00  0.00           O
ATOM   1782  HG1 THR A 168      57.090  63.280  35.900  1.00  0.00           H
ATOM   1783  CG2 THR A 168      56.150  62.210  34.130  1.00  0.00           C
ATOM   1784 HG21 THR A 168      56.110  61.620  33.190  1.00  0.00           H
ATOM   1785 HG22 THR A 168      55.130  62.590  34.350  1.00  0.00           H
ATOM   1786 HG23 THR A 168      56.460  61.570  34.980  1.00  0.00           H
ATOM   1787  C   THR A 168      59.460  63.610  33.060  1.00  0.00           C
ATOM   1788  O   THR A 168      59.350  63.970  31.890  1.00  0.00           O
ATOM   1789  N   THR A 169      60.430  64.130  33.830  1.00  0.00           N
ATOM   1790  HN  THR A 169      60.560  63.800  34.770  1.00  0.00           H
ATOM   1791  CA  THR A 169      61.520  64.960  33.420  1.00  0.00           C
ATOM   1792  HA  THR A 169      61.050  65.710  32.790  1.00  0.00           H
ATOM   1793  CB  THR A 169      62.230  65.680  34.520  1.00  0.00           C
ATOM   1794  HB  THR A 169      62.840  65.040  35.190  1.00  0.00           H
ATOM   1795  OG1 THR A 169      61.420  66.240  35.550  1.00  0.00           O
ATOM   1796  HG1 THR A 169      61.470  65.560  36.220  1.00  0.00           H
ATOM   1797  CG2 THR A 169      63.140  66.790  33.970  1.00  0.00           C
ATOM   1798 HG21 THR A 169      63.490  67.460  34.790  1.00  0.00           H
ATOM   1799 HG22 THR A 169      62.580  67.320  33.180  1.00  0.00           H
ATOM   1800 HG23 THR A 169      64.030  66.270  33.560  1.00  0.00           H
ATOM   1801  C   THR A 169      62.560  64.160  32.710  1.00  0.00           C
ATOM   1802  O   THR A 169      63.070  64.650  31.700  1.00  0.00           O
ATOM   1803  N   PHE A 170      62.890  62.940  33.160  1.00  0.00           N
ATOM   1804  HN  PHE A 170      62.480  62.630  34.010  1.00  0.00           H
ATOM   1805  CA  PHE A 170      63.920  62.080  32.660  1.00  0.00           C
ATOM   1806  HA  PHE A 170      64.380  62.580  31.820  1.00  0.00           H
ATOM   1807  CB  PHE A 170      64.990  61.850  33.750  1.00  0.00           C
ATOM   1808  HB1 PHE A 170      65.820  61.190  33.430  1.00  0.00           H
ATOM   1809  HB2 PHE A 170      64.510  61.330  34.600  1.00  0.00           H
ATOM   1810  CG  PHE A 170      65.550  63.120  34.290  1.00  0.00           C
ATOM   1811  CD1 PHE A 170      66.180  64.050  33.490  1.00  0.00           C
ATOM   1812  HD1 PHE A 170      66.380  63.770  32.470  1.00  0.00           H
ATOM   1813  CE1 PHE A 170      66.650  65.260  33.940  1.00  0.00           C
ATOM   1814  HE1 PHE A 170      67.290  65.900  33.340  1.00  0.00           H
ATOM   1815  CZ  PHE A 170      66.370  65.610  35.240  1.00  0.00           C
ATOM   1816  HZ  PHE A 170      66.710  66.540  35.680  1.00  0.00           H
ATOM   1817  CD2 PHE A 170      65.300  63.440  35.600  1.00  0.00           C
ATOM   1818  HD2 PHE A 170      64.920  62.790  36.370  1.00  0.00           H
ATOM   1819  CE2 PHE A 170      65.750  64.670  36.030  1.00  0.00           C
ATOM   1820  HE2 PHE A 170      65.520  64.980  37.040  1.00  0.00           H
ATOM   1821  C   PHE A 170      63.500  60.750  32.140  1.00  0.00           C
ATOM   1822  O   PHE A 170      62.760  60.080  32.860  1.00  0.00           O
ATOM   1823  N   ARG A 171      64.000  60.350  30.950  1.00  0.00           N
ATOM   1824  HN  ARG A 171      64.590  60.990  30.460  1.00  0.00           H
ATOM   1825  CA  ARG A 171      63.700  59.060  30.420  1.00  0.00           C
ATOM   1826  HA  ARG A 171      62.710  58.790  30.740  1.00  0.00           H
ATOM   1827  CB  ARG A 171      64.030  58.900  28.920  1.00  0.00           C
ATOM   1828  HB1 ARG A 171      63.420  59.570  28.280  1.00  0.00           H
ATOM   1829  HB2 ARG A 171      63.890  57.850  28.590  1.00  0.00           H
ATOM   1830  CG  ARG A 171      65.500  59.160  28.590  1.00  0.00           C
ATOM   1831  HG1 ARG A 171      66.090  58.290  28.960  1.00  0.00           H
ATOM   1832  HG2 ARG A 171      65.910  60.050  29.120  1.00  0.00           H
ATOM   1833  CD  ARG A 171      65.780  59.490  27.130  1.00  0.00           C
ATOM   1834  HD1 ARG A 171      66.770  60.000  27.140  1.00  0.00           H
ATOM   1835  HD2 ARG A 171      65.050  60.120  26.580  1.00  0.00           H
ATOM   1836  NE  ARG A 171      65.920  58.250  26.310  1.00  0.00           N
ATOM   1837  HE  ARG A 171      65.640  57.400  26.750  1.00  0.00           H
ATOM   1838  CZ  ARG A 171      66.340  58.150  25.020  1.00  0.00           C
ATOM   1839  NH1 ARG A 171      66.710  59.290  24.370  1.00  0.00           N
ATOM   1840 HH11 ARG A 171      66.940  60.090  24.930  1.00  0.00           H
ATOM   1841 HH12 ARG A 171      66.940  59.300  23.390  1.00  0.00           H
ATOM   1842  NH2 ARG A 171      66.170  57.100  24.170  1.00  0.00           N
ATOM   1843 HH21 ARG A 171      65.880  56.230  24.570  1.00  0.00           H
ATOM   1844 HH22 ARG A 171      66.300  57.270  23.190  1.00  0.00           H
ATOM   1845  C   ARG A 171      64.570  58.080  31.140  1.00  0.00           C
ATOM   1846  O   ARG A 171      65.560  58.370  31.800  1.00  0.00           O
ATOM   1847  N   LYS A 172      64.170  56.800  31.140  1.00  0.00           N
ATOM   1848  HN  LYS A 172      63.400  56.520  30.570  1.00  0.00           H
ATOM   1849  CA  LYS A 172      64.920  55.800  31.830  1.00  0.00           C
ATOM   1850  HA  LYS A 172      64.920  56.120  32.860  1.00  0.00           H
ATOM   1851  CB  LYS A 172      64.320  54.400  32.070  1.00  0.00           C
ATOM   1852  HB1 LYS A 172      63.330  54.660  32.510  1.00  0.00           H
ATOM   1853  HB2 LYS A 172      64.840  53.770  32.820  1.00  0.00           H
ATOM   1854  CG  LYS A 172      64.140  53.740  30.710  1.00  0.00           C
ATOM   1855  HG1 LYS A 172      65.170  53.680  30.300  1.00  0.00           H
ATOM   1856  HG2 LYS A 172      63.600  54.280  29.900  1.00  0.00           H
ATOM   1857  CD  LYS A 172      63.380  52.410  30.720  1.00  0.00           C
ATOM   1858  HD1 LYS A 172      62.320  52.700  30.880  1.00  0.00           H
ATOM   1859  HD2 LYS A 172      63.840  51.890  31.600  1.00  0.00           H
ATOM   1860  CE  LYS A 172      63.450  51.660  29.390  1.00  0.00           C
ATOM   1861  HE1 LYS A 172      63.060  52.260  28.540  1.00  0.00           H
ATOM   1862  HE2 LYS A 172      62.860  50.720  29.490  1.00  0.00           H
ATOM   1863  NZ  LYS A 172      64.820  51.340  28.950  1.00  0.00           N
ATOM   1864  HZ1 LYS A 172      64.950  50.370  28.600  1.00  0.00           H
ATOM   1865  HZ2 LYS A 172      65.450  51.580  29.740  1.00  0.00           H
ATOM   1866  HZ3 LYS A 172      65.130  51.990  28.200  1.00  0.00           H
ATOM   1867  C   LYS A 172      66.360  55.760  31.440  1.00  0.00           C
ATOM   1868  O   LYS A 172      66.650  55.980  30.260  1.00  0.00           O
ATOM   1869  N   GLY A 173      67.360  55.700  32.340  1.00  0.00           N
ATOM   1870  HN  GLY A 173      67.130  55.560  33.300  1.00  0.00           H
ATOM   1871  CA  GLY A 173      68.730  55.920  32.000  1.00  0.00           C
ATOM   1872  HA1 GLY A 173      68.880  56.400  31.050  1.00  0.00           H
ATOM   1873  HA2 GLY A 173      69.150  54.930  32.070  1.00  0.00           H
ATOM   1874  C   GLY A 173      69.500  56.650  33.050  1.00  0.00           C
ATOM   1875  O   GLY A 173      68.920  56.900  34.110  1.00  0.00           O
ATOM   1876  N   PRO A 174      70.680  57.120  32.780  1.00  0.00           N
ATOM   1877  CD  PRO A 174      71.360  56.940  31.500  1.00  0.00           C
ATOM   1878  HD1 PRO A 174      70.700  57.270  30.670  1.00  0.00           H
ATOM   1879  HD2 PRO A 174      71.590  55.860  31.430  1.00  0.00           H
ATOM   1880  CA  PRO A 174      71.610  57.500  33.800  1.00  0.00           C
ATOM   1881  HA  PRO A 174      71.750  56.800  34.620  1.00  0.00           H
ATOM   1882  CB  PRO A 174      72.960  57.700  33.120  1.00  0.00           C
ATOM   1883  HB1 PRO A 174      73.630  56.840  33.340  1.00  0.00           H
ATOM   1884  HB2 PRO A 174      73.510  58.560  33.540  1.00  0.00           H
ATOM   1885  CG  PRO A 174      72.670  57.730  31.610  1.00  0.00           C
ATOM   1886  HG1 PRO A 174      72.620  58.780  31.240  1.00  0.00           H
ATOM   1887  HG2 PRO A 174      73.490  57.210  31.070  1.00  0.00           H
ATOM   1888  C   PRO A 174      71.170  58.800  34.380  1.00  0.00           C
ATOM   1889  O   PRO A 174      71.480  59.010  35.550  1.00  0.00           O
ATOM   1890  N   ALA A 175      70.410  59.620  33.620  1.00  0.00           N
ATOM   1891  HN  ALA A 175      70.340  59.310  32.680  1.00  0.00           H
ATOM   1892  CA  ALA A 175      69.930  60.920  33.970  1.00  0.00           C
ATOM   1893  HA  ALA A 175      70.750  61.460  34.410  1.00  0.00           H
ATOM   1894  CB  ALA A 175      69.340  61.750  32.820  1.00  0.00           C
ATOM   1895  HB1 ALA A 175      69.240  62.840  32.980  1.00  0.00           H
ATOM   1896  HB2 ALA A 175      68.470  61.240  32.340  1.00  0.00           H
ATOM   1897  HB3 ALA A 175      69.980  61.540  31.930  1.00  0.00           H
ATOM   1898  C   ALA A 175      68.900  60.820  35.040  1.00  0.00           C
ATOM   1899  O   ALA A 175      68.950  61.460  36.090  1.00  0.00           O
ATOM   1900  N   ARG A 176      67.930  59.900  34.870  1.00  0.00           N
ATOM   1901  HN  ARG A 176      67.760  59.620  33.930  1.00  0.00           H
ATOM   1902  CA  ARG A 176      67.060  59.420  35.900  1.00  0.00           C
ATOM   1903  HA  ARG A 176      66.520  60.320  36.130  1.00  0.00           H
ATOM   1904  CB  ARG A 176      66.030  58.430  35.330  1.00  0.00           C
ATOM   1905  HB1 ARG A 176      66.600  57.600  34.860  1.00  0.00           H
ATOM   1906  HB2 ARG A 176      65.550  58.950  34.480  1.00  0.00           H
ATOM   1907  CG  ARG A 176      64.930  58.000  36.290  1.00  0.00           C
ATOM   1908  HG1 ARG A 176      64.310  58.870  36.600  1.00  0.00           H
ATOM   1909  HG2 ARG A 176      65.400  57.420  37.120  1.00  0.00           H
ATOM   1910  CD  ARG A 176      63.910  57.000  35.740  1.00  0.00           C
ATOM   1911  HD1 ARG A 176      63.120  56.700  36.460  1.00  0.00           H
ATOM   1912  HD2 ARG A 176      64.450  56.110  35.350  1.00  0.00           H
ATOM   1913  NE  ARG A 176      63.080  57.630  34.680  1.00  0.00           N
ATOM   1914  HE  ARG A 176      63.240  58.580  34.400  1.00  0.00           H
ATOM   1915  CZ  ARG A 176      62.050  57.020  34.020  1.00  0.00           C
ATOM   1916  NH1 ARG A 176      61.820  55.690  34.160  1.00  0.00           N
ATOM   1917 HH11 ARG A 176      62.330  55.190  34.870  1.00  0.00           H
ATOM   1918 HH12 ARG A 176      61.230  55.260  33.480  1.00  0.00           H
ATOM   1919  NH2 ARG A 176      61.280  57.650  33.080  1.00  0.00           N
ATOM   1920 HH21 ARG A 176      60.620  57.160  32.520  1.00  0.00           H
ATOM   1921 HH22 ARG A 176      61.200  58.650  33.080  1.00  0.00           H
ATOM   1922  C   ARG A 176      67.600  58.860  37.180  1.00  0.00           C
ATOM   1923  O   ARG A 176      67.110  59.180  38.260  1.00  0.00           O
ATOM   1924  N   ASN A 177      68.650  58.030  37.050  1.00  0.00           N
ATOM   1925  HN  ASN A 177      68.920  57.630  36.180  1.00  0.00           H
ATOM   1926  CA  ASN A 177      69.370  57.360  38.090  1.00  0.00           C
ATOM   1927  HA  ASN A 177      68.590  56.890  38.670  1.00  0.00           H
ATOM   1928  CB  ASN A 177      70.430  56.400  37.530  1.00  0.00           C
ATOM   1929  HB1 ASN A 177      70.970  55.840  38.330  1.00  0.00           H
ATOM   1930  HB2 ASN A 177      71.210  56.790  36.840  1.00  0.00           H
ATOM   1931  CG  ASN A 177      69.640  55.390  36.720  1.00  0.00           C
ATOM   1932  OD1 ASN A 177      68.420  55.240  36.700  1.00  0.00           O
ATOM   1933  ND2 ASN A 177      70.370  54.620  35.870  1.00  0.00           N
ATOM   1934 HD21 ASN A 177      71.360  54.660  36.000  1.00  0.00           H
ATOM   1935 HD22 ASN A 177      69.960  54.170  35.070  1.00  0.00           H
ATOM   1936  C   ASN A 177      70.020  58.390  38.960  1.00  0.00           C
ATOM   1937  O   ASN A 177      69.800  58.410  40.170  1.00  0.00           O
ATOM   1938  N   ALA A 178      70.640  59.430  38.370  1.00  0.00           N
ATOM   1939  HN  ALA A 178      70.780  59.410  37.380  1.00  0.00           H
ATOM   1940  CA  ALA A 178      71.140  60.580  39.050  1.00  0.00           C
ATOM   1941  HA  ALA A 178      71.760  60.100  39.790  1.00  0.00           H
ATOM   1942  CB  ALA A 178      72.080  61.430  38.170  1.00  0.00           C
ATOM   1943  HB1 ALA A 178      71.510  61.810  37.300  1.00  0.00           H
ATOM   1944  HB2 ALA A 178      72.950  60.810  37.860  1.00  0.00           H
ATOM   1945  HB3 ALA A 178      72.490  62.240  38.800  1.00  0.00           H
ATOM   1946  C   ALA A 178      70.150  61.380  39.830  1.00  0.00           C
ATOM   1947  O   ALA A 178      70.320  61.790  40.980  1.00  0.00           O
ATOM   1948  N   ALA A 179      68.930  61.580  39.310  1.00  0.00           N
ATOM   1949  HN  ALA A 179      68.700  61.220  38.410  1.00  0.00           H
ATOM   1950  CA  ALA A 179      67.900  62.340  39.950  1.00  0.00           C
ATOM   1951  HA  ALA A 179      68.390  63.110  40.530  1.00  0.00           H
ATOM   1952  CB  ALA A 179      66.880  62.840  38.910  1.00  0.00           C
ATOM   1953  HB1 ALA A 179      66.290  62.030  38.420  1.00  0.00           H
ATOM   1954  HB2 ALA A 179      67.490  63.300  38.110  1.00  0.00           H
ATOM   1955  HB3 ALA A 179      66.260  63.670  39.310  1.00  0.00           H
ATOM   1956  C   ALA A 179      67.190  61.500  40.950  1.00  0.00           C
ATOM   1957  O   ALA A 179      66.700  62.110  41.900  1.00  0.00           O
ATOM   1958  N   THR A 180      67.100  60.170  40.800  1.00  0.00           N
ATOM   1959  HN  THR A 180      67.470  59.810  39.950  1.00  0.00           H
ATOM   1960  CA  THR A 180      66.620  59.240  41.780  1.00  0.00           C
ATOM   1961  HA  THR A 180      65.620  59.440  42.150  1.00  0.00           H
ATOM   1962  CB  THR A 180      66.500  57.830  41.280  1.00  0.00           C
ATOM   1963  HB  THR A 180      67.430  57.680  40.680  1.00  0.00           H
ATOM   1964  OG1 THR A 180      65.470  57.720  40.320  1.00  0.00           O
ATOM   1965  HG1 THR A 180      65.760  58.370  39.670  1.00  0.00           H
ATOM   1966  CG2 THR A 180      66.340  56.630  42.230  1.00  0.00           C
ATOM   1967 HG21 THR A 180      65.470  56.870  42.880  1.00  0.00           H
ATOM   1968 HG22 THR A 180      67.220  56.430  42.890  1.00  0.00           H
ATOM   1969 HG23 THR A 180      66.140  55.700  41.670  1.00  0.00           H
ATOM   1970  C   THR A 180      67.510  59.190  42.970  1.00  0.00           C
ATOM   1971  O   THR A 180      67.060  59.120  44.120  1.00  0.00           O
ATOM   1972  N   ALA A 181      68.840  59.260  42.810  1.00  0.00           N
ATOM   1973  HN  ALA A 181      69.280  59.110  41.930  1.00  0.00           H
ATOM   1974  CA  ALA A 181      69.710  59.490  43.930  1.00  0.00           C
ATOM   1975  HA  ALA A 181      69.430  58.730  44.640  1.00  0.00           H
ATOM   1976  CB  ALA A 181      71.160  59.230  43.480  1.00  0.00           C
ATOM   1977  HB1 ALA A 181      71.400  59.790  42.550  1.00  0.00           H
ATOM   1978  HB2 ALA A 181      71.460  58.170  43.320  1.00  0.00           H
ATOM   1979  HB3 ALA A 181      71.820  59.670  44.260  1.00  0.00           H
ATOM   1980  C   ALA A 181      69.570  60.740  44.720  1.00  0.00           C
ATOM   1981  O   ALA A 181      69.590  60.630  45.940  1.00  0.00           O
ATOM   1982  N   VAL A 182      69.490  61.900  44.050  1.00  0.00           N
ATOM   1983  HN  VAL A 182      69.680  62.000  43.070  1.00  0.00           H
ATOM   1984  CA  VAL A 182      69.380  63.190  44.670  1.00  0.00           C
ATOM   1985  HA  VAL A 182      70.220  63.270  45.340  1.00  0.00           H
ATOM   1986  CB  VAL A 182      69.580  64.310  43.700  1.00  0.00           C
ATOM   1987  HB  VAL A 182      68.810  64.290  42.910  1.00  0.00           H
ATOM   1988  CG1 VAL A 182      69.480  65.660  44.430  1.00  0.00           C
ATOM   1989 HG11 VAL A 182      70.130  65.720  45.330  1.00  0.00           H
ATOM   1990 HG12 VAL A 182      68.440  65.890  44.730  1.00  0.00           H
ATOM   1991 HG13 VAL A 182      69.870  66.480  43.790  1.00  0.00           H
ATOM   1992  CG2 VAL A 182      71.010  64.180  43.140  1.00  0.00           C
ATOM   1993 HG21 VAL A 182      71.630  64.010  44.050  1.00  0.00           H
ATOM   1994 HG22 VAL A 182      71.310  65.070  42.550  1.00  0.00           H
ATOM   1995 HG23 VAL A 182      71.120  63.290  42.470  1.00  0.00           H
ATOM   1996  C   VAL A 182      68.130  63.340  45.460  1.00  0.00           C
ATOM   1997  O   VAL A 182      68.130  63.950  46.530  1.00  0.00           O
ATOM   1998  N   PHE A 183      67.000  62.730  45.050  1.00  0.00           N
ATOM   1999  HN  PHE A 183      67.050  62.420  44.100  1.00  0.00           H
ATOM   2000  CA  PHE A 183      65.710  62.600  45.650  1.00  0.00           C
ATOM   2001  HA  PHE A 183      65.370  63.570  45.980  1.00  0.00           H
ATOM   2002  CB  PHE A 183      64.690  62.110  44.600  1.00  0.00           C
ATOM   2003  HB1 PHE A 183      65.040  61.250  44.000  1.00  0.00           H
ATOM   2004  HB2 PHE A 183      64.630  62.960  43.880  1.00  0.00           H
ATOM   2005  CG  PHE A 183      63.280  61.930  45.050  1.00  0.00           C
ATOM   2006  CD1 PHE A 183      62.230  62.770  44.790  1.00  0.00           C
ATOM   2007  HD1 PHE A 183      62.450  63.640  44.190  1.00  0.00           H
ATOM   2008  CE1 PHE A 183      60.980  62.580  45.330  1.00  0.00           C
ATOM   2009  HE1 PHE A 183      60.250  63.370  45.260  1.00  0.00           H
ATOM   2010  CZ  PHE A 183      60.740  61.450  46.080  1.00  0.00           C
ATOM   2011  HZ  PHE A 183      59.770  61.250  46.500  1.00  0.00           H
ATOM   2012  CD2 PHE A 183      62.960  60.770  45.720  1.00  0.00           C
ATOM   2013  HD2 PHE A 183      63.760  60.060  45.880  1.00  0.00           H
ATOM   2014  CE2 PHE A 183      61.760  60.560  46.360  1.00  0.00           C
ATOM   2015  HE2 PHE A 183      61.580  59.640  46.900  1.00  0.00           H
ATOM   2016  C   PHE A 183      65.730  61.710  46.840  1.00  0.00           C
ATOM   2017  O   PHE A 183      65.370  62.180  47.920  1.00  0.00           O
ATOM   2018  N   ALA A 184      66.320  60.500  46.780  1.00  0.00           N
ATOM   2019  HN  ALA A 184      66.470  60.080  45.890  1.00  0.00           H
ATOM   2020  CA  ALA A 184      66.670  59.700  47.910  1.00  0.00           C
ATOM   2021  HA  ALA A 184      65.780  59.580  48.510  1.00  0.00           H
ATOM   2022  CB  ALA A 184      67.110  58.330  47.370  1.00  0.00           C
ATOM   2023  HB1 ALA A 184      67.960  58.520  46.670  1.00  0.00           H
ATOM   2024  HB2 ALA A 184      66.320  57.790  46.820  1.00  0.00           H
ATOM   2025  HB3 ALA A 184      67.580  57.790  48.210  1.00  0.00           H
ATOM   2026  C   ALA A 184      67.580  60.340  48.890  1.00  0.00           C
ATOM   2027  O   ALA A 184      67.420  60.280  50.110  1.00  0.00           O
ATOM   2028  N   ALA A 185      68.640  61.070  48.480  1.00  0.00           N
ATOM   2029  HN  ALA A 185      68.650  61.080  47.480  1.00  0.00           H
ATOM   2030  CA  ALA A 185      69.610  61.780  49.250  1.00  0.00           C
ATOM   2031  HA  ALA A 185      70.040  61.050  49.910  1.00  0.00           H
ATOM   2032  CB  ALA A 185      70.640  62.430  48.310  1.00  0.00           C
ATOM   2033  HB1 ALA A 185      70.130  63.250  47.760  1.00  0.00           H
ATOM   2034  HB2 ALA A 185      71.010  61.610  47.660  1.00  0.00           H
ATOM   2035  HB3 ALA A 185      71.480  62.840  48.900  1.00  0.00           H
ATOM   2036  C   ALA A 185      68.990  62.850  50.090  1.00  0.00           C
ATOM   2037  O   ALA A 185      69.090  62.830  51.310  1.00  0.00           O
ATOM   2038  N   MET A 186      68.250  63.800  49.490  1.00  0.00           N
ATOM   2039  HN  MET A 186      68.230  63.820  48.490  1.00  0.00           H
ATOM   2040  CA  MET A 186      67.540  64.870  50.120  1.00  0.00           C
ATOM   2041  HA  MET A 186      68.280  65.420  50.670  1.00  0.00           H
ATOM   2042  CB  MET A 186      66.870  65.850  49.140  1.00  0.00           C
ATOM   2043  HB1 MET A 186      66.240  66.540  49.740  1.00  0.00           H
ATOM   2044  HB2 MET A 186      66.160  65.340  48.450  1.00  0.00           H
ATOM   2045  CG  MET A 186      67.820  66.680  48.270  1.00  0.00           C
ATOM   2046  HG1 MET A 186      67.230  67.280  47.550  1.00  0.00           H
ATOM   2047  HG2 MET A 186      68.460  66.010  47.660  1.00  0.00           H
ATOM   2048  SD  MET A 186      68.860  67.890  49.130  1.00  0.00           S
ATOM   2049  CE  MET A 186      69.610  68.670  47.670  1.00  0.00           C
ATOM   2050  HE1 MET A 186      68.880  69.240  47.050  1.00  0.00           H
ATOM   2051  HE2 MET A 186      70.160  67.970  47.010  1.00  0.00           H
ATOM   2052  HE3 MET A 186      70.330  69.450  47.990  1.00  0.00           H
ATOM   2053  C   MET A 186      66.550  64.370  51.120  1.00  0.00           C
ATOM   2054  O   MET A 186      66.400  65.040  52.140  1.00  0.00           O
ATOM   2055  N   THR A 187      65.890  63.230  50.840  1.00  0.00           N
ATOM   2056  HN  THR A 187      65.960  63.060  49.860  1.00  0.00           H
ATOM   2057  CA  THR A 187      65.040  62.460  51.700  1.00  0.00           C
ATOM   2058  HA  THR A 187      64.120  62.930  52.010  1.00  0.00           H
ATOM   2059  CB  THR A 187      64.360  61.250  51.130  1.00  0.00           C
ATOM   2060  HB  THR A 187      65.180  60.590  50.780  1.00  0.00           H
ATOM   2061  OG1 THR A 187      63.700  61.560  49.910  1.00  0.00           O
ATOM   2062  HG1 THR A 187      64.300  61.810  49.210  1.00  0.00           H
ATOM   2063  CG2 THR A 187      63.350  60.510  52.020  1.00  0.00           C
ATOM   2064 HG21 THR A 187      62.350  60.980  52.180  1.00  0.00           H
ATOM   2065 HG22 THR A 187      63.790  60.350  53.030  1.00  0.00           H
ATOM   2066 HG23 THR A 187      63.140  59.500  51.610  1.00  0.00           H
ATOM   2067  C   THR A 187      65.750  62.180  52.980  1.00  0.00           C
ATOM   2068  O   THR A 187      65.200  62.420  54.050  1.00  0.00           O
ATOM   2069  N   ALA A 188      67.010  61.710  52.960  1.00  0.00           N
ATOM   2070  HN  ALA A 188      67.440  61.630  52.060  1.00  0.00           H
ATOM   2071  CA  ALA A 188      67.780  61.450  54.130  1.00  0.00           C
ATOM   2072  HA  ALA A 188      67.210  60.870  54.840  1.00  0.00           H
ATOM   2073  CB  ALA A 188      68.920  60.490  53.740  1.00  0.00           C
ATOM   2074  HB1 ALA A 188      69.650  60.420  54.570  1.00  0.00           H
ATOM   2075  HB2 ALA A 188      69.440  60.930  52.870  1.00  0.00           H
ATOM   2076  HB3 ALA A 188      68.510  59.500  53.440  1.00  0.00           H
ATOM   2077  C   ALA A 188      68.270  62.710  54.770  1.00  0.00           C
ATOM   2078  O   ALA A 188      68.290  62.790  56.000  1.00  0.00           O
ATOM   2079  N   ILE A 189      68.780  63.720  54.040  1.00  0.00           N
ATOM   2080  HN  ILE A 189      68.710  63.690  53.050  1.00  0.00           H
ATOM   2081  CA  ILE A 189      69.410  64.900  54.530  1.00  0.00           C
ATOM   2082  HA  ILE A 189      70.260  64.610  55.140  1.00  0.00           H
ATOM   2083  CB  ILE A 189      69.740  65.870  53.430  1.00  0.00           C
ATOM   2084  HB  ILE A 189      68.890  66.010  52.740  1.00  0.00           H
ATOM   2085  CG2 ILE A 189      70.140  67.280  53.890  1.00  0.00           C
ATOM   2086 HG21 ILE A 189      71.120  67.300  54.400  1.00  0.00           H
ATOM   2087 HG22 ILE A 189      69.350  67.770  54.500  1.00  0.00           H
ATOM   2088 HG23 ILE A 189      70.230  67.920  52.990  1.00  0.00           H
ATOM   2089  CG1 ILE A 189      70.900  65.260  52.620  1.00  0.00           C
ATOM   2090 HG11 ILE A 189      70.850  64.160  52.480  1.00  0.00           H
ATOM   2091 HG12 ILE A 189      71.870  65.370  53.150  1.00  0.00           H
ATOM   2092  CD  ILE A 189      71.030  65.870  51.230  1.00  0.00           C
ATOM   2093  HD1 ILE A 189      71.100  66.980  51.310  1.00  0.00           H
ATOM   2094  HD2 ILE A 189      70.210  65.650  50.510  1.00  0.00           H
ATOM   2095  HD3 ILE A 189      71.970  65.570  50.730  1.00  0.00           H
ATOM   2096  C   ILE A 189      68.600  65.710  55.490  1.00  0.00           C
ATOM   2097  O   ILE A 189      69.130  66.190  56.480  1.00  0.00           O
ATOM   2098  N   GLY A 190      67.290  65.960  55.280  1.00  0.00           N
ATOM   2099  HN  GLY A 190      66.870  65.520  54.490  1.00  0.00           H
ATOM   2100  CA  GLY A 190      66.510  66.880  56.050  1.00  0.00           C
ATOM   2101  HA1 GLY A 190      65.530  66.980  55.610  1.00  0.00           H
ATOM   2102  HA2 GLY A 190      67.060  67.810  56.100  1.00  0.00           H
ATOM   2103  C   GLY A 190      66.160  66.490  57.440  1.00  0.00           C
ATOM   2104  O   GLY A 190      66.100  67.360  58.320  1.00  0.00           O
ATOM   2105  N   SER A 191      65.990  65.190  57.720  1.00  0.00           N
ATOM   2106  HN  SER A 191      66.120  64.480  57.040  1.00  0.00           H
ATOM   2107  CA  SER A 191      65.870  64.830  59.100  1.00  0.00           C
ATOM   2108  HA  SER A 191      65.050  65.420  59.480  1.00  0.00           H
ATOM   2109  CB  SER A 191      65.520  63.370  59.430  1.00  0.00           C
ATOM   2110  HB1 SER A 191      65.410  63.260  60.530  1.00  0.00           H
ATOM   2111  HB2 SER A 191      66.340  62.660  59.160  1.00  0.00           H
ATOM   2112  OG  SER A 191      64.280  62.920  58.910  1.00  0.00           O
ATOM   2113  HG1 SER A 191      64.420  62.590  58.020  1.00  0.00           H
ATOM   2114  C   SER A 191      67.080  65.070  59.950  1.00  0.00           C
ATOM   2115  O   SER A 191      66.980  65.630  61.030  1.00  0.00           O
ATOM   2116  N   VAL A 192      68.260  64.750  59.390  1.00  0.00           N
ATOM   2117  HN  VAL A 192      68.360  64.370  58.470  1.00  0.00           H
ATOM   2118  CA  VAL A 192      69.520  65.050  59.990  1.00  0.00           C
ATOM   2119  HA  VAL A 192      69.480  64.650  60.990  1.00  0.00           H
ATOM   2120  CB  VAL A 192      70.610  64.330  59.250  1.00  0.00           C
ATOM   2121  HB  VAL A 192      70.460  64.670  58.200  1.00  0.00           H
ATOM   2122  CG1 VAL A 192      72.070  64.520  59.680  1.00  0.00           C
ATOM   2123 HG11 VAL A 192      72.420  65.580  59.660  1.00  0.00           H
ATOM   2124 HG12 VAL A 192      72.750  63.930  59.040  1.00  0.00           H
ATOM   2125 HG13 VAL A 192      72.190  64.210  60.740  1.00  0.00           H
ATOM   2126  CG2 VAL A 192      70.430  62.800  59.360  1.00  0.00           C
ATOM   2127 HG21 VAL A 192      71.080  62.260  58.640  1.00  0.00           H
ATOM   2128 HG22 VAL A 192      69.420  62.370  59.180  1.00  0.00           H
ATOM   2129 HG23 VAL A 192      70.780  62.440  60.350  1.00  0.00           H
ATOM   2130  C   VAL A 192      69.810  66.490  60.260  1.00  0.00           C
ATOM   2131  O   VAL A 192      70.090  66.930  61.370  1.00  0.00           O
ATOM   2132  N   MET A 193      69.550  67.350  59.260  1.00  0.00           N
ATOM   2133  HN  MET A 193      69.390  67.020  58.330  1.00  0.00           H
ATOM   2134  CA  MET A 193      69.540  68.770  59.430  1.00  0.00           C
ATOM   2135  HA  MET A 193      70.470  69.170  59.820  1.00  0.00           H
ATOM   2136  CB  MET A 193      69.300  69.480  58.090  1.00  0.00           C
ATOM   2137  HB1 MET A 193      68.960  70.510  58.320  1.00  0.00           H
ATOM   2138  HB2 MET A 193      68.430  69.150  57.480  1.00  0.00           H
ATOM   2139  CG  MET A 193      70.550  69.520  57.210  1.00  0.00           C
ATOM   2140  HG1 MET A 193      70.120  69.930  56.270  1.00  0.00           H
ATOM   2141  HG2 MET A 193      70.980  68.560  56.850  1.00  0.00           H
ATOM   2142  SD  MET A 193      71.870  70.590  57.860  1.00  0.00           S
ATOM   2143  CE  MET A 193      72.800  69.320  58.760  1.00  0.00           C
ATOM   2144  HE1 MET A 193      73.880  69.340  58.530  1.00  0.00           H
ATOM   2145  HE2 MET A 193      72.540  68.240  58.660  1.00  0.00           H
ATOM   2146  HE3 MET A 193      72.800  69.450  59.870  1.00  0.00           H
ATOM   2147  C   MET A 193      68.540  69.250  60.410  1.00  0.00           C
ATOM   2148  O   MET A 193      68.720  70.230  61.140  1.00  0.00           O
ATOM   2149  N   GLY A 194      67.320  68.690  60.350  1.00  0.00           N
ATOM   2150  HN  GLY A 194      67.080  68.030  59.650  1.00  0.00           H
ATOM   2151  CA  GLY A 194      66.170  68.950  61.170  1.00  0.00           C
ATOM   2152  HA1 GLY A 194      65.510  68.130  60.930  1.00  0.00           H
ATOM   2153  HA2 GLY A 194      65.780  69.950  61.040  1.00  0.00           H
ATOM   2154  C   GLY A 194      66.560  68.850  62.610  1.00  0.00           C
ATOM   2155  O   GLY A 194      66.190  69.730  63.380  1.00  0.00           O
ATOM   2156  N   LEU A 195      67.270  67.760  62.950  1.00  0.00           N
ATOM   2157  HN  LEU A 195      67.450  67.000  62.330  1.00  0.00           H
ATOM   2158  CA  LEU A 195      67.820  67.390  64.220  1.00  0.00           C
ATOM   2159  HA  LEU A 195      67.040  67.320  64.960  1.00  0.00           H
ATOM   2160  CB  LEU A 195      68.530  66.040  64.060  1.00  0.00           C
ATOM   2161  HB1 LEU A 195      69.400  65.950  64.750  1.00  0.00           H
ATOM   2162  HB2 LEU A 195      68.920  66.020  63.020  1.00  0.00           H
ATOM   2163  CG  LEU A 195      67.630  64.810  64.230  1.00  0.00           C
ATOM   2164  HG  LEU A 195      66.720  64.950  63.600  1.00  0.00           H
ATOM   2165  CD1 LEU A 195      68.420  63.520  63.940  1.00  0.00           C
ATOM   2166 HD11 LEU A 195      68.520  63.430  62.840  1.00  0.00           H
ATOM   2167 HD12 LEU A 195      67.910  62.600  64.290  1.00  0.00           H
ATOM   2168 HD13 LEU A 195      69.440  63.490  64.390  1.00  0.00           H
ATOM   2169  CD2 LEU A 195      67.060  64.780  65.660  1.00  0.00           C
ATOM   2170 HD21 LEU A 195      66.410  65.660  65.870  1.00  0.00           H
ATOM   2171 HD22 LEU A 195      67.960  64.820  66.300  1.00  0.00           H
ATOM   2172 HD23 LEU A 195      66.630  63.790  65.910  1.00  0.00           H
ATOM   2173  C   LEU A 195      68.790  68.410  64.700  1.00  0.00           C
ATOM   2174  O   LEU A 195      68.680  68.990  65.780  1.00  0.00           O
ATOM   2175  N   VAL A 196      69.740  68.820  63.840  1.00  0.00           N
ATOM   2176  HN  VAL A 196      69.930  68.320  63.000  1.00  0.00           H
ATOM   2177  CA  VAL A 196      70.620  69.940  64.000  1.00  0.00           C
ATOM   2178  HA  VAL A 196      71.270  69.680  64.830  1.00  0.00           H
ATOM   2179  CB  VAL A 196      71.620  69.940  62.880  1.00  0.00           C
ATOM   2180  HB  VAL A 196      71.120  69.880  61.900  1.00  0.00           H
ATOM   2181  CG1 VAL A 196      72.570  71.150  62.850  1.00  0.00           C
ATOM   2182 HG11 VAL A 196      72.850  71.360  63.900  1.00  0.00           H
ATOM   2183 HG12 VAL A 196      72.110  72.040  62.370  1.00  0.00           H
ATOM   2184 HG13 VAL A 196      73.490  70.890  62.280  1.00  0.00           H
ATOM   2185  CG2 VAL A 196      72.450  68.650  62.980  1.00  0.00           C
ATOM   2186 HG21 VAL A 196      71.870  67.700  63.060  1.00  0.00           H
ATOM   2187 HG22 VAL A 196      73.040  68.610  63.920  1.00  0.00           H
ATOM   2188 HG23 VAL A 196      73.100  68.480  62.100  1.00  0.00           H
ATOM   2189  C   VAL A 196      70.000  71.280  64.210  1.00  0.00           C
ATOM   2190  O   VAL A 196      70.330  72.040  65.120  1.00  0.00           O
ATOM   2191  N   VAL A 197      69.000  71.630  63.380  1.00  0.00           N
ATOM   2192  HN  VAL A 197      68.790  71.010  62.620  1.00  0.00           H
ATOM   2193  CA  VAL A 197      68.270  72.850  63.460  1.00  0.00           C
ATOM   2194  HA  VAL A 197      68.930  73.710  63.450  1.00  0.00           H
ATOM   2195  CB  VAL A 197      67.370  73.020  62.270  1.00  0.00           C
ATOM   2196  HB  VAL A 197      67.000  72.010  61.980  1.00  0.00           H
ATOM   2197  CG1 VAL A 197      66.290  74.100  62.450  1.00  0.00           C
ATOM   2198 HG11 VAL A 197      66.750  75.060  62.780  1.00  0.00           H
ATOM   2199 HG12 VAL A 197      65.410  73.790  63.050  1.00  0.00           H
ATOM   2200 HG13 VAL A 197      65.830  74.330  61.470  1.00  0.00           H
ATOM   2201  CG2 VAL A 197      68.210  73.490  61.070  1.00  0.00           C
ATOM   2202 HG21 VAL A 197      69.020  72.760  60.830  1.00  0.00           H
ATOM   2203 HG22 VAL A 197      68.690  74.410  61.470  1.00  0.00           H
ATOM   2204 HG23 VAL A 197      67.580  73.750  60.190  1.00  0.00           H
ATOM   2205  C   VAL A 197      67.420  72.960  64.680  1.00  0.00           C
ATOM   2206  O   VAL A 197      67.540  73.950  65.400  1.00  0.00           O
ATOM   2207  N   GLY A 198      66.600  71.930  64.940  1.00  0.00           N
ATOM   2208  HN  GLY A 198      66.290  71.350  64.190  1.00  0.00           H
ATOM   2209  CA  GLY A 198      65.800  71.860  66.120  1.00  0.00           C
ATOM   2210  HA1 GLY A 198      65.350  70.880  66.030  1.00  0.00           H
ATOM   2211  HA2 GLY A 198      65.140  72.700  66.020  1.00  0.00           H
ATOM   2212  C   GLY A 198      66.500  71.890  67.430  1.00  0.00           C
ATOM   2213  O   GLY A 198      66.010  72.290  68.480  1.00  0.00           O
ATOM   2214  N   GLY A 199      67.720  71.310  67.400  1.00  0.00           N
ATOM   2215  HN  GLY A 199      68.000  70.890  66.540  1.00  0.00           H
ATOM   2216  CA  GLY A 199      68.580  71.040  68.510  1.00  0.00           C
ATOM   2217  HA1 GLY A 199      69.210  70.170  68.480  1.00  0.00           H
ATOM   2218  HA2 GLY A 199      67.910  70.950  69.360  1.00  0.00           H
ATOM   2219  C   GLY A 199      69.410  72.240  68.830  1.00  0.00           C
ATOM   2220  O   GLY A 199      69.750  72.550  69.970  1.00  0.00           O
ATOM   2221  N   ALA A 200      69.880  72.900  67.770  1.00  0.00           N
ATOM   2222  HN  ALA A 200      69.610  72.550  66.880  1.00  0.00           H
ATOM   2223  CA  ALA A 200      70.630  74.120  67.900  1.00  0.00           C
ATOM   2224  HA  ALA A 200      71.440  73.940  68.590  1.00  0.00           H
ATOM   2225  CB  ALA A 200      71.360  74.460  66.590  1.00  0.00           C
ATOM   2226  HB1 ALA A 200      71.900  75.430  66.680  1.00  0.00           H
ATOM   2227  HB2 ALA A 200      70.640  74.550  65.750  1.00  0.00           H
ATOM   2228  HB3 ALA A 200      72.080  73.640  66.380  1.00  0.00           H
ATOM   2229  C   ALA A 200      69.890  75.290  68.430  1.00  0.00           C
ATOM   2230  O   ALA A 200      70.460  76.120  69.140  1.00  0.00           O
ATOM   2231  N   LEU A 201      68.600  75.410  68.080  1.00  0.00           N
ATOM   2232  HN  LEU A 201      68.250  74.660  67.520  1.00  0.00           H
ATOM   2233  CA  LEU A 201      67.750  76.500  68.470  1.00  0.00           C
ATOM   2234  HA  LEU A 201      68.390  77.350  68.640  1.00  0.00           H
ATOM   2235  CB  LEU A 201      66.960  76.850  67.200  1.00  0.00           C
ATOM   2236  HB1 LEU A 201      66.160  77.600  67.370  1.00  0.00           H
ATOM   2237  HB2 LEU A 201      66.390  75.950  66.890  1.00  0.00           H
ATOM   2238  CG  LEU A 201      67.730  77.320  65.950  1.00  0.00           C
ATOM   2239  HG  LEU A 201      68.590  76.630  65.840  1.00  0.00           H
ATOM   2240  CD1 LEU A 201      66.850  77.100  64.710  1.00  0.00           C
ATOM   2241 HD11 LEU A 201      66.520  76.040  64.710  1.00  0.00           H
ATOM   2242 HD12 LEU A 201      67.430  77.300  63.780  1.00  0.00           H
ATOM   2243 HD13 LEU A 201      65.910  77.700  64.720  1.00  0.00           H
ATOM   2244  CD2 LEU A 201      68.190  78.780  66.090  1.00  0.00           C
ATOM   2245 HD21 LEU A 201      68.850  79.120  65.270  1.00  0.00           H
ATOM   2246 HD22 LEU A 201      68.790  78.860  67.020  1.00  0.00           H
ATOM   2247 HD23 LEU A 201      67.330  79.490  66.140  1.00  0.00           H
ATOM   2248  C   LEU A 201      66.860  76.190  69.630  1.00  0.00           C
ATOM   2249  O   LEU A 201      66.030  76.990  70.060  1.00  0.00           O
ATOM   2250  N   THR A 202      67.000  75.010  70.260  1.00  0.00           N
ATOM   2251  HN  THR A 202      67.660  74.330  69.950  1.00  0.00           H
ATOM   2252  CA  THR A 202      66.240  74.600  71.400  1.00  0.00           C
ATOM   2253  HA  THR A 202      65.240  74.510  70.990  1.00  0.00           H
ATOM   2254  CB  THR A 202      66.560  73.200  71.820  1.00  0.00           C
ATOM   2255  HB  THR A 202      67.650  73.070  71.620  1.00  0.00           H
ATOM   2256  OG1 THR A 202      65.790  72.250  71.090  1.00  0.00           O
ATOM   2257  HG1 THR A 202      65.800  72.430  70.150  1.00  0.00           H
ATOM   2258  CG2 THR A 202      66.300  72.810  73.280  1.00  0.00           C
ATOM   2259 HG21 THR A 202      66.710  71.790  73.430  1.00  0.00           H
ATOM   2260 HG22 THR A 202      65.220  72.790  73.550  1.00  0.00           H
ATOM   2261 HG23 THR A 202      66.890  73.440  73.990  1.00  0.00           H
ATOM   2262  C   THR A 202      66.200  75.520  72.570  1.00  0.00           C
ATOM   2263  O   THR A 202      65.110  75.730  73.090  1.00  0.00           O
ATOM   2264  N   GLU A 203      67.260  76.240  72.980  1.00  0.00           N
ATOM   2265  HN  GLU A 203      68.160  76.090  72.570  1.00  0.00           H
ATOM   2266  CA  GLU A 203      67.160  77.260  73.970  1.00  0.00           C
ATOM   2267  HA  GLU A 203      66.270  77.070  74.550  1.00  0.00           H
ATOM   2268  CB  GLU A 203      68.270  77.410  75.030  1.00  0.00           C
ATOM   2269  HB1 GLU A 203      67.950  78.130  75.820  1.00  0.00           H
ATOM   2270  HB2 GLU A 203      69.230  77.740  74.580  1.00  0.00           H
ATOM   2271  CG  GLU A 203      68.550  76.060  75.690  1.00  0.00           C
ATOM   2272  HG1 GLU A 203      69.100  75.410  74.980  1.00  0.00           H
ATOM   2273  HG2 GLU A 203      67.570  75.550  75.830  1.00  0.00           H
ATOM   2274  CD  GLU A 203      69.410  75.950  76.950  1.00  0.00           C
ATOM   2275  OE1 GLU A 203      70.400  76.720  77.090  1.00  0.00           O
ATOM   2276  OE2 GLU A 203      69.100  75.170  77.890  1.00  0.00           O
ATOM   2277  C   GLU A 203      66.900  78.610  73.390  1.00  0.00           C
ATOM   2278  O   GLU A 203      66.190  79.400  74.020  1.00  0.00           O
ATOM   2279  N   VAL A 204      67.480  78.870  72.210  1.00  0.00           N
ATOM   2280  HN  VAL A 204      68.080  78.120  71.920  1.00  0.00           H
ATOM   2281  CA  VAL A 204      67.290  80.120  71.540  1.00  0.00           C
ATOM   2282  HA  VAL A 204      67.660  80.920  72.160  1.00  0.00           H
ATOM   2283  CB  VAL A 204      68.040  80.000  70.240  1.00  0.00           C
ATOM   2284  HB  VAL A 204      67.610  79.140  69.680  1.00  0.00           H
ATOM   2285  CG1 VAL A 204      67.690  81.210  69.370  1.00  0.00           C
ATOM   2286 HG11 VAL A 204      68.190  81.120  68.380  1.00  0.00           H
ATOM   2287 HG12 VAL A 204      68.110  82.090  69.910  1.00  0.00           H
ATOM   2288 HG13 VAL A 204      66.630  81.430  69.130  1.00  0.00           H
ATOM   2289  CG2 VAL A 204      69.560  79.820  70.440  1.00  0.00           C
ATOM   2290 HG21 VAL A 204      70.010  80.460  71.220  1.00  0.00           H
ATOM   2291 HG22 VAL A 204      70.090  79.890  69.470  1.00  0.00           H
ATOM   2292 HG23 VAL A 204      69.680  78.830  70.930  1.00  0.00           H
ATOM   2293  C   VAL A 204      65.890  80.590  71.400  1.00  0.00           C
ATOM   2294  O   VAL A 204      65.540  81.730  71.710  1.00  0.00           O
ATOM   2295  N   SER A 205      64.970  79.700  71.000  1.00  0.00           N
ATOM   2296  HN  SER A 205      65.360  78.820  70.730  1.00  0.00           H
ATOM   2297  CA  SER A 205      63.570  79.870  70.730  1.00  0.00           C
ATOM   2298  HA  SER A 205      63.030  79.540  71.600  1.00  0.00           H
ATOM   2299  CB  SER A 205      63.110  81.310  70.450  1.00  0.00           C
ATOM   2300  HB1 SER A 205      63.870  81.860  69.860  1.00  0.00           H
ATOM   2301  HB2 SER A 205      63.180  81.940  71.360  1.00  0.00           H
ATOM   2302  OG  SER A 205      61.820  81.490  69.870  1.00  0.00           O
ATOM   2303  HG1 SER A 205      61.340  82.010  70.520  1.00  0.00           H
ATOM   2304  C   SER A 205      63.320  78.960  69.580  1.00  0.00           C
ATOM   2305  O   SER A 205      64.000  78.960  68.550  1.00  0.00           O
ATOM   2306  N   TRP A 206      62.260  78.140  69.700  1.00  0.00           N
ATOM   2307  HN  TRP A 206      61.790  78.150  70.580  1.00  0.00           H
ATOM   2308  CA  TRP A 206      61.790  77.220  68.720  1.00  0.00           C
ATOM   2309  HA  TRP A 206      62.650  76.630  68.440  1.00  0.00           H
ATOM   2310  CB  TRP A 206      60.700  76.260  69.260  1.00  0.00           C
ATOM   2311  HB1 TRP A 206      61.270  75.620  69.970  1.00  0.00           H
ATOM   2312  HB2 TRP A 206      60.290  75.700  68.400  1.00  0.00           H
ATOM   2313  CG  TRP A 206      59.560  76.910  69.970  1.00  0.00           C
ATOM   2314  CD1 TRP A 206      59.420  77.200  71.300  1.00  0.00           C
ATOM   2315  HD1 TRP A 206      60.080  77.170  72.150  1.00  0.00           H
ATOM   2316  NE1 TRP A 206      58.150  77.720  71.410  1.00  0.00           N
ATOM   2317  HE1 TRP A 206      57.530  77.870  72.140  1.00  0.00           H
ATOM   2318  CE2 TRP A 206      57.510  77.750  70.200  1.00  0.00           C
ATOM   2319  CD2 TRP A 206      58.430  77.370  69.230  1.00  0.00           C
ATOM   2320  CE3 TRP A 206      57.980  77.300  67.940  1.00  0.00           C
ATOM   2321  HE3 TRP A 206      58.710  77.110  67.170  1.00  0.00           H
ATOM   2322  CZ3 TRP A 206      56.670  77.630  67.660  1.00  0.00           C
ATOM   2323  HZ3 TRP A 206      56.240  77.570  66.670  1.00  0.00           H
ATOM   2324  CZ2 TRP A 206      56.250  78.170  69.890  1.00  0.00           C
ATOM   2325  HZ2 TRP A 206      55.610  78.550  70.670  1.00  0.00           H
ATOM   2326  CH2 TRP A 206      55.760  78.000  68.610  1.00  0.00           C
ATOM   2327  HH2 TRP A 206      54.710  78.190  68.400  1.00  0.00           H
ATOM   2328  C   TRP A 206      61.180  77.790  67.490  1.00  0.00           C
ATOM   2329  O   TRP A 206      61.150  77.110  66.460  1.00  0.00           O
ATOM   2330  N   ARG A 207      60.770  79.070  67.560  1.00  0.00           N
ATOM   2331  HN  ARG A 207      60.990  79.550  68.400  1.00  0.00           H
ATOM   2332  CA  ARG A 207      60.050  79.800  66.560  1.00  0.00           C
ATOM   2333  HA  ARG A 207      59.190  79.220  66.260  1.00  0.00           H
ATOM   2334  CB  ARG A 207      59.600  81.240  66.890  1.00  0.00           C
ATOM   2335  HB1 ARG A 207      59.200  81.720  65.970  1.00  0.00           H
ATOM   2336  HB2 ARG A 207      60.410  81.890  67.270  1.00  0.00           H
ATOM   2337  CG  ARG A 207      58.370  81.370  67.780  1.00  0.00           C
ATOM   2338  HG1 ARG A 207      57.620  80.580  67.540  1.00  0.00           H
ATOM   2339  HG2 ARG A 207      57.900  82.370  67.740  1.00  0.00           H
ATOM   2340  CD  ARG A 207      58.650  81.160  69.270  1.00  0.00           C
ATOM   2341  HD1 ARG A 207      59.400  81.860  69.690  1.00  0.00           H
ATOM   2342  HD2 ARG A 207      59.100  80.180  69.540  1.00  0.00           H
ATOM   2343  NE  ARG A 207      57.370  81.490  69.970  1.00  0.00           N
ATOM   2344  HE  ARG A 207      56.500  81.360  69.480  1.00  0.00           H
ATOM   2345  CZ  ARG A 207      57.250  81.560  71.330  1.00  0.00           C
ATOM   2346  NH1 ARG A 207      58.250  81.530  72.250  1.00  0.00           N
ATOM   2347 HH11 ARG A 207      59.200  81.740  72.010  1.00  0.00           H
ATOM   2348 HH12 ARG A 207      58.100  81.640  73.230  1.00  0.00           H
ATOM   2349  NH2 ARG A 207      55.980  81.730  71.810  1.00  0.00           N
ATOM   2350 HH21 ARG A 207      55.380  82.240  71.190  1.00  0.00           H
ATOM   2351 HH22 ARG A 207      56.060  81.970  72.780  1.00  0.00           H
ATOM   2352  C   ARG A 207      60.850  79.870  65.300  1.00  0.00           C
ATOM   2353  O   ARG A 207      60.280  79.620  64.240  1.00  0.00           O
ATOM   2354  N   TRP A 208      62.160  80.150  65.360  1.00  0.00           N
ATOM   2355  HN  TRP A 208      62.450  80.450  66.260  1.00  0.00           H
ATOM   2356  CA  TRP A 208      63.190  80.310  64.370  1.00  0.00           C
ATOM   2357  HA  TRP A 208      62.960  81.140  63.720  1.00  0.00           H
ATOM   2358  CB  TRP A 208      64.510  80.610  65.100  1.00  0.00           C
ATOM   2359  HB1 TRP A 208      65.270  80.590  64.290  1.00  0.00           H
ATOM   2360  HB2 TRP A 208      64.650  79.780  65.830  1.00  0.00           H
ATOM   2361  CG  TRP A 208      64.720  81.910  65.800  1.00  0.00           C
ATOM   2362  CD1 TRP A 208      64.650  82.060  67.150  1.00  0.00           C
ATOM   2363  HD1 TRP A 208      64.630  81.200  67.800  1.00  0.00           H
ATOM   2364  NE1 TRP A 208      64.860  83.380  67.460  1.00  0.00           N
ATOM   2365  HE1 TRP A 208      64.970  83.820  68.320  1.00  0.00           H
ATOM   2366  CE2 TRP A 208      64.950  84.100  66.300  1.00  0.00           C
ATOM   2367  CD2 TRP A 208      64.850  83.220  65.240  1.00  0.00           C
ATOM   2368  CE3 TRP A 208      64.800  83.740  63.980  1.00  0.00           C
ATOM   2369  HE3 TRP A 208      64.820  83.130  63.090  1.00  0.00           H
ATOM   2370  CZ3 TRP A 208      64.800  85.100  63.790  1.00  0.00           C
ATOM   2371  HZ3 TRP A 208      64.850  85.540  62.800  1.00  0.00           H
ATOM   2372  CZ2 TRP A 208      65.060  85.440  66.100  1.00  0.00           C
ATOM   2373  HZ2 TRP A 208      65.150  86.160  66.900  1.00  0.00           H
ATOM   2374  CH2 TRP A 208      64.990  85.980  64.830  1.00  0.00           C
ATOM   2375  HH2 TRP A 208      65.120  87.050  64.790  1.00  0.00           H
ATOM   2376  C   TRP A 208      63.390  79.040  63.620  1.00  0.00           C
ATOM   2377  O   TRP A 208      63.780  79.020  62.450  1.00  0.00           O
ATOM   2378  N   ALA A 209      63.240  77.870  64.270  1.00  0.00           N
ATOM   2379  HN  ALA A 209      62.770  77.820  65.150  1.00  0.00           H
ATOM   2380  CA  ALA A 209      63.490  76.590  63.690  1.00  0.00           C
ATOM   2381  HA  ALA A 209      64.490  76.680  63.290  1.00  0.00           H
ATOM   2382  CB  ALA A 209      63.570  75.520  64.780  1.00  0.00           C
ATOM   2383  HB1 ALA A 209      63.950  74.570  64.360  1.00  0.00           H
ATOM   2384  HB2 ALA A 209      62.640  75.350  65.370  1.00  0.00           H
ATOM   2385  HB3 ALA A 209      64.320  75.880  65.520  1.00  0.00           H
ATOM   2386  C   ALA A 209      62.520  76.230  62.620  1.00  0.00           C
ATOM   2387  O   ALA A 209      62.850  75.560  61.650  1.00  0.00           O
ATOM   2388  N   PHE A 210      61.260  76.690  62.810  1.00  0.00           N
ATOM   2389  HN  PHE A 210      61.070  77.050  63.720  1.00  0.00           H
ATOM   2390  CA  PHE A 210      60.290  76.610  61.760  1.00  0.00           C
ATOM   2391  HA  PHE A 210      60.310  75.620  61.340  1.00  0.00           H
ATOM   2392  CB  PHE A 210      58.860  76.810  62.310  1.00  0.00           C
ATOM   2393  HB1 PHE A 210      58.120  76.790  61.480  1.00  0.00           H
ATOM   2394  HB2 PHE A 210      58.770  77.820  62.760  1.00  0.00           H
ATOM   2395  CG  PHE A 210      58.250  75.790  63.200  1.00  0.00           C
ATOM   2396  CD1 PHE A 210      57.790  76.020  64.480  1.00  0.00           C
ATOM   2397  HD1 PHE A 210      57.770  77.020  64.890  1.00  0.00           H
ATOM   2398  CE1 PHE A 210      57.240  75.030  65.260  1.00  0.00           C
ATOM   2399  HE1 PHE A 210      56.680  75.140  66.180  1.00  0.00           H
ATOM   2400  CZ  PHE A 210      57.160  73.740  64.800  1.00  0.00           C
ATOM   2401  HZ  PHE A 210      56.970  72.910  65.470  1.00  0.00           H
ATOM   2402  CD2 PHE A 210      58.190  74.480  62.790  1.00  0.00           C
ATOM   2403  HD2 PHE A 210      58.490  74.250  61.780  1.00  0.00           H
ATOM   2404  CE2 PHE A 210      57.650  73.460  63.540  1.00  0.00           C
ATOM   2405  HE2 PHE A 210      57.760  72.460  63.160  1.00  0.00           H
ATOM   2406  C   PHE A 210      60.560  77.470  60.580  1.00  0.00           C
ATOM   2407  O   PHE A 210      59.980  77.300  59.500  1.00  0.00           O
ATOM   2408  N   LEU A 211      61.430  78.490  60.680  1.00  0.00           N
ATOM   2409  HN  LEU A 211      61.710  78.750  61.600  1.00  0.00           H
ATOM   2410  CA  LEU A 211      61.730  79.440  59.650  1.00  0.00           C
ATOM   2411  HA  LEU A 211      60.870  79.370  58.990  1.00  0.00           H
ATOM   2412  CB  LEU A 211      61.870  80.840  60.270  1.00  0.00           C
ATOM   2413  HB1 LEU A 211      62.170  81.620  59.540  1.00  0.00           H
ATOM   2414  HB2 LEU A 211      62.660  80.770  61.040  1.00  0.00           H
ATOM   2415  CG  LEU A 211      60.570  81.380  60.890  1.00  0.00           C
ATOM   2416  HG  LEU A 211      59.970  80.590  61.390  1.00  0.00           H
ATOM   2417  CD1 LEU A 211      60.790  82.470  61.960  1.00  0.00           C
ATOM   2418 HD11 LEU A 211      61.510  82.150  62.740  1.00  0.00           H
ATOM   2419 HD12 LEU A 211      59.840  82.830  62.420  1.00  0.00           H
ATOM   2420 HD13 LEU A 211      61.210  83.320  61.370  1.00  0.00           H
ATOM   2421  CD2 LEU A 211      59.730  81.850  59.690  1.00  0.00           C
ATOM   2422 HD21 LEU A 211      59.000  82.540  60.160  1.00  0.00           H
ATOM   2423 HD22 LEU A 211      59.190  81.090  59.090  1.00  0.00           H
ATOM   2424 HD23 LEU A 211      60.490  82.500  59.190  1.00  0.00           H
ATOM   2425  C   LEU A 211      62.920  78.960  58.890  1.00  0.00           C
ATOM   2426  O   LEU A 211      63.300  79.680  57.970  1.00  0.00           O
ATOM   2427  N   VAL A 212      63.450  77.740  59.080  1.00  0.00           N
ATOM   2428  HN  VAL A 212      63.330  77.190  59.910  1.00  0.00           H
ATOM   2429  CA  VAL A 212      64.430  77.200  58.190  1.00  0.00           C
ATOM   2430  HA  VAL A 212      65.100  77.980  57.870  1.00  0.00           H
ATOM   2431  CB  VAL A 212      65.240  76.130  58.850  1.00  0.00           C
ATOM   2432  HB  VAL A 212      64.590  75.290  59.180  1.00  0.00           H
ATOM   2433  CG1 VAL A 212      66.230  75.430  57.910  1.00  0.00           C
ATOM   2434 HG11 VAL A 212      65.690  74.930  57.080  1.00  0.00           H
ATOM   2435 HG12 VAL A 212      66.870  74.810  58.570  1.00  0.00           H
ATOM   2436 HG13 VAL A 212      66.940  76.120  57.410  1.00  0.00           H
ATOM   2437  CG2 VAL A 212      65.960  76.840  60.010  1.00  0.00           C
ATOM   2438 HG21 VAL A 212      66.570  76.100  60.580  1.00  0.00           H
ATOM   2439 HG22 VAL A 212      65.190  77.230  60.700  1.00  0.00           H
ATOM   2440 HG23 VAL A 212      66.590  77.710  59.710  1.00  0.00           H
ATOM   2441  C   VAL A 212      63.900  76.760  56.870  1.00  0.00           C
ATOM   2442  O   VAL A 212      64.560  76.880  55.840  1.00  0.00           O
ATOM   2443  N   ASN A 213      62.620  76.330  56.850  1.00  0.00           N
ATOM   2444  HN  ASN A 213      62.220  76.200  57.750  1.00  0.00           H
ATOM   2445  CA  ASN A 213      61.820  76.100  55.690  1.00  0.00           C
ATOM   2446  HA  ASN A 213      62.130  75.260  55.080  1.00  0.00           H
ATOM   2447  CB  ASN A 213      60.410  75.780  56.210  1.00  0.00           C
ATOM   2448  HB1 ASN A 213      59.630  75.690  55.420  1.00  0.00           H
ATOM   2449  HB2 ASN A 213      60.090  76.610  56.870  1.00  0.00           H
ATOM   2450  CG  ASN A 213      60.280  74.590  57.150  1.00  0.00           C
ATOM   2451  OD1 ASN A 213      61.230  73.910  57.540  1.00  0.00           O
ATOM   2452  ND2 ASN A 213      59.060  74.450  57.740  1.00  0.00           N
ATOM   2453 HD21 ASN A 213      58.900  73.720  58.390  1.00  0.00           H
ATOM   2454 HD22 ASN A 213      58.340  75.140  57.820  1.00  0.00           H
ATOM   2455  C   ASN A 213      61.700  77.230  54.720  1.00  0.00           C
ATOM   2456  O   ASN A 213      61.680  77.060  53.510  1.00  0.00           O
ATOM   2457  N   VAL A 214      61.590  78.480  55.210  1.00  0.00           N
ATOM   2458  HN  VAL A 214      61.880  78.710  56.140  1.00  0.00           H
ATOM   2459  CA  VAL A 214      61.270  79.600  54.390  1.00  0.00           C
ATOM   2460  HA  VAL A 214      60.400  79.350  53.790  1.00  0.00           H
ATOM   2461  CB  VAL A 214      60.940  80.790  55.240  1.00  0.00           C
ATOM   2462  HB  VAL A 214      61.810  80.810  55.920  1.00  0.00           H
ATOM   2463  CG1 VAL A 214      60.680  82.100  54.460  1.00  0.00           C
ATOM   2464 HG11 VAL A 214      59.760  82.080  53.850  1.00  0.00           H
ATOM   2465 HG12 VAL A 214      61.600  82.400  53.900  1.00  0.00           H
ATOM   2466 HG13 VAL A 214      60.340  82.950  55.080  1.00  0.00           H
ATOM   2467  CG2 VAL A 214      59.700  80.460  56.090  1.00  0.00           C
ATOM   2468 HG21 VAL A 214      58.850  80.350  55.380  1.00  0.00           H
ATOM   2469 HG22 VAL A 214      59.520  81.370  56.700  1.00  0.00           H
ATOM   2470 HG23 VAL A 214      59.770  79.570  56.750  1.00  0.00           H
ATOM   2471  C   VAL A 214      62.310  79.910  53.370  1.00  0.00           C
ATOM   2472  O   VAL A 214      61.830  80.030  52.240  1.00  0.00           O
ATOM   2473  N   PRO A 215      63.590  80.090  53.510  1.00  0.00           N
ATOM   2474  CD  PRO A 215      64.320  80.090  54.770  1.00  0.00           C
ATOM   2475  HD1 PRO A 215      64.320  79.120  55.310  1.00  0.00           H
ATOM   2476  HD2 PRO A 215      63.950  80.810  55.530  1.00  0.00           H
ATOM   2477  CA  PRO A 215      64.400  80.510  52.410  1.00  0.00           C
ATOM   2478  HA  PRO A 215      63.950  81.200  51.710  1.00  0.00           H
ATOM   2479  CB  PRO A 215      65.660  81.120  53.030  1.00  0.00           C
ATOM   2480  HB1 PRO A 215      65.510  82.190  53.270  1.00  0.00           H
ATOM   2481  HB2 PRO A 215      66.560  81.030  52.380  1.00  0.00           H
ATOM   2482  CG  PRO A 215      65.780  80.350  54.350  1.00  0.00           C
ATOM   2483  HG1 PRO A 215      66.390  79.430  54.230  1.00  0.00           H
ATOM   2484  HG2 PRO A 215      66.340  80.900  55.140  1.00  0.00           H
ATOM   2485  C   PRO A 215      64.590  79.340  51.500  1.00  0.00           C
ATOM   2486  O   PRO A 215      64.810  79.520  50.300  1.00  0.00           O
ATOM   2487  N   ILE A 216      64.600  78.120  52.060  1.00  0.00           N
ATOM   2488  HN  ILE A 216      64.610  78.160  53.060  1.00  0.00           H
ATOM   2489  CA  ILE A 216      64.880  76.870  51.410  1.00  0.00           C
ATOM   2490  HA  ILE A 216      65.650  77.240  50.760  1.00  0.00           H
ATOM   2491  CB  ILE A 216      65.420  75.810  52.320  1.00  0.00           C
ATOM   2492  HB  ILE A 216      64.670  75.580  53.100  1.00  0.00           H
ATOM   2493  CG2 ILE A 216      65.740  74.520  51.540  1.00  0.00           C
ATOM   2494 HG21 ILE A 216      66.700  74.640  51.000  1.00  0.00           H
ATOM   2495 HG22 ILE A 216      64.940  74.220  50.830  1.00  0.00           H
ATOM   2496 HG23 ILE A 216      65.900  73.690  52.260  1.00  0.00           H
ATOM   2497  CG1 ILE A 216      66.660  76.300  53.090  1.00  0.00           C
ATOM   2498 HG11 ILE A 216      66.300  76.840  53.990  1.00  0.00           H
ATOM   2499 HG12 ILE A 216      67.310  76.930  52.440  1.00  0.00           H
ATOM   2500  CD  ILE A 216      67.590  75.200  53.590  1.00  0.00           C
ATOM   2501  HD1 ILE A 216      67.960  74.650  52.700  1.00  0.00           H
ATOM   2502  HD2 ILE A 216      67.090  74.360  54.120  1.00  0.00           H
ATOM   2503  HD3 ILE A 216      68.520  75.480  54.130  1.00  0.00           H
ATOM   2504  C   ILE A 216      63.770  76.510  50.480  1.00  0.00           C
ATOM   2505  O   ILE A 216      63.980  76.180  49.320  1.00  0.00           O
ATOM   2506  N   GLY A 217      62.500  76.640  50.930  1.00  0.00           N
ATOM   2507  HN  GLY A 217      62.380  76.810  51.900  1.00  0.00           H
ATOM   2508  CA  GLY A 217      61.350  76.600  50.080  1.00  0.00           C
ATOM   2509  HA1 GLY A 217      60.470  76.740  50.680  1.00  0.00           H
ATOM   2510  HA2 GLY A 217      61.260  75.680  49.510  1.00  0.00           H
ATOM   2511  C   GLY A 217      61.330  77.540  48.930  1.00  0.00           C
ATOM   2512  O   GLY A 217      60.940  77.190  47.810  1.00  0.00           O
ATOM   2513  N   LEU A 218      61.670  78.810  49.200  1.00  0.00           N
ATOM   2514  HN  LEU A 218      61.860  78.970  50.170  1.00  0.00           H
ATOM   2515  CA  LEU A 218      61.750  79.870  48.240  1.00  0.00           C
ATOM   2516  HA  LEU A 218      60.790  79.750  47.770  1.00  0.00           H
ATOM   2517  CB  LEU A 218      61.960  81.240  48.900  1.00  0.00           C
ATOM   2518  HB1 LEU A 218      62.390  81.920  48.130  1.00  0.00           H
ATOM   2519  HB2 LEU A 218      62.800  81.160  49.620  1.00  0.00           H
ATOM   2520  CG  LEU A 218      60.790  81.790  49.730  1.00  0.00           C
ATOM   2521  HG  LEU A 218      60.360  81.030  50.410  1.00  0.00           H
ATOM   2522  CD1 LEU A 218      61.190  82.930  50.680  1.00  0.00           C
ATOM   2523 HD11 LEU A 218      62.020  82.540  51.300  1.00  0.00           H
ATOM   2524 HD12 LEU A 218      60.330  83.120  51.360  1.00  0.00           H
ATOM   2525 HD13 LEU A 218      61.400  83.910  50.200  1.00  0.00           H
ATOM   2526  CD2 LEU A 218      59.700  82.310  48.780  1.00  0.00           C
ATOM   2527 HD21 LEU A 218      60.130  82.980  48.000  1.00  0.00           H
ATOM   2528 HD22 LEU A 218      58.910  82.850  49.330  1.00  0.00           H
ATOM   2529 HD23 LEU A 218      59.350  81.350  48.340  1.00  0.00           H
ATOM   2530  C   LEU A 218      62.820  79.600  47.240  1.00  0.00           C
ATOM   2531  O   LEU A 218      62.580  79.780  46.040  1.00  0.00           O
ATOM   2532  N   VAL A 219      63.970  79.050  47.680  1.00  0.00           N
ATOM   2533  HN  VAL A 219      64.120  78.920  48.650  1.00  0.00           H
ATOM   2534  CA  VAL A 219      65.000  78.650  46.760  1.00  0.00           C
ATOM   2535  HA  VAL A 219      65.230  79.410  46.040  1.00  0.00           H
ATOM   2536  CB  VAL A 219      66.280  78.410  47.500  1.00  0.00           C
ATOM   2537  HB  VAL A 219      66.180  77.630  48.280  1.00  0.00           H
ATOM   2538  CG1 VAL A 219      67.330  77.920  46.480  1.00  0.00           C
ATOM   2539 HG11 VAL A 219      68.240  77.640  47.050  1.00  0.00           H
ATOM   2540 HG12 VAL A 219      67.630  78.770  45.830  1.00  0.00           H
ATOM   2541 HG13 VAL A 219      66.990  77.040  45.890  1.00  0.00           H
ATOM   2542  CG2 VAL A 219      66.930  79.700  48.020  1.00  0.00           C
ATOM   2543 HG21 VAL A 219      67.830  79.450  48.630  1.00  0.00           H
ATOM   2544 HG22 VAL A 219      66.340  80.170  48.840  1.00  0.00           H
ATOM   2545 HG23 VAL A 219      67.200  80.430  47.220  1.00  0.00           H
ATOM   2546  C   VAL A 219      64.660  77.470  45.910  1.00  0.00           C
ATOM   2547  O   VAL A 219      64.900  77.510  44.710  1.00  0.00           O
ATOM   2548  N   MET A 220      64.050  76.390  46.420  1.00  0.00           N
ATOM   2549  HN  MET A 220      64.130  76.300  47.410  1.00  0.00           H
ATOM   2550  CA  MET A 220      63.440  75.360  45.640  1.00  0.00           C
ATOM   2551  HA  MET A 220      64.350  75.040  45.150  1.00  0.00           H
ATOM   2552  CB  MET A 220      62.710  74.310  46.500  1.00  0.00           C
ATOM   2553  HB1 MET A 220      62.270  73.590  45.780  1.00  0.00           H
ATOM   2554  HB2 MET A 220      61.840  74.780  47.000  1.00  0.00           H
ATOM   2555  CG  MET A 220      63.550  73.460  47.460  1.00  0.00           C
ATOM   2556  HG1 MET A 220      62.900  72.680  47.900  1.00  0.00           H
ATOM   2557  HG2 MET A 220      63.880  74.110  48.300  1.00  0.00           H
ATOM   2558  SD  MET A 220      64.980  72.620  46.710  1.00  0.00           S
ATOM   2559  CE  MET A 220      65.580  71.880  48.260  1.00  0.00           C
ATOM   2560  HE1 MET A 220      64.800  71.170  48.610  1.00  0.00           H
ATOM   2561  HE2 MET A 220      65.820  72.680  48.990  1.00  0.00           H
ATOM   2562  HE3 MET A 220      66.500  71.300  48.040  1.00  0.00           H
ATOM   2563  C   MET A 220      62.430  75.770  44.630  1.00  0.00           C
ATOM   2564  O   MET A 220      62.500  75.310  43.490  1.00  0.00           O
ATOM   2565  N   ILE A 221      61.480  76.660  44.980  1.00  0.00           N
ATOM   2566  HN  ILE A 221      61.350  76.950  45.920  1.00  0.00           H
ATOM   2567  CA  ILE A 221      60.570  77.310  44.080  1.00  0.00           C
ATOM   2568  HA  ILE A 221      59.990  76.500  43.660  1.00  0.00           H
ATOM   2569  CB  ILE A 221      59.580  78.150  44.820  1.00  0.00           C
ATOM   2570  HB  ILE A 221      60.150  78.740  45.560  1.00  0.00           H
ATOM   2571  CG2 ILE A 221      58.790  79.150  43.960  1.00  0.00           C
ATOM   2572 HG21 ILE A 221      58.220  78.600  43.180  1.00  0.00           H
ATOM   2573 HG22 ILE A 221      59.520  79.730  43.360  1.00  0.00           H
ATOM   2574 HG23 ILE A 221      58.170  79.850  44.570  1.00  0.00           H
ATOM   2575  CG1 ILE A 221      58.610  77.240  45.590  1.00  0.00           C
ATOM   2576 HG11 ILE A 221      59.160  76.380  46.050  1.00  0.00           H
ATOM   2577 HG12 ILE A 221      57.980  76.630  44.910  1.00  0.00           H
ATOM   2578  CD  ILE A 221      57.740  78.000  46.580  1.00  0.00           C
ATOM   2579  HD1 ILE A 221      57.100  77.320  47.180  1.00  0.00           H
ATOM   2580  HD2 ILE A 221      57.010  78.720  46.150  1.00  0.00           H
ATOM   2581  HD3 ILE A 221      58.340  78.500  47.380  1.00  0.00           H
ATOM   2582  C   ILE A 221      61.200  78.000  42.920  1.00  0.00           C
ATOM   2583  O   ILE A 221      60.830  77.900  41.750  1.00  0.00           O
ATOM   2584  N   TYR A 222      62.280  78.750  43.210  1.00  0.00           N
ATOM   2585  HN  TYR A 222      62.450  78.960  44.170  1.00  0.00           H
ATOM   2586  CA  TYR A 222      63.190  79.360  42.290  1.00  0.00           C
ATOM   2587  HA  TYR A 222      62.510  79.730  41.540  1.00  0.00           H
ATOM   2588  CB  TYR A 222      64.140  80.390  42.930  1.00  0.00           C
ATOM   2589  HB1 TYR A 222      64.950  79.930  43.540  1.00  0.00           H
ATOM   2590  HB2 TYR A 222      63.540  81.090  43.560  1.00  0.00           H
ATOM   2591  CG  TYR A 222      64.770  81.250  41.890  1.00  0.00           C
ATOM   2592  CD1 TYR A 222      64.030  82.120  41.120  1.00  0.00           C
ATOM   2593  HD1 TYR A 222      62.960  82.120  41.280  1.00  0.00           H
ATOM   2594  CE1 TYR A 222      64.550  82.860  40.080  1.00  0.00           C
ATOM   2595  HE1 TYR A 222      64.000  83.550  39.460  1.00  0.00           H
ATOM   2596  CZ  TYR A 222      65.910  82.780  39.900  1.00  0.00           C
ATOM   2597  OH  TYR A 222      66.450  83.460  38.790  1.00  0.00           O
ATOM   2598  HH  TYR A 222      67.390  83.320  38.910  1.00  0.00           H
ATOM   2599  CD2 TYR A 222      66.130  81.220  41.700  1.00  0.00           C
ATOM   2600  HD2 TYR A 222      66.800  80.670  42.350  1.00  0.00           H
ATOM   2601  CE2 TYR A 222      66.690  81.940  40.670  1.00  0.00           C
ATOM   2602  HE2 TYR A 222      67.760  81.980  40.560  1.00  0.00           H
ATOM   2603  C   TYR A 222      63.870  78.400  41.370  1.00  0.00           C
ATOM   2604  O   TYR A 222      63.920  78.670  40.170  1.00  0.00           O
ATOM   2605  N   LEU A 223      64.490  77.300  41.830  1.00  0.00           N
ATOM   2606  HN  LEU A 223      64.630  77.230  42.820  1.00  0.00           H
ATOM   2607  CA  LEU A 223      65.030  76.280  40.980  1.00  0.00           C
ATOM   2608  HA  LEU A 223      65.740  76.740  40.310  1.00  0.00           H
ATOM   2609  CB  LEU A 223      65.740  75.140  41.740  1.00  0.00           C
ATOM   2610  HB1 LEU A 223      65.990  74.400  40.950  1.00  0.00           H
ATOM   2611  HB2 LEU A 223      65.090  74.650  42.500  1.00  0.00           H
ATOM   2612  CG  LEU A 223      66.990  75.510  42.550  1.00  0.00           C
ATOM   2613  HG  LEU A 223      66.620  76.200  43.330  1.00  0.00           H
ATOM   2614  CD1 LEU A 223      67.520  74.230  43.220  1.00  0.00           C
ATOM   2615 HD11 LEU A 223      66.680  73.730  43.760  1.00  0.00           H
ATOM   2616 HD12 LEU A 223      68.190  74.440  44.070  1.00  0.00           H
ATOM   2617 HD13 LEU A 223      68.010  73.590  42.460  1.00  0.00           H
ATOM   2618  CD2 LEU A 223      68.050  76.220  41.680  1.00  0.00           C
ATOM   2619 HD21 LEU A 223      69.020  76.190  42.210  1.00  0.00           H
ATOM   2620 HD22 LEU A 223      67.720  77.270  41.470  1.00  0.00           H
ATOM   2621 HD23 LEU A 223      68.100  75.760  40.670  1.00  0.00           H
ATOM   2622  C   LEU A 223      63.930  75.730  40.140  1.00  0.00           C
ATOM   2623  O   LEU A 223      64.180  75.650  38.940  1.00  0.00           O
ATOM   2624  N   ALA A 224      62.720  75.440  40.660  1.00  0.00           N
ATOM   2625  HN  ALA A 224      62.480  75.460  41.620  1.00  0.00           H
ATOM   2626  CA  ALA A 224      61.630  74.870  39.930  1.00  0.00           C
ATOM   2627  HA  ALA A 224      62.080  74.000  39.470  1.00  0.00           H
ATOM   2628  CB  ALA A 224      60.550  74.380  40.910  1.00  0.00           C
ATOM   2629  HB1 ALA A 224      60.870  73.630  41.670  1.00  0.00           H
ATOM   2630  HB2 ALA A 224      59.680  74.100  40.290  1.00  0.00           H
ATOM   2631  HB3 ALA A 224      60.210  75.250  41.510  1.00  0.00           H
ATOM   2632  C   ALA A 224      61.170  75.650  38.750  1.00  0.00           C
ATOM   2633  O   ALA A 224      61.000  75.210  37.620  1.00  0.00           O
ATOM   2634  N   ARG A 225      61.050  76.970  39.030  1.00  0.00           N
ATOM   2635  HN  ARG A 225      61.140  77.300  39.970  1.00  0.00           H
ATOM   2636  CA  ARG A 225      60.800  77.950  38.030  1.00  0.00           C
ATOM   2637  HA  ARG A 225      59.810  77.750  37.640  1.00  0.00           H
ATOM   2638  CB  ARG A 225      60.630  79.270  38.800  1.00  0.00           C
ATOM   2639  HB1 ARG A 225      60.840  80.140  38.140  1.00  0.00           H
ATOM   2640  HB2 ARG A 225      61.410  79.350  39.590  1.00  0.00           H
ATOM   2641  CG  ARG A 225      59.300  79.560  39.490  1.00  0.00           C
ATOM   2642  HG1 ARG A 225      59.550  80.120  40.420  1.00  0.00           H
ATOM   2643  HG2 ARG A 225      58.850  78.570  39.720  1.00  0.00           H
ATOM   2644  CD  ARG A 225      58.200  80.240  38.670  1.00  0.00           C
ATOM   2645  HD1 ARG A 225      57.210  80.070  39.150  1.00  0.00           H
ATOM   2646  HD2 ARG A 225      58.030  79.830  37.650  1.00  0.00           H
ATOM   2647  NE  ARG A 225      58.600  81.670  38.580  1.00  0.00           N
ATOM   2648  HE  ARG A 225      59.440  82.080  38.920  1.00  0.00           H
ATOM   2649  CZ  ARG A 225      57.920  82.540  37.780  1.00  0.00           C
ATOM   2650  NH1 ARG A 225      56.650  82.420  37.290  1.00  0.00           N
ATOM   2651 HH11 ARG A 225      56.070  81.620  37.430  1.00  0.00           H
ATOM   2652 HH12 ARG A 225      56.250  83.170  36.760  1.00  0.00           H
ATOM   2653  NH2 ARG A 225      58.460  83.790  37.660  1.00  0.00           N
ATOM   2654 HH21 ARG A 225      59.330  83.910  38.140  1.00  0.00           H
ATOM   2655 HH22 ARG A 225      58.030  84.670  37.480  1.00  0.00           H
ATOM   2656  C   ARG A 225      61.760  78.030  36.890  1.00  0.00           C
ATOM   2657  O   ARG A 225      61.470  78.030  35.700  1.00  0.00           O
ATOM   2658  N   THR A 226      63.070  78.040  37.200  1.00  0.00           N
ATOM   2659  HN  THR A 226      63.350  77.850  38.140  1.00  0.00           H
ATOM   2660  CA  THR A 226      64.070  78.450  36.270  1.00  0.00           C
ATOM   2661  HA  THR A 226      63.530  78.940  35.470  1.00  0.00           H
ATOM   2662  CB  THR A 226      65.100  79.380  36.840  1.00  0.00           C
ATOM   2663  HB  THR A 226      65.930  79.540  36.120  1.00  0.00           H
ATOM   2664  OG1 THR A 226      65.590  78.950  38.100  1.00  0.00           O
ATOM   2665  HG1 THR A 226      64.850  78.900  38.710  1.00  0.00           H
ATOM   2666  CG2 THR A 226      64.480  80.710  37.290  1.00  0.00           C
ATOM   2667 HG21 THR A 226      64.220  81.270  36.370  1.00  0.00           H
ATOM   2668 HG22 THR A 226      65.240  81.320  37.830  1.00  0.00           H
ATOM   2669 HG23 THR A 226      63.590  80.680  37.950  1.00  0.00           H
ATOM   2670  C   THR A 226      64.800  77.320  35.630  1.00  0.00           C
ATOM   2671  O   THR A 226      65.580  77.440  34.690  1.00  0.00           O
ATOM   2672  N   ALA A 227      64.600  76.070  36.070  1.00  0.00           N
ATOM   2673  HN  ALA A 227      63.970  75.990  36.840  1.00  0.00           H
ATOM   2674  CA  ALA A 227      65.390  74.970  35.610  1.00  0.00           C
ATOM   2675  HA  ALA A 227      65.590  75.100  34.550  1.00  0.00           H
ATOM   2676  CB  ALA A 227      66.600  74.940  36.560  1.00  0.00           C
ATOM   2677  HB1 ALA A 227      66.070  74.960  37.530  1.00  0.00           H
ATOM   2678  HB2 ALA A 227      67.200  75.870  36.490  1.00  0.00           H
ATOM   2679  HB3 ALA A 227      67.220  74.030  36.450  1.00  0.00           H
ATOM   2680  C   ALA A 227      64.640  73.670  35.600  1.00  0.00           C
ATOM   2681  O   ALA A 227      65.240  72.600  35.470  1.00  0.00           O
ATOM   2682  N   LEU A 228      63.300  73.730  35.660  1.00  0.00           N
ATOM   2683  HN  LEU A 228      62.820  74.580  35.860  1.00  0.00           H
ATOM   2684  CA  LEU A 228      62.400  72.670  35.300  1.00  0.00           C
ATOM   2685  HA  LEU A 228      62.940  71.880  34.800  1.00  0.00           H
ATOM   2686  CB  LEU A 228      61.500  72.180  36.440  1.00  0.00           C
ATOM   2687  HB1 LEU A 228      60.860  71.380  35.980  1.00  0.00           H
ATOM   2688  HB2 LEU A 228      60.760  72.960  36.690  1.00  0.00           H
ATOM   2689  CG  LEU A 228      62.130  71.640  37.730  1.00  0.00           C
ATOM   2690  HG  LEU A 228      62.830  72.410  38.130  1.00  0.00           H
ATOM   2691  CD1 LEU A 228      61.110  71.410  38.850  1.00  0.00           C
ATOM   2692 HD11 LEU A 228      60.320  70.790  38.380  1.00  0.00           H
ATOM   2693 HD12 LEU A 228      60.650  72.390  39.120  1.00  0.00           H
ATOM   2694 HD13 LEU A 228      61.580  70.940  39.740  1.00  0.00           H
ATOM   2695  CD2 LEU A 228      62.930  70.380  37.380  1.00  0.00           C
ATOM   2696 HD21 LEU A 228      63.340  70.040  38.360  1.00  0.00           H
ATOM   2697 HD22 LEU A 228      63.670  70.490  36.550  1.00  0.00           H
ATOM   2698 HD23 LEU A 228      62.230  69.580  37.050  1.00  0.00           H
ATOM   2699  C   LEU A 228      61.560  73.270  34.220  1.00  0.00           C
ATOM   2700  O   LEU A 228      61.360  74.480  34.130  1.00  0.00           O
ATOM   2701  N   ARG A 229      61.110  72.430  33.270  1.00  0.00           N
ATOM   2702  HN  ARG A 229      61.390  71.470  33.310  1.00  0.00           H
ATOM   2703  CA  ARG A 229      60.270  72.790  32.170  1.00  0.00           C
ATOM   2704  HA  ARG A 229      59.860  73.780  32.290  1.00  0.00           H
ATOM   2705  CB  ARG A 229      61.110  72.750  30.880  1.00  0.00           C
ATOM   2706  HB1 ARG A 229      60.480  73.000  30.000  1.00  0.00           H
ATOM   2707  HB2 ARG A 229      61.440  71.720  30.620  1.00  0.00           H
ATOM   2708  CG  ARG A 229      62.280  73.740  30.810  1.00  0.00           C
ATOM   2709  HG1 ARG A 229      62.800  73.690  29.830  1.00  0.00           H
ATOM   2710  HG2 ARG A 229      63.060  73.350  31.490  1.00  0.00           H
ATOM   2711  CD  ARG A 229      62.060  75.190  31.250  1.00  0.00           C
ATOM   2712  HD1 ARG A 229      62.640  75.420  32.170  1.00  0.00           H
ATOM   2713  HD2 ARG A 229      60.980  75.430  31.400  1.00  0.00           H
ATOM   2714  NE  ARG A 229      62.550  76.030  30.130  1.00  0.00           N
ATOM   2715  HE  ARG A 229      62.640  75.600  29.230  1.00  0.00           H
ATOM   2716  CZ  ARG A 229      63.120  77.260  30.290  1.00  0.00           C
ATOM   2717  NH1 ARG A 229      63.160  77.800  31.550  1.00  0.00           N
ATOM   2718 HH11 ARG A 229      62.410  77.620  32.180  1.00  0.00           H
ATOM   2719 HH12 ARG A 229      63.490  78.750  31.570  1.00  0.00           H
ATOM   2720  NH2 ARG A 229      63.470  78.010  29.200  1.00  0.00           N
ATOM   2721 HH21 ARG A 229      63.330  77.790  28.230  1.00  0.00           H
ATOM   2722 HH22 ARG A 229      64.010  78.830  29.320  1.00  0.00           H
ATOM   2723  C   ARG A 229      59.140  71.840  31.960  1.00  0.00           C
ATOM   2724  O   ARG A 229      59.290  70.620  31.980  1.00  0.00           O
ATOM   2725  N   GLU A 230      57.920  72.400  31.870  1.00  0.00           N
ATOM   2726  HN  GLU A 230      57.840  73.390  32.010  1.00  0.00           H
ATOM   2727  CA  GLU A 230      56.620  71.900  31.530  1.00  0.00           C
ATOM   2728  HA  GLU A 230      56.150  71.520  32.430  1.00  0.00           H
ATOM   2729  CB  GLU A 230      55.650  72.990  31.060  1.00  0.00           C
ATOM   2730  HB1 GLU A 230      54.730  72.530  30.630  1.00  0.00           H
ATOM   2731  HB2 GLU A 230      56.060  73.560  30.200  1.00  0.00           H
ATOM   2732  CG  GLU A 230      55.170  74.060  32.050  1.00  0.00           C
ATOM   2733  HG1 GLU A 230      55.240  73.680  33.090  1.00  0.00           H
ATOM   2734  HG2 GLU A 230      54.140  74.400  31.820  1.00  0.00           H
ATOM   2735  CD  GLU A 230      56.030  75.310  31.970  1.00  0.00           C
ATOM   2736  OE1 GLU A 230      55.650  76.340  31.370  1.00  0.00           O
ATOM   2737  OE2 GLU A 230      57.140  75.330  32.570  1.00  0.00           O
ATOM   2738  C   GLU A 230      56.630  70.840  30.490  1.00  0.00           C
ATOM   2739  O   GLU A 230      57.340  70.960  29.490  1.00  0.00           O
ATOM   2740  N   THR A 231      55.810  69.790  30.640  1.00  0.00           N
ATOM   2741  HN  THR A 231      55.190  69.800  31.420  1.00  0.00           H
ATOM   2742  CA  THR A 231      55.610  68.780  29.640  1.00  0.00           C
ATOM   2743  HA  THR A 231      56.400  68.840  28.910  1.00  0.00           H
ATOM   2744  CB  THR A 231      55.610  67.370  30.150  1.00  0.00           C
ATOM   2745  HB  THR A 231      56.450  67.190  30.850  1.00  0.00           H
ATOM   2746  OG1 THR A 231      55.710  66.470  29.050  1.00  0.00           O
ATOM   2747  HG1 THR A 231      56.640  66.250  29.080  1.00  0.00           H
ATOM   2748  CG2 THR A 231      54.360  67.030  30.990  1.00  0.00           C
ATOM   2749 HG21 THR A 231      53.510  67.170  30.290  1.00  0.00           H
ATOM   2750 HG22 THR A 231      54.160  67.780  31.770  1.00  0.00           H
ATOM   2751 HG23 THR A 231      54.350  65.970  31.340  1.00  0.00           H
ATOM   2752  C   THR A 231      54.370  69.160  28.910  1.00  0.00           C
ATOM   2753  O   THR A 231      53.400  69.760  29.370  1.00  0.00           O
ATOM   2754  N   ASN A 232      54.300  68.790  27.610  1.00  0.00           N
ATOM   2755  HN  ASN A 232      54.980  68.230  27.150  1.00  0.00           H
ATOM   2756  CA  ASN A 232      53.200  69.070  26.740  1.00  0.00           C
ATOM   2757  HA  ASN A 232      52.460  69.700  27.220  1.00  0.00           H
ATOM   2758  CB  ASN A 232      53.610  69.770  25.430  1.00  0.00           C
ATOM   2759  HB1 ASN A 232      52.700  70.100  24.890  1.00  0.00           H
ATOM   2760  HB2 ASN A 232      54.220  69.120  24.770  1.00  0.00           H
ATOM   2761  CG  ASN A 232      54.470  71.000  25.680  1.00  0.00           C
ATOM   2762  OD1 ASN A 232      54.390  71.600  26.750  1.00  0.00           O
ATOM   2763  ND2 ASN A 232      55.410  71.340  24.760  1.00  0.00           N
ATOM   2764 HD21 ASN A 232      56.060  72.090  24.870  1.00  0.00           H
ATOM   2765 HD22 ASN A 232      55.520  70.940  23.850  1.00  0.00           H
ATOM   2766  C   ASN A 232      52.520  67.840  26.260  1.00  0.00           C
ATOM   2767  O   ASN A 232      51.530  67.790  25.530  1.00  0.00           O
ATOM   2768  N   LYS A 233      52.920  66.700  26.860  1.00  0.00           N
ATOM   2769  HN  LYS A 233      53.710  66.660  27.460  1.00  0.00           H
ATOM   2770  CA  LYS A 233      52.250  65.450  26.690  1.00  0.00           C
ATOM   2771  HA  LYS A 233      52.070  65.310  25.630  1.00  0.00           H
ATOM   2772  CB  LYS A 233      52.970  64.140  27.020  1.00  0.00           C
ATOM   2773  HB1 LYS A 233      52.390  63.270  26.650  1.00  0.00           H
ATOM   2774  HB2 LYS A 233      52.900  64.060  28.130  1.00  0.00           H
ATOM   2775  CG  LYS A 233      54.380  64.030  26.430  1.00  0.00           C
ATOM   2776  HG1 LYS A 233      54.780  62.990  26.500  1.00  0.00           H
ATOM   2777  HG2 LYS A 233      54.900  64.620  27.210  1.00  0.00           H
ATOM   2778  CD  LYS A 233      54.680  64.600  25.050  1.00  0.00           C
ATOM   2779  HD1 LYS A 233      54.160  65.580  24.970  1.00  0.00           H
ATOM   2780  HD2 LYS A 233      54.100  63.970  24.340  1.00  0.00           H
ATOM   2781  CE  LYS A 233      56.180  64.840  24.850  1.00  0.00           C
ATOM   2782  HE1 LYS A 233      56.720  63.870  24.880  1.00  0.00           H
ATOM   2783  HE2 LYS A 233      56.440  65.600  25.610  1.00  0.00           H
ATOM   2784  NZ  LYS A 233      56.360  65.460  23.520  1.00  0.00           N
ATOM   2785  HZ1 LYS A 233      57.310  65.300  23.140  1.00  0.00           H
ATOM   2786  HZ2 LYS A 233      56.330  66.500  23.530  1.00  0.00           H
ATOM   2787  HZ3 LYS A 233      55.610  65.030  22.940  1.00  0.00           H
ATOM   2788  C   LYS A 233      50.920  65.430  27.370  1.00  0.00           C
ATOM   2789  O   LYS A 233      50.710  66.040  28.420  1.00  0.00           O
ATOM   2790  N   GLU A 234      49.990  64.810  26.630  1.00  0.00           N
ATOM   2791  HN  GLU A 234      50.150  64.400  25.730  1.00  0.00           H
ATOM   2792  CA  GLU A 234      48.630  64.740  27.050  1.00  0.00           C
ATOM   2793  HA  GLU A 234      48.300  65.750  27.250  1.00  0.00           H
ATOM   2794  CB  GLU A 234      47.770  64.080  25.950  1.00  0.00           C
ATOM   2795  HB1 GLU A 234      46.750  64.160  26.380  1.00  0.00           H
ATOM   2796  HB2 GLU A 234      48.020  63.000  25.890  1.00  0.00           H
ATOM   2797  CG  GLU A 234      47.890  64.850  24.630  1.00  0.00           C
ATOM   2798  HG1 GLU A 234      47.540  64.260  23.750  1.00  0.00           H
ATOM   2799  HG2 GLU A 234      48.890  65.240  24.340  1.00  0.00           H
ATOM   2800  CD  GLU A 234      46.890  65.990  24.590  1.00  0.00           C
ATOM   2801  OE1 GLU A 234      45.690  65.900  24.210  1.00  0.00           O
ATOM   2802  OE2 GLU A 234      47.410  67.070  24.990  1.00  0.00           O
ATOM   2803  C   GLU A 234      48.420  64.040  28.350  1.00  0.00           C
ATOM   2804  O   GLU A 234      49.050  63.050  28.740  1.00  0.00           O
ATOM   2805  N   ARG A 235      47.460  64.590  29.110  1.00  0.00           N
ATOM   2806  HN  ARG A 235      46.960  65.430  28.890  1.00  0.00           H
ATOM   2807  CA  ARG A 235      47.240  64.300  30.490  1.00  0.00           C
ATOM   2808  HA  ARG A 235      47.700  63.350  30.680  1.00  0.00           H
ATOM   2809  CB  ARG A 235      47.950  65.370  31.350  1.00  0.00           C
ATOM   2810  HB1 ARG A 235      49.020  65.160  31.130  1.00  0.00           H
ATOM   2811  HB2 ARG A 235      47.800  65.250  32.440  1.00  0.00           H
ATOM   2812  CG  ARG A 235      47.830  66.840  30.940  1.00  0.00           C
ATOM   2813  HG1 ARG A 235      48.320  67.130  29.990  1.00  0.00           H
ATOM   2814  HG2 ARG A 235      48.430  67.420  31.670  1.00  0.00           H
ATOM   2815  CD  ARG A 235      46.390  67.350  31.000  1.00  0.00           C
ATOM   2816  HD1 ARG A 235      45.940  67.080  31.980  1.00  0.00           H
ATOM   2817  HD2 ARG A 235      45.670  66.890  30.270  1.00  0.00           H
ATOM   2818  NE  ARG A 235      46.410  68.820  30.760  1.00  0.00           N
ATOM   2819  HE  ARG A 235      47.250  69.180  30.370  1.00  0.00           H
ATOM   2820  CZ  ARG A 235      45.480  69.770  31.060  1.00  0.00           C
ATOM   2821  NH1 ARG A 235      44.280  69.400  31.590  1.00  0.00           N
ATOM   2822 HH11 ARG A 235      44.010  68.440  31.700  1.00  0.00           H
ATOM   2823 HH12 ARG A 235      43.630  70.150  31.710  1.00  0.00           H
ATOM   2824  NH2 ARG A 235      45.760  71.110  31.000  1.00  0.00           N
ATOM   2825 HH21 ARG A 235      46.530  71.440  30.450  1.00  0.00           H
ATOM   2826 HH22 ARG A 235      45.100  71.770  31.350  1.00  0.00           H
ATOM   2827  C   ARG A 235      45.790  64.030  30.700  1.00  0.00           C
ATOM   2828  O   ARG A 235      44.910  64.690  30.140  1.00  0.00           O
ATOM   2829  N   MET A 236      45.500  63.010  31.530  1.00  0.00           N
ATOM   2830  HN  MET A 236      46.230  62.510  31.980  1.00  0.00           H
ATOM   2831  CA  MET A 236      44.220  62.480  31.890  1.00  0.00           C
ATOM   2832  HA  MET A 236      43.670  62.400  30.970  1.00  0.00           H
ATOM   2833  CB  MET A 236      44.240  61.060  32.500  1.00  0.00           C
ATOM   2834  HB1 MET A 236      43.210  60.690  32.720  1.00  0.00           H
ATOM   2835  HB2 MET A 236      44.840  60.980  33.430  1.00  0.00           H
ATOM   2836  CG  MET A 236      44.800  60.020  31.530  1.00  0.00           C
ATOM   2837  HG1 MET A 236      45.740  60.370  31.060  1.00  0.00           H
ATOM   2838  HG2 MET A 236      44.060  59.870  30.710  1.00  0.00           H
ATOM   2839  SD  MET A 236      45.130  58.450  32.380  1.00  0.00           S
ATOM   2840  CE  MET A 236      45.300  57.290  30.990  1.00  0.00           C
ATOM   2841  HE1 MET A 236      46.160  57.530  30.320  1.00  0.00           H
ATOM   2842  HE2 MET A 236      44.470  57.490  30.280  1.00  0.00           H
ATOM   2843  HE3 MET A 236      45.240  56.250  31.350  1.00  0.00           H
ATOM   2844  C   MET A 236      43.420  63.450  32.680  1.00  0.00           C
ATOM   2845  O   MET A 236      43.960  64.230  33.480  1.00  0.00           O
ATOM   2846  N   LYS A 237      42.090  63.360  32.560  1.00  0.00           N
ATOM   2847  HN  LYS A 237      41.660  62.630  32.040  1.00  0.00           H
ATOM   2848  CA  LYS A 237      41.150  64.180  33.270  1.00  0.00           C
ATOM   2849  HA  LYS A 237      41.570  65.170  33.390  1.00  0.00           H
ATOM   2850  CB  LYS A 237      39.770  64.310  32.600  1.00  0.00           C
ATOM   2851  HB1 LYS A 237      39.340  63.320  32.340  1.00  0.00           H
ATOM   2852  HB2 LYS A 237      39.920  64.780  31.610  1.00  0.00           H
ATOM   2853  CG  LYS A 237      38.680  65.050  33.370  1.00  0.00           C
ATOM   2854  HG1 LYS A 237      38.550  64.680  34.410  1.00  0.00           H
ATOM   2855  HG2 LYS A 237      37.740  64.730  32.880  1.00  0.00           H
ATOM   2856  CD  LYS A 237      38.650  66.570  33.160  1.00  0.00           C
ATOM   2857  HD1 LYS A 237      38.840  66.840  32.100  1.00  0.00           H
ATOM   2858  HD2 LYS A 237      39.480  66.900  33.830  1.00  0.00           H
ATOM   2859  CE  LYS A 237      37.400  67.350  33.570  1.00  0.00           C
ATOM   2860  HE1 LYS A 237      36.520  67.160  32.920  1.00  0.00           H
ATOM   2861  HE2 LYS A 237      37.630  68.430  33.490  1.00  0.00           H
ATOM   2862  NZ  LYS A 237      37.150  67.000  34.980  1.00  0.00           N
ATOM   2863  HZ1 LYS A 237      38.000  67.310  35.490  1.00  0.00           H
ATOM   2864  HZ2 LYS A 237      37.020  65.970  35.140  1.00  0.00           H
ATOM   2865  HZ3 LYS A 237      36.320  67.440  35.420  1.00  0.00           H
ATOM   2866  C   LYS A 237      41.060  63.670  34.670  1.00  0.00           C
ATOM   2867  O   LYS A 237      41.340  62.520  35.010  1.00  0.00           O
ATOM   2868  N   LEU A 238      40.760  64.620  35.570  1.00  0.00           N
ATOM   2869  HN  LEU A 238      40.760  65.550  35.210  1.00  0.00           H
ATOM   2870  CA  LEU A 238      40.500  64.370  36.950  1.00  0.00           C
ATOM   2871  HA  LEU A 238      40.570  63.300  37.080  1.00  0.00           H
ATOM   2872  CB  LEU A 238      41.370  65.170  37.930  1.00  0.00           C
ATOM   2873  HB1 LEU A 238      41.370  66.230  37.590  1.00  0.00           H
ATOM   2874  HB2 LEU A 238      42.380  64.740  37.750  1.00  0.00           H
ATOM   2875  CG  LEU A 238      41.120  65.100  39.450  1.00  0.00           C
ATOM   2876  HG  LEU A 238      40.120  65.540  39.680  1.00  0.00           H
ATOM   2877  CD1 LEU A 238      41.090  63.630  39.880  1.00  0.00           C
ATOM   2878 HD11 LEU A 238      40.250  63.140  39.340  1.00  0.00           H
ATOM   2879 HD12 LEU A 238      40.920  63.660  40.980  1.00  0.00           H
ATOM   2880 HD13 LEU A 238      42.020  63.040  39.770  1.00  0.00           H
ATOM   2881  CD2 LEU A 238      42.190  65.920  40.190  1.00  0.00           C
ATOM   2882 HD21 LEU A 238      43.120  65.350  39.990  1.00  0.00           H
ATOM   2883 HD22 LEU A 238      42.000  65.910  41.290  1.00  0.00           H
ATOM   2884 HD23 LEU A 238      42.180  66.960  39.800  1.00  0.00           H
ATOM   2885  C   LEU A 238      39.080  64.740  37.220  1.00  0.00           C
ATOM   2886  O   LEU A 238      38.750  65.930  37.150  1.00  0.00           O
ATOM   2887  N   ASP A 239      38.250  63.810  37.720  1.00  0.00           N
ATOM   2888  HN  ASP A 239      38.450  62.860  37.930  1.00  0.00           H
ATOM   2889  CA  ASP A 239      36.900  64.120  38.100  1.00  0.00           C
ATOM   2890  HA  ASP A 239      36.590  65.100  37.780  1.00  0.00           H
ATOM   2891  CB  ASP A 239      36.050  63.080  37.330  1.00  0.00           C
ATOM   2892  HB1 ASP A 239      34.980  63.220  37.560  1.00  0.00           H
ATOM   2893  HB2 ASP A 239      36.410  62.060  37.580  1.00  0.00           H
ATOM   2894  CG  ASP A 239      36.120  63.220  35.820  1.00  0.00           C
ATOM   2895  OD1 ASP A 239      36.070  64.370  35.300  1.00  0.00           O
ATOM   2896  OD2 ASP A 239      36.000  62.200  35.100  1.00  0.00           O
ATOM   2897  C   ASP A 239      36.840  63.940  39.580  1.00  0.00           C
ATOM   2898  O   ASP A 239      37.490  63.060  40.140  1.00  0.00           O
ATOM   2899  N   ALA A 240      36.040  64.840  40.180  1.00  0.00           N
ATOM   2900  HN  ALA A 240      35.380  65.420  39.720  1.00  0.00           H
ATOM   2901  CA  ALA A 240      36.000  64.970  41.610  1.00  0.00           C
ATOM   2902  HA  ALA A 240      37.030  65.180  41.890  1.00  0.00           H
ATOM   2903  CB  ALA A 240      35.070  66.140  41.980  1.00  0.00           C
ATOM   2904  HB1 ALA A 240      34.030  65.960  41.630  1.00  0.00           H
ATOM   2905  HB2 ALA A 240      35.430  67.080  41.510  1.00  0.00           H
ATOM   2906  HB3 ALA A 240      35.050  66.270  43.080  1.00  0.00           H
ATOM   2907  C   ALA A 240      35.670  63.750  42.390  1.00  0.00           C
ATOM   2908  O   ALA A 240      36.450  63.370  43.260  1.00  0.00           O
ATOM   2909  N   THR A 241      34.590  63.020  42.050  1.00  0.00           N
ATOM   2910  HN  THR A 241      34.160  63.280  41.190  1.00  0.00           H
ATOM   2911  CA  THR A 241      33.940  62.030  42.850  1.00  0.00           C
ATOM   2912  HA  THR A 241      33.420  62.580  43.630  1.00  0.00           H
ATOM   2913  CB  THR A 241      32.790  61.370  42.150  1.00  0.00           C
ATOM   2914  HB  THR A 241      33.230  60.900  41.240  1.00  0.00           H
ATOM   2915  OG1 THR A 241      31.850  62.340  41.700  1.00  0.00           O
ATOM   2916  HG1 THR A 241      32.260  62.740  40.920  1.00  0.00           H
ATOM   2917  CG2 THR A 241      32.010  60.460  43.110  1.00  0.00           C
ATOM   2918 HG21 THR A 241      31.810  60.800  44.150  1.00  0.00           H
ATOM   2919 HG22 THR A 241      32.580  59.520  43.250  1.00  0.00           H
ATOM   2920 HG23 THR A 241      31.080  60.120  42.610  1.00  0.00           H
ATOM   2921  C   THR A 241      34.710  60.990  43.590  1.00  0.00           C
ATOM   2922  O   THR A 241      34.600  60.830  44.810  1.00  0.00           O
ATOM   2923  N   GLY A 242      35.540  60.220  42.870  1.00  0.00           N
ATOM   2924  HN  GLY A 242      35.740  60.370  41.910  1.00  0.00           H
ATOM   2925  CA  GLY A 242      36.420  59.270  43.480  1.00  0.00           C
ATOM   2926  HA1 GLY A 242      36.940  58.770  42.680  1.00  0.00           H
ATOM   2927  HA2 GLY A 242      35.830  58.580  44.060  1.00  0.00           H
ATOM   2928  C   GLY A 242      37.520  59.830  44.310  1.00  0.00           C
ATOM   2929  O   GLY A 242      37.880  59.330  45.380  1.00  0.00           O
ATOM   2930  N   ALA A 243      38.200  60.910  43.890  1.00  0.00           N
ATOM   2931  HN  ALA A 243      37.780  61.380  43.120  1.00  0.00           H
ATOM   2932  CA  ALA A 243      39.220  61.580  44.640  1.00  0.00           C
ATOM   2933  HA  ALA A 243      40.010  60.860  44.810  1.00  0.00           H
ATOM   2934  CB  ALA A 243      39.820  62.720  43.800  1.00  0.00           C
ATOM   2935  HB1 ALA A 243      39.080  63.530  43.680  1.00  0.00           H
ATOM   2936  HB2 ALA A 243      40.110  62.170  42.880  1.00  0.00           H
ATOM   2937  HB3 ALA A 243      40.740  63.130  44.290  1.00  0.00           H
ATOM   2938  C   ALA A 243      38.780  62.080  45.970  1.00  0.00           C
ATOM   2939  O   ALA A 243      39.500  61.840  46.950  1.00  0.00           O
ATOM   2940  N   ILE A 244      37.560  62.610  46.130  1.00  0.00           N
ATOM   2941  HN  ILE A 244      37.050  62.760  45.280  1.00  0.00           H
ATOM   2942  CA  ILE A 244      36.930  62.940  47.370  1.00  0.00           C
ATOM   2943  HA  ILE A 244      37.590  63.600  47.910  1.00  0.00           H
ATOM   2944  CB  ILE A 244      35.720  63.810  47.210  1.00  0.00           C
ATOM   2945  HB  ILE A 244      35.000  63.170  46.640  1.00  0.00           H
ATOM   2946  CG2 ILE A 244      35.000  64.010  48.550  1.00  0.00           C
ATOM   2947 HG21 ILE A 244      34.440  63.100  48.830  1.00  0.00           H
ATOM   2948 HG22 ILE A 244      34.140  64.710  48.470  1.00  0.00           H
ATOM   2949 HG23 ILE A 244      35.680  64.310  49.380  1.00  0.00           H
ATOM   2950  CG1 ILE A 244      36.120  65.140  46.560  1.00  0.00           C
ATOM   2951 HG11 ILE A 244      36.660  64.930  45.610  1.00  0.00           H
ATOM   2952 HG12 ILE A 244      36.760  65.690  47.280  1.00  0.00           H
ATOM   2953  CD  ILE A 244      34.870  65.990  46.330  1.00  0.00           C
ATOM   2954  HD1 ILE A 244      33.960  65.380  46.150  1.00  0.00           H
ATOM   2955  HD2 ILE A 244      35.130  66.600  45.430  1.00  0.00           H
ATOM   2956  HD3 ILE A 244      34.750  66.580  47.260  1.00  0.00           H
ATOM   2957  C   ILE A 244      36.700  61.730  48.210  1.00  0.00           C
ATOM   2958  O   ILE A 244      37.190  61.730  49.340  1.00  0.00           O
ATOM   2959  N   LEU A 245      36.110  60.630  47.720  1.00  0.00           N
ATOM   2960  HN  LEU A 245      35.700  60.560  46.810  1.00  0.00           H
ATOM   2961  CA  LEU A 245      35.900  59.440  48.480  1.00  0.00           C
ATOM   2962  HA  LEU A 245      35.440  59.700  49.420  1.00  0.00           H
ATOM   2963  CB  LEU A 245      34.920  58.480  47.770  1.00  0.00           C
ATOM   2964  HB1 LEU A 245      34.870  57.500  48.280  1.00  0.00           H
ATOM   2965  HB2 LEU A 245      35.440  58.310  46.800  1.00  0.00           H
ATOM   2966  CG  LEU A 245      33.430  58.850  47.620  1.00  0.00           C
ATOM   2967  HG  LEU A 245      33.420  59.910  47.270  1.00  0.00           H
ATOM   2968  CD1 LEU A 245      32.720  58.020  46.540  1.00  0.00           C
ATOM   2969 HD11 LEU A 245      32.960  56.970  46.820  1.00  0.00           H
ATOM   2970 HD12 LEU A 245      33.010  58.290  45.510  1.00  0.00           H
ATOM   2971 HD13 LEU A 245      31.610  58.150  46.600  1.00  0.00           H
ATOM   2972  CD2 LEU A 245      32.680  58.860  48.970  1.00  0.00           C
ATOM   2973 HD21 LEU A 245      32.420  57.850  49.330  1.00  0.00           H
ATOM   2974 HD22 LEU A 245      31.800  59.510  48.760  1.00  0.00           H
ATOM   2975 HD23 LEU A 245      33.300  59.260  49.800  1.00  0.00           H
ATOM   2976  C   LEU A 245      37.160  58.760  48.860  1.00  0.00           C
ATOM   2977  O   LEU A 245      37.350  58.400  50.030  1.00  0.00           O
ATOM   2978  N   ALA A 246      38.200  58.780  48.010  1.00  0.00           N
ATOM   2979  HN  ALA A 246      38.190  59.200  47.100  1.00  0.00           H
ATOM   2980  CA  ALA A 246      39.510  58.280  48.310  1.00  0.00           C
ATOM   2981  HA  ALA A 246      39.410  57.250  48.630  1.00  0.00           H
ATOM   2982  CB  ALA A 246      40.490  58.280  47.130  1.00  0.00           C
ATOM   2983  HB1 ALA A 246      40.640  59.260  46.630  1.00  0.00           H
ATOM   2984  HB2 ALA A 246      40.040  57.680  46.300  1.00  0.00           H
ATOM   2985  HB3 ALA A 246      41.410  57.740  47.450  1.00  0.00           H
ATOM   2986  C   ALA A 246      40.170  58.970  49.450  1.00  0.00           C
ATOM   2987  O   ALA A 246      40.680  58.380  50.400  1.00  0.00           O
ATOM   2988  N   THR A 247      40.130  60.310  49.320  1.00  0.00           N
ATOM   2989  HN  THR A 247      39.600  60.710  48.570  1.00  0.00           H
ATOM   2990  CA  THR A 247      40.630  61.280  50.240  1.00  0.00           C
ATOM   2991  HA  THR A 247      41.670  61.020  50.420  1.00  0.00           H
ATOM   2992  CB  THR A 247      40.520  62.680  49.740  1.00  0.00           C
ATOM   2993  HB  THR A 247      39.470  62.870  49.430  1.00  0.00           H
ATOM   2994  OG1 THR A 247      41.280  62.880  48.560  1.00  0.00           O
ATOM   2995  HG1 THR A 247      40.700  62.550  47.870  1.00  0.00           H
ATOM   2996  CG2 THR A 247      40.960  63.790  50.710  1.00  0.00           C
ATOM   2997 HG21 THR A 247      40.790  64.750  50.180  1.00  0.00           H
ATOM   2998 HG22 THR A 247      42.060  63.620  50.660  1.00  0.00           H
ATOM   2999 HG23 THR A 247      40.540  63.820  51.730  1.00  0.00           H
ATOM   3000  C   THR A 247      39.960  61.230  51.570  1.00  0.00           C
ATOM   3001  O   THR A 247      40.620  61.180  52.610  1.00  0.00           O
ATOM   3002  N   LEU A 248      38.620  61.190  51.540  1.00  0.00           N
ATOM   3003  HN  LEU A 248      38.040  61.170  50.720  1.00  0.00           H
ATOM   3004  CA  LEU A 248      37.820  60.930  52.690  1.00  0.00           C
ATOM   3005  HA  LEU A 248      38.130  61.650  53.430  1.00  0.00           H
ATOM   3006  CB  LEU A 248      36.310  61.080  52.470  1.00  0.00           C
ATOM   3007  HB1 LEU A 248      35.930  60.350  51.720  1.00  0.00           H
ATOM   3008  HB2 LEU A 248      36.050  62.070  52.020  1.00  0.00           H
ATOM   3009  CG  LEU A 248      35.390  60.910  53.690  1.00  0.00           C
ATOM   3010  HG  LEU A 248      35.550  59.910  54.150  1.00  0.00           H
ATOM   3011  CD1 LEU A 248      35.790  61.850  54.850  1.00  0.00           C
ATOM   3012 HD11 LEU A 248      35.150  61.560  55.710  1.00  0.00           H
ATOM   3013 HD12 LEU A 248      35.650  62.890  54.490  1.00  0.00           H
ATOM   3014 HD13 LEU A 248      36.860  61.740  55.120  1.00  0.00           H
ATOM   3015  CD2 LEU A 248      33.900  60.970  53.290  1.00  0.00           C
ATOM   3016 HD21 LEU A 248      33.380  60.020  53.080  1.00  0.00           H
ATOM   3017 HD22 LEU A 248      33.800  61.670  52.430  1.00  0.00           H
ATOM   3018 HD23 LEU A 248      33.370  61.470  54.130  1.00  0.00           H
ATOM   3019  C   LEU A 248      38.130  59.640  53.360  1.00  0.00           C
ATOM   3020  O   LEU A 248      38.110  59.620  54.590  1.00  0.00           O
ATOM   3021  N   ALA A 249      38.320  58.500  52.680  1.00  0.00           N
ATOM   3022  HN  ALA A 249      38.270  58.370  51.690  1.00  0.00           H
ATOM   3023  CA  ALA A 249      38.720  57.280  53.330  1.00  0.00           C
ATOM   3024  HA  ALA A 249      38.110  57.220  54.210  1.00  0.00           H
ATOM   3025  CB  ALA A 249      38.660  56.120  52.320  1.00  0.00           C
ATOM   3026  HB1 ALA A 249      39.540  55.900  51.680  1.00  0.00           H
ATOM   3027  HB2 ALA A 249      37.760  56.280  51.680  1.00  0.00           H
ATOM   3028  HB3 ALA A 249      38.440  55.160  52.820  1.00  0.00           H
ATOM   3029  C   ALA A 249      40.070  57.270  53.950  1.00  0.00           C
ATOM   3030  O   ALA A 249      40.170  56.790  55.080  1.00  0.00           O
ATOM   3031  N   CYS A 250      41.060  57.900  53.290  1.00  0.00           N
ATOM   3032  HN  CYS A 250      40.970  58.150  52.330  1.00  0.00           H
ATOM   3033  CA  CYS A 250      42.390  58.040  53.780  1.00  0.00           C
ATOM   3034  HA  CYS A 250      42.810  57.080  54.060  1.00  0.00           H
ATOM   3035  CB  CYS A 250      43.210  58.640  52.630  1.00  0.00           C
ATOM   3036  HB1 CYS A 250      44.180  58.980  53.050  1.00  0.00           H
ATOM   3037  HB2 CYS A 250      42.720  59.530  52.190  1.00  0.00           H
ATOM   3038  SG  CYS A 250      43.670  57.440  51.340  1.00  0.00           S
ATOM   3039  HG1 CYS A 250      42.520  57.130  50.770  1.00  0.00           H
ATOM   3040  C   CYS A 250      42.520  58.910  54.980  1.00  0.00           C
ATOM   3041  O   CYS A 250      43.250  58.660  55.940  1.00  0.00           O
ATOM   3042  N   THR A 251      41.710  59.990  54.990  1.00  0.00           N
ATOM   3043  HN  THR A 251      41.310  60.250  54.120  1.00  0.00           H
ATOM   3044  CA  THR A 251      41.500  60.920  56.060  1.00  0.00           C
ATOM   3045  HA  THR A 251      42.510  61.130  56.360  1.00  0.00           H
ATOM   3046  CB  THR A 251      40.740  62.150  55.650  1.00  0.00           C
ATOM   3047  HB  THR A 251      39.780  61.860  55.180  1.00  0.00           H
ATOM   3048  OG1 THR A 251      41.470  62.850  54.650  1.00  0.00           O
ATOM   3049  HG1 THR A 251      41.430  62.410  53.800  1.00  0.00           H
ATOM   3050  CG2 THR A 251      40.730  63.040  56.890  1.00  0.00           C
ATOM   3051 HG21 THR A 251      40.120  63.930  56.620  1.00  0.00           H
ATOM   3052 HG22 THR A 251      41.750  63.380  57.180  1.00  0.00           H
ATOM   3053 HG23 THR A 251      40.200  62.530  57.720  1.00  0.00           H
ATOM   3054  C   THR A 251      40.830  60.260  57.220  1.00  0.00           C
ATOM   3055  O   THR A 251      41.290  60.320  58.360  1.00  0.00           O
ATOM   3056  N   ALA A 252      39.710  59.520  57.060  1.00  0.00           N
ATOM   3057  HN  ALA A 252      39.140  59.570  56.250  1.00  0.00           H
ATOM   3058  CA  ALA A 252      38.960  58.880  58.090  1.00  0.00           C
ATOM   3059  HA  ALA A 252      38.740  59.610  58.860  1.00  0.00           H
ATOM   3060  CB  ALA A 252      37.620  58.410  57.500  1.00  0.00           C
ATOM   3061  HB1 ALA A 252      37.690  57.490  56.870  1.00  0.00           H
ATOM   3062  HB2 ALA A 252      37.220  59.170  56.790  1.00  0.00           H
ATOM   3063  HB3 ALA A 252      36.790  58.190  58.200  1.00  0.00           H
ATOM   3064  C   ALA A 252      39.800  57.820  58.700  1.00  0.00           C
ATOM   3065  O   ALA A 252      39.780  57.630  59.920  1.00  0.00           O
ATOM   3066  N   ALA A 253      40.590  57.020  57.960  1.00  0.00           N
ATOM   3067  HN  ALA A 253      40.480  57.040  56.970  1.00  0.00           H
ATOM   3068  CA  ALA A 253      41.510  56.040  58.450  1.00  0.00           C
ATOM   3069  HA  ALA A 253      41.000  55.300  59.050  1.00  0.00           H
ATOM   3070  CB  ALA A 253      42.090  55.360  57.200  1.00  0.00           C
ATOM   3071  HB1 ALA A 253      42.600  54.440  57.560  1.00  0.00           H
ATOM   3072  HB2 ALA A 253      42.760  56.030  56.630  1.00  0.00           H
ATOM   3073  HB3 ALA A 253      41.220  55.110  56.560  1.00  0.00           H
ATOM   3074  C   ALA A 253      42.620  56.530  59.320  1.00  0.00           C
ATOM   3075  O   ALA A 253      42.810  55.920  60.380  1.00  0.00           O
ATOM   3076  N   VAL A 254      43.290  57.660  59.040  1.00  0.00           N
ATOM   3077  HN  VAL A 254      43.160  58.060  58.130  1.00  0.00           H
ATOM   3078  CA  VAL A 254      44.120  58.350  59.980  1.00  0.00           C
ATOM   3079  HA  VAL A 254      44.900  57.700  60.330  1.00  0.00           H
ATOM   3080  CB  VAL A 254      44.700  59.540  59.280  1.00  0.00           C
ATOM   3081  HB  VAL A 254      43.880  60.190  58.920  1.00  0.00           H
ATOM   3082  CG1 VAL A 254      45.680  60.310  60.190  1.00  0.00           C
ATOM   3083 HG11 VAL A 254      46.310  61.010  59.600  1.00  0.00           H
ATOM   3084 HG12 VAL A 254      46.360  59.650  60.780  1.00  0.00           H
ATOM   3085 HG13 VAL A 254      45.130  60.880  60.970  1.00  0.00           H
ATOM   3086  CG2 VAL A 254      45.520  59.070  58.070  1.00  0.00           C
ATOM   3087 HG21 VAL A 254      45.820  59.990  57.530  1.00  0.00           H
ATOM   3088 HG22 VAL A 254      45.010  58.410  57.330  1.00  0.00           H
ATOM   3089 HG23 VAL A 254      46.440  58.570  58.460  1.00  0.00           H
ATOM   3090  C   VAL A 254      43.400  58.820  61.200  1.00  0.00           C
ATOM   3091  O   VAL A 254      43.850  58.610  62.330  1.00  0.00           O
ATOM   3092  N   PHE A 255      42.200  59.410  61.020  1.00  0.00           N
ATOM   3093  HN  PHE A 255      41.800  59.550  60.110  1.00  0.00           H
ATOM   3094  CA  PHE A 255      41.420  59.860  62.120  1.00  0.00           C
ATOM   3095  HA  PHE A 255      42.090  60.490  62.700  1.00  0.00           H
ATOM   3096  CB  PHE A 255      40.290  60.750  61.570  1.00  0.00           C
ATOM   3097  HB1 PHE A 255      39.730  60.250  60.750  1.00  0.00           H
ATOM   3098  HB2 PHE A 255      40.780  61.670  61.190  1.00  0.00           H
ATOM   3099  CG  PHE A 255      39.260  61.260  62.520  1.00  0.00           C
ATOM   3100  CD1 PHE A 255      39.770  62.130  63.470  1.00  0.00           C
ATOM   3101  HD1 PHE A 255      40.800  62.440  63.420  1.00  0.00           H
ATOM   3102  CE1 PHE A 255      38.960  62.600  64.470  1.00  0.00           C
ATOM   3103  HE1 PHE A 255      39.280  63.130  65.360  1.00  0.00           H
ATOM   3104  CZ  PHE A 255      37.670  62.150  64.590  1.00  0.00           C
ATOM   3105  HZ  PHE A 255      37.040  62.620  65.340  1.00  0.00           H
ATOM   3106  CD2 PHE A 255      37.950  60.850  62.610  1.00  0.00           C
ATOM   3107  HD2 PHE A 255      37.470  60.100  61.990  1.00  0.00           H
ATOM   3108  CE2 PHE A 255      37.170  61.270  63.660  1.00  0.00           C
ATOM   3109  HE2 PHE A 255      36.110  61.100  63.570  1.00  0.00           H
ATOM   3110  C   PHE A 255      41.050  58.790  63.080  1.00  0.00           C
ATOM   3111  O   PHE A 255      41.200  59.010  64.280  1.00  0.00           O
ATOM   3112  N   ALA A 256      40.510  57.650  62.610  1.00  0.00           N
ATOM   3113  HN  ALA A 256      40.270  57.580  61.640  1.00  0.00           H
ATOM   3114  CA  ALA A 256      40.050  56.540  63.380  1.00  0.00           C
ATOM   3115  HA  ALA A 256      39.350  56.940  64.100  1.00  0.00           H
ATOM   3116  CB  ALA A 256      39.380  55.520  62.450  1.00  0.00           C
ATOM   3117  HB1 ALA A 256      38.530  56.050  61.980  1.00  0.00           H
ATOM   3118  HB2 ALA A 256      38.960  54.670  63.040  1.00  0.00           H
ATOM   3119  HB3 ALA A 256      40.140  55.090  61.760  1.00  0.00           H
ATOM   3120  C   ALA A 256      41.150  55.850  64.120  1.00  0.00           C
ATOM   3121  O   ALA A 256      40.890  55.280  65.180  1.00  0.00           O
ATOM   3122  N   PHE A 257      42.330  55.810  63.490  1.00  0.00           N
ATOM   3123  HN  PHE A 257      42.440  56.130  62.550  1.00  0.00           H
ATOM   3124  CA  PHE A 257      43.500  55.240  64.090  1.00  0.00           C
ATOM   3125  HA  PHE A 257      43.150  54.340  64.570  1.00  0.00           H
ATOM   3126  CB  PHE A 257      44.410  54.860  62.920  1.00  0.00           C
ATOM   3127  HB1 PHE A 257      44.560  55.790  62.330  1.00  0.00           H
ATOM   3128  HB2 PHE A 257      43.910  54.140  62.230  1.00  0.00           H
ATOM   3129  CG  PHE A 257      45.700  54.270  63.370  1.00  0.00           C
ATOM   3130  CD1 PHE A 257      46.830  55.030  63.490  1.00  0.00           C
ATOM   3131  HD1 PHE A 257      46.800  56.070  63.180  1.00  0.00           H
ATOM   3132  CE1 PHE A 257      48.020  54.420  63.840  1.00  0.00           C
ATOM   3133  HE1 PHE A 257      48.980  54.910  63.820  1.00  0.00           H
ATOM   3134  CZ  PHE A 257      47.990  53.090  64.170  1.00  0.00           C
ATOM   3135  HZ  PHE A 257      48.920  52.660  64.490  1.00  0.00           H
ATOM   3136  CD2 PHE A 257      45.660  52.960  63.790  1.00  0.00           C
ATOM   3137  HD2 PHE A 257      44.740  52.380  63.780  1.00  0.00           H
ATOM   3138  CE2 PHE A 257      46.820  52.350  64.190  1.00  0.00           C
ATOM   3139  HE2 PHE A 257      46.900  51.320  64.490  1.00  0.00           H
ATOM   3140  C   PHE A 257      44.160  56.070  65.150  1.00  0.00           C
ATOM   3141  O   PHE A 257      44.780  55.630  66.110  1.00  0.00           O
ATOM   3142  N   SER A 258      44.010  57.400  64.990  1.00  0.00           N
ATOM   3143  HN  SER A 258      43.660  57.780  64.140  1.00  0.00           H
ATOM   3144  CA  SER A 258      44.610  58.280  65.950  1.00  0.00           C
ATOM   3145  HA  SER A 258      45.470  57.760  66.340  1.00  0.00           H
ATOM   3146  CB  SER A 258      45.300  59.530  65.360  1.00  0.00           C
ATOM   3147  HB1 SER A 258      45.440  60.160  66.270  1.00  0.00           H
ATOM   3148  HB2 SER A 258      44.580  60.020  64.670  1.00  0.00           H
ATOM   3149  OG  SER A 258      46.490  59.260  64.640  1.00  0.00           O
ATOM   3150  HG1 SER A 258      46.160  58.830  63.850  1.00  0.00           H
ATOM   3151  C   SER A 258      43.770  58.570  67.140  1.00  0.00           C
ATOM   3152  O   SER A 258      44.310  58.730  68.240  1.00  0.00           O
ATOM   3153  N   ILE A 259      42.430  58.520  67.070  1.00  0.00           N
ATOM   3154  HN  ILE A 259      42.000  58.360  66.190  1.00  0.00           H
ATOM   3155  CA  ILE A 259      41.600  58.700  68.230  1.00  0.00           C
ATOM   3156  HA  ILE A 259      42.010  59.450  68.890  1.00  0.00           H
ATOM   3157  CB  ILE A 259      40.290  59.340  67.880  1.00  0.00           C
ATOM   3158  HB  ILE A 259      40.550  60.260  67.310  1.00  0.00           H
ATOM   3159  CG2 ILE A 259      39.480  58.420  66.950  1.00  0.00           C
ATOM   3160 HG21 ILE A 259      38.900  57.580  67.400  1.00  0.00           H
ATOM   3161 HG22 ILE A 259      40.130  58.090  66.110  1.00  0.00           H
ATOM   3162 HG23 ILE A 259      38.720  59.120  66.550  1.00  0.00           H
ATOM   3163  CG1 ILE A 259      39.490  59.990  69.020  1.00  0.00           C
ATOM   3164 HG11 ILE A 259      40.160  60.430  69.780  1.00  0.00           H
ATOM   3165 HG12 ILE A 259      38.940  59.100  69.390  1.00  0.00           H
ATOM   3166  CD  ILE A 259      38.500  61.050  68.540  1.00  0.00           C
ATOM   3167  HD1 ILE A 259      38.160  61.510  69.500  1.00  0.00           H
ATOM   3168  HD2 ILE A 259      37.650  60.740  67.890  1.00  0.00           H
ATOM   3169  HD3 ILE A 259      39.030  61.750  67.860  1.00  0.00           H
ATOM   3170  C   ILE A 259      41.580  57.490  69.100  1.00  0.00           C
ATOM   3171  O   ILE A 259      41.290  57.570  70.300  1.00  0.00           O
ATOM   3172  N   GLY A 260      41.800  56.270  68.580  1.00  0.00           N
ATOM   3173  HN  GLY A 260      41.970  56.190  67.600  1.00  0.00           H
ATOM   3174  CA  GLY A 260      41.420  55.000  69.130  1.00  0.00           C
ATOM   3175  HA1 GLY A 260      41.700  54.220  68.440  1.00  0.00           H
ATOM   3176  HA2 GLY A 260      40.370  54.860  69.310  1.00  0.00           H
ATOM   3177  C   GLY A 260      42.130  54.620  70.380  1.00  0.00           C
ATOM   3178  O   GLY A 260      41.550  54.060  71.310  1.00  0.00           O
ATOM   3179  N   PRO A 261      43.370  54.980  70.510  1.00  0.00           N
ATOM   3180  CD  PRO A 261      44.330  55.180  69.440  1.00  0.00           C
ATOM   3181  HD1 PRO A 261      44.330  56.270  69.230  1.00  0.00           H
ATOM   3182  HD2 PRO A 261      44.030  54.680  68.490  1.00  0.00           H
ATOM   3183  CA  PRO A 261      44.020  54.770  71.780  1.00  0.00           C
ATOM   3184  HA  PRO A 261      43.740  53.830  72.230  1.00  0.00           H
ATOM   3185  CB  PRO A 261      45.520  54.800  71.480  1.00  0.00           C
ATOM   3186  HB1 PRO A 261      46.040  53.990  72.030  1.00  0.00           H
ATOM   3187  HB2 PRO A 261      45.950  55.800  71.700  1.00  0.00           H
ATOM   3188  CG  PRO A 261      45.590  54.490  69.980  1.00  0.00           C
ATOM   3189  HG1 PRO A 261      46.460  54.930  69.440  1.00  0.00           H
ATOM   3190  HG2 PRO A 261      45.420  53.400  69.850  1.00  0.00           H
ATOM   3191  C   PRO A 261      43.700  55.800  72.800  1.00  0.00           C
ATOM   3192  O   PRO A 261      44.110  55.620  73.940  1.00  0.00           O
ATOM   3193  N   GLU A 262      42.960  56.860  72.430  1.00  0.00           N
ATOM   3194  HN  GLU A 262      42.630  56.890  71.490  1.00  0.00           H
ATOM   3195  CA  GLU A 262      42.830  57.930  73.380  1.00  0.00           C
ATOM   3196  HA  GLU A 262      43.470  57.740  74.230  1.00  0.00           H
ATOM   3197  CB  GLU A 262      43.230  59.290  72.800  1.00  0.00           C
ATOM   3198  HB1 GLU A 262      42.960  60.040  73.570  1.00  0.00           H
ATOM   3199  HB2 GLU A 262      42.570  59.480  71.930  1.00  0.00           H
ATOM   3200  CG  GLU A 262      44.660  59.430  72.270  1.00  0.00           C
ATOM   3201  HG1 GLU A 262      44.630  59.790  71.220  1.00  0.00           H
ATOM   3202  HG2 GLU A 262      45.090  58.410  72.180  1.00  0.00           H
ATOM   3203  CD  GLU A 262      45.540  60.290  73.170  1.00  0.00           C
ATOM   3204  OE1 GLU A 262      46.330  61.170  72.730  1.00  0.00           O
ATOM   3205  OE2 GLU A 262      45.560  59.970  74.390  1.00  0.00           O
ATOM   3206  C   GLU A 262      41.420  57.920  73.860  1.00  0.00           C
ATOM   3207  O   GLU A 262      41.190  57.910  75.070  1.00  0.00           O
ATOM   3208  N   LYS A 263      40.420  57.920  72.960  1.00  0.00           N
ATOM   3209  HN  LYS A 263      40.720  57.920  72.010  1.00  0.00           H
ATOM   3210  CA  LYS A 263      39.030  57.920  73.290  1.00  0.00           C
ATOM   3211  HA  LYS A 263      38.990  58.330  74.290  1.00  0.00           H
ATOM   3212  CB  LYS A 263      38.160  58.760  72.340  1.00  0.00           C
ATOM   3213  HB1 LYS A 263      37.090  58.630  72.630  1.00  0.00           H
ATOM   3214  HB2 LYS A 263      38.270  58.360  71.310  1.00  0.00           H
ATOM   3215  CG  LYS A 263      38.490  60.250  72.410  1.00  0.00           C
ATOM   3216  HG1 LYS A 263      38.190  60.860  71.530  1.00  0.00           H
ATOM   3217  HG2 LYS A 263      39.600  60.300  72.450  1.00  0.00           H
ATOM   3218  CD  LYS A 263      38.150  60.860  73.780  1.00  0.00           C
ATOM   3219  HD1 LYS A 263      38.450  61.930  73.660  1.00  0.00           H
ATOM   3220  HD2 LYS A 263      38.890  60.370  74.450  1.00  0.00           H
ATOM   3221  CE  LYS A 263      36.730  60.630  74.300  1.00  0.00           C
ATOM   3222  HE1 LYS A 263      36.570  59.570  74.590  1.00  0.00           H
ATOM   3223  HE2 LYS A 263      36.040  60.910  73.480  1.00  0.00           H
ATOM   3224  NZ  LYS A 263      36.300  61.460  75.450  1.00  0.00           N
ATOM   3225  HZ1 LYS A 263      35.280  61.470  75.640  1.00  0.00           H
ATOM   3226  HZ2 LYS A 263      36.700  62.420  75.390  1.00  0.00           H
ATOM   3227  HZ3 LYS A 263      36.780  61.040  76.280  1.00  0.00           H
ATOM   3228  C   LYS A 263      38.490  56.540  73.470  1.00  0.00           C
ATOM   3229  O   LYS A 263      37.500  56.270  74.140  1.00  0.00           O
ATOM   3230  N   GLY A 264      39.150  55.510  72.900  1.00  0.00           N
ATOM   3231  HN  GLY A 264      40.000  55.730  72.430  1.00  0.00           H
ATOM   3232  CA  GLY A 264      38.860  54.120  73.070  1.00  0.00           C
ATOM   3233  HA1 GLY A 264      38.280  53.880  73.950  1.00  0.00           H
ATOM   3234  HA2 GLY A 264      39.850  53.690  73.140  1.00  0.00           H
ATOM   3235  C   GLY A 264      38.200  53.540  71.860  1.00  0.00           C
ATOM   3236  O   GLY A 264      37.290  54.120  71.270  1.00  0.00           O
ATOM   3237  N   TRP A 265      38.670  52.350  71.440  1.00  0.00           N
ATOM   3238  HN  TRP A 265      39.410  51.960  71.980  1.00  0.00           H
ATOM   3239  CA  TRP A 265      38.230  51.800  70.200  1.00  0.00           C
ATOM   3240  HA  TRP A 265      38.460  52.510  69.420  1.00  0.00           H
ATOM   3241  CB  TRP A 265      39.130  50.570  70.000  1.00  0.00           C
ATOM   3242  HB1 TRP A 265      38.810  49.980  69.110  1.00  0.00           H
ATOM   3243  HB2 TRP A 265      38.990  49.960  70.910  1.00  0.00           H
ATOM   3244  CG  TRP A 265      40.600  50.700  69.810  1.00  0.00           C
ATOM   3245  CD1 TRP A 265      41.540  50.700  70.800  1.00  0.00           C
ATOM   3246  HD1 TRP A 265      41.380  50.470  71.840  1.00  0.00           H
ATOM   3247  NE1 TRP A 265      42.770  50.990  70.260  1.00  0.00           N
ATOM   3248  HE1 TRP A 265      43.650  51.060  70.660  1.00  0.00           H
ATOM   3249  CE2 TRP A 265      42.620  51.210  68.920  1.00  0.00           C
ATOM   3250  CD2 TRP A 265      41.260  51.210  68.640  1.00  0.00           C
ATOM   3251  CE3 TRP A 265      40.850  51.420  67.360  1.00  0.00           C
ATOM   3252  HE3 TRP A 265      39.810  51.270  67.140  1.00  0.00           H
ATOM   3253  CZ3 TRP A 265      41.730  52.020  66.490  1.00  0.00           C
ATOM   3254  HZ3 TRP A 265      41.390  52.540  65.600  1.00  0.00           H
ATOM   3255  CZ2 TRP A 265      43.530  51.650  68.000  1.00  0.00           C
ATOM   3256  HZ2 TRP A 265      44.540  51.920  68.250  1.00  0.00           H
ATOM   3257  CH2 TRP A 265      43.030  52.240  66.870  1.00  0.00           C
ATOM   3258  HH2 TRP A 265      43.620  52.790  66.150  1.00  0.00           H
ATOM   3259  C   TRP A 265      36.820  51.350  70.020  1.00  0.00           C
ATOM   3260  O   TRP A 265      36.400  51.190  68.880  1.00  0.00           O
ATOM   3261  N   MET A 266      36.160  50.990  71.140  1.00  0.00           N
ATOM   3262  HN  MET A 266      36.590  51.030  72.040  1.00  0.00           H
ATOM   3263  CA  MET A 266      34.810  50.510  71.130  1.00  0.00           C
ATOM   3264  HA  MET A 266      34.570  50.230  70.120  1.00  0.00           H
ATOM   3265  CB  MET A 266      34.600  49.440  72.220  1.00  0.00           C
ATOM   3266  HB1 MET A 266      33.520  49.220  72.340  1.00  0.00           H
ATOM   3267  HB2 MET A 266      34.940  49.850  73.200  1.00  0.00           H
ATOM   3268  CG  MET A 266      35.400  48.170  71.920  1.00  0.00           C
ATOM   3269  HG1 MET A 266      35.240  48.110  70.820  1.00  0.00           H
ATOM   3270  HG2 MET A 266      34.790  47.410  72.440  1.00  0.00           H
ATOM   3271  SD  MET A 266      37.180  48.110  72.290  1.00  0.00           S
ATOM   3272  CE  MET A 266      37.420  46.310  72.460  1.00  0.00           C
ATOM   3273  HE1 MET A 266      38.400  46.010  72.890  1.00  0.00           H
ATOM   3274  HE2 MET A 266      37.230  45.870  71.460  1.00  0.00           H
ATOM   3275  HE3 MET A 266      36.630  45.900  73.130  1.00  0.00           H
ATOM   3276  C   MET A 266      33.860  51.590  71.510  1.00  0.00           C
ATOM   3277  O   MET A 266      32.640  51.470  71.590  1.00  0.00           O
ATOM   3278  N   SER A 267      34.370  52.840  71.600  1.00  0.00           N
ATOM   3279  HN  SER A 267      35.320  52.970  71.330  1.00  0.00           H
ATOM   3280  CA  SER A 267      33.580  54.030  71.510  1.00  0.00           C
ATOM   3281  HA  SER A 267      32.820  53.860  72.260  1.00  0.00           H
ATOM   3282  CB  SER A 267      34.310  55.310  71.940  1.00  0.00           C
ATOM   3283  HB1 SER A 267      34.830  55.090  72.890  1.00  0.00           H
ATOM   3284  HB2 SER A 267      33.650  56.160  72.220  1.00  0.00           H
ATOM   3285  OG  SER A 267      35.270  55.740  70.980  1.00  0.00           O
ATOM   3286  HG1 SER A 267      36.050  55.200  71.100  1.00  0.00           H
ATOM   3287  C   SER A 267      32.940  54.270  70.190  1.00  0.00           C
ATOM   3288  O   SER A 267      33.490  53.840  69.180  1.00  0.00           O
ATOM   3289  N   GLY A 268      31.810  55.000  70.210  1.00  0.00           N
ATOM   3290  HN  GLY A 268      31.370  55.170  71.080  1.00  0.00           H
ATOM   3291  CA  GLY A 268      31.100  55.470  69.050  1.00  0.00           C
ATOM   3292  HA1 GLY A 268      30.180  55.960  69.340  1.00  0.00           H
ATOM   3293  HA2 GLY A 268      30.840  54.540  68.570  1.00  0.00           H
ATOM   3294  C   GLY A 268      31.890  56.270  68.080  1.00  0.00           C
ATOM   3295  O   GLY A 268      31.780  56.090  66.870  1.00  0.00           O
ATOM   3296  N   ILE A 269      32.750  57.190  68.550  1.00  0.00           N
ATOM   3297  HN  ILE A 269      32.920  57.410  69.510  1.00  0.00           H
ATOM   3298  CA  ILE A 269      33.610  57.940  67.680  1.00  0.00           C
ATOM   3299  HA  ILE A 269      33.040  58.300  66.830  1.00  0.00           H
ATOM   3300  CB  ILE A 269      34.140  59.200  68.290  1.00  0.00           C
ATOM   3301  HB  ILE A 269      33.300  59.820  68.680  1.00  0.00           H
ATOM   3302  CG2 ILE A 269      35.080  58.830  69.450  1.00  0.00           C
ATOM   3303 HG21 ILE A 269      35.860  58.100  69.150  1.00  0.00           H
ATOM   3304 HG22 ILE A 269      34.540  58.210  70.190  1.00  0.00           H
ATOM   3305 HG23 ILE A 269      35.530  59.710  69.960  1.00  0.00           H
ATOM   3306  CG1 ILE A 269      34.920  60.070  67.290  1.00  0.00           C
ATOM   3307 HG11 ILE A 269      35.830  59.550  66.920  1.00  0.00           H
ATOM   3308 HG12 ILE A 269      35.280  60.950  67.850  1.00  0.00           H
ATOM   3309  CD  ILE A 269      34.080  60.550  66.110  1.00  0.00           C
ATOM   3310  HD1 ILE A 269      33.060  60.820  66.450  1.00  0.00           H
ATOM   3311  HD2 ILE A 269      33.960  59.790  65.300  1.00  0.00           H
ATOM   3312  HD3 ILE A 269      34.540  61.440  65.630  1.00  0.00           H
ATOM   3313  C   ILE A 269      34.610  57.190  66.880  1.00  0.00           C
ATOM   3314  O   ILE A 269      34.770  57.390  65.680  1.00  0.00           O
ATOM   3315  N   THR A 270      35.240  56.130  67.430  1.00  0.00           N
ATOM   3316  HN  THR A 270      35.180  56.140  68.430  1.00  0.00           H
ATOM   3317  CA  THR A 270      36.150  55.260  66.760  1.00  0.00           C
ATOM   3318  HA  THR A 270      36.790  55.900  66.180  1.00  0.00           H
ATOM   3319  CB  THR A 270      36.990  54.530  67.770  1.00  0.00           C
ATOM   3320  HB  THR A 270      36.380  53.820  68.370  1.00  0.00           H
ATOM   3321  OG1 THR A 270      37.620  55.430  68.660  1.00  0.00           O
ATOM   3322  HG1 THR A 270      37.620  55.030  69.530  1.00  0.00           H
ATOM   3323  CG2 THR A 270      38.100  53.820  66.970  1.00  0.00           C
ATOM   3324 HG21 THR A 270      38.610  54.510  66.260  1.00  0.00           H
ATOM   3325 HG22 THR A 270      37.690  53.000  66.340  1.00  0.00           H
ATOM   3326 HG23 THR A 270      38.960  53.470  67.580  1.00  0.00           H
ATOM   3327  C   THR A 270      35.400  54.410  65.790  1.00  0.00           C
ATOM   3328  O   THR A 270      35.820  54.390  64.630  1.00  0.00           O
ATOM   3329  N   ILE A 271      34.280  53.760  66.160  1.00  0.00           N
ATOM   3330  HN  ILE A 271      34.100  53.690  67.140  1.00  0.00           H
ATOM   3331  CA  ILE A 271      33.600  52.850  65.290  1.00  0.00           C
ATOM   3332  HA  ILE A 271      34.210  51.990  65.060  1.00  0.00           H
ATOM   3333  CB  ILE A 271      32.500  52.060  65.920  1.00  0.00           C
ATOM   3334  HB  ILE A 271      31.770  52.810  66.300  1.00  0.00           H
ATOM   3335  CG2 ILE A 271      31.830  51.030  64.990  1.00  0.00           C
ATOM   3336 HG21 ILE A 271      31.440  51.450  64.040  1.00  0.00           H
ATOM   3337 HG22 ILE A 271      30.950  50.510  65.420  1.00  0.00           H
ATOM   3338 HG23 ILE A 271      32.590  50.280  64.690  1.00  0.00           H
ATOM   3339  CG1 ILE A 271      33.050  51.280  67.130  1.00  0.00           C
ATOM   3340 HG11 ILE A 271      33.580  52.030  67.750  1.00  0.00           H
ATOM   3341 HG12 ILE A 271      33.860  50.570  66.870  1.00  0.00           H
ATOM   3342  CD  ILE A 271      31.920  50.730  68.010  1.00  0.00           C
ATOM   3343  HD1 ILE A 271      32.190  50.670  69.090  1.00  0.00           H
ATOM   3344  HD2 ILE A 271      31.600  49.710  67.690  1.00  0.00           H
ATOM   3345  HD3 ILE A 271      31.000  51.320  67.840  1.00  0.00           H
ATOM   3346  C   ILE A 271      33.080  53.580  64.100  1.00  0.00           C
ATOM   3347  O   ILE A 271      33.220  53.070  62.980  1.00  0.00           O
ATOM   3348  N   GLY A 272      32.510  54.780  64.290  1.00  0.00           N
ATOM   3349  HN  GLY A 272      32.540  55.250  65.160  1.00  0.00           H
ATOM   3350  CA  GLY A 272      31.850  55.480  63.230  1.00  0.00           C
ATOM   3351  HA1 GLY A 272      31.470  56.380  63.690  1.00  0.00           H
ATOM   3352  HA2 GLY A 272      31.120  54.810  62.790  1.00  0.00           H
ATOM   3353  C   GLY A 272      32.710  56.120  62.200  1.00  0.00           C
ATOM   3354  O   GLY A 272      32.400  56.290  61.020  1.00  0.00           O
ATOM   3355  N   SER A 273      33.920  56.520  62.610  1.00  0.00           N
ATOM   3356  HN  SER A 273      34.100  56.330  63.580  1.00  0.00           H
ATOM   3357  CA  SER A 273      34.950  56.950  61.710  1.00  0.00           C
ATOM   3358  HA  SER A 273      34.610  57.820  61.170  1.00  0.00           H
ATOM   3359  CB  SER A 273      36.190  57.360  62.520  1.00  0.00           C
ATOM   3360  HB1 SER A 273      36.980  57.790  61.870  1.00  0.00           H
ATOM   3361  HB2 SER A 273      36.720  56.520  63.010  1.00  0.00           H
ATOM   3362  OG  SER A 273      35.900  58.360  63.490  1.00  0.00           O
ATOM   3363  HG1 SER A 273      35.420  57.960  64.220  1.00  0.00           H
ATOM   3364  C   SER A 273      35.380  55.890  60.760  1.00  0.00           C
ATOM   3365  O   SER A 273      35.570  56.030  59.550  1.00  0.00           O
ATOM   3366  N   GLY A 274      35.570  54.680  61.310  1.00  0.00           N
ATOM   3367  HN  GLY A 274      35.440  54.640  62.300  1.00  0.00           H
ATOM   3368  CA  GLY A 274      35.760  53.460  60.590  1.00  0.00           C
ATOM   3369  HA1 GLY A 274      35.790  52.690  61.350  1.00  0.00           H
ATOM   3370  HA2 GLY A 274      36.700  53.500  60.050  1.00  0.00           H
ATOM   3371  C   GLY A 274      34.690  53.140  59.600  1.00  0.00           C
ATOM   3372  O   GLY A 274      34.990  52.730  58.480  1.00  0.00           O
ATOM   3373  N   LEU A 275      33.410  53.300  59.970  1.00  0.00           N
ATOM   3374  HN  LEU A 275      33.100  53.620  60.860  1.00  0.00           H
ATOM   3375  CA  LEU A 275      32.370  53.340  58.990  1.00  0.00           C
ATOM   3376  HA  LEU A 275      32.370  52.390  58.470  1.00  0.00           H
ATOM   3377  CB  LEU A 275      30.970  53.450  59.620  1.00  0.00           C
ATOM   3378  HB1 LEU A 275      30.150  53.490  58.870  1.00  0.00           H
ATOM   3379  HB2 LEU A 275      30.960  54.450  60.100  1.00  0.00           H
ATOM   3380  CG  LEU A 275      30.690  52.390  60.700  1.00  0.00           C
ATOM   3381  HG  LEU A 275      31.630  52.270  61.290  1.00  0.00           H
ATOM   3382  CD1 LEU A 275      29.490  52.780  61.580  1.00  0.00           C
ATOM   3383 HD11 LEU A 275      29.220  52.050  62.370  1.00  0.00           H
ATOM   3384 HD12 LEU A 275      28.600  52.870  60.940  1.00  0.00           H
ATOM   3385 HD13 LEU A 275      29.730  53.810  61.930  1.00  0.00           H
ATOM   3386  CD2 LEU A 275      30.260  51.060  60.050  1.00  0.00           C
ATOM   3387 HD21 LEU A 275      29.340  51.220  59.450  1.00  0.00           H
ATOM   3388 HD22 LEU A 275      30.110  50.290  60.840  1.00  0.00           H
ATOM   3389 HD23 LEU A 275      31.050  50.610  59.410  1.00  0.00           H
ATOM   3390  C   LEU A 275      32.470  54.240  57.810  1.00  0.00           C
ATOM   3391  O   LEU A 275      32.030  53.920  56.710  1.00  0.00           O
ATOM   3392  N   VAL A 276      32.980  55.480  57.960  1.00  0.00           N
ATOM   3393  HN  VAL A 276      32.960  55.930  58.850  1.00  0.00           H
ATOM   3394  CA  VAL A 276      33.230  56.340  56.850  1.00  0.00           C
ATOM   3395  HA  VAL A 276      32.410  56.370  56.140  1.00  0.00           H
ATOM   3396  CB  VAL A 276      33.350  57.790  57.200  1.00  0.00           C
ATOM   3397  HB  VAL A 276      34.220  58.030  57.840  1.00  0.00           H
ATOM   3398  CG1 VAL A 276      33.370  58.640  55.910  1.00  0.00           C
ATOM   3399 HG11 VAL A 276      34.390  58.630  55.470  1.00  0.00           H
ATOM   3400 HG12 VAL A 276      33.210  59.680  56.260  1.00  0.00           H
ATOM   3401 HG13 VAL A 276      32.690  58.330  55.090  1.00  0.00           H
ATOM   3402  CG2 VAL A 276      32.020  58.100  57.910  1.00  0.00           C
ATOM   3403 HG21 VAL A 276      31.890  57.560  58.870  1.00  0.00           H
ATOM   3404 HG22 VAL A 276      31.090  57.920  57.320  1.00  0.00           H
ATOM   3405 HG23 VAL A 276      32.070  59.140  58.290  1.00  0.00           H
ATOM   3406  C   VAL A 276      34.330  55.890  55.950  1.00  0.00           C
ATOM   3407  O   VAL A 276      34.210  55.840  54.730  1.00  0.00           O
ATOM   3408  N   ALA A 277      35.460  55.400  56.510  1.00  0.00           N
ATOM   3409  HN  ALA A 277      35.530  55.320  57.500  1.00  0.00           H
ATOM   3410  CA  ALA A 277      36.580  54.850  55.820  1.00  0.00           C
ATOM   3411  HA  ALA A 277      37.070  55.620  55.240  1.00  0.00           H
ATOM   3412  CB  ALA A 277      37.660  54.430  56.840  1.00  0.00           C
ATOM   3413  HB1 ALA A 277      37.380  53.530  57.440  1.00  0.00           H
ATOM   3414  HB2 ALA A 277      37.870  55.220  57.580  1.00  0.00           H
ATOM   3415  HB3 ALA A 277      38.540  54.130  56.230  1.00  0.00           H
ATOM   3416  C   ALA A 277      36.230  53.730  54.910  1.00  0.00           C
ATOM   3417  O   ALA A 277      36.630  53.620  53.750  1.00  0.00           O
ATOM   3418  N   LEU A 278      35.390  52.860  55.490  1.00  0.00           N
ATOM   3419  HN  LEU A 278      35.070  53.160  56.390  1.00  0.00           H
ATOM   3420  CA  LEU A 278      34.790  51.710  54.870  1.00  0.00           C
ATOM   3421  HA  LEU A 278      35.630  51.190  54.430  1.00  0.00           H
ATOM   3422  CB  LEU A 278      34.140  50.950  56.030  1.00  0.00           C
ATOM   3423  HB1 LEU A 278      33.520  51.740  56.490  1.00  0.00           H
ATOM   3424  HB2 LEU A 278      34.960  50.660  56.730  1.00  0.00           H
ATOM   3425  CG  LEU A 278      33.330  49.690  55.690  1.00  0.00           C
ATOM   3426  HG  LEU A 278      32.380  50.030  55.230  1.00  0.00           H
ATOM   3427  CD1 LEU A 278      34.030  48.740  54.700  1.00  0.00           C
ATOM   3428 HD11 LEU A 278      33.550  47.770  54.480  1.00  0.00           H
ATOM   3429 HD12 LEU A 278      34.980  48.410  55.190  1.00  0.00           H
ATOM   3430 HD13 LEU A 278      34.200  49.240  53.720  1.00  0.00           H
ATOM   3431  CD2 LEU A 278      32.880  49.000  56.990  1.00  0.00           C
ATOM   3432 HD21 LEU A 278      32.280  48.120  56.680  1.00  0.00           H
ATOM   3433 HD22 LEU A 278      32.210  49.540  57.690  1.00  0.00           H
ATOM   3434 HD23 LEU A 278      33.690  48.590  57.640  1.00  0.00           H
ATOM   3435  C   LEU A 278      33.840  51.960  53.750  1.00  0.00           C
ATOM   3436  O   LEU A 278      33.890  51.500  52.610  1.00  0.00           O
ATOM   3437  N   ALA A 279      32.910  52.900  54.000  1.00  0.00           N
ATOM   3438  HN  ALA A 279      32.720  53.260  54.910  1.00  0.00           H
ATOM   3439  CA  ALA A 279      31.960  53.240  52.990  1.00  0.00           C
ATOM   3440  HA  ALA A 279      31.450  52.360  52.620  1.00  0.00           H
ATOM   3441  CB  ALA A 279      30.820  53.960  53.730  1.00  0.00           C
ATOM   3442  HB1 ALA A 279      30.340  53.180  54.350  1.00  0.00           H
ATOM   3443  HB2 ALA A 279      30.060  54.330  53.010  1.00  0.00           H
ATOM   3444  HB3 ALA A 279      31.170  54.830  54.330  1.00  0.00           H
ATOM   3445  C   ALA A 279      32.480  54.080  51.870  1.00  0.00           C
ATOM   3446  O   ALA A 279      32.130  53.840  50.720  1.00  0.00           O
ATOM   3447  N   ALA A 280      33.400  54.970  52.260  1.00  0.00           N
ATOM   3448  HN  ALA A 280      33.740  54.950  53.200  1.00  0.00           H
ATOM   3449  CA  ALA A 280      34.120  55.820  51.360  1.00  0.00           C
ATOM   3450  HA  ALA A 280      33.360  56.330  50.790  1.00  0.00           H
ATOM   3451  CB  ALA A 280      34.950  56.900  52.070  1.00  0.00           C
ATOM   3452  HB1 ALA A 280      34.330  57.600  52.670  1.00  0.00           H
ATOM   3453  HB2 ALA A 280      35.500  57.450  51.280  1.00  0.00           H
ATOM   3454  HB3 ALA A 280      35.630  56.370  52.770  1.00  0.00           H
ATOM   3455  C   ALA A 280      35.040  55.070  50.450  1.00  0.00           C
ATOM   3456  O   ALA A 280      34.950  55.180  49.230  1.00  0.00           O
ATOM   3457  N   ALA A 281      35.850  54.080  50.870  1.00  0.00           N
ATOM   3458  HN  ALA A 281      35.930  53.880  51.840  1.00  0.00           H
ATOM   3459  CA  ALA A 281      36.530  53.120  50.060  1.00  0.00           C
ATOM   3460  HA  ALA A 281      37.210  53.610  49.390  1.00  0.00           H
ATOM   3461  CB  ALA A 281      37.390  52.250  51.000  1.00  0.00           C
ATOM   3462  HB1 ALA A 281      37.840  53.000  51.680  1.00  0.00           H
ATOM   3463  HB2 ALA A 281      38.220  51.650  50.550  1.00  0.00           H
ATOM   3464  HB3 ALA A 281      36.660  51.580  51.500  1.00  0.00           H
ATOM   3465  C   ALA A 281      35.770  52.240  49.140  1.00  0.00           C
ATOM   3466  O   ALA A 281      36.100  51.980  47.980  1.00  0.00           O
ATOM   3467  N   VAL A 282      34.600  51.750  49.590  1.00  0.00           N
ATOM   3468  HN  VAL A 282      34.310  51.840  50.540  1.00  0.00           H
ATOM   3469  CA  VAL A 282      33.840  50.860  48.770  1.00  0.00           C
ATOM   3470  HA  VAL A 282      34.370  50.090  48.240  1.00  0.00           H
ATOM   3471  CB  VAL A 282      32.920  50.070  49.650  1.00  0.00           C
ATOM   3472  HB  VAL A 282      32.240  50.780  50.160  1.00  0.00           H
ATOM   3473  CG1 VAL A 282      32.020  49.140  48.820  1.00  0.00           C
ATOM   3474 HG11 VAL A 282      31.450  49.570  47.960  1.00  0.00           H
ATOM   3475 HG12 VAL A 282      31.350  48.810  49.640  1.00  0.00           H
ATOM   3476 HG13 VAL A 282      32.500  48.220  48.430  1.00  0.00           H
ATOM   3477  CG2 VAL A 282      33.610  49.220  50.740  1.00  0.00           C
ATOM   3478 HG21 VAL A 282      34.610  49.530  51.100  1.00  0.00           H
ATOM   3479 HG22 VAL A 282      33.670  48.140  50.520  1.00  0.00           H
ATOM   3480 HG23 VAL A 282      32.980  49.390  51.640  1.00  0.00           H
ATOM   3481  C   VAL A 282      33.070  51.600  47.720  1.00  0.00           C
ATOM   3482  O   VAL A 282      33.110  51.310  46.520  1.00  0.00           O
ATOM   3483  N   ALA A 283      32.420  52.740  48.020  1.00  0.00           N
ATOM   3484  HN  ALA A 283      32.220  53.050  48.940  1.00  0.00           H
ATOM   3485  CA  ALA A 283      31.820  53.580  47.030  1.00  0.00           C
ATOM   3486  HA  ALA A 283      31.000  53.180  46.450  1.00  0.00           H
ATOM   3487  CB  ALA A 283      31.310  54.840  47.740  1.00  0.00           C
ATOM   3488  HB1 ALA A 283      32.120  55.540  48.060  1.00  0.00           H
ATOM   3489  HB2 ALA A 283      30.810  54.590  48.700  1.00  0.00           H
ATOM   3490  HB3 ALA A 283      30.660  55.340  46.990  1.00  0.00           H
ATOM   3491  C   ALA A 283      32.840  54.110  46.080  1.00  0.00           C
ATOM   3492  O   ALA A 283      32.490  54.260  44.910  1.00  0.00           O
ATOM   3493  N   PHE A 284      34.050  54.460  46.550  1.00  0.00           N
ATOM   3494  HN  PHE A 284      34.050  54.500  47.550  1.00  0.00           H
ATOM   3495  CA  PHE A 284      35.180  54.860  45.780  1.00  0.00           C
ATOM   3496  HA  PHE A 284      34.970  55.810  45.320  1.00  0.00           H
ATOM   3497  CB  PHE A 284      36.440  55.080  46.650  1.00  0.00           C
ATOM   3498  HB1 PHE A 284      36.640  54.130  47.190  1.00  0.00           H
ATOM   3499  HB2 PHE A 284      36.240  55.840  47.430  1.00  0.00           H
ATOM   3500  CG  PHE A 284      37.710  55.310  45.910  1.00  0.00           C
ATOM   3501  CD1 PHE A 284      37.840  56.260  44.920  1.00  0.00           C
ATOM   3502  HD1 PHE A 284      37.120  57.040  44.740  1.00  0.00           H
ATOM   3503  CE1 PHE A 284      39.000  56.360  44.190  1.00  0.00           C
ATOM   3504  HE1 PHE A 284      39.150  57.260  43.620  1.00  0.00           H
ATOM   3505  CZ  PHE A 284      40.060  55.530  44.460  1.00  0.00           C
ATOM   3506  HZ  PHE A 284      40.990  55.800  43.980  1.00  0.00           H
ATOM   3507  CD2 PHE A 284      38.780  54.490  46.150  1.00  0.00           C
ATOM   3508  HD2 PHE A 284      38.770  53.730  46.930  1.00  0.00           H
ATOM   3509  CE2 PHE A 284      39.950  54.560  45.420  1.00  0.00           C
ATOM   3510  HE2 PHE A 284      40.740  53.850  45.630  1.00  0.00           H
ATOM   3511  C   PHE A 284      35.550  53.830  44.760  1.00  0.00           C
ATOM   3512  O   PHE A 284      35.760  54.150  43.590  1.00  0.00           O
ATOM   3513  N   VAL A 285      35.690  52.560  45.160  1.00  0.00           N
ATOM   3514  HN  VAL A 285      35.310  52.350  46.060  1.00  0.00           H
ATOM   3515  CA  VAL A 285      35.920  51.370  44.390  1.00  0.00           C
ATOM   3516  HA  VAL A 285      36.850  51.490  43.870  1.00  0.00           H
ATOM   3517  CB  VAL A 285      36.100  50.180  45.290  1.00  0.00           C
ATOM   3518  HB  VAL A 285      35.370  50.150  46.130  1.00  0.00           H
ATOM   3519  CG1 VAL A 285      35.710  48.930  44.500  1.00  0.00           C
ATOM   3520 HG11 VAL A 285      36.150  48.960  43.480  1.00  0.00           H
ATOM   3521 HG12 VAL A 285      34.600  48.860  44.410  1.00  0.00           H
ATOM   3522 HG13 VAL A 285      36.090  47.980  44.930  1.00  0.00           H
ATOM   3523  CG2 VAL A 285      37.560  50.200  45.750  1.00  0.00           C
ATOM   3524 HG21 VAL A 285      37.850  51.220  46.070  1.00  0.00           H
ATOM   3525 HG22 VAL A 285      38.330  49.890  45.010  1.00  0.00           H
ATOM   3526 HG23 VAL A 285      37.610  49.400  46.530  1.00  0.00           H
ATOM   3527  C   VAL A 285      34.920  51.240  43.290  1.00  0.00           C
ATOM   3528  O   VAL A 285      35.240  51.080  42.110  1.00  0.00           O
ATOM   3529  N   ILE A 286      33.620  51.400  43.610  1.00  0.00           N
ATOM   3530  HN  ILE A 286      33.340  51.590  44.550  1.00  0.00           H
ATOM   3531  CA  ILE A 286      32.590  51.390  42.620  1.00  0.00           C
ATOM   3532  HA  ILE A 286      32.720  50.580  41.910  1.00  0.00           H
ATOM   3533  CB  ILE A 286      31.170  51.420  43.120  1.00  0.00           C
ATOM   3534  HB  ILE A 286      31.140  52.390  43.660  1.00  0.00           H
ATOM   3535  CG2 ILE A 286      30.150  51.260  41.980  1.00  0.00           C
ATOM   3536 HG21 ILE A 286      30.120  52.160  41.340  1.00  0.00           H
ATOM   3537 HG22 ILE A 286      29.160  51.020  42.440  1.00  0.00           H
ATOM   3538 HG23 ILE A 286      30.440  50.460  41.260  1.00  0.00           H
ATOM   3539  CG1 ILE A 286      30.950  50.270  44.110  1.00  0.00           C
ATOM   3540 HG11 ILE A 286      29.860  50.220  44.310  1.00  0.00           H
ATOM   3541 HG12 ILE A 286      31.420  50.440  45.100  1.00  0.00           H
ATOM   3542  CD  ILE A 286      31.520  48.920  43.660  1.00  0.00           C
ATOM   3543  HD1 ILE A 286      31.010  48.610  42.730  1.00  0.00           H
ATOM   3544  HD2 ILE A 286      31.340  48.140  44.430  1.00  0.00           H
ATOM   3545  HD3 ILE A 286      32.590  48.880  43.390  1.00  0.00           H
ATOM   3546  C   ILE A 286      32.690  52.470  41.610  1.00  0.00           C
ATOM   3547  O   ILE A 286      32.680  52.120  40.430  1.00  0.00           O
ATOM   3548  N   VAL A 287      32.890  53.760  41.940  1.00  0.00           N
ATOM   3549  HN  VAL A 287      32.850  53.970  42.920  1.00  0.00           H
ATOM   3550  CA  VAL A 287      33.060  54.900  41.090  1.00  0.00           C
ATOM   3551  HA  VAL A 287      32.220  54.790  40.420  1.00  0.00           H
ATOM   3552  CB  VAL A 287      32.710  56.210  41.720  1.00  0.00           C
ATOM   3553  HB  VAL A 287      32.730  57.020  40.960  1.00  0.00           H
ATOM   3554  CG1 VAL A 287      31.250  56.040  42.180  1.00  0.00           C
ATOM   3555 HG11 VAL A 287      30.580  55.590  41.420  1.00  0.00           H
ATOM   3556 HG12 VAL A 287      30.700  56.940  42.540  1.00  0.00           H
ATOM   3557 HG13 VAL A 287      31.260  55.210  42.920  1.00  0.00           H
ATOM   3558  CG2 VAL A 287      33.730  56.630  42.800  1.00  0.00           C
ATOM   3559 HG21 VAL A 287      33.770  55.930  43.660  1.00  0.00           H
ATOM   3560 HG22 VAL A 287      33.460  57.650  43.160  1.00  0.00           H
ATOM   3561 HG23 VAL A 287      34.770  56.620  42.420  1.00  0.00           H
ATOM   3562  C   VAL A 287      34.300  54.820  40.280  1.00  0.00           C
ATOM   3563  O   VAL A 287      34.320  55.240  39.120  1.00  0.00           O
ATOM   3564  N   GLU A 288      35.460  54.280  40.700  1.00  0.00           N
ATOM   3565  HN  GLU A 288      35.490  54.180  41.690  1.00  0.00           H
ATOM   3566  CA  GLU A 288      36.550  53.850  39.860  1.00  0.00           C
ATOM   3567  HA  GLU A 288      36.930  54.670  39.270  1.00  0.00           H
ATOM   3568  CB  GLU A 288      37.730  53.420  40.740  1.00  0.00           C
ATOM   3569  HB1 GLU A 288      38.400  52.820  40.100  1.00  0.00           H
ATOM   3570  HB2 GLU A 288      37.230  52.680  41.410  1.00  0.00           H
ATOM   3571  CG  GLU A 288      38.510  54.460  41.530  1.00  0.00           C
ATOM   3572  HG1 GLU A 288      39.150  54.010  42.330  1.00  0.00           H
ATOM   3573  HG2 GLU A 288      37.810  55.120  42.100  1.00  0.00           H
ATOM   3574  CD  GLU A 288      39.360  55.400  40.680  1.00  0.00           C
ATOM   3575  OE1 GLU A 288      40.610  55.230  40.690  1.00  0.00           O
ATOM   3576  OE2 GLU A 288      38.780  56.210  39.910  1.00  0.00           O
ATOM   3577  C   GLU A 288      36.210  52.750  38.910  1.00  0.00           C
ATOM   3578  O   GLU A 288      36.640  52.850  37.760  1.00  0.00           O
ATOM   3579  N   ARG A 289      35.440  51.740  39.340  1.00  0.00           N
ATOM   3580  HN  ARG A 289      35.140  51.810  40.290  1.00  0.00           H
ATOM   3581  CA  ARG A 289      35.060  50.580  38.580  1.00  0.00           C
ATOM   3582  HA  ARG A 289      35.960  50.260  38.090  1.00  0.00           H
ATOM   3583  CB  ARG A 289      34.520  49.440  39.460  1.00  0.00           C
ATOM   3584  HB1 ARG A 289      33.650  49.840  40.020  1.00  0.00           H
ATOM   3585  HB2 ARG A 289      35.190  49.280  40.340  1.00  0.00           H
ATOM   3586  CG  ARG A 289      34.050  48.150  38.790  1.00  0.00           C
ATOM   3587  HG1 ARG A 289      33.310  48.420  38.020  1.00  0.00           H
ATOM   3588  HG2 ARG A 289      33.520  47.530  39.550  1.00  0.00           H
ATOM   3589  CD  ARG A 289      35.170  47.360  38.110  1.00  0.00           C
ATOM   3590  HD1 ARG A 289      36.150  47.480  38.620  1.00  0.00           H
ATOM   3591  HD2 ARG A 289      35.270  47.850  37.120  1.00  0.00           H
ATOM   3592  NE  ARG A 289      34.780  45.940  37.900  1.00  0.00           N
ATOM   3593  HE  ARG A 289      33.850  45.680  38.180  1.00  0.00           H
ATOM   3594  CZ  ARG A 289      35.690  45.020  37.460  1.00  0.00           C
ATOM   3595  NH1 ARG A 289      36.990  45.310  37.160  1.00  0.00           N
ATOM   3596 HH11 ARG A 289      37.280  46.260  37.020  1.00  0.00           H
ATOM   3597 HH12 ARG A 289      37.510  44.560  36.770  1.00  0.00           H
ATOM   3598  NH2 ARG A 289      35.320  43.720  37.260  1.00  0.00           N
ATOM   3599 HH21 ARG A 289      34.480  43.440  37.730  1.00  0.00           H
ATOM   3600 HH22 ARG A 289      35.990  42.990  37.230  1.00  0.00           H
ATOM   3601  C   ARG A 289      34.170  51.010  37.460  1.00  0.00           C
ATOM   3602  O   ARG A 289      34.340  50.630  36.300  1.00  0.00           O
ATOM   3603  N   THR A 290      33.180  51.860  37.760  1.00  0.00           N
ATOM   3604  HN  THR A 290      33.080  52.200  38.700  1.00  0.00           H
ATOM   3605  CA  THR A 290      32.220  52.310  36.810  1.00  0.00           C
ATOM   3606  HA  THR A 290      32.260  51.530  36.060  1.00  0.00           H
ATOM   3607  CB  THR A 290      30.860  52.600  37.380  1.00  0.00           C
ATOM   3608  HB  THR A 290      30.110  52.880  36.610  1.00  0.00           H
ATOM   3609  OG1 THR A 290      30.860  53.560  38.420  1.00  0.00           O
ATOM   3610  HG1 THR A 290      31.210  53.070  39.170  1.00  0.00           H
ATOM   3611  CG2 THR A 290      30.400  51.300  38.050  1.00  0.00           C
ATOM   3612 HG21 THR A 290      30.350  50.470  37.310  1.00  0.00           H
ATOM   3613 HG22 THR A 290      29.410  51.410  38.550  1.00  0.00           H
ATOM   3614 HG23 THR A 290      31.110  50.940  38.820  1.00  0.00           H
ATOM   3615  C   THR A 290      32.630  53.540  36.060  1.00  0.00           C
ATOM   3616  O   THR A 290      31.820  54.110  35.330  1.00  0.00           O
ATOM   3617  N   ALA A 291      33.910  53.930  36.220  1.00  0.00           N
ATOM   3618  HN  ALA A 291      34.470  53.440  36.880  1.00  0.00           H
ATOM   3619  CA  ALA A 291      34.510  54.950  35.420  1.00  0.00           C
ATOM   3620  HA  ALA A 291      33.840  55.120  34.590  1.00  0.00           H
ATOM   3621  CB  ALA A 291      34.530  56.330  36.100  1.00  0.00           C
ATOM   3622  HB1 ALA A 291      34.960  57.170  35.510  1.00  0.00           H
ATOM   3623  HB2 ALA A 291      35.120  56.270  37.040  1.00  0.00           H
ATOM   3624  HB3 ALA A 291      33.510  56.660  36.400  1.00  0.00           H
ATOM   3625  C   ALA A 291      35.810  54.510  34.850  1.00  0.00           C
ATOM   3626  O   ALA A 291      36.160  53.330  34.950  1.00  0.00           O
ATOM   3627  N   GLU A 292      36.560  55.490  34.320  1.00  0.00           N
ATOM   3628  HN  GLU A 292      36.160  56.410  34.320  1.00  0.00           H
ATOM   3629  CA  GLU A 292      37.890  55.300  33.830  1.00  0.00           C
ATOM   3630  HA  GLU A 292      38.310  54.350  34.120  1.00  0.00           H
ATOM   3631  CB  GLU A 292      37.860  55.390  32.290  1.00  0.00           C
ATOM   3632  HB1 GLU A 292      37.370  56.310  31.910  1.00  0.00           H
ATOM   3633  HB2 GLU A 292      37.220  54.510  32.050  1.00  0.00           H
ATOM   3634  CG  GLU A 292      39.150  55.140  31.520  1.00  0.00           C
ATOM   3635  HG1 GLU A 292      39.890  55.980  31.570  1.00  0.00           H
ATOM   3636  HG2 GLU A 292      38.970  54.840  30.460  1.00  0.00           H
ATOM   3637  CD  GLU A 292      39.780  53.880  32.090  1.00  0.00           C
ATOM   3638  OE1 GLU A 292      40.700  54.000  32.950  1.00  0.00           O
ATOM   3639  OE2 GLU A 292      39.300  52.780  31.720  1.00  0.00           O
ATOM   3640  C   GLU A 292      38.710  56.380  34.440  1.00  0.00           C
ATOM   3641  O   GLU A 292      38.130  57.250  35.090  1.00  0.00           O
ATOM   3642  N   ASN A 293      40.050  56.370  34.310  1.00  0.00           N
ATOM   3643  HN  ASN A 293      40.320  55.640  33.680  1.00  0.00           H
ATOM   3644  CA  ASN A 293      41.130  57.210  34.730  1.00  0.00           C
ATOM   3645  HA  ASN A 293      41.910  56.940  34.040  1.00  0.00           H
ATOM   3646  CB  ASN A 293      40.810  58.700  34.510  1.00  0.00           C
ATOM   3647  HB1 ASN A 293      41.720  59.280  34.770  1.00  0.00           H
ATOM   3648  HB2 ASN A 293      39.890  59.050  35.030  1.00  0.00           H
ATOM   3649  CG  ASN A 293      40.590  59.050  33.050  1.00  0.00           C
ATOM   3650  OD1 ASN A 293      41.240  58.630  32.100  1.00  0.00           O
ATOM   3651  ND2 ASN A 293      39.580  59.930  32.770  1.00  0.00           N
ATOM   3652 HD21 ASN A 293      39.340  60.070  31.810  1.00  0.00           H
ATOM   3653 HD22 ASN A 293      39.060  60.260  33.560  1.00  0.00           H
ATOM   3654  C   ASN A 293      41.450  57.060  36.170  1.00  0.00           C
ATOM   3655  O   ASN A 293      40.720  57.580  37.020  1.00  0.00           O
ATOM   3656  N   PRO A 294      42.440  56.310  36.560  1.00  0.00           N
ATOM   3657  CD  PRO A 294      43.020  55.330  35.650  1.00  0.00           C
ATOM   3658  HD1 PRO A 294      43.720  55.810  34.940  1.00  0.00           H
ATOM   3659  HD2 PRO A 294      42.210  54.780  35.130  1.00  0.00           H
ATOM   3660  CA  PRO A 294      42.820  56.130  37.930  1.00  0.00           C
ATOM   3661  HA  PRO A 294      42.050  55.540  38.400  1.00  0.00           H
ATOM   3662  CB  PRO A 294      44.080  55.280  37.780  1.00  0.00           C
ATOM   3663  HB1 PRO A 294      44.260  54.710  38.720  1.00  0.00           H
ATOM   3664  HB2 PRO A 294      44.920  55.890  37.390  1.00  0.00           H
ATOM   3665  CG  PRO A 294      43.690  54.340  36.620  1.00  0.00           C
ATOM   3666  HG1 PRO A 294      44.650  53.920  36.250  1.00  0.00           H
ATOM   3667  HG2 PRO A 294      43.040  53.460  36.830  1.00  0.00           H
ATOM   3668  C   PRO A 294      43.070  57.280  38.850  1.00  0.00           C
ATOM   3669  O   PRO A 294      43.900  58.120  38.490  1.00  0.00           O
ATOM   3670  N   VAL A 295      42.580  57.150  40.100  1.00  0.00           N
ATOM   3671  HN  VAL A 295      41.800  56.560  40.290  1.00  0.00           H
ATOM   3672  CA  VAL A 295      43.120  57.820  41.240  1.00  0.00           C
ATOM   3673  HA  VAL A 295      43.850  58.570  40.970  1.00  0.00           H
ATOM   3674  CB  VAL A 295      42.050  58.520  42.020  1.00  0.00           C
ATOM   3675  HB  VAL A 295      41.070  58.070  41.740  1.00  0.00           H
ATOM   3676  CG1 VAL A 295      42.250  58.650  43.540  1.00  0.00           C
ATOM   3677 HG11 VAL A 295      41.420  59.300  43.890  1.00  0.00           H
ATOM   3678 HG12 VAL A 295      43.260  59.060  43.710  1.00  0.00           H
ATOM   3679 HG13 VAL A 295      42.180  57.660  44.040  1.00  0.00           H
ATOM   3680  CG2 VAL A 295      41.990  59.900  41.340  1.00  0.00           C
ATOM   3681 HG21 VAL A 295      41.040  60.350  41.710  1.00  0.00           H
ATOM   3682 HG22 VAL A 295      41.960  59.740  40.250  1.00  0.00           H
ATOM   3683 HG23 VAL A 295      42.920  60.440  41.620  1.00  0.00           H
ATOM   3684  C   VAL A 295      43.810  56.870  42.150  1.00  0.00           C
ATOM   3685  O   VAL A 295      44.710  57.190  42.920  1.00  0.00           O
ATOM   3686  N   VAL A 296      43.500  55.570  42.000  1.00  0.00           N
ATOM   3687  HN  VAL A 296      42.780  55.290  41.370  1.00  0.00           H
ATOM   3688  CA  VAL A 296      44.180  54.440  42.570  1.00  0.00           C
ATOM   3689  HA  VAL A 296      45.190  54.760  42.820  1.00  0.00           H
ATOM   3690  CB  VAL A 296      43.570  53.920  43.840  1.00  0.00           C
ATOM   3691  HB  VAL A 296      42.500  53.800  43.610  1.00  0.00           H
ATOM   3692  CG1 VAL A 296      44.080  52.540  44.290  1.00  0.00           C
ATOM   3693 HG11 VAL A 296      43.830  51.660  43.660  1.00  0.00           H
ATOM   3694 HG12 VAL A 296      43.630  52.190  45.240  1.00  0.00           H
ATOM   3695 HG13 VAL A 296      45.170  52.410  44.490  1.00  0.00           H
ATOM   3696  CG2 VAL A 296      43.690  54.910  45.020  1.00  0.00           C
ATOM   3697 HG21 VAL A 296      43.190  54.400  45.880  1.00  0.00           H
ATOM   3698 HG22 VAL A 296      43.210  55.900  44.890  1.00  0.00           H
ATOM   3699 HG23 VAL A 296      44.690  55.120  45.460  1.00  0.00           H
ATOM   3700  C   VAL A 296      44.300  53.420  41.490  1.00  0.00           C
ATOM   3701  O   VAL A 296      43.210  53.070  41.040  1.00  0.00           O
ATOM   3702  N   PRO A 297      45.370  52.850  41.030  1.00  0.00           N
ATOM   3703  CD  PRO A 297      46.710  53.280  41.410  1.00  0.00           C
ATOM   3704  HD1 PRO A 297      46.930  52.740  42.360  1.00  0.00           H
ATOM   3705  HD2 PRO A 297      46.770  54.380  41.530  1.00  0.00           H
ATOM   3706  CA  PRO A 297      45.390  52.110  39.800  1.00  0.00           C
ATOM   3707  HA  PRO A 297      44.680  52.360  39.030  1.00  0.00           H
ATOM   3708  CB  PRO A 297      46.730  52.480  39.180  1.00  0.00           C
ATOM   3709  HB1 PRO A 297      46.650  53.480  38.690  1.00  0.00           H
ATOM   3710  HB2 PRO A 297      47.090  51.810  38.370  1.00  0.00           H
ATOM   3711  CG  PRO A 297      47.680  52.720  40.360  1.00  0.00           C
ATOM   3712  HG1 PRO A 297      48.190  51.850  40.830  1.00  0.00           H
ATOM   3713  HG2 PRO A 297      48.450  53.500  40.180  1.00  0.00           H
ATOM   3714  C   PRO A 297      45.360  50.630  40.000  1.00  0.00           C
ATOM   3715  O   PRO A 297      46.380  49.960  40.110  1.00  0.00           O
ATOM   3716  N   PHE A 298      44.120  50.100  40.090  1.00  0.00           N
ATOM   3717  HN  PHE A 298      43.310  50.680  40.050  1.00  0.00           H
ATOM   3718  CA  PHE A 298      43.770  48.800  40.550  1.00  0.00           C
ATOM   3719  HA  PHE A 298      44.260  48.530  41.470  1.00  0.00           H
ATOM   3720  CB  PHE A 298      42.240  48.710  40.680  1.00  0.00           C
ATOM   3721  HB1 PHE A 298      41.950  47.650  40.840  1.00  0.00           H
ATOM   3722  HB2 PHE A 298      41.640  49.210  39.880  1.00  0.00           H
ATOM   3723  CG  PHE A 298      41.920  49.280  42.020  1.00  0.00           C
ATOM   3724  CD1 PHE A 298      42.010  48.590  43.200  1.00  0.00           C
ATOM   3725  HD1 PHE A 298      42.380  47.580  43.280  1.00  0.00           H
ATOM   3726  CE1 PHE A 298      41.700  49.190  44.400  1.00  0.00           C
ATOM   3727  HE1 PHE A 298      41.820  48.650  45.330  1.00  0.00           H
ATOM   3728  CZ  PHE A 298      41.130  50.440  44.420  1.00  0.00           C
ATOM   3729  HZ  PHE A 298      40.770  50.840  45.360  1.00  0.00           H
ATOM   3730  CD2 PHE A 298      41.310  50.520  42.030  1.00  0.00           C
ATOM   3731  HD2 PHE A 298      41.160  51.010  41.070  1.00  0.00           H
ATOM   3732  CE2 PHE A 298      40.980  51.100  43.230  1.00  0.00           C
ATOM   3733  HE2 PHE A 298      40.370  52.000  43.210  1.00  0.00           H
ATOM   3734  C   PHE A 298      44.220  47.810  39.540  1.00  0.00           C
ATOM   3735  O   PHE A 298      44.710  46.750  39.950  1.00  0.00           O
ATOM   3736  N   HSD A 299      44.170  48.150  38.240  1.00  0.00           N
ATOM   3737  HN  HSD A 299      43.690  49.000  38.030  1.00  0.00           H
ATOM   3738  CA  HSD A 299      44.740  47.330  37.220  1.00  0.00           C
ATOM   3739  HA  HSD A 299      44.330  46.340  37.320  1.00  0.00           H
ATOM   3740  CB  HSD A 299      44.320  47.850  35.830  1.00  0.00           C
ATOM   3741  HB1 HSD A 299      43.220  47.960  35.670  1.00  0.00           H
ATOM   3742  HB2 HSD A 299      44.630  47.050  35.130  1.00  0.00           H
ATOM   3743  ND1 HSD A 299      44.320  50.390  35.610  1.00  0.00           N
ATOM   3744  HD1 HSD A 299      43.570  50.610  36.230  1.00  0.00           H
ATOM   3745  CG  HSD A 299      44.900  49.160  35.380  1.00  0.00           C
ATOM   3746  CE1 HSD A 299      44.990  51.250  34.790  1.00  0.00           C
ATOM   3747  HE1 HSD A 299      44.700  52.300  34.800  1.00  0.00           H
ATOM   3748  NE2 HSD A 299      45.910  50.650  34.060  1.00  0.00           N
ATOM   3749  CD2 HSD A 299      45.790  49.310  34.360  1.00  0.00           C
ATOM   3750  HD2 HSD A 299      46.400  48.640  33.780  1.00  0.00           H
ATOM   3751  C   HSD A 299      46.220  47.110  37.210  1.00  0.00           C
ATOM   3752  O   HSD A 299      46.650  46.070  36.690  1.00  0.00           O
ATOM   3753  N   LEU A 300      47.030  47.950  37.860  1.00  0.00           N
ATOM   3754  HN  LEU A 300      46.580  48.640  38.420  1.00  0.00           H
ATOM   3755  CA  LEU A 300      48.440  47.870  38.120  1.00  0.00           C
ATOM   3756  HA  LEU A 300      48.840  47.420  37.220  1.00  0.00           H
ATOM   3757  CB  LEU A 300      49.080  49.260  38.240  1.00  0.00           C
ATOM   3758  HB1 LEU A 300      50.140  49.210  38.550  1.00  0.00           H
ATOM   3759  HB2 LEU A 300      48.490  49.800  39.010  1.00  0.00           H
ATOM   3760  CG  LEU A 300      49.140  50.080  36.930  1.00  0.00           C
ATOM   3761  HG  LEU A 300      48.070  50.170  36.650  1.00  0.00           H
ATOM   3762  CD1 LEU A 300      49.790  51.420  37.300  1.00  0.00           C
ATOM   3763 HD11 LEU A 300      49.470  51.870  38.260  1.00  0.00           H
ATOM   3764 HD12 LEU A 300      49.490  52.110  36.490  1.00  0.00           H
ATOM   3765 HD13 LEU A 300      50.900  51.290  37.320  1.00  0.00           H
ATOM   3766  CD2 LEU A 300      49.910  49.350  35.820  1.00  0.00           C
ATOM   3767 HD21 LEU A 300      49.930  50.050  34.950  1.00  0.00           H
ATOM   3768 HD22 LEU A 300      49.500  48.370  35.510  1.00  0.00           H
ATOM   3769 HD23 LEU A 300      50.980  49.230  36.110  1.00  0.00           H
ATOM   3770  C   LEU A 300      48.740  46.940  39.240  1.00  0.00           C
ATOM   3771  O   LEU A 300      49.890  46.510  39.390  1.00  0.00           O
ATOM   3772  N   PHE A 301      47.730  46.560  40.040  1.00  0.00           N
ATOM   3773  HN  PHE A 301      46.790  46.880  40.000  1.00  0.00           H
ATOM   3774  CA  PHE A 301      47.980  45.580  41.050  1.00  0.00           C
ATOM   3775  HA  PHE A 301      49.030  45.570  41.310  1.00  0.00           H
ATOM   3776  CB  PHE A 301      47.080  45.750  42.280  1.00  0.00           C
ATOM   3777  HB1 PHE A 301      46.970  44.840  42.910  1.00  0.00           H
ATOM   3778  HB2 PHE A 301      46.040  46.000  41.990  1.00  0.00           H
ATOM   3779  CG  PHE A 301      47.840  46.740  43.100  1.00  0.00           C
ATOM   3780  CD1 PHE A 301      47.570  48.090  43.050  1.00  0.00           C
ATOM   3781  HD1 PHE A 301      46.870  48.480  42.330  1.00  0.00           H
ATOM   3782  CE1 PHE A 301      48.120  48.910  44.010  1.00  0.00           C
ATOM   3783  HE1 PHE A 301      47.950  49.980  43.950  1.00  0.00           H
ATOM   3784  CZ  PHE A 301      48.850  48.430  45.070  1.00  0.00           C
ATOM   3785  HZ  PHE A 301      49.380  49.130  45.690  1.00  0.00           H
ATOM   3786  CD2 PHE A 301      48.580  46.230  44.130  1.00  0.00           C
ATOM   3787  HD2 PHE A 301      48.760  45.180  44.300  1.00  0.00           H
ATOM   3788  CE2 PHE A 301      49.000  47.060  45.140  1.00  0.00           C
ATOM   3789  HE2 PHE A 301      49.580  46.660  45.960  1.00  0.00           H
ATOM   3790  C   PHE A 301      47.800  44.200  40.520  1.00  0.00           C
ATOM   3791  O   PHE A 301      48.160  43.240  41.210  1.00  0.00           O
ATOM   3792  N   ARG A 302      47.350  44.090  39.260  1.00  0.00           N
ATOM   3793  HN  ARG A 302      47.280  44.840  38.600  1.00  0.00           H
ATOM   3794  CA  ARG A 302      47.140  42.840  38.590  1.00  0.00           C
ATOM   3795  HA  ARG A 302      46.980  42.020  39.280  1.00  0.00           H
ATOM   3796  CB  ARG A 302      45.770  42.920  37.900  1.00  0.00           C
ATOM   3797  HB1 ARG A 302      45.610  42.070  37.210  1.00  0.00           H
ATOM   3798  HB2 ARG A 302      45.690  43.840  37.280  1.00  0.00           H
ATOM   3799  CG  ARG A 302      44.610  42.980  38.900  1.00  0.00           C
ATOM   3800  HG1 ARG A 302      44.450  43.930  39.450  1.00  0.00           H
ATOM   3801  HG2 ARG A 302      44.930  42.250  39.680  1.00  0.00           H
ATOM   3802  CD  ARG A 302      43.310  42.420  38.330  1.00  0.00           C
ATOM   3803  HD1 ARG A 302      42.530  42.150  39.070  1.00  0.00           H
ATOM   3804  HD2 ARG A 302      43.480  41.410  37.910  1.00  0.00           H
ATOM   3805  NE  ARG A 302      42.590  43.350  37.410  1.00  0.00           N
ATOM   3806  HE  ARG A 302      42.460  43.020  36.480  1.00  0.00           H
ATOM   3807  CZ  ARG A 302      41.880  44.460  37.760  1.00  0.00           C
ATOM   3808  NH1 ARG A 302      41.660  44.950  39.020  1.00  0.00           N
ATOM   3809 HH11 ARG A 302      42.030  44.370  39.740  1.00  0.00           H
ATOM   3810 HH12 ARG A 302      41.100  45.770  39.170  1.00  0.00           H
ATOM   3811  NH2 ARG A 302      41.290  45.170  36.760  1.00  0.00           N
ATOM   3812 HH21 ARG A 302      41.640  44.950  35.850  1.00  0.00           H
ATOM   3813 HH22 ARG A 302      40.830  46.030  36.960  1.00  0.00           H
ATOM   3814  C   ARG A 302      48.190  42.330  37.660  1.00  0.00           C
ATOM   3815  O   ARG A 302      47.870  41.510  36.800  1.00  0.00           O
ATOM   3816  N   ASP A 303      49.450  42.750  37.860  1.00  0.00           N
ATOM   3817  HN  ASP A 303      49.570  43.490  38.510  1.00  0.00           H
ATOM   3818  CA  ASP A 303      50.620  42.240  37.210  1.00  0.00           C
ATOM   3819  HA  ASP A 303      50.520  41.390  36.560  1.00  0.00           H
ATOM   3820  CB  ASP A 303      51.380  43.400  36.550  1.00  0.00           C
ATOM   3821  HB1 ASP A 303      52.400  43.130  36.170  1.00  0.00           H
ATOM   3822  HB2 ASP A 303      51.490  44.190  37.320  1.00  0.00           H
ATOM   3823  CG  ASP A 303      50.680  44.200  35.460  1.00  0.00           C
ATOM   3824  OD1 ASP A 303      49.520  43.870  35.080  1.00  0.00           O
ATOM   3825  OD2 ASP A 303      51.350  45.110  34.920  1.00  0.00           O
ATOM   3826  C   ASP A 303      51.480  41.860  38.360  1.00  0.00           C
ATOM   3827  O   ASP A 303      51.710  42.690  39.240  1.00  0.00           O
ATOM   3828  N   ARG A 304      52.060  40.640  38.310  1.00  0.00           N
ATOM   3829  HN  ARG A 304      51.670  39.970  37.680  1.00  0.00           H
ATOM   3830  CA  ARG A 304      53.080  40.160  39.190  1.00  0.00           C
ATOM   3831  HA  ARG A 304      52.610  40.110  40.160  1.00  0.00           H
ATOM   3832  CB  ARG A 304      53.510  38.720  38.900  1.00  0.00           C
ATOM   3833  HB1 ARG A 304      54.020  38.600  37.920  1.00  0.00           H
ATOM   3834  HB2 ARG A 304      52.470  38.320  38.820  1.00  0.00           H
ATOM   3835  CG  ARG A 304      54.310  38.000  39.980  1.00  0.00           C
ATOM   3836  HG1 ARG A 304      54.110  36.910  39.930  1.00  0.00           H
ATOM   3837  HG2 ARG A 304      54.100  38.400  41.000  1.00  0.00           H
ATOM   3838  CD  ARG A 304      55.830  38.110  39.820  1.00  0.00           C
ATOM   3839  HD1 ARG A 304      56.450  37.820  40.700  1.00  0.00           H
ATOM   3840  HD2 ARG A 304      56.030  39.190  39.650  1.00  0.00           H
ATOM   3841  NE  ARG A 304      56.160  37.210  38.690  1.00  0.00           N
ATOM   3842  HE  ARG A 304      55.390  36.680  38.310  1.00  0.00           H
ATOM   3843  CZ  ARG A 304      57.410  37.070  38.170  1.00  0.00           C
ATOM   3844  NH1 ARG A 304      58.400  37.930  38.550  1.00  0.00           N
ATOM   3845 HH11 ARG A 304      58.370  38.560  39.330  1.00  0.00           H
ATOM   3846 HH12 ARG A 304      59.300  37.720  38.170  1.00  0.00           H
ATOM   3847  NH2 ARG A 304      57.860  36.180  37.230  1.00  0.00           N
ATOM   3848 HH21 ARG A 304      58.740  36.470  36.860  1.00  0.00           H
ATOM   3849 HH22 ARG A 304      57.070  35.770  36.780  1.00  0.00           H
ATOM   3850  C   ARG A 304      54.220  41.090  39.440  1.00  0.00           C
ATOM   3851  O   ARG A 304      54.590  41.220  40.600  1.00  0.00           O
ATOM   3852  N   ASN A 305      54.920  41.670  38.440  1.00  0.00           N
ATOM   3853  HN  ASN A 305      54.750  41.440  37.490  1.00  0.00           H
ATOM   3854  CA  ASN A 305      55.960  42.610  38.720  1.00  0.00           C
ATOM   3855  HA  ASN A 305      56.660  42.200  39.440  1.00  0.00           H
ATOM   3856  CB  ASN A 305      56.890  43.020  37.570  1.00  0.00           C
ATOM   3857  HB1 ASN A 305      57.450  42.100  37.290  1.00  0.00           H
ATOM   3858  HB2 ASN A 305      57.700  43.690  37.960  1.00  0.00           H
ATOM   3859  CG  ASN A 305      56.160  43.590  36.370  1.00  0.00           C
ATOM   3860  OD1 ASN A 305      54.940  43.700  36.300  1.00  0.00           O
ATOM   3861  ND2 ASN A 305      56.930  44.200  35.430  1.00  0.00           N
ATOM   3862 HD21 ASN A 305      57.920  44.160  35.510  1.00  0.00           H
ATOM   3863 HD22 ASN A 305      56.550  44.820  34.740  1.00  0.00           H
ATOM   3864  C   ASN A 305      55.570  43.800  39.520  1.00  0.00           C
ATOM   3865  O   ASN A 305      56.150  44.140  40.550  1.00  0.00           O
ATOM   3866  N   ARG A 306      54.510  44.510  39.070  1.00  0.00           N
ATOM   3867  HN  ARG A 306      54.050  44.270  38.220  1.00  0.00           H
ATOM   3868  CA  ARG A 306      54.020  45.660  39.760  1.00  0.00           C
ATOM   3869  HA  ARG A 306      54.900  46.290  39.750  1.00  0.00           H
ATOM   3870  CB  ARG A 306      53.040  46.580  39.010  1.00  0.00           C
ATOM   3871  HB1 ARG A 306      52.690  47.440  39.610  1.00  0.00           H
ATOM   3872  HB2 ARG A 306      52.080  46.110  38.700  1.00  0.00           H
ATOM   3873  CG  ARG A 306      53.800  47.260  37.860  1.00  0.00           C
ATOM   3874  HG1 ARG A 306      54.800  46.790  37.820  1.00  0.00           H
ATOM   3875  HG2 ARG A 306      54.000  48.330  38.060  1.00  0.00           H
ATOM   3876  CD  ARG A 306      53.060  47.120  36.530  1.00  0.00           C
ATOM   3877  HD1 ARG A 306      52.070  47.630  36.610  1.00  0.00           H
ATOM   3878  HD2 ARG A 306      52.880  46.050  36.280  1.00  0.00           H
ATOM   3879  NE  ARG A 306      53.790  47.820  35.440  1.00  0.00           N
ATOM   3880  HE  ARG A 306      54.600  48.380  35.630  1.00  0.00           H
ATOM   3881  CZ  ARG A 306      53.280  48.000  34.180  1.00  0.00           C
ATOM   3882  NH1 ARG A 306      52.140  47.400  33.730  1.00  0.00           N
ATOM   3883 HH11 ARG A 306      51.840  46.650  34.310  1.00  0.00           H
ATOM   3884 HH12 ARG A 306      51.720  47.610  32.850  1.00  0.00           H
ATOM   3885  NH2 ARG A 306      53.920  48.790  33.270  1.00  0.00           N
ATOM   3886 HH21 ARG A 306      54.890  48.940  33.450  1.00  0.00           H
ATOM   3887 HH22 ARG A 306      53.700  48.680  32.300  1.00  0.00           H
ATOM   3888  C   ARG A 306      53.430  45.320  41.090  1.00  0.00           C
ATOM   3889  O   ARG A 306      53.590  46.080  42.040  1.00  0.00           O
ATOM   3890  N   LEU A 307      52.700  44.220  41.310  1.00  0.00           N
ATOM   3891  HN  LEU A 307      52.390  43.610  40.580  1.00  0.00           H
ATOM   3892  CA  LEU A 307      52.310  43.720  42.590  1.00  0.00           C
ATOM   3893  HA  LEU A 307      51.670  44.470  43.040  1.00  0.00           H
ATOM   3894  CB  LEU A 307      51.440  42.460  42.370  1.00  0.00           C
ATOM   3895  HB1 LEU A 307      52.050  41.740  41.790  1.00  0.00           H
ATOM   3896  HB2 LEU A 307      50.580  42.700  41.720  1.00  0.00           H
ATOM   3897  CG  LEU A 307      50.990  41.730  43.640  1.00  0.00           C
ATOM   3898  HG  LEU A 307      51.910  41.410  44.180  1.00  0.00           H
ATOM   3899  CD1 LEU A 307      50.110  42.740  44.410  1.00  0.00           C
ATOM   3900 HD11 LEU A 307      50.470  43.730  44.730  1.00  0.00           H
ATOM   3901 HD12 LEU A 307      49.710  42.330  45.360  1.00  0.00           H
ATOM   3902 HD13 LEU A 307      49.120  42.850  43.920  1.00  0.00           H
ATOM   3903  CD2 LEU A 307      50.090  40.520  43.350  1.00  0.00           C
ATOM   3904 HD21 LEU A 307      49.190  40.800  42.760  1.00  0.00           H
ATOM   3905 HD22 LEU A 307      49.880  40.090  44.350  1.00  0.00           H
ATOM   3906 HD23 LEU A 307      50.630  39.770  42.740  1.00  0.00           H
ATOM   3907  C   LEU A 307      53.410  43.420  43.550  1.00  0.00           C
ATOM   3908  O   LEU A 307      53.310  43.780  44.730  1.00  0.00           O
ATOM   3909  N   VAL A 308      54.520  42.860  43.060  1.00  0.00           N
ATOM   3910  HN  VAL A 308      54.500  42.380  42.180  1.00  0.00           H
ATOM   3911  CA  VAL A 308      55.660  42.630  43.900  1.00  0.00           C
ATOM   3912  HA  VAL A 308      55.340  42.270  44.870  1.00  0.00           H
ATOM   3913  CB  VAL A 308      56.500  41.600  43.210  1.00  0.00           C
ATOM   3914  HB  VAL A 308      56.480  41.920  42.150  1.00  0.00           H
ATOM   3915  CG1 VAL A 308      57.900  41.520  43.850  1.00  0.00           C
ATOM   3916 HG11 VAL A 308      57.890  41.420  44.960  1.00  0.00           H
ATOM   3917 HG12 VAL A 308      58.460  42.410  43.500  1.00  0.00           H
ATOM   3918 HG13 VAL A 308      58.460  40.670  43.400  1.00  0.00           H
ATOM   3919  CG2 VAL A 308      55.770  40.250  43.350  1.00  0.00           C
ATOM   3920 HG21 VAL A 308      55.570  39.820  44.360  1.00  0.00           H
ATOM   3921 HG22 VAL A 308      56.290  39.500  42.720  1.00  0.00           H
ATOM   3922 HG23 VAL A 308      54.760  40.350  42.910  1.00  0.00           H
ATOM   3923  C   VAL A 308      56.410  43.860  44.270  1.00  0.00           C
ATOM   3924  O   VAL A 308      56.900  43.990  45.390  1.00  0.00           O
ATOM   3925  N   THR A 309      56.460  44.790  43.290  1.00  0.00           N
ATOM   3926  HN  THR A 309      55.830  44.640  42.530  1.00  0.00           H
ATOM   3927  CA  THR A 309      56.990  46.090  43.570  1.00  0.00           C
ATOM   3928  HA  THR A 309      57.950  45.910  44.020  1.00  0.00           H
ATOM   3929  CB  THR A 309      57.430  46.890  42.380  1.00  0.00           C
ATOM   3930  HB  THR A 309      56.490  47.110  41.840  1.00  0.00           H
ATOM   3931  OG1 THR A 309      58.270  46.140  41.520  1.00  0.00           O
ATOM   3932  HG1 THR A 309      57.700  45.390  41.320  1.00  0.00           H
ATOM   3933  CG2 THR A 309      58.170  48.210  42.700  1.00  0.00           C
ATOM   3934 HG21 THR A 309      59.140  47.860  43.120  1.00  0.00           H
ATOM   3935 HG22 THR A 309      57.630  48.780  43.490  1.00  0.00           H
ATOM   3936 HG23 THR A 309      58.300  48.820  41.790  1.00  0.00           H
ATOM   3937  C   THR A 309      56.280  46.920  44.580  1.00  0.00           C
ATOM   3938  O   THR A 309      56.860  47.470  45.510  1.00  0.00           O
ATOM   3939  N   PHE A 310      54.930  46.920  44.530  1.00  0.00           N
ATOM   3940  HN  PHE A 310      54.460  46.380  43.840  1.00  0.00           H
ATOM   3941  CA  PHE A 310      54.130  47.680  45.440  1.00  0.00           C
ATOM   3942  HA  PHE A 310      54.540  48.670  45.440  1.00  0.00           H
ATOM   3943  CB  PHE A 310      52.670  47.950  45.010  1.00  0.00           C
ATOM   3944  HB1 PHE A 310      52.070  48.390  45.830  1.00  0.00           H
ATOM   3945  HB2 PHE A 310      52.160  46.990  44.780  1.00  0.00           H
ATOM   3946  CG  PHE A 310      52.460  48.800  43.800  1.00  0.00           C
ATOM   3947  CD1 PHE A 310      53.240  49.890  43.510  1.00  0.00           C
ATOM   3948  HD1 PHE A 310      53.940  50.290  44.230  1.00  0.00           H
ATOM   3949  CE1 PHE A 310      53.210  50.530  42.290  1.00  0.00           C
ATOM   3950  HE1 PHE A 310      53.840  51.400  42.170  1.00  0.00           H
ATOM   3951  CZ  PHE A 310      52.260  50.240  41.340  1.00  0.00           C
ATOM   3952  HZ  PHE A 310      52.400  50.740  40.390  1.00  0.00           H
ATOM   3953  CD2 PHE A 310      51.590  48.420  42.810  1.00  0.00           C
ATOM   3954  HD2 PHE A 310      50.960  47.550  42.940  1.00  0.00           H
ATOM   3955  CE2 PHE A 310      51.510  49.130  41.640  1.00  0.00           C
ATOM   3956  HE2 PHE A 310      50.810  48.810  40.880  1.00  0.00           H
ATOM   3957  C   PHE A 310      54.260  47.210  46.850  1.00  0.00           C
ATOM   3958  O   PHE A 310      54.430  48.020  47.760  1.00  0.00           O
ATOM   3959  N   SER A 311      54.160  45.880  46.980  1.00  0.00           N
ATOM   3960  HN  SER A 311      53.840  45.340  46.210  1.00  0.00           H
ATOM   3961  CA  SER A 311      54.280  45.310  48.290  1.00  0.00           C
ATOM   3962  HA  SER A 311      53.580  45.730  48.990  1.00  0.00           H
ATOM   3963  CB  SER A 311      54.100  43.800  48.080  1.00  0.00           C
ATOM   3964  HB1 SER A 311      54.260  43.180  48.990  1.00  0.00           H
ATOM   3965  HB2 SER A 311      54.800  43.460  47.280  1.00  0.00           H
ATOM   3966  OG  SER A 311      52.750  43.600  47.670  1.00  0.00           O
ATOM   3967  HG1 SER A 311      52.740  43.540  46.710  1.00  0.00           H
ATOM   3968  C   SER A 311      55.620  45.480  48.920  1.00  0.00           C
ATOM   3969  O   SER A 311      55.790  45.510  50.130  1.00  0.00           O
ATOM   3970  N   ALA A 312      56.670  45.470  48.060  1.00  0.00           N
ATOM   3971  HN  ALA A 312      56.530  45.230  47.110  1.00  0.00           H
ATOM   3972  CA  ALA A 312      58.060  45.610  48.360  1.00  0.00           C
ATOM   3973  HA  ALA A 312      58.250  44.850  49.100  1.00  0.00           H
ATOM   3974  CB  ALA A 312      58.930  45.350  47.120  1.00  0.00           C
ATOM   3975  HB1 ALA A 312      58.750  44.300  46.800  1.00  0.00           H
ATOM   3976  HB2 ALA A 312      59.990  45.270  47.430  1.00  0.00           H
ATOM   3977  HB3 ALA A 312      58.680  46.020  46.280  1.00  0.00           H
ATOM   3978  C   ALA A 312      58.390  46.910  49.030  1.00  0.00           C
ATOM   3979  O   ALA A 312      59.020  47.050  50.070  1.00  0.00           O
ATOM   3980  N   ILE A 313      57.850  47.980  48.430  1.00  0.00           N
ATOM   3981  HN  ILE A 313      57.370  47.790  47.580  1.00  0.00           H
ATOM   3982  CA  ILE A 313      58.020  49.290  48.990  1.00  0.00           C
ATOM   3983  HA  ILE A 313      59.050  49.220  49.300  1.00  0.00           H
ATOM   3984  CB  ILE A 313      57.950  50.400  47.970  1.00  0.00           C
ATOM   3985  HB  ILE A 313      58.030  51.370  48.500  1.00  0.00           H
ATOM   3986  CG2 ILE A 313      59.130  50.200  47.010  1.00  0.00           C
ATOM   3987 HG21 ILE A 313      58.780  49.340  46.400  1.00  0.00           H
ATOM   3988 HG22 ILE A 313      60.030  49.780  47.510  1.00  0.00           H
ATOM   3989 HG23 ILE A 313      59.300  51.070  46.330  1.00  0.00           H
ATOM   3990  CG1 ILE A 313      56.610  50.410  47.230  1.00  0.00           C
ATOM   3991 HG11 ILE A 313      55.780  50.300  47.960  1.00  0.00           H
ATOM   3992 HG12 ILE A 313      56.400  49.470  46.660  1.00  0.00           H
ATOM   3993  CD  ILE A 313      56.440  51.570  46.260  1.00  0.00           C
ATOM   3994  HD1 ILE A 313      57.010  51.290  45.350  1.00  0.00           H
ATOM   3995  HD2 ILE A 313      56.810  52.570  46.550  1.00  0.00           H
ATOM   3996  HD3 ILE A 313      55.350  51.640  46.020  1.00  0.00           H
ATOM   3997  C   ILE A 313      57.190  49.580  50.190  1.00  0.00           C
ATOM   3998  O   ILE A 313      57.700  50.280  51.070  1.00  0.00           O
ATOM   3999  N   LEU A 314      55.960  49.050  50.300  1.00  0.00           N
ATOM   4000  HN  LEU A 314      55.590  48.540  49.530  1.00  0.00           H
ATOM   4001  CA  LEU A 314      55.120  49.030  51.460  1.00  0.00           C
ATOM   4002  HA  LEU A 314      55.020  50.080  51.710  1.00  0.00           H
ATOM   4003  CB  LEU A 314      53.850  48.210  51.210  1.00  0.00           C
ATOM   4004  HB1 LEU A 314      54.130  47.140  51.030  1.00  0.00           H
ATOM   4005  HB2 LEU A 314      53.340  48.550  50.280  1.00  0.00           H
ATOM   4006  CG  LEU A 314      52.820  48.060  52.340  1.00  0.00           C
ATOM   4007  HG  LEU A 314      53.310  47.460  53.140  1.00  0.00           H
ATOM   4008  CD1 LEU A 314      52.280  49.350  52.980  1.00  0.00           C
ATOM   4009 HD11 LEU A 314      51.860  50.140  52.330  1.00  0.00           H
ATOM   4010 HD12 LEU A 314      53.130  49.820  53.530  1.00  0.00           H
ATOM   4011 HD13 LEU A 314      51.560  49.120  53.800  1.00  0.00           H
ATOM   4012  CD2 LEU A 314      51.610  47.350  51.710  1.00  0.00           C
ATOM   4013 HD21 LEU A 314      51.880  46.580  50.960  1.00  0.00           H
ATOM   4014 HD22 LEU A 314      50.940  48.050  51.170  1.00  0.00           H
ATOM   4015 HD23 LEU A 314      51.080  46.780  52.510  1.00  0.00           H
ATOM   4016  C   LEU A 314      55.850  48.430  52.610  1.00  0.00           C
ATOM   4017  O   LEU A 314      55.920  49.060  53.670  1.00  0.00           O
ATOM   4018  N   LEU A 315      56.430  47.220  52.520  1.00  0.00           N
ATOM   4019  HN  LEU A 315      56.430  46.710  51.660  1.00  0.00           H
ATOM   4020  CA  LEU A 315      57.090  46.540  53.590  1.00  0.00           C
ATOM   4021  HA  LEU A 315      56.440  46.500  54.440  1.00  0.00           H
ATOM   4022  CB  LEU A 315      57.460  45.150  53.030  1.00  0.00           C
ATOM   4023  HB1 LEU A 315      58.050  45.400  52.120  1.00  0.00           H
ATOM   4024  HB2 LEU A 315      56.530  44.630  52.710  1.00  0.00           H
ATOM   4025  CG  LEU A 315      58.220  44.260  54.020  1.00  0.00           C
ATOM   4026  HG  LEU A 315      59.200  44.700  54.310  1.00  0.00           H
ATOM   4027  CD1 LEU A 315      57.470  44.050  55.350  1.00  0.00           C
ATOM   4028 HD11 LEU A 315      56.460  43.610  55.150  1.00  0.00           H
ATOM   4029 HD12 LEU A 315      57.210  44.990  55.880  1.00  0.00           H
ATOM   4030 HD13 LEU A 315      58.110  43.430  56.000  1.00  0.00           H
ATOM   4031  CD2 LEU A 315      58.620  42.910  53.400  1.00  0.00           C
ATOM   4032 HD21 LEU A 315      59.370  42.430  54.070  1.00  0.00           H
ATOM   4033 HD22 LEU A 315      58.980  43.170  52.390  1.00  0.00           H
ATOM   4034 HD23 LEU A 315      57.710  42.280  53.300  1.00  0.00           H
ATOM   4035  C   LEU A 315      58.300  47.310  53.980  1.00  0.00           C
ATOM   4036  O   LEU A 315      58.480  47.710  55.130  1.00  0.00           O
ATOM   4037  N   ALA A 316      59.090  47.700  52.960  1.00  0.00           N
ATOM   4038  HN  ALA A 316      58.860  47.420  52.030  1.00  0.00           H
ATOM   4039  CA  ALA A 316      60.380  48.320  53.050  1.00  0.00           C
ATOM   4040  HA  ALA A 316      60.880  47.680  53.760  1.00  0.00           H
ATOM   4041  CB  ALA A 316      61.160  48.090  51.740  1.00  0.00           C
ATOM   4042  HB1 ALA A 316      60.900  48.930  51.060  1.00  0.00           H
ATOM   4043  HB2 ALA A 316      60.920  47.090  51.310  1.00  0.00           H
ATOM   4044  HB3 ALA A 316      62.230  48.210  51.990  1.00  0.00           H
ATOM   4045  C   ALA A 316      60.390  49.690  53.620  1.00  0.00           C
ATOM   4046  O   ALA A 316      61.300  49.990  54.400  1.00  0.00           O
ATOM   4047  N   GLY A 317      59.460  50.630  53.390  1.00  0.00           N
ATOM   4048  HN  GLY A 317      58.760  50.410  52.720  1.00  0.00           H
ATOM   4049  CA  GLY A 317      59.370  51.870  54.100  1.00  0.00           C
ATOM   4050  HA1 GLY A 317      58.560  52.340  53.560  1.00  0.00           H
ATOM   4051  HA2 GLY A 317      60.290  52.440  54.120  1.00  0.00           H
ATOM   4052  C   GLY A 317      58.920  51.740  55.510  1.00  0.00           C
ATOM   4053  O   GLY A 317      59.180  52.540  56.410  1.00  0.00           O
ATOM   4054  N   GLY A 318      58.160  50.650  55.740  1.00  0.00           N
ATOM   4055  HN  GLY A 318      57.790  50.110  54.990  1.00  0.00           H
ATOM   4056  CA  GLY A 318      57.790  50.200  57.050  1.00  0.00           C
ATOM   4057  HA1 GLY A 318      57.240  49.280  56.930  1.00  0.00           H
ATOM   4058  HA2 GLY A 318      57.130  50.930  57.500  1.00  0.00           H
ATOM   4059  C   GLY A 318      58.960  49.780  57.870  1.00  0.00           C
ATOM   4060  O   GLY A 318      59.050  50.120  59.040  1.00  0.00           O
ATOM   4061  N   VAL A 319      59.930  49.040  57.310  1.00  0.00           N
ATOM   4062  HN  VAL A 319      59.870  48.820  56.340  1.00  0.00           H
ATOM   4063  CA  VAL A 319      61.170  48.640  57.910  1.00  0.00           C
ATOM   4064  HA  VAL A 319      60.950  48.100  58.820  1.00  0.00           H
ATOM   4065  CB  VAL A 319      61.950  47.670  57.070  1.00  0.00           C
ATOM   4066  HB  VAL A 319      62.150  48.190  56.110  1.00  0.00           H
ATOM   4067  CG1 VAL A 319      63.250  47.220  57.750  1.00  0.00           C
ATOM   4068 HG11 VAL A 319      63.900  46.610  57.080  1.00  0.00           H
ATOM   4069 HG12 VAL A 319      63.000  46.600  58.640  1.00  0.00           H
ATOM   4070 HG13 VAL A 319      63.940  48.000  58.140  1.00  0.00           H
ATOM   4071  CG2 VAL A 319      61.050  46.430  56.960  1.00  0.00           C
ATOM   4072 HG21 VAL A 319      60.890  45.790  57.850  1.00  0.00           H
ATOM   4073 HG22 VAL A 319      61.500  45.700  56.250  1.00  0.00           H
ATOM   4074 HG23 VAL A 319      60.070  46.650  56.480  1.00  0.00           H
ATOM   4075  C   VAL A 319      62.040  49.820  58.180  1.00  0.00           C
ATOM   4076  O   VAL A 319      62.570  49.980  59.270  1.00  0.00           O
ATOM   4077  N   MET A 320      62.180  50.780  57.240  1.00  0.00           N
ATOM   4078  HN  MET A 320      61.950  50.510  56.300  1.00  0.00           H
ATOM   4079  CA  MET A 320      62.960  51.960  57.420  1.00  0.00           C
ATOM   4080  HA  MET A 320      63.960  51.630  57.630  1.00  0.00           H
ATOM   4081  CB  MET A 320      62.900  52.850  56.170  1.00  0.00           C
ATOM   4082  HB1 MET A 320      63.290  53.880  56.320  1.00  0.00           H
ATOM   4083  HB2 MET A 320      61.870  53.080  55.820  1.00  0.00           H
ATOM   4084  CG  MET A 320      63.740  52.330  55.000  1.00  0.00           C
ATOM   4085  HG1 MET A 320      63.530  53.090  54.220  1.00  0.00           H
ATOM   4086  HG2 MET A 320      63.390  51.420  54.480  1.00  0.00           H
ATOM   4087  SD  MET A 320      65.540  52.200  55.260  1.00  0.00           S
ATOM   4088  CE  MET A 320      65.530  50.410  55.540  1.00  0.00           C
ATOM   4089  HE1 MET A 320      65.190  49.790  54.690  1.00  0.00           H
ATOM   4090  HE2 MET A 320      65.020  50.100  56.480  1.00  0.00           H
ATOM   4091  HE3 MET A 320      66.570  50.020  55.600  1.00  0.00           H
ATOM   4092  C   MET A 320      62.440  52.750  58.570  1.00  0.00           C
ATOM   4093  O   MET A 320      63.210  53.250  59.400  1.00  0.00           O
ATOM   4094  N   PHE A 321      61.120  53.010  58.660  1.00  0.00           N
ATOM   4095  HN  PHE A 321      60.560  52.750  57.880  1.00  0.00           H
ATOM   4096  CA  PHE A 321      60.440  53.690  59.720  1.00  0.00           C
ATOM   4097  HA  PHE A 321      60.920  54.650  59.840  1.00  0.00           H
ATOM   4098  CB  PHE A 321      58.970  53.860  59.280  1.00  0.00           C
ATOM   4099  HB1 PHE A 321      58.400  52.940  59.060  1.00  0.00           H
ATOM   4100  HB2 PHE A 321      59.030  54.410  58.320  1.00  0.00           H
ATOM   4101  CG  PHE A 321      58.160  54.570  60.320  1.00  0.00           C
ATOM   4102  CD1 PHE A 321      58.170  55.940  60.210  1.00  0.00           C
ATOM   4103  HD1 PHE A 321      58.770  56.460  59.480  1.00  0.00           H
ATOM   4104  CE1 PHE A 321      57.470  56.660  61.150  1.00  0.00           C
ATOM   4105  HE1 PHE A 321      57.540  57.740  61.090  1.00  0.00           H
ATOM   4106  CZ  PHE A 321      56.770  56.010  62.140  1.00  0.00           C
ATOM   4107  HZ  PHE A 321      56.200  56.610  62.840  1.00  0.00           H
ATOM   4108  CD2 PHE A 321      57.470  53.940  61.330  1.00  0.00           C
ATOM   4109  HD2 PHE A 321      57.500  52.870  61.490  1.00  0.00           H
ATOM   4110  CE2 PHE A 321      56.670  54.640  62.190  1.00  0.00           C
ATOM   4111  HE2 PHE A 321      56.070  54.130  62.930  1.00  0.00           H
ATOM   4112  C   PHE A 321      60.630  52.920  60.980  1.00  0.00           C
ATOM   4113  O   PHE A 321      61.200  53.590  61.840  1.00  0.00           O
ATOM   4114  N   SER A 322      60.390  51.600  61.130  1.00  0.00           N
ATOM   4115  HN  SER A 322      60.020  51.140  60.330  1.00  0.00           H
ATOM   4116  CA  SER A 322      60.630  50.890  62.350  1.00  0.00           C
ATOM   4117  HA  SER A 322      60.130  51.430  63.140  1.00  0.00           H
ATOM   4118  CB  SER A 322      60.040  49.470  62.390  1.00  0.00           C
ATOM   4119  HB1 SER A 322      58.960  49.450  62.100  1.00  0.00           H
ATOM   4120  HB2 SER A 322      60.090  48.980  63.380  1.00  0.00           H
ATOM   4121  OG  SER A 322      60.710  48.600  61.500  1.00  0.00           O
ATOM   4122  HG1 SER A 322      60.660  49.070  60.660  1.00  0.00           H
ATOM   4123  C   SER A 322      62.040  50.910  62.850  1.00  0.00           C
ATOM   4124  O   SER A 322      62.400  51.140  64.000  1.00  0.00           O
ATOM   4125  N   LEU A 323      62.990  50.750  61.910  1.00  0.00           N
ATOM   4126  HN  LEU A 323      62.640  50.560  60.990  1.00  0.00           H
ATOM   4127  CA  LEU A 323      64.380  50.990  62.130  1.00  0.00           C
ATOM   4128  HA  LEU A 323      64.700  50.300  62.890  1.00  0.00           H
ATOM   4129  CB  LEU A 323      65.220  50.790  60.850  1.00  0.00           C
ATOM   4130  HB1 LEU A 323      64.900  51.310  59.930  1.00  0.00           H
ATOM   4131  HB2 LEU A 323      65.090  49.730  60.510  1.00  0.00           H
ATOM   4132  CG  LEU A 323      66.750  50.900  60.910  1.00  0.00           C
ATOM   4133  HG  LEU A 323      67.020  51.890  61.340  1.00  0.00           H
ATOM   4134  CD1 LEU A 323      67.360  49.800  61.790  1.00  0.00           C
ATOM   4135 HD11 LEU A 323      67.170  49.980  62.870  1.00  0.00           H
ATOM   4136 HD12 LEU A 323      68.460  49.770  61.660  1.00  0.00           H
ATOM   4137 HD13 LEU A 323      66.920  48.790  61.630  1.00  0.00           H
ATOM   4138  CD2 LEU A 323      67.330  50.720  59.500  1.00  0.00           C
ATOM   4139 HD21 LEU A 323      68.440  50.740  59.520  1.00  0.00           H
ATOM   4140 HD22 LEU A 323      66.940  51.520  58.840  1.00  0.00           H
ATOM   4141 HD23 LEU A 323      67.150  49.700  59.110  1.00  0.00           H
ATOM   4142  C   LEU A 323      64.780  52.330  62.650  1.00  0.00           C
ATOM   4143  O   LEU A 323      65.520  52.390  63.630  1.00  0.00           O
ATOM   4144  N   THR A 324      64.290  53.390  61.990  1.00  0.00           N
ATOM   4145  HN  THR A 324      63.660  53.230  61.230  1.00  0.00           H
ATOM   4146  CA  THR A 324      64.660  54.740  62.300  1.00  0.00           C
ATOM   4147  HA  THR A 324      65.740  54.750  62.270  1.00  0.00           H
ATOM   4148  CB  THR A 324      64.260  55.750  61.270  1.00  0.00           C
ATOM   4149  HB  THR A 324      64.300  56.800  61.630  1.00  0.00           H
ATOM   4150  OG1 THR A 324      63.010  55.430  60.680  1.00  0.00           O
ATOM   4151  HG1 THR A 324      63.050  54.630  60.150  1.00  0.00           H
ATOM   4152  CG2 THR A 324      65.290  55.710  60.140  1.00  0.00           C
ATOM   4153 HG21 THR A 324      65.020  56.510  59.410  1.00  0.00           H
ATOM   4154 HG22 THR A 324      65.370  54.710  59.650  1.00  0.00           H
ATOM   4155 HG23 THR A 324      66.280  55.960  60.570  1.00  0.00           H
ATOM   4156  C   THR A 324      64.180  55.160  63.650  1.00  0.00           C
ATOM   4157  O   THR A 324      64.940  55.640  64.490  1.00  0.00           O
ATOM   4158  N   VAL A 325      62.950  54.790  64.050  1.00  0.00           N
ATOM   4159  HN  VAL A 325      62.220  54.460  63.460  1.00  0.00           H
ATOM   4160  CA  VAL A 325      62.430  54.860  65.380  1.00  0.00           C
ATOM   4161  HA  VAL A 325      62.560  55.890  65.680  1.00  0.00           H
ATOM   4162  CB  VAL A 325      60.950  54.660  65.440  1.00  0.00           C
ATOM   4163  HB  VAL A 325      60.750  53.680  64.960  1.00  0.00           H
ATOM   4164  CG1 VAL A 325      60.340  54.670  66.860  1.00  0.00           C
ATOM   4165 HG11 VAL A 325      60.520  55.570  67.480  1.00  0.00           H
ATOM   4166 HG12 VAL A 325      60.760  53.820  67.450  1.00  0.00           H
ATOM   4167 HG13 VAL A 325      59.240  54.550  66.800  1.00  0.00           H
ATOM   4168  CG2 VAL A 325      60.200  55.640  64.510  1.00  0.00           C
ATOM   4169 HG21 VAL A 325      60.550  55.630  63.450  1.00  0.00           H
ATOM   4170 HG22 VAL A 325      60.310  56.690  64.860  1.00  0.00           H
ATOM   4171 HG23 VAL A 325      59.130  55.360  64.530  1.00  0.00           H
ATOM   4172  C   VAL A 325      63.170  54.020  66.360  1.00  0.00           C
ATOM   4173  O   VAL A 325      63.530  54.390  67.480  1.00  0.00           O
ATOM   4174  N   CYS A 326      63.480  52.770  65.980  1.00  0.00           N
ATOM   4175  HN  CYS A 326      63.130  52.330  65.150  1.00  0.00           H
ATOM   4176  CA  CYS A 326      64.230  51.900  66.830  1.00  0.00           C
ATOM   4177  HA  CYS A 326      63.680  51.760  67.750  1.00  0.00           H
ATOM   4178  CB  CYS A 326      64.260  50.470  66.260  1.00  0.00           C
ATOM   4179  HB1 CYS A 326      64.640  50.500  65.220  1.00  0.00           H
ATOM   4180  HB2 CYS A 326      63.200  50.160  66.130  1.00  0.00           H
ATOM   4181  SG  CYS A 326      65.280  49.200  67.080  1.00  0.00           S
ATOM   4182  HG1 CYS A 326      66.010  50.120  67.690  1.00  0.00           H
ATOM   4183  C   CYS A 326      65.610  52.390  67.110  1.00  0.00           C
ATOM   4184  O   CYS A 326      66.040  52.340  68.260  1.00  0.00           O
ATOM   4185  N   ILE A 327      66.330  53.020  66.160  1.00  0.00           N
ATOM   4186  HN  ILE A 327      66.030  52.940  65.210  1.00  0.00           H
ATOM   4187  CA  ILE A 327      67.500  53.790  66.420  1.00  0.00           C
ATOM   4188  HA  ILE A 327      68.170  53.140  66.970  1.00  0.00           H
ATOM   4189  CB  ILE A 327      68.320  54.080  65.190  1.00  0.00           C
ATOM   4190  HB  ILE A 327      67.810  54.750  64.470  1.00  0.00           H
ATOM   4191  CG2 ILE A 327      69.590  54.830  65.650  1.00  0.00           C
ATOM   4192 HG21 ILE A 327      70.300  54.870  64.810  1.00  0.00           H
ATOM   4193 HG22 ILE A 327      70.090  54.330  66.510  1.00  0.00           H
ATOM   4194 HG23 ILE A 327      69.270  55.850  65.950  1.00  0.00           H
ATOM   4195  CG1 ILE A 327      68.730  52.760  64.530  1.00  0.00           C
ATOM   4196 HG11 ILE A 327      67.790  52.220  64.250  1.00  0.00           H
ATOM   4197 HG12 ILE A 327      69.450  52.120  65.090  1.00  0.00           H
ATOM   4198  CD  ILE A 327      69.470  53.080  63.240  1.00  0.00           C
ATOM   4199  HD1 ILE A 327      69.280  52.330  62.440  1.00  0.00           H
ATOM   4200  HD2 ILE A 327      70.570  53.110  63.430  1.00  0.00           H
ATOM   4201  HD3 ILE A 327      69.210  54.020  62.710  1.00  0.00           H
ATOM   4202  C   ILE A 327      67.350  55.040  67.220  1.00  0.00           C
ATOM   4203  O   ILE A 327      68.120  55.380  68.120  1.00  0.00           O
ATOM   4204  N   GLY A 328      66.230  55.770  67.070  1.00  0.00           N
ATOM   4205  HN  GLY A 328      65.600  55.440  66.370  1.00  0.00           H
ATOM   4206  CA  GLY A 328      65.860  56.980  67.720  1.00  0.00           C
ATOM   4207  HA1 GLY A 328      64.970  57.360  67.250  1.00  0.00           H
ATOM   4208  HA2 GLY A 328      66.740  57.600  67.590  1.00  0.00           H
ATOM   4209  C   GLY A 328      65.530  56.800  69.160  1.00  0.00           C
ATOM   4210  O   GLY A 328      65.960  57.530  70.060  1.00  0.00           O
ATOM   4211  N   LEU A 329      64.700  55.790  69.490  1.00  0.00           N
ATOM   4212  HN  LEU A 329      64.290  55.260  68.740  1.00  0.00           H
ATOM   4213  CA  LEU A 329      64.370  55.340  70.800  1.00  0.00           C
ATOM   4214  HA  LEU A 329      63.980  56.170  71.380  1.00  0.00           H
ATOM   4215  CB  LEU A 329      63.330  54.210  70.780  1.00  0.00           C
ATOM   4216  HB1 LEU A 329      63.340  53.600  71.710  1.00  0.00           H
ATOM   4217  HB2 LEU A 329      63.600  53.440  70.030  1.00  0.00           H
ATOM   4218  CG  LEU A 329      61.950  54.760  70.390  1.00  0.00           C
ATOM   4219  HG  LEU A 329      61.840  55.430  69.510  1.00  0.00           H
ATOM   4220  CD1 LEU A 329      60.900  53.670  70.150  1.00  0.00           C
ATOM   4221 HD11 LEU A 329      61.350  53.200  69.250  1.00  0.00           H
ATOM   4222 HD12 LEU A 329      59.920  54.070  69.810  1.00  0.00           H
ATOM   4223 HD13 LEU A 329      60.800  52.880  70.930  1.00  0.00           H
ATOM   4224  CD2 LEU A 329      61.470  55.600  71.590  1.00  0.00           C
ATOM   4225 HD21 LEU A 329      62.070  56.520  71.740  1.00  0.00           H
ATOM   4226 HD22 LEU A 329      61.490  55.020  72.530  1.00  0.00           H
ATOM   4227 HD23 LEU A 329      60.390  55.850  71.480  1.00  0.00           H
ATOM   4228  C   LEU A 329      65.580  55.050  71.610  1.00  0.00           C
ATOM   4229  O   LEU A 329      65.620  55.450  72.780  1.00  0.00           O
ATOM   4230  N   TYR A 330      66.540  54.300  71.050  1.00  0.00           N
ATOM   4231  HN  TYR A 330      66.530  54.050  70.090  1.00  0.00           H
ATOM   4232  CA  TYR A 330      67.690  53.850  71.780  1.00  0.00           C
ATOM   4233  HA  TYR A 330      67.320  53.440  72.710  1.00  0.00           H
ATOM   4234  CB  TYR A 330      68.340  52.690  71.000  1.00  0.00           C
ATOM   4235  HB1 TYR A 330      68.770  53.150  70.090  1.00  0.00           H
ATOM   4236  HB2 TYR A 330      67.530  51.980  70.760  1.00  0.00           H
ATOM   4237  CG  TYR A 330      69.280  52.060  71.970  1.00  0.00           C
ATOM   4238  CD1 TYR A 330      70.610  52.430  71.900  1.00  0.00           C
ATOM   4239  HD1 TYR A 330      70.950  53.170  71.190  1.00  0.00           H
ATOM   4240  CE1 TYR A 330      71.540  51.920  72.770  1.00  0.00           C
ATOM   4241  HE1 TYR A 330      72.550  52.330  72.780  1.00  0.00           H
ATOM   4242  CZ  TYR A 330      71.190  50.900  73.620  1.00  0.00           C
ATOM   4243  OH  TYR A 330      72.130  50.450  74.570  1.00  0.00           O
ATOM   4244  HH  TYR A 330      71.710  49.840  75.180  1.00  0.00           H
ATOM   4245  CD2 TYR A 330      68.920  51.110  72.900  1.00  0.00           C
ATOM   4246  HD2 TYR A 330      67.860  50.870  72.940  1.00  0.00           H
ATOM   4247  CE2 TYR A 330      69.860  50.570  73.740  1.00  0.00           C
ATOM   4248  HE2 TYR A 330      69.470  49.940  74.530  1.00  0.00           H
ATOM   4249  C   TYR A 330      68.610  54.990  72.070  1.00  0.00           C
ATOM   4250  O   TYR A 330      69.120  55.310  73.140  1.00  0.00           O
ATOM   4251  N   VAL A 331      68.940  55.760  71.020  1.00  0.00           N
ATOM   4252  HN  VAL A 331      68.500  55.450  70.180  1.00  0.00           H
ATOM   4253  CA  VAL A 331      69.800  56.900  71.130  1.00  0.00           C
ATOM   4254  HA  VAL A 331      70.680  56.530  71.640  1.00  0.00           H
ATOM   4255  CB  VAL A 331      70.170  57.350  69.750  1.00  0.00           C
ATOM   4256  HB  VAL A 331      69.240  57.410  69.140  1.00  0.00           H
ATOM   4257  CG1 VAL A 331      70.900  58.710  69.720  1.00  0.00           C
ATOM   4258 HG11 VAL A 331      71.120  58.910  68.650  1.00  0.00           H
ATOM   4259 HG12 VAL A 331      71.790  58.630  70.380  1.00  0.00           H
ATOM   4260 HG13 VAL A 331      70.220  59.540  70.010  1.00  0.00           H
ATOM   4261  CG2 VAL A 331      71.190  56.360  69.160  1.00  0.00           C
ATOM   4262 HG21 VAL A 331      71.560  56.650  68.160  1.00  0.00           H
ATOM   4263 HG22 VAL A 331      70.720  55.360  69.050  1.00  0.00           H
ATOM   4264 HG23 VAL A 331      72.100  56.290  69.800  1.00  0.00           H
ATOM   4265  C   VAL A 331      69.380  58.040  71.990  1.00  0.00           C
ATOM   4266  O   VAL A 331      70.160  58.580  72.770  1.00  0.00           O
ATOM   4267  N   GLN A 332      68.090  58.390  72.030  1.00  0.00           N
ATOM   4268  HN  GLN A 332      67.490  58.100  71.280  1.00  0.00           H
ATOM   4269  CA  GLN A 332      67.600  59.500  72.790  1.00  0.00           C
ATOM   4270  HA  GLN A 332      68.370  60.170  73.150  1.00  0.00           H
ATOM   4271  CB  GLN A 332      66.740  60.400  71.880  1.00  0.00           C
ATOM   4272  HB1 GLN A 332      66.480  61.370  72.360  1.00  0.00           H
ATOM   4273  HB2 GLN A 332      65.790  59.890  71.610  1.00  0.00           H
ATOM   4274  CG  GLN A 332      67.480  60.710  70.580  1.00  0.00           C
ATOM   4275  HG1 GLN A 332      67.750  59.760  70.070  1.00  0.00           H
ATOM   4276  HG2 GLN A 332      68.420  61.210  70.880  1.00  0.00           H
ATOM   4277  CD  GLN A 332      66.790  61.450  69.440  1.00  0.00           C
ATOM   4278  OE1 GLN A 332      67.000  61.260  68.250  1.00  0.00           O
ATOM   4279  NE2 GLN A 332      65.830  62.330  69.850  1.00  0.00           N
ATOM   4280 HE21 GLN A 332      65.610  62.440  70.820  1.00  0.00           H
ATOM   4281 HE22 GLN A 332      65.310  62.900  69.210  1.00  0.00           H
ATOM   4282  C   GLN A 332      66.990  59.210  74.110  1.00  0.00           C
ATOM   4283  O   GLN A 332      66.920  60.100  74.960  1.00  0.00           O
ATOM   4284  N   ASP A 333      66.570  57.980  74.470  1.00  0.00           N
ATOM   4285  HN  ASP A 333      66.490  57.250  73.800  1.00  0.00           H
ATOM   4286  CA  ASP A 333      66.270  57.570  75.800  1.00  0.00           C
ATOM   4287  HA  ASP A 333      66.170  58.430  76.440  1.00  0.00           H
ATOM   4288  CB  ASP A 333      64.930  56.840  76.010  1.00  0.00           C
ATOM   4289  HB1 ASP A 333      64.820  56.520  77.070  1.00  0.00           H
ATOM   4290  HB2 ASP A 333      64.940  56.090  75.190  1.00  0.00           H
ATOM   4291  CG  ASP A 333      63.690  57.660  75.690  1.00  0.00           C
ATOM   4292  OD1 ASP A 333      62.560  57.110  75.760  1.00  0.00           O
ATOM   4293  OD2 ASP A 333      63.820  58.890  75.470  1.00  0.00           O
ATOM   4294  C   ASP A 333      67.450  56.890  76.410  1.00  0.00           C
ATOM   4295  O   ASP A 333      68.060  57.390  77.350  1.00  0.00           O
ATOM   4296  N   ILE A 334      67.790  55.670  75.950  1.00  0.00           N
ATOM   4297  HN  ILE A 334      67.240  55.280  75.220  1.00  0.00           H
ATOM   4298  CA  ILE A 334      68.780  54.830  76.550  1.00  0.00           C
ATOM   4299  HA  ILE A 334      68.470  54.780  77.580  1.00  0.00           H
ATOM   4300  CB  ILE A 334      68.650  53.490  75.890  1.00  0.00           C
ATOM   4301  HB  ILE A 334      68.900  53.550  74.810  1.00  0.00           H
ATOM   4302  CG2 ILE A 334      69.650  52.440  76.410  1.00  0.00           C
ATOM   4303 HG21 ILE A 334      69.790  52.670  77.490  1.00  0.00           H
ATOM   4304 HG22 ILE A 334      70.570  52.440  75.790  1.00  0.00           H
ATOM   4305 HG23 ILE A 334      69.170  51.440  76.470  1.00  0.00           H
ATOM   4306  CG1 ILE A 334      67.220  52.930  75.960  1.00  0.00           C
ATOM   4307 HG11 ILE A 334      67.260  51.880  75.620  1.00  0.00           H
ATOM   4308 HG12 ILE A 334      66.630  53.310  75.100  1.00  0.00           H
ATOM   4309  CD  ILE A 334      66.430  53.180  77.250  1.00  0.00           C
ATOM   4310  HD1 ILE A 334      67.000  52.720  78.090  1.00  0.00           H
ATOM   4311  HD2 ILE A 334      65.350  52.910  77.230  1.00  0.00           H
ATOM   4312  HD3 ILE A 334      66.330  54.250  77.500  1.00  0.00           H
ATOM   4313  C   ILE A 334      70.200  55.290  76.630  1.00  0.00           C
ATOM   4314  O   ILE A 334      70.900  55.290  77.630  1.00  0.00           O
ATOM   4315  N   LEU A 335      70.730  55.900  75.550  1.00  0.00           N
ATOM   4316  HN  LEU A 335      70.120  55.930  74.760  1.00  0.00           H
ATOM   4317  CA  LEU A 335      72.020  56.510  75.620  1.00  0.00           C
ATOM   4318  HA  LEU A 335      72.660  55.970  76.310  1.00  0.00           H
ATOM   4319  CB  LEU A 335      72.790  56.670  74.300  1.00  0.00           C
ATOM   4320  HB1 LEU A 335      73.820  57.050  74.470  1.00  0.00           H
ATOM   4321  HB2 LEU A 335      72.280  57.310  73.550  1.00  0.00           H
ATOM   4322  CG  LEU A 335      72.920  55.350  73.520  1.00  0.00           C
ATOM   4323  HG  LEU A 335      71.930  55.020  73.150  1.00  0.00           H
ATOM   4324  CD1 LEU A 335      73.610  55.600  72.160  1.00  0.00           C
ATOM   4325 HD11 LEU A 335      73.060  56.450  71.700  1.00  0.00           H
ATOM   4326 HD12 LEU A 335      73.660  54.720  71.480  1.00  0.00           H
ATOM   4327 HD13 LEU A 335      74.680  55.680  72.430  1.00  0.00           H
ATOM   4328  CD2 LEU A 335      73.660  54.400  74.470  1.00  0.00           C
ATOM   4329 HD21 LEU A 335      74.520  54.920  74.960  1.00  0.00           H
ATOM   4330 HD22 LEU A 335      73.970  53.410  74.070  1.00  0.00           H
ATOM   4331 HD23 LEU A 335      72.870  54.130  75.200  1.00  0.00           H
ATOM   4332  C   LEU A 335      71.980  57.840  76.280  1.00  0.00           C
ATOM   4333  O   LEU A 335      72.940  58.350  76.850  1.00  0.00           O
ATOM   4334  N   GLY A 336      70.800  58.500  76.330  1.00  0.00           N
ATOM   4335  HN  GLY A 336      70.060  58.050  75.830  1.00  0.00           H
ATOM   4336  CA  GLY A 336      70.650  59.760  76.980  1.00  0.00           C
ATOM   4337  HA1 GLY A 336      71.040  59.610  77.980  1.00  0.00           H
ATOM   4338  HA2 GLY A 336      69.590  59.920  77.130  1.00  0.00           H
ATOM   4339  C   GLY A 336      71.240  60.940  76.300  1.00  0.00           C
ATOM   4340  O   GLY A 336      71.590  61.950  76.900  1.00  0.00           O
ATOM   4341  N   TYR A 337      71.300  60.840  74.960  1.00  0.00           N
ATOM   4342  HN  TYR A 337      70.990  59.950  74.620  1.00  0.00           H
ATOM   4343  CA  TYR A 337      71.750  61.910  74.120  1.00  0.00           C
ATOM   4344  HA  TYR A 337      72.490  62.530  74.590  1.00  0.00           H
ATOM   4345  CB  TYR A 337      72.490  61.430  72.860  1.00  0.00           C
ATOM   4346  HB1 TYR A 337      72.710  62.240  72.130  1.00  0.00           H
ATOM   4347  HB2 TYR A 337      71.760  60.710  72.440  1.00  0.00           H
ATOM   4348  CG  TYR A 337      73.710  60.600  73.030  1.00  0.00           C
ATOM   4349  CD1 TYR A 337      74.470  60.370  74.160  1.00  0.00           C
ATOM   4350  HD1 TYR A 337      74.020  60.710  75.080  1.00  0.00           H
ATOM   4351  CE1 TYR A 337      75.630  59.630  74.170  1.00  0.00           C
ATOM   4352  HE1 TYR A 337      76.220  59.390  75.040  1.00  0.00           H
ATOM   4353  CZ  TYR A 337      76.130  59.130  72.990  1.00  0.00           C
ATOM   4354  OH  TYR A 337      77.260  58.290  72.960  1.00  0.00           O
ATOM   4355  HH  TYR A 337      77.850  58.460  73.700  1.00  0.00           H
ATOM   4356  CD2 TYR A 337      74.210  60.050  71.870  1.00  0.00           C
ATOM   4357  HD2 TYR A 337      73.600  60.170  70.990  1.00  0.00           H
ATOM   4358  CE2 TYR A 337      75.370  59.310  71.860  1.00  0.00           C
ATOM   4359  HE2 TYR A 337      75.620  58.840  70.920  1.00  0.00           H
ATOM   4360  C   TYR A 337      70.710  62.860  73.620  1.00  0.00           C
ATOM   4361  O   TYR A 337      69.540  62.540  73.450  1.00  0.00           O
ATOM   4362  N   SER A 338      71.130  64.130  73.460  1.00  0.00           N
ATOM   4363  HN  SER A 338      72.070  64.440  73.540  1.00  0.00           H
ATOM   4364  CA  SER A 338      70.280  65.170  72.970  1.00  0.00           C
ATOM   4365  HA  SER A 338      69.330  65.020  73.460  1.00  0.00           H
ATOM   4366  CB  SER A 338      70.730  66.580  73.380  1.00  0.00           C
ATOM   4367  HB1 SER A 338      70.790  66.550  74.490  1.00  0.00           H
ATOM   4368  HB2 SER A 338      70.010  67.380  73.120  1.00  0.00           H
ATOM   4369  OG  SER A 338      71.980  66.930  72.810  1.00  0.00           O
ATOM   4370  HG1 SER A 338      72.600  66.390  73.300  1.00  0.00           H
ATOM   4371  C   SER A 338      70.190  65.100  71.480  1.00  0.00           C
ATOM   4372  O   SER A 338      71.010  64.510  70.780  1.00  0.00           O
ATOM   4373  N   ALA A 339      69.220  65.810  70.880  1.00  0.00           N
ATOM   4374  HN  ALA A 339      68.540  66.270  71.440  1.00  0.00           H
ATOM   4375  CA  ALA A 339      68.920  65.810  69.480  1.00  0.00           C
ATOM   4376  HA  ALA A 339      69.000  64.800  69.120  1.00  0.00           H
ATOM   4377  CB  ALA A 339      67.550  66.460  69.220  1.00  0.00           C
ATOM   4378  HB1 ALA A 339      67.160  66.350  68.190  1.00  0.00           H
ATOM   4379  HB2 ALA A 339      67.660  67.520  69.530  1.00  0.00           H
ATOM   4380  HB3 ALA A 339      66.760  66.030  69.880  1.00  0.00           H
ATOM   4381  C   ALA A 339      69.950  66.490  68.640  1.00  0.00           C
ATOM   4382  O   ALA A 339      70.190  66.090  67.500  1.00  0.00           O
ATOM   4383  N   LEU A 340      70.600  67.520  69.200  1.00  0.00           N
ATOM   4384  HN  LEU A 340      70.160  67.850  70.030  1.00  0.00           H
ATOM   4385  CA  LEU A 340      71.700  68.250  68.650  1.00  0.00           C
ATOM   4386  HA  LEU A 340      71.400  68.630  67.680  1.00  0.00           H
ATOM   4387  CB  LEU A 340      72.140  69.440  69.520  1.00  0.00           C
ATOM   4388  HB1 LEU A 340      72.350  69.000  70.520  1.00  0.00           H
ATOM   4389  HB2 LEU A 340      71.330  70.190  69.650  1.00  0.00           H
ATOM   4390  CG  LEU A 340      73.390  70.240  69.110  1.00  0.00           C
ATOM   4391  HG  LEU A 340      74.310  69.620  69.030  1.00  0.00           H
ATOM   4392  CD1 LEU A 340      73.250  70.810  67.690  1.00  0.00           C
ATOM   4393 HD11 LEU A 340      72.520  71.650  67.760  1.00  0.00           H
ATOM   4394 HD12 LEU A 340      72.880  70.060  66.970  1.00  0.00           H
ATOM   4395 HD13 LEU A 340      74.160  71.270  67.230  1.00  0.00           H
ATOM   4396  CD2 LEU A 340      73.580  71.410  70.090  1.00  0.00           C
ATOM   4397 HD21 LEU A 340      72.770  72.170  70.060  1.00  0.00           H
ATOM   4398 HD22 LEU A 340      74.570  71.890  69.920  1.00  0.00           H
ATOM   4399 HD23 LEU A 340      73.630  71.070  71.150  1.00  0.00           H
ATOM   4400  C   LEU A 340      72.830  67.300  68.390  1.00  0.00           C
ATOM   4401  O   LEU A 340      73.370  67.170  67.290  1.00  0.00           O
ATOM   4402  N   ARG A 341      73.140  66.490  69.410  1.00  0.00           N
ATOM   4403  HN  ARG A 341      72.540  66.410  70.210  1.00  0.00           H
ATOM   4404  CA  ARG A 341      74.160  65.490  69.350  1.00  0.00           C
ATOM   4405  HA  ARG A 341      75.070  65.860  68.890  1.00  0.00           H
ATOM   4406  CB  ARG A 341      74.450  65.020  70.780  1.00  0.00           C
ATOM   4407  HB1 ARG A 341      73.540  64.700  71.340  1.00  0.00           H
ATOM   4408  HB2 ARG A 341      74.820  65.900  71.330  1.00  0.00           H
ATOM   4409  CG  ARG A 341      75.490  63.920  71.010  1.00  0.00           C
ATOM   4410  HG1 ARG A 341      76.370  64.270  70.420  1.00  0.00           H
ATOM   4411  HG2 ARG A 341      75.040  62.960  70.660  1.00  0.00           H
ATOM   4412  CD  ARG A 341      75.850  63.740  72.480  1.00  0.00           C
ATOM   4413  HD1 ARG A 341      75.020  63.330  73.100  1.00  0.00           H
ATOM   4414  HD2 ARG A 341      76.100  64.740  72.910  1.00  0.00           H
ATOM   4415  NE  ARG A 341      77.090  62.920  72.510  1.00  0.00           N
ATOM   4416  HE  ARG A 341      77.620  62.730  71.680  1.00  0.00           H
ATOM   4417  CZ  ARG A 341      77.610  62.430  73.670  1.00  0.00           C
ATOM   4418  NH1 ARG A 341      76.980  62.590  74.880  1.00  0.00           N
ATOM   4419 HH11 ARG A 341      76.140  63.110  74.980  1.00  0.00           H
ATOM   4420 HH12 ARG A 341      77.450  62.110  75.630  1.00  0.00           H
ATOM   4421  NH2 ARG A 341      78.830  61.840  73.540  1.00  0.00           N
ATOM   4422 HH21 ARG A 341      79.220  61.920  72.620  1.00  0.00           H
ATOM   4423 HH22 ARG A 341      79.330  61.820  74.400  1.00  0.00           H
ATOM   4424  C   ARG A 341      73.850  64.310  68.490  1.00  0.00           C
ATOM   4425  O   ARG A 341      74.650  63.800  67.710  1.00  0.00           O
ATOM   4426  N   ALA A 342      72.600  63.820  68.500  1.00  0.00           N
ATOM   4427  HN  ALA A 342      71.870  64.220  69.040  1.00  0.00           H
ATOM   4428  CA  ALA A 342      72.170  62.850  67.530  1.00  0.00           C
ATOM   4429  HA  ALA A 342      72.720  61.970  67.810  1.00  0.00           H
ATOM   4430  CB  ALA A 342      70.680  62.680  67.840  1.00  0.00           C
ATOM   4431  HB1 ALA A 342      70.180  63.670  67.760  1.00  0.00           H
ATOM   4432  HB2 ALA A 342      70.640  62.240  68.860  1.00  0.00           H
ATOM   4433  HB3 ALA A 342      70.270  61.930  67.140  1.00  0.00           H
ATOM   4434  C   ALA A 342      72.350  63.180  66.090  1.00  0.00           C
ATOM   4435  O   ALA A 342      72.930  62.400  65.330  1.00  0.00           O
ATOM   4436  N   GLY A 343      72.030  64.430  65.720  1.00  0.00           N
ATOM   4437  HN  GLY A 343      71.630  65.060  66.380  1.00  0.00           H
ATOM   4438  CA  GLY A 343      72.090  64.940  64.380  1.00  0.00           C
ATOM   4439  HA1 GLY A 343      71.570  65.890  64.320  1.00  0.00           H
ATOM   4440  HA2 GLY A 343      71.640  64.210  63.720  1.00  0.00           H
ATOM   4441  C   GLY A 343      73.430  65.120  63.760  1.00  0.00           C
ATOM   4442  O   GLY A 343      73.770  64.680  62.660  1.00  0.00           O
ATOM   4443  N   VAL A 344      74.340  65.770  64.510  1.00  0.00           N
ATOM   4444  HN  VAL A 344      74.050  66.220  65.350  1.00  0.00           H
ATOM   4445  CA  VAL A 344      75.710  65.970  64.140  1.00  0.00           C
ATOM   4446  HA  VAL A 344      75.760  66.480  63.180  1.00  0.00           H
ATOM   4447  CB  VAL A 344      76.400  66.830  65.150  1.00  0.00           C
ATOM   4448  HB  VAL A 344      76.350  66.320  66.140  1.00  0.00           H
ATOM   4449  CG1 VAL A 344      77.860  67.040  64.730  1.00  0.00           C
ATOM   4450 HG11 VAL A 344      77.990  67.360  63.670  1.00  0.00           H
ATOM   4451 HG12 VAL A 344      78.560  66.190  64.870  1.00  0.00           H
ATOM   4452 HG13 VAL A 344      78.260  67.890  65.320  1.00  0.00           H
ATOM   4453  CG2 VAL A 344      75.740  68.200  65.360  1.00  0.00           C
ATOM   4454 HG21 VAL A 344      75.910  68.870  64.490  1.00  0.00           H
ATOM   4455 HG22 VAL A 344      76.240  68.720  66.200  1.00  0.00           H
ATOM   4456 HG23 VAL A 344      74.670  68.070  65.640  1.00  0.00           H
ATOM   4457  C   VAL A 344      76.400  64.650  64.070  1.00  0.00           C
ATOM   4458  O   VAL A 344      77.240  64.350  63.220  1.00  0.00           O
ATOM   4459  N   GLY A 345      75.980  63.730  64.960  1.00  0.00           N
ATOM   4460  HN  GLY A 345      75.270  63.980  65.610  1.00  0.00           H
ATOM   4461  CA  GLY A 345      76.390  62.360  65.030  1.00  0.00           C
ATOM   4462  HA1 GLY A 345      75.880  61.880  65.850  1.00  0.00           H
ATOM   4463  HA2 GLY A 345      77.460  62.410  65.100  1.00  0.00           H
ATOM   4464  C   GLY A 345      76.100  61.580  63.800  1.00  0.00           C
ATOM   4465  O   GLY A 345      76.700  60.580  63.430  1.00  0.00           O
ATOM   4466  N   PHE A 346      74.950  61.910  63.170  1.00  0.00           N
ATOM   4467  HN  PHE A 346      74.300  62.520  63.610  1.00  0.00           H
ATOM   4468  CA  PHE A 346      74.470  61.310  61.970  1.00  0.00           C
ATOM   4469  HA  PHE A 346      74.820  60.280  61.980  1.00  0.00           H
ATOM   4470  CB  PHE A 346      72.940  61.390  62.140  1.00  0.00           C
ATOM   4471  HB1 PHE A 346      72.420  61.370  61.160  1.00  0.00           H
ATOM   4472  HB2 PHE A 346      72.700  62.390  62.560  1.00  0.00           H
ATOM   4473  CG  PHE A 346      72.300  60.440  63.090  1.00  0.00           C
ATOM   4474  CD1 PHE A 346      72.860  59.250  63.490  1.00  0.00           C
ATOM   4475  HD1 PHE A 346      73.880  59.010  63.220  1.00  0.00           H
ATOM   4476  CE1 PHE A 346      72.110  58.390  64.250  1.00  0.00           C
ATOM   4477  HE1 PHE A 346      72.610  57.470  64.520  1.00  0.00           H
ATOM   4478  CZ  PHE A 346      70.760  58.590  64.440  1.00  0.00           C
ATOM   4479  HZ  PHE A 346      70.220  57.910  65.090  1.00  0.00           H
ATOM   4480  CD2 PHE A 346      70.980  60.680  63.410  1.00  0.00           C
ATOM   4481  HD2 PHE A 346      70.470  61.590  63.150  1.00  0.00           H
ATOM   4482  CE2 PHE A 346      70.180  59.780  64.080  1.00  0.00           C
ATOM   4483  HE2 PHE A 346      69.160  60.030  64.350  1.00  0.00           H
ATOM   4484  C   PHE A 346      74.940  62.050  60.760  1.00  0.00           C
ATOM   4485  O   PHE A 346      74.610  61.660  59.640  1.00  0.00           O
ATOM   4486  N   ILE A 347      75.850  63.030  60.880  1.00  0.00           N
ATOM   4487  HN  ILE A 347      76.080  63.510  61.730  1.00  0.00           H
ATOM   4488  CA  ILE A 347      76.520  63.460  59.700  1.00  0.00           C
ATOM   4489  HA  ILE A 347      75.750  63.590  58.950  1.00  0.00           H
ATOM   4490  CB  ILE A 347      77.280  64.710  60.060  1.00  0.00           C
ATOM   4491  HB  ILE A 347      77.990  64.410  60.850  1.00  0.00           H
ATOM   4492  CG2 ILE A 347      78.100  65.170  58.840  1.00  0.00           C
ATOM   4493 HG21 ILE A 347      78.480  66.190  59.080  1.00  0.00           H
ATOM   4494 HG22 ILE A 347      77.540  65.150  57.890  1.00  0.00           H
ATOM   4495 HG23 ILE A 347      79.030  64.580  58.700  1.00  0.00           H
ATOM   4496  CG1 ILE A 347      76.370  65.890  60.420  1.00  0.00           C
ATOM   4497 HG11 ILE A 347      77.060  66.710  60.690  1.00  0.00           H
ATOM   4498 HG12 ILE A 347      75.800  65.580  61.320  1.00  0.00           H
ATOM   4499  CD  ILE A 347      75.420  66.270  59.280  1.00  0.00           C
ATOM   4500  HD1 ILE A 347      74.630  66.960  59.650  1.00  0.00           H
ATOM   4501  HD2 ILE A 347      74.990  65.410  58.720  1.00  0.00           H
ATOM   4502  HD3 ILE A 347      75.990  66.920  58.580  1.00  0.00           H
ATOM   4503  C   ILE A 347      77.290  62.470  58.890  1.00  0.00           C
ATOM   4504  O   ILE A 347      77.250  62.550  57.670  1.00  0.00           O
ATOM   4505  N   PRO A 348      78.020  61.480  59.330  1.00  0.00           N
ATOM   4506  CD  PRO A 348      78.360  61.270  60.730  1.00  0.00           C
ATOM   4507  HD1 PRO A 348      77.450  61.030  61.320  1.00  0.00           H
ATOM   4508  HD2 PRO A 348      78.800  62.210  61.120  1.00  0.00           H
ATOM   4509  CA  PRO A 348      78.500  60.440  58.480  1.00  0.00           C
ATOM   4510  HA  PRO A 348      79.200  60.900  57.800  1.00  0.00           H
ATOM   4511  CB  PRO A 348      79.070  59.350  59.390  1.00  0.00           C
ATOM   4512  HB1 PRO A 348      79.850  58.760  58.860  1.00  0.00           H
ATOM   4513  HB2 PRO A 348      78.330  58.640  59.790  1.00  0.00           H
ATOM   4514  CG  PRO A 348      79.430  60.170  60.640  1.00  0.00           C
ATOM   4515  HG1 PRO A 348      79.690  59.620  61.570  1.00  0.00           H
ATOM   4516  HG2 PRO A 348      80.380  60.680  60.370  1.00  0.00           H
ATOM   4517  C   PRO A 348      77.430  59.780  57.670  1.00  0.00           C
ATOM   4518  O   PRO A 348      77.730  59.300  56.580  1.00  0.00           O
ATOM   4519  N   PHE A 349      76.190  59.640  58.180  1.00  0.00           N
ATOM   4520  HN  PHE A 349      75.940  60.090  59.040  1.00  0.00           H
ATOM   4521  CA  PHE A 349      75.150  58.890  57.550  1.00  0.00           C
ATOM   4522  HA  PHE A 349      75.500  57.910  57.280  1.00  0.00           H
ATOM   4523  CB  PHE A 349      73.870  58.710  58.380  1.00  0.00           C
ATOM   4524  HB1 PHE A 349      73.640  59.770  58.630  1.00  0.00           H
ATOM   4525  HB2 PHE A 349      73.950  58.050  59.270  1.00  0.00           H
ATOM   4526  CG  PHE A 349      72.590  58.330  57.720  1.00  0.00           C
ATOM   4527  CD1 PHE A 349      72.490  57.100  57.110  1.00  0.00           C
ATOM   4528  HD1 PHE A 349      73.400  56.530  57.150  1.00  0.00           H
ATOM   4529  CE1 PHE A 349      71.360  56.750  56.410  1.00  0.00           C
ATOM   4530  HE1 PHE A 349      71.280  55.850  55.810  1.00  0.00           H
ATOM   4531  CZ  PHE A 349      70.290  57.610  56.340  1.00  0.00           C
ATOM   4532  HZ  PHE A 349      69.440  57.410  55.710  1.00  0.00           H
ATOM   4533  CD2 PHE A 349      71.490  59.160  57.680  1.00  0.00           C
ATOM   4534  HD2 PHE A 349      71.470  60.060  58.280  1.00  0.00           H
ATOM   4535  CE2 PHE A 349      70.330  58.800  57.020  1.00  0.00           C
ATOM   4536  HE2 PHE A 349      69.520  59.520  56.970  1.00  0.00           H
ATOM   4537  C   PHE A 349      74.850  59.430  56.190  1.00  0.00           C
ATOM   4538  O   PHE A 349      74.790  58.690  55.210  1.00  0.00           O
ATOM   4539  N   VAL A 350      74.810  60.760  56.000  1.00  0.00           N
ATOM   4540  HN  VAL A 350      74.970  61.400  56.750  1.00  0.00           H
ATOM   4541  CA  VAL A 350      74.500  61.430  54.780  1.00  0.00           C
ATOM   4542  HA  VAL A 350      73.600  61.010  54.360  1.00  0.00           H
ATOM   4543  CB  VAL A 350      74.270  62.890  55.040  1.00  0.00           C
ATOM   4544  HB  VAL A 350      75.100  63.330  55.640  1.00  0.00           H
ATOM   4545  CG1 VAL A 350      74.130  63.710  53.750  1.00  0.00           C
ATOM   4546 HG11 VAL A 350      73.910  64.790  53.930  1.00  0.00           H
ATOM   4547 HG12 VAL A 350      73.350  63.270  53.100  1.00  0.00           H
ATOM   4548 HG13 VAL A 350      75.110  63.730  53.220  1.00  0.00           H
ATOM   4549  CG2 VAL A 350      72.970  62.930  55.860  1.00  0.00           C
ATOM   4550 HG21 VAL A 350      72.720  63.980  56.120  1.00  0.00           H
ATOM   4551 HG22 VAL A 350      73.060  62.410  56.830  1.00  0.00           H
ATOM   4552 HG23 VAL A 350      72.180  62.420  55.260  1.00  0.00           H
ATOM   4553  C   VAL A 350      75.560  61.240  53.740  1.00  0.00           C
ATOM   4554  O   VAL A 350      75.340  60.890  52.590  1.00  0.00           O
ATOM   4555  N   ILE A 351      76.830  61.380  54.170  1.00  0.00           N
ATOM   4556  HN  ILE A 351      76.930  61.640  55.120  1.00  0.00           H
ATOM   4557  CA  ILE A 351      77.970  61.200  53.330  1.00  0.00           C
ATOM   4558  HA  ILE A 351      77.800  61.690  52.380  1.00  0.00           H
ATOM   4559  CB  ILE A 351      79.200  61.690  54.030  1.00  0.00           C
ATOM   4560  HB  ILE A 351      79.320  61.210  55.030  1.00  0.00           H
ATOM   4561  CG2 ILE A 351      80.460  61.280  53.260  1.00  0.00           C
ATOM   4562 HG21 ILE A 351      80.650  60.180  53.230  1.00  0.00           H
ATOM   4563 HG22 ILE A 351      81.380  61.670  53.760  1.00  0.00           H
ATOM   4564 HG23 ILE A 351      80.580  61.700  52.240  1.00  0.00           H
ATOM   4565  CG1 ILE A 351      79.080  63.200  54.270  1.00  0.00           C
ATOM   4566 HG11 ILE A 351      80.110  63.510  54.550  1.00  0.00           H
ATOM   4567 HG12 ILE A 351      78.320  63.320  55.070  1.00  0.00           H
ATOM   4568  CD  ILE A 351      78.690  64.020  53.040  1.00  0.00           C
ATOM   4569  HD1 ILE A 351      78.720  65.110  53.270  1.00  0.00           H
ATOM   4570  HD2 ILE A 351      77.690  63.830  52.600  1.00  0.00           H
ATOM   4571  HD3 ILE A 351      79.390  64.050  52.180  1.00  0.00           H
ATOM   4572  C   ILE A 351      78.060  59.790  52.830  1.00  0.00           C
ATOM   4573  O   ILE A 351      78.180  59.510  51.640  1.00  0.00           O
ATOM   4574  N   ALA A 352      77.970  58.800  53.740  1.00  0.00           N
ATOM   4575  HN  ALA A 352      77.920  59.020  54.710  1.00  0.00           H
ATOM   4576  CA  ALA A 352      77.910  57.390  53.540  1.00  0.00           C
ATOM   4577  HA  ALA A 352      78.800  57.030  53.050  1.00  0.00           H
ATOM   4578  CB  ALA A 352      77.760  56.640  54.880  1.00  0.00           C
ATOM   4579  HB1 ALA A 352      77.010  57.180  55.500  1.00  0.00           H
ATOM   4580  HB2 ALA A 352      78.690  56.650  55.490  1.00  0.00           H
ATOM   4581  HB3 ALA A 352      77.550  55.570  54.660  1.00  0.00           H
ATOM   4582  C   ALA A 352      76.790  56.940  52.680  1.00  0.00           C
ATOM   4583  O   ALA A 352      77.010  56.130  51.780  1.00  0.00           O
ATOM   4584  N   MET A 353      75.580  57.500  52.830  1.00  0.00           N
ATOM   4585  HN  MET A 353      75.400  58.100  53.610  1.00  0.00           H
ATOM   4586  CA  MET A 353      74.450  57.350  51.960  1.00  0.00           C
ATOM   4587  HA  MET A 353      74.280  56.290  51.870  1.00  0.00           H
ATOM   4588  CB  MET A 353      73.310  58.170  52.580  1.00  0.00           C
ATOM   4589  HB1 MET A 353      73.720  59.160  52.870  1.00  0.00           H
ATOM   4590  HB2 MET A 353      72.930  57.650  53.480  1.00  0.00           H
ATOM   4591  CG  MET A 353      72.050  58.280  51.710  1.00  0.00           C
ATOM   4592  HG1 MET A 353      72.240  58.890  50.800  1.00  0.00           H
ATOM   4593  HG2 MET A 353      71.280  58.950  52.170  1.00  0.00           H
ATOM   4594  SD  MET A 353      71.360  56.610  51.500  1.00  0.00           S
ATOM   4595  CE  MET A 353      69.950  57.280  50.570  1.00  0.00           C
ATOM   4596  HE1 MET A 353      69.290  56.480  50.180  1.00  0.00           H
ATOM   4597  HE2 MET A 353      70.430  57.880  49.770  1.00  0.00           H
ATOM   4598  HE3 MET A 353      69.400  57.970  51.250  1.00  0.00           H
ATOM   4599  C   MET A 353      74.750  57.770  50.550  1.00  0.00           C
ATOM   4600  O   MET A 353      74.570  56.990  49.620  1.00  0.00           O
ATOM   4601  N   GLY A 354      75.350  58.940  50.290  1.00  0.00           N
ATOM   4602  HN  GLY A 354      75.480  59.560  51.060  1.00  0.00           H
ATOM   4603  CA  GLY A 354      75.710  59.370  48.980  1.00  0.00           C
ATOM   4604  HA1 GLY A 354      76.100  60.380  48.960  1.00  0.00           H
ATOM   4605  HA2 GLY A 354      74.740  59.440  48.490  1.00  0.00           H
ATOM   4606  C   GLY A 354      76.670  58.530  48.210  1.00  0.00           C
ATOM   4607  O   GLY A 354      76.540  58.350  47.000  1.00  0.00           O
ATOM   4608  N   ILE A 355      77.690  57.970  48.890  1.00  0.00           N
ATOM   4609  HN  ILE A 355      77.700  57.980  49.890  1.00  0.00           H
ATOM   4610  CA  ILE A 355      78.560  56.990  48.320  1.00  0.00           C
ATOM   4611  HA  ILE A 355      79.080  57.340  47.450  1.00  0.00           H
ATOM   4612  CB  ILE A 355      79.610  56.620  49.330  1.00  0.00           C
ATOM   4613  HB  ILE A 355      79.010  56.510  50.260  1.00  0.00           H
ATOM   4614  CG2 ILE A 355      80.350  55.310  49.010  1.00  0.00           C
ATOM   4615 HG21 ILE A 355      81.240  55.180  49.660  1.00  0.00           H
ATOM   4616 HG22 ILE A 355      80.640  55.190  47.940  1.00  0.00           H
ATOM   4617 HG23 ILE A 355      79.700  54.440  49.210  1.00  0.00           H
ATOM   4618  CG1 ILE A 355      80.570  57.820  49.410  1.00  0.00           C
ATOM   4619 HG11 ILE A 355      80.030  58.790  49.400  1.00  0.00           H
ATOM   4620 HG12 ILE A 355      81.160  57.550  48.510  1.00  0.00           H
ATOM   4621  CD  ILE A 355      81.400  57.780  50.700  1.00  0.00           C
ATOM   4622  HD1 ILE A 355      81.960  56.830  50.780  1.00  0.00           H
ATOM   4623  HD2 ILE A 355      80.840  57.890  51.650  1.00  0.00           H
ATOM   4624  HD3 ILE A 355      82.160  58.590  50.650  1.00  0.00           H
ATOM   4625  C   ILE A 355      77.880  55.770  47.800  1.00  0.00           C
ATOM   4626  O   ILE A 355      78.200  55.390  46.680  1.00  0.00           O
ATOM   4627  N   GLY A 356      76.940  55.210  48.600  1.00  0.00           N
ATOM   4628  HN  GLY A 356      76.660  55.640  49.450  1.00  0.00           H
ATOM   4629  CA  GLY A 356      76.210  54.050  48.190  1.00  0.00           C
ATOM   4630  HA1 GLY A 356      75.610  53.800  49.050  1.00  0.00           H
ATOM   4631  HA2 GLY A 356      76.840  53.210  47.940  1.00  0.00           H
ATOM   4632  C   GLY A 356      75.330  54.340  47.030  1.00  0.00           C
ATOM   4633  O   GLY A 356      75.200  53.640  46.030  1.00  0.00           O
ATOM   4634  N   LEU A 357      74.710  55.540  46.950  1.00  0.00           N
ATOM   4635  HN  LEU A 357      74.700  56.090  47.790  1.00  0.00           H
ATOM   4636  CA  LEU A 357      73.910  56.140  45.930  1.00  0.00           C
ATOM   4637  HA  LEU A 357      73.050  55.530  45.680  1.00  0.00           H
ATOM   4638  CB  LEU A 357      73.380  57.550  46.230  1.00  0.00           C
ATOM   4639  HB1 LEU A 357      72.950  58.040  45.320  1.00  0.00           H
ATOM   4640  HB2 LEU A 357      74.250  58.210  46.450  1.00  0.00           H
ATOM   4641  CG  LEU A 357      72.290  57.630  47.310  1.00  0.00           C
ATOM   4642  HG  LEU A 357      72.670  57.110  48.210  1.00  0.00           H
ATOM   4643  CD1 LEU A 357      71.910  59.070  47.690  1.00  0.00           C
ATOM   4644 HD11 LEU A 357      70.960  59.070  48.270  1.00  0.00           H
ATOM   4645 HD12 LEU A 357      71.830  59.670  46.760  1.00  0.00           H
ATOM   4646 HD13 LEU A 357      72.710  59.500  48.330  1.00  0.00           H
ATOM   4647  CD2 LEU A 357      71.060  56.830  46.850  1.00  0.00           C
ATOM   4648 HD21 LEU A 357      70.200  56.850  47.570  1.00  0.00           H
ATOM   4649 HD22 LEU A 357      71.340  55.760  46.810  1.00  0.00           H
ATOM   4650 HD23 LEU A 357      70.650  57.270  45.910  1.00  0.00           H
ATOM   4651  C   LEU A 357      74.690  56.340  44.680  1.00  0.00           C
ATOM   4652  O   LEU A 357      74.190  56.000  43.610  1.00  0.00           O
ATOM   4653  N   GLY A 358      75.940  56.830  44.740  1.00  0.00           N
ATOM   4654  HN  GLY A 358      76.280  57.120  45.640  1.00  0.00           H
ATOM   4655  CA  GLY A 358      76.890  57.010  43.690  1.00  0.00           C
ATOM   4656  HA1 GLY A 358      77.730  57.550  44.120  1.00  0.00           H
ATOM   4657  HA2 GLY A 358      76.420  57.630  42.940  1.00  0.00           H
ATOM   4658  C   GLY A 358      77.370  55.760  43.040  1.00  0.00           C
ATOM   4659  O   GLY A 358      77.440  55.770  41.820  1.00  0.00           O
ATOM   4660  N   VAL A 359      77.700  54.680  43.790  1.00  0.00           N
ATOM   4661  HN  VAL A 359      77.670  54.710  44.780  1.00  0.00           H
ATOM   4662  CA  VAL A 359      78.030  53.410  43.220  1.00  0.00           C
ATOM   4663  HA  VAL A 359      78.610  53.660  42.350  1.00  0.00           H
ATOM   4664  CB  VAL A 359      78.870  52.520  44.080  1.00  0.00           C
ATOM   4665  HB  VAL A 359      79.260  51.600  43.590  1.00  0.00           H
ATOM   4666  CG1 VAL A 359      80.110  53.330  44.490  1.00  0.00           C
ATOM   4667 HG11 VAL A 359      80.820  53.770  43.760  1.00  0.00           H
ATOM   4668 HG12 VAL A 359      80.770  52.690  45.110  1.00  0.00           H
ATOM   4669 HG13 VAL A 359      79.860  54.250  45.070  1.00  0.00           H
ATOM   4670  CG2 VAL A 359      78.170  51.910  45.310  1.00  0.00           C
ATOM   4671 HG21 VAL A 359      78.790  51.170  45.870  1.00  0.00           H
ATOM   4672 HG22 VAL A 359      77.150  51.530  45.100  1.00  0.00           H
ATOM   4673 HG23 VAL A 359      78.000  52.770  45.990  1.00  0.00           H
ATOM   4674  C   VAL A 359      76.850  52.690  42.650  1.00  0.00           C
ATOM   4675  O   VAL A 359      76.980  52.150  41.560  1.00  0.00           O
ATOM   4676  N   SER A 360      75.700  52.720  43.340  1.00  0.00           N
ATOM   4677  HN  SER A 360      75.670  53.120  44.250  1.00  0.00           H
ATOM   4678  CA  SER A 360      74.540  51.990  42.930  1.00  0.00           C
ATOM   4679  HA  SER A 360      74.940  51.000  42.790  1.00  0.00           H
ATOM   4680  CB  SER A 360      73.470  51.770  44.010  1.00  0.00           C
ATOM   4681  HB1 SER A 360      72.930  52.710  44.250  1.00  0.00           H
ATOM   4682  HB2 SER A 360      73.990  51.590  44.970  1.00  0.00           H
ATOM   4683  OG  SER A 360      72.510  50.790  43.640  1.00  0.00           O
ATOM   4684  HG1 SER A 360      72.460  50.300  44.470  1.00  0.00           H
ATOM   4685  C   SER A 360      73.920  52.540  41.680  1.00  0.00           C
ATOM   4686  O   SER A 360      73.350  51.780  40.900  1.00  0.00           O
ATOM   4687  N   SER A 361      74.090  53.860  41.510  1.00  0.00           N
ATOM   4688  HN  SER A 361      74.490  54.380  42.260  1.00  0.00           H
ATOM   4689  CA  SER A 361      73.750  54.650  40.370  1.00  0.00           C
ATOM   4690  HA  SER A 361      72.690  54.530  40.220  1.00  0.00           H
ATOM   4691  CB  SER A 361      74.050  56.160  40.470  1.00  0.00           C
ATOM   4692  HB1 SER A 361      73.930  56.720  39.530  1.00  0.00           H
ATOM   4693  HB2 SER A 361      75.120  56.280  40.760  1.00  0.00           H
ATOM   4694  OG  SER A 361      73.150  56.770  41.380  1.00  0.00           O
ATOM   4695  HG1 SER A 361      73.510  56.570  42.250  1.00  0.00           H
ATOM   4696  C   SER A 361      74.380  54.150  39.110  1.00  0.00           C
ATOM   4697  O   SER A 361      73.830  54.220  38.010  1.00  0.00           O
ATOM   4698  N   GLN A 362      75.600  53.620  39.290  1.00  0.00           N
ATOM   4699  HN  GLN A 362      76.140  53.770  40.110  1.00  0.00           H
ATOM   4700  CA  GLN A 362      76.400  53.190  38.180  1.00  0.00           C
ATOM   4701  HA  GLN A 362      76.070  53.690  37.280  1.00  0.00           H
ATOM   4702  CB  GLN A 362      77.870  53.490  38.500  1.00  0.00           C
ATOM   4703  HB1 GLN A 362      78.540  53.010  37.760  1.00  0.00           H
ATOM   4704  HB2 GLN A 362      78.220  53.010  39.450  1.00  0.00           H
ATOM   4705  CG  GLN A 362      78.370  54.930  38.620  1.00  0.00           C
ATOM   4706  HG1 GLN A 362      79.440  54.940  38.330  1.00  0.00           H
ATOM   4707  HG2 GLN A 362      78.310  55.190  39.700  1.00  0.00           H
ATOM   4708  CD  GLN A 362      77.580  55.930  37.780  1.00  0.00           C
ATOM   4709  OE1 GLN A 362      77.520  55.800  36.560  1.00  0.00           O
ATOM   4710  NE2 GLN A 362      76.920  56.820  38.560  1.00  0.00           N
ATOM   4711 HE21 GLN A 362      76.330  57.470  38.070  1.00  0.00           H
ATOM   4712 HE22 GLN A 362      76.880  56.540  39.520  1.00  0.00           H
ATOM   4713  C   GLN A 362      76.300  51.730  37.890  1.00  0.00           C
ATOM   4714  O   GLN A 362      76.560  51.310  36.760  1.00  0.00           O
ATOM   4715  N   LEU A 363      76.070  50.890  38.900  1.00  0.00           N
ATOM   4716  HN  LEU A 363      75.910  51.290  39.800  1.00  0.00           H
ATOM   4717  CA  LEU A 363      75.790  49.490  38.750  1.00  0.00           C
ATOM   4718  HA  LEU A 363      76.560  49.110  38.100  1.00  0.00           H
ATOM   4719  CB  LEU A 363      75.880  48.900  40.170  1.00  0.00           C
ATOM   4720  HB1 LEU A 363      75.600  47.830  40.280  1.00  0.00           H
ATOM   4721  HB2 LEU A 363      75.280  49.540  40.860  1.00  0.00           H
ATOM   4722  CG  LEU A 363      77.300  48.910  40.770  1.00  0.00           C
ATOM   4723  HG  LEU A 363      77.820  49.850  40.490  1.00  0.00           H
ATOM   4724  CD1 LEU A 363      77.390  48.740  42.290  1.00  0.00           C
ATOM   4725 HD11 LEU A 363      78.440  48.530  42.590  1.00  0.00           H
ATOM   4726 HD12 LEU A 363      76.840  47.810  42.550  1.00  0.00           H
ATOM   4727 HD13 LEU A 363      77.120  49.640  42.900  1.00  0.00           H
ATOM   4728  CD2 LEU A 363      77.930  47.700  40.060  1.00  0.00           C
ATOM   4729 HD21 LEU A 363      77.720  47.700  38.970  1.00  0.00           H
ATOM   4730 HD22 LEU A 363      77.520  46.710  40.380  1.00  0.00           H
ATOM   4731 HD23 LEU A 363      79.020  47.740  40.290  1.00  0.00           H
ATOM   4732  C   LEU A 363      74.480  49.050  38.190  1.00  0.00           C
ATOM   4733  O   LEU A 363      74.410  48.040  37.480  1.00  0.00           O
ATOM   4734  N   VAL A 364      73.400  49.750  38.570  1.00  0.00           N
ATOM   4735  HN  VAL A 364      73.570  50.480  39.230  1.00  0.00           H
ATOM   4736  CA  VAL A 364      72.060  49.520  38.120  1.00  0.00           C
ATOM   4737  HA  VAL A 364      71.970  48.460  38.330  1.00  0.00           H
ATOM   4738  CB  VAL A 364      71.110  50.330  38.950  1.00  0.00           C
ATOM   4739  HB  VAL A 364      71.320  50.360  40.040  1.00  0.00           H
ATOM   4740  CG1 VAL A 364      71.060  51.820  38.550  1.00  0.00           C
ATOM   4741 HG11 VAL A 364      71.000  52.480  39.450  1.00  0.00           H
ATOM   4742 HG12 VAL A 364      70.270  52.130  37.840  1.00  0.00           H
ATOM   4743 HG13 VAL A 364      72.000  52.230  38.120  1.00  0.00           H
ATOM   4744  CG2 VAL A 364      69.720  49.680  38.910  1.00  0.00           C
ATOM   4745 HG21 VAL A 364      69.830  48.720  39.460  1.00  0.00           H
ATOM   4746 HG22 VAL A 364      69.190  49.410  37.970  1.00  0.00           H
ATOM   4747 HG23 VAL A 364      68.990  50.270  39.510  1.00  0.00           H
ATOM   4748  C   VAL A 364      71.790  49.580  36.660  1.00  0.00           C
ATOM   4749  O   VAL A 364      70.890  48.890  36.190  1.00  0.00           O
ATOM   4750  N   SER A 365      72.560  50.310  35.830  1.00  0.00           N
ATOM   4751  HN  SER A 365      73.220  50.970  36.180  1.00  0.00           H
ATOM   4752  CA  SER A 365      72.280  50.370  34.430  1.00  0.00           C
ATOM   4753  HA  SER A 365      71.250  50.110  34.230  1.00  0.00           H
ATOM   4754  CB  SER A 365      72.500  51.800  33.920  1.00  0.00           C
ATOM   4755  HB1 SER A 365      71.800  52.480  34.460  1.00  0.00           H
ATOM   4756  HB2 SER A 365      72.200  51.800  32.850  1.00  0.00           H
ATOM   4757  OG  SER A 365      73.810  52.300  34.110  1.00  0.00           O
ATOM   4758  HG1 SER A 365      74.280  52.170  33.280  1.00  0.00           H
ATOM   4759  C   SER A 365      73.240  49.490  33.700  1.00  0.00           C
ATOM   4760  O   SER A 365      73.380  49.510  32.480  1.00  0.00           O
ATOM   4761  N   ARG A 366      73.630  48.430  34.430  1.00  0.00           N
ATOM   4762  HN  ARG A 366      73.480  48.440  35.410  1.00  0.00           H
ATOM   4763  CA  ARG A 366      74.210  47.290  33.780  1.00  0.00           C
ATOM   4764  HA  ARG A 366      73.810  47.140  32.790  1.00  0.00           H
ATOM   4765  CB  ARG A 366      75.740  47.440  33.820  1.00  0.00           C
ATOM   4766  HB1 ARG A 366      75.990  47.750  34.860  1.00  0.00           H
ATOM   4767  HB2 ARG A 366      76.030  48.230  33.100  1.00  0.00           H
ATOM   4768  CG  ARG A 366      76.710  46.290  33.550  1.00  0.00           C
ATOM   4769  HG1 ARG A 366      76.620  45.570  34.400  1.00  0.00           H
ATOM   4770  HG2 ARG A 366      77.740  46.680  33.720  1.00  0.00           H
ATOM   4771  CD  ARG A 366      76.610  45.610  32.190  1.00  0.00           C
ATOM   4772  HD1 ARG A 366      77.140  46.240  31.450  1.00  0.00           H
ATOM   4773  HD2 ARG A 366      75.560  45.530  31.820  1.00  0.00           H
ATOM   4774  NE  ARG A 366      77.350  44.310  32.130  1.00  0.00           N
ATOM   4775  HE  ARG A 366      78.330  44.340  31.930  1.00  0.00           H
ATOM   4776  CZ  ARG A 366      76.890  43.130  32.650  1.00  0.00           C
ATOM   4777  NH1 ARG A 366      75.670  43.000  33.240  1.00  0.00           N
ATOM   4778 HH11 ARG A 366      75.160  43.800  33.540  1.00  0.00           H
ATOM   4779 HH12 ARG A 366      75.340  42.180  33.700  1.00  0.00           H
ATOM   4780  NH2 ARG A 366      77.720  42.050  32.610  1.00  0.00           N
ATOM   4781 HH21 ARG A 366      78.620  42.030  32.170  1.00  0.00           H
ATOM   4782 HH22 ARG A 366      77.520  41.240  33.170  1.00  0.00           H
ATOM   4783  C   ARG A 366      73.930  46.000  34.470  1.00  0.00           C
ATOM   4784  O   ARG A 366      73.800  44.910  33.920  1.00  0.00           O
ATOM   4785  N   PHE A 367      73.790  46.030  35.810  1.00  0.00           N
ATOM   4786  HN  PHE A 367      73.860  46.810  36.420  1.00  0.00           H
ATOM   4787  CA  PHE A 367      73.620  44.830  36.580  1.00  0.00           C
ATOM   4788  HA  PHE A 367      73.700  43.930  35.990  1.00  0.00           H
ATOM   4789  CB  PHE A 367      74.660  44.690  37.710  1.00  0.00           C
ATOM   4790  HB1 PHE A 367      74.370  43.800  38.320  1.00  0.00           H
ATOM   4791  HB2 PHE A 367      74.730  45.480  38.490  1.00  0.00           H
ATOM   4792  CG  PHE A 367      76.000  44.400  37.120  1.00  0.00           C
ATOM   4793  CD1 PHE A 367      76.970  45.380  37.110  1.00  0.00           C
ATOM   4794  HD1 PHE A 367      76.830  46.340  37.580  1.00  0.00           H
ATOM   4795  CE1 PHE A 367      78.210  45.110  36.590  1.00  0.00           C
ATOM   4796  HE1 PHE A 367      78.980  45.860  36.450  1.00  0.00           H
ATOM   4797  CZ  PHE A 367      78.470  43.880  36.040  1.00  0.00           C
ATOM   4798  HZ  PHE A 367      79.390  43.600  35.550  1.00  0.00           H
ATOM   4799  CD2 PHE A 367      76.320  43.150  36.630  1.00  0.00           C
ATOM   4800  HD2 PHE A 367      75.530  42.410  36.680  1.00  0.00           H
ATOM   4801  CE2 PHE A 367      77.530  42.880  36.040  1.00  0.00           C
ATOM   4802  HE2 PHE A 367      77.640  41.950  35.490  1.00  0.00           H
ATOM   4803  C   PHE A 367      72.300  44.790  37.260  1.00  0.00           C
ATOM   4804  O   PHE A 367      71.730  45.810  37.650  1.00  0.00           O
ATOM   4805  N   SER A 368      71.630  43.630  37.340  1.00  0.00           N
ATOM   4806  HN  SER A 368      72.140  42.860  36.970  1.00  0.00           H
ATOM   4807  CA  SER A 368      70.350  43.310  37.900  1.00  0.00           C
ATOM   4808  HA  SER A 368      69.660  43.520  37.100  1.00  0.00           H
ATOM   4809  CB  SER A 368      70.320  41.780  38.070  1.00  0.00           C
ATOM   4810  HB1 SER A 368      71.160  41.560  38.760  1.00  0.00           H
ATOM   4811  HB2 SER A 368      70.570  41.180  37.170  1.00  0.00           H
ATOM   4812  OG  SER A 368      69.080  41.260  38.530  1.00  0.00           O
ATOM   4813  HG1 SER A 368      68.920  40.380  38.180  1.00  0.00           H
ATOM   4814  C   SER A 368      69.790  43.950  39.120  1.00  0.00           C
ATOM   4815  O   SER A 368      70.480  44.030  40.140  1.00  0.00           O
ATOM   4816  N   PRO A 369      68.580  44.400  39.270  1.00  0.00           N
ATOM   4817  CD  PRO A 369      67.550  44.470  38.250  1.00  0.00           C
ATOM   4818  HD1 PRO A 369      67.600  43.520  37.680  1.00  0.00           H
ATOM   4819  HD2 PRO A 369      67.660  45.420  37.690  1.00  0.00           H
ATOM   4820  CA  PRO A 369      68.140  44.940  40.530  1.00  0.00           C
ATOM   4821  HA  PRO A 369      68.780  45.750  40.820  1.00  0.00           H
ATOM   4822  CB  PRO A 369      66.710  45.380  40.220  1.00  0.00           C
ATOM   4823  HB1 PRO A 369      66.870  46.400  39.800  1.00  0.00           H
ATOM   4824  HB2 PRO A 369      66.060  45.460  41.130  1.00  0.00           H
ATOM   4825  CG  PRO A 369      66.220  44.580  39.010  1.00  0.00           C
ATOM   4826  HG1 PRO A 369      65.830  43.590  39.320  1.00  0.00           H
ATOM   4827  HG2 PRO A 369      65.430  45.120  38.440  1.00  0.00           H
ATOM   4828  C   PRO A 369      68.170  44.030  41.710  1.00  0.00           C
ATOM   4829  O   PRO A 369      68.400  44.480  42.830  1.00  0.00           O
ATOM   4830  N   ARG A 370      67.870  42.730  41.520  1.00  0.00           N
ATOM   4831  HN  ARG A 370      67.750  42.450  40.570  1.00  0.00           H
ATOM   4832  CA  ARG A 370      67.670  41.860  42.630  1.00  0.00           C
ATOM   4833  HA  ARG A 370      67.030  42.380  43.340  1.00  0.00           H
ATOM   4834  CB  ARG A 370      66.750  40.660  42.360  1.00  0.00           C
ATOM   4835  HB1 ARG A 370      65.730  41.080  42.240  1.00  0.00           H
ATOM   4836  HB2 ARG A 370      66.640  40.080  43.300  1.00  0.00           H
ATOM   4837  CG  ARG A 370      67.120  39.720  41.200  1.00  0.00           C
ATOM   4838  HG1 ARG A 370      68.130  39.250  41.210  1.00  0.00           H
ATOM   4839  HG2 ARG A 370      67.030  40.200  40.210  1.00  0.00           H
ATOM   4840  CD  ARG A 370      66.040  38.650  41.100  1.00  0.00           C
ATOM   4841  HD1 ARG A 370      65.000  39.000  40.930  1.00  0.00           H
ATOM   4842  HD2 ARG A 370      66.040  37.920  41.940  1.00  0.00           H
ATOM   4843  NE  ARG A 370      66.460  37.780  39.970  1.00  0.00           N
ATOM   4844  HE  ARG A 370      67.100  38.190  39.310  1.00  0.00           H
ATOM   4845  CZ  ARG A 370      65.800  36.640  39.610  1.00  0.00           C
ATOM   4846  NH1 ARG A 370      64.780  36.070  40.310  1.00  0.00           N
ATOM   4847 HH11 ARG A 370      64.390  35.210  39.980  1.00  0.00           H
ATOM   4848 HH12 ARG A 370      64.420  36.510  41.130  1.00  0.00           H
ATOM   4849  NH2 ARG A 370      66.260  36.020  38.490  1.00  0.00           N
ATOM   4850 HH21 ARG A 370      67.060  36.350  37.980  1.00  0.00           H
ATOM   4851 HH22 ARG A 370      65.660  35.280  38.160  1.00  0.00           H
ATOM   4852  C   ARG A 370      68.930  41.560  43.360  1.00  0.00           C
ATOM   4853  O   ARG A 370      68.970  41.360  44.580  1.00  0.00           O
ATOM   4854  N   VAL A 371      70.040  41.520  42.600  1.00  0.00           N
ATOM   4855  HN  VAL A 371      69.920  41.630  41.620  1.00  0.00           H
ATOM   4856  CA  VAL A 371      71.390  41.350  43.030  1.00  0.00           C
ATOM   4857  HA  VAL A 371      71.390  40.510  43.710  1.00  0.00           H
ATOM   4858  CB  VAL A 371      72.210  41.040  41.810  1.00  0.00           C
ATOM   4859  HB  VAL A 371      72.230  42.020  41.280  1.00  0.00           H
ATOM   4860  CG1 VAL A 371      73.680  40.660  42.100  1.00  0.00           C
ATOM   4861 HG11 VAL A 371      74.100  41.450  42.760  1.00  0.00           H
ATOM   4862 HG12 VAL A 371      74.210  40.720  41.130  1.00  0.00           H
ATOM   4863 HG13 VAL A 371      73.740  39.640  42.520  1.00  0.00           H
ATOM   4864  CG2 VAL A 371      71.590  39.940  40.930  1.00  0.00           C
ATOM   4865 HG21 VAL A 371      71.430  39.040  41.570  1.00  0.00           H
ATOM   4866 HG22 VAL A 371      72.260  39.540  40.140  1.00  0.00           H
ATOM   4867 HG23 VAL A 371      70.580  40.250  40.600  1.00  0.00           H
ATOM   4868  C   VAL A 371      71.930  42.440  43.880  1.00  0.00           C
ATOM   4869  O   VAL A 371      72.670  42.170  44.820  1.00  0.00           O
ATOM   4870  N   LEU A 372      71.590  43.710  43.570  1.00  0.00           N
ATOM   4871  HN  LEU A 372      71.160  43.780  42.680  1.00  0.00           H
ATOM   4872  CA  LEU A 372      72.070  44.890  44.230  1.00  0.00           C
ATOM   4873  HA  LEU A 372      73.090  44.600  44.420  1.00  0.00           H
ATOM   4874  CB  LEU A 372      71.820  46.190  43.450  1.00  0.00           C
ATOM   4875  HB1 LEU A 372      71.990  47.150  43.980  1.00  0.00           H
ATOM   4876  HB2 LEU A 372      70.760  46.170  43.150  1.00  0.00           H
ATOM   4877  CG  LEU A 372      72.390  46.170  42.020  1.00  0.00           C
ATOM   4878  HG  LEU A 372      72.160  45.230  41.470  1.00  0.00           H
ATOM   4879  CD1 LEU A 372      71.770  47.320  41.210  1.00  0.00           C
ATOM   4880 HD11 LEU A 372      72.330  47.470  40.260  1.00  0.00           H
ATOM   4881 HD12 LEU A 372      72.000  48.310  41.680  1.00  0.00           H
ATOM   4882 HD13 LEU A 372      70.680  47.230  41.010  1.00  0.00           H
ATOM   4883  CD2 LEU A 372      73.910  46.400  42.070  1.00  0.00           C
ATOM   4884 HD21 LEU A 372      74.370  47.390  41.850  1.00  0.00           H
ATOM   4885 HD22 LEU A 372      74.360  45.790  41.250  1.00  0.00           H
ATOM   4886 HD23 LEU A 372      74.330  46.060  43.040  1.00  0.00           H
ATOM   4887  C   LEU A 372      71.350  45.050  45.530  1.00  0.00           C
ATOM   4888  O   LEU A 372      71.890  45.140  46.630  1.00  0.00           O
ATOM   4889  N   THR A 373      70.020  44.940  45.380  1.00  0.00           N
ATOM   4890  HN  THR A 373      69.730  44.840  44.430  1.00  0.00           H
ATOM   4891  CA  THR A 373      69.100  44.990  46.480  1.00  0.00           C
ATOM   4892  HA  THR A 373      69.240  45.910  47.030  1.00  0.00           H
ATOM   4893  CB  THR A 373      67.740  44.880  45.860  1.00  0.00           C
ATOM   4894  HB  THR A 373      67.670  43.860  45.440  1.00  0.00           H
ATOM   4895  OG1 THR A 373      67.440  45.940  44.960  1.00  0.00           O
ATOM   4896  HG1 THR A 373      67.080  45.610  44.130  1.00  0.00           H
ATOM   4897  CG2 THR A 373      66.590  44.900  46.880  1.00  0.00           C
ATOM   4898 HG21 THR A 373      66.430  45.880  47.390  1.00  0.00           H
ATOM   4899 HG22 THR A 373      66.780  44.250  47.760  1.00  0.00           H
ATOM   4900 HG23 THR A 373      65.620  44.600  46.440  1.00  0.00           H
ATOM   4901  C   THR A 373      69.270  44.000  47.590  1.00  0.00           C
ATOM   4902  O   THR A 373      69.290  44.370  48.760  1.00  0.00           O
ATOM   4903  N   ILE A 374      69.430  42.720  47.220  1.00  0.00           N
ATOM   4904  HN  ILE A 374      69.260  42.570  46.250  1.00  0.00           H
ATOM   4905  CA  ILE A 374      69.670  41.670  48.160  1.00  0.00           C
ATOM   4906  HA  ILE A 374      68.970  41.790  48.980  1.00  0.00           H
ATOM   4907  CB  ILE A 374      69.470  40.250  47.720  1.00  0.00           C
ATOM   4908  HB  ILE A 374      70.050  40.120  46.780  1.00  0.00           H
ATOM   4909  CG2 ILE A 374      70.030  39.240  48.730  1.00  0.00           C
ATOM   4910 HG21 ILE A 374      69.800  38.180  48.480  1.00  0.00           H
ATOM   4911 HG22 ILE A 374      69.630  39.430  49.740  1.00  0.00           H
ATOM   4912 HG23 ILE A 374      71.140  39.310  48.740  1.00  0.00           H
ATOM   4913  CG1 ILE A 374      67.980  39.990  47.450  1.00  0.00           C
ATOM   4914 HG11 ILE A 374      67.510  40.830  46.900  1.00  0.00           H
ATOM   4915 HG12 ILE A 374      67.380  39.900  48.380  1.00  0.00           H
ATOM   4916  CD  ILE A 374      67.710  38.760  46.580  1.00  0.00           C
ATOM   4917  HD1 ILE A 374      66.620  38.780  46.380  1.00  0.00           H
ATOM   4918  HD2 ILE A 374      68.000  37.840  47.130  1.00  0.00           H
ATOM   4919  HD3 ILE A 374      68.320  38.910  45.660  1.00  0.00           H
ATOM   4920  C   ILE A 374      71.000  41.950  48.770  1.00  0.00           C
ATOM   4921  O   ILE A 374      71.110  42.020  50.000  1.00  0.00           O
ATOM   4922  N   GLY A 375      72.010  42.300  47.960  1.00  0.00           N
ATOM   4923  HN  GLY A 375      71.850  42.370  46.980  1.00  0.00           H
ATOM   4924  CA  GLY A 375      73.320  42.660  48.400  1.00  0.00           C
ATOM   4925  HA1 GLY A 375      74.010  42.970  47.630  1.00  0.00           H
ATOM   4926  HA2 GLY A 375      73.690  41.750  48.830  1.00  0.00           H
ATOM   4927  C   GLY A 375      73.480  43.740  49.420  1.00  0.00           C
ATOM   4928  O   GLY A 375      74.120  43.620  50.470  1.00  0.00           O
ATOM   4929  N   GLY A 376      72.910  44.920  49.140  1.00  0.00           N
ATOM   4930  HN  GLY A 376      72.500  44.860  48.230  1.00  0.00           H
ATOM   4931  CA  GLY A 376      72.990  46.130  49.900  1.00  0.00           C
ATOM   4932  HA1 GLY A 376      72.530  46.930  49.330  1.00  0.00           H
ATOM   4933  HA2 GLY A 376      74.010  46.380  50.140  1.00  0.00           H
ATOM   4934  C   GLY A 376      72.180  45.990  51.140  1.00  0.00           C
ATOM   4935  O   GLY A 376      72.570  46.490  52.200  1.00  0.00           O
ATOM   4936  N   GLY A 377      71.100  45.190  51.100  1.00  0.00           N
ATOM   4937  HN  GLY A 377      70.880  44.860  50.190  1.00  0.00           H
ATOM   4938  CA  GLY A 377      70.460  44.750  52.300  1.00  0.00           C
ATOM   4939  HA1 GLY A 377      69.580  44.380  51.800  1.00  0.00           H
ATOM   4940  HA2 GLY A 377      70.260  45.580  52.960  1.00  0.00           H
ATOM   4941  C   GLY A 377      71.260  43.840  53.170  1.00  0.00           C
ATOM   4942  O   GLY A 377      71.140  43.810  54.400  1.00  0.00           O
ATOM   4943  N   TYR A 378      72.150  43.020  52.590  1.00  0.00           N
ATOM   4944  HN  TYR A 378      72.170  42.910  51.600  1.00  0.00           H
ATOM   4945  CA  TYR A 378      73.120  42.250  53.310  1.00  0.00           C
ATOM   4946  HA  TYR A 378      72.600  41.730  54.100  1.00  0.00           H
ATOM   4947  CB  TYR A 378      73.790  41.130  52.510  1.00  0.00           C
ATOM   4948  HB1 TYR A 378      74.820  40.910  52.880  1.00  0.00           H
ATOM   4949  HB2 TYR A 378      73.980  41.340  51.430  1.00  0.00           H
ATOM   4950  CG  TYR A 378      73.090  39.810  52.510  1.00  0.00           C
ATOM   4951  CD1 TYR A 378      72.460  39.330  51.390  1.00  0.00           C
ATOM   4952  HD1 TYR A 378      72.530  39.790  50.420  1.00  0.00           H
ATOM   4953  CE1 TYR A 378      71.740  38.160  51.520  1.00  0.00           C
ATOM   4954  HE1 TYR A 378      71.280  37.670  50.670  1.00  0.00           H
ATOM   4955  CZ  TYR A 378      71.770  37.460  52.710  1.00  0.00           C
ATOM   4956  OH  TYR A 378      71.060  36.250  52.780  1.00  0.00           O
ATOM   4957  HH  TYR A 378      71.140  35.860  53.650  1.00  0.00           H
ATOM   4958  CD2 TYR A 378      73.050  39.150  53.720  1.00  0.00           C
ATOM   4959  HD2 TYR A 378      73.530  39.540  54.600  1.00  0.00           H
ATOM   4960  CE2 TYR A 378      72.470  37.910  53.800  1.00  0.00           C
ATOM   4961  HE2 TYR A 378      72.540  37.380  54.740  1.00  0.00           H
ATOM   4962  C   TYR A 378      74.160  43.030  54.050  1.00  0.00           C
ATOM   4963  O   TYR A 378      74.490  42.680  55.180  1.00  0.00           O
ATOM   4964  N   LEU A 379      74.640  44.170  53.530  1.00  0.00           N
ATOM   4965  HN  LEU A 379      74.410  44.380  52.580  1.00  0.00           H
ATOM   4966  CA  LEU A 379      75.410  45.170  54.210  1.00  0.00           C
ATOM   4967  HA  LEU A 379      76.270  44.710  54.670  1.00  0.00           H
ATOM   4968  CB  LEU A 379      75.920  46.270  53.260  1.00  0.00           C
ATOM   4969  HB1 LEU A 379      76.530  46.990  53.850  1.00  0.00           H
ATOM   4970  HB2 LEU A 379      75.050  46.790  52.800  1.00  0.00           H
ATOM   4971  CG  LEU A 379      76.740  45.830  52.040  1.00  0.00           C
ATOM   4972  HG  LEU A 379      76.090  45.220  51.380  1.00  0.00           H
ATOM   4973  CD1 LEU A 379      77.210  47.050  51.230  1.00  0.00           C
ATOM   4974 HD11 LEU A 379      76.290  47.470  50.770  1.00  0.00           H
ATOM   4975 HD12 LEU A 379      77.820  46.850  50.320  1.00  0.00           H
ATOM   4976 HD13 LEU A 379      77.670  47.840  51.870  1.00  0.00           H
ATOM   4977  CD2 LEU A 379      77.940  45.040  52.590  1.00  0.00           C
ATOM   4978 HD21 LEU A 379      78.530  44.650  51.730  1.00  0.00           H
ATOM   4979 HD22 LEU A 379      77.490  44.220  53.190  1.00  0.00           H
ATOM   4980 HD23 LEU A 379      78.530  45.670  53.280  1.00  0.00           H
ATOM   4981  C   LEU A 379      74.690  45.800  55.350  1.00  0.00           C
ATOM   4982  O   LEU A 379      75.240  45.970  56.440  1.00  0.00           O
ATOM   4983  N   LEU A 380      73.420  46.190  55.140  1.00  0.00           N
ATOM   4984  HN  LEU A 380      73.050  46.070  54.220  1.00  0.00           H
ATOM   4985  CA  LEU A 380      72.590  46.740  56.160  1.00  0.00           C
ATOM   4986  HA  LEU A 380      73.160  47.420  56.770  1.00  0.00           H
ATOM   4987  CB  LEU A 380      71.300  47.400  55.630  1.00  0.00           C
ATOM   4988  HB1 LEU A 380      70.830  46.590  55.030  1.00  0.00           H
ATOM   4989  HB2 LEU A 380      71.600  48.140  54.860  1.00  0.00           H
ATOM   4990  CG  LEU A 380      70.370  48.100  56.620  1.00  0.00           C
ATOM   4991  HG  LEU A 380      70.140  47.420  57.470  1.00  0.00           H
ATOM   4992  CD1 LEU A 380      71.020  49.300  57.340  1.00  0.00           C
ATOM   4993 HD11 LEU A 380      71.950  48.990  57.860  1.00  0.00           H
ATOM   4994 HD12 LEU A 380      70.300  49.680  58.100  1.00  0.00           H
ATOM   4995 HD13 LEU A 380      71.210  50.160  56.660  1.00  0.00           H
ATOM   4996  CD2 LEU A 380      69.030  48.560  56.020  1.00  0.00           C
ATOM   4997 HD21 LEU A 380      68.480  48.950  56.910  1.00  0.00           H
ATOM   4998 HD22 LEU A 380      68.490  47.610  55.830  1.00  0.00           H
ATOM   4999 HD23 LEU A 380      68.990  49.310  55.200  1.00  0.00           H
ATOM   5000  C   LEU A 380      72.280  45.710  57.200  1.00  0.00           C
ATOM   5001  O   LEU A 380      72.290  46.070  58.370  1.00  0.00           O
ATOM   5002  N   PHE A 381      72.060  44.420  56.880  1.00  0.00           N
ATOM   5003  HN  PHE A 381      71.970  44.250  55.900  1.00  0.00           H
ATOM   5004  CA  PHE A 381      71.860  43.340  57.790  1.00  0.00           C
ATOM   5005  HA  PHE A 381      71.000  43.590  58.390  1.00  0.00           H
ATOM   5006  CB  PHE A 381      71.560  42.060  56.990  1.00  0.00           C
ATOM   5007  HB1 PHE A 381      72.290  41.900  56.170  1.00  0.00           H
ATOM   5008  HB2 PHE A 381      70.700  42.270  56.320  1.00  0.00           H
ATOM   5009  CG  PHE A 381      71.310  40.800  57.740  1.00  0.00           C
ATOM   5010  CD1 PHE A 381      72.430  40.110  58.140  1.00  0.00           C
ATOM   5011  HD1 PHE A 381      73.410  40.480  57.880  1.00  0.00           H
ATOM   5012  CE1 PHE A 381      72.360  38.980  58.920  1.00  0.00           C
ATOM   5013  HE1 PHE A 381      73.270  38.480  59.210  1.00  0.00           H
ATOM   5014  CZ  PHE A 381      71.110  38.530  59.290  1.00  0.00           C
ATOM   5015  HZ  PHE A 381      70.950  37.690  59.950  1.00  0.00           H
ATOM   5016  CD2 PHE A 381      70.080  40.290  58.090  1.00  0.00           C
ATOM   5017  HD2 PHE A 381      69.160  40.790  57.820  1.00  0.00           H
ATOM   5018  CE2 PHE A 381      69.970  39.170  58.870  1.00  0.00           C
ATOM   5019  HE2 PHE A 381      69.080  38.870  59.420  1.00  0.00           H
ATOM   5020  C   PHE A 381      72.970  43.100  58.760  1.00  0.00           C
ATOM   5021  O   PHE A 381      72.710  42.970  59.950  1.00  0.00           O
ATOM   5022  N   GLY A 382      74.220  43.140  58.270  1.00  0.00           N
ATOM   5023  HN  GLY A 382      74.320  43.460  57.330  1.00  0.00           H
ATOM   5024  CA  GLY A 382      75.460  43.040  58.980  1.00  0.00           C
ATOM   5025  HA1 GLY A 382      76.330  43.010  58.340  1.00  0.00           H
ATOM   5026  HA2 GLY A 382      75.390  42.160  59.610  1.00  0.00           H
ATOM   5027  C   GLY A 382      75.590  44.150  59.980  1.00  0.00           C
ATOM   5028  O   GLY A 382      75.930  43.970  61.150  1.00  0.00           O
ATOM   5029  N   ALA A 383      75.290  45.390  59.580  1.00  0.00           N
ATOM   5030  HN  ALA A 383      74.940  45.600  58.670  1.00  0.00           H
ATOM   5031  CA  ALA A 383      75.150  46.470  60.510  1.00  0.00           C
ATOM   5032  HA  ALA A 383      76.100  46.600  60.990  1.00  0.00           H
ATOM   5033  CB  ALA A 383      74.940  47.840  59.830  1.00  0.00           C
ATOM   5034  HB1 ALA A 383      74.040  47.910  59.180  1.00  0.00           H
ATOM   5035  HB2 ALA A 383      75.880  48.010  59.270  1.00  0.00           H
ATOM   5036  HB3 ALA A 383      74.910  48.660  60.570  1.00  0.00           H
ATOM   5037  C   ALA A 383      74.100  46.310  61.560  1.00  0.00           C
ATOM   5038  O   ALA A 383      74.310  46.570  62.750  1.00  0.00           O
ATOM   5039  N   MET A 384      72.880  45.900  61.180  1.00  0.00           N
ATOM   5040  HN  MET A 384      72.620  45.750  60.230  1.00  0.00           H
ATOM   5041  CA  MET A 384      71.850  45.560  62.120  1.00  0.00           C
ATOM   5042  HA  MET A 384      71.670  46.420  62.740  1.00  0.00           H
ATOM   5043  CB  MET A 384      70.520  45.390  61.370  1.00  0.00           C
ATOM   5044  HB1 MET A 384      69.730  45.080  62.090  1.00  0.00           H
ATOM   5045  HB2 MET A 384      70.750  44.560  60.660  1.00  0.00           H
ATOM   5046  CG  MET A 384      70.020  46.680  60.710  1.00  0.00           C
ATOM   5047  HG1 MET A 384      70.670  47.020  59.880  1.00  0.00           H
ATOM   5048  HG2 MET A 384      70.100  47.470  61.480  1.00  0.00           H
ATOM   5049  SD  MET A 384      68.390  46.650  59.900  1.00  0.00           S
ATOM   5050  CE  MET A 384      68.590  45.590  58.440  1.00  0.00           C
ATOM   5051  HE1 MET A 384      69.590  45.340  58.030  1.00  0.00           H
ATOM   5052  HE2 MET A 384      67.930  45.920  57.610  1.00  0.00           H
ATOM   5053  HE3 MET A 384      68.220  44.590  58.760  1.00  0.00           H
ATOM   5054  C   MET A 384      72.150  44.450  63.070  1.00  0.00           C
ATOM   5055  O   MET A 384      71.860  44.590  64.260  1.00  0.00           O
ATOM   5056  N   LEU A 385      72.700  43.310  62.620  1.00  0.00           N
ATOM   5057  HN  LEU A 385      72.900  43.210  61.650  1.00  0.00           H
ATOM   5058  CA  LEU A 385      73.220  42.210  63.380  1.00  0.00           C
ATOM   5059  HA  LEU A 385      72.310  42.070  63.940  1.00  0.00           H
ATOM   5060  CB  LEU A 385      73.730  41.050  62.510  1.00  0.00           C
ATOM   5061  HB1 LEU A 385      74.650  41.280  61.930  1.00  0.00           H
[truncated: 184,714 more chars]
