# Supplementary material for: Structure and inhibition mechanisms of Mycobacterium tuberculosis essential transporter efflux protein A
Source: Nat Commun. 2025 Apr 1;16:3139. doi: 10.1038/s41467-025-58133-6 (PMC11961569; doi:10.1038/s41467-025-58133-6)
Supplement: Supplementary file 3 — Supplementary Data 1 [file 41467_2025_58133_MOESM3_ESM.zip › supplemental_computational_details/traj_brd_ligand/last_frame.pdb]

REMARK    THIS IS A SIMULATION BOX
CRYST1  117.086  117.086  112.146  90.00  90.00  90.00 P 1           1
MODEL        1
ATOM      1  N   ARG    49      43.470  40.860  31.840  1.00  0.00            
ATOM      2  HT1 ARG    49      43.410  41.760  31.310  1.00  0.00            
ATOM      3  HT2 ARG    49      42.500  40.540  32.020  1.00  0.00            
ATOM      4  HT3 ARG    49      43.920  40.090  31.300  1.00  0.00            
ATOM      5  CA  ARG    49      44.050  41.200  33.160  1.00  0.00            
ATOM      6  HA  ARG    49      44.170  40.220  33.600  1.00  0.00            
ATOM      7  CB  ARG    49      45.460  41.820  33.110  1.00  0.00            
ATOM      8  HB1 ARG    49      45.660  42.090  34.170  1.00  0.00            
ATOM      9  HB2 ARG    49      45.510  42.730  32.480  1.00  0.00            
ATOM     10  CG  ARG    49      46.500  40.830  32.580  1.00  0.00            
ATOM     11  HG1 ARG    49      46.090  40.420  31.630  1.00  0.00            
ATOM     12  HG2 ARG    49      46.620  39.980  33.280  1.00  0.00            
ATOM     13  CD  ARG    49      47.930  41.340  32.390  1.00  0.00            
ATOM     14  HD1 ARG    49      48.390  41.630  33.360  1.00  0.00            
ATOM     15  HD2 ARG    49      47.950  42.140  31.630  1.00  0.00            
ATOM     16  NE  ARG    49      48.800  40.200  31.980  1.00  0.00            
ATOM     17  HE  ARG    49      48.960  40.090  31.000  1.00  0.00            
ATOM     18  CZ  ARG    49      49.200  39.130  32.720  1.00  0.00            
ATOM     19  NH1 ARG    49      48.940  38.870  34.040  1.00  0.00            
ATOM     20 HH11 ARG    49      48.360  39.470  34.580  1.00  0.00            
ATOM     21 HH12 ARG    49      49.520  38.180  34.470  1.00  0.00            
ATOM     22  NH2 ARG    49      49.980  38.160  32.140  1.00  0.00            
ATOM     23 HH21 ARG    49      50.340  38.240  31.220  1.00  0.00            
ATOM     24 HH22 ARG    49      50.410  37.490  32.750  1.00  0.00            
ATOM     25  C   ARG    49      43.200  42.010  34.080  1.00  0.00            
ATOM     26  O   ARG    49      42.690  43.040  33.650  1.00  0.00            
ATOM     27  N   SER    50      43.030  41.560  35.340  1.00  0.00            
ATOM     28  HN  SER    50      43.500  40.740  35.670  1.00  0.00            
ATOM     29  CA  SER    50      42.390  42.240  36.420  1.00  0.00            
ATOM     30  HA  SER    50      41.450  42.610  36.040  1.00  0.00            
ATOM     31  CB  SER    50      41.930  41.250  37.500  1.00  0.00            
ATOM     32  HB1 SER    50      42.630  40.460  37.850  1.00  0.00            
ATOM     33  HB2 SER    50      40.960  40.790  37.210  1.00  0.00            
ATOM     34  OG  SER    50      41.390  41.880  38.650  1.00  0.00            
ATOM     35  HG1 SER    50      40.510  42.110  38.360  1.00  0.00            
ATOM     36  C   SER    50      43.100  43.400  37.020  1.00  0.00            
ATOM     37  O   SER    50      44.320  43.400  37.170  1.00  0.00            
ATOM     38  N   PHE    51      42.390  44.470  37.410  1.00  0.00            
ATOM     39  HN  PHE    51      41.420  44.510  37.150  1.00  0.00            
ATOM     40  CA  PHE    51      42.820  45.690  38.020  1.00  0.00            
ATOM     41  HA  PHE    51      43.590  46.010  37.340  1.00  0.00            
ATOM     42  CB  PHE    51      41.670  46.710  38.020  1.00  0.00            
ATOM     43  HB1 PHE    51      40.750  46.180  38.360  1.00  0.00            
ATOM     44  HB2 PHE    51      41.380  46.910  36.970  1.00  0.00            
ATOM     45  CG  PHE    51      41.840  47.990  38.760  1.00  0.00            
ATOM     46  CD1 PHE    51      42.510  49.050  38.210  1.00  0.00            
ATOM     47  HD1 PHE    51      42.990  48.910  37.250  1.00  0.00            
ATOM     48  CE1 PHE    51      42.540  50.220  38.940  1.00  0.00            
ATOM     49  HE1 PHE    51      43.180  51.010  38.590  1.00  0.00            
ATOM     50  CZ  PHE    51      41.910  50.330  40.160  1.00  0.00            
ATOM     51  HZ  PHE    51      41.940  51.260  40.710  1.00  0.00            
ATOM     52  CD2 PHE    51      41.280  48.080  40.020  1.00  0.00            
ATOM     53  HD2 PHE    51      40.840  47.190  40.440  1.00  0.00            
ATOM     54  CE2 PHE    51      41.310  49.240  40.750  1.00  0.00            
ATOM     55  HE2 PHE    51      40.740  49.340  41.660  1.00  0.00            
ATOM     56  C   PHE    51      43.490  45.520  39.340  1.00  0.00            
ATOM     57  O   PHE    51      44.580  46.060  39.570  1.00  0.00            
ATOM     58  N   ILE    52      42.940  44.710  40.260  1.00  0.00            
ATOM     59  HN  ILE    52      42.090  44.320  39.920  1.00  0.00            
ATOM     60  CA  ILE    52      43.300  44.440  41.620  1.00  0.00            
ATOM     61  HA  ILE    52      43.510  45.400  42.050  1.00  0.00            
ATOM     62  CB  ILE    52      42.260  43.730  42.440  1.00  0.00            
ATOM     63  HB  ILE    52      41.290  44.200  42.190  1.00  0.00            
ATOM     64  CG2 ILE    52      42.110  42.220  42.180  1.00  0.00            
ATOM     65 HG21 ILE    52      41.170  41.930  42.710  1.00  0.00            
ATOM     66 HG22 ILE    52      42.980  41.690  42.620  1.00  0.00            
ATOM     67 HG23 ILE    52      42.070  42.020  41.090  1.00  0.00            
ATOM     68  CG1 ILE    52      42.420  43.930  43.950  1.00  0.00            
ATOM     69 HG11 ILE    52      42.920  44.930  44.000  1.00  0.00            
ATOM     70 HG12 ILE    52      43.090  43.250  44.520  1.00  0.00            
ATOM     71  CD  ILE    52      41.130  43.800  44.770  1.00  0.00            
ATOM     72  HD1 ILE    52      40.320  44.450  44.390  1.00  0.00            
ATOM     73  HD2 ILE    52      41.300  43.960  45.860  1.00  0.00            
ATOM     74  HD3 ILE    52      40.750  42.760  44.820  1.00  0.00            
ATOM     75  C   ILE    52      44.670  43.870  41.760  1.00  0.00            
ATOM     76  O   ILE    52      45.490  44.240  42.600  1.00  0.00            
ATOM     77  N   ALA    53      45.070  43.030  40.780  1.00  0.00            
ATOM     78  HN  ALA    53      44.390  42.670  40.150  1.00  0.00            
ATOM     79  CA  ALA    53      46.350  42.400  40.650  1.00  0.00            
ATOM     80  HA  ALA    53      46.560  41.860  41.560  1.00  0.00            
ATOM     81  CB  ALA    53      46.240  41.470  39.430  1.00  0.00            
ATOM     82  HB1 ALA    53      47.100  40.780  39.300  1.00  0.00            
ATOM     83  HB2 ALA    53      45.980  42.040  38.510  1.00  0.00            
ATOM     84  HB3 ALA    53      45.360  40.810  39.600  1.00  0.00            
ATOM     85  C   ALA    53      47.440  43.380  40.420  1.00  0.00            
ATOM     86  O   ALA    53      48.510  43.290  41.030  1.00  0.00            
ATOM     87  N   ALA    54      47.270  44.240  39.400  1.00  0.00            
ATOM     88  HN  ALA    54      46.420  44.090  38.900  1.00  0.00            
ATOM     89  CA  ALA    54      48.150  45.330  39.070  1.00  0.00            
ATOM     90  HA  ALA    54      49.130  44.880  38.980  1.00  0.00            
ATOM     91  CB  ALA    54      47.700  45.920  37.720  1.00  0.00            
ATOM     92  HB1 ALA    54      46.730  46.460  37.770  1.00  0.00            
ATOM     93  HB2 ALA    54      47.760  45.130  36.930  1.00  0.00            
ATOM     94  HB3 ALA    54      48.390  46.790  37.610  1.00  0.00            
ATOM     95  C   ALA    54      48.360  46.370  40.110  1.00  0.00            
ATOM     96  O   ALA    54      49.450  46.830  40.450  1.00  0.00            
ATOM     97  N   VAL    55      47.240  46.790  40.720  1.00  0.00            
ATOM     98  HN  VAL    55      46.370  46.530  40.310  1.00  0.00            
ATOM     99  CA  VAL    55      47.270  47.820  41.710  1.00  0.00            
ATOM    100  HA  VAL    55      47.820  48.570  41.160  1.00  0.00            
ATOM    101  CB  VAL    55      46.030  48.630  41.950  1.00  0.00            
ATOM    102  HB  VAL    55      46.180  49.440  42.690  1.00  0.00            
ATOM    103  CG1 VAL    55      45.670  49.250  40.590  1.00  0.00            
ATOM    104 HG11 VAL    55      45.590  48.520  39.750  1.00  0.00            
ATOM    105 HG12 VAL    55      46.380  50.020  40.220  1.00  0.00            
ATOM    106 HG13 VAL    55      44.720  49.820  40.670  1.00  0.00            
ATOM    107  CG2 VAL    55      44.740  47.990  42.480  1.00  0.00            
ATOM    108 HG21 VAL    55      44.950  47.750  43.540  1.00  0.00            
ATOM    109 HG22 VAL    55      44.490  47.060  41.910  1.00  0.00            
ATOM    110 HG23 VAL    55      43.930  48.750  42.450  1.00  0.00            
ATOM    111  C   VAL    55      48.020  47.590  42.980  1.00  0.00            
ATOM    112  O   VAL    55      48.710  48.490  43.460  1.00  0.00            
ATOM    113  N   ILE    56      47.930  46.380  43.550  1.00  0.00            
ATOM    114  HN  ILE    56      47.420  45.750  42.960  1.00  0.00            
ATOM    115  CA  ILE    56      48.470  45.950  44.800  1.00  0.00            
ATOM    116  HA  ILE    56      48.330  46.760  45.510  1.00  0.00            
ATOM    117  CB  ILE    56      47.880  44.650  45.260  1.00  0.00            
ATOM    118  HB  ILE    56      48.010  44.010  44.370  1.00  0.00            
ATOM    119  CG2 ILE    56      48.730  44.020  46.380  1.00  0.00            
ATOM    120 HG21 ILE    56      48.310  43.000  46.490  1.00  0.00            
ATOM    121 HG22 ILE    56      48.660  44.460  47.400  1.00  0.00            
ATOM    122 HG23 ILE    56      49.770  43.770  46.110  1.00  0.00            
ATOM    123  CG1 ILE    56      46.400  44.750  45.680  1.00  0.00            
ATOM    124 HG11 ILE    56      45.790  45.360  44.980  1.00  0.00            
ATOM    125 HG12 ILE    56      46.180  45.270  46.630  1.00  0.00            
ATOM    126  CD  ILE    56      45.850  43.330  45.850  1.00  0.00            
ATOM    127  HD1 ILE    56      46.340  42.800  46.690  1.00  0.00            
ATOM    128  HD2 ILE    56      46.040  42.670  44.970  1.00  0.00            
ATOM    129  HD3 ILE    56      44.810  43.280  46.240  1.00  0.00            
ATOM    130  C   ILE    56      49.950  45.770  44.690  1.00  0.00            
ATOM    131  O   ILE    56      50.700  46.280  45.520  1.00  0.00            
ATOM    132  N   ALA    57      50.450  45.200  43.580  1.00  0.00            
ATOM    133  HN  ALA    57      49.930  44.850  42.810  1.00  0.00            
ATOM    134  CA  ALA    57      51.850  45.000  43.360  1.00  0.00            
ATOM    135  HA  ALA    57      52.260  44.380  44.140  1.00  0.00            
ATOM    136  CB  ALA    57      51.920  44.390  41.950  1.00  0.00            
ATOM    137  HB1 ALA    57      51.280  43.480  41.850  1.00  0.00            
ATOM    138  HB2 ALA    57      52.980  44.100  41.800  1.00  0.00            
ATOM    139  HB3 ALA    57      51.600  45.080  41.140  1.00  0.00            
ATOM    140  C   ALA    57      52.730  46.200  43.390  1.00  0.00            
ATOM    141  O   ALA    57      53.810  46.120  43.980  1.00  0.00            
ATOM    142  N   ILE    58      52.200  47.360  42.960  1.00  0.00            
ATOM    143  HN  ILE    58      51.270  47.440  42.610  1.00  0.00            
ATOM    144  CA  ILE    58      52.940  48.590  42.880  1.00  0.00            
ATOM    145  HA  ILE    58      53.970  48.290  42.840  1.00  0.00            
ATOM    146  CB  ILE    58      52.670  49.300  41.590  1.00  0.00            
ATOM    147  HB  ILE    58      53.520  50.020  41.510  1.00  0.00            
ATOM    148  CG2 ILE    58      52.900  48.390  40.380  1.00  0.00            
ATOM    149 HG21 ILE    58      52.720  49.050  39.510  1.00  0.00            
ATOM    150 HG22 ILE    58      52.160  47.570  40.250  1.00  0.00            
ATOM    151 HG23 ILE    58      53.890  47.890  40.300  1.00  0.00            
ATOM    152  CG1 ILE    58      51.290  49.990  41.600  1.00  0.00            
ATOM    153 HG11 ILE    58      51.070  50.780  42.350  1.00  0.00            
ATOM    154 HG12 ILE    58      50.600  49.160  41.880  1.00  0.00            
ATOM    155  CD  ILE    58      50.840  50.560  40.260  1.00  0.00            
ATOM    156  HD1 ILE    58      51.650  51.170  39.810  1.00  0.00            
ATOM    157  HD2 ILE    58      49.940  51.200  40.370  1.00  0.00            
ATOM    158  HD3 ILE    58      50.610  49.750  39.530  1.00  0.00            
ATOM    159  C   ILE    58      52.750  49.400  44.120  1.00  0.00            
ATOM    160  O   ILE    58      53.210  50.530  44.250  1.00  0.00            
ATOM    161  N   GLY    59      51.870  48.910  45.010  1.00  0.00            
ATOM    162  HN  GLY    59      51.500  48.000  44.800  1.00  0.00            
ATOM    163  CA  GLY    59      51.710  49.430  46.340  1.00  0.00            
ATOM    164  HA1 GLY    59      50.660  49.420  46.600  1.00  0.00            
ATOM    165  HA2 GLY    59      52.130  50.420  46.410  1.00  0.00            
ATOM    166  C   GLY    59      52.450  48.540  47.280  1.00  0.00            
ATOM    167  O   GLY    59      52.600  48.840  48.460  1.00  0.00            
ATOM    168  N   GLY    60      53.030  47.410  46.850  1.00  0.00            
ATOM    169  HN  GLY    60      52.890  47.190  45.880  1.00  0.00            
ATOM    170  CA  GLY    60      53.720  46.430  47.630  1.00  0.00            
ATOM    171  HA1 GLY    60      54.230  45.730  46.990  1.00  0.00            
ATOM    172  HA2 GLY    60      53.050  45.880  48.290  1.00  0.00            
ATOM    173  C   GLY    60      54.850  46.970  48.440  1.00  0.00            
ATOM    174  O   GLY    60      54.860  46.620  49.620  1.00  0.00            
ATOM    175  N   MET    61      55.760  47.810  47.920  1.00  0.00            
ATOM    176  HN  MET    61      55.640  47.980  46.940  1.00  0.00            
ATOM    177  CA  MET    61      56.860  48.370  48.630  1.00  0.00            
ATOM    178  HA  MET    61      57.430  47.690  49.260  1.00  0.00            
ATOM    179  CB  MET    61      57.910  49.050  47.730  1.00  0.00            
ATOM    180  HB1 MET    61      57.530  50.010  47.330  1.00  0.00            
ATOM    181  HB2 MET    61      58.200  48.460  46.830  1.00  0.00            
ATOM    182  CG  MET    61      59.270  49.340  48.360  1.00  0.00            
ATOM    183  HG1 MET    61      59.110  49.990  49.240  1.00  0.00            
ATOM    184  HG2 MET    61      59.890  49.910  47.630  1.00  0.00            
ATOM    185  SD  MET    61      60.320  47.960  48.920  1.00  0.00            
ATOM    186  CE  MET    61      60.040  48.070  50.710  1.00  0.00            
ATOM    187  HE1 MET    61      60.290  47.100  51.200  1.00  0.00            
ATOM    188  HE2 MET    61      58.940  48.140  50.820  1.00  0.00            
ATOM    189  HE3 MET    61      60.710  48.790  51.230  1.00  0.00            
ATOM    190  C   MET    61      56.430  49.360  49.660  1.00  0.00            
ATOM    191  O   MET    61      56.850  49.420  50.810  1.00  0.00            
ATOM    192  N   GLN    62      55.450  50.190  49.250  1.00  0.00            
ATOM    193  HN  GLN    62      55.110  50.130  48.310  1.00  0.00            
ATOM    194  CA  GLN    62      54.840  51.160  50.100  1.00  0.00            
ATOM    195  HA  GLN    62      55.700  51.750  50.410  1.00  0.00            
ATOM    196  CB  GLN    62      53.740  51.960  49.400  1.00  0.00            
ATOM    197  HB1 GLN    62      53.170  52.650  50.070  1.00  0.00            
ATOM    198  HB2 GLN    62      53.030  51.230  48.970  1.00  0.00            
ATOM    199  CG  GLN    62      54.120  52.820  48.190  1.00  0.00            
ATOM    200  HG1 GLN    62      53.250  53.230  47.640  1.00  0.00            
ATOM    201  HG2 GLN    62      54.720  52.260  47.450  1.00  0.00            
ATOM    202  CD  GLN    62      54.980  54.010  48.600  1.00  0.00            
ATOM    203  OE1 GLN    62      56.170  54.040  48.300  1.00  0.00            
ATOM    204  NE2 GLN    62      54.290  55.060  49.130  1.00  0.00            
ATOM    205 HE21 GLN    62      54.740  55.950  49.150  1.00  0.00            
ATOM    206 HE22 GLN    62      53.290  55.020  49.170  1.00  0.00            
ATOM    207  C   GLN    62      54.330  50.610  51.390  1.00  0.00            
ATOM    208  O   GLN    62      54.430  51.200  52.460  1.00  0.00            
ATOM    209  N   LEU    63      53.570  49.500  51.270  1.00  0.00            
ATOM    210  HN  LEU    63      53.310  49.100  50.400  1.00  0.00            
ATOM    211  CA  LEU    63      53.050  48.780  52.390  1.00  0.00            
ATOM    212  HA  LEU    63      52.400  49.500  52.870  1.00  0.00            
ATOM    213  CB  LEU    63      52.190  47.610  51.880  1.00  0.00            
ATOM    214  HB1 LEU    63      52.750  47.010  51.130  1.00  0.00            
ATOM    215  HB2 LEU    63      51.300  48.060  51.390  1.00  0.00            
ATOM    216  CG  LEU    63      51.550  46.730  52.970  1.00  0.00            
ATOM    217  HG  LEU    63      52.340  46.240  53.580  1.00  0.00            
ATOM    218  CD1 LEU    63      50.760  47.590  53.970  1.00  0.00            
ATOM    219 HD11 LEU    63      51.280  48.430  54.480  1.00  0.00            
ATOM    220 HD12 LEU    63      50.420  46.870  54.740  1.00  0.00            
ATOM    221 HD13 LEU    63      49.880  48.020  53.440  1.00  0.00            
ATOM    222  CD2 LEU    63      50.770  45.530  52.410  1.00  0.00            
ATOM    223 HD21 LEU    63      51.360  44.970  51.650  1.00  0.00            
ATOM    224 HD22 LEU    63      49.810  45.860  51.960  1.00  0.00            
ATOM    225 HD23 LEU    63      50.540  44.900  53.290  1.00  0.00            
ATOM    226  C   LEU    63      54.140  48.260  53.270  1.00  0.00            
ATOM    227  O   LEU    63      54.140  48.540  54.460  1.00  0.00            
ATOM    228  N   LEU    64      55.150  47.570  52.720  1.00  0.00            
ATOM    229  HN  LEU    64      55.210  47.370  51.740  1.00  0.00            
ATOM    230  CA  LEU    64      56.250  47.140  53.540  1.00  0.00            
ATOM    231  HA  LEU    64      55.830  46.530  54.330  1.00  0.00            
ATOM    232  CB  LEU    64      57.130  46.190  52.720  1.00  0.00            
ATOM    233  HB1 LEU    64      58.090  46.000  53.250  1.00  0.00            
ATOM    234  HB2 LEU    64      57.320  46.720  51.760  1.00  0.00            
ATOM    235  CG  LEU    64      56.620  44.760  52.490  1.00  0.00            
ATOM    236  HG  LEU    64      55.670  44.660  51.930  1.00  0.00            
ATOM    237  CD1 LEU    64      57.440  44.010  51.420  1.00  0.00            
ATOM    238 HD11 LEU    64      57.400  44.730  50.580  1.00  0.00            
ATOM    239 HD12 LEU    64      57.020  43.030  51.100  1.00  0.00            
ATOM    240 HD13 LEU    64      58.480  43.850  51.800  1.00  0.00            
ATOM    241  CD2 LEU    64      56.770  43.920  53.770  1.00  0.00            
ATOM    242 HD21 LEU    64      56.360  42.920  53.530  1.00  0.00            
ATOM    243 HD22 LEU    64      56.190  44.410  54.590  1.00  0.00            
ATOM    244 HD23 LEU    64      57.850  43.960  53.990  1.00  0.00            
ATOM    245  C   LEU    64      57.110  48.160  54.200  1.00  0.00            
ATOM    246  O   LEU    64      57.640  47.920  55.280  1.00  0.00            
ATOM    247  N   ALA    65      57.450  49.290  53.540  1.00  0.00            
ATOM    248  HN  ALA    65      56.960  49.520  52.710  1.00  0.00            
ATOM    249  CA  ALA    65      58.360  50.280  54.020  1.00  0.00            
ATOM    250  HA  ALA    65      59.270  49.820  54.350  1.00  0.00            
ATOM    251  CB  ALA    65      58.710  51.210  52.840  1.00  0.00            
ATOM    252  HB1 ALA    65      57.910  51.660  52.220  1.00  0.00            
ATOM    253  HB2 ALA    65      59.240  50.700  52.000  1.00  0.00            
ATOM    254  HB3 ALA    65      59.440  51.960  53.200  1.00  0.00            
ATOM    255  C   ALA    65      57.790  51.010  55.190  1.00  0.00            
ATOM    256  O   ALA    65      58.460  51.290  56.180  1.00  0.00            
ATOM    257  N   THR    66      56.520  51.440  55.030  1.00  0.00            
ATOM    258  HN  THR    66      56.180  51.610  54.110  1.00  0.00            
ATOM    259  CA  THR    66      55.800  52.040  56.110  1.00  0.00            
ATOM    260  HA  THR    66      56.420  52.850  56.430  1.00  0.00            
ATOM    261  CB  THR    66      54.480  52.690  55.820  1.00  0.00            
ATOM    262  HB  THR    66      53.960  52.950  56.770  1.00  0.00            
ATOM    263  OG1 THR    66      53.620  51.780  55.140  1.00  0.00            
ATOM    264  HG1 THR    66      54.060  51.650  54.290  1.00  0.00            
ATOM    265  CG2 THR    66      54.630  53.940  54.930  1.00  0.00            
ATOM    266 HG21 THR    66      55.460  54.640  55.170  1.00  0.00            
ATOM    267 HG22 THR    66      53.630  54.410  54.930  1.00  0.00            
ATOM    268 HG23 THR    66      54.860  53.540  53.920  1.00  0.00            
ATOM    269  C   THR    66      55.610  51.190  57.320  1.00  0.00            
ATOM    270  O   THR    66      55.820  51.650  58.440  1.00  0.00            
ATOM    271  N   MET    67      55.110  49.950  57.160  1.00  0.00            
ATOM    272  HN  MET    67      55.010  49.520  56.270  1.00  0.00            
ATOM    273  CA  MET    67      54.770  49.060  58.230  1.00  0.00            
ATOM    274  HA  MET    67      54.010  49.580  58.800  1.00  0.00            
ATOM    275  CB  MET    67      54.080  47.780  57.730  1.00  0.00            
ATOM    276  HB1 MET    67      54.790  47.320  57.010  1.00  0.00            
ATOM    277  HB2 MET    67      53.170  47.940  57.120  1.00  0.00            
ATOM    278  CG  MET    67      53.800  46.650  58.730  1.00  0.00            
ATOM    279  HG1 MET    67      52.960  46.980  59.370  1.00  0.00            
ATOM    280  HG2 MET    67      54.680  46.410  59.370  1.00  0.00            
ATOM    281  SD  MET    67      53.240  45.130  57.900  1.00  0.00            
ATOM    282  CE  MET    67      54.670  44.020  58.020  1.00  0.00            
ATOM    283  HE1 MET    67      54.470  43.020  57.590  1.00  0.00            
ATOM    284  HE2 MET    67      54.920  43.870  59.090  1.00  0.00            
ATOM    285  HE3 MET    67      55.520  44.480  57.460  1.00  0.00            
ATOM    286  C   MET    67      55.960  48.830  59.090  1.00  0.00            
ATOM    287  O   MET    67      56.010  49.040  60.310  1.00  0.00            
ATOM    288  N   ASP    68      57.060  48.390  58.450  1.00  0.00            
ATOM    289  HN  ASP    68      56.950  48.120  57.500  1.00  0.00            
ATOM    290  CA  ASP    68      58.290  48.150  59.150  1.00  0.00            
ATOM    291  HA  ASP    68      58.010  47.450  59.930  1.00  0.00            
ATOM    292  CB  ASP    68      59.250  47.390  58.220  1.00  0.00            
ATOM    293  HB1 ASP    68      59.390  47.920  57.250  1.00  0.00            
ATOM    294  HB2 ASP    68      58.950  46.320  58.110  1.00  0.00            
ATOM    295  CG  ASP    68      60.700  47.270  58.670  1.00  0.00            
ATOM    296  OD1 ASP    68      61.250  46.160  58.890  1.00  0.00            
ATOM    297  OD2 ASP    68      61.320  48.360  58.740  1.00  0.00            
ATOM    298  C   ASP    68      58.870  49.300  59.890  1.00  0.00            
ATOM    299  O   ASP    68      59.250  49.170  61.050  1.00  0.00            
ATOM    300  N   SER    69      58.860  50.510  59.300  1.00  0.00            
ATOM    301  HN  SER    69      58.430  50.550  58.410  1.00  0.00            
ATOM    302  CA  SER    69      59.340  51.700  59.930  1.00  0.00            
ATOM    303  HA  SER    69      60.340  51.580  60.320  1.00  0.00            
ATOM    304  CB  SER    69      59.480  52.880  58.940  1.00  0.00            
ATOM    305  HB1 SER    69      60.250  52.620  58.190  1.00  0.00            
ATOM    306  HB2 SER    69      59.870  53.810  59.390  1.00  0.00            
ATOM    307  OG  SER    69      58.270  53.200  58.260  1.00  0.00            
ATOM    308  HG1 SER    69      58.040  52.490  57.670  1.00  0.00            
ATOM    309  C   SER    69      58.490  52.180  61.060  1.00  0.00            
ATOM    310  O   SER    69      58.870  52.850  62.020  1.00  0.00            
ATOM    311  N   THR    70      57.210  51.780  61.060  1.00  0.00            
ATOM    312  HN  THR    70      56.920  51.100  60.390  1.00  0.00            
ATOM    313  CA  THR    70      56.360  51.910  62.210  1.00  0.00            
ATOM    314  HA  THR    70      56.390  52.910  62.610  1.00  0.00            
ATOM    315  CB  THR    70      54.910  51.940  61.810  1.00  0.00            
ATOM    316  HB  THR    70      54.540  50.950  61.460  1.00  0.00            
ATOM    317  OG1 THR    70      54.700  52.830  60.720  1.00  0.00            
ATOM    318  HG1 THR    70      55.360  52.480  60.120  1.00  0.00            
ATOM    319  CG2 THR    70      54.100  52.410  63.030  1.00  0.00            
ATOM    320 HG21 THR    70      54.670  53.240  63.500  1.00  0.00            
ATOM    321 HG22 THR    70      53.850  51.680  63.830  1.00  0.00            
ATOM    322 HG23 THR    70      53.130  52.810  62.660  1.00  0.00            
ATOM    323  C   THR    70      56.560  50.920  63.300  1.00  0.00            
ATOM    324  O   THR    70      56.520  51.290  64.470  1.00  0.00            
ATOM    325  N   VAL    71      56.910  49.660  62.990  1.00  0.00            
ATOM    326  HN  VAL    71      57.040  49.400  62.040  1.00  0.00            
ATOM    327  CA  VAL    71      57.340  48.730  63.990  1.00  0.00            
ATOM    328  HA  VAL    71      56.510  48.530  64.660  1.00  0.00            
ATOM    329  CB  VAL    71      57.500  47.340  63.440  1.00  0.00            
ATOM    330  HB  VAL    71      58.060  47.290  62.480  1.00  0.00            
ATOM    331  CG1 VAL    71      58.240  46.380  64.370  1.00  0.00            
ATOM    332 HG11 VAL    71      59.330  46.600  64.500  1.00  0.00            
ATOM    333 HG12 VAL    71      58.170  45.310  64.070  1.00  0.00            
ATOM    334 HG13 VAL    71      57.830  46.410  65.400  1.00  0.00            
ATOM    335  CG2 VAL    71      56.070  46.890  63.080  1.00  0.00            
ATOM    336 HG21 VAL    71      55.690  47.620  62.340  1.00  0.00            
ATOM    337 HG22 VAL    71      55.490  46.840  64.030  1.00  0.00            
ATOM    338 HG23 VAL    71      56.190  45.890  62.600  1.00  0.00            
ATOM    339  C   VAL    71      58.550  49.090  64.780  1.00  0.00            
ATOM    340  O   VAL    71      58.630  48.970  66.000  1.00  0.00            
ATOM    341  N   ALA    72      59.520  49.680  64.060  1.00  0.00            
ATOM    342  HN  ALA    72      59.360  49.850  63.100  1.00  0.00            
ATOM    343  CA  ALA    72      60.820  50.090  64.510  1.00  0.00            
ATOM    344  HA  ALA    72      61.310  49.290  65.040  1.00  0.00            
ATOM    345  CB  ALA    72      61.670  50.540  63.310  1.00  0.00            
ATOM    346  HB1 ALA    72      61.880  49.750  62.550  1.00  0.00            
ATOM    347  HB2 ALA    72      62.600  51.030  63.640  1.00  0.00            
ATOM    348  HB3 ALA    72      61.130  51.330  62.750  1.00  0.00            
ATOM    349  C   ALA    72      60.680  51.170  65.530  1.00  0.00            
ATOM    350  O   ALA    72      61.300  51.090  66.600  1.00  0.00            
ATOM    351  N   ILE    73      59.830  52.190  65.360  1.00  0.00            
ATOM    352  HN  ILE    73      59.220  52.240  64.570  1.00  0.00            
ATOM    353  CA  ILE    73      59.510  53.090  66.430  1.00  0.00            
ATOM    354  HA  ILE    73      60.400  53.560  66.840  1.00  0.00            
ATOM    355  CB  ILE    73      58.780  54.330  66.030  1.00  0.00            
ATOM    356  HB  ILE    73      58.630  54.940  66.940  1.00  0.00            
ATOM    357  CG2 ILE    73      59.710  55.080  65.060  1.00  0.00            
ATOM    358 HG21 ILE    73      59.490  56.160  64.990  1.00  0.00            
ATOM    359 HG22 ILE    73      59.670  54.630  64.040  1.00  0.00            
ATOM    360 HG23 ILE    73      60.780  54.950  65.320  1.00  0.00            
ATOM    361  CG1 ILE    73      57.350  54.210  65.470  1.00  0.00            
ATOM    362 HG11 ILE    73      56.890  53.230  65.730  1.00  0.00            
ATOM    363 HG12 ILE    73      57.420  54.080  64.370  1.00  0.00            
ATOM    364  CD  ILE    73      56.420  55.360  65.870  1.00  0.00            
ATOM    365  HD1 ILE    73      56.470  55.610  66.950  1.00  0.00            
ATOM    366  HD2 ILE    73      55.360  55.110  65.660  1.00  0.00            
ATOM    367  HD3 ILE    73      56.650  56.240  65.230  1.00  0.00            
ATOM    368  C   ILE    73      58.880  52.430  67.610  1.00  0.00            
ATOM    369  O   ILE    73      59.140  52.890  68.720  1.00  0.00            
ATOM    370  N   VAL    74      57.950  51.490  67.400  1.00  0.00            
ATOM    371  HN  VAL    74      57.770  51.270  66.440  1.00  0.00            
ATOM    372  CA  VAL    74      57.470  50.760  68.530  1.00  0.00            
ATOM    373  HA  VAL    74      57.150  51.480  69.270  1.00  0.00            
ATOM    374  CB  VAL    74      56.300  49.880  68.190  1.00  0.00            
ATOM    375  HB  VAL    74      56.640  49.200  67.380  1.00  0.00            
ATOM    376  CG1 VAL    74      55.760  49.170  69.440  1.00  0.00            
ATOM    377 HG11 VAL    74      54.670  48.980  69.380  1.00  0.00            
ATOM    378 HG12 VAL    74      55.920  49.850  70.300  1.00  0.00            
ATOM    379 HG13 VAL    74      56.340  48.300  69.830  1.00  0.00            
ATOM    380  CG2 VAL    74      55.180  50.820  67.710  1.00  0.00            
ATOM    381 HG21 VAL    74      54.370  50.150  67.350  1.00  0.00            
ATOM    382 HG22 VAL    74      55.520  51.390  66.810  1.00  0.00            
ATOM    383 HG23 VAL    74      54.970  51.460  68.590  1.00  0.00            
ATOM    384  C   VAL    74      58.470  49.930  69.260  1.00  0.00            
ATOM    385  O   VAL    74      58.460  49.930  70.490  1.00  0.00            
ATOM    386  N   ALA    75      59.330  49.190  68.530  1.00  0.00            
ATOM    387  HN  ALA    75      59.260  49.070  67.550  1.00  0.00            
ATOM    388  CA  ALA    75      60.320  48.330  69.110  1.00  0.00            
ATOM    389  HA  ALA    75      59.760  47.670  69.750  1.00  0.00            
ATOM    390  CB  ALA    75      61.060  47.500  68.040  1.00  0.00            
ATOM    391  HB1 ALA    75      60.250  47.110  67.380  1.00  0.00            
ATOM    392  HB2 ALA    75      61.570  46.630  68.500  1.00  0.00            
ATOM    393  HB3 ALA    75      61.700  48.110  67.370  1.00  0.00            
ATOM    394  C   ALA    75      61.340  49.120  69.860  1.00  0.00            
ATOM    395  O   ALA    75      61.710  48.740  70.970  1.00  0.00            
ATOM    396  N   LEU    76      61.840  50.250  69.330  1.00  0.00            
ATOM    397  HN  LEU    76      61.500  50.520  68.430  1.00  0.00            
ATOM    398  CA  LEU    76      62.740  51.160  69.970  1.00  0.00            
ATOM    399  HA  LEU    76      63.690  50.740  69.680  1.00  0.00            
ATOM    400  CB  LEU    76      62.570  52.540  69.300  1.00  0.00            
ATOM    401  HB1 LEU    76      61.550  52.860  69.570  1.00  0.00            
ATOM    402  HB2 LEU    76      62.700  52.440  68.200  1.00  0.00            
ATOM    403  CG  LEU    76      63.470  53.670  69.840  1.00  0.00            
ATOM    404  HG  LEU    76      63.270  53.830  70.920  1.00  0.00            
ATOM    405  CD1 LEU    76      64.980  53.640  69.540  1.00  0.00            
ATOM    406 HD11 LEU    76      65.420  52.710  69.960  1.00  0.00            
ATOM    407 HD12 LEU    76      65.390  54.590  69.930  1.00  0.00            
ATOM    408 HD13 LEU    76      65.070  53.720  68.440  1.00  0.00            
ATOM    409  CD2 LEU    76      63.020  55.040  69.290  1.00  0.00            
ATOM    410 HD21 LEU    76      62.020  55.330  69.670  1.00  0.00            
ATOM    411 HD22 LEU    76      62.970  54.950  68.180  1.00  0.00            
ATOM    412 HD23 LEU    76      63.720  55.830  69.650  1.00  0.00            
ATOM    413  C   LEU    76      62.970  51.210  71.440  1.00  0.00            
ATOM    414  O   LEU    76      64.120  51.010  71.830  1.00  0.00            
ATOM    415  N   PRO    77      62.050  51.360  72.350  1.00  0.00            
ATOM    416  CD  PRO    77      60.750  51.930  72.040  1.00  0.00            
ATOM    417  HD1 PRO    77      60.180  51.380  71.260  1.00  0.00            
ATOM    418  HD2 PRO    77      60.780  53.010  71.800  1.00  0.00            
ATOM    419  CA  PRO    77      62.330  51.280  73.760  1.00  0.00            
ATOM    420  HA  PRO    77      63.210  51.870  73.960  1.00  0.00            
ATOM    421  CB  PRO    77      61.170  52.070  74.360  1.00  0.00            
ATOM    422  HB1 PRO    77      61.500  53.130  74.260  1.00  0.00            
ATOM    423  HB2 PRO    77      60.990  51.870  75.440  1.00  0.00            
ATOM    424  CG  PRO    77      60.010  51.800  73.380  1.00  0.00            
ATOM    425  HG1 PRO    77      59.770  50.730  73.560  1.00  0.00            
ATOM    426  HG2 PRO    77      59.110  52.430  73.530  1.00  0.00            
ATOM    427  C   PRO    77      62.490  49.890  74.280  1.00  0.00            
ATOM    428  O   PRO    77      62.790  49.780  75.470  1.00  0.00            
ATOM    429  N   LYS    78      62.320  48.830  73.480  1.00  0.00            
ATOM    430  HN  LYS    78      62.120  48.980  72.510  1.00  0.00            
ATOM    431  CA  LYS    78      62.450  47.480  73.930  1.00  0.00            
ATOM    432  HA  LYS    78      62.630  47.390  74.990  1.00  0.00            
ATOM    433  CB  LYS    78      61.160  46.760  73.490  1.00  0.00            
ATOM    434  HB1 LYS    78      61.240  45.710  73.830  1.00  0.00            
ATOM    435  HB2 LYS    78      61.090  46.770  72.380  1.00  0.00            
ATOM    436  CG  LYS    78      59.840  47.350  73.980  1.00  0.00            
ATOM    437  HG1 LYS    78      58.950  46.820  73.600  1.00  0.00            
ATOM    438  HG2 LYS    78      59.720  48.360  73.520  1.00  0.00            
ATOM    439  CD  LYS    78      59.680  47.420  75.500  1.00  0.00            
ATOM    440  HD1 LYS    78      60.290  48.270  75.870  1.00  0.00            
ATOM    441  HD2 LYS    78      60.130  46.480  75.880  1.00  0.00            
ATOM    442  CE  LYS    78      58.250  47.450  76.060  1.00  0.00            
ATOM    443  HE1 LYS    78      58.420  47.320  77.160  1.00  0.00            
ATOM    444  HE2 LYS    78      57.630  46.730  75.500  1.00  0.00            
ATOM    445  NZ  LYS    78      57.760  48.830  75.870  1.00  0.00            
ATOM    446  HZ1 LYS    78      58.340  49.540  76.360  1.00  0.00            
ATOM    447  HZ2 LYS    78      56.800  48.870  76.290  1.00  0.00            
ATOM    448  HZ3 LYS    78      57.590  49.060  74.870  1.00  0.00            
ATOM    449  C   LYS    78      63.510  46.730  73.190  1.00  0.00            
ATOM    450  O   LYS    78      63.780  45.570  73.490  1.00  0.00            
ATOM    451  N   ILE    79      64.230  47.340  72.230  1.00  0.00            
ATOM    452  HN  ILE    79      64.190  48.330  72.100  1.00  0.00            
ATOM    453  CA  ILE    79      65.230  46.680  71.440  1.00  0.00            
ATOM    454  HA  ILE    79      64.750  45.840  70.960  1.00  0.00            
ATOM    455  CB  ILE    79      65.650  47.610  70.330  1.00  0.00            
ATOM    456  HB  ILE    79      64.710  47.970  69.850  1.00  0.00            
ATOM    457  CG2 ILE    79      66.360  48.840  70.910  1.00  0.00            
ATOM    458 HG21 ILE    79      67.440  48.650  71.060  1.00  0.00            
ATOM    459 HG22 ILE    79      65.940  49.320  71.820  1.00  0.00            
ATOM    460 HG23 ILE    79      66.150  49.560  70.090  1.00  0.00            
ATOM    461  CG1 ILE    79      66.530  46.980  69.250  1.00  0.00            
ATOM    462 HG11 ILE    79      67.430  46.650  69.820  1.00  0.00            
ATOM    463 HG12 ILE    79      66.750  47.820  68.550  1.00  0.00            
ATOM    464  CD  ILE    79      65.820  45.790  68.600  1.00  0.00            
ATOM    465  HD1 ILE    79      65.870  44.860  69.210  1.00  0.00            
ATOM    466  HD2 ILE    79      66.300  45.630  67.610  1.00  0.00            
ATOM    467  HD3 ILE    79      64.740  45.970  68.430  1.00  0.00            
ATOM    468  C   ILE    79      66.420  46.260  72.230  1.00  0.00            
ATOM    469  O   ILE    79      67.120  45.290  71.950  1.00  0.00            
ATOM    470  N   GLN    80      66.700  46.890  73.380  1.00  0.00            
ATOM    471  HN  GLN    80      65.960  47.510  73.630  1.00  0.00            
ATOM    472  CA  GLN    80      67.840  46.540  74.170  1.00  0.00            
ATOM    473  HA  GLN    80      68.580  46.090  73.530  1.00  0.00            
ATOM    474  CB  GLN    80      68.510  47.760  74.830  1.00  0.00            
ATOM    475  HB1 GLN    80      68.460  48.560  74.050  1.00  0.00            
ATOM    476  HB2 GLN    80      69.540  47.430  75.050  1.00  0.00            
ATOM    477  CG  GLN    80      67.700  48.320  76.000  1.00  0.00            
ATOM    478  HG1 GLN    80      68.200  49.230  76.400  1.00  0.00            
ATOM    479  HG2 GLN    80      67.880  47.660  76.880  1.00  0.00            
ATOM    480  CD  GLN    80      66.270  48.770  75.740  1.00  0.00            
ATOM    481  OE1 GLN    80      65.950  49.690  74.990  1.00  0.00            
ATOM    482  NE2 GLN    80      65.290  48.130  76.420  1.00  0.00            
ATOM    483 HE21 GLN    80      64.440  48.600  76.650  1.00  0.00            
ATOM    484 HE22 GLN    80      65.630  47.350  76.940  1.00  0.00            
ATOM    485  C   GLN    80      67.610  45.470  75.180  1.00  0.00            
ATOM    486  O   GLN    80      68.500  45.040  75.910  1.00  0.00            
ATOM    487  N   ASN    81      66.420  44.840  75.220  1.00  0.00            
ATOM    488  HN  ASN    81      65.590  45.180  74.760  1.00  0.00            
ATOM    489  CA  ASN    81      66.210  43.570  75.830  1.00  0.00            
ATOM    490  HA  ASN    81      66.550  43.600  76.850  1.00  0.00            
ATOM    491  CB  ASN    81      64.720  43.180  75.740  1.00  0.00            
ATOM    492  HB1 ASN    81      64.590  42.140  76.080  1.00  0.00            
ATOM    493  HB2 ASN    81      64.530  43.280  74.650  1.00  0.00            
ATOM    494  CG  ASN    81      63.840  44.140  76.520  1.00  0.00            
ATOM    495  OD1 ASN    81      64.160  45.070  77.260  1.00  0.00            
ATOM    496  ND2 ASN    81      62.520  43.850  76.320  1.00  0.00            
ATOM    497 HD21 ASN    81      61.960  44.560  76.750  1.00  0.00            
ATOM    498 HD22 ASN    81      62.190  43.080  75.780  1.00  0.00            
ATOM    499  C   ASN    81      66.970  42.440  75.220  1.00  0.00            
ATOM    500  O   ASN    81      66.760  42.080  74.060  1.00  0.00            
ATOM    501  N   GLU    82      67.970  41.920  75.940  1.00  0.00            
ATOM    502  HN  GLU    82      68.070  42.310  76.850  1.00  0.00            
ATOM    503  CA  GLU    82      68.850  40.830  75.610  1.00  0.00            
ATOM    504  HA  GLU    82      69.460  40.670  76.490  1.00  0.00            
ATOM    505  CB  GLU    82      68.060  39.540  75.330  1.00  0.00            
ATOM    506  HB1 GLU    82      68.790  38.710  75.230  1.00  0.00            
ATOM    507  HB2 GLU    82      67.470  39.700  74.410  1.00  0.00            
ATOM    508  CG  GLU    82      67.050  39.130  76.410  1.00  0.00            
ATOM    509  HG1 GLU    82      66.090  39.680  76.360  1.00  0.00            
ATOM    510  HG2 GLU    82      67.440  39.370  77.420  1.00  0.00            
ATOM    511  CD  GLU    82      66.760  37.640  76.260  1.00  0.00            
ATOM    512  OE1 GLU    82      66.920  36.880  77.250  1.00  0.00            
ATOM    513  OE2 GLU    82      66.270  37.170  75.200  1.00  0.00            
ATOM    514  C   GLU    82      69.870  41.170  74.580  1.00  0.00            
ATOM    515  O   GLU    82      70.330  40.310  73.840  1.00  0.00            
ATOM    516  N   LEU    83      70.440  42.390  74.590  1.00  0.00            
ATOM    517  HN  LEU    83      69.980  43.140  75.070  1.00  0.00            
ATOM    518  CA  LEU    83      71.560  42.910  73.860  1.00  0.00            
ATOM    519  HA  LEU    83      72.240  42.090  73.660  1.00  0.00            
ATOM    520  CB  LEU    83      71.010  43.600  72.600  1.00  0.00            
ATOM    521  HB1 LEU    83      71.800  44.130  72.030  1.00  0.00            
ATOM    522  HB2 LEU    83      70.240  44.360  72.850  1.00  0.00            
ATOM    523  CG  LEU    83      70.460  42.680  71.490  1.00  0.00            
ATOM    524  HG  LEU    83      69.570  42.100  71.830  1.00  0.00            
ATOM    525  CD1 LEU    83      70.100  43.590  70.300  1.00  0.00            
ATOM    526 HD11 LEU    83      69.670  43.000  69.460  1.00  0.00            
ATOM    527 HD12 LEU    83      70.980  44.170  69.940  1.00  0.00            
ATOM    528 HD13 LEU    83      69.270  44.270  70.570  1.00  0.00            
ATOM    529  CD2 LEU    83      71.380  41.650  70.820  1.00  0.00            
ATOM    530 HD21 LEU    83      71.810  40.850  71.450  1.00  0.00            
ATOM    531 HD22 LEU    83      72.340  42.190  70.630  1.00  0.00            
ATOM    532 HD23 LEU    83      70.940  41.210  69.900  1.00  0.00            
ATOM    533  C   LEU    83      72.230  43.950  74.680  1.00  0.00            
ATOM    534  O   LEU    83      71.720  44.530  75.640  1.00  0.00            
ATOM    535  N   SER    84      73.440  44.420  74.330  1.00  0.00            
ATOM    536  HN  SER    84      73.970  44.100  73.550  1.00  0.00            
ATOM    537  CA  SER    84      74.190  45.260  75.220  1.00  0.00            
ATOM    538  HA  SER    84      73.910  45.110  76.250  1.00  0.00            
ATOM    539  CB  SER    84      75.680  44.890  75.250  1.00  0.00            
ATOM    540  HB1 SER    84      75.830  43.820  75.520  1.00  0.00            
ATOM    541  HB2 SER    84      76.270  45.470  75.990  1.00  0.00            
ATOM    542  OG  SER    84      76.210  45.020  73.940  1.00  0.00            
ATOM    543  HG1 SER    84      75.930  44.330  73.330  1.00  0.00            
ATOM    544  C   SER    84      74.080  46.710  74.900  1.00  0.00            
ATOM    545  O   SER    84      74.920  47.530  75.260  1.00  0.00            
ATOM    546  N   LEU    85      73.060  47.000  74.080  1.00  0.00            
ATOM    547  HN  LEU    85      72.360  46.300  73.890  1.00  0.00            
ATOM    548  CA  LEU    85      72.810  48.280  73.490  1.00  0.00            
ATOM    549  HA  LEU    85      73.720  48.440  72.940  1.00  0.00            
ATOM    550  CB  LEU    85      71.670  48.280  72.460  1.00  0.00            
ATOM    551  HB1 LEU    85      71.330  49.320  72.240  1.00  0.00            
ATOM    552  HB2 LEU    85      70.820  47.860  73.030  1.00  0.00            
ATOM    553  CG  LEU    85      71.960  47.410  71.220  1.00  0.00            
ATOM    554  HG  LEU    85      72.060  46.400  71.680  1.00  0.00            
ATOM    555  CD1 LEU    85      70.680  47.230  70.400  1.00  0.00            
ATOM    556 HD11 LEU    85      70.290  48.140  69.900  1.00  0.00            
ATOM    557 HD12 LEU    85      69.830  46.870  71.020  1.00  0.00            
ATOM    558 HD13 LEU    85      70.760  46.510  69.560  1.00  0.00            
ATOM    559  CD2 LEU    85      73.090  47.760  70.240  1.00  0.00            
ATOM    560 HD21 LEU    85      73.070  47.160  69.300  1.00  0.00            
ATOM    561 HD22 LEU    85      74.080  47.780  70.750  1.00  0.00            
ATOM    562 HD23 LEU    85      72.850  48.790  69.900  1.00  0.00            
ATOM    563  C   LEU    85      72.670  49.390  74.470  1.00  0.00            
ATOM    564  O   LEU    85      72.080  49.320  75.550  1.00  0.00            
ATOM    565  N   SER    86      73.390  50.450  74.070  1.00  0.00            
ATOM    566  HN  SER    86      74.010  50.410  73.290  1.00  0.00            
ATOM    567  CA  SER    86      73.370  51.710  74.760  1.00  0.00            
ATOM    568  HA  SER    86      73.140  51.480  75.790  1.00  0.00            
ATOM    569  CB  SER    86      74.760  52.360  74.610  1.00  0.00            
ATOM    570  HB1 SER    86      75.510  51.770  75.160  1.00  0.00            
ATOM    571  HB2 SER    86      74.820  53.380  75.040  1.00  0.00            
ATOM    572  OG  SER    86      74.980  52.500  73.210  1.00  0.00            
ATOM    573  HG1 SER    86      75.370  51.680  72.910  1.00  0.00            
ATOM    574  C   SER    86      72.300  52.620  74.280  1.00  0.00            
ATOM    575  O   SER    86      71.520  52.300  73.380  1.00  0.00            
ATOM    576  N   ASP    87      72.060  53.800  74.880  1.00  0.00            
ATOM    577  HN  ASP    87      72.360  53.960  75.820  1.00  0.00            
ATOM    578  CA  ASP    87      71.040  54.680  74.400  1.00  0.00            
ATOM    579  HA  ASP    87      70.090  54.170  74.300  1.00  0.00            
ATOM    580  CB  ASP    87      70.920  55.910  75.310  1.00  0.00            
ATOM    581  HB1 ASP    87      70.160  56.640  74.960  1.00  0.00            
ATOM    582  HB2 ASP    87      71.810  56.570  75.210  1.00  0.00            
ATOM    583  CG  ASP    87      70.790  55.550  76.790  1.00  0.00            
ATOM    584  OD1 ASP    87      70.930  56.440  77.680  1.00  0.00            
ATOM    585  OD2 ASP    87      70.500  54.390  77.180  1.00  0.00            
ATOM    586  C   ASP    87      71.300  55.210  73.030  1.00  0.00            
ATOM    587  O   ASP    87      70.370  55.330  72.240  1.00  0.00            
ATOM    588  N   ALA    88      72.550  55.440  72.590  1.00  0.00            
ATOM    589  HN  ALA    88      73.330  55.440  73.210  1.00  0.00            
ATOM    590  CA  ALA    88      72.920  55.850  71.270  1.00  0.00            
ATOM    591  HA  ALA    88      72.160  56.470  70.830  1.00  0.00            
ATOM    592  CB  ALA    88      74.310  56.500  71.360  1.00  0.00            
ATOM    593  HB1 ALA    88      74.260  57.370  72.040  1.00  0.00            
ATOM    594  HB2 ALA    88      74.620  56.880  70.360  1.00  0.00            
ATOM    595  HB3 ALA    88      75.040  55.810  71.840  1.00  0.00            
ATOM    596  C   ALA    88      73.030  54.610  70.450  1.00  0.00            
ATOM    597  O   ALA    88      72.750  54.760  69.260  1.00  0.00            
ATOM    598  N   GLY    89      73.120  53.430  71.080  1.00  0.00            
ATOM    599  HN  GLY    89      73.250  53.440  72.070  1.00  0.00            
ATOM    600  CA  GLY    89      73.100  52.150  70.440  1.00  0.00            
ATOM    601  HA1 GLY    89      73.490  51.430  71.140  1.00  0.00            
ATOM    602  HA2 GLY    89      73.830  52.260  69.650  1.00  0.00            
ATOM    603  C   GLY    89      71.830  51.720  69.790  1.00  0.00            
ATOM    604  O   GLY    89      71.780  51.290  68.640  1.00  0.00            
ATOM    605  N   ARG    90      70.740  51.830  70.560  1.00  0.00            
ATOM    606  HN  ARG    90      70.880  52.140  71.500  1.00  0.00            
ATOM    607  CA  ARG    90      69.400  51.590  70.120  1.00  0.00            
ATOM    608  HA  ARG    90      69.400  50.620  69.650  1.00  0.00            
ATOM    609  CB  ARG    90      68.390  51.500  71.280  1.00  0.00            
ATOM    610  HB1 ARG    90      68.650  50.640  71.920  1.00  0.00            
ATOM    611  HB2 ARG    90      67.390  51.370  70.800  1.00  0.00            
ATOM    612  CG  ARG    90      68.240  52.630  72.300  1.00  0.00            
ATOM    613  HG1 ARG    90      67.650  53.400  71.760  1.00  0.00            
ATOM    614  HG2 ARG    90      69.240  53.000  72.590  1.00  0.00            
ATOM    615  CD  ARG    90      67.540  52.100  73.560  1.00  0.00            
ATOM    616  HD1 ARG    90      68.290  51.660  74.250  1.00  0.00            
ATOM    617  HD2 ARG    90      66.760  51.340  73.300  1.00  0.00            
ATOM    618  NE  ARG    90      66.880  53.290  74.170  1.00  0.00            
ATOM    619  HE  ARG    90      66.930  54.180  73.730  1.00  0.00            
ATOM    620  CZ  ARG    90      66.040  53.310  75.240  1.00  0.00            
ATOM    621  NH1 ARG    90      65.610  52.190  75.890  1.00  0.00            
ATOM    622 HH11 ARG    90      65.780  51.260  75.550  1.00  0.00            
ATOM    623 HH12 ARG    90      64.870  52.370  76.540  1.00  0.00            
ATOM    624  NH2 ARG    90      65.400  54.460  75.620  1.00  0.00            
ATOM    625 HH21 ARG    90      65.650  55.300  75.150  1.00  0.00            
ATOM    626 HH22 ARG    90      64.630  54.420  76.260  1.00  0.00            
ATOM    627  C   ARG    90      68.870  52.490  69.060  1.00  0.00            
ATOM    628  O   ARG    90      68.280  52.030  68.080  1.00  0.00            
ATOM    629  N   SER    91      69.150  53.810  69.100  1.00  0.00            
ATOM    630  HN  SER    91      69.770  54.180  69.780  1.00  0.00            
ATOM    631  CA  SER    91      68.740  54.650  68.020  1.00  0.00            
ATOM    632  HA  SER    91      67.710  54.480  67.750  1.00  0.00            
ATOM    633  CB  SER    91      68.990  56.080  68.520  1.00  0.00            
ATOM    634  HB1 SER    91      70.020  56.290  68.880  1.00  0.00            
ATOM    635  HB2 SER    91      68.300  56.280  69.370  1.00  0.00            
ATOM    636  OG  SER    91      68.630  57.110  67.620  1.00  0.00            
ATOM    637  HG1 SER    91      69.340  57.000  66.980  1.00  0.00            
ATOM    638  C   SER    91      69.470  54.530  66.720  1.00  0.00            
ATOM    639  O   SER    91      68.940  54.870  65.660  1.00  0.00            
ATOM    640  N   TRP    92      70.700  53.980  66.680  1.00  0.00            
ATOM    641  HN  TRP    92      71.180  53.940  67.550  1.00  0.00            
ATOM    642  CA  TRP    92      71.440  53.710  65.490  1.00  0.00            
ATOM    643  HA  TRP    92      71.120  54.560  64.900  1.00  0.00            
ATOM    644  CB  TRP    92      72.930  53.680  65.850  1.00  0.00            
ATOM    645  HB1 TRP    92      73.070  53.030  66.730  1.00  0.00            
ATOM    646  HB2 TRP    92      73.160  54.730  66.130  1.00  0.00            
ATOM    647  CG  TRP    92      73.810  53.270  64.710  1.00  0.00            
ATOM    648  CD1 TRP    92      74.160  51.970  64.450  1.00  0.00            
ATOM    649  HD1 TRP    92      73.900  51.070  64.990  1.00  0.00            
ATOM    650  NE1 TRP    92      75.010  51.980  63.370  1.00  0.00            
ATOM    651  HE1 TRP    92      75.660  51.290  63.130  1.00  0.00            
ATOM    652  CE2 TRP    92      75.120  53.260  62.890  1.00  0.00            
ATOM    653  CD2 TRP    92      74.370  54.100  63.700  1.00  0.00            
ATOM    654  CE3 TRP    92      74.360  55.440  63.430  1.00  0.00            
ATOM    655  HE3 TRP    92      73.700  56.030  64.050  1.00  0.00            
ATOM    656  CZ3 TRP    92      74.980  55.900  62.290  1.00  0.00            
ATOM    657  HZ3 TRP    92      74.800  56.910  61.950  1.00  0.00            
ATOM    658  CZ2 TRP    92      75.810  53.680  61.800  1.00  0.00            
ATOM    659  HZ2 TRP    92      76.340  53.060  61.090  1.00  0.00            
ATOM    660  CH2 TRP    92      75.640  55.010  61.470  1.00  0.00            
ATOM    661  HH2 TRP    92      76.060  55.310  60.520  1.00  0.00            
ATOM    662  C   TRP    92      70.900  52.560  64.710  1.00  0.00            
ATOM    663  O   TRP    92      70.950  52.550  63.480  1.00  0.00            
ATOM    664  N   VAL    93      70.270  51.580  65.390  1.00  0.00            
ATOM    665  HN  VAL    93      70.450  51.670  66.370  1.00  0.00            
ATOM    666  CA  VAL    93      69.480  50.490  64.910  1.00  0.00            
ATOM    667  HA  VAL    93      70.080  49.880  64.250  1.00  0.00            
ATOM    668  CB  VAL    93      68.890  49.620  65.980  1.00  0.00            
ATOM    669  HB  VAL    93      68.220  50.220  66.630  1.00  0.00            
ATOM    670  CG1 VAL    93      68.110  48.450  65.350  1.00  0.00            
ATOM    671 HG11 VAL    93      68.870  47.910  64.750  1.00  0.00            
ATOM    672 HG12 VAL    93      67.440  48.930  64.610  1.00  0.00            
ATOM    673 HG13 VAL    93      67.480  47.870  66.050  1.00  0.00            
ATOM    674  CG2 VAL    93      69.920  48.960  66.920  1.00  0.00            
ATOM    675 HG21 VAL    93      70.490  49.750  67.450  1.00  0.00            
ATOM    676 HG22 VAL    93      70.590  48.320  66.300  1.00  0.00            
ATOM    677 HG23 VAL    93      69.380  48.290  67.620  1.00  0.00            
ATOM    678  C   VAL    93      68.380  51.090  64.100  1.00  0.00            
ATOM    679  O   VAL    93      68.130  50.780  62.940  1.00  0.00            
ATOM    680  N   ILE    94      67.600  52.050  64.630  1.00  0.00            
ATOM    681  HN  ILE    94      67.620  52.260  65.600  1.00  0.00            
ATOM    682  CA  ILE    94      66.650  52.770  63.840  1.00  0.00            
ATOM    683  HA  ILE    94      66.100  52.020  63.280  1.00  0.00            
ATOM    684  CB  ILE    94      65.780  53.780  64.520  1.00  0.00            
ATOM    685  HB  ILE    94      66.300  54.720  64.810  1.00  0.00            
ATOM    686  CG2 ILE    94      64.550  54.140  63.670  1.00  0.00            
ATOM    687 HG21 ILE    94      64.920  54.480  62.680  1.00  0.00            
ATOM    688 HG22 ILE    94      63.980  54.930  64.210  1.00  0.00            
ATOM    689 HG23 ILE    94      64.000  53.210  63.410  1.00  0.00            
ATOM    690  CG1 ILE    94      65.220  53.170  65.820  1.00  0.00            
ATOM    691 HG11 ILE    94      64.510  53.770  66.430  1.00  0.00            
ATOM    692 HG12 ILE    94      66.080  53.060  66.510  1.00  0.00            
ATOM    693  CD  ILE    94      64.540  51.810  65.670  1.00  0.00            
ATOM    694  HD1 ILE    94      65.190  51.060  65.160  1.00  0.00            
ATOM    695  HD2 ILE    94      63.540  51.970  65.230  1.00  0.00            
ATOM    696  HD3 ILE    94      64.520  51.390  66.700  1.00  0.00            
ATOM    697  C   ILE    94      67.260  53.500  62.690  1.00  0.00            
ATOM    698  O   ILE    94      66.800  53.460  61.550  1.00  0.00            
ATOM    699  N   THR    95      68.370  54.220  62.900  1.00  0.00            
ATOM    700  HN  THR    95      68.730  54.370  63.820  1.00  0.00            
ATOM    701  CA  THR    95      69.040  55.060  61.950  1.00  0.00            
ATOM    702  HA  THR    95      68.280  55.720  61.560  1.00  0.00            
ATOM    703  CB  THR    95      70.130  55.880  62.580  1.00  0.00            
ATOM    704  HB  THR    95      70.710  55.230  63.260  1.00  0.00            
ATOM    705  OG1 THR    95      69.550  56.990  63.250  1.00  0.00            
ATOM    706  HG1 THR    95      69.270  57.630  62.590  1.00  0.00            
ATOM    707  CG2 THR    95      71.140  56.580  61.640  1.00  0.00            
ATOM    708 HG21 THR    95      71.910  57.120  62.240  1.00  0.00            
ATOM    709 HG22 THR    95      70.680  57.170  60.820  1.00  0.00            
ATOM    710 HG23 THR    95      71.650  55.750  61.110  1.00  0.00            
ATOM    711  C   THR    95      69.670  54.430  60.760  1.00  0.00            
ATOM    712  O   THR    95      69.640  55.000  59.670  1.00  0.00            
ATOM    713  N   ALA    96      70.210  53.200  60.860  1.00  0.00            
ATOM    714  HN  ALA    96      70.170  52.850  61.800  1.00  0.00            
ATOM    715  CA  ALA    96      70.870  52.440  59.840  1.00  0.00            
ATOM    716  HA  ALA    96      71.700  53.020  59.460  1.00  0.00            
ATOM    717  CB  ALA    96      71.180  51.110  60.540  1.00  0.00            
ATOM    718  HB1 ALA    96      70.260  50.510  60.680  1.00  0.00            
ATOM    719  HB2 ALA    96      71.660  51.450  61.480  1.00  0.00            
ATOM    720  HB3 ALA    96      71.850  50.560  59.840  1.00  0.00            
ATOM    721  C   ALA    96      69.990  52.200  58.670  1.00  0.00            
ATOM    722  O   ALA    96      70.510  52.260  57.550  1.00  0.00            
ATOM    723  N   TYR    97      68.670  52.050  58.880  1.00  0.00            
ATOM    724  HN  TYR    97      68.270  51.950  59.790  1.00  0.00            
ATOM    725  CA  TYR    97      67.730  52.110  57.810  1.00  0.00            
ATOM    726  HA  TYR    97      67.960  51.340  57.090  1.00  0.00            
ATOM    727  CB  TYR    97      66.330  51.690  58.310  1.00  0.00            
ATOM    728  HB1 TYR    97      66.110  52.450  59.100  1.00  0.00            
ATOM    729  HB2 TYR    97      66.300  50.680  58.770  1.00  0.00            
ATOM    730  CG  TYR    97      65.260  51.730  57.280  1.00  0.00            
ATOM    731  CD1 TYR    97      64.420  52.820  57.210  1.00  0.00            
ATOM    732  HD1 TYR    97      64.480  53.580  57.970  1.00  0.00            
ATOM    733  CE1 TYR    97      63.400  52.890  56.290  1.00  0.00            
ATOM    734  HE1 TYR    97      62.780  53.770  56.180  1.00  0.00            
ATOM    735  CZ  TYR    97      63.310  51.920  55.310  1.00  0.00            
ATOM    736  OH  TYR    97      62.340  52.090  54.310  1.00  0.00            
ATOM    737  HH  TYR    97      61.760  52.830  54.500  1.00  0.00            
ATOM    738  CD2 TYR    97      65.200  50.820  56.260  1.00  0.00            
ATOM    739  HD2 TYR    97      65.900  50.000  56.240  1.00  0.00            
ATOM    740  CE2 TYR    97      64.320  50.990  55.210  1.00  0.00            
ATOM    741  HE2 TYR    97      64.250  50.200  54.480  1.00  0.00            
ATOM    742  C   TYR    97      67.690  53.380  57.030  1.00  0.00            
ATOM    743  O   TYR    97      67.670  53.360  55.800  1.00  0.00            
ATOM    744  N   VAL    98      67.780  54.570  57.670  1.00  0.00            
ATOM    745  HN  VAL    98      67.890  54.540  58.660  1.00  0.00            
ATOM    746  CA  VAL    98      67.750  55.880  57.110  1.00  0.00            
ATOM    747  HA  VAL    98      66.860  55.990  56.510  1.00  0.00            
ATOM    748  CB  VAL    98      67.630  57.000  58.100  1.00  0.00            
ATOM    749  HB  VAL    98      68.390  56.720  58.860  1.00  0.00            
ATOM    750  CG1 VAL    98      67.780  58.420  57.530  1.00  0.00            
ATOM    751 HG11 VAL    98      67.050  58.640  56.720  1.00  0.00            
ATOM    752 HG12 VAL    98      68.850  58.440  57.220  1.00  0.00            
ATOM    753 HG13 VAL    98      67.700  59.190  58.320  1.00  0.00            
ATOM    754  CG2 VAL    98      66.240  56.830  58.740  1.00  0.00            
ATOM    755 HG21 VAL    98      66.020  57.670  59.430  1.00  0.00            
ATOM    756 HG22 VAL    98      66.120  55.840  59.250  1.00  0.00            
ATOM    757 HG23 VAL    98      65.520  56.800  57.890  1.00  0.00            
ATOM    758  C   VAL    98      68.860  56.140  56.150  1.00  0.00            
ATOM    759  O   VAL    98      68.770  56.800  55.110  1.00  0.00            
ATOM    760  N   LEU    99      70.070  55.670  56.510  1.00  0.00            
ATOM    761  HN  LEU    99      70.070  55.180  57.380  1.00  0.00            
ATOM    762  CA  LEU    99      71.250  56.030  55.790  1.00  0.00            
ATOM    763  HA  LEU    99      71.210  57.110  55.750  1.00  0.00            
ATOM    764  CB  LEU    99      72.450  55.640  56.660  1.00  0.00            
ATOM    765  HB1 LEU    99      73.430  55.900  56.190  1.00  0.00            
ATOM    766  HB2 LEU    99      72.430  54.540  56.780  1.00  0.00            
ATOM    767  CG  LEU    99      72.560  56.260  58.060  1.00  0.00            
ATOM    768  HG  LEU    99      71.650  56.110  58.680  1.00  0.00            
ATOM    769  CD1 LEU    99      73.560  55.560  59.000  1.00  0.00            
ATOM    770 HD11 LEU    99      73.480  54.470  58.850  1.00  0.00            
ATOM    771 HD12 LEU    99      73.540  56.020  60.010  1.00  0.00            
ATOM    772 HD13 LEU    99      74.600  55.830  58.710  1.00  0.00            
ATOM    773  CD2 LEU    99      72.860  57.760  57.990  1.00  0.00            
ATOM    774 HD21 LEU    99      71.930  58.380  57.950  1.00  0.00            
ATOM    775 HD22 LEU    99      73.350  58.050  57.040  1.00  0.00            
ATOM    776 HD23 LEU    99      73.420  58.120  58.880  1.00  0.00            
ATOM    777  C   LEU    99      71.440  55.440  54.430  1.00  0.00            
ATOM    778  O   LEU    99      71.790  56.200  53.520  1.00  0.00            
ATOM    779  N   THR   100      71.140  54.170  54.130  1.00  0.00            
ATOM    780  HN  THR   100      70.920  53.490  54.820  1.00  0.00            
ATOM    781  CA  THR   100      70.980  53.630  52.810  1.00  0.00            
ATOM    782  HA  THR   100      71.850  53.880  52.220  1.00  0.00            
ATOM    783  CB  THR   100      70.860  52.130  52.820  1.00  0.00            
ATOM    784  HB  THR   100      70.340  51.760  51.910  1.00  0.00            
ATOM    785  OG1 THR   100      70.110  51.750  53.970  1.00  0.00            
ATOM    786  HG1 THR   100      70.230  50.800  54.050  1.00  0.00            
ATOM    787  CG2 THR   100      72.250  51.500  53.010  1.00  0.00            
ATOM    788 HG21 THR   100      72.750  51.900  53.920  1.00  0.00            
ATOM    789 HG22 THR   100      72.940  51.850  52.220  1.00  0.00            
ATOM    790 HG23 THR   100      72.410  50.410  53.140  1.00  0.00            
ATOM    791  C   THR   100      69.840  54.170  52.030  1.00  0.00            
ATOM    792  O   THR   100      69.970  54.730  50.940  1.00  0.00            
ATOM    793  N   PHE   101      68.680  54.320  52.690  1.00  0.00            
ATOM    794  HN  PHE   101      68.620  53.980  53.630  1.00  0.00            
ATOM    795  CA  PHE   101      67.470  54.860  52.150  1.00  0.00            
ATOM    796  HA  PHE   101      67.360  54.310  51.220  1.00  0.00            
ATOM    797  CB  PHE   101      66.250  54.500  53.020  1.00  0.00            
ATOM    798  HB1 PHE   101      66.310  55.130  53.930  1.00  0.00            
ATOM    799  HB2 PHE   101      66.290  53.470  53.440  1.00  0.00            
ATOM    800  CG  PHE   101      64.860  54.640  52.490  1.00  0.00            
ATOM    801  CD1 PHE   101      64.560  54.300  51.190  1.00  0.00            
ATOM    802  HD1 PHE   101      65.360  53.910  50.580  1.00  0.00            
ATOM    803  CE1 PHE   101      63.310  54.530  50.670  1.00  0.00            
ATOM    804  HE1 PHE   101      62.930  54.200  49.710  1.00  0.00            
ATOM    805  CZ  PHE   101      62.340  54.990  51.530  1.00  0.00            
ATOM    806  HZ  PHE   101      61.370  55.280  51.160  1.00  0.00            
ATOM    807  CD2 PHE   101      63.860  54.980  53.370  1.00  0.00            
ATOM    808  HD2 PHE   101      64.100  54.960  54.420  1.00  0.00            
ATOM    809  CE2 PHE   101      62.580  55.130  52.880  1.00  0.00            
ATOM    810  HE2 PHE   101      61.750  55.530  53.430  1.00  0.00            
ATOM    811  C   PHE   101      67.430  56.230  51.580  1.00  0.00            
ATOM    812  O   PHE   101      66.860  56.440  50.510  1.00  0.00            
ATOM    813  N   GLY   102      68.080  57.170  52.300  1.00  0.00            
ATOM    814  HN  GLY   102      68.300  56.960  53.250  1.00  0.00            
ATOM    815  CA  GLY   102      68.490  58.440  51.790  1.00  0.00            
ATOM    816  HA1 GLY   102      68.800  59.030  52.640  1.00  0.00            
ATOM    817  HA2 GLY   102      67.620  58.880  51.320  1.00  0.00            
ATOM    818  C   GLY   102      69.640  58.540  50.860  1.00  0.00            
ATOM    819  O   GLY   102      69.530  59.240  49.850  1.00  0.00            
ATOM    820  N   GLY   103      70.790  57.890  51.090  1.00  0.00            
ATOM    821  HN  GLY   103      70.720  57.210  51.820  1.00  0.00            
ATOM    822  CA  GLY   103      71.880  57.820  50.160  1.00  0.00            
ATOM    823  HA1 GLY   103      72.620  57.180  50.620  1.00  0.00            
ATOM    824  HA2 GLY   103      72.390  58.770  50.070  1.00  0.00            
ATOM    825  C   GLY   103      71.590  57.240  48.820  1.00  0.00            
ATOM    826  O   GLY   103      72.120  57.750  47.830  1.00  0.00            
ATOM    827  N   LEU   104      70.780  56.170  48.710  1.00  0.00            
ATOM    828  HN  LEU   104      70.290  55.730  49.460  1.00  0.00            
ATOM    829  CA  LEU   104      70.620  55.510  47.450  1.00  0.00            
ATOM    830  HA  LEU   104      71.490  55.730  46.860  1.00  0.00            
ATOM    831  CB  LEU   104      70.640  53.990  47.680  1.00  0.00            
ATOM    832  HB1 LEU   104      70.390  53.320  46.820  1.00  0.00            
ATOM    833  HB2 LEU   104      69.940  53.800  48.520  1.00  0.00            
ATOM    834  CG  LEU   104      72.000  53.410  48.090  1.00  0.00            
ATOM    835  HG  LEU   104      72.540  54.110  48.760  1.00  0.00            
ATOM    836  CD1 LEU   104      71.700  52.120  48.880  1.00  0.00            
ATOM    837 HD11 LEU   104      72.570  51.730  49.440  1.00  0.00            
ATOM    838 HD12 LEU   104      71.280  51.360  48.190  1.00  0.00            
ATOM    839 HD13 LEU   104      70.890  52.410  49.580  1.00  0.00            
ATOM    840  CD2 LEU   104      72.870  53.210  46.830  1.00  0.00            
ATOM    841 HD21 LEU   104      73.240  54.180  46.440  1.00  0.00            
ATOM    842 HD22 LEU   104      72.310  52.810  45.970  1.00  0.00            
ATOM    843 HD23 LEU   104      73.780  52.590  46.960  1.00  0.00            
ATOM    844  C   LEU   104      69.410  55.870  46.650  1.00  0.00            
ATOM    845  O   LEU   104      69.170  55.260  45.610  1.00  0.00            
ATOM    846  N   MET   105      68.640  56.890  47.090  1.00  0.00            
ATOM    847  HN  MET   105      68.950  57.370  47.900  1.00  0.00            
ATOM    848  CA  MET   105      67.420  57.290  46.470  1.00  0.00            
ATOM    849  HA  MET   105      66.850  56.380  46.360  1.00  0.00            
ATOM    850  CB  MET   105      66.610  58.120  47.480  1.00  0.00            
ATOM    851  HB1 MET   105      67.130  59.010  47.890  1.00  0.00            
ATOM    852  HB2 MET   105      66.460  57.470  48.370  1.00  0.00            
ATOM    853  CG  MET   105      65.250  58.550  46.920  1.00  0.00            
ATOM    854  HG1 MET   105      65.510  59.160  46.030  1.00  0.00            
ATOM    855  HG2 MET   105      64.750  59.240  47.640  1.00  0.00            
ATOM    856  SD  MET   105      64.040  57.210  46.780  1.00  0.00            
ATOM    857  CE  MET   105      63.670  57.090  48.560  1.00  0.00            
ATOM    858  HE1 MET   105      64.520  56.530  49.000  1.00  0.00            
ATOM    859  HE2 MET   105      62.750  56.490  48.750  1.00  0.00            
ATOM    860  HE3 MET   105      63.500  58.050  49.090  1.00  0.00            
ATOM    861  C   MET   105      67.660  57.890  45.120  1.00  0.00            
ATOM    862  O   MET   105      66.980  57.710  44.110  1.00  0.00            
ATOM    863  N   LEU   106      68.770  58.630  44.930  1.00  0.00            
ATOM    864  HN  LEU   106      69.360  59.060  45.610  1.00  0.00            
ATOM    865  CA  LEU   106      69.300  59.040  43.670  1.00  0.00            
ATOM    866  HA  LEU   106      68.460  59.510  43.180  1.00  0.00            
ATOM    867  CB  LEU   106      70.370  60.120  43.900  1.00  0.00            
ATOM    868  HB1 LEU   106      71.180  59.700  44.530  1.00  0.00            
ATOM    869  HB2 LEU   106      69.850  60.830  44.590  1.00  0.00            
ATOM    870  CG  LEU   106      70.950  60.890  42.710  1.00  0.00            
ATOM    871  HG  LEU   106      71.550  60.170  42.120  1.00  0.00            
ATOM    872  CD1 LEU   106      69.770  61.350  41.830  1.00  0.00            
ATOM    873 HD11 LEU   106      70.130  61.850  40.900  1.00  0.00            
ATOM    874 HD12 LEU   106      69.050  61.970  42.420  1.00  0.00            
ATOM    875 HD13 LEU   106      69.210  60.490  41.410  1.00  0.00            
ATOM    876  CD2 LEU   106      71.860  62.030  43.200  1.00  0.00            
ATOM    877 HD21 LEU   106      72.210  62.780  42.460  1.00  0.00            
ATOM    878 HD22 LEU   106      72.700  61.550  43.740  1.00  0.00            
ATOM    879 HD23 LEU   106      71.440  62.630  44.040  1.00  0.00            
ATOM    880  C   LEU   106      69.660  57.910  42.770  1.00  0.00            
ATOM    881  O   LEU   106      69.350  57.870  41.580  1.00  0.00            
ATOM    882  N   LEU   107      70.370  56.880  43.290  1.00  0.00            
ATOM    883  HN  LEU   107      70.620  56.920  44.250  1.00  0.00            
ATOM    884  CA  LEU   107      70.860  55.750  42.570  1.00  0.00            
ATOM    885  HA  LEU   107      71.280  56.150  41.660  1.00  0.00            
ATOM    886  CB  LEU   107      71.860  54.900  43.380  1.00  0.00            
ATOM    887  HB1 LEU   107      71.300  54.470  44.240  1.00  0.00            
ATOM    888  HB2 LEU   107      72.590  55.650  43.770  1.00  0.00            
ATOM    889  CG  LEU   107      72.520  53.790  42.560  1.00  0.00            
ATOM    890  HG  LEU   107      71.800  52.970  42.360  1.00  0.00            
ATOM    891  CD1 LEU   107      73.120  54.300  41.240  1.00  0.00            
ATOM    892 HD11 LEU   107      73.810  55.140  41.450  1.00  0.00            
ATOM    893 HD12 LEU   107      72.400  54.740  40.520  1.00  0.00            
ATOM    894 HD13 LEU   107      73.630  53.500  40.660  1.00  0.00            
ATOM    895  CD2 LEU   107      73.700  53.240  43.380  1.00  0.00            
ATOM    896 HD21 LEU   107      73.400  52.840  44.370  1.00  0.00            
ATOM    897 HD22 LEU   107      74.550  53.960  43.450  1.00  0.00            
ATOM    898 HD23 LEU   107      74.070  52.410  42.750  1.00  0.00            
ATOM    899  C   LEU   107      69.780  54.840  42.110  1.00  0.00            
ATOM    900  O   LEU   107      69.900  54.300  41.010  1.00  0.00            
ATOM    901  N   GLY   108      68.730  54.600  42.910  1.00  0.00            
ATOM    902  HN  GLY   108      68.740  55.070  43.790  1.00  0.00            
ATOM    903  CA  GLY   108      67.580  53.840  42.520  1.00  0.00            
ATOM    904  HA1 GLY   108      66.920  53.950  43.360  1.00  0.00            
ATOM    905  HA2 GLY   108      67.730  52.790  42.300  1.00  0.00            
ATOM    906  C   GLY   108      66.820  54.340  41.340  1.00  0.00            
ATOM    907  O   GLY   108      66.440  53.630  40.410  1.00  0.00            
ATOM    908  N   GLY   109      66.630  55.670  41.360  1.00  0.00            
ATOM    909  HN  GLY   109      66.920  56.090  42.220  1.00  0.00            
ATOM    910  CA  GLY   109      66.090  56.450  40.290  1.00  0.00            
ATOM    911  HA1 GLY   109      66.240  57.480  40.580  1.00  0.00            
ATOM    912  HA2 GLY   109      65.040  56.200  40.240  1.00  0.00            
ATOM    913  C   GLY   109      66.660  56.290  38.920  1.00  0.00            
ATOM    914  O   GLY   109      65.910  56.030  37.980  1.00  0.00            
ATOM    915  N   ARG   110      67.990  56.380  38.760  1.00  0.00            
ATOM    916  HN  ARG   110      68.500  56.720  39.550  1.00  0.00            
ATOM    917  CA  ARG   110      68.620  56.080  37.510  1.00  0.00            
ATOM    918  HA  ARG   110      68.160  56.510  36.630  1.00  0.00            
ATOM    919  CB  ARG   110      70.050  56.630  37.590  1.00  0.00            
ATOM    920  HB1 ARG   110      70.640  56.210  36.750  1.00  0.00            
ATOM    921  HB2 ARG   110      70.470  56.190  38.520  1.00  0.00            
ATOM    922  CG  ARG   110      70.220  58.150  37.730  1.00  0.00            
ATOM    923  HG1 ARG   110      71.320  58.280  37.800  1.00  0.00            
ATOM    924  HG2 ARG   110      69.880  58.420  38.760  1.00  0.00            
ATOM    925  CD  ARG   110      69.370  59.020  36.820  1.00  0.00            
ATOM    926  HD1 ARG   110      69.160  60.020  37.270  1.00  0.00            
ATOM    927  HD2 ARG   110      68.400  58.490  36.720  1.00  0.00            
ATOM    928  NE  ARG   110      69.990  59.200  35.470  1.00  0.00            
ATOM    929  HE  ARG   110      70.980  59.340  35.400  1.00  0.00            
ATOM    930  CZ  ARG   110      69.290  59.430  34.320  1.00  0.00            
ATOM    931  NH1 ARG   110      67.940  59.260  34.190  1.00  0.00            
ATOM    932 HH11 ARG   110      67.510  58.800  34.970  1.00  0.00            
ATOM    933 HH12 ARG   110      67.420  59.450  33.360  1.00  0.00            
ATOM    934  NH2 ARG   110      70.020  59.760  33.220  1.00  0.00            
ATOM    935 HH21 ARG   110      71.000  59.780  33.400  1.00  0.00            
ATOM    936 HH22 ARG   110      69.640  59.890  32.300  1.00  0.00            
ATOM    937  C   ARG   110      68.640  54.630  37.150  1.00  0.00            
ATOM    938  O   ARG   110      68.420  54.290  35.990  1.00  0.00            
ATOM    939  N   LEU   111      68.750  53.760  38.170  1.00  0.00            
ATOM    940  HN  LEU   111      68.920  54.050  39.110  1.00  0.00            
ATOM    941  CA  LEU   111      68.750  52.340  38.010  1.00  0.00            
ATOM    942  HA  LEU   111      69.720  52.110  37.580  1.00  0.00            
ATOM    943  CB  LEU   111      68.740  51.650  39.390  1.00  0.00            
ATOM    944  HB1 LEU   111      67.780  51.680  39.960  1.00  0.00            
ATOM    945  HB2 LEU   111      69.440  52.090  40.130  1.00  0.00            
ATOM    946  CG  LEU   111      69.250  50.200  39.330  1.00  0.00            
ATOM    947  HG  LEU   111      68.560  49.620  38.690  1.00  0.00            
ATOM    948  CD1 LEU   111      70.620  49.990  38.660  1.00  0.00            
ATOM    949 HD11 LEU   111      71.300  50.680  39.200  1.00  0.00            
ATOM    950 HD12 LEU   111      70.480  50.280  37.600  1.00  0.00            
ATOM    951 HD13 LEU   111      70.950  48.930  38.690  1.00  0.00            
ATOM    952  CD2 LEU   111      69.410  49.560  40.720  1.00  0.00            
ATOM    953 HD21 LEU   111      68.430  49.640  41.240  1.00  0.00            
ATOM    954 HD22 LEU   111      70.210  50.030  41.330  1.00  0.00            
ATOM    955 HD23 LEU   111      69.540  48.460  40.610  1.00  0.00            
ATOM    956  C   LEU   111      67.650  51.740  37.210  1.00  0.00            
ATOM    957  O   LEU   111      67.800  50.940  36.290  1.00  0.00            
ATOM    958  N   GLY   112      66.460  52.340  37.420  1.00  0.00            
ATOM    959  HN  GLY   112      66.400  52.970  38.180  1.00  0.00            
ATOM    960  CA  GLY   112      65.190  52.130  36.790  1.00  0.00            
ATOM    961  HA1 GLY   112      64.570  52.840  37.310  1.00  0.00            
ATOM    962  HA2 GLY   112      64.940  51.110  37.020  1.00  0.00            
ATOM    963  C   GLY   112      65.090  52.350  35.320  1.00  0.00            
ATOM    964  O   GLY   112      64.240  51.800  34.610  1.00  0.00            
ATOM    965  N   ASP   113      65.990  53.180  34.760  1.00  0.00            
ATOM    966  HN  ASP   113      66.540  53.750  35.360  1.00  0.00            
ATOM    967  CA  ASP   113      66.300  53.160  33.360  1.00  0.00            
ATOM    968  HA  ASP   113      65.480  52.700  32.840  1.00  0.00            
ATOM    969  CB  ASP   113      66.320  54.650  32.970  1.00  0.00            
ATOM    970  HB1 ASP   113      66.670  54.890  31.940  1.00  0.00            
ATOM    971  HB2 ASP   113      67.040  55.170  33.640  1.00  0.00            
ATOM    972  CG  ASP   113      65.080  55.510  33.150  1.00  0.00            
ATOM    973  OD1 ASP   113      63.970  54.910  33.170  1.00  0.00            
ATOM    974  OD2 ASP   113      65.210  56.760  33.160  1.00  0.00            
ATOM    975  C   ASP   113      67.600  52.510  33.020  1.00  0.00            
ATOM    976  O   ASP   113      67.880  52.330  31.830  1.00  0.00            
ATOM    977  N   THR   114      68.470  52.040  33.920  1.00  0.00            
ATOM    978  HN  THR   114      68.220  51.860  34.870  1.00  0.00            
ATOM    979  CA  THR   114      69.700  51.380  33.590  1.00  0.00            
ATOM    980  HA  THR   114      70.020  51.850  32.670  1.00  0.00            
ATOM    981  CB  THR   114      70.710  51.450  34.690  1.00  0.00            
ATOM    982  HB  THR   114      70.230  50.910  35.520  1.00  0.00            
ATOM    983  OG1 THR   114      70.840  52.770  35.200  1.00  0.00            
ATOM    984  HG1 THR   114      69.940  53.080  35.110  1.00  0.00            
ATOM    985  CG2 THR   114      72.130  50.890  34.460  1.00  0.00            
ATOM    986 HG21 THR   114      72.670  50.790  35.420  1.00  0.00            
ATOM    987 HG22 THR   114      72.780  51.480  33.780  1.00  0.00            
ATOM    988 HG23 THR   114      72.080  49.830  34.130  1.00  0.00            
ATOM    989  C   THR   114      69.380  49.940  33.380  1.00  0.00            
ATOM    990  O   THR   114      70.000  49.250  32.560  1.00  0.00            
ATOM    991  N   ILE   115      68.380  49.350  34.050  1.00  0.00            
ATOM    992  HN  ILE   115      67.840  49.890  34.690  1.00  0.00            
ATOM    993  CA  ILE   115      68.100  47.940  34.000  1.00  0.00            
ATOM    994  HA  ILE   115      68.410  47.430  33.100  1.00  0.00            
ATOM    995  CB  ILE   115      68.710  47.110  35.090  1.00  0.00            
ATOM    996  HB  ILE   115      68.390  46.050  35.030  1.00  0.00            
ATOM    997  CG2 ILE   115      70.240  47.030  34.990  1.00  0.00            
ATOM    998 HG21 ILE   115      70.740  47.990  35.220  1.00  0.00            
ATOM    999 HG22 ILE   115      70.530  46.780  33.940  1.00  0.00            
ATOM   1000 HG23 ILE   115      70.710  46.310  35.690  1.00  0.00            
ATOM   1001  CG1 ILE   115      68.400  47.670  36.490  1.00  0.00            
ATOM   1002 HG11 ILE   115      67.320  47.880  36.660  1.00  0.00            
ATOM   1003 HG12 ILE   115      69.000  48.590  36.670  1.00  0.00            
ATOM   1004  CD  ILE   115      68.760  46.740  37.640  1.00  0.00            
ATOM   1005  HD1 ILE   115      68.300  45.780  37.300  1.00  0.00            
ATOM   1006  HD2 ILE   115      68.140  46.930  38.540  1.00  0.00            
ATOM   1007  HD3 ILE   115      69.850  46.730  37.860  1.00  0.00            
ATOM   1008  C   ILE   115      66.630  47.720  33.930  1.00  0.00            
ATOM   1009  O   ILE   115      66.110  46.610  33.960  1.00  0.00            
ATOM   1010  N   GLY   116      65.810  48.780  33.820  1.00  0.00            
ATOM   1011  HN  GLY   116      66.120  49.730  33.870  1.00  0.00            
ATOM   1012  CA  GLY   116      64.390  48.750  33.680  1.00  0.00            
ATOM   1013  HA1 GLY   116      64.180  47.840  33.130  1.00  0.00            
ATOM   1014  HA2 GLY   116      64.100  49.620  33.120  1.00  0.00            
ATOM   1015  C   GLY   116      63.710  48.750  35.010  1.00  0.00            
ATOM   1016  O   GLY   116      64.160  48.100  35.960  1.00  0.00            
ATOM   1017  N   ARG   117      62.550  49.420  35.040  1.00  0.00            
ATOM   1018  HN  ARG   117      62.260  49.760  34.150  1.00  0.00            
ATOM   1019  CA  ARG   117      61.710  49.610  36.190  1.00  0.00            
ATOM   1020  HA  ARG   117      62.220  50.210  36.930  1.00  0.00            
ATOM   1021  CB  ARG   117      60.510  50.500  35.840  1.00  0.00            
ATOM   1022  HB1 ARG   117      59.810  50.660  36.680  1.00  0.00            
ATOM   1023  HB2 ARG   117      59.830  49.970  35.130  1.00  0.00            
ATOM   1024  CG  ARG   117      60.940  51.900  35.380  1.00  0.00            
ATOM   1025  HG1 ARG   117      61.250  51.810  34.320  1.00  0.00            
ATOM   1026  HG2 ARG   117      61.810  52.220  35.990  1.00  0.00            
ATOM   1027  CD  ARG   117      59.760  52.880  35.380  1.00  0.00            
ATOM   1028  HD1 ARG   117      59.440  53.030  36.430  1.00  0.00            
ATOM   1029  HD2 ARG   117      58.940  52.450  34.760  1.00  0.00            
ATOM   1030  NE  ARG   117      60.370  54.140  34.860  1.00  0.00            
ATOM   1031  HE  ARG   117      61.320  54.330  35.110  1.00  0.00            
ATOM   1032  CZ  ARG   117      60.110  54.580  33.590  1.00  0.00            
ATOM   1033  NH1 ARG   117      58.890  54.650  32.990  1.00  0.00            
ATOM   1034 HH11 ARG   117      58.090  54.470  33.560  1.00  0.00            
ATOM   1035 HH12 ARG   117      58.710  54.770  32.010  1.00  0.00            
ATOM   1036  NH2 ARG   117      61.070  55.160  32.820  1.00  0.00            
ATOM   1037 HH21 ARG   117      60.910  55.400  31.860  1.00  0.00            
ATOM   1038 HH22 ARG   117      62.030  55.180  33.100  1.00  0.00            
ATOM   1039  C   ARG   117      61.220  48.420  36.930  1.00  0.00            
ATOM   1040  O   ARG   117      61.380  48.300  38.150  1.00  0.00            
ATOM   1041  N   LYS   118      60.600  47.470  36.210  1.00  0.00            
ATOM   1042  HN  LYS   118      60.350  47.510  35.240  1.00  0.00            
ATOM   1043  CA  LYS   118      60.120  46.240  36.760  1.00  0.00            
ATOM   1044  HA  LYS   118      59.430  46.430  37.570  1.00  0.00            
ATOM   1045  CB  LYS   118      59.360  45.480  35.660  1.00  0.00            
ATOM   1046  HB1 LYS   118      59.970  45.530  34.730  1.00  0.00            
ATOM   1047  HB2 LYS   118      58.410  46.000  35.420  1.00  0.00            
ATOM   1048  CG  LYS   118      58.980  44.050  36.030  1.00  0.00            
ATOM   1049  HG1 LYS   118      58.400  44.070  36.990  1.00  0.00            
ATOM   1050  HG2 LYS   118      59.810  43.350  36.290  1.00  0.00            
ATOM   1051  CD  LYS   118      58.060  43.340  35.030  1.00  0.00            
ATOM   1052  HD1 LYS   118      58.620  43.450  34.080  1.00  0.00            
ATOM   1053  HD2 LYS   118      57.150  43.980  35.020  1.00  0.00            
ATOM   1054  CE  LYS   118      57.860  41.860  35.360  1.00  0.00            
ATOM   1055  HE1 LYS   118      57.160  41.850  36.220  1.00  0.00            
ATOM   1056  HE2 LYS   118      58.820  41.390  35.650  1.00  0.00            
ATOM   1057  NZ  LYS   118      57.110  41.160  34.290  1.00  0.00            
ATOM   1058  HZ1 LYS   118      56.830  40.200  34.600  1.00  0.00            
ATOM   1059  HZ2 LYS   118      57.680  41.130  33.430  1.00  0.00            
ATOM   1060  HZ3 LYS   118      56.190  41.610  34.110  1.00  0.00            
ATOM   1061  C   LYS   118      61.160  45.360  37.370  1.00  0.00            
ATOM   1062  O   LYS   118      60.970  45.060  38.550  1.00  0.00            
ATOM   1063  N   ARG   119      62.300  45.180  36.680  1.00  0.00            
ATOM   1064  HN  ARG   119      62.400  45.540  35.760  1.00  0.00            
ATOM   1065  CA  ARG   119      63.420  44.420  37.140  1.00  0.00            
ATOM   1066  HA  ARG   119      63.130  43.410  37.420  1.00  0.00            
ATOM   1067  CB  ARG   119      64.380  44.400  35.940  1.00  0.00            
ATOM   1068  HB1 ARG   119      65.390  43.970  36.130  1.00  0.00            
ATOM   1069  HB2 ARG   119      64.810  45.410  35.720  1.00  0.00            
ATOM   1070  CG  ARG   119      63.910  43.580  34.750  1.00  0.00            
ATOM   1071  HG1 ARG   119      63.100  44.140  34.220  1.00  0.00            
ATOM   1072  HG2 ARG   119      63.480  42.650  35.180  1.00  0.00            
ATOM   1073  CD  ARG   119      65.010  43.310  33.720  1.00  0.00            
ATOM   1074  HD1 ARG   119      65.830  42.760  34.210  1.00  0.00            
ATOM   1075  HD2 ARG   119      65.370  44.300  33.350  1.00  0.00            
ATOM   1076  NE  ARG   119      64.390  42.500  32.640  1.00  0.00            
ATOM   1077  HE  ARG   119      63.430  42.210  32.670  1.00  0.00            
ATOM   1078  CZ  ARG   119      65.180  41.940  31.680  1.00  0.00            
ATOM   1079  NH1 ARG   119      66.470  42.390  31.650  1.00  0.00            
ATOM   1080 HH11 ARG   119      66.800  43.030  32.340  1.00  0.00            
ATOM   1081 HH12 ARG   119      67.010  41.860  30.990  1.00  0.00            
ATOM   1082  NH2 ARG   119      64.740  40.970  30.830  1.00  0.00            
ATOM   1083 HH21 ARG   119      63.750  40.890  30.690  1.00  0.00            
ATOM   1084 HH22 ARG   119      65.390  40.540  30.200  1.00  0.00            
ATOM   1085  C   ARG   119      64.140  44.940  38.330  1.00  0.00            
ATOM   1086  O   ARG   119      64.540  44.230  39.250  1.00  0.00            
ATOM   1087  N   THR   120      64.230  46.280  38.460  1.00  0.00            
ATOM   1088  HN  THR   120      64.040  46.850  37.670  1.00  0.00            
ATOM   1089  CA  THR   120      64.550  47.020  39.650  1.00  0.00            
ATOM   1090  HA  THR   120      65.440  46.510  39.970  1.00  0.00            
ATOM   1091  CB  THR   120      64.700  48.490  39.440  1.00  0.00            
ATOM   1092  HB  THR   120      63.700  48.830  39.070  1.00  0.00            
ATOM   1093  OG1 THR   120      65.620  48.890  38.440  1.00  0.00            
ATOM   1094  HG1 THR   120      65.390  48.470  37.610  1.00  0.00            
ATOM   1095  CG2 THR   120      65.060  49.290  40.710  1.00  0.00            
ATOM   1096 HG21 THR   120      64.370  49.040  41.540  1.00  0.00            
ATOM   1097 HG22 THR   120      64.910  50.340  40.400  1.00  0.00            
ATOM   1098 HG23 THR   120      66.110  49.020  40.990  1.00  0.00            
ATOM   1099  C   THR   120      63.610  46.790  40.780  1.00  0.00            
ATOM   1100  O   THR   120      64.060  46.480  41.880  1.00  0.00            
ATOM   1101  N   PHE   121      62.280  46.880  40.580  1.00  0.00            
ATOM   1102  HN  PHE   121      61.920  47.120  39.680  1.00  0.00            
ATOM   1103  CA  PHE   121      61.280  46.950  41.600  1.00  0.00            
ATOM   1104  HA  PHE   121      61.600  47.730  42.270  1.00  0.00            
ATOM   1105  CB  PHE   121      59.930  47.350  40.980  1.00  0.00            
ATOM   1106  HB1 PHE   121      59.580  46.800  40.080  1.00  0.00            
ATOM   1107  HB2 PHE   121      59.940  48.380  40.560  1.00  0.00            
ATOM   1108  CG  PHE   121      58.860  47.240  42.010  1.00  0.00            
ATOM   1109  CD1 PHE   121      57.810  46.350  42.000  1.00  0.00            
ATOM   1110  HD1 PHE   121      57.770  45.510  41.320  1.00  0.00            
ATOM   1111  CE1 PHE   121      56.870  46.330  43.010  1.00  0.00            
ATOM   1112  HE1 PHE   121      56.300  45.470  43.300  1.00  0.00            
ATOM   1113  CZ  PHE   121      56.900  47.350  43.940  1.00  0.00            
ATOM   1114  HZ  PHE   121      56.260  47.320  44.810  1.00  0.00            
ATOM   1115  CD2 PHE   121      58.900  48.220  42.970  1.00  0.00            
ATOM   1116  HD2 PHE   121      59.670  48.980  42.920  1.00  0.00            
ATOM   1117  CE2 PHE   121      57.930  48.260  43.940  1.00  0.00            
ATOM   1118  HE2 PHE   121      58.160  49.020  44.670  1.00  0.00            
ATOM   1119  C   PHE   121      61.290  45.670  42.360  1.00  0.00            
ATOM   1120  O   PHE   121      61.300  45.550  43.590  1.00  0.00            
ATOM   1121  N   ILE   122      61.270  44.580  41.570  1.00  0.00            
ATOM   1122  HN  ILE   122      61.370  44.810  40.610  1.00  0.00            
ATOM   1123  CA  ILE   122      61.180  43.240  42.060  1.00  0.00            
ATOM   1124  HA  ILE   122      60.350  43.140  42.740  1.00  0.00            
ATOM   1125  CB  ILE   122      60.750  42.210  41.050  1.00  0.00            
ATOM   1126  HB  ILE   122      61.490  42.110  40.240  1.00  0.00            
ATOM   1127  CG2 ILE   122      60.710  40.820  41.710  1.00  0.00            
ATOM   1128 HG21 ILE   122      60.100  40.810  42.640  1.00  0.00            
ATOM   1129 HG22 ILE   122      61.630  40.430  42.180  1.00  0.00            
ATOM   1130 HG23 ILE   122      60.250  40.060  41.040  1.00  0.00            
ATOM   1131  CG1 ILE   122      59.430  42.580  40.350  1.00  0.00            
ATOM   1132 HG11 ILE   122      59.590  43.600  39.960  1.00  0.00            
ATOM   1133 HG12 ILE   122      58.500  42.570  40.960  1.00  0.00            
ATOM   1134  CD  ILE   122      59.130  41.710  39.130  1.00  0.00            
ATOM   1135  HD1 ILE   122      59.770  41.990  38.260  1.00  0.00            
ATOM   1136  HD2 ILE   122      58.090  41.960  38.800  1.00  0.00            
ATOM   1137  HD3 ILE   122      59.080  40.620  39.320  1.00  0.00            
ATOM   1138  C   ILE   122      62.360  42.860  42.890  1.00  0.00            
ATOM   1139  O   ILE   122      62.270  42.400  44.020  1.00  0.00            
ATOM   1140  N   VAL   123      63.580  43.190  42.430  1.00  0.00            
ATOM   1141  HN  VAL   123      63.750  43.600  41.540  1.00  0.00            
ATOM   1142  CA  VAL   123      64.790  42.940  43.150  1.00  0.00            
ATOM   1143  HA  VAL   123      64.840  41.900  43.440  1.00  0.00            
ATOM   1144  CB  VAL   123      65.920  43.370  42.260  1.00  0.00            
ATOM   1145  HB  VAL   123      65.620  44.390  41.940  1.00  0.00            
ATOM   1146  CG1 VAL   123      67.320  43.640  42.860  1.00  0.00            
ATOM   1147 HG11 VAL   123      67.960  44.100  42.070  1.00  0.00            
ATOM   1148 HG12 VAL   123      67.820  42.760  43.310  1.00  0.00            
ATOM   1149 HG13 VAL   123      67.220  44.480  43.580  1.00  0.00            
ATOM   1150  CG2 VAL   123      66.030  42.410  41.060  1.00  0.00            
ATOM   1151 HG21 VAL   123      66.660  42.770  40.220  1.00  0.00            
ATOM   1152 HG22 VAL   123      65.060  42.350  40.530  1.00  0.00            
ATOM   1153 HG23 VAL   123      66.130  41.350  41.390  1.00  0.00            
ATOM   1154  C   VAL   123      64.870  43.720  44.410  1.00  0.00            
ATOM   1155  O   VAL   123      65.360  43.150  45.380  1.00  0.00            
ATOM   1156  N   GLY   124      64.430  44.990  44.420  1.00  0.00            
ATOM   1157  HN  GLY   124      64.040  45.260  43.550  1.00  0.00            
ATOM   1158  CA  GLY   124      64.300  45.840  45.570  1.00  0.00            
ATOM   1159  HA1 GLY   124      63.660  46.640  45.230  1.00  0.00            
ATOM   1160  HA2 GLY   124      65.320  46.050  45.870  1.00  0.00            
ATOM   1161  C   GLY   124      63.550  45.230  46.710  1.00  0.00            
ATOM   1162  O   GLY   124      63.900  45.150  47.880  1.00  0.00            
ATOM   1163  N   VAL   125      62.370  44.680  46.360  1.00  0.00            
ATOM   1164  HN  VAL   125      62.140  44.660  45.390  1.00  0.00            
ATOM   1165  CA  VAL   125      61.420  44.040  47.210  1.00  0.00            
ATOM   1166  HA  VAL   125      61.330  44.700  48.070  1.00  0.00            
ATOM   1167  CB  VAL   125      60.140  44.050  46.440  1.00  0.00            
ATOM   1168  HB  VAL   125      60.270  43.600  45.430  1.00  0.00            
ATOM   1169  CG1 VAL   125      59.000  43.270  47.120  1.00  0.00            
ATOM   1170 HG11 VAL   125      59.180  42.180  47.220  1.00  0.00            
ATOM   1171 HG12 VAL   125      58.040  43.330  46.560  1.00  0.00            
ATOM   1172 HG13 VAL   125      58.830  43.690  48.130  1.00  0.00            
ATOM   1173  CG2 VAL   125      59.600  45.480  46.210  1.00  0.00            
ATOM   1174 HG21 VAL   125      58.910  45.430  45.340  1.00  0.00            
ATOM   1175 HG22 VAL   125      60.430  46.210  46.090  1.00  0.00            
ATOM   1176 HG23 VAL   125      58.970  45.860  47.040  1.00  0.00            
ATOM   1177  C   VAL   125      61.800  42.670  47.640  1.00  0.00            
ATOM   1178  O   VAL   125      61.470  42.270  48.750  1.00  0.00            
ATOM   1179  N   ALA   126      62.590  41.900  46.860  1.00  0.00            
ATOM   1180  HN  ALA   126      62.600  42.160  45.900  1.00  0.00            
ATOM   1181  CA  ALA   126      63.250  40.660  47.160  1.00  0.00            
ATOM   1182  HA  ALA   126      62.510  40.010  47.590  1.00  0.00            
ATOM   1183  CB  ALA   126      63.840  40.030  45.880  1.00  0.00            
ATOM   1184  HB1 ALA   126      64.380  39.070  46.050  1.00  0.00            
ATOM   1185  HB2 ALA   126      64.670  40.690  45.530  1.00  0.00            
ATOM   1186  HB3 ALA   126      63.080  39.950  45.070  1.00  0.00            
ATOM   1187  C   ALA   126      64.330  40.890  48.160  1.00  0.00            
ATOM   1188  O   ALA   126      64.410  40.170  49.150  1.00  0.00            
ATOM   1189  N   LEU   127      65.170  41.940  48.020  1.00  0.00            
ATOM   1190  HN  LEU   127      65.050  42.550  47.240  1.00  0.00            
ATOM   1191  CA  LEU   127      66.160  42.280  48.990  1.00  0.00            
ATOM   1192  HA  LEU   127      66.830  41.430  49.070  1.00  0.00            
ATOM   1193  CB  LEU   127      67.030  43.450  48.490  1.00  0.00            
ATOM   1194  HB1 LEU   127      66.390  44.350  48.440  1.00  0.00            
ATOM   1195  HB2 LEU   127      67.250  43.160  47.450  1.00  0.00            
ATOM   1196  CG  LEU   127      68.250  43.880  49.330  1.00  0.00            
ATOM   1197  HG  LEU   127      67.860  44.260  50.300  1.00  0.00            
ATOM   1198  CD1 LEU   127      69.260  42.770  49.680  1.00  0.00            
ATOM   1199 HD11 LEU   127      68.850  41.910  50.240  1.00  0.00            
ATOM   1200 HD12 LEU   127      70.020  43.260  50.320  1.00  0.00            
ATOM   1201 HD13 LEU   127      69.700  42.460  48.710  1.00  0.00            
ATOM   1202  CD2 LEU   127      69.020  45.010  48.630  1.00  0.00            
ATOM   1203 HD21 LEU   127      69.480  44.760  47.650  1.00  0.00            
ATOM   1204 HD22 LEU   127      69.890  45.310  49.260  1.00  0.00            
ATOM   1205 HD23 LEU   127      68.360  45.890  48.520  1.00  0.00            
ATOM   1206  C   LEU   127      65.710  42.720  50.340  1.00  0.00            
ATOM   1207  O   LEU   127      66.160  42.270  51.390  1.00  0.00            
ATOM   1208  N   PHE   128      64.640  43.540  50.410  1.00  0.00            
ATOM   1209  HN  PHE   128      64.330  43.920  49.540  1.00  0.00            
ATOM   1210  CA  PHE   128      63.890  43.870  51.580  1.00  0.00            
ATOM   1211  HA  PHE   128      64.570  44.330  52.280  1.00  0.00            
ATOM   1212  CB  PHE   128      62.940  44.980  51.090  1.00  0.00            
ATOM   1213  HB1 PHE   128      62.140  44.540  50.460  1.00  0.00            
ATOM   1214  HB2 PHE   128      63.370  45.800  50.480  1.00  0.00            
ATOM   1215  CG  PHE   128      62.210  45.480  52.280  1.00  0.00            
ATOM   1216  CD1 PHE   128      62.670  46.670  52.790  1.00  0.00            
ATOM   1217  HD1 PHE   128      63.360  47.290  52.230  1.00  0.00            
ATOM   1218  CE1 PHE   128      62.180  47.110  54.000  1.00  0.00            
ATOM   1219  HE1 PHE   128      62.520  48.060  54.390  1.00  0.00            
ATOM   1220  CZ  PHE   128      61.100  46.510  54.600  1.00  0.00            
ATOM   1221  HZ  PHE   128      60.860  46.770  55.620  1.00  0.00            
ATOM   1222  CD2 PHE   128      61.170  44.830  52.910  1.00  0.00            
ATOM   1223  HD2 PHE   128      60.840  43.850  52.600  1.00  0.00            
ATOM   1224  CE2 PHE   128      60.580  45.370  54.020  1.00  0.00            
ATOM   1225  HE2 PHE   128      59.880  44.740  54.560  1.00  0.00            
ATOM   1226  C   PHE   128      63.360  42.660  52.270  1.00  0.00            
ATOM   1227  O   PHE   128      63.550  42.620  53.490  1.00  0.00            
ATOM   1228  N   THR   129      62.760  41.690  51.560  1.00  0.00            
ATOM   1229  HN  THR   129      62.650  41.770  50.570  1.00  0.00            
ATOM   1230  CA  THR   129      62.320  40.410  52.030  1.00  0.00            
ATOM   1231  HA  THR   129      61.690  40.680  52.870  1.00  0.00            
ATOM   1232  CB  THR   129      61.410  39.800  51.000  1.00  0.00            
ATOM   1233  HB  THR   129      61.990  39.540  50.090  1.00  0.00            
ATOM   1234  OG1 THR   129      60.360  40.660  50.580  1.00  0.00            
ATOM   1235  HG1 THR   129      60.600  40.990  49.710  1.00  0.00            
ATOM   1236  CG2 THR   129      60.730  38.530  51.550  1.00  0.00            
ATOM   1237 HG21 THR   129      60.010  38.830  52.340  1.00  0.00            
ATOM   1238 HG22 THR   129      61.440  37.810  52.020  1.00  0.00            
ATOM   1239 HG23 THR   129      60.140  37.960  50.800  1.00  0.00            
ATOM   1240  C   THR   129      63.390  39.520  52.560  1.00  0.00            
ATOM   1241  O   THR   129      63.330  38.900  53.620  1.00  0.00            
ATOM   1242  N   ILE   130      64.510  39.510  51.810  1.00  0.00            
ATOM   1243  HN  ILE   130      64.610  40.030  50.970  1.00  0.00            
ATOM   1244  CA  ILE   130      65.650  38.730  52.200  1.00  0.00            
ATOM   1245  HA  ILE   130      65.380  37.740  52.530  1.00  0.00            
ATOM   1246  CB  ILE   130      66.620  38.430  51.100  1.00  0.00            
ATOM   1247  HB  ILE   130      66.790  39.380  50.540  1.00  0.00            
ATOM   1248  CG2 ILE   130      67.960  38.040  51.740  1.00  0.00            
ATOM   1249 HG21 ILE   130      68.750  37.850  50.980  1.00  0.00            
ATOM   1250 HG22 ILE   130      67.940  37.130  52.370  1.00  0.00            
ATOM   1251 HG23 ILE   130      68.410  38.860  52.350  1.00  0.00            
ATOM   1252  CG1 ILE   130      66.180  37.400  50.050  1.00  0.00            
ATOM   1253 HG11 ILE   130      65.120  37.640  49.810  1.00  0.00            
ATOM   1254 HG12 ILE   130      66.200  36.400  50.540  1.00  0.00            
ATOM   1255  CD  ILE   130      66.980  37.300  48.750  1.00  0.00            
ATOM   1256  HD1 ILE   130      66.390  36.660  48.060  1.00  0.00            
ATOM   1257  HD2 ILE   130      68.010  36.920  48.900  1.00  0.00            
ATOM   1258  HD3 ILE   130      67.060  38.310  48.280  1.00  0.00            
ATOM   1259  C   ILE   130      66.280  39.290  53.430  1.00  0.00            
ATOM   1260  O   ILE   130      66.650  38.560  54.350  1.00  0.00            
ATOM   1261  N   SER   131      66.410  40.620  53.600  1.00  0.00            
ATOM   1262  HN  SER   131      66.170  41.300  52.910  1.00  0.00            
ATOM   1263  CA  SER   131      66.990  41.170  54.780  1.00  0.00            
ATOM   1264  HA  SER   131      67.920  40.640  54.990  1.00  0.00            
ATOM   1265  CB  SER   131      67.250  42.670  54.560  1.00  0.00            
ATOM   1266  HB1 SER   131      67.700  43.270  55.380  1.00  0.00            
ATOM   1267  HB2 SER   131      66.390  43.300  54.270  1.00  0.00            
ATOM   1268  OG  SER   131      68.170  42.690  53.480  1.00  0.00            
ATOM   1269  HG1 SER   131      67.670  42.530  52.670  1.00  0.00            
ATOM   1270  C   SER   131      66.190  41.110  56.040  1.00  0.00            
ATOM   1271  O   SER   131      66.520  41.210  57.210  1.00  0.00            
ATOM   1272  N   SER   132      64.850  41.030  55.930  1.00  0.00            
ATOM   1273  HN  SER   132      64.380  40.900  55.060  1.00  0.00            
ATOM   1274  CA  SER   132      63.970  41.020  57.050  1.00  0.00            
ATOM   1275  HA  SER   132      64.210  41.810  57.750  1.00  0.00            
ATOM   1276  CB  SER   132      62.500  41.060  56.590  1.00  0.00            
ATOM   1277  HB1 SER   132      61.770  40.980  57.420  1.00  0.00            
ATOM   1278  HB2 SER   132      62.130  40.290  55.880  1.00  0.00            
ATOM   1279  OG  SER   132      62.250  42.370  56.100  1.00  0.00            
ATOM   1280  HG1 SER   132      62.790  42.460  55.310  1.00  0.00            
ATOM   1281  C   SER   132      64.090  39.750  57.810  1.00  0.00            
ATOM   1282  O   SER   132      63.970  39.640  59.030  1.00  0.00            
ATOM   1283  N   VAL   133      64.420  38.670  57.070  1.00  0.00            
ATOM   1284  HN  VAL   133      64.440  38.660  56.070  1.00  0.00            
ATOM   1285  CA  VAL   133      64.720  37.390  57.630  1.00  0.00            
ATOM   1286  HA  VAL   133      63.850  37.130  58.210  1.00  0.00            
ATOM   1287  CB  VAL   133      64.960  36.320  56.600  1.00  0.00            
ATOM   1288  HB  VAL   133      65.860  36.550  55.990  1.00  0.00            
ATOM   1289  CG1 VAL   133      65.230  34.940  57.230  1.00  0.00            
ATOM   1290 HG11 VAL   133      66.130  35.030  57.870  1.00  0.00            
ATOM   1291 HG12 VAL   133      65.430  34.250  56.390  1.00  0.00            
ATOM   1292 HG13 VAL   133      64.350  34.650  57.840  1.00  0.00            
ATOM   1293  CG2 VAL   133      63.770  36.250  55.630  1.00  0.00            
ATOM   1294 HG21 VAL   133      64.020  35.420  54.930  1.00  0.00            
ATOM   1295 HG22 VAL   133      63.570  37.220  55.120  1.00  0.00            
ATOM   1296 HG23 VAL   133      62.810  35.900  56.060  1.00  0.00            
ATOM   1297  C   VAL   133      65.910  37.410  58.520  1.00  0.00            
ATOM   1298  O   VAL   133      65.880  36.880  59.620  1.00  0.00            
ATOM   1299  N   LEU   134      66.950  38.150  58.080  1.00  0.00            
ATOM   1300  HN  LEU   134      66.840  38.720  57.280  1.00  0.00            
ATOM   1301  CA  LEU   134      68.150  38.340  58.830  1.00  0.00            
ATOM   1302  HA  LEU   134      68.540  37.410  59.230  1.00  0.00            
ATOM   1303  CB  LEU   134      69.230  38.940  57.910  1.00  0.00            
ATOM   1304  HB1 LEU   134      68.820  39.850  57.430  1.00  0.00            
ATOM   1305  HB2 LEU   134      69.350  38.150  57.140  1.00  0.00            
ATOM   1306  CG  LEU   134      70.580  39.270  58.570  1.00  0.00            
ATOM   1307  HG  LEU   134      70.400  39.880  59.490  1.00  0.00            
ATOM   1308  CD1 LEU   134      71.210  37.910  58.900  1.00  0.00            
ATOM   1309 HD11 LEU   134      71.490  37.340  57.990  1.00  0.00            
ATOM   1310 HD12 LEU   134      70.600  37.240  59.540  1.00  0.00            
ATOM   1311 HD13 LEU   134      72.170  38.130  59.410  1.00  0.00            
ATOM   1312  CD2 LEU   134      71.440  40.200  57.690  1.00  0.00            
ATOM   1313 HD21 LEU   134      71.790  39.720  56.750  1.00  0.00            
ATOM   1314 HD22 LEU   134      72.320  40.360  58.350  1.00  0.00            
ATOM   1315 HD23 LEU   134      71.010  41.200  57.470  1.00  0.00            
ATOM   1316  C   LEU   134      67.960  39.130  60.080  1.00  0.00            
ATOM   1317  O   LEU   134      68.330  38.650  61.150  1.00  0.00            
ATOM   1318  N   CYS   135      67.150  40.200  60.030  1.00  0.00            
ATOM   1319  HN  CYS   135      66.930  40.400  59.080  1.00  0.00            
ATOM   1320  CA  CYS   135      66.800  40.970  61.190  1.00  0.00            
ATOM   1321  HA  CYS   135      67.690  41.330  61.700  1.00  0.00            
ATOM   1322  CB  CYS   135      65.900  42.070  60.590  1.00  0.00            
ATOM   1323  HB1 CYS   135      65.020  41.640  60.060  1.00  0.00            
ATOM   1324  HB2 CYS   135      66.480  42.590  59.800  1.00  0.00            
ATOM   1325  SG  CYS   135      65.300  43.260  61.830  1.00  0.00            
ATOM   1326  HG1 CYS   135      64.060  42.950  61.480  1.00  0.00            
ATOM   1327  C   CYS   135      66.000  40.220  62.190  1.00  0.00            
ATOM   1328  O   CYS   135      66.340  40.280  63.370  1.00  0.00            
ATOM   1329  N   ALA   136      64.980  39.400  61.860  1.00  0.00            
ATOM   1330  HN  ALA   136      64.720  39.440  60.900  1.00  0.00            
ATOM   1331  CA  ALA   136      64.300  38.520  62.750  1.00  0.00            
ATOM   1332  HA  ALA   136      63.870  39.050  63.590  1.00  0.00            
ATOM   1333  CB  ALA   136      63.140  37.940  61.920  1.00  0.00            
ATOM   1334  HB1 ALA   136      63.400  37.300  61.050  1.00  0.00            
ATOM   1335  HB2 ALA   136      62.680  38.830  61.450  1.00  0.00            
ATOM   1336  HB3 ALA   136      62.330  37.510  62.550  1.00  0.00            
ATOM   1337  C   ALA   136      65.020  37.370  63.370  1.00  0.00            
ATOM   1338  O   ALA   136      64.670  36.920  64.460  1.00  0.00            
ATOM   1339  N   VAL   137      66.060  36.780  62.750  1.00  0.00            
ATOM   1340  HN  VAL   137      66.330  37.100  61.840  1.00  0.00            
ATOM   1341  CA  VAL   137      66.830  35.790  63.440  1.00  0.00            
ATOM   1342  HA  VAL   137      66.310  35.420  64.300  1.00  0.00            
ATOM   1343  CB  VAL   137      67.340  34.680  62.570  1.00  0.00            
ATOM   1344  HB  VAL   137      67.790  33.890  63.220  1.00  0.00            
ATOM   1345  CG1 VAL   137      66.110  34.070  61.900  1.00  0.00            
ATOM   1346 HG11 VAL   137      66.390  33.090  61.440  1.00  0.00            
ATOM   1347 HG12 VAL   137      65.670  34.770  61.150  1.00  0.00            
ATOM   1348 HG13 VAL   137      65.400  33.750  62.690  1.00  0.00            
ATOM   1349  CG2 VAL   137      68.390  35.070  61.520  1.00  0.00            
ATOM   1350 HG21 VAL   137      67.880  35.430  60.600  1.00  0.00            
ATOM   1351 HG22 VAL   137      68.910  34.110  61.290  1.00  0.00            
ATOM   1352 HG23 VAL   137      69.170  35.800  61.850  1.00  0.00            
ATOM   1353  C   VAL   137      67.950  36.420  64.190  1.00  0.00            
ATOM   1354  O   VAL   137      68.530  35.730  65.040  1.00  0.00            
ATOM   1355  N   ALA   138      68.320  37.690  63.970  1.00  0.00            
ATOM   1356  HN  ALA   138      67.940  38.150  63.170  1.00  0.00            
ATOM   1357  CA  ALA   138      69.440  38.410  64.490  1.00  0.00            
ATOM   1358  HA  ALA   138      70.230  38.100  63.820  1.00  0.00            
ATOM   1359  CB  ALA   138      69.370  39.920  64.200  1.00  0.00            
ATOM   1360  HB1 ALA   138      69.310  40.040  63.090  1.00  0.00            
ATOM   1361  HB2 ALA   138      70.310  40.370  64.590  1.00  0.00            
ATOM   1362  HB3 ALA   138      68.470  40.300  64.730  1.00  0.00            
ATOM   1363  C   ALA   138      69.740  38.180  65.930  1.00  0.00            
ATOM   1364  O   ALA   138      68.980  38.600  66.800  1.00  0.00            
ATOM   1365  N   TRP   139      70.850  37.450  66.180  1.00  0.00            
ATOM   1366  HN  TRP   139      71.440  37.090  65.460  1.00  0.00            
ATOM   1367  CA  TRP   139      71.310  37.060  67.470  1.00  0.00            
ATOM   1368  HA  TRP   139      70.520  36.810  68.170  1.00  0.00            
ATOM   1369  CB  TRP   139      72.250  35.860  67.300  1.00  0.00            
ATOM   1370  HB1 TRP   139      71.620  34.930  67.270  1.00  0.00            
ATOM   1371  HB2 TRP   139      72.860  35.670  68.200  1.00  0.00            
ATOM   1372  CG  TRP   139      73.190  35.860  66.140  1.00  0.00            
ATOM   1373  CD1 TRP   139      74.510  36.230  66.230  1.00  0.00            
ATOM   1374  HD1 TRP   139      74.920  36.610  67.150  1.00  0.00            
ATOM   1375  NE1 TRP   139      75.020  36.220  64.960  1.00  0.00            
ATOM   1376  HE1 TRP   139      75.870  36.660  64.770  1.00  0.00            
ATOM   1377  CE2 TRP   139      74.140  35.680  64.060  1.00  0.00            
ATOM   1378  CD2 TRP   139      72.940  35.590  64.760  1.00  0.00            
ATOM   1379  CE3 TRP   139      71.870  35.050  64.130  1.00  0.00            
ATOM   1380  HE3 TRP   139      71.070  34.720  64.790  1.00  0.00            
ATOM   1381  CZ3 TRP   139      71.960  34.640  62.820  1.00  0.00            
ATOM   1382  HZ3 TRP   139      71.100  34.170  62.360  1.00  0.00            
ATOM   1383  CZ2 TRP   139      74.290  35.300  62.760  1.00  0.00            
ATOM   1384  HZ2 TRP   139      75.190  35.540  62.210  1.00  0.00            
ATOM   1385  CH2 TRP   139      73.180  34.730  62.190  1.00  0.00            
ATOM   1386  HH2 TRP   139      73.400  34.250  61.250  1.00  0.00            
ATOM   1387  C   TRP   139      71.990  38.200  68.150  1.00  0.00            
ATOM   1388  O   TRP   139      71.940  38.240  69.380  1.00  0.00            
ATOM   1389  N   ASP   140      72.570  39.160  67.420  1.00  0.00            
ATOM   1390  HN  ASP   140      72.460  39.160  66.430  1.00  0.00            
ATOM   1391  CA  ASP   140      73.460  40.110  68.020  1.00  0.00            
ATOM   1392  HA  ASP   140      73.200  40.150  69.070  1.00  0.00            
ATOM   1393  CB  ASP   140      74.910  39.630  67.890  1.00  0.00            
ATOM   1394  HB1 ASP   140      75.020  38.570  68.190  1.00  0.00            
ATOM   1395  HB2 ASP   140      75.450  40.170  68.700  1.00  0.00            
ATOM   1396  CG  ASP   140      75.690  39.850  66.600  1.00  0.00            
ATOM   1397  OD1 ASP   140      76.910  39.540  66.640  1.00  0.00            
ATOM   1398  OD2 ASP   140      75.150  40.190  65.510  1.00  0.00            
ATOM   1399  C   ASP   140      73.220  41.470  67.460  1.00  0.00            
ATOM   1400  O   ASP   140      72.440  41.750  66.540  1.00  0.00            
ATOM   1401  N   GLU   141      73.860  42.450  68.120  1.00  0.00            
ATOM   1402  HN  GLU   141      74.440  42.300  68.920  1.00  0.00            
ATOM   1403  CA  GLU   141      73.780  43.840  67.800  1.00  0.00            
ATOM   1404  HA  GLU   141      72.770  44.190  67.930  1.00  0.00            
ATOM   1405  CB  GLU   141      74.600  44.650  68.830  1.00  0.00            
ATOM   1406  HB1 GLU   141      74.330  45.720  68.680  1.00  0.00            
ATOM   1407  HB2 GLU   141      75.690  44.530  68.690  1.00  0.00            
ATOM   1408  CG  GLU   141      74.200  44.360  70.280  1.00  0.00            
ATOM   1409  HG1 GLU   141      73.160  44.030  70.450  1.00  0.00            
ATOM   1410  HG2 GLU   141      74.420  45.290  70.850  1.00  0.00            
ATOM   1411  CD  GLU   141      75.020  43.290  70.990  1.00  0.00            
ATOM   1412  OE1 GLU   141      75.250  43.440  72.220  1.00  0.00            
ATOM   1413  OE2 GLU   141      75.550  42.360  70.310  1.00  0.00            
ATOM   1414  C   GLU   141      74.130  44.180  66.400  1.00  0.00            
ATOM   1415  O   GLU   141      73.400  44.840  65.660  1.00  0.00            
ATOM   1416  N   ALA   142      75.270  43.590  65.970  1.00  0.00            
ATOM   1417  HN  ALA   142      75.710  42.970  66.610  1.00  0.00            
ATOM   1418  CA  ALA   142      75.850  43.780  64.680  1.00  0.00            
ATOM   1419  HA  ALA   142      76.010  44.830  64.460  1.00  0.00            
ATOM   1420  CB  ALA   142      77.240  43.130  64.740  1.00  0.00            
ATOM   1421  HB1 ALA   142      77.790  43.220  63.780  1.00  0.00            
ATOM   1422  HB2 ALA   142      77.040  42.060  64.950  1.00  0.00            
ATOM   1423  HB3 ALA   142      77.810  43.670  65.530  1.00  0.00            
ATOM   1424  C   ALA   142      74.950  43.260  63.610  1.00  0.00            
ATOM   1425  O   ALA   142      74.680  43.910  62.600  1.00  0.00            
ATOM   1426  N   THR   143      74.410  42.040  63.720  1.00  0.00            
ATOM   1427  HN  THR   143      74.700  41.470  64.490  1.00  0.00            
ATOM   1428  CA  THR   143      73.620  41.460  62.680  1.00  0.00            
ATOM   1429  HA  THR   143      74.110  41.550  61.720  1.00  0.00            
ATOM   1430  CB  THR   143      73.470  39.970  62.810  1.00  0.00            
ATOM   1431  HB  THR   143      72.610  39.660  62.180  1.00  0.00            
ATOM   1432  OG1 THR   143      73.110  39.520  64.110  1.00  0.00            
ATOM   1433  HG1 THR   143      73.990  39.690  64.470  1.00  0.00            
ATOM   1434  CG2 THR   143      74.780  39.240  62.470  1.00  0.00            
ATOM   1435 HG21 THR   143      74.930  39.230  61.370  1.00  0.00            
ATOM   1436 HG22 THR   143      74.750  38.210  62.870  1.00  0.00            
ATOM   1437 HG23 THR   143      75.690  39.740  62.890  1.00  0.00            
ATOM   1438  C   THR   143      72.260  42.030  62.470  1.00  0.00            
ATOM   1439  O   THR   143      71.830  42.130  61.320  1.00  0.00            
ATOM   1440  N   LEU   144      71.570  42.470  63.530  1.00  0.00            
ATOM   1441  HN  LEU   144      71.860  42.150  64.430  1.00  0.00            
ATOM   1442  CA  LEU   144      70.400  43.290  63.490  1.00  0.00            
ATOM   1443  HA  LEU   144      69.560  42.710  63.120  1.00  0.00            
ATOM   1444  CB  LEU   144      70.050  43.600  64.960  1.00  0.00            
ATOM   1445  HB1 LEU   144      71.010  43.860  65.450  1.00  0.00            
ATOM   1446  HB2 LEU   144      69.790  42.620  65.410  1.00  0.00            
ATOM   1447  CG  LEU   144      69.000  44.710  65.130  1.00  0.00            
ATOM   1448  HG  LEU   144      69.260  45.550  64.450  1.00  0.00            
ATOM   1449  CD1 LEU   144      67.590  44.230  64.750  1.00  0.00            
ATOM   1450 HD11 LEU   144      67.600  44.200  63.640  1.00  0.00            
ATOM   1451 HD12 LEU   144      66.790  44.820  65.250  1.00  0.00            
ATOM   1452 HD13 LEU   144      67.560  43.160  65.050  1.00  0.00            
ATOM   1453  CD2 LEU   144      69.040  45.190  66.590  1.00  0.00            
ATOM   1454 HD21 LEU   144      70.060  45.390  66.990  1.00  0.00            
ATOM   1455 HD22 LEU   144      68.490  44.430  67.190  1.00  0.00            
ATOM   1456 HD23 LEU   144      68.480  46.140  66.730  1.00  0.00            
ATOM   1457  C   LEU   144      70.570  44.530  62.690  1.00  0.00            
ATOM   1458  O   LEU   144      69.800  44.780  61.770  1.00  0.00            
ATOM   1459  N   VAL   145      71.620  45.330  62.950  1.00  0.00            
ATOM   1460  HN  VAL   145      72.200  45.050  63.710  1.00  0.00            
ATOM   1461  CA  VAL   145      71.960  46.530  62.250  1.00  0.00            
ATOM   1462  HA  VAL   145      71.020  47.070  62.290  1.00  0.00            
ATOM   1463  CB  VAL   145      73.010  47.330  62.950  1.00  0.00            
ATOM   1464  HB  VAL   145      73.860  46.670  63.220  1.00  0.00            
ATOM   1465  CG1 VAL   145      73.730  48.330  62.030  1.00  0.00            
ATOM   1466 HG11 VAL   145      74.170  47.800  61.160  1.00  0.00            
ATOM   1467 HG12 VAL   145      74.570  48.910  62.470  1.00  0.00            
ATOM   1468 HG13 VAL   145      72.940  49.020  61.660  1.00  0.00            
ATOM   1469  CG2 VAL   145      72.330  48.000  64.160  1.00  0.00            
ATOM   1470 HG21 VAL   145      73.090  48.550  64.760  1.00  0.00            
ATOM   1471 HG22 VAL   145      71.760  47.230  64.710  1.00  0.00            
ATOM   1472 HG23 VAL   145      71.780  48.880  63.750  1.00  0.00            
ATOM   1473  C   VAL   145      72.270  46.230  60.830  1.00  0.00            
ATOM   1474  O   VAL   145      71.800  46.860  59.880  1.00  0.00            
ATOM   1475  N   ILE   146      73.010  45.150  60.550  1.00  0.00            
ATOM   1476  HN  ILE   146      73.460  44.700  61.320  1.00  0.00            
ATOM   1477  CA  ILE   146      73.330  44.730  59.220  1.00  0.00            
ATOM   1478  HA  ILE   146      73.860  45.530  58.730  1.00  0.00            
ATOM   1479  CB  ILE   146      74.450  43.740  59.260  1.00  0.00            
ATOM   1480  HB  ILE   146      74.220  43.020  60.080  1.00  0.00            
ATOM   1481  CG2 ILE   146      74.560  42.810  58.040  1.00  0.00            
ATOM   1482 HG21 ILE   146      73.580  42.380  57.740  1.00  0.00            
ATOM   1483 HG22 ILE   146      75.270  42.020  58.340  1.00  0.00            
ATOM   1484 HG23 ILE   146      74.960  43.380  57.170  1.00  0.00            
ATOM   1485  CG1 ILE   146      75.780  44.460  59.540  1.00  0.00            
ATOM   1486 HG11 ILE   146      75.570  45.300  60.250  1.00  0.00            
ATOM   1487 HG12 ILE   146      76.060  44.970  58.600  1.00  0.00            
ATOM   1488  CD  ILE   146      76.820  43.500  60.120  1.00  0.00            
ATOM   1489  HD1 ILE   146      77.740  44.110  60.280  1.00  0.00            
ATOM   1490  HD2 ILE   146      77.130  42.720  59.400  1.00  0.00            
ATOM   1491  HD3 ILE   146      76.550  43.040  61.090  1.00  0.00            
ATOM   1492  C   ILE   146      72.230  44.380  58.270  1.00  0.00            
ATOM   1493  O   ILE   146      72.230  44.680  57.080  1.00  0.00            
ATOM   1494  N   ALA   147      71.170  43.810  58.870  1.00  0.00            
ATOM   1495  HN  ALA   147      71.220  43.420  59.780  1.00  0.00            
ATOM   1496  CA  ALA   147      69.860  43.830  58.280  1.00  0.00            
ATOM   1497  HA  ALA   147      70.090  43.400  57.320  1.00  0.00            
ATOM   1498  CB  ALA   147      69.010  42.830  59.070  1.00  0.00            
ATOM   1499  HB1 ALA   147      68.570  43.250  60.000  1.00  0.00            
ATOM   1500  HB2 ALA   147      69.740  42.010  59.230  1.00  0.00            
ATOM   1501  HB3 ALA   147      68.100  42.570  58.480  1.00  0.00            
ATOM   1502  C   ALA   147      69.200  45.160  58.100  1.00  0.00            
ATOM   1503  O   ALA   147      68.660  45.330  57.000  1.00  0.00            
ATOM   1504  N   ARG   148      69.110  46.040  59.110  1.00  0.00            
ATOM   1505  HN  ARG   148      69.390  45.780  60.030  1.00  0.00            
ATOM   1506  CA  ARG   148      68.340  47.240  58.980  1.00  0.00            
ATOM   1507  HA  ARG   148      67.330  47.030  58.650  1.00  0.00            
ATOM   1508  CB  ARG   148      68.240  48.000  60.320  1.00  0.00            
ATOM   1509  HB1 ARG   148      67.690  48.940  60.100  1.00  0.00            
ATOM   1510  HB2 ARG   148      69.270  48.340  60.550  1.00  0.00            
ATOM   1511  CG  ARG   148      67.530  47.300  61.480  1.00  0.00            
ATOM   1512  HG1 ARG   148      67.420  48.030  62.310  1.00  0.00            
ATOM   1513  HG2 ARG   148      68.190  46.560  61.980  1.00  0.00            
ATOM   1514  CD  ARG   148      66.260  46.530  61.100  1.00  0.00            
ATOM   1515  HD1 ARG   148      65.950  45.920  61.980  1.00  0.00            
ATOM   1516  HD2 ARG   148      66.470  45.880  60.230  1.00  0.00            
ATOM   1517  NE  ARG   148      65.290  47.590  60.730  1.00  0.00            
ATOM   1518  HE  ARG   148      65.590  48.540  60.870  1.00  0.00            
ATOM   1519  CZ  ARG   148      63.940  47.400  60.720  1.00  0.00            
ATOM   1520  NH1 ARG   148      63.410  46.150  60.520  1.00  0.00            
ATOM   1521 HH11 ARG   148      64.000  45.650  59.890  1.00  0.00            
ATOM   1522 HH12 ARG   148      62.480  46.140  60.150  1.00  0.00            
ATOM   1523  NH2 ARG   148      63.120  48.490  60.750  1.00  0.00            
ATOM   1524 HH21 ARG   148      63.450  49.430  60.720  1.00  0.00            
ATOM   1525 HH22 ARG   148      62.290  48.320  60.210  1.00  0.00            
ATOM   1526  C   ARG   148      68.840  48.170  57.940  1.00  0.00            
ATOM   1527  O   ARG   148      68.060  48.800  57.220  1.00  0.00            
ATOM   1528  N   LEU   149      70.180  48.230  57.840  1.00  0.00            
ATOM   1529  HN  LEU   149      70.790  47.800  58.490  1.00  0.00            
ATOM   1530  CA  LEU   149      70.940  48.880  56.810  1.00  0.00            
ATOM   1531  HA  LEU   149      70.720  49.930  56.720  1.00  0.00            
ATOM   1532  CB  LEU   149      72.440  48.630  57.040  1.00  0.00            
ATOM   1533  HB1 LEU   149      72.550  47.520  57.050  1.00  0.00            
ATOM   1534  HB2 LEU   149      72.700  48.970  58.070  1.00  0.00            
ATOM   1535  CG  LEU   149      73.470  49.290  56.100  1.00  0.00            
ATOM   1536  HG  LEU   149      73.150  49.300  55.040  1.00  0.00            
ATOM   1537  CD1 LEU   149      73.680  50.750  56.520  1.00  0.00            
ATOM   1538 HD11 LEU   149      74.000  50.900  57.570  1.00  0.00            
ATOM   1539 HD12 LEU   149      72.710  51.280  56.420  1.00  0.00            
ATOM   1540 HD13 LEU   149      74.490  51.160  55.870  1.00  0.00            
ATOM   1541  CD2 LEU   149      74.850  48.630  56.130  1.00  0.00            
ATOM   1542 HD21 LEU   149      75.450  48.940  55.240  1.00  0.00            
ATOM   1543 HD22 LEU   149      74.640  47.550  55.940  1.00  0.00            
ATOM   1544 HD23 LEU   149      75.300  48.760  57.140  1.00  0.00            
ATOM   1545  C   LEU   149      70.600  48.350  55.460  1.00  0.00            
ATOM   1546  O   LEU   149      70.310  49.100  54.530  1.00  0.00            
ATOM   1547  N   SER   150      70.490  47.020  55.290  1.00  0.00            
ATOM   1548  HN  SER   150      70.690  46.420  56.070  1.00  0.00            
ATOM   1549  CA  SER   150      70.150  46.300  54.100  1.00  0.00            
ATOM   1550  HA  SER   150      70.690  46.690  53.250  1.00  0.00            
ATOM   1551  CB  SER   150      70.580  44.820  54.140  1.00  0.00            
ATOM   1552  HB1 SER   150      70.370  44.430  53.120  1.00  0.00            
ATOM   1553  HB2 SER   150      70.060  44.210  54.900  1.00  0.00            
ATOM   1554  OG  SER   150      71.990  44.780  54.350  1.00  0.00            
ATOM   1555  HG1 SER   150      72.160  44.620  55.290  1.00  0.00            
ATOM   1556  C   SER   150      68.740  46.390  53.640  1.00  0.00            
ATOM   1557  O   SER   150      68.390  46.440  52.460  1.00  0.00            
ATOM   1558  N   GLN   151      67.830  46.470  54.630  1.00  0.00            
ATOM   1559  HN  GLN   151      68.090  46.280  55.570  1.00  0.00            
ATOM   1560  CA  GLN   151      66.480  46.900  54.430  1.00  0.00            
ATOM   1561  HA  GLN   151      66.090  46.240  53.670  1.00  0.00            
ATOM   1562  CB  GLN   151      65.600  46.680  55.670  1.00  0.00            
ATOM   1563  HB1 GLN   151      64.590  47.030  55.340  1.00  0.00            
ATOM   1564  HB2 GLN   151      65.920  47.360  56.490  1.00  0.00            
ATOM   1565  CG  GLN   151      65.390  45.220  56.090  1.00  0.00            
ATOM   1566  HG1 GLN   151      66.320  44.690  56.390  1.00  0.00            
ATOM   1567  HG2 GLN   151      64.870  44.690  55.260  1.00  0.00            
ATOM   1568  CD  GLN   151      64.440  45.190  57.270  1.00  0.00            
ATOM   1569  OE1 GLN   151      64.820  45.100  58.440  1.00  0.00            
ATOM   1570  NE2 GLN   151      63.140  45.340  56.910  1.00  0.00            
ATOM   1571 HE21 GLN   151      62.890  45.710  56.020  1.00  0.00            
ATOM   1572 HE22 GLN   151      62.480  45.470  57.660  1.00  0.00            
ATOM   1573  C   GLN   151      66.180  48.200  53.770  1.00  0.00            
ATOM   1574  O   GLN   151      65.480  48.280  52.760  1.00  0.00            
ATOM   1575  N   GLY   152      66.970  49.230  54.130  1.00  0.00            
ATOM   1576  HN  GLY   152      67.460  49.380  54.990  1.00  0.00            
ATOM   1577  CA  GLY   152      67.170  50.400  53.340  1.00  0.00            
ATOM   1578  HA1 GLY   152      67.880  50.940  53.950  1.00  0.00            
ATOM   1579  HA2 GLY   152      66.240  50.950  53.330  1.00  0.00            
ATOM   1580  C   GLY   152      67.580  50.260  51.910  1.00  0.00            
ATOM   1581  O   GLY   152      67.170  51.060  51.060  1.00  0.00            
ATOM   1582  N   VAL   153      68.520  49.360  51.580  1.00  0.00            
ATOM   1583  HN  VAL   153      69.060  48.870  52.260  1.00  0.00            
ATOM   1584  CA  VAL   153      68.970  49.100  50.250  1.00  0.00            
ATOM   1585  HA  VAL   153      69.250  50.080  49.900  1.00  0.00            
ATOM   1586  CB  VAL   153      70.150  48.170  50.170  1.00  0.00            
ATOM   1587  HB  VAL   153      69.990  47.130  50.510  1.00  0.00            
ATOM   1588  CG1 VAL   153      70.770  48.050  48.770  1.00  0.00            
ATOM   1589 HG11 VAL   153      71.080  48.940  48.190  1.00  0.00            
ATOM   1590 HG12 VAL   153      70.080  47.450  48.120  1.00  0.00            
ATOM   1591 HG13 VAL   153      71.680  47.420  48.880  1.00  0.00            
ATOM   1592  CG2 VAL   153      71.240  48.760  51.080  1.00  0.00            
ATOM   1593 HG21 VAL   153      72.150  48.110  51.090  1.00  0.00            
ATOM   1594 HG22 VAL   153      70.950  48.760  52.150  1.00  0.00            
ATOM   1595 HG23 VAL   153      71.600  49.730  50.690  1.00  0.00            
ATOM   1596  C   VAL   153      67.890  48.630  49.330  1.00  0.00            
ATOM   1597  O   VAL   153      67.950  49.090  48.190  1.00  0.00            
ATOM   1598  N   GLY   154      66.960  47.770  49.770  1.00  0.00            
ATOM   1599  HN  GLY   154      67.150  47.260  50.610  1.00  0.00            
ATOM   1600  CA  GLY   154      65.790  47.370  49.050  1.00  0.00            
ATOM   1601  HA1 GLY   154      65.350  46.540  49.590  1.00  0.00            
ATOM   1602  HA2 GLY   154      66.040  47.110  48.030  1.00  0.00            
ATOM   1603  C   GLY   154      64.770  48.420  48.800  1.00  0.00            
ATOM   1604  O   GLY   154      64.250  48.640  47.710  1.00  0.00            
ATOM   1605  N   SER   155      64.450  49.220  49.830  1.00  0.00            
ATOM   1606  HN  SER   155      64.710  48.870  50.730  1.00  0.00            
ATOM   1607  CA  SER   155      63.520  50.300  49.900  1.00  0.00            
ATOM   1608  HA  SER   155      62.510  49.970  49.700  1.00  0.00            
ATOM   1609  CB  SER   155      63.410  50.870  51.320  1.00  0.00            
ATOM   1610  HB1 SER   155      64.270  51.470  51.690  1.00  0.00            
ATOM   1611  HB2 SER   155      63.440  49.940  51.930  1.00  0.00            
ATOM   1612  OG  SER   155      62.150  51.480  51.560  1.00  0.00            
ATOM   1613  HG1 SER   155      62.070  51.490  52.520  1.00  0.00            
ATOM   1614  C   SER   155      63.900  51.350  48.910  1.00  0.00            
ATOM   1615  O   SER   155      63.120  51.920  48.150  1.00  0.00            
ATOM   1616  N   ALA   156      65.190  51.740  48.890  1.00  0.00            
ATOM   1617  HN  ALA   156      65.850  51.430  49.570  1.00  0.00            
ATOM   1618  CA  ALA   156      65.760  52.730  48.030  1.00  0.00            
ATOM   1619  HA  ALA   156      65.140  53.610  48.150  1.00  0.00            
ATOM   1620  CB  ALA   156      67.210  53.070  48.420  1.00  0.00            
ATOM   1621  HB1 ALA   156      67.170  53.370  49.490  1.00  0.00            
ATOM   1622  HB2 ALA   156      67.640  53.940  47.890  1.00  0.00            
ATOM   1623  HB3 ALA   156      67.890  52.200  48.290  1.00  0.00            
ATOM   1624  C   ALA   156      65.690  52.580  46.540  1.00  0.00            
ATOM   1625  O   ALA   156      65.740  53.590  45.850  1.00  0.00            
ATOM   1626  N   ILE   157      65.730  51.300  46.130  1.00  0.00            
ATOM   1627  HN  ILE   157      65.840  50.570  46.810  1.00  0.00            
ATOM   1628  CA  ILE   157      65.680  51.050  44.730  1.00  0.00            
ATOM   1629  HA  ILE   157      66.040  51.910  44.180  1.00  0.00            
ATOM   1630  CB  ILE   157      66.670  50.030  44.260  1.00  0.00            
ATOM   1631  HB  ILE   157      66.700  49.950  43.160  1.00  0.00            
ATOM   1632  CG2 ILE   157      68.070  50.500  44.710  1.00  0.00            
ATOM   1633 HG21 ILE   157      68.180  50.460  45.810  1.00  0.00            
ATOM   1634 HG22 ILE   157      68.210  51.550  44.400  1.00  0.00            
ATOM   1635 HG23 ILE   157      68.820  49.810  44.270  1.00  0.00            
ATOM   1636  CG1 ILE   157      66.360  48.590  44.730  1.00  0.00            
ATOM   1637 HG11 ILE   157      65.300  48.550  45.050  1.00  0.00            
ATOM   1638 HG12 ILE   157      67.000  48.390  45.610  1.00  0.00            
ATOM   1639  CD  ILE   157      66.670  47.500  43.710  1.00  0.00            
ATOM   1640  HD1 ILE   157      66.130  47.690  42.750  1.00  0.00            
ATOM   1641  HD2 ILE   157      66.490  46.530  44.210  1.00  0.00            
ATOM   1642  HD3 ILE   157      67.750  47.560  43.460  1.00  0.00            
ATOM   1643  C   ILE   157      64.270  50.820  44.290  1.00  0.00            
ATOM   1644  O   ILE   157      63.880  51.450  43.310  1.00  0.00            
ATOM   1645  N   ALA   158      63.520  49.980  45.030  1.00  0.00            
ATOM   1646  HN  ALA   158      63.890  49.420  45.770  1.00  0.00            
ATOM   1647  CA  ALA   158      62.130  49.730  44.810  1.00  0.00            
ATOM   1648  HA  ALA   158      62.000  49.320  43.820  1.00  0.00            
ATOM   1649  CB  ALA   158      61.610  48.660  45.780  1.00  0.00            
ATOM   1650  HB1 ALA   158      61.740  49.030  46.810  1.00  0.00            
ATOM   1651  HB2 ALA   158      62.220  47.730  45.810  1.00  0.00            
ATOM   1652  HB3 ALA   158      60.570  48.320  45.570  1.00  0.00            
ATOM   1653  C   ALA   158      61.250  50.930  44.900  1.00  0.00            
ATOM   1654  O   ALA   158      60.290  51.070  44.140  1.00  0.00            
ATOM   1655  N   SER   159      61.490  51.810  45.890  1.00  0.00            
ATOM   1656  HN  SER   159      62.280  51.770  46.490  1.00  0.00            
ATOM   1657  CA  SER   159      60.570  52.890  46.080  1.00  0.00            
ATOM   1658  HA  SER   159      59.610  52.400  46.140  1.00  0.00            
ATOM   1659  CB  SER   159      60.770  53.680  47.380  1.00  0.00            
ATOM   1660  HB1 SER   159      60.090  54.560  47.370  1.00  0.00            
ATOM   1661  HB2 SER   159      61.820  54.040  47.430  1.00  0.00            
ATOM   1662  OG  SER   159      60.550  52.940  48.580  1.00  0.00            
ATOM   1663  HG1 SER   159      61.240  52.270  48.630  1.00  0.00            
ATOM   1664  C   SER   159      60.340  53.910  45.020  1.00  0.00            
ATOM   1665  O   SER   159      59.170  54.210  44.790  1.00  0.00            
ATOM   1666  N   PRO   160      61.330  54.460  44.380  1.00  0.00            
ATOM   1667  CD  PRO   160      62.760  54.260  44.520  1.00  0.00            
ATOM   1668  HD1 PRO   160      63.150  53.250  44.750  1.00  0.00            
ATOM   1669  HD2 PRO   160      63.010  54.930  45.370  1.00  0.00            
ATOM   1670  CA  PRO   160      61.080  55.310  43.250  1.00  0.00            
ATOM   1671  HA  PRO   160      60.400  56.070  43.610  1.00  0.00            
ATOM   1672  CB  PRO   160      62.420  55.950  42.890  1.00  0.00            
ATOM   1673  HB1 PRO   160      62.480  56.800  43.600  1.00  0.00            
ATOM   1674  HB2 PRO   160      62.690  56.410  41.910  1.00  0.00            
ATOM   1675  CG  PRO   160      63.390  54.810  43.230  1.00  0.00            
ATOM   1676  HG1 PRO   160      63.400  54.010  42.450  1.00  0.00            
ATOM   1677  HG2 PRO   160      64.390  55.250  43.410  1.00  0.00            
ATOM   1678  C   PRO   160      60.490  54.560  42.100  1.00  0.00            
ATOM   1679  O   PRO   160      59.680  55.120  41.370  1.00  0.00            
ATOM   1680  N   THR   161      60.900  53.290  41.910  1.00  0.00            
ATOM   1681  HN  THR   161      61.710  52.940  42.380  1.00  0.00            
ATOM   1682  CA  THR   161      60.330  52.480  40.890  1.00  0.00            
ATOM   1683  HA  THR   161      60.210  53.200  40.090  1.00  0.00            
ATOM   1684  CB  THR   161      61.180  51.330  40.440  1.00  0.00            
ATOM   1685  HB  THR   161      60.670  50.880  39.560  1.00  0.00            
ATOM   1686  OG1 THR   161      61.260  50.330  41.460  1.00  0.00            
ATOM   1687  HG1 THR   161      61.200  50.830  42.270  1.00  0.00            
ATOM   1688  CG2 THR   161      62.560  51.890  40.050  1.00  0.00            
ATOM   1689 HG21 THR   161      63.170  52.230  40.910  1.00  0.00            
ATOM   1690 HG22 THR   161      62.500  52.670  39.260  1.00  0.00            
ATOM   1691 HG23 THR   161      63.120  51.070  39.550  1.00  0.00            
ATOM   1692  C   THR   161      58.880  52.180  41.100  1.00  0.00            
ATOM   1693  O   THR   161      58.130  52.080  40.130  1.00  0.00            
ATOM   1694  N   GLY   162      58.470  51.980  42.370  1.00  0.00            
ATOM   1695  HN  GLY   162      59.220  51.720  42.970  1.00  0.00            
ATOM   1696  CA  GLY   162      57.130  51.740  42.820  1.00  0.00            
ATOM   1697  HA1 GLY   162      57.220  51.670  43.890  1.00  0.00            
ATOM   1698  HA2 GLY   162      56.740  50.890  42.270  1.00  0.00            
ATOM   1699  C   GLY   162      56.320  52.940  42.490  1.00  0.00            
ATOM   1700  O   GLY   162      55.200  52.790  41.980  1.00  0.00            
ATOM   1701  N   LEU   163      56.790  54.160  42.790  1.00  0.00            
ATOM   1702  HN  LEU   163      57.650  54.250  43.290  1.00  0.00            
ATOM   1703  CA  LEU   163      56.080  55.360  42.480  1.00  0.00            
ATOM   1704  HA  LEU   163      55.130  55.360  43.000  1.00  0.00            
ATOM   1705  CB  LEU   163      56.820  56.490  43.210  1.00  0.00            
ATOM   1706  HB1 LEU   163      57.880  56.550  42.880  1.00  0.00            
ATOM   1707  HB2 LEU   163      56.900  56.180  44.280  1.00  0.00            
ATOM   1708  CG  LEU   163      56.290  57.930  43.210  1.00  0.00            
ATOM   1709  HG  LEU   163      56.200  58.210  42.130  1.00  0.00            
ATOM   1710  CD1 LEU   163      54.900  58.070  43.840  1.00  0.00            
ATOM   1711 HD11 LEU   163      54.150  57.480  43.250  1.00  0.00            
ATOM   1712 HD12 LEU   163      54.500  59.110  43.790  1.00  0.00            
ATOM   1713 HD13 LEU   163      54.730  57.740  44.880  1.00  0.00            
ATOM   1714  CD2 LEU   163      57.230  58.910  43.930  1.00  0.00            
ATOM   1715 HD21 LEU   163      57.520  58.530  44.930  1.00  0.00            
ATOM   1716 HD22 LEU   163      56.760  59.910  44.080  1.00  0.00            
ATOM   1717 HD23 LEU   163      58.150  59.060  43.330  1.00  0.00            
ATOM   1718  C   LEU   163      55.940  55.640  41.020  1.00  0.00            
ATOM   1719  O   LEU   163      54.880  56.030  40.510  1.00  0.00            
ATOM   1720  N   ALA   164      57.020  55.380  40.270  1.00  0.00            
ATOM   1721  HN  ALA   164      57.920  55.150  40.620  1.00  0.00            
ATOM   1722  CA  ALA   164      57.030  55.630  38.860  1.00  0.00            
ATOM   1723  HA  ALA   164      56.790  56.660  38.630  1.00  0.00            
ATOM   1724  CB  ALA   164      58.460  55.430  38.320  1.00  0.00            
ATOM   1725  HB1 ALA   164      59.040  56.330  38.630  1.00  0.00            
ATOM   1726  HB2 ALA   164      58.510  55.380  37.210  1.00  0.00            
ATOM   1727  HB3 ALA   164      58.970  54.500  38.640  1.00  0.00            
ATOM   1728  C   ALA   164      56.160  54.680  38.110  1.00  0.00            
ATOM   1729  O   ALA   164      55.630  54.980  37.050  1.00  0.00            
ATOM   1730  N   LEU   165      55.990  53.470  38.680  1.00  0.00            
ATOM   1731  HN  LEU   165      56.550  53.240  39.470  1.00  0.00            
ATOM   1732  CA  LEU   165      55.230  52.370  38.160  1.00  0.00            
ATOM   1733  HA  LEU   165      55.560  52.080  37.170  1.00  0.00            
ATOM   1734  CB  LEU   165      55.210  51.130  39.060  1.00  0.00            
ATOM   1735  HB1 LEU   165      54.230  50.610  39.180  1.00  0.00            
ATOM   1736  HB2 LEU   165      55.560  51.350  40.090  1.00  0.00            
ATOM   1737  CG  LEU   165      56.220  50.080  38.590  1.00  0.00            
ATOM   1738  HG  LEU   165      57.110  50.590  38.160  1.00  0.00            
ATOM   1739  CD1 LEU   165      56.680  49.150  39.730  1.00  0.00            
ATOM   1740 HD11 LEU   165      55.740  49.040  40.310  1.00  0.00            
ATOM   1741 HD12 LEU   165      57.390  49.680  40.400  1.00  0.00            
ATOM   1742 HD13 LEU   165      57.100  48.200  39.330  1.00  0.00            
ATOM   1743  CD2 LEU   165      55.680  49.260  37.410  1.00  0.00            
ATOM   1744 HD21 LEU   165      55.600  49.920  36.520  1.00  0.00            
ATOM   1745 HD22 LEU   165      54.660  48.880  37.630  1.00  0.00            
ATOM   1746 HD23 LEU   165      56.460  48.510  37.140  1.00  0.00            
ATOM   1747  C   LEU   165      53.830  52.750  37.840  1.00  0.00            
ATOM   1748  O   LEU   165      53.380  52.340  36.770  1.00  0.00            
ATOM   1749  N   VAL   166      53.120  53.510  38.690  1.00  0.00            
ATOM   1750  HN  VAL   166      53.600  53.740  39.530  1.00  0.00            
ATOM   1751  CA  VAL   166      51.770  53.940  38.500  1.00  0.00            
ATOM   1752  HA  VAL   166      51.210  53.020  38.400  1.00  0.00            
ATOM   1753  CB  VAL   166      51.160  54.690  39.650  1.00  0.00            
ATOM   1754  HB  VAL   166      51.380  55.780  39.660  1.00  0.00            
ATOM   1755  CG1 VAL   166      49.630  54.680  39.550  1.00  0.00            
ATOM   1756 HG11 VAL   166      49.220  54.970  38.550  1.00  0.00            
ATOM   1757 HG12 VAL   166      49.240  55.510  40.170  1.00  0.00            
ATOM   1758 HG13 VAL   166      49.240  53.680  39.850  1.00  0.00            
ATOM   1759  CG2 VAL   166      51.600  54.240  41.060  1.00  0.00            
ATOM   1760 HG21 VAL   166      52.680  54.320  41.290  1.00  0.00            
ATOM   1761 HG22 VAL   166      51.360  53.170  41.200  1.00  0.00            
ATOM   1762 HG23 VAL   166      51.020  54.870  41.770  1.00  0.00            
ATOM   1763  C   VAL   166      51.520  54.630  37.200  1.00  0.00            
ATOM   1764  O   VAL   166      50.550  54.380  36.490  1.00  0.00            
ATOM   1765  N   ALA   167      52.400  55.590  36.850  1.00  0.00            
ATOM   1766  HN  ALA   167      53.160  55.780  37.470  1.00  0.00            
ATOM   1767  CA  ALA   167      52.300  56.410  35.690  1.00  0.00            
ATOM   1768  HA  ALA   167      51.270  56.700  35.580  1.00  0.00            
ATOM   1769  CB  ALA   167      53.150  57.660  35.970  1.00  0.00            
ATOM   1770  HB1 ALA   167      52.800  58.230  36.850  1.00  0.00            
ATOM   1771  HB2 ALA   167      53.010  58.450  35.200  1.00  0.00            
ATOM   1772  HB3 ALA   167      54.230  57.440  36.070  1.00  0.00            
ATOM   1773  C   ALA   167      52.770  55.670  34.480  1.00  0.00            
ATOM   1774  O   ALA   167      52.230  55.870  33.400  1.00  0.00            
ATOM   1775  N   THR   168      53.790  54.790  34.630  1.00  0.00            
ATOM   1776  HN  THR   168      54.180  54.680  35.540  1.00  0.00            
ATOM   1777  CA  THR   168      54.340  53.910  33.650  1.00  0.00            
ATOM   1778  HA  THR   168      54.710  54.440  32.780  1.00  0.00            
ATOM   1779  CB  THR   168      55.530  53.180  34.190  1.00  0.00            
ATOM   1780  HB  THR   168      55.200  52.520  35.020  1.00  0.00            
ATOM   1781  OG1 THR   168      56.550  54.010  34.740  1.00  0.00            
ATOM   1782  HG1 THR   168      56.100  54.500  35.430  1.00  0.00            
ATOM   1783  CG2 THR   168      56.160  52.350  33.060  1.00  0.00            
ATOM   1784 HG21 THR   168      55.380  51.710  32.590  1.00  0.00            
ATOM   1785 HG22 THR   168      56.970  51.690  33.440  1.00  0.00            
ATOM   1786 HG23 THR   168      56.590  52.980  32.260  1.00  0.00            
ATOM   1787  C   THR   168      53.320  52.940  33.150  1.00  0.00            
ATOM   1788  O   THR   168      53.330  52.610  31.970  1.00  0.00            
ATOM   1789  N   THR   169      52.310  52.640  33.980  1.00  0.00            
ATOM   1790  HN  THR   169      52.090  53.240  34.750  1.00  0.00            
ATOM   1791  CA  THR   169      51.400  51.540  33.830  1.00  0.00            
ATOM   1792  HA  THR   169      51.680  50.990  32.940  1.00  0.00            
ATOM   1793  CB  THR   169      51.290  50.700  35.060  1.00  0.00            
ATOM   1794  HB  THR   169      51.050  51.300  35.970  1.00  0.00            
ATOM   1795  OG1 THR   169      52.550  50.070  35.230  1.00  0.00            
ATOM   1796  HG1 THR   169      53.200  50.730  35.490  1.00  0.00            
ATOM   1797  CG2 THR   169      50.300  49.540  34.880  1.00  0.00            
ATOM   1798 HG21 THR   169      50.280  49.120  33.850  1.00  0.00            
ATOM   1799 HG22 THR   169      49.230  49.770  35.060  1.00  0.00            
ATOM   1800 HG23 THR   169      50.490  48.680  35.560  1.00  0.00            
ATOM   1801  C   THR   169      50.050  52.040  33.460  1.00  0.00            
ATOM   1802  O   THR   169      49.480  51.720  32.420  1.00  0.00            
ATOM   1803  N   PHE   170      49.490  52.980  34.240  1.00  0.00            
ATOM   1804  HN  PHE   170      49.950  53.330  35.050  1.00  0.00            
ATOM   1805  CA  PHE   170      48.180  53.560  34.120  1.00  0.00            
ATOM   1806  HA  PHE   170      47.610  52.960  33.420  1.00  0.00            
ATOM   1807  CB  PHE   170      47.360  53.610  35.420  1.00  0.00            
ATOM   1808  HB1 PHE   170      46.340  53.900  35.080  1.00  0.00            
ATOM   1809  HB2 PHE   170      47.960  54.190  36.140  1.00  0.00            
ATOM   1810  CG  PHE   170      47.310  52.190  35.880  1.00  0.00            
ATOM   1811  CD1 PHE   170      46.290  51.360  35.490  1.00  0.00            
ATOM   1812  HD1 PHE   170      45.640  51.740  34.700  1.00  0.00            
ATOM   1813  CE1 PHE   170      46.160  50.100  36.010  1.00  0.00            
ATOM   1814  HE1 PHE   170      45.450  49.360  35.660  1.00  0.00            
ATOM   1815  CZ  PHE   170      47.040  49.660  36.970  1.00  0.00            
ATOM   1816  HZ  PHE   170      46.810  48.670  37.350  1.00  0.00            
ATOM   1817  CD2 PHE   170      48.170  51.750  36.860  1.00  0.00            
ATOM   1818  HD2 PHE   170      48.970  52.420  37.130  1.00  0.00            
ATOM   1819  CE2 PHE   170      48.040  50.490  37.410  1.00  0.00            
ATOM   1820  HE2 PHE   170      48.670  50.150  38.230  1.00  0.00            
ATOM   1821  C   PHE   170      48.300  54.900  33.460  1.00  0.00            
ATOM   1822  O   PHE   170      48.680  55.860  34.130  1.00  0.00            
ATOM   1823  N   ARG   171      47.950  55.010  32.170  1.00  0.00            
ATOM   1824  HN  ARG   171      47.660  54.160  31.740  1.00  0.00            
ATOM   1825  CA  ARG   171      47.800  56.250  31.460  1.00  0.00            
ATOM   1826  HA  ARG   171      48.750  56.750  31.410  1.00  0.00            
ATOM   1827  CB  ARG   171      47.570  55.950  29.970  1.00  0.00            
ATOM   1828  HB1 ARG   171      47.600  56.980  29.570  1.00  0.00            
ATOM   1829  HB2 ARG   171      46.640  55.460  29.590  1.00  0.00            
ATOM   1830  CG  ARG   171      48.720  55.180  29.320  1.00  0.00            
ATOM   1831  HG1 ARG   171      48.660  55.510  28.260  1.00  0.00            
ATOM   1832  HG2 ARG   171      48.640  54.080  29.420  1.00  0.00            
ATOM   1833  CD  ARG   171      50.170  55.450  29.720  1.00  0.00            
ATOM   1834  HD1 ARG   171      50.800  54.650  29.270  1.00  0.00            
ATOM   1835  HD2 ARG   171      50.310  55.400  30.820  1.00  0.00            
ATOM   1836  NE  ARG   171      50.590  56.830  29.330  1.00  0.00            
ATOM   1837  HE  ARG   171      50.340  57.670  29.810  1.00  0.00            
ATOM   1838  CZ  ARG   171      51.190  57.080  28.130  1.00  0.00            
ATOM   1839  NH1 ARG   171      51.520  56.190  27.160  1.00  0.00            
ATOM   1840 HH11 ARG   171      51.250  55.240  27.360  1.00  0.00            
ATOM   1841 HH12 ARG   171      52.150  56.530  26.460  1.00  0.00            
ATOM   1842  NH2 ARG   171      51.650  58.330  27.800  1.00  0.00            
ATOM   1843 HH21 ARG   171      51.540  59.120  28.400  1.00  0.00            
ATOM   1844 HH22 ARG   171      52.130  58.460  26.940  1.00  0.00            
ATOM   1845  C   ARG   171      46.750  57.120  32.050  1.00  0.00            
ATOM   1846  O   ARG   171      45.750  56.560  32.510  1.00  0.00            
ATOM   1847  N   LYS   172      46.830  58.470  32.030  1.00  0.00            
ATOM   1848  HN  LYS   172      47.520  58.900  31.450  1.00  0.00            
ATOM   1849  CA  LYS   172      46.020  59.450  32.690  1.00  0.00            
ATOM   1850  HA  LYS   172      46.220  59.130  33.700  1.00  0.00            
ATOM   1851  CB  LYS   172      46.590  60.840  32.380  1.00  0.00            
ATOM   1852  HB1 LYS   172      47.610  60.970  32.800  1.00  0.00            
ATOM   1853  HB2 LYS   172      46.080  61.620  32.980  1.00  0.00            
ATOM   1854  CG  LYS   172      46.620  61.300  30.920  1.00  0.00            
ATOM   1855  HG1 LYS   172      45.590  61.450  30.540  1.00  0.00            
ATOM   1856  HG2 LYS   172      46.940  60.550  30.170  1.00  0.00            
ATOM   1857  CD  LYS   172      47.410  62.560  30.550  1.00  0.00            
ATOM   1858  HD1 LYS   172      48.460  62.220  30.600  1.00  0.00            
ATOM   1859  HD2 LYS   172      47.270  63.220  31.440  1.00  0.00            
ATOM   1860  CE  LYS   172      47.040  63.190  29.210  1.00  0.00            
ATOM   1861  HE1 LYS   172      47.080  62.400  28.430  1.00  0.00            
ATOM   1862  HE2 LYS   172      47.750  64.010  28.960  1.00  0.00            
ATOM   1863  NZ  LYS   172      45.680  63.780  29.250  1.00  0.00            
ATOM   1864  HZ1 LYS   172      45.320  63.710  30.220  1.00  0.00            
ATOM   1865  HZ2 LYS   172      44.990  63.270  28.660  1.00  0.00            
ATOM   1866  HZ3 LYS   172      45.810  64.770  28.960  1.00  0.00            
ATOM   1867  C   LYS   172      44.540  59.370  32.510  1.00  0.00            
ATOM   1868  O   LYS   172      44.000  58.910  31.500  1.00  0.00            
ATOM   1869  N   GLY   173      43.710  59.840  33.460  1.00  0.00            
ATOM   1870  HN  GLY   173      44.140  60.140  34.310  1.00  0.00            
ATOM   1871  CA  GLY   173      42.290  59.900  33.510  1.00  0.00            
ATOM   1872  HA1 GLY   173      42.050  59.570  32.510  1.00  0.00            
ATOM   1873  HA2 GLY   173      41.850  60.860  33.720  1.00  0.00            
ATOM   1874  C   GLY   173      41.800  58.860  34.460  1.00  0.00            
ATOM   1875  O   GLY   173      42.620  58.500  35.310  1.00  0.00            
ATOM   1876  N   PRO   174      40.630  58.310  34.370  1.00  0.00            
ATOM   1877  CD  PRO   174      39.540  58.750  33.510  1.00  0.00            
ATOM   1878  HD1 PRO   174      39.730  58.350  32.490  1.00  0.00            
ATOM   1879  HD2 PRO   174      39.460  59.850  33.420  1.00  0.00            
ATOM   1880  CA  PRO   174      40.160  57.380  35.360  1.00  0.00            
ATOM   1881  HA  PRO   174      39.920  58.010  36.200  1.00  0.00            
ATOM   1882  CB  PRO   174      38.920  56.840  34.650  1.00  0.00            
ATOM   1883  HB1 PRO   174      38.270  56.310  35.380  1.00  0.00            
ATOM   1884  HB2 PRO   174      39.250  56.180  33.820  1.00  0.00            
ATOM   1885  CG  PRO   174      38.260  58.100  34.070  1.00  0.00            
ATOM   1886  HG1 PRO   174      37.500  58.080  33.250  1.00  0.00            
ATOM   1887  HG2 PRO   174      37.890  58.670  34.950  1.00  0.00            
ATOM   1888  C   PRO   174      41.020  56.320  35.970  1.00  0.00            
ATOM   1889  O   PRO   174      41.140  56.270  37.190  1.00  0.00            
ATOM   1890  N   ALA   175      41.710  55.480  35.180  1.00  0.00            
ATOM   1891  HN  ALA   175      41.590  55.460  34.190  1.00  0.00            
ATOM   1892  CA  ALA   175      42.520  54.390  35.660  1.00  0.00            
ATOM   1893  HA  ALA   175      41.870  53.790  36.270  1.00  0.00            
ATOM   1894  CB  ALA   175      42.980  53.530  34.470  1.00  0.00            
ATOM   1895  HB1 ALA   175      43.200  52.510  34.860  1.00  0.00            
ATOM   1896  HB2 ALA   175      43.830  54.060  33.990  1.00  0.00            
ATOM   1897  HB3 ALA   175      42.190  53.450  33.700  1.00  0.00            
ATOM   1898  C   ALA   175      43.660  54.860  36.490  1.00  0.00            
ATOM   1899  O   ALA   175      44.020  54.290  37.520  1.00  0.00            
ATOM   1900  N   ARG   176      44.320  55.950  36.080  1.00  0.00            
ATOM   1901  HN  ARG   176      44.080  56.430  35.240  1.00  0.00            
ATOM   1902  CA  ARG   176      45.370  56.580  36.830  1.00  0.00            
ATOM   1903  HA  ARG   176      46.020  55.790  37.180  1.00  0.00            
ATOM   1904  CB  ARG   176      46.130  57.600  35.960  1.00  0.00            
ATOM   1905  HB1 ARG   176      45.680  58.570  35.670  1.00  0.00            
ATOM   1906  HB2 ARG   176      46.330  57.160  34.960  1.00  0.00            
ATOM   1907  CG  ARG   176      47.450  57.950  36.650  1.00  0.00            
ATOM   1908  HG1 ARG   176      47.960  56.970  36.770  1.00  0.00            
ATOM   1909  HG2 ARG   176      47.250  58.240  37.710  1.00  0.00            
ATOM   1910  CD  ARG   176      48.280  59.080  36.040  1.00  0.00            
ATOM   1911  HD1 ARG   176      48.930  59.530  36.830  1.00  0.00            
ATOM   1912  HD2 ARG   176      47.620  59.840  35.580  1.00  0.00            
ATOM   1913  NE  ARG   176      49.150  58.400  35.040  1.00  0.00            
ATOM   1914  HE  ARG   176      48.970  57.440  34.870  1.00  0.00            
ATOM   1915  CZ  ARG   176      49.970  59.040  34.150  1.00  0.00            
ATOM   1916  NH1 ARG   176      50.210  60.370  34.260  1.00  0.00            
ATOM   1917 HH11 ARG   176      50.550  60.870  33.460  1.00  0.00            
ATOM   1918 HH12 ARG   176      49.500  60.910  34.710  1.00  0.00            
ATOM   1919  NH2 ARG   176      50.680  58.360  33.200  1.00  0.00            
ATOM   1920 HH21 ARG   176      50.790  57.380  33.060  1.00  0.00            
ATOM   1921 HH22 ARG   176      51.350  58.820  32.620  1.00  0.00            
ATOM   1922  C   ARG   176      44.920  57.280  38.060  1.00  0.00            
ATOM   1923  O   ARG   176      45.660  57.330  39.040  1.00  0.00            
ATOM   1924  N   ASN   177      43.710  57.870  38.070  1.00  0.00            
ATOM   1925  HN  ASN   177      43.290  57.920  37.160  1.00  0.00            
ATOM   1926  CA  ASN   177      43.110  58.490  39.210  1.00  0.00            
ATOM   1927  HA  ASN   177      43.820  59.160  39.660  1.00  0.00            
ATOM   1928  CB  ASN   177      41.930  59.360  38.750  1.00  0.00            
ATOM   1929  HB1 ASN   177      41.380  59.810  39.600  1.00  0.00            
ATOM   1930  HB2 ASN   177      41.100  58.820  38.240  1.00  0.00            
ATOM   1931  CG  ASN   177      42.360  60.450  37.770  1.00  0.00            
ATOM   1932  OD1 ASN   177      43.540  60.710  37.570  1.00  0.00            
ATOM   1933  ND2 ASN   177      41.340  61.090  37.140  1.00  0.00            
ATOM   1934 HD21 ASN   177      41.590  61.710  36.390  1.00  0.00            
ATOM   1935 HD22 ASN   177      40.390  60.810  37.250  1.00  0.00            
ATOM   1936  C   ASN   177      42.830  57.470  40.260  1.00  0.00            
ATOM   1937  O   ASN   177      43.150  57.640  41.440  1.00  0.00            
ATOM   1938  N   ALA   178      42.230  56.340  39.860  1.00  0.00            
ATOM   1939  HN  ALA   178      41.910  56.260  38.920  1.00  0.00            
ATOM   1940  CA  ALA   178      42.100  55.180  40.690  1.00  0.00            
ATOM   1941  HA  ALA   178      41.600  55.460  41.610  1.00  0.00            
ATOM   1942  CB  ALA   178      41.090  54.230  40.030  1.00  0.00            
ATOM   1943  HB1 ALA   178      41.000  53.300  40.630  1.00  0.00            
ATOM   1944  HB2 ALA   178      41.430  53.950  39.010  1.00  0.00            
ATOM   1945  HB3 ALA   178      40.070  54.660  39.920  1.00  0.00            
ATOM   1946  C   ALA   178      43.310  54.500  41.240  1.00  0.00            
ATOM   1947  O   ALA   178      43.440  54.210  42.430  1.00  0.00            
ATOM   1948  N   ALA   179      44.300  54.140  40.410  1.00  0.00            
ATOM   1949  HN  ALA   179      44.200  54.220  39.420  1.00  0.00            
ATOM   1950  CA  ALA   179      45.460  53.450  40.890  1.00  0.00            
ATOM   1951  HA  ALA   179      45.200  52.560  41.440  1.00  0.00            
ATOM   1952  CB  ALA   179      46.230  53.000  39.640  1.00  0.00            
ATOM   1953  HB1 ALA   179      46.180  53.720  38.790  1.00  0.00            
ATOM   1954  HB2 ALA   179      45.640  52.160  39.210  1.00  0.00            
ATOM   1955  HB3 ALA   179      47.260  52.630  39.810  1.00  0.00            
ATOM   1956  C   ALA   179      46.360  54.270  41.760  1.00  0.00            
ATOM   1957  O   ALA   179      46.950  53.690  42.660  1.00  0.00            
ATOM   1958  N   THR   180      46.440  55.600  41.520  1.00  0.00            
ATOM   1959  HN  THR   180      46.000  55.970  40.710  1.00  0.00            
ATOM   1960  CA  THR   180      47.120  56.520  42.370  1.00  0.00            
ATOM   1961  HA  THR   180      48.100  56.100  42.550  1.00  0.00            
ATOM   1962  CB  THR   180      47.360  57.910  41.840  1.00  0.00            
ATOM   1963  HB  THR   180      46.370  58.420  41.850  1.00  0.00            
ATOM   1964  OG1 THR   180      47.770  57.980  40.480  1.00  0.00            
ATOM   1965  HG1 THR   180      47.120  57.560  39.900  1.00  0.00            
ATOM   1966  CG2 THR   180      48.530  58.540  42.600  1.00  0.00            
ATOM   1967 HG21 THR   180      48.420  58.620  43.700  1.00  0.00            
ATOM   1968 HG22 THR   180      48.510  59.630  42.380  1.00  0.00            
ATOM   1969 HG23 THR   180      49.560  58.170  42.390  1.00  0.00            
ATOM   1970  C   THR   180      46.550  56.570  43.740  1.00  0.00            
ATOM   1971  O   THR   180      47.280  56.540  44.730  1.00  0.00            
ATOM   1972  N   ALA   181      45.210  56.510  43.800  1.00  0.00            
ATOM   1973  HN  ALA   181      44.650  56.380  42.980  1.00  0.00            
ATOM   1974  CA  ALA   181      44.500  56.460  45.050  1.00  0.00            
ATOM   1975  HA  ALA   181      44.940  57.250  45.640  1.00  0.00            
ATOM   1976  CB  ALA   181      43.010  56.700  44.770  1.00  0.00            
ATOM   1977  HB1 ALA   181      42.970  57.730  44.350  1.00  0.00            
ATOM   1978  HB2 ALA   181      42.380  56.810  45.680  1.00  0.00            
ATOM   1979  HB3 ALA   181      42.490  56.020  44.060  1.00  0.00            
ATOM   1980  C   ALA   181      44.700  55.190  45.810  1.00  0.00            
ATOM   1981  O   ALA   181      44.810  55.090  47.030  1.00  0.00            
ATOM   1982  N   VAL   182      44.930  54.080  45.090  1.00  0.00            
ATOM   1983  HN  VAL   182      44.930  54.090  44.090  1.00  0.00            
ATOM   1984  CA  VAL   182      45.220  52.790  45.630  1.00  0.00            
ATOM   1985  HA  VAL   182      44.530  52.720  46.450  1.00  0.00            
ATOM   1986  CB  VAL   182      44.970  51.600  44.750  1.00  0.00            
ATOM   1987  HB  VAL   182      45.400  51.680  43.730  1.00  0.00            
ATOM   1988  CG1 VAL   182      45.460  50.290  45.400  1.00  0.00            
ATOM   1989 HG11 VAL   182      45.020  49.330  45.040  1.00  0.00            
ATOM   1990 HG12 VAL   182      45.420  50.220  46.510  1.00  0.00            
ATOM   1991 HG13 VAL   182      46.490  50.330  45.000  1.00  0.00            
ATOM   1992  CG2 VAL   182      43.450  51.540  44.510  1.00  0.00            
ATOM   1993 HG21 VAL   182      43.050  52.480  44.070  1.00  0.00            
ATOM   1994 HG22 VAL   182      42.820  51.350  45.400  1.00  0.00            
ATOM   1995 HG23 VAL   182      43.300  50.690  43.810  1.00  0.00            
ATOM   1996  C   VAL   182      46.570  52.710  46.270  1.00  0.00            
ATOM   1997  O   VAL   182      46.680  52.230  47.390  1.00  0.00            
ATOM   1998  N   PHE   183      47.610  53.240  45.600  1.00  0.00            
ATOM   1999  HN  PHE   183      47.410  53.620  44.700  1.00  0.00            
ATOM   2000  CA  PHE   183      48.940  53.350  46.110  1.00  0.00            
ATOM   2001  HA  PHE   183      49.300  52.340  46.300  1.00  0.00            
ATOM   2002  CB  PHE   183      49.670  54.010  44.930  1.00  0.00            
ATOM   2003  HB1 PHE   183      49.170  54.980  44.800  1.00  0.00            
ATOM   2004  HB2 PHE   183      49.590  53.480  43.960  1.00  0.00            
ATOM   2005  CG  PHE   183      51.100  54.320  45.240  1.00  0.00            
ATOM   2006  CD1 PHE   183      52.000  53.380  44.810  1.00  0.00            
ATOM   2007  HD1 PHE   183      51.660  52.480  44.300  1.00  0.00            
ATOM   2008  CE1 PHE   183      53.340  53.640  44.960  1.00  0.00            
ATOM   2009  HE1 PHE   183      54.100  52.960  44.600  1.00  0.00            
ATOM   2010  CZ  PHE   183      53.740  54.820  45.550  1.00  0.00            
ATOM   2011  HZ  PHE   183      54.820  54.900  45.590  1.00  0.00            
ATOM   2012  CD2 PHE   183      51.490  55.390  46.010  1.00  0.00            
ATOM   2013  HD2 PHE   183      50.790  56.110  46.410  1.00  0.00            
ATOM   2014  CE2 PHE   183      52.830  55.720  46.040  1.00  0.00            
ATOM   2015  HE2 PHE   183      53.110  56.520  46.710  1.00  0.00            
ATOM   2016  C   PHE   183      49.010  54.090  47.400  1.00  0.00            
ATOM   2017  O   PHE   183      49.590  53.500  48.310  1.00  0.00            
ATOM   2018  N   ALA   184      48.320  55.240  47.560  1.00  0.00            
ATOM   2019  HN  ALA   184      47.690  55.490  46.820  1.00  0.00            
ATOM   2020  CA  ALA   184      48.110  56.020  48.730  1.00  0.00            
ATOM   2021  HA  ALA   184      49.140  56.170  49.010  1.00  0.00            
ATOM   2022  CB  ALA   184      47.440  57.370  48.400  1.00  0.00            
ATOM   2023  HB1 ALA   184      48.070  57.900  47.650  1.00  0.00            
ATOM   2024  HB2 ALA   184      47.330  58.000  49.310  1.00  0.00            
ATOM   2025  HB3 ALA   184      46.410  57.220  48.020  1.00  0.00            
ATOM   2026  C   ALA   184      47.500  55.260  49.860  1.00  0.00            
ATOM   2027  O   ALA   184      47.920  55.350  51.010  1.00  0.00            
ATOM   2028  N   ALA   185      46.470  54.430  49.610  1.00  0.00            
ATOM   2029  HN  ALA   185      46.090  54.380  48.690  1.00  0.00            
ATOM   2030  CA  ALA   185      45.810  53.530  50.500  1.00  0.00            
ATOM   2031  HA  ALA   185      45.650  54.200  51.330  1.00  0.00            
ATOM   2032  CB  ALA   185      44.590  52.960  49.760  1.00  0.00            
ATOM   2033  HB1 ALA   185      44.770  52.700  48.690  1.00  0.00            
ATOM   2034  HB2 ALA   185      43.850  53.780  49.640  1.00  0.00            
ATOM   2035  HB3 ALA   185      44.070  52.110  50.260  1.00  0.00            
ATOM   2036  C   ALA   185      46.630  52.400  51.030  1.00  0.00            
ATOM   2037  O   ALA   185      46.640  52.120  52.230  1.00  0.00            
ATOM   2038  N   MET   186      47.420  51.800  50.130  1.00  0.00            
ATOM   2039  HN  MET   186      47.370  52.050  49.160  1.00  0.00            
ATOM   2040  CA  MET   186      48.340  50.790  50.560  1.00  0.00            
ATOM   2041  HA  MET   186      47.780  49.940  50.930  1.00  0.00            
ATOM   2042  CB  MET   186      48.960  50.250  49.260  1.00  0.00            
ATOM   2043  HB1 MET   186      49.810  49.530  49.300  1.00  0.00            
ATOM   2044  HB2 MET   186      49.360  51.110  48.680  1.00  0.00            
ATOM   2045  CG  MET   186      48.010  49.510  48.310  1.00  0.00            
ATOM   2046  HG1 MET   186      48.630  49.510  47.390  1.00  0.00            
ATOM   2047  HG2 MET   186      47.090  50.110  48.140  1.00  0.00            
ATOM   2048  SD  MET   186      47.410  47.920  48.960  1.00  0.00            
ATOM   2049  CE  MET   186      49.030  47.090  48.950  1.00  0.00            
ATOM   2050  HE1 MET   186      49.650  47.290  48.050  1.00  0.00            
ATOM   2051  HE2 MET   186      48.930  45.980  48.910  1.00  0.00            
ATOM   2052  HE3 MET   186      49.480  47.350  49.930  1.00  0.00            
ATOM   2053  C   MET   186      49.380  51.240  51.530  1.00  0.00            
ATOM   2054  O   MET   186      49.550  50.640  52.590  1.00  0.00            
ATOM   2055  N   THR   187      49.940  52.420  51.200  1.00  0.00            
ATOM   2056  HN  THR   187      49.560  52.850  50.390  1.00  0.00            
ATOM   2057  CA  THR   187      50.780  53.170  52.080  1.00  0.00            
ATOM   2058  HA  THR   187      51.670  52.570  52.180  1.00  0.00            
ATOM   2059  CB  THR   187      51.180  54.520  51.540  1.00  0.00            
ATOM   2060  HB  THR   187      50.430  55.330  51.560  1.00  0.00            
ATOM   2061  OG1 THR   187      51.490  54.520  50.160  1.00  0.00            
ATOM   2062  HG1 THR   187      50.690  54.360  49.650  1.00  0.00            
ATOM   2063  CG2 THR   187      52.440  55.100  52.200  1.00  0.00            
ATOM   2064 HG21 THR   187      52.580  56.100  51.730  1.00  0.00            
ATOM   2065 HG22 THR   187      53.330  54.450  52.050  1.00  0.00            
ATOM   2066 HG23 THR   187      52.330  55.060  53.310  1.00  0.00            
ATOM   2067  C   THR   187      50.130  53.480  53.390  1.00  0.00            
ATOM   2068  O   THR   187      50.700  53.190  54.440  1.00  0.00            
ATOM   2069  N   ALA   188      48.910  54.050  53.400  1.00  0.00            
ATOM   2070  HN  ALA   188      48.520  54.480  52.590  1.00  0.00            
ATOM   2071  CA  ALA   188      48.130  54.350  54.560  1.00  0.00            
ATOM   2072  HA  ALA   188      48.750  55.050  55.100  1.00  0.00            
ATOM   2073  CB  ALA   188      46.800  55.030  54.190  1.00  0.00            
ATOM   2074  HB1 ALA   188      47.000  55.830  53.460  1.00  0.00            
ATOM   2075  HB2 ALA   188      46.410  55.530  55.100  1.00  0.00            
ATOM   2076  HB3 ALA   188      46.150  54.250  53.720  1.00  0.00            
ATOM   2077  C   ALA   188      47.900  53.220  55.500  1.00  0.00            
ATOM   2078  O   ALA   188      48.130  53.310  56.710  1.00  0.00            
ATOM   2079  N   ILE   189      47.580  52.020  54.980  1.00  0.00            
ATOM   2080  HN  ILE   189      47.620  51.910  53.990  1.00  0.00            
ATOM   2081  CA  ILE   189      47.420  50.760  55.630  1.00  0.00            
ATOM   2082  HA  ILE   189      46.540  50.910  56.240  1.00  0.00            
ATOM   2083  CB  ILE   189      46.960  49.650  54.730  1.00  0.00            
ATOM   2084  HB  ILE   189      47.610  49.560  53.840  1.00  0.00            
ATOM   2085  CG2 ILE   189      47.050  48.270  55.410  1.00  0.00            
ATOM   2086 HG21 ILE   189      48.030  48.030  55.860  1.00  0.00            
ATOM   2087 HG22 ILE   189      46.890  47.530  54.590  1.00  0.00            
ATOM   2088 HG23 ILE   189      46.350  48.110  56.260  1.00  0.00            
ATOM   2089  CG1 ILE   189      45.550  49.920  54.180  1.00  0.00            
ATOM   2090 HG11 ILE   189      45.570  50.960  53.770  1.00  0.00            
ATOM   2091 HG12 ILE   189      44.740  49.720  54.910  1.00  0.00            
ATOM   2092  CD  ILE   189      45.240  49.010  53.000  1.00  0.00            
ATOM   2093  HD1 ILE   189      44.390  49.350  52.360  1.00  0.00            
ATOM   2094  HD2 ILE   189      44.970  47.990  53.350  1.00  0.00            
ATOM   2095  HD3 ILE   189      46.090  48.850  52.310  1.00  0.00            
ATOM   2096  C   ILE   189      48.500  50.320  56.560  1.00  0.00            
ATOM   2097  O   ILE   189      48.320  49.910  57.700  1.00  0.00            
ATOM   2098  N   GLY   190      49.720  50.390  55.990  1.00  0.00            
ATOM   2099  HN  GLY   190      49.720  50.830  55.090  1.00  0.00            
ATOM   2100  CA  GLY   190      50.980  50.000  56.550  1.00  0.00            
ATOM   2101  HA1 GLY   190      51.810  50.190  55.890  1.00  0.00            
ATOM   2102  HA2 GLY   190      50.870  48.930  56.570  1.00  0.00            
ATOM   2103  C   GLY   190      51.350  50.520  57.900  1.00  0.00            
ATOM   2104  O   GLY   190      51.520  49.680  58.780  1.00  0.00            
ATOM   2105  N   SER   191      51.440  51.850  58.110  1.00  0.00            
ATOM   2106  HN  SER   191      51.480  52.520  57.370  1.00  0.00            
ATOM   2107  CA  SER   191      51.680  52.360  59.420  1.00  0.00            
ATOM   2108  HA  SER   191      52.610  51.880  59.680  1.00  0.00            
ATOM   2109  CB  SER   191      51.900  53.870  59.600  1.00  0.00            
ATOM   2110  HB1 SER   191      52.850  54.020  59.040  1.00  0.00            
ATOM   2111  HB2 SER   191      52.070  54.260  60.620  1.00  0.00            
ATOM   2112  OG  SER   191      50.940  54.690  58.960  1.00  0.00            
ATOM   2113  HG1 SER   191      51.390  54.780  58.120  1.00  0.00            
ATOM   2114  C   SER   191      50.720  51.910  60.470  1.00  0.00            
ATOM   2115  O   SER   191      51.100  51.400  61.520  1.00  0.00            
ATOM   2116  N   VAL   192      49.400  51.990  60.190  1.00  0.00            
ATOM   2117  HN  VAL   192      49.160  52.540  59.390  1.00  0.00            
ATOM   2118  CA  VAL   192      48.380  51.450  61.030  1.00  0.00            
ATOM   2119  HA  VAL   192      48.570  51.940  61.970  1.00  0.00            
ATOM   2120  CB  VAL   192      47.010  51.870  60.600  1.00  0.00            
ATOM   2121  HB  VAL   192      46.900  51.760  59.500  1.00  0.00            
ATOM   2122  CG1 VAL   192      45.910  51.120  61.360  1.00  0.00            
ATOM   2123 HG11 VAL   192      46.050  51.000  62.460  1.00  0.00            
ATOM   2124 HG12 VAL   192      45.850  50.060  61.020  1.00  0.00            
ATOM   2125 HG13 VAL   192      44.940  51.620  61.160  1.00  0.00            
ATOM   2126  CG2 VAL   192      46.740  53.380  60.720  1.00  0.00            
ATOM   2127 HG21 VAL   192      47.210  53.980  59.910  1.00  0.00            
ATOM   2128 HG22 VAL   192      47.060  53.710  61.740  1.00  0.00            
ATOM   2129 HG23 VAL   192      45.660  53.540  60.530  1.00  0.00            
ATOM   2130  C   VAL   192      48.480  50.020  61.440  1.00  0.00            
ATOM   2131  O   VAL   192      48.490  49.670  62.620  1.00  0.00            
ATOM   2132  N   MET   193      48.730  49.140  60.440  1.00  0.00            
ATOM   2133  HN  MET   193      48.680  49.510  59.520  1.00  0.00            
ATOM   2134  CA  MET   193      49.110  47.770  60.610  1.00  0.00            
ATOM   2135  HA  MET   193      48.400  47.410  61.340  1.00  0.00            
ATOM   2136  CB  MET   193      49.030  47.020  59.280  1.00  0.00            
ATOM   2137  HB1 MET   193      49.560  46.050  59.410  1.00  0.00            
ATOM   2138  HB2 MET   193      49.660  47.510  58.510  1.00  0.00            
ATOM   2139  CG  MET   193      47.650  46.660  58.730  1.00  0.00            
ATOM   2140  HG1 MET   193      47.740  46.350  57.670  1.00  0.00            
ATOM   2141  HG2 MET   193      47.030  47.590  58.700  1.00  0.00            
ATOM   2142  SD  MET   193      46.850  45.210  59.490  1.00  0.00            
ATOM   2143  CE  MET   193      45.980  46.200  60.740  1.00  0.00            
ATOM   2144  HE1 MET   193      45.680  47.250  60.520  1.00  0.00            
ATOM   2145  HE2 MET   193      46.590  46.280  61.670  1.00  0.00            
ATOM   2146  HE3 MET   193      45.140  45.520  61.000  1.00  0.00            
ATOM   2147  C   MET   193      50.400  47.620  61.360  1.00  0.00            
ATOM   2148  O   MET   193      50.400  46.780  62.260  1.00  0.00            
ATOM   2149  N   GLY   194      51.500  48.370  61.180  1.00  0.00            
ATOM   2150  HN  GLY   194      51.460  49.060  60.470  1.00  0.00            
ATOM   2151  CA  GLY   194      52.770  48.130  61.810  1.00  0.00            
ATOM   2152  HA1 GLY   194      53.540  48.710  61.340  1.00  0.00            
ATOM   2153  HA2 GLY   194      53.010  47.080  61.800  1.00  0.00            
ATOM   2154  C   GLY   194      52.760  48.650  63.210  1.00  0.00            
ATOM   2155  O   GLY   194      53.420  48.110  64.090  1.00  0.00            
ATOM   2156  N   LEU   195      51.910  49.650  63.520  1.00  0.00            
ATOM   2157  HN  LEU   195      51.390  50.130  62.810  1.00  0.00            
ATOM   2158  CA  LEU   195      51.570  50.030  64.850  1.00  0.00            
ATOM   2159  HA  LEU   195      52.530  50.140  65.320  1.00  0.00            
ATOM   2160  CB  LEU   195      50.840  51.380  64.740  1.00  0.00            
ATOM   2161  HB1 LEU   195      49.850  51.180  64.260  1.00  0.00            
ATOM   2162  HB2 LEU   195      51.340  52.060  64.020  1.00  0.00            
ATOM   2163  CG  LEU   195      50.680  52.260  65.990  1.00  0.00            
ATOM   2164  HG  LEU   195      50.130  51.670  66.750  1.00  0.00            
ATOM   2165  CD1 LEU   195      52.010  52.630  66.680  1.00  0.00            
ATOM   2166 HD11 LEU   195      52.510  51.690  66.980  1.00  0.00            
ATOM   2167 HD12 LEU   195      51.820  53.290  67.550  1.00  0.00            
ATOM   2168 HD13 LEU   195      52.700  53.200  66.020  1.00  0.00            
ATOM   2169  CD2 LEU   195      49.960  53.540  65.540  1.00  0.00            
ATOM   2170 HD21 LEU   195      49.640  54.060  66.470  1.00  0.00            
ATOM   2171 HD22 LEU   195      49.150  53.240  64.840  1.00  0.00            
ATOM   2172 HD23 LEU   195      50.610  54.240  64.960  1.00  0.00            
ATOM   2173  C   LEU   195      50.870  48.940  65.600  1.00  0.00            
ATOM   2174  O   LEU   195      51.090  48.640  66.770  1.00  0.00            
ATOM   2175  N   VAL   196      49.920  48.260  64.940  1.00  0.00            
ATOM   2176  HN  VAL   196      49.660  48.510  64.010  1.00  0.00            
ATOM   2177  CA  VAL   196      49.240  47.080  65.370  1.00  0.00            
ATOM   2178  HA  VAL   196      49.050  47.290  66.410  1.00  0.00            
ATOM   2179  CB  VAL   196      47.970  46.770  64.640  1.00  0.00            
ATOM   2180  HB  VAL   196      48.140  46.900  63.550  1.00  0.00            
ATOM   2181  CG1 VAL   196      47.470  45.330  64.830  1.00  0.00            
ATOM   2182 HG11 VAL   196      48.200  44.590  64.470  1.00  0.00            
ATOM   2183 HG12 VAL   196      46.490  45.070  64.370  1.00  0.00            
ATOM   2184 HG13 VAL   196      47.370  45.090  65.920  1.00  0.00            
ATOM   2185  CG2 VAL   196      46.940  47.840  65.060  1.00  0.00            
ATOM   2186 HG21 VAL   196      45.990  47.750  64.500  1.00  0.00            
ATOM   2187 HG22 VAL   196      47.330  48.810  64.690  1.00  0.00            
ATOM   2188 HG23 VAL   196      46.720  47.900  66.150  1.00  0.00            
ATOM   2189  C   VAL   196      50.170  45.930  65.550  1.00  0.00            
ATOM   2190  O   VAL   196      50.150  45.270  66.590  1.00  0.00            
ATOM   2191  N   VAL   197      51.060  45.680  64.570  1.00  0.00            
ATOM   2192  HN  VAL   197      51.130  46.160  63.700  1.00  0.00            
ATOM   2193  CA  VAL   197      51.920  44.530  64.640  1.00  0.00            
ATOM   2194  HA  VAL   197      51.400  43.610  64.840  1.00  0.00            
ATOM   2195  CB  VAL   197      52.610  44.300  63.330  1.00  0.00            
ATOM   2196  HB  VAL   197      52.990  45.260  62.920  1.00  0.00            
ATOM   2197  CG1 VAL   197      53.720  43.230  63.410  1.00  0.00            
ATOM   2198 HG11 VAL   197      54.710  43.600  63.740  1.00  0.00            
ATOM   2199 HG12 VAL   197      53.900  42.900  62.360  1.00  0.00            
ATOM   2200 HG13 VAL   197      53.540  42.370  64.100  1.00  0.00            
ATOM   2201  CG2 VAL   197      51.490  43.840  62.380  1.00  0.00            
ATOM   2202 HG21 VAL   197      50.660  44.570  62.290  1.00  0.00            
ATOM   2203 HG22 VAL   197      51.140  42.850  62.730  1.00  0.00            
ATOM   2204 HG23 VAL   197      51.900  43.750  61.350  1.00  0.00            
ATOM   2205  C   VAL   197      52.940  44.750  65.700  1.00  0.00            
ATOM   2206  O   VAL   197      53.330  43.800  66.380  1.00  0.00            
ATOM   2207  N   GLY   198      53.510  45.960  65.860  1.00  0.00            
ATOM   2208  HN  GLY   198      53.220  46.640  65.190  1.00  0.00            
ATOM   2209  CA  GLY   198      54.400  46.480  66.850  1.00  0.00            
ATOM   2210  HA1 GLY   198      54.450  47.550  66.720  1.00  0.00            
ATOM   2211  HA2 GLY   198      55.390  46.080  66.730  1.00  0.00            
ATOM   2212  C   GLY   198      53.880  46.360  68.240  1.00  0.00            
ATOM   2213  O   GLY   198      54.560  45.980  69.190  1.00  0.00            
ATOM   2214  N   GLY   199      52.550  46.540  68.380  1.00  0.00            
ATOM   2215  HN  GLY   199      52.020  46.590  67.540  1.00  0.00            
ATOM   2216  CA  GLY   199      51.770  46.530  69.580  1.00  0.00            
ATOM   2217  HA1 GLY   199      50.760  46.790  69.320  1.00  0.00            
ATOM   2218  HA2 GLY   199      52.140  47.170  70.360  1.00  0.00            
ATOM   2219  C   GLY   199      51.730  45.140  70.120  1.00  0.00            
ATOM   2220  O   GLY   199      52.060  44.810  71.260  1.00  0.00            
ATOM   2221  N   ALA   200      51.260  44.180  69.310  1.00  0.00            
ATOM   2222  HN  ALA   200      50.940  44.260  68.370  1.00  0.00            
ATOM   2223  CA  ALA   200      51.240  42.800  69.700  1.00  0.00            
ATOM   2224  HA  ALA   200      50.680  42.720  70.620  1.00  0.00            
ATOM   2225  CB  ALA   200      50.470  41.970  68.660  1.00  0.00            
ATOM   2226  HB1 ALA   200      50.460  40.930  69.050  1.00  0.00            
ATOM   2227  HB2 ALA   200      50.910  42.000  67.640  1.00  0.00            
ATOM   2228  HB3 ALA   200      49.410  42.290  68.710  1.00  0.00            
ATOM   2229  C   ALA   200      52.510  42.110  70.080  1.00  0.00            
ATOM   2230  O   ALA   200      52.490  41.370  71.060  1.00  0.00            
ATOM   2231  N   LEU   201      53.570  42.250  69.260  1.00  0.00            
ATOM   2232  HN  LEU   201      53.590  42.840  68.460  1.00  0.00            
ATOM   2233  CA  LEU   201      54.720  41.420  69.410  1.00  0.00            
ATOM   2234  HA  LEU   201      54.460  40.540  69.990  1.00  0.00            
ATOM   2235  CB  LEU   201      55.380  41.020  68.070  1.00  0.00            
ATOM   2236  HB1 LEU   201      56.410  40.600  68.090  1.00  0.00            
ATOM   2237  HB2 LEU   201      55.400  41.910  67.420  1.00  0.00            
ATOM   2238  CG  LEU   201      54.600  39.940  67.300  1.00  0.00            
ATOM   2239  HG  LEU   201      55.280  39.430  66.580  1.00  0.00            
ATOM   2240  CD1 LEU   201      53.900  38.830  68.090  1.00  0.00            
ATOM   2241 HD11 LEU   201      53.200  38.350  67.360  1.00  0.00            
ATOM   2242 HD12 LEU   201      53.330  39.080  69.010  1.00  0.00            
ATOM   2243 HD13 LEU   201      54.580  38.040  68.480  1.00  0.00            
ATOM   2244  CD2 LEU   201      53.600  40.620  66.340  1.00  0.00            
ATOM   2245 HD21 LEU   201      52.760  41.140  66.860  1.00  0.00            
ATOM   2246 HD22 LEU   201      52.980  39.920  65.740  1.00  0.00            
ATOM   2247 HD23 LEU   201      54.170  41.260  65.630  1.00  0.00            
ATOM   2248  C   LEU   201      55.910  41.900  70.170  1.00  0.00            
ATOM   2249  O   LEU   201      56.780  41.140  70.580  1.00  0.00            
ATOM   2250  N   THR   202      56.100  43.230  70.250  1.00  0.00            
ATOM   2251  HN  THR   202      55.310  43.820  70.080  1.00  0.00            
ATOM   2252  CA  THR   202      57.350  43.790  70.670  1.00  0.00            
ATOM   2253  HA  THR   202      58.040  43.360  69.970  1.00  0.00            
ATOM   2254  CB  THR   202      57.680  45.240  70.510  1.00  0.00            
ATOM   2255  HB  THR   202      58.600  45.500  71.080  1.00  0.00            
ATOM   2256  OG1 THR   202      56.670  46.090  71.040  1.00  0.00            
ATOM   2257  HG1 THR   202      55.850  45.970  70.560  1.00  0.00            
ATOM   2258  CG2 THR   202      57.860  45.550  69.010  1.00  0.00            
ATOM   2259 HG21 THR   202      58.670  44.890  68.620  1.00  0.00            
ATOM   2260 HG22 THR   202      58.050  46.620  68.770  1.00  0.00            
ATOM   2261 HG23 THR   202      56.910  45.430  68.450  1.00  0.00            
ATOM   2262  C   THR   202      57.830  43.380  72.020  1.00  0.00            
ATOM   2263  O   THR   202      59.030  43.280  72.290  1.00  0.00            
ATOM   2264  N   GLU   203      56.950  43.350  73.040  1.00  0.00            
ATOM   2265  HN  GLU   203      56.060  43.750  72.880  1.00  0.00            
ATOM   2266  CA  GLU   203      57.210  42.690  74.290  1.00  0.00            
ATOM   2267  HA  GLU   203      58.080  43.140  74.740  1.00  0.00            
ATOM   2268  CB  GLU   203      56.190  43.070  75.370  1.00  0.00            
ATOM   2269  HB1 GLU   203      56.360  42.350  76.200  1.00  0.00            
ATOM   2270  HB2 GLU   203      55.190  42.760  74.990  1.00  0.00            
ATOM   2271  CG  GLU   203      56.350  44.480  75.940  1.00  0.00            
ATOM   2272  HG1 GLU   203      56.220  45.180  75.080  1.00  0.00            
ATOM   2273  HG2 GLU   203      57.340  44.700  76.380  1.00  0.00            
ATOM   2274  CD  GLU   203      55.280  44.850  76.960  1.00  0.00            
ATOM   2275  OE1 GLU   203      55.170  44.100  77.970  1.00  0.00            
ATOM   2276  OE2 GLU   203      54.440  45.760  76.760  1.00  0.00            
ATOM   2277  C   GLU   203      57.550  41.240  74.310  1.00  0.00            
ATOM   2278  O   GLU   203      58.320  40.700  75.090  1.00  0.00            
ATOM   2279  N   VAL   204      56.900  40.410  73.470  1.00  0.00            
ATOM   2280  HN  VAL   204      56.200  40.790  72.860  1.00  0.00            
ATOM   2281  CA  VAL   204      57.220  39.020  73.320  1.00  0.00            
ATOM   2282  HA  VAL   204      57.270  38.580  74.310  1.00  0.00            
ATOM   2283  CB  VAL   204      56.240  38.340  72.420  1.00  0.00            
ATOM   2284  HB  VAL   204      56.410  38.670  71.370  1.00  0.00            
ATOM   2285  CG1 VAL   204      56.310  36.810  72.410  1.00  0.00            
ATOM   2286 HG11 VAL   204      56.390  36.590  73.500  1.00  0.00            
ATOM   2287 HG12 VAL   204      57.280  36.480  71.970  1.00  0.00            
ATOM   2288 HG13 VAL   204      55.450  36.360  71.870  1.00  0.00            
ATOM   2289  CG2 VAL   204      54.810  38.860  72.650  1.00  0.00            
ATOM   2290 HG21 VAL   204      54.090  38.170  72.160  1.00  0.00            
ATOM   2291 HG22 VAL   204      54.730  39.920  72.330  1.00  0.00            
ATOM   2292 HG23 VAL   204      54.480  38.900  73.710  1.00  0.00            
ATOM   2293  C   VAL   204      58.610  38.830  72.810  1.00  0.00            
ATOM   2294  O   VAL   204      59.320  37.970  73.320  1.00  0.00            
ATOM   2295  N   SER   205      59.020  39.730  71.900  1.00  0.00            
ATOM   2296  HN  SER   205      58.380  40.400  71.540  1.00  0.00            
ATOM   2297  CA  SER   205      60.330  39.830  71.330  1.00  0.00            
ATOM   2298  HA  SER   205      60.890  40.350  72.100  1.00  0.00            
ATOM   2299  CB  SER   205      61.100  38.540  70.970  1.00  0.00            
ATOM   2300  HB1 SER   205      60.530  37.960  70.220  1.00  0.00            
ATOM   2301  HB2 SER   205      61.210  37.940  71.900  1.00  0.00            
ATOM   2302  OG  SER   205      62.350  38.920  70.430  1.00  0.00            
ATOM   2303  HG1 SER   205      62.850  38.110  70.540  1.00  0.00            
ATOM   2304  C   SER   205      60.230  40.590  70.060  1.00  0.00            
ATOM   2305  O   SER   205      59.400  40.330  69.200  1.00  0.00            
ATOM   2306  N   TRP   206      61.140  41.560  69.820  1.00  0.00            
ATOM   2307  HN  TRP   206      61.760  41.830  70.560  1.00  0.00            
ATOM   2308  CA  TRP   206      61.340  42.300  68.620  1.00  0.00            
ATOM   2309  HA  TRP   206      60.390  42.820  68.530  1.00  0.00            
ATOM   2310  CB  TRP   206      62.540  43.250  68.710  1.00  0.00            
ATOM   2311  HB1 TRP   206      62.260  44.080  69.400  1.00  0.00            
ATOM   2312  HB2 TRP   206      62.530  43.760  67.720  1.00  0.00            
ATOM   2313  CG  TRP   206      63.850  42.710  69.190  1.00  0.00            
ATOM   2314  CD1 TRP   206      64.300  42.920  70.460  1.00  0.00            
ATOM   2315  HD1 TRP   206      63.810  43.490  71.240  1.00  0.00            
ATOM   2316  NE1 TRP   206      65.640  42.650  70.510  1.00  0.00            
ATOM   2317  HE1 TRP   206      66.290  42.920  71.190  1.00  0.00            
ATOM   2318  CE2 TRP   206      66.060  42.110  69.320  1.00  0.00            
ATOM   2319  CD2 TRP   206      64.980  42.230  68.460  1.00  0.00            
ATOM   2320  CE3 TRP   206      65.160  41.860  67.160  1.00  0.00            
ATOM   2321  HE3 TRP   206      64.300  41.910  66.510  1.00  0.00            
ATOM   2322  CZ3 TRP   206      66.390  41.380  66.750  1.00  0.00            
ATOM   2323  HZ3 TRP   206      66.580  40.910  65.800  1.00  0.00            
ATOM   2324  CZ2 TRP   206      67.310  41.800  68.900  1.00  0.00            
ATOM   2325  HZ2 TRP   206      68.120  41.680  69.610  1.00  0.00            
ATOM   2326  CH2 TRP   206      67.480  41.510  67.570  1.00  0.00            
ATOM   2327  HH2 TRP   206      68.440  41.300  67.110  1.00  0.00            
ATOM   2328  C   TRP   206      61.570  41.470  67.400  1.00  0.00            
ATOM   2329  O   TRP   206      61.160  41.900  66.320  1.00  0.00            
ATOM   2330  N   ARG   207      62.130  40.250  67.480  1.00  0.00            
ATOM   2331  HN  ARG   207      62.380  39.920  68.390  1.00  0.00            
ATOM   2332  CA  ARG   207      62.300  39.240  66.480  1.00  0.00            
ATOM   2333  HA  ARG   207      62.910  39.680  65.700  1.00  0.00            
ATOM   2334  CB  ARG   207      63.000  38.000  67.060  1.00  0.00            
ATOM   2335  HB1 ARG   207      62.920  37.190  66.300  1.00  0.00            
ATOM   2336  HB2 ARG   207      62.520  37.700  68.020  1.00  0.00            
ATOM   2337  CG  ARG   207      64.470  38.310  67.370  1.00  0.00            
ATOM   2338  HG1 ARG   207      64.460  39.020  68.220  1.00  0.00            
ATOM   2339  HG2 ARG   207      64.890  38.740  66.440  1.00  0.00            
ATOM   2340  CD  ARG   207      65.200  37.020  67.770  1.00  0.00            
ATOM   2341  HD1 ARG   207      65.190  36.390  66.860  1.00  0.00            
ATOM   2342  HD2 ARG   207      64.760  36.520  68.660  1.00  0.00            
ATOM   2343  NE  ARG   207      66.600  37.400  68.110  1.00  0.00            
ATOM   2344  HE  ARG   207      67.120  37.920  67.430  1.00  0.00            
ATOM   2345  CZ  ARG   207      67.150  37.510  69.350  1.00  0.00            
ATOM   2346  NH1 ARG   207      66.490  37.280  70.530  1.00  0.00            
ATOM   2347 HH11 ARG   207      65.500  37.120  70.450  1.00  0.00            
ATOM   2348 HH12 ARG   207      66.970  37.460  71.380  1.00  0.00            
ATOM   2349  NH2 ARG   207      68.420  37.990  69.460  1.00  0.00            
ATOM   2350 HH21 ARG   207      68.780  38.270  68.570  1.00  0.00            
ATOM   2351 HH22 ARG   207      68.740  38.290  70.360  1.00  0.00            
ATOM   2352  C   ARG   207      61.000  38.940  65.820  1.00  0.00            
ATOM   2353  O   ARG   207      60.860  38.840  64.600  1.00  0.00            
ATOM   2354  N   TRP   208      59.900  38.670  66.530  1.00  0.00            
ATOM   2355  HN  TRP   208      59.900  38.900  67.510  1.00  0.00            
ATOM   2356  CA  TRP   208      58.620  38.210  66.080  1.00  0.00            
ATOM   2357  HA  TRP   208      58.780  37.360  65.440  1.00  0.00            
ATOM   2358  CB  TRP   208      57.650  37.850  67.220  1.00  0.00            
ATOM   2359  HB1 TRP   208      56.630  37.800  66.800  1.00  0.00            
ATOM   2360  HB2 TRP   208      57.720  38.700  67.940  1.00  0.00            
ATOM   2361  CG  TRP   208      57.910  36.540  67.890  1.00  0.00            
ATOM   2362  CD1 TRP   208      58.110  36.470  69.240  1.00  0.00            
ATOM   2363  HD1 TRP   208      58.160  37.350  69.860  1.00  0.00            
ATOM   2364  NE1 TRP   208      58.320  35.160  69.580  1.00  0.00            
ATOM   2365  HE1 TRP   208      58.690  34.760  70.390  1.00  0.00            
ATOM   2366  CE2 TRP   208      58.320  34.410  68.430  1.00  0.00            
ATOM   2367  CD2 TRP   208      58.040  35.220  67.340  1.00  0.00            
ATOM   2368  CE3 TRP   208      57.900  34.710  66.090  1.00  0.00            
ATOM   2369  HE3 TRP   208      57.650  35.230  65.180  1.00  0.00            
ATOM   2370  CZ3 TRP   208      58.180  33.370  65.960  1.00  0.00            
ATOM   2371  HZ3 TRP   208      57.970  32.960  64.980  1.00  0.00            
ATOM   2372  CZ2 TRP   208      58.580  33.080  68.250  1.00  0.00            
ATOM   2373  HZ2 TRP   208      58.860  32.380  69.020  1.00  0.00            
ATOM   2374  CH2 TRP   208      58.770  32.640  66.960  1.00  0.00            
ATOM   2375  HH2 TRP   208      58.990  31.600  66.750  1.00  0.00            
ATOM   2376  C   TRP   208      57.960  39.190  65.170  1.00  0.00            
ATOM   2377  O   TRP   208      57.420  38.870  64.110  1.00  0.00            
ATOM   2378  N   ALA   209      58.110  40.460  65.570  1.00  0.00            
ATOM   2379  HN  ALA   209      58.550  40.740  66.420  1.00  0.00            
ATOM   2380  CA  ALA   209      57.580  41.600  64.870  1.00  0.00            
ATOM   2381  HA  ALA   209      56.530  41.380  64.760  1.00  0.00            
ATOM   2382  CB  ALA   209      57.800  42.820  65.780  1.00  0.00            
ATOM   2383  HB1 ALA   209      57.230  43.670  65.360  1.00  0.00            
ATOM   2384  HB2 ALA   209      58.890  43.070  65.820  1.00  0.00            
ATOM   2385  HB3 ALA   209      57.460  42.640  66.830  1.00  0.00            
ATOM   2386  C   ALA   209      58.150  41.870  63.520  1.00  0.00            
ATOM   2387  O   ALA   209      57.440  42.440  62.690  1.00  0.00            
ATOM   2388  N   PHE   210      59.390  41.470  63.220  1.00  0.00            
ATOM   2389  HN  PHE   210      60.000  41.080  63.910  1.00  0.00            
ATOM   2390  CA  PHE   210      60.000  41.750  61.960  1.00  0.00            
ATOM   2391  HA  PHE   210      59.440  42.500  61.430  1.00  0.00            
ATOM   2392  CB  PHE   210      61.490  42.130  62.090  1.00  0.00            
ATOM   2393  HB1 PHE   210      61.850  42.420  61.080  1.00  0.00            
ATOM   2394  HB2 PHE   210      62.060  41.360  62.640  1.00  0.00            
ATOM   2395  CG  PHE   210      61.520  43.420  62.830  1.00  0.00            
ATOM   2396  CD1 PHE   210      62.270  43.580  63.970  1.00  0.00            
ATOM   2397  HD1 PHE   210      62.700  42.680  64.380  1.00  0.00            
ATOM   2398  CE1 PHE   210      62.520  44.840  64.470  1.00  0.00            
ATOM   2399  HE1 PHE   210      63.140  45.020  65.330  1.00  0.00            
ATOM   2400  CZ  PHE   210      62.060  45.960  63.830  1.00  0.00            
ATOM   2401  HZ  PHE   210      62.400  46.930  64.180  1.00  0.00            
ATOM   2402  CD2 PHE   210      61.050  44.550  62.210  1.00  0.00            
ATOM   2403  HD2 PHE   210      60.570  44.540  61.240  1.00  0.00            
ATOM   2404  CE2 PHE   210      61.230  45.810  62.740  1.00  0.00            
ATOM   2405  HE2 PHE   210      60.920  46.640  62.120  1.00  0.00            
ATOM   2406  C   PHE   210      59.940  40.550  61.070  1.00  0.00            
ATOM   2407  O   PHE   210      60.160  40.690  59.870  1.00  0.00            
ATOM   2408  N   LEU   211      59.630  39.360  61.610  1.00  0.00            
ATOM   2409  HN  LEU   211      59.500  39.200  62.590  1.00  0.00            
ATOM   2410  CA  LEU   211      59.340  38.160  60.890  1.00  0.00            
ATOM   2411  HA  LEU   211      60.210  38.040  60.260  1.00  0.00            
ATOM   2412  CB  LEU   211      59.350  36.980  61.890  1.00  0.00            
ATOM   2413  HB1 LEU   211      58.470  37.170  62.550  1.00  0.00            
ATOM   2414  HB2 LEU   211      60.210  37.080  62.580  1.00  0.00            
ATOM   2415  CG  LEU   211      59.240  35.560  61.310  1.00  0.00            
ATOM   2416  HG  LEU   211      58.320  35.340  60.730  1.00  0.00            
ATOM   2417  CD1 LEU   211      60.390  35.310  60.320  1.00  0.00            
ATOM   2418 HD11 LEU   211      60.310  34.280  59.910  1.00  0.00            
ATOM   2419 HD12 LEU   211      61.340  35.460  60.880  1.00  0.00            
ATOM   2420 HD13 LEU   211      60.310  36.020  59.470  1.00  0.00            
ATOM   2421  CD2 LEU   211      59.310  34.510  62.440  1.00  0.00            
ATOM   2422 HD21 LEU   211      60.110  34.680  63.190  1.00  0.00            
ATOM   2423 HD22 LEU   211      59.430  33.450  62.120  1.00  0.00            
ATOM   2424 HD23 LEU   211      58.350  34.590  62.980  1.00  0.00            
ATOM   2425  C   LEU   211      58.130  38.160  60.030  1.00  0.00            
ATOM   2426  O   LEU   211      58.200  37.660  58.910  1.00  0.00            
ATOM   2427  N   VAL   212      57.100  38.950  60.390  1.00  0.00            
ATOM   2428  HN  VAL   212      57.200  39.480  61.230  1.00  0.00            
ATOM   2429  CA  VAL   212      55.880  38.990  59.630  1.00  0.00            
ATOM   2430  HA  VAL   212      55.570  37.980  59.410  1.00  0.00            
ATOM   2431  CB  VAL   212      54.760  39.470  60.500  1.00  0.00            
ATOM   2432  HB  VAL   212      53.770  39.200  60.070  1.00  0.00            
ATOM   2433  CG1 VAL   212      54.920  38.790  61.870  1.00  0.00            
ATOM   2434 HG11 VAL   212      55.210  37.720  61.730  1.00  0.00            
ATOM   2435 HG12 VAL   212      53.980  38.760  62.460  1.00  0.00            
ATOM   2436 HG13 VAL   212      55.770  39.230  62.440  1.00  0.00            
ATOM   2437  CG2 VAL   212      54.650  41.000  60.650  1.00  0.00            
ATOM   2438 HG21 VAL   212      53.830  41.180  61.370  1.00  0.00            
ATOM   2439 HG22 VAL   212      54.520  41.500  59.660  1.00  0.00            
ATOM   2440 HG23 VAL   212      55.510  41.470  61.180  1.00  0.00            
ATOM   2441  C   VAL   212      56.030  39.660  58.310  1.00  0.00            
ATOM   2442  O   VAL   212      55.160  39.410  57.480  1.00  0.00            
ATOM   2443  N   ASN   213      57.140  40.400  58.090  1.00  0.00            
ATOM   2444  HN  ASN   213      57.750  40.760  58.790  1.00  0.00            
ATOM   2445  CA  ASN   213      57.490  41.000  56.840  1.00  0.00            
ATOM   2446  HA  ASN   213      56.860  41.840  56.620  1.00  0.00            
ATOM   2447  CB  ASN   213      58.910  41.600  56.890  1.00  0.00            
ATOM   2448  HB1 ASN   213      59.320  41.840  55.890  1.00  0.00            
ATOM   2449  HB2 ASN   213      59.620  40.830  57.280  1.00  0.00            
ATOM   2450  CG  ASN   213      59.070  42.830  57.770  1.00  0.00            
ATOM   2451  OD1 ASN   213      58.140  43.290  58.440  1.00  0.00            
ATOM   2452  ND2 ASN   213      60.240  43.530  57.800  1.00  0.00            
ATOM   2453 HD21 ASN   213      60.220  44.430  58.220  1.00  0.00            
ATOM   2454 HD22 ASN   213      61.000  43.290  57.200  1.00  0.00            
ATOM   2455  C   ASN   213      57.440  40.060  55.680  1.00  0.00            
ATOM   2456  O   ASN   213      56.970  40.420  54.600  1.00  0.00            
ATOM   2457  N   VAL   214      57.990  38.860  55.920  1.00  0.00            
ATOM   2458  HN  VAL   214      58.160  38.560  56.860  1.00  0.00            
ATOM   2459  CA  VAL   214      58.450  37.840  55.030  1.00  0.00            
ATOM   2460  HA  VAL   214      59.050  38.320  54.270  1.00  0.00            
ATOM   2461  CB  VAL   214      59.320  36.850  55.750  1.00  0.00            
ATOM   2462  HB  VAL   214      58.720  36.530  56.620  1.00  0.00            
ATOM   2463  CG1 VAL   214      59.940  35.630  55.040  1.00  0.00            
ATOM   2464 HG11 VAL   214      60.460  36.130  54.190  1.00  0.00            
ATOM   2465 HG12 VAL   214      59.170  34.930  54.670  1.00  0.00            
ATOM   2466 HG13 VAL   214      60.700  35.040  55.590  1.00  0.00            
ATOM   2467  CG2 VAL   214      60.420  37.600  56.510  1.00  0.00            
ATOM   2468 HG21 VAL   214      60.060  38.260  57.330  1.00  0.00            
ATOM   2469 HG22 VAL   214      60.940  38.250  55.770  1.00  0.00            
ATOM   2470 HG23 VAL   214      61.150  36.930  57.000  1.00  0.00            
ATOM   2471  C   VAL   214      57.340  37.230  54.240  1.00  0.00            
ATOM   2472  O   VAL   214      57.610  37.160  53.040  1.00  0.00            
ATOM   2473  N   PRO   215      56.180  36.850  54.680  1.00  0.00            
ATOM   2474  CD  PRO   215      56.040  36.410  56.060  1.00  0.00            
ATOM   2475  HD1 PRO   215      56.210  37.240  56.770  1.00  0.00            
ATOM   2476  HD2 PRO   215      56.550  35.480  56.410  1.00  0.00            
ATOM   2477  CA  PRO   215      55.120  36.350  53.850  1.00  0.00            
ATOM   2478  HA  PRO   215      55.650  35.650  53.230  1.00  0.00            
ATOM   2479  CB  PRO   215      54.160  35.630  54.800  1.00  0.00            
ATOM   2480  HB1 PRO   215      54.280  34.550  54.590  1.00  0.00            
ATOM   2481  HB2 PRO   215      53.080  35.910  54.700  1.00  0.00            
ATOM   2482  CG  PRO   215      54.570  36.000  56.230  1.00  0.00            
ATOM   2483  HG1 PRO   215      54.010  36.810  56.740  1.00  0.00            
ATOM   2484  HG2 PRO   215      54.410  35.090  56.850  1.00  0.00            
ATOM   2485  C   PRO   215      54.430  37.380  53.020  1.00  0.00            
ATOM   2486  O   PRO   215      54.090  37.190  51.860  1.00  0.00            
ATOM   2487  N   ILE   216      54.170  38.570  53.590  1.00  0.00            
ATOM   2488  HN  ILE   216      54.230  38.840  54.550  1.00  0.00            
ATOM   2489  CA  ILE   216      53.590  39.640  52.830  1.00  0.00            
ATOM   2490  HA  ILE   216      52.610  39.470  52.390  1.00  0.00            
ATOM   2491  CB  ILE   216      53.450  40.810  53.760  1.00  0.00            
ATOM   2492  HB  ILE   216      54.430  41.000  54.240  1.00  0.00            
ATOM   2493  CG2 ILE   216      52.920  42.050  53.010  1.00  0.00            
ATOM   2494 HG21 ILE   216      53.820  42.580  52.630  1.00  0.00            
ATOM   2495 HG22 ILE   216      52.480  42.710  53.780  1.00  0.00            
ATOM   2496 HG23 ILE   216      52.220  41.770  52.190  1.00  0.00            
ATOM   2497  CG1 ILE   216      52.610  40.460  55.000  1.00  0.00            
ATOM   2498 HG11 ILE   216      52.630  41.400  55.590  1.00  0.00            
ATOM   2499 HG12 ILE   216      53.030  39.690  55.690  1.00  0.00            
ATOM   2500  CD  ILE   216      51.140  40.110  54.790  1.00  0.00            
ATOM   2501  HD1 ILE   216      50.570  40.910  54.270  1.00  0.00            
ATOM   2502  HD2 ILE   216      50.610  39.900  55.740  1.00  0.00            
ATOM   2503  HD3 ILE   216      51.010  39.170  54.210  1.00  0.00            
ATOM   2504  C   ILE   216      54.410  39.940  51.630  1.00  0.00            
ATOM   2505  O   ILE   216      53.930  39.910  50.500  1.00  0.00            
ATOM   2506  N   GLY   217      55.720  40.190  51.780  1.00  0.00            
ATOM   2507  HN  GLY   217      56.180  39.970  52.630  1.00  0.00            
ATOM   2508  CA  GLY   217      56.610  40.500  50.700  1.00  0.00            
ATOM   2509  HA1 GLY   217      57.560  40.740  51.170  1.00  0.00            
ATOM   2510  HA2 GLY   217      56.270  41.320  50.080  1.00  0.00            
ATOM   2511  C   GLY   217      56.870  39.370  49.770  1.00  0.00            
ATOM   2512  O   GLY   217      57.100  39.600  48.580  1.00  0.00            
ATOM   2513  N   LEU   218      56.920  38.090  50.200  1.00  0.00            
ATOM   2514  HN  LEU   218      56.670  37.960  51.160  1.00  0.00            
ATOM   2515  CA  LEU   218      56.930  36.960  49.320  1.00  0.00            
ATOM   2516  HA  LEU   218      57.850  37.100  48.780  1.00  0.00            
ATOM   2517  CB  LEU   218      56.880  35.730  50.240  1.00  0.00            
ATOM   2518  HB1 LEU   218      56.070  35.910  50.980  1.00  0.00            
ATOM   2519  HB2 LEU   218      57.820  35.640  50.820  1.00  0.00            
ATOM   2520  CG  LEU   218      56.710  34.380  49.510  1.00  0.00            
ATOM   2521  HG  LEU   218      55.820  34.380  48.850  1.00  0.00            
ATOM   2522  CD1 LEU   218      58.020  34.040  48.780  1.00  0.00            
ATOM   2523 HD11 LEU   218      58.820  33.690  49.460  1.00  0.00            
ATOM   2524 HD12 LEU   218      58.480  34.840  48.160  1.00  0.00            
ATOM   2525 HD13 LEU   218      57.840  33.130  48.170  1.00  0.00            
ATOM   2526  CD2 LEU   218      56.530  33.270  50.570  1.00  0.00            
ATOM   2527 HD21 LEU   218      57.430  33.250  51.230  1.00  0.00            
ATOM   2528 HD22 LEU   218      56.470  32.320  50.000  1.00  0.00            
ATOM   2529 HD23 LEU   218      55.670  33.670  51.140  1.00  0.00            
ATOM   2530  C   LEU   218      55.870  36.940  48.280  1.00  0.00            
ATOM   2531  O   LEU   218      56.130  36.900  47.080  1.00  0.00            
ATOM   2532  N   VAL   219      54.590  37.230  48.600  1.00  0.00            
ATOM   2533  HN  VAL   219      54.450  37.340  49.590  1.00  0.00            
ATOM   2534  CA  VAL   219      53.440  37.210  47.760  1.00  0.00            
ATOM   2535  HA  VAL   219      53.630  36.370  47.110  1.00  0.00            
ATOM   2536  CB  VAL   219      52.180  37.060  48.560  1.00  0.00            
ATOM   2537  HB  VAL   219      51.990  37.910  49.260  1.00  0.00            
ATOM   2538  CG1 VAL   219      50.990  37.070  47.580  1.00  0.00            
ATOM   2539 HG11 VAL   219      50.150  36.580  48.120  1.00  0.00            
ATOM   2540 HG12 VAL   219      51.180  36.500  46.640  1.00  0.00            
ATOM   2541 HG13 VAL   219      50.820  38.140  47.320  1.00  0.00            
ATOM   2542  CG2 VAL   219      52.260  35.760  49.370  1.00  0.00            
ATOM   2543 HG21 VAL   219      52.980  35.850  50.210  1.00  0.00            
ATOM   2544 HG22 VAL   219      52.610  34.880  48.790  1.00  0.00            
ATOM   2545 HG23 VAL   219      51.210  35.540  49.660  1.00  0.00            
ATOM   2546  C   VAL   219      53.340  38.350  46.800  1.00  0.00            
ATOM   2547  O   VAL   219      52.950  38.290  45.640  1.00  0.00            
ATOM   2548  N   MET   220      53.820  39.520  47.250  1.00  0.00            
ATOM   2549  HN  MET   220      54.210  39.620  48.160  1.00  0.00            
ATOM   2550  CA  MET   220      54.070  40.720  46.500  1.00  0.00            
ATOM   2551  HA  MET   220      53.100  41.110  46.230  1.00  0.00            
ATOM   2552  CB  MET   220      54.610  41.820  47.430  1.00  0.00            
ATOM   2553  HB1 MET   220      55.030  42.570  46.730  1.00  0.00            
ATOM   2554  HB2 MET   220      55.480  41.460  48.030  1.00  0.00            
ATOM   2555  CG  MET   220      53.630  42.500  48.390  1.00  0.00            
ATOM   2556  HG1 MET   220      54.230  43.280  48.900  1.00  0.00            
ATOM   2557  HG2 MET   220      53.280  41.790  49.160  1.00  0.00            
ATOM   2558  SD  MET   220      52.120  43.160  47.610  1.00  0.00            
ATOM   2559  CE  MET   220      51.080  41.680  47.810  1.00  0.00            
ATOM   2560  HE1 MET   220      51.080  41.080  48.740  1.00  0.00            
ATOM   2561  HE2 MET   220      51.220  41.000  46.940  1.00  0.00            
ATOM   2562  HE3 MET   220      50.010  41.960  47.880  1.00  0.00            
ATOM   2563  C   MET   220      54.820  40.550  45.230  1.00  0.00            
ATOM   2564  O   MET   220      54.540  41.120  44.170  1.00  0.00            
ATOM   2565  N   ILE   221      55.960  39.830  45.270  1.00  0.00            
ATOM   2566  HN  ILE   221      56.280  39.480  46.150  1.00  0.00            
ATOM   2567  CA  ILE   221      56.920  39.560  44.250  1.00  0.00            
ATOM   2568  HA  ILE   221      57.190  40.540  43.860  1.00  0.00            
ATOM   2569  CB  ILE   221      58.070  38.790  44.820  1.00  0.00            
ATOM   2570  HB  ILE   221      57.680  37.950  45.430  1.00  0.00            
ATOM   2571  CG2 ILE   221      59.070  38.130  43.860  1.00  0.00            
ATOM   2572 HG21 ILE   221      59.830  37.510  44.380  1.00  0.00            
ATOM   2573 HG22 ILE   221      59.670  38.830  43.240  1.00  0.00            
ATOM   2574 HG23 ILE   221      58.530  37.510  43.110  1.00  0.00            
ATOM   2575  CG1 ILE   221      58.870  39.690  45.770  1.00  0.00            
ATOM   2576 HG11 ILE   221      58.160  40.150  46.500  1.00  0.00            
ATOM   2577 HG12 ILE   221      59.450  40.500  45.270  1.00  0.00            
ATOM   2578  CD  ILE   221      59.840  38.900  46.650  1.00  0.00            
ATOM   2579  HD1 ILE   221      60.740  38.480  46.140  1.00  0.00            
ATOM   2580  HD2 ILE   221      59.240  38.030  46.990  1.00  0.00            
ATOM   2581  HD3 ILE   221      60.070  39.450  47.590  1.00  0.00            
ATOM   2582  C   ILE   221      56.400  38.880  43.030  1.00  0.00            
ATOM   2583  O   ILE   221      56.580  39.350  41.910  1.00  0.00            
ATOM   2584  N   TYR   222      55.780  37.710  43.250  1.00  0.00            
ATOM   2585  HN  TYR   222      55.830  37.200  44.110  1.00  0.00            
ATOM   2586  CA  TYR   222      55.180  36.980  42.170  1.00  0.00            
ATOM   2587  HA  TYR   222      55.920  36.940  41.390  1.00  0.00            
ATOM   2588  CB  TYR   222      54.810  35.510  42.430  1.00  0.00            
ATOM   2589  HB1 TYR   222      54.590  34.980  41.480  1.00  0.00            
ATOM   2590  HB2 TYR   222      54.000  35.340  43.170  1.00  0.00            
ATOM   2591  CG  TYR   222      56.030  34.790  42.890  1.00  0.00            
ATOM   2592  CD1 TYR   222      56.940  34.200  42.030  1.00  0.00            
ATOM   2593  HD1 TYR   222      56.870  34.380  40.970  1.00  0.00            
ATOM   2594  CE1 TYR   222      57.950  33.370  42.470  1.00  0.00            
ATOM   2595  HE1 TYR   222      58.720  32.880  41.900  1.00  0.00            
ATOM   2596  CZ  TYR   222      58.150  33.220  43.820  1.00  0.00            
ATOM   2597  OH  TYR   222      59.080  32.340  44.410  1.00  0.00            
ATOM   2598  HH  TYR   222      59.430  31.770  43.710  1.00  0.00            
ATOM   2599  CD2 TYR   222      56.180  34.570  44.240  1.00  0.00            
ATOM   2600  HD2 TYR   222      55.480  34.870  45.010  1.00  0.00            
ATOM   2601  CE2 TYR   222      57.220  33.780  44.660  1.00  0.00            
ATOM   2602  HE2 TYR   222      57.220  33.500  45.710  1.00  0.00            
ATOM   2603  C   TYR   222      54.050  37.710  41.520  1.00  0.00            
ATOM   2604  O   TYR   222      53.920  37.660  40.300  1.00  0.00            
ATOM   2605  N   LEU   223      53.250  38.420  42.340  1.00  0.00            
ATOM   2606  HN  LEU   223      53.320  38.450  43.340  1.00  0.00            
ATOM   2607  CA  LEU   223      52.260  39.280  41.790  1.00  0.00            
ATOM   2608  HA  LEU   223      51.590  38.700  41.180  1.00  0.00            
ATOM   2609  CB  LEU   223      51.410  39.870  42.930  1.00  0.00            
ATOM   2610  HB1 LEU   223      52.040  40.590  43.500  1.00  0.00            
ATOM   2611  HB2 LEU   223      51.120  39.000  43.550  1.00  0.00            
ATOM   2612  CG  LEU   223      50.090  40.600  42.590  1.00  0.00            
ATOM   2613  HG  LEU   223      50.310  41.400  41.860  1.00  0.00            
ATOM   2614  CD1 LEU   223      49.020  39.750  41.890  1.00  0.00            
ATOM   2615 HD11 LEU   223      48.880  38.770  42.400  1.00  0.00            
ATOM   2616 HD12 LEU   223      49.310  39.490  40.850  1.00  0.00            
ATOM   2617 HD13 LEU   223      48.030  40.240  41.770  1.00  0.00            
ATOM   2618  CD2 LEU   223      49.590  41.130  43.950  1.00  0.00            
ATOM   2619 HD21 LEU   223      48.710  41.750  43.680  1.00  0.00            
ATOM   2620 HD22 LEU   223      50.320  41.780  44.490  1.00  0.00            
ATOM   2621 HD23 LEU   223      49.170  40.310  44.550  1.00  0.00            
ATOM   2622  C   LEU   223      52.810  40.380  40.950  1.00  0.00            
ATOM   2623  O   LEU   223      52.290  40.560  39.850  1.00  0.00            
ATOM   2624  N   ALA   224      53.880  41.050  41.430  1.00  0.00            
ATOM   2625  HN  ALA   224      54.240  40.860  42.340  1.00  0.00            
ATOM   2626  CA  ALA   224      54.630  41.960  40.630  1.00  0.00            
ATOM   2627  HA  ALA   224      54.000  42.730  40.200  1.00  0.00            
ATOM   2628  CB  ALA   224      55.630  42.630  41.590  1.00  0.00            
ATOM   2629  HB1 ALA   224      54.950  43.150  42.310  1.00  0.00            
ATOM   2630  HB2 ALA   224      56.300  43.330  41.060  1.00  0.00            
ATOM   2631  HB3 ALA   224      56.210  41.910  42.210  1.00  0.00            
ATOM   2632  C   ALA   224      55.300  41.370  39.440  1.00  0.00            
ATOM   2633  O   ALA   224      55.350  42.040  38.410  1.00  0.00            
ATOM   2634  N   ARG   225      55.880  40.150  39.370  1.00  0.00            
ATOM   2635  HN  ARG   225      55.990  39.760  40.280  1.00  0.00            
ATOM   2636  CA  ARG   225      56.240  39.440  38.180  1.00  0.00            
ATOM   2637  HA  ARG   225      57.010  40.040  37.710  1.00  0.00            
ATOM   2638  CB  ARG   225      56.700  38.010  38.500  1.00  0.00            
ATOM   2639  HB1 ARG   225      56.940  37.520  37.540  1.00  0.00            
ATOM   2640  HB2 ARG   225      55.860  37.590  39.090  1.00  0.00            
ATOM   2641  CG  ARG   225      58.040  37.910  39.240  1.00  0.00            
ATOM   2642  HG1 ARG   225      57.710  37.260  40.080  1.00  0.00            
ATOM   2643  HG2 ARG   225      58.160  38.920  39.680  1.00  0.00            
ATOM   2644  CD  ARG   225      59.280  37.620  38.400  1.00  0.00            
ATOM   2645  HD1 ARG   225      60.180  37.690  39.050  1.00  0.00            
ATOM   2646  HD2 ARG   225      59.300  38.410  37.610  1.00  0.00            
ATOM   2647  NE  ARG   225      59.020  36.290  37.770  1.00  0.00            
ATOM   2648  HE  ARG   225      58.080  36.020  37.570  1.00  0.00            
ATOM   2649  CZ  ARG   225      59.950  35.480  37.180  1.00  0.00            
ATOM   2650  NH1 ARG   225      61.240  35.830  36.930  1.00  0.00            
ATOM   2651 HH11 ARG   225      61.550  36.780  36.970  1.00  0.00            
ATOM   2652 HH12 ARG   225      61.780  35.280  36.290  1.00  0.00            
ATOM   2653  NH2 ARG   225      59.590  34.240  36.730  1.00  0.00            
ATOM   2654 HH21 ARG   225      58.670  33.880  36.870  1.00  0.00            
ATOM   2655 HH22 ARG   225      60.300  33.660  36.330  1.00  0.00            
ATOM   2656  C   ARG   225      55.150  39.330  37.170  1.00  0.00            
ATOM   2657  O   ARG   225      55.360  39.490  35.970  1.00  0.00            
ATOM   2658  N   THR   226      53.920  39.060  37.640  1.00  0.00            
ATOM   2659  HN  THR   226      53.830  39.020  38.630  1.00  0.00            
ATOM   2660  CA  THR   226      52.850  38.570  36.820  1.00  0.00            
ATOM   2661  HA  THR   226      53.300  38.050  35.990  1.00  0.00            
ATOM   2662  CB  THR   226      51.930  37.520  37.380  1.00  0.00            
ATOM   2663  HB  THR   226      51.000  37.320  36.800  1.00  0.00            
ATOM   2664  OG1 THR   226      51.590  37.900  38.700  1.00  0.00            
ATOM   2665  HG1 THR   226      52.260  37.490  39.260  1.00  0.00            
ATOM   2666  CG2 THR   226      52.680  36.180  37.490  1.00  0.00            
ATOM   2667 HG21 THR   226      52.040  35.390  37.950  1.00  0.00            
ATOM   2668 HG22 THR   226      53.580  36.190  38.150  1.00  0.00            
ATOM   2669 HG23 THR   226      53.030  35.870  36.490  1.00  0.00            
ATOM   2670  C   THR   226      51.930  39.630  36.320  1.00  0.00            
ATOM   2671  O   THR   226      51.670  39.720  35.120  1.00  0.00            
ATOM   2672  N   ALA   227      51.420  40.590  37.110  1.00  0.00            
ATOM   2673  HN  ALA   227      51.700  40.600  38.070  1.00  0.00            
ATOM   2674  CA  ALA   227      50.610  41.730  36.810  1.00  0.00            
ATOM   2675  HA  ALA   227      49.780  41.410  36.200  1.00  0.00            
ATOM   2676  CB  ALA   227      50.060  42.390  38.090  1.00  0.00            
ATOM   2677  HB1 ALA   227      49.210  43.030  37.780  1.00  0.00            
ATOM   2678  HB2 ALA   227      50.940  42.890  38.540  1.00  0.00            
ATOM   2679  HB3 ALA   227      49.620  41.680  38.820  1.00  0.00            
ATOM   2680  C   ALA   227      51.320  42.770  36.020  1.00  0.00            
ATOM   2681  O   ALA   227      50.640  43.510  35.310  1.00  0.00            
ATOM   2682  N   LEU   228      52.650  42.880  36.200  1.00  0.00            
ATOM   2683  HN  LEU   228      53.190  42.330  36.830  1.00  0.00            
ATOM   2684  CA  LEU   228      53.280  44.020  35.600  1.00  0.00            
ATOM   2685  HA  LEU   228      52.600  44.850  35.440  1.00  0.00            
ATOM   2686  CB  LEU   228      54.340  44.630  36.540  1.00  0.00            
ATOM   2687  HB1 LEU   228      54.680  45.650  36.230  1.00  0.00            
ATOM   2688  HB2 LEU   228      55.240  44.030  36.780  1.00  0.00            
ATOM   2689  CG  LEU   228      53.760  45.030  37.910  1.00  0.00            
ATOM   2690  HG  LEU   228      53.330  44.110  38.360  1.00  0.00            
ATOM   2691  CD1 LEU   228      54.830  45.630  38.830  1.00  0.00            
ATOM   2692 HD11 LEU   228      55.770  45.060  38.970  1.00  0.00            
ATOM   2693 HD12 LEU   228      54.470  45.850  39.860  1.00  0.00            
ATOM   2694 HD13 LEU   228      55.210  46.530  38.310  1.00  0.00            
ATOM   2695  CD2 LEU   228      52.620  46.050  37.750  1.00  0.00            
ATOM   2696 HD21 LEU   228      53.050  46.970  37.290  1.00  0.00            
ATOM   2697 HD22 LEU   228      52.170  46.290  38.730  1.00  0.00            
ATOM   2698 HD23 LEU   228      51.730  45.670  37.200  1.00  0.00            
ATOM   2699  C   LEU   228      53.900  43.630  34.310  1.00  0.00            
ATOM   2700  O   LEU   228      54.610  42.630  34.220  1.00  0.00            
ATOM   2701  N   ARG   229      53.590  44.250  33.150  1.00  0.00            
ATOM   2702  HN  ARG   229      53.170  45.150  33.050  1.00  0.00            
ATOM   2703  CA  ARG   229      54.070  43.830  31.870  1.00  0.00            
ATOM   2704  HA  ARG   229      54.530  42.850  31.960  1.00  0.00            
ATOM   2705  CB  ARG   229      52.950  43.840  30.820  1.00  0.00            
ATOM   2706  HB1 ARG   229      53.240  43.400  29.850  1.00  0.00            
ATOM   2707  HB2 ARG   229      52.630  44.880  30.560  1.00  0.00            
ATOM   2708  CG  ARG   229      51.660  43.110  31.220  1.00  0.00            
ATOM   2709  HG1 ARG   229      51.050  42.900  30.310  1.00  0.00            
ATOM   2710  HG2 ARG   229      51.060  43.830  31.810  1.00  0.00            
ATOM   2711  CD  ARG   229      51.890  41.760  31.890  1.00  0.00            
ATOM   2712  HD1 ARG   229      50.970  41.310  32.320  1.00  0.00            
ATOM   2713  HD2 ARG   229      52.470  41.790  32.850  1.00  0.00            
ATOM   2714  NE  ARG   229      52.600  40.730  31.080  1.00  0.00            
ATOM   2715  HE  ARG   229      52.460  40.780  30.090  1.00  0.00            
ATOM   2716  CZ  ARG   229      53.090  39.510  31.450  1.00  0.00            
ATOM   2717  NH1 ARG   229      53.120  39.070  32.740  1.00  0.00            
ATOM   2718 HH11 ARG   229      52.620  39.600  33.420  1.00  0.00            
ATOM   2719 HH12 ARG   229      53.320  38.120  32.970  1.00  0.00            
ATOM   2720  NH2 ARG   229      53.560  38.650  30.490  1.00  0.00            
ATOM   2721 HH21 ARG   229      54.180  37.910  30.780  1.00  0.00            
ATOM   2722 HH22 ARG   229      53.380  38.950  29.560  1.00  0.00            
ATOM   2723  C   ARG   229      55.090  44.820  31.440  1.00  0.00            
ATOM   2724  O   ARG   229      55.000  46.040  31.550  1.00  0.00            
ATOM   2725  N   GLU   230      56.280  44.320  31.040  1.00  0.00            
ATOM   2726  HN  GLU   230      56.230  43.320  31.020  1.00  0.00            
ATOM   2727  CA  GLU   230      57.500  44.970  30.680  1.00  0.00            
ATOM   2728  HA  GLU   230      57.820  45.600  31.500  1.00  0.00            
ATOM   2729  CB  GLU   230      58.620  43.920  30.580  1.00  0.00            
ATOM   2730  HB1 GLU   230      58.150  43.230  29.840  1.00  0.00            
ATOM   2731  HB2 GLU   230      58.710  43.460  31.580  1.00  0.00            
ATOM   2732  CG  GLU   230      59.960  44.460  30.100  1.00  0.00            
ATOM   2733  HG1 GLU   230      59.820  44.990  29.130  1.00  0.00            
ATOM   2734  HG2 GLU   230      60.500  43.530  29.830  1.00  0.00            
ATOM   2735  CD  GLU   230      60.740  45.340  31.070  1.00  0.00            
ATOM   2736  OE1 GLU   230      61.880  44.950  31.460  1.00  0.00            
ATOM   2737  OE2 GLU   230      60.210  46.430  31.420  1.00  0.00            
ATOM   2738  C   GLU   230      57.400  45.870  29.490  1.00  0.00            
ATOM   2739  O   GLU   230      56.680  45.730  28.510  1.00  0.00            
ATOM   2740  N   THR   231      58.120  47.000  29.620  1.00  0.00            
ATOM   2741  HN  THR   231      58.850  47.030  30.300  1.00  0.00            
ATOM   2742  CA  THR   231      57.900  48.190  28.850  1.00  0.00            
ATOM   2743  HA  THR   231      56.880  48.200  28.480  1.00  0.00            
ATOM   2744  CB  THR   231      57.950  49.440  29.670  1.00  0.00            
ATOM   2745  HB  THR   231      58.940  49.930  29.730  1.00  0.00            
ATOM   2746  OG1 THR   231      57.580  49.180  31.010  1.00  0.00            
ATOM   2747  HG1 THR   231      56.640  48.980  31.000  1.00  0.00            
ATOM   2748  CG2 THR   231      57.010  50.500  29.070  1.00  0.00            
ATOM   2749 HG21 THR   231      55.980  50.110  28.940  1.00  0.00            
ATOM   2750 HG22 THR   231      57.380  50.740  28.050  1.00  0.00            
ATOM   2751 HG23 THR   231      57.050  51.370  29.760  1.00  0.00            
ATOM   2752  C   THR   231      58.790  48.320  27.660  1.00  0.00            
ATOM   2753  O   THR   231      58.690  49.260  26.870  1.00  0.00            
ATOM   2754  N   ASN   232      59.730  47.380  27.470  1.00  0.00            
ATOM   2755  HN  ASN   232      59.700  46.530  27.990  1.00  0.00            
ATOM   2756  CA  ASN   232      60.680  47.200  26.420  1.00  0.00            
ATOM   2757  HA  ASN   232      61.400  46.490  26.780  1.00  0.00            
ATOM   2758  CB  ASN   232      59.970  46.660  25.170  1.00  0.00            
ATOM   2759  HB1 ASN   232      60.680  46.580  24.320  1.00  0.00            
ATOM   2760  HB2 ASN   232      59.140  47.380  24.980  1.00  0.00            
ATOM   2761  CG  ASN   232      59.450  45.250  25.420  1.00  0.00            
ATOM   2762  OD1 ASN   232      59.720  44.650  26.460  1.00  0.00            
ATOM   2763  ND2 ASN   232      58.600  44.730  24.500  1.00  0.00            
ATOM   2764 HD21 ASN   232      58.530  45.150  23.590  1.00  0.00            
ATOM   2765 HD22 ASN   232      58.190  43.850  24.730  1.00  0.00            
ATOM   2766  C   ASN   232      61.520  48.410  26.150  1.00  0.00            
ATOM   2767  O   ASN   232      61.960  48.570  25.010  1.00  0.00            
ATOM   2768  N   LYS   233      61.830  49.250  27.150  1.00  0.00            
ATOM   2769  HN  LYS   233      61.370  49.090  28.020  1.00  0.00            
ATOM   2770  CA  LYS   233      62.460  50.530  27.070  1.00  0.00            
ATOM   2771  HA  LYS   233      62.120  51.070  26.190  1.00  0.00            
ATOM   2772  CB  LYS   233      62.160  51.460  28.260  1.00  0.00            
ATOM   2773  HB1 LYS   233      62.870  52.310  28.270  1.00  0.00            
ATOM   2774  HB2 LYS   233      62.450  50.850  29.150  1.00  0.00            
ATOM   2775  CG  LYS   233      60.730  51.980  28.290  1.00  0.00            
ATOM   2776  HG1 LYS   233      60.390  52.330  29.290  1.00  0.00            
ATOM   2777  HG2 LYS   233      60.110  51.090  28.050  1.00  0.00            
ATOM   2778  CD  LYS   233      60.510  53.060  27.220  1.00  0.00            
ATOM   2779  HD1 LYS   233      60.890  52.760  26.220  1.00  0.00            
ATOM   2780  HD2 LYS   233      61.190  53.880  27.540  1.00  0.00            
ATOM   2781  CE  LYS   233      59.070  53.570  27.140  1.00  0.00            
ATOM   2782  HE1 LYS   233      58.560  53.740  28.110  1.00  0.00            
ATOM   2783  HE2 LYS   233      58.350  52.860  26.660  1.00  0.00            
ATOM   2784  NZ  LYS   233      58.960  54.770  26.280  1.00  0.00            
ATOM   2785  HZ1 LYS   233      59.790  54.950  25.690  1.00  0.00            
ATOM   2786  HZ2 LYS   233      58.940  55.630  26.860  1.00  0.00            
ATOM   2787  HZ3 LYS   233      58.080  54.790  25.730  1.00  0.00            
ATOM   2788  C   LYS   233      63.940  50.520  26.910  1.00  0.00            
ATOM   2789  O   LYS   233      64.540  49.520  27.290  1.00  0.00            
ATOM   2790  N   GLU   234      64.520  51.630  26.420  1.00  0.00            
ATOM   2791  HN  GLU   234      64.040  52.430  26.060  1.00  0.00            
ATOM   2792  CA  GLU   234      65.930  51.690  26.200  1.00  0.00            
ATOM   2793  HA  GLU   234      66.310  50.770  25.780  1.00  0.00            
ATOM   2794  CB  GLU   234      66.410  52.790  25.230  1.00  0.00            
ATOM   2795  HB1 GLU   234      67.490  52.670  25.040  1.00  0.00            
ATOM   2796  HB2 GLU   234      66.190  53.780  25.690  1.00  0.00            
ATOM   2797  CG  GLU   234      65.830  52.620  23.820  1.00  0.00            
ATOM   2798  HG1 GLU   234      65.800  51.530  23.650  1.00  0.00            
ATOM   2799  HG2 GLU   234      66.490  53.140  23.090  1.00  0.00            
ATOM   2800  CD  GLU   234      64.400  53.130  23.690  1.00  0.00            
ATOM   2801  OE1 GLU   234      63.890  53.830  24.610  1.00  0.00            
ATOM   2802  OE2 GLU   234      63.710  52.850  22.670  1.00  0.00            
ATOM   2803  C   GLU   234      66.660  51.720  27.500  1.00  0.00            
ATOM   2804  O   GLU   234      66.170  52.210  28.510  1.00  0.00            
ATOM   2805  N   ARG   235      67.880  51.140  27.510  1.00  0.00            
ATOM   2806  HN  ARG   235      68.300  50.620  26.770  1.00  0.00            
ATOM   2807  CA  ARG   235      68.690  51.140  28.690  1.00  0.00            
ATOM   2808  HA  ARG   235      68.150  51.540  29.530  1.00  0.00            
ATOM   2809  CB  ARG   235      69.260  49.740  28.970  1.00  0.00            
ATOM   2810  HB1 ARG   235      69.840  49.830  29.910  1.00  0.00            
ATOM   2811  HB2 ARG   235      70.020  49.540  28.170  1.00  0.00            
ATOM   2812  CG  ARG   235      68.280  48.570  29.010  1.00  0.00            
ATOM   2813  HG1 ARG   235      68.800  47.600  29.150  1.00  0.00            
ATOM   2814  HG2 ARG   235      67.730  48.490  28.050  1.00  0.00            
ATOM   2815  CD  ARG   235      67.130  48.780  30.000  1.00  0.00            
ATOM   2816  HD1 ARG   235      66.450  49.590  29.670  1.00  0.00            
ATOM   2817  HD2 ARG   235      67.610  48.990  30.980  1.00  0.00            
ATOM   2818  NE  ARG   235      66.430  47.470  30.150  1.00  0.00            
ATOM   2819  HE  ARG   235      66.930  46.620  30.020  1.00  0.00            
ATOM   2820  CZ  ARG   235      65.080  47.250  30.220  1.00  0.00            
ATOM   2821  NH1 ARG   235      64.180  48.280  30.240  1.00  0.00            
ATOM   2822 HH11 ARG   235      64.500  49.230  30.240  1.00  0.00            
ATOM   2823 HH12 ARG   235      63.190  48.180  30.230  1.00  0.00            
ATOM   2824  NH2 ARG   235      64.600  45.980  30.380  1.00  0.00            
ATOM   2825 HH21 ARG   235      65.160  45.160  30.500  1.00  0.00            
ATOM   2826 HH22 ARG   235      63.610  45.930  30.480  1.00  0.00            
ATOM   2827  C   ARG   235      69.810  52.110  28.600  1.00  0.00            
ATOM   2828  O   ARG   235      70.450  52.250  27.560  1.00  0.00            
ATOM   2829  N   MET   236      70.020  52.930  29.650  1.00  0.00            
ATOM   2830  HN  MET   236      69.540  52.730  30.500  1.00  0.00            
ATOM   2831  CA  MET   236      71.140  53.800  29.830  1.00  0.00            
ATOM   2832  HA  MET   236      71.280  54.290  28.880  1.00  0.00            
ATOM   2833  CB  MET   236      70.830  54.950  30.800  1.00  0.00            
ATOM   2834  HB1 MET   236      70.060  55.510  30.230  1.00  0.00            
ATOM   2835  HB2 MET   236      71.680  55.660  30.880  1.00  0.00            
ATOM   2836  CG  MET   236      70.200  54.540  32.130  1.00  0.00            
ATOM   2837  HG1 MET   236      70.880  53.740  32.500  1.00  0.00            
ATOM   2838  HG2 MET   236      69.220  54.080  31.880  1.00  0.00            
ATOM   2839  SD  MET   236      70.030  55.840  33.380  1.00  0.00            
ATOM   2840  CE  MET   236      71.700  56.540  33.520  1.00  0.00            
ATOM   2841  HE1 MET   236      71.810  57.430  32.870  1.00  0.00            
ATOM   2842  HE2 MET   236      72.440  55.780  33.200  1.00  0.00            
ATOM   2843  HE3 MET   236      71.970  56.810  34.560  1.00  0.00            
ATOM   2844  C   MET   236      72.400  53.090  30.190  1.00  0.00            
ATOM   2845  O   MET   236      72.350  52.100  30.920  1.00  0.00            
ATOM   2846  N   LYS   237      73.570  53.590  29.750  1.00  0.00            
ATOM   2847  HN  LYS   237      73.640  54.400  29.170  1.00  0.00            
ATOM   2848  CA  LYS   237      74.760  53.350  30.490  1.00  0.00            
ATOM   2849  HA  LYS   237      74.620  52.400  30.990  1.00  0.00            
ATOM   2850  CB  LYS   237      75.980  53.150  29.580  1.00  0.00            
ATOM   2851  HB1 LYS   237      75.740  52.210  29.030  1.00  0.00            
ATOM   2852  HB2 LYS   237      76.860  52.930  30.230  1.00  0.00            
ATOM   2853  CG  LYS   237      76.230  54.260  28.560  1.00  0.00            
ATOM   2854  HG1 LYS   237      75.310  54.880  28.470  1.00  0.00            
ATOM   2855  HG2 LYS   237      76.610  53.770  27.640  1.00  0.00            
ATOM   2856  CD  LYS   237      77.360  55.220  28.960  1.00  0.00            
ATOM   2857  HD1 LYS   237      77.170  55.530  30.000  1.00  0.00            
ATOM   2858  HD2 LYS   237      77.310  56.040  28.210  1.00  0.00            
ATOM   2859  CE  LYS   237      78.720  54.530  28.770  1.00  0.00            
ATOM   2860  HE1 LYS   237      78.800  54.150  27.740  1.00  0.00            
ATOM   2861  HE2 LYS   237      78.850  53.680  29.480  1.00  0.00            
ATOM   2862  NZ  LYS   237      79.940  55.360  28.940  1.00  0.00            
ATOM   2863  HZ1 LYS   237      80.840  54.970  28.590  1.00  0.00            
ATOM   2864  HZ2 LYS   237      79.970  55.530  29.960  1.00  0.00            
ATOM   2865  HZ3 LYS   237      79.780  56.300  28.520  1.00  0.00            
ATOM   2866  C   LYS   237      74.930  54.340  31.590  1.00  0.00            
ATOM   2867  O   LYS   237      74.650  55.540  31.520  1.00  0.00            
ATOM   2868  N   LEU   238      75.290  53.760  32.750  1.00  0.00            
ATOM   2869  HN  LEU   238      75.260  52.770  32.800  1.00  0.00            
ATOM   2870  CA  LEU   238      75.560  54.430  33.980  1.00  0.00            
ATOM   2871  HA  LEU   238      75.240  55.450  33.860  1.00  0.00            
ATOM   2872  CB  LEU   238      74.600  53.840  35.030  1.00  0.00            
ATOM   2873  HB1 LEU   238      74.770  52.740  35.090  1.00  0.00            
ATOM   2874  HB2 LEU   238      73.570  54.010  34.660  1.00  0.00            
ATOM   2875  CG  LEU   238      74.630  54.450  36.440  1.00  0.00            
ATOM   2876  HG  LEU   238      75.690  54.400  36.750  1.00  0.00            
ATOM   2877  CD1 LEU   238      74.250  55.940  36.460  1.00  0.00            
ATOM   2878 HD11 LEU   238      73.460  56.190  35.720  1.00  0.00            
ATOM   2879 HD12 LEU   238      75.180  56.530  36.280  1.00  0.00            
ATOM   2880 HD13 LEU   238      73.840  56.220  37.460  1.00  0.00            
ATOM   2881  CD2 LEU   238      73.890  53.600  37.490  1.00  0.00            
ATOM   2882 HD21 LEU   238      73.930  54.150  38.460  1.00  0.00            
ATOM   2883 HD22 LEU   238      74.360  52.600  37.580  1.00  0.00            
ATOM   2884 HD23 LEU   238      72.840  53.380  37.190  1.00  0.00            
ATOM   2885  C   LEU   238      77.000  54.420  34.380  1.00  0.00            
ATOM   2886  O   LEU   238      77.580  53.370  34.620  1.00  0.00            
ATOM   2887  N   ASP   239      77.710  55.560  34.290  1.00  0.00            
ATOM   2888  HN  ASP   239      77.280  56.400  33.970  1.00  0.00            
ATOM   2889  CA  ASP   239      79.120  55.630  34.530  1.00  0.00            
ATOM   2890  HA  ASP   239      79.460  54.760  33.980  1.00  0.00            
ATOM   2891  CB  ASP   239      79.880  56.790  33.870  1.00  0.00            
ATOM   2892  HB1 ASP   239      80.970  56.770  34.060  1.00  0.00            
ATOM   2893  HB2 ASP   239      79.560  57.810  34.190  1.00  0.00            
ATOM   2894  CG  ASP   239      79.680  56.690  32.370  1.00  0.00            
ATOM   2895  OD1 ASP   239      79.850  57.740  31.690  1.00  0.00            
ATOM   2896  OD2 ASP   239      79.690  55.540  31.840  1.00  0.00            
ATOM   2897  C   ASP   239      79.600  55.450  35.930  1.00  0.00            
ATOM   2898  O   ASP   239      79.090  56.090  36.850  1.00  0.00            
ATOM   2899  N   ALA   240      80.500  54.500  36.240  1.00  0.00            
ATOM   2900  HN  ALA   240      80.980  53.990  35.540  1.00  0.00            
ATOM   2901  CA  ALA   240      80.810  54.110  37.580  1.00  0.00            
ATOM   2902  HA  ALA   240      79.950  53.620  38.020  1.00  0.00            
ATOM   2903  CB  ALA   240      81.860  52.990  37.430  1.00  0.00            
ATOM   2904  HB1 ALA   240      82.650  53.330  36.720  1.00  0.00            
ATOM   2905  HB2 ALA   240      81.340  52.170  36.900  1.00  0.00            
ATOM   2906  HB3 ALA   240      82.160  52.640  38.440  1.00  0.00            
ATOM   2907  C   ALA   240      81.430  55.080  38.520  1.00  0.00            
ATOM   2908  O   ALA   240      80.990  55.140  39.660  1.00  0.00            
ATOM   2909  N   THR   241      82.420  55.890  38.080  1.00  0.00            
ATOM   2910  HN  THR   241      82.790  55.870  37.150  1.00  0.00            
ATOM   2911  CA  THR   241      82.940  56.910  38.930  1.00  0.00            
ATOM   2912  HA  THR   241      83.290  56.470  39.850  1.00  0.00            
ATOM   2913  CB  THR   241      84.200  57.510  38.370  1.00  0.00            
ATOM   2914  HB  THR   241      84.640  58.280  39.030  1.00  0.00            
ATOM   2915  OG1 THR   241      83.970  58.050  37.070  1.00  0.00            
ATOM   2916  HG1 THR   241      83.640  58.920  37.290  1.00  0.00            
ATOM   2917  CG2 THR   241      85.240  56.390  38.180  1.00  0.00            
ATOM   2918 HG21 THR   241      84.920  55.570  37.500  1.00  0.00            
ATOM   2919 HG22 THR   241      85.440  55.880  39.150  1.00  0.00            
ATOM   2920 HG23 THR   241      86.180  56.840  37.790  1.00  0.00            
ATOM   2921  C   THR   241      81.960  57.970  39.290  1.00  0.00            
ATOM   2922  O   THR   241      81.790  58.370  40.440  1.00  0.00            
ATOM   2923  N   GLY   242      81.210  58.420  38.260  1.00  0.00            
ATOM   2924  HN  GLY   242      81.360  58.160  37.310  1.00  0.00            
ATOM   2925  CA  GLY   242      80.110  59.320  38.330  1.00  0.00            
ATOM   2926  HA1 GLY   242      79.760  59.390  37.310  1.00  0.00            
ATOM   2927  HA2 GLY   242      80.440  60.270  38.730  1.00  0.00            
ATOM   2928  C   GLY   242      78.980  58.850  39.190  1.00  0.00            
ATOM   2929  O   GLY   242      78.540  59.670  40.000  1.00  0.00            
ATOM   2930  N   ALA   243      78.600  57.560  39.140  1.00  0.00            
ATOM   2931  HN  ALA   243      78.960  57.050  38.360  1.00  0.00            
ATOM   2932  CA  ALA   243      77.560  57.030  39.970  1.00  0.00            
ATOM   2933  HA  ALA   243      76.710  57.700  40.020  1.00  0.00            
ATOM   2934  CB  ALA   243      77.210  55.600  39.540  1.00  0.00            
ATOM   2935  HB1 ALA   243      78.130  54.990  39.460  1.00  0.00            
ATOM   2936  HB2 ALA   243      76.800  55.550  38.500  1.00  0.00            
ATOM   2937  HB3 ALA   243      76.590  55.050  40.280  1.00  0.00            
ATOM   2938  C   ALA   243      78.020  57.000  41.390  1.00  0.00            
ATOM   2939  O   ALA   243      77.230  57.300  42.290  1.00  0.00            
ATOM   2940  N   ILE   244      79.260  56.620  41.720  1.00  0.00            
ATOM   2941  HN  ILE   244      79.900  56.300  41.020  1.00  0.00            
ATOM   2942  CA  ILE   244      79.770  56.510  43.050  1.00  0.00            
ATOM   2943  HA  ILE   244      78.990  55.980  43.570  1.00  0.00            
ATOM   2944  CB  ILE   244      81.050  55.730  43.160  1.00  0.00            
ATOM   2945  HB  ILE   244      81.730  56.240  42.450  1.00  0.00            
ATOM   2946  CG2 ILE   244      81.630  55.840  44.580  1.00  0.00            
ATOM   2947 HG21 ILE   244      81.870  56.910  44.770  1.00  0.00            
ATOM   2948 HG22 ILE   244      82.610  55.380  44.810  1.00  0.00            
ATOM   2949 HG23 ILE   244      80.910  55.620  45.400  1.00  0.00            
ATOM   2950  CG1 ILE   244      80.960  54.220  42.840  1.00  0.00            
ATOM   2951 HG11 ILE   244      80.240  54.100  42.000  1.00  0.00            
ATOM   2952 HG12 ILE   244      80.590  53.640  43.710  1.00  0.00            
ATOM   2953  CD  ILE   244      82.280  53.600  42.380  1.00  0.00            
ATOM   2954  HD1 ILE   244      83.130  53.690  43.100  1.00  0.00            
ATOM   2955  HD2 ILE   244      82.640  54.110  41.460  1.00  0.00            
ATOM   2956  HD3 ILE   244      82.180  52.560  42.000  1.00  0.00            
ATOM   2957  C   ILE   244      79.900  57.860  43.660  1.00  0.00            
ATOM   2958  O   ILE   244      79.470  58.000  44.810  1.00  0.00            
ATOM   2959  N   LEU   245      80.360  58.940  43.010  1.00  0.00            
ATOM   2960  HN  LEU   245      80.810  58.850  42.130  1.00  0.00            
ATOM   2961  CA  LEU   245      80.250  60.310  43.410  1.00  0.00            
ATOM   2962  HA  LEU   245      80.830  60.380  44.320  1.00  0.00            
ATOM   2963  CB  LEU   245      81.000  61.340  42.550  1.00  0.00            
ATOM   2964  HB1 LEU   245      80.840  62.420  42.760  1.00  0.00            
ATOM   2965  HB2 LEU   245      80.530  61.170  41.560  1.00  0.00            
ATOM   2966  CG  LEU   245      82.520  61.120  42.420  1.00  0.00            
ATOM   2967  HG  LEU   245      82.720  60.030  42.420  1.00  0.00            
ATOM   2968  CD1 LEU   245      83.000  61.620  41.050  1.00  0.00            
ATOM   2969 HD11 LEU   245      82.410  61.150  40.230  1.00  0.00            
ATOM   2970 HD12 LEU   245      84.070  61.400  40.830  1.00  0.00            
ATOM   2971 HD13 LEU   245      82.960  62.730  40.960  1.00  0.00            
ATOM   2972  CD2 LEU   245      83.410  61.620  43.580  1.00  0.00            
ATOM   2973 HD21 LEU   245      84.460  61.350  43.340  1.00  0.00            
ATOM   2974 HD22 LEU   245      83.150  61.140  44.550  1.00  0.00            
ATOM   2975 HD23 LEU   245      83.350  62.710  43.770  1.00  0.00            
ATOM   2976  C   LEU   245      78.900  60.830  43.770  1.00  0.00            
ATOM   2977  O   LEU   245      78.660  61.290  44.880  1.00  0.00            
ATOM   2978  N   ALA   246      77.880  60.770  42.890  1.00  0.00            
ATOM   2979  HN  ALA   246      77.960  60.410  41.960  1.00  0.00            
ATOM   2980  CA  ALA   246      76.570  61.160  43.270  1.00  0.00            
ATOM   2981  HA  ALA   246      76.700  62.210  43.510  1.00  0.00            
ATOM   2982  CB  ALA   246      75.650  61.060  42.040  1.00  0.00            
ATOM   2983  HB1 ALA   246      76.150  61.410  41.110  1.00  0.00            
ATOM   2984  HB2 ALA   246      74.790  61.750  42.150  1.00  0.00            
ATOM   2985  HB3 ALA   246      75.210  60.080  41.770  1.00  0.00            
ATOM   2986  C   ALA   246      75.950  60.420  44.410  1.00  0.00            
ATOM   2987  O   ALA   246      75.120  60.960  45.140  1.00  0.00            
ATOM   2988  N   THR   247      76.300  59.140  44.590  1.00  0.00            
ATOM   2989  HN  THR   247      76.960  58.720  43.970  1.00  0.00            
ATOM   2990  CA  THR   247      75.930  58.310  45.690  1.00  0.00            
ATOM   2991  HA  THR   247      74.890  58.430  45.970  1.00  0.00            
ATOM   2992  CB  THR   247      76.170  56.850  45.420  1.00  0.00            
ATOM   2993  HB  THR   247      77.240  56.650  45.190  1.00  0.00            
ATOM   2994  OG1 THR   247      75.420  56.420  44.290  1.00  0.00            
ATOM   2995  HG1 THR   247      75.940  56.500  43.490  1.00  0.00            
ATOM   2996  CG2 THR   247      75.680  56.030  46.620  1.00  0.00            
ATOM   2997 HG21 THR   247      74.780  56.380  47.170  1.00  0.00            
ATOM   2998 HG22 THR   247      76.480  56.100  47.380  1.00  0.00            
ATOM   2999 HG23 THR   247      75.670  54.960  46.320  1.00  0.00            
ATOM   3000  C   THR   247      76.600  58.730  46.960  1.00  0.00            
ATOM   3001  O   THR   247      75.890  58.840  47.960  1.00  0.00            
ATOM   3002  N   LEU   248      77.920  58.980  46.960  1.00  0.00            
ATOM   3003  HN  LEU   248      78.400  58.780  46.110  1.00  0.00            
ATOM   3004  CA  LEU   248      78.790  59.330  48.040  1.00  0.00            
ATOM   3005  HA  LEU   248      78.700  58.530  48.760  1.00  0.00            
ATOM   3006  CB  LEU   248      80.220  59.460  47.500  1.00  0.00            
ATOM   3007  HB1 LEU   248      80.160  60.230  46.690  1.00  0.00            
ATOM   3008  HB2 LEU   248      80.460  58.530  46.940  1.00  0.00            
ATOM   3009  CG  LEU   248      81.320  59.970  48.450  1.00  0.00            
ATOM   3010  HG  LEU   248      81.010  60.960  48.840  1.00  0.00            
ATOM   3011  CD1 LEU   248      81.360  58.950  49.600  1.00  0.00            
ATOM   3012 HD11 LEU   248      81.570  57.960  49.150  1.00  0.00            
ATOM   3013 HD12 LEU   248      80.380  58.880  50.120  1.00  0.00            
ATOM   3014 HD13 LEU   248      82.120  59.190  50.370  1.00  0.00            
ATOM   3015  CD2 LEU   248      82.620  59.970  47.630  1.00  0.00            
ATOM   3016 HD21 LEU   248      82.460  60.620  46.750  1.00  0.00            
ATOM   3017 HD22 LEU   248      82.890  58.970  47.240  1.00  0.00            
ATOM   3018 HD23 LEU   248      83.410  60.430  48.260  1.00  0.00            
ATOM   3019  C   LEU   248      78.360  60.620  48.650  1.00  0.00            
ATOM   3020  O   LEU   248      78.210  60.700  49.860  1.00  0.00            
ATOM   3021  N   ALA   249      77.980  61.620  47.840  1.00  0.00            
ATOM   3022  HN  ALA   249      78.080  61.530  46.850  1.00  0.00            
ATOM   3023  CA  ALA   249      77.530  62.920  48.240  1.00  0.00            
ATOM   3024  HA  ALA   249      78.360  63.390  48.750  1.00  0.00            
ATOM   3025  CB  ALA   249      77.160  63.720  46.980  1.00  0.00            
ATOM   3026  HB1 ALA   249      76.680  64.710  47.190  1.00  0.00            
ATOM   3027  HB2 ALA   249      76.340  63.200  46.440  1.00  0.00            
ATOM   3028  HB3 ALA   249      77.940  63.840  46.200  1.00  0.00            
ATOM   3029  C   ALA   249      76.280  62.900  49.060  1.00  0.00            
ATOM   3030  O   ALA   249      76.230  63.560  50.090  1.00  0.00            
ATOM   3031  N   CYS   250      75.230  62.150  48.660  1.00  0.00            
ATOM   3032  HN  CYS   250      75.420  61.580  47.860  1.00  0.00            
ATOM   3033  CA  CYS   250      74.040  61.860  49.380  1.00  0.00            
ATOM   3034  HA  CYS   250      73.690  62.830  49.700  1.00  0.00            
ATOM   3035  CB  CYS   250      73.050  61.280  48.360  1.00  0.00            
ATOM   3036  HB1 CYS   250      72.070  61.150  48.880  1.00  0.00            
ATOM   3037  HB2 CYS   250      73.370  60.280  48.000  1.00  0.00            
ATOM   3038  SG  CYS   250      72.600  62.280  46.900  1.00  0.00            
ATOM   3039  HG1 CYS   250      73.420  61.620  46.090  1.00  0.00            
ATOM   3040  C   CYS   250      74.260  61.010  50.590  1.00  0.00            
ATOM   3041  O   CYS   250      73.770  61.310  51.680  1.00  0.00            
ATOM   3042  N   THR   251      75.040  59.920  50.430  1.00  0.00            
ATOM   3043  HN  THR   251      75.300  59.560  49.540  1.00  0.00            
ATOM   3044  CA  THR   251      75.440  59.150  51.570  1.00  0.00            
ATOM   3045  HA  THR   251      74.540  58.700  51.980  1.00  0.00            
ATOM   3046  CB  THR   251      76.220  57.980  51.070  1.00  0.00            
ATOM   3047  HB  THR   251      77.210  58.300  50.670  1.00  0.00            
ATOM   3048  OG1 THR   251      75.530  57.290  50.040  1.00  0.00            
ATOM   3049  HG1 THR   251      75.790  57.780  49.260  1.00  0.00            
ATOM   3050  CG2 THR   251      76.590  57.000  52.200  1.00  0.00            
ATOM   3051 HG21 THR   251      77.310  57.310  52.980  1.00  0.00            
ATOM   3052 HG22 THR   251      77.050  56.100  51.740  1.00  0.00            
ATOM   3053 HG23 THR   251      75.770  56.680  52.870  1.00  0.00            
ATOM   3054  C   THR   251      76.150  59.880  52.660  1.00  0.00            
ATOM   3055  O   THR   251      75.800  59.670  53.820  1.00  0.00            
ATOM   3056  N   ALA   252      77.070  60.820  52.380  1.00  0.00            
ATOM   3057  HN  ALA   252      77.330  60.970  51.430  1.00  0.00            
ATOM   3058  CA  ALA   252      77.580  61.660  53.410  1.00  0.00            
ATOM   3059  HA  ALA   252      77.920  61.100  54.260  1.00  0.00            
ATOM   3060  CB  ALA   252      78.880  62.320  52.930  1.00  0.00            
ATOM   3061  HB1 ALA   252      79.680  61.580  52.680  1.00  0.00            
ATOM   3062  HB2 ALA   252      79.260  62.980  53.740  1.00  0.00            
ATOM   3063  HB3 ALA   252      78.750  62.900  51.990  1.00  0.00            
ATOM   3064  C   ALA   252      76.690  62.760  53.880  1.00  0.00            
ATOM   3065  O   ALA   252      76.590  62.980  55.090  1.00  0.00            
ATOM   3066  N   ALA   253      75.960  63.470  53.000  1.00  0.00            
ATOM   3067  HN  ALA   253      76.000  63.380  52.010  1.00  0.00            
ATOM   3068  CA  ALA   253      74.990  64.420  53.440  1.00  0.00            
ATOM   3069  HA  ALA   253      75.530  65.210  53.950  1.00  0.00            
ATOM   3070  CB  ALA   253      74.200  65.030  52.280  1.00  0.00            
ATOM   3071  HB1 ALA   253      73.400  65.740  52.600  1.00  0.00            
ATOM   3072  HB2 ALA   253      73.650  64.270  51.690  1.00  0.00            
ATOM   3073  HB3 ALA   253      74.920  65.580  51.640  1.00  0.00            
ATOM   3074  C   ALA   253      73.960  63.870  54.360  1.00  0.00            
ATOM   3075  O   ALA   253      73.740  64.420  55.440  1.00  0.00            
ATOM   3076  N   VAL   254      73.360  62.700  54.080  1.00  0.00            
ATOM   3077  HN  VAL   254      73.470  62.300  53.180  1.00  0.00            
ATOM   3078  CA  VAL   254      72.360  62.110  54.920  1.00  0.00            
ATOM   3079  HA  VAL   254      71.580  62.810  55.190  1.00  0.00            
ATOM   3080  CB  VAL   254      71.680  60.960  54.240  1.00  0.00            
ATOM   3081  HB  VAL   254      72.460  60.230  53.930  1.00  0.00            
ATOM   3082  CG1 VAL   254      70.760  60.250  55.250  1.00  0.00            
ATOM   3083 HG11 VAL   254      71.330  59.760  56.070  1.00  0.00            
ATOM   3084 HG12 VAL   254      70.230  59.390  54.790  1.00  0.00            
ATOM   3085 HG13 VAL   254      69.980  60.960  55.630  1.00  0.00            
ATOM   3086  CG2 VAL   254      71.030  61.470  52.950  1.00  0.00            
ATOM   3087 HG21 VAL   254      71.740  62.080  52.350  1.00  0.00            
ATOM   3088 HG22 VAL   254      70.130  62.110  53.120  1.00  0.00            
ATOM   3089 HG23 VAL   254      70.700  60.580  52.370  1.00  0.00            
ATOM   3090  C   VAL   254      72.970  61.640  56.200  1.00  0.00            
ATOM   3091  O   VAL   254      72.330  61.880  57.230  1.00  0.00            
ATOM   3092  N   PHE   255      74.200  61.110  56.200  1.00  0.00            
ATOM   3093  HN  PHE   255      74.720  61.000  55.360  1.00  0.00            
ATOM   3094  CA  PHE   255      74.920  60.830  57.410  1.00  0.00            
ATOM   3095  HA  PHE   255      74.220  60.230  57.960  1.00  0.00            
ATOM   3096  CB  PHE   255      76.200  60.060  57.060  1.00  0.00            
ATOM   3097  HB1 PHE   255      76.950  60.820  56.750  1.00  0.00            
ATOM   3098  HB2 PHE   255      76.010  59.430  56.160  1.00  0.00            
ATOM   3099  CG  PHE   255      76.730  59.190  58.150  1.00  0.00            
ATOM   3100  CD1 PHE   255      76.670  57.830  57.900  1.00  0.00            
ATOM   3101  HD1 PHE   255      76.130  57.470  57.040  1.00  0.00            
ATOM   3102  CE1 PHE   255      77.280  56.890  58.700  1.00  0.00            
ATOM   3103  HE1 PHE   255      77.220  55.830  58.520  1.00  0.00            
ATOM   3104  CZ  PHE   255      77.950  57.340  59.810  1.00  0.00            
ATOM   3105  HZ  PHE   255      78.380  56.570  60.450  1.00  0.00            
ATOM   3106  CD2 PHE   255      77.410  59.600  59.270  1.00  0.00            
ATOM   3107  HD2 PHE   255      77.500  60.650  59.520  1.00  0.00            
ATOM   3108  CE2 PHE   255      77.880  58.670  60.160  1.00  0.00            
ATOM   3109  HE2 PHE   255      78.340  59.040  61.060  1.00  0.00            
ATOM   3110  C   PHE   255      75.250  62.060  58.190  1.00  0.00            
ATOM   3111  O   PHE   255      75.080  62.030  59.410  1.00  0.00            
ATOM   3112  N   ALA   256      75.700  63.140  57.540  1.00  0.00            
ATOM   3113  HN  ALA   256      75.800  63.120  56.540  1.00  0.00            
ATOM   3114  CA  ALA   256      76.180  64.360  58.120  1.00  0.00            
ATOM   3115  HA  ALA   256      77.010  64.160  58.780  1.00  0.00            
ATOM   3116  CB  ALA   256      76.810  65.380  57.170  1.00  0.00            
ATOM   3117  HB1 ALA   256      77.590  65.000  56.470  1.00  0.00            
ATOM   3118  HB2 ALA   256      77.330  66.160  57.780  1.00  0.00            
ATOM   3119  HB3 ALA   256      76.030  65.900  56.580  1.00  0.00            
ATOM   3120  C   ALA   256      75.200  65.050  59.010  1.00  0.00            
ATOM   3121  O   ALA   256      75.650  65.510  60.060  1.00  0.00            
ATOM   3122  N   PHE   257      73.940  65.110  58.550  1.00  0.00            
ATOM   3123  HN  PHE   257      73.720  64.760  57.640  1.00  0.00            
ATOM   3124  CA  PHE   257      72.900  65.680  59.350  1.00  0.00            
ATOM   3125  HA  PHE   257      73.400  66.450  59.930  1.00  0.00            
ATOM   3126  CB  PHE   257      71.840  66.380  58.470  1.00  0.00            
ATOM   3127  HB1 PHE   257      70.880  66.450  59.030  1.00  0.00            
ATOM   3128  HB2 PHE   257      71.640  65.710  57.620  1.00  0.00            
ATOM   3129  CG  PHE   257      72.180  67.730  57.930  1.00  0.00            
ATOM   3130  CD1 PHE   257      73.100  67.900  56.920  1.00  0.00            
ATOM   3131  HD1 PHE   257      73.500  67.050  56.390  1.00  0.00            
ATOM   3132  CE1 PHE   257      73.270  69.170  56.410  1.00  0.00            
ATOM   3133  HE1 PHE   257      73.920  69.380  55.580  1.00  0.00            
ATOM   3134  CZ  PHE   257      72.780  70.270  57.070  1.00  0.00            
ATOM   3135  HZ  PHE   257      73.080  71.240  56.690  1.00  0.00            
ATOM   3136  CD2 PHE   257      71.600  68.820  58.530  1.00  0.00            
ATOM   3137  HD2 PHE   257      70.940  68.680  59.380  1.00  0.00            
ATOM   3138  CE2 PHE   257      71.870  70.090  58.080  1.00  0.00            
ATOM   3139  HE2 PHE   257      71.520  70.970  58.620  1.00  0.00            
ATOM   3140  C   PHE   257      72.370  64.720  60.360  1.00  0.00            
ATOM   3141  O   PHE   257      71.990  65.100  61.470  1.00  0.00            
ATOM   3142  N   SER   258      72.370  63.420  60.040  1.00  0.00            
ATOM   3143  HN  SER   258      72.600  63.110  59.120  1.00  0.00            
ATOM   3144  CA  SER   258      71.910  62.400  60.940  1.00  0.00            
ATOM   3145  HA  SER   258      70.900  62.660  61.240  1.00  0.00            
ATOM   3146  CB  SER   258      71.940  61.010  60.280  1.00  0.00            
ATOM   3147  HB1 SER   258      71.860  60.160  60.980  1.00  0.00            
ATOM   3148  HB2 SER   258      72.930  60.940  59.770  1.00  0.00            
ATOM   3149  OG  SER   258      70.950  60.820  59.270  1.00  0.00            
ATOM   3150  HG1 SER   258      71.310  61.050  58.410  1.00  0.00            
ATOM   3151  C   SER   258      72.720  62.300  62.180  1.00  0.00            
ATOM   3152  O   SER   258      72.190  62.040  63.260  1.00  0.00            
ATOM   3153  N   ILE   259      74.050  62.450  62.060  1.00  0.00            
ATOM   3154  HN  ILE   259      74.400  62.560  61.130  1.00  0.00            
ATOM   3155  CA  ILE   259      74.950  62.270  63.170  1.00  0.00            
ATOM   3156  HA  ILE   259      74.600  61.600  63.940  1.00  0.00            
ATOM   3157  CB  ILE   259      76.220  61.690  62.640  1.00  0.00            
ATOM   3158  HB  ILE   259      75.980  61.220  61.660  1.00  0.00            
ATOM   3159  CG2 ILE   259      77.330  62.700  62.310  1.00  0.00            
ATOM   3160 HG21 ILE   259      78.150  62.240  61.700  1.00  0.00            
ATOM   3161 HG22 ILE   259      77.840  63.110  63.210  1.00  0.00            
ATOM   3162 HG23 ILE   259      76.990  63.570  61.710  1.00  0.00            
ATOM   3163  CG1 ILE   259      76.720  60.580  63.580  1.00  0.00            
ATOM   3164 HG11 ILE   259      76.600  60.890  64.640  1.00  0.00            
ATOM   3165 HG12 ILE   259      77.790  60.360  63.390  1.00  0.00            
ATOM   3166  CD  ILE   259      75.900  59.310  63.290  1.00  0.00            
ATOM   3167  HD1 ILE   259      76.210  58.810  62.350  1.00  0.00            
ATOM   3168  HD2 ILE   259      74.810  59.450  63.400  1.00  0.00            
ATOM   3169  HD3 ILE   259      76.150  58.530  64.040  1.00  0.00            
ATOM   3170  C   ILE   259      75.230  63.560  63.860  1.00  0.00            
ATOM   3171  O   ILE   259      75.710  63.570  65.000  1.00  0.00            
ATOM   3172  N   GLY   260      74.750  64.640  63.220  1.00  0.00            
ATOM   3173  HN  GLY   260      74.260  64.420  62.380  1.00  0.00            
ATOM   3174  CA  GLY   260      74.910  66.010  63.580  1.00  0.00            
ATOM   3175  HA1 GLY   260      74.370  66.650  62.900  1.00  0.00            
ATOM   3176  HA2 GLY   260      75.980  66.190  63.520  1.00  0.00            
ATOM   3177  C   GLY   260      74.440  66.460  64.920  1.00  0.00            
ATOM   3178  O   GLY   260      75.180  66.950  65.770  1.00  0.00            
ATOM   3179  N   PRO   261      73.210  66.250  65.290  1.00  0.00            
ATOM   3180  CD  PRO   261      72.140  66.100  64.320  1.00  0.00            
ATOM   3181  HD1 PRO   261      72.070  65.030  64.030  1.00  0.00            
ATOM   3182  HD2 PRO   261      72.200  66.760  63.430  1.00  0.00            
ATOM   3183  CA  PRO   261      72.770  66.640  66.600  1.00  0.00            
ATOM   3184  HA  PRO   261      73.020  67.680  66.720  1.00  0.00            
ATOM   3185  CB  PRO   261      71.250  66.420  66.650  1.00  0.00            
ATOM   3186  HB1 PRO   261      70.720  67.260  67.150  1.00  0.00            
ATOM   3187  HB2 PRO   261      70.770  65.530  67.090  1.00  0.00            
ATOM   3188  CG  PRO   261      70.930  66.560  65.150  1.00  0.00            
ATOM   3189  HG1 PRO   261      70.000  65.990  64.930  1.00  0.00            
ATOM   3190  HG2 PRO   261      70.630  67.620  65.000  1.00  0.00            
ATOM   3191  C   PRO   261      73.320  65.810  67.710  1.00  0.00            
ATOM   3192  O   PRO   261      73.580  66.380  68.770  1.00  0.00            
ATOM   3193  N   GLU   262      73.520  64.500  67.490  1.00  0.00            
ATOM   3194  HN  GLU   262      73.340  64.040  66.620  1.00  0.00            
ATOM   3195  CA  GLU   262      73.960  63.600  68.500  1.00  0.00            
ATOM   3196  HA  GLU   262      73.240  63.740  69.290  1.00  0.00            
ATOM   3197  CB  GLU   262      73.720  62.120  68.140  1.00  0.00            
ATOM   3198  HB1 GLU   262      74.070  61.480  68.970  1.00  0.00            
ATOM   3199  HB2 GLU   262      74.370  61.870  67.270  1.00  0.00            
ATOM   3200  CG  GLU   262      72.290  61.690  67.820  1.00  0.00            
ATOM   3201  HG1 GLU   262      72.300  60.670  67.360  1.00  0.00            
ATOM   3202  HG2 GLU   262      71.720  62.440  67.240  1.00  0.00            
ATOM   3203  CD  GLU   262      71.440  61.490  69.070  1.00  0.00            
ATOM   3204  OE1 GLU   262      70.210  61.690  68.920  1.00  0.00            
ATOM   3205  OE2 GLU   262      71.990  61.300  70.190  1.00  0.00            
ATOM   3206  C   GLU   262      75.360  63.750  69.010  1.00  0.00            
ATOM   3207  O   GLU   262      75.760  63.320  70.090  1.00  0.00            
ATOM   3208  N   LYS   263      76.130  64.450  68.160  1.00  0.00            
ATOM   3209  HN  LYS   263      75.700  64.570  67.270  1.00  0.00            
ATOM   3210  CA  LYS   263      77.540  64.650  68.290  1.00  0.00            
ATOM   3211  HA  LYS   263      77.870  64.070  69.140  1.00  0.00            
ATOM   3212  CB  LYS   263      78.140  64.210  66.950  1.00  0.00            
ATOM   3213  HB1 LYS   263      79.230  64.430  66.940  1.00  0.00            
ATOM   3214  HB2 LYS   263      77.550  64.730  66.160  1.00  0.00            
ATOM   3215  CG  LYS   263      78.270  62.700  66.730  1.00  0.00            
ATOM   3216  HG1 LYS   263      78.650  62.440  65.730  1.00  0.00            
ATOM   3217  HG2 LYS   263      77.260  62.230  66.820  1.00  0.00            
ATOM   3218  CD  LYS   263      79.050  62.110  67.900  1.00  0.00            
ATOM   3219  HD1 LYS   263      79.030  61.030  67.650  1.00  0.00            
ATOM   3220  HD2 LYS   263      78.470  62.190  68.840  1.00  0.00            
ATOM   3221  CE  LYS   263      80.480  62.610  68.130  1.00  0.00            
ATOM   3222  HE1 LYS   263      80.520  63.690  68.420  1.00  0.00            
ATOM   3223  HE2 LYS   263      81.060  62.610  67.180  1.00  0.00            
ATOM   3224  NZ  LYS   263      81.200  61.800  69.140  1.00  0.00            
ATOM   3225  HZ1 LYS   263      81.970  62.350  69.570  1.00  0.00            
ATOM   3226  HZ2 LYS   263      81.610  60.980  68.660  1.00  0.00            
ATOM   3227  HZ3 LYS   263      80.690  61.420  69.960  1.00  0.00            
ATOM   3228  C   LYS   263      77.900  66.090  68.470  1.00  0.00            
ATOM   3229  O   LYS   263      78.900  66.280  69.150  1.00  0.00            
ATOM   3230  N   GLY   264      77.180  67.010  67.810  1.00  0.00            
ATOM   3231  HN  GLY   264      76.390  66.770  67.250  1.00  0.00            
ATOM   3232  CA  GLY   264      77.510  68.400  67.830  1.00  0.00            
ATOM   3233  HA1 GLY   264      78.410  68.580  68.400  1.00  0.00            
ATOM   3234  HA2 GLY   264      76.590  68.920  68.070  1.00  0.00            
ATOM   3235  C   GLY   264      77.860  68.880  66.470  1.00  0.00            
ATOM   3236  O   GLY   264      78.460  68.130  65.710  1.00  0.00            
ATOM   3237  N   TRP   265      77.480  70.110  66.050  1.00  0.00            
ATOM   3238  HN  TRP   265      76.950  70.640  66.710  1.00  0.00            
ATOM   3239  CA  TRP   265      77.640  70.570  64.710  1.00  0.00            
ATOM   3240  HA  TRP   265      77.410  69.780  64.010  1.00  0.00            
ATOM   3241  CB  TRP   265      76.510  71.610  64.590  1.00  0.00            
ATOM   3242  HB1 TRP   265      76.660  72.310  63.740  1.00  0.00            
ATOM   3243  HB2 TRP   265      76.580  72.280  65.470  1.00  0.00            
ATOM   3244  CG  TRP   265      75.150  71.010  64.660  1.00  0.00            
ATOM   3245  CD1 TRP   265      74.280  70.990  65.710  1.00  0.00            
ATOM   3246  HD1 TRP   265      74.580  71.450  66.630  1.00  0.00            
ATOM   3247  NE1 TRP   265      73.170  70.240  65.390  1.00  0.00            
ATOM   3248  HE1 TRP   265      72.440  69.950  65.960  1.00  0.00            
ATOM   3249  CE2 TRP   265      73.300  69.900  64.070  1.00  0.00            
ATOM   3250  CD2 TRP   265      74.570  70.230  63.610  1.00  0.00            
ATOM   3251  CE3 TRP   265      75.000  69.960  62.350  1.00  0.00            
ATOM   3252  HE3 TRP   265      76.010  70.260  62.130  1.00  0.00            
ATOM   3253  CZ3 TRP   265      74.110  69.290  61.540  1.00  0.00            
ATOM   3254  HZ3 TRP   265      74.370  69.240  60.490  1.00  0.00            
ATOM   3255  CZ2 TRP   265      72.380  69.330  63.240  1.00  0.00            
ATOM   3256  HZ2 TRP   265      71.370  69.090  63.540  1.00  0.00            
ATOM   3257  CH2 TRP   265      72.850  68.970  62.000  1.00  0.00            
ATOM   3258  HH2 TRP   265      72.150  68.550  61.290  1.00  0.00            
ATOM   3259  C   TRP   265      78.940  71.170  64.290  1.00  0.00            
ATOM   3260  O   TRP   265      79.250  71.440  63.130  1.00  0.00            
ATOM   3261  N   MET   266      79.840  71.330  65.270  1.00  0.00            
ATOM   3262  HN  MET   266      79.700  71.130  66.230  1.00  0.00            
ATOM   3263  CA  MET   266      81.200  71.660  64.940  1.00  0.00            
ATOM   3264  HA  MET   266      81.320  71.960  63.910  1.00  0.00            
ATOM   3265  CB  MET   266      81.570  72.930  65.730  1.00  0.00            
ATOM   3266  HB1 MET   266      82.610  73.210  65.470  1.00  0.00            
ATOM   3267  HB2 MET   266      81.460  72.800  66.830  1.00  0.00            
ATOM   3268  CG  MET   266      80.770  74.180  65.370  1.00  0.00            
ATOM   3269  HG1 MET   266      80.980  74.960  66.130  1.00  0.00            
ATOM   3270  HG2 MET   266      79.700  73.880  65.390  1.00  0.00            
ATOM   3271  SD  MET   266      81.240  74.740  63.700  1.00  0.00            
ATOM   3272  CE  MET   266      80.240  76.230  64.000  1.00  0.00            
ATOM   3273  HE1 MET   266      80.300  76.830  63.070  1.00  0.00            
ATOM   3274  HE2 MET   266      80.660  76.950  64.740  1.00  0.00            
ATOM   3275  HE3 MET   266      79.180  76.060  64.270  1.00  0.00            
ATOM   3276  C   MET   266      82.130  70.530  65.230  1.00  0.00            
ATOM   3277  O   MET   266      83.340  70.720  65.140  1.00  0.00            
ATOM   3278  N   SER   267      81.600  69.370  65.640  1.00  0.00            
ATOM   3279  HN  SER   267      80.620  69.340  65.450  1.00  0.00            
ATOM   3280  CA  SER   267      82.270  68.150  65.980  1.00  0.00            
ATOM   3281  HA  SER   267      83.140  68.340  66.590  1.00  0.00            
ATOM   3282  CB  SER   267      81.340  67.110  66.610  1.00  0.00            
ATOM   3283  HB1 SER   267      80.660  66.680  65.850  1.00  0.00            
ATOM   3284  HB2 SER   267      80.810  67.490  67.520  1.00  0.00            
ATOM   3285  OG  SER   267      82.040  65.930  66.990  1.00  0.00            
ATOM   3286  HG1 SER   267      82.480  66.290  67.760  1.00  0.00            
ATOM   3287  C   SER   267      82.910  67.580  64.750  1.00  0.00            
ATOM   3288  O   SER   267      82.400  67.690  63.630  1.00  0.00            
ATOM   3289  N   GLY   268      84.070  66.950  64.950  1.00  0.00            
ATOM   3290  HN  GLY   268      84.550  66.880  65.830  1.00  0.00            
ATOM   3291  CA  GLY   268      84.890  66.540  63.850  1.00  0.00            
ATOM   3292  HA1 GLY   268      85.740  66.040  64.290  1.00  0.00            
ATOM   3293  HA2 GLY   268      85.090  67.370  63.190  1.00  0.00            
ATOM   3294  C   GLY   268      84.350  65.530  62.900  1.00  0.00            
ATOM   3295  O   GLY   268      84.610  65.770  61.720  1.00  0.00            
ATOM   3296  N   ILE   269      83.440  64.630  63.310  1.00  0.00            
ATOM   3297  HN  ILE   269      83.340  64.500  64.300  1.00  0.00            
ATOM   3298  CA  ILE   269      82.660  63.750  62.500  1.00  0.00            
ATOM   3299  HA  ILE   269      83.320  63.300  61.780  1.00  0.00            
ATOM   3300  CB  ILE   269      82.140  62.490  63.120  1.00  0.00            
ATOM   3301  HB  ILE   269      83.030  61.890  63.420  1.00  0.00            
ATOM   3302  CG2 ILE   269      81.490  62.970  64.430  1.00  0.00            
ATOM   3303 HG21 ILE   269      81.110  62.080  64.980  1.00  0.00            
ATOM   3304 HG22 ILE   269      80.630  63.660  64.300  1.00  0.00            
ATOM   3305 HG23 ILE   269      82.160  63.480  65.160  1.00  0.00            
ATOM   3306  CG1 ILE   269      81.120  61.620  62.360  1.00  0.00            
ATOM   3307 HG11 ILE   269      80.260  62.200  61.970  1.00  0.00            
ATOM   3308 HG12 ILE   269      80.680  60.900  63.090  1.00  0.00            
ATOM   3309  CD  ILE   269      81.750  60.900  61.170  1.00  0.00            
ATOM   3310  HD1 ILE   269      82.150  61.690  60.510  1.00  0.00            
ATOM   3311  HD2 ILE   269      80.970  60.330  60.630  1.00  0.00            
ATOM   3312  HD3 ILE   269      82.510  60.160  61.530  1.00  0.00            
ATOM   3313  C   ILE   269      81.670  64.490  61.660  1.00  0.00            
ATOM   3314  O   ILE   269      81.670  64.280  60.450  1.00  0.00            
ATOM   3315  N   THR   270      80.990  65.520  62.180  1.00  0.00            
ATOM   3316  HN  THR   270      81.060  65.690  63.160  1.00  0.00            
ATOM   3317  CA  THR   270      80.040  66.280  61.420  1.00  0.00            
ATOM   3318  HA  THR   270      79.350  65.610  60.910  1.00  0.00            
ATOM   3319  CB  THR   270      79.230  67.190  62.290  1.00  0.00            
ATOM   3320  HB  THR   270      79.790  68.090  62.620  1.00  0.00            
ATOM   3321  OG1 THR   270      78.830  66.460  63.440  1.00  0.00            
ATOM   3322  HG1 THR   270      78.510  67.050  64.120  1.00  0.00            
ATOM   3323  CG2 THR   270      77.950  67.650  61.570  1.00  0.00            
ATOM   3324 HG21 THR   270      77.450  68.440  62.180  1.00  0.00            
ATOM   3325 HG22 THR   270      77.350  66.750  61.340  1.00  0.00            
ATOM   3326 HG23 THR   270      78.190  68.100  60.580  1.00  0.00            
ATOM   3327  C   THR   270      80.730  67.100  60.380  1.00  0.00            
ATOM   3328  O   THR   270      80.350  67.000  59.220  1.00  0.00            
ATOM   3329  N   ILE   271      81.770  67.890  60.730  1.00  0.00            
ATOM   3330  HN  ILE   271      82.100  67.780  61.670  1.00  0.00            
ATOM   3331  CA  ILE   271      82.630  68.600  59.850  1.00  0.00            
ATOM   3332  HA  ILE   271      81.990  69.300  59.330  1.00  0.00            
ATOM   3333  CB  ILE   271      83.620  69.460  60.590  1.00  0.00            
ATOM   3334  HB  ILE   271      84.260  68.810  61.220  1.00  0.00            
ATOM   3335  CG2 ILE   271      84.540  70.250  59.650  1.00  0.00            
ATOM   3336 HG21 ILE   271      84.900  71.140  60.210  1.00  0.00            
ATOM   3337 HG22 ILE   271      83.990  70.660  58.770  1.00  0.00            
ATOM   3338 HG23 ILE   271      85.380  69.590  59.330  1.00  0.00            
ATOM   3339  CG1 ILE   271      82.910  70.420  61.560  1.00  0.00            
ATOM   3340 HG11 ILE   271      83.700  70.970  62.100  1.00  0.00            
ATOM   3341 HG12 ILE   271      82.340  69.800  62.280  1.00  0.00            
ATOM   3342  CD  ILE   271      81.900  71.420  61.000  1.00  0.00            
ATOM   3343  HD1 ILE   271      82.430  72.150  60.350  1.00  0.00            
ATOM   3344  HD2 ILE   271      81.270  71.960  61.750  1.00  0.00            
ATOM   3345  HD3 ILE   271      81.280  70.810  60.310  1.00  0.00            
ATOM   3346  C   ILE   271      83.270  67.680  58.870  1.00  0.00            
ATOM   3347  O   ILE   271      83.390  68.000  57.690  1.00  0.00            
ATOM   3348  N   GLY   272      83.630  66.430  59.250  1.00  0.00            
ATOM   3349  HN  GLY   272      83.490  66.120  60.180  1.00  0.00            
ATOM   3350  CA  GLY   272      84.300  65.520  58.370  1.00  0.00            
ATOM   3351  HA1 GLY   272      84.630  64.710  59.000  1.00  0.00            
ATOM   3352  HA2 GLY   272      85.140  66.040  57.910  1.00  0.00            
ATOM   3353  C   GLY   272      83.400  64.950  57.330  1.00  0.00            
ATOM   3354  O   GLY   272      83.720  64.750  56.160  1.00  0.00            
ATOM   3355  N   SER   273      82.150  64.650  57.710  1.00  0.00            
ATOM   3356  HN  SER   273      81.880  64.710  58.670  1.00  0.00            
ATOM   3357  CA  SER   273      81.160  64.110  56.830  1.00  0.00            
ATOM   3358  HA  SER   273      81.650  63.300  56.310  1.00  0.00            
ATOM   3359  CB  SER   273      79.920  63.510  57.500  1.00  0.00            
ATOM   3360  HB1 SER   273      79.420  64.310  58.100  1.00  0.00            
ATOM   3361  HB2 SER   273      80.280  62.740  58.220  1.00  0.00            
ATOM   3362  OG  SER   273      79.010  62.850  56.630  1.00  0.00            
ATOM   3363  HG1 SER   273      78.400  63.440  56.170  1.00  0.00            
ATOM   3364  C   SER   273      80.790  65.180  55.860  1.00  0.00            
ATOM   3365  O   SER   273      80.590  65.030  54.660  1.00  0.00            
ATOM   3366  N   GLY   274      80.650  66.420  56.360  1.00  0.00            
ATOM   3367  HN  GLY   274      80.720  66.570  57.340  1.00  0.00            
ATOM   3368  CA  GLY   274      80.580  67.610  55.570  1.00  0.00            
ATOM   3369  HA1 GLY   274      80.840  68.470  56.180  1.00  0.00            
ATOM   3370  HA2 GLY   274      79.600  67.770  55.130  1.00  0.00            
ATOM   3371  C   GLY   274      81.610  67.810  54.510  1.00  0.00            
ATOM   3372  O   GLY   274      81.350  68.280  53.410  1.00  0.00            
ATOM   3373  N   LEU   275      82.890  67.550  54.850  1.00  0.00            
ATOM   3374  HN  LEU   275      83.160  67.540  55.810  1.00  0.00            
ATOM   3375  CA  LEU   275      83.900  67.520  53.840  1.00  0.00            
ATOM   3376  HA  LEU   275      83.800  68.470  53.340  1.00  0.00            
ATOM   3377  CB  LEU   275      85.300  67.480  54.480  1.00  0.00            
ATOM   3378  HB1 LEU   275      86.130  67.310  53.770  1.00  0.00            
ATOM   3379  HB2 LEU   275      85.270  66.730  55.300  1.00  0.00            
ATOM   3380  CG  LEU   275      85.800  68.770  55.150  1.00  0.00            
ATOM   3381  HG  LEU   275      84.930  69.370  55.510  1.00  0.00            
ATOM   3382  CD1 LEU   275      86.510  68.500  56.490  1.00  0.00            
ATOM   3383 HD11 LEU   275      85.780  68.100  57.230  1.00  0.00            
ATOM   3384 HD12 LEU   275      86.850  69.490  56.870  1.00  0.00            
ATOM   3385 HD13 LEU   275      87.290  67.720  56.470  1.00  0.00            
ATOM   3386  CD2 LEU   275      86.550  69.610  54.100  1.00  0.00            
ATOM   3387 HD21 LEU   275      86.720  70.660  54.430  1.00  0.00            
ATOM   3388 HD22 LEU   275      85.990  69.720  53.150  1.00  0.00            
ATOM   3389 HD23 LEU   275      87.570  69.260  53.840  1.00  0.00            
ATOM   3390  C   LEU   275      83.730  66.500  52.760  1.00  0.00            
ATOM   3391  O   LEU   275      83.760  66.870  51.590  1.00  0.00            
ATOM   3392  N   VAL   276      83.460  65.240  53.120  1.00  0.00            
ATOM   3393  HN  VAL   276      83.360  64.960  54.080  1.00  0.00            
ATOM   3394  CA  VAL   276      83.270  64.190  52.170  1.00  0.00            
ATOM   3395  HA  VAL   276      84.050  64.180  51.420  1.00  0.00            
ATOM   3396  CB  VAL   276      83.480  62.890  52.880  1.00  0.00            
ATOM   3397  HB  VAL   276      82.880  62.980  53.810  1.00  0.00            
ATOM   3398  CG1 VAL   276      82.960  61.680  52.090  1.00  0.00            
ATOM   3399 HG11 VAL   276      83.360  61.850  51.070  1.00  0.00            
ATOM   3400 HG12 VAL   276      81.850  61.680  52.080  1.00  0.00            
ATOM   3401 HG13 VAL   276      83.180  60.660  52.470  1.00  0.00            
ATOM   3402  CG2 VAL   276      84.980  62.710  53.180  1.00  0.00            
ATOM   3403 HG21 VAL   276      85.660  62.990  52.350  1.00  0.00            
ATOM   3404 HG22 VAL   276      85.250  61.740  53.640  1.00  0.00            
ATOM   3405 HG23 VAL   276      85.250  63.340  54.050  1.00  0.00            
ATOM   3406  C   VAL   276      82.080  64.370  51.290  1.00  0.00            
ATOM   3407  O   VAL   276      82.140  64.160  50.080  1.00  0.00            
ATOM   3408  N   ALA   277      80.940  64.840  51.830  1.00  0.00            
ATOM   3409  HN  ALA   277      80.860  64.870  52.830  1.00  0.00            
ATOM   3410  CA  ALA   277      79.760  65.210  51.100  1.00  0.00            
ATOM   3411  HA  ALA   277      79.540  64.400  50.420  1.00  0.00            
ATOM   3412  CB  ALA   277      78.630  65.750  51.980  1.00  0.00            
ATOM   3413  HB1 ALA   277      78.940  66.710  52.470  1.00  0.00            
ATOM   3414  HB2 ALA   277      78.440  64.990  52.770  1.00  0.00            
ATOM   3415  HB3 ALA   277      77.700  65.910  51.400  1.00  0.00            
ATOM   3416  C   ALA   277      80.100  66.310  50.150  1.00  0.00            
ATOM   3417  O   ALA   277      79.840  66.150  48.960  1.00  0.00            
ATOM   3418  N   LEU   278      80.830  67.350  50.600  1.00  0.00            
ATOM   3419  HN  LEU   278      81.040  67.360  51.580  1.00  0.00            
ATOM   3420  CA  LEU   278      81.260  68.440  49.790  1.00  0.00            
ATOM   3421  HA  LEU   278      80.370  68.880  49.360  1.00  0.00            
ATOM   3422  CB  LEU   278      81.960  69.460  50.700  1.00  0.00            
ATOM   3423  HB1 LEU   278      82.810  68.870  51.110  1.00  0.00            
ATOM   3424  HB2 LEU   278      81.380  69.900  51.530  1.00  0.00            
ATOM   3425  CG  LEU   278      82.460  70.750  50.020  1.00  0.00            
ATOM   3426  HG  LEU   278      83.290  70.530  49.320  1.00  0.00            
ATOM   3427  CD1 LEU   278      81.320  71.430  49.230  1.00  0.00            
ATOM   3428 HD11 LEU   278      80.870  70.890  48.380  1.00  0.00            
ATOM   3429 HD12 LEU   278      81.710  72.370  48.800  1.00  0.00            
ATOM   3430 HD13 LEU   278      80.490  71.710  49.920  1.00  0.00            
ATOM   3431  CD2 LEU   278      83.070  71.740  51.030  1.00  0.00            
ATOM   3432 HD21 LEU   278      83.980  71.300  51.500  1.00  0.00            
ATOM   3433 HD22 LEU   278      82.270  72.040  51.730  1.00  0.00            
ATOM   3434 HD23 LEU   278      83.350  72.610  50.390  1.00  0.00            
ATOM   3435  C   LEU   278      82.140  68.120  48.630  1.00  0.00            
ATOM   3436  O   LEU   278      81.940  68.560  47.500  1.00  0.00            
ATOM   3437  N   ALA   279      83.200  67.340  48.890  1.00  0.00            
ATOM   3438  HN  ALA   279      83.380  67.010  49.820  1.00  0.00            
ATOM   3439  CA  ALA   279      84.060  66.830  47.870  1.00  0.00            
ATOM   3440  HA  ALA   279      84.460  67.680  47.320  1.00  0.00            
ATOM   3441  CB  ALA   279      85.240  66.120  48.560  1.00  0.00            
ATOM   3442  HB1 ALA   279      84.920  65.500  49.420  1.00  0.00            
ATOM   3443  HB2 ALA   279      85.790  66.910  49.120  1.00  0.00            
ATOM   3444  HB3 ALA   279      85.860  65.620  47.790  1.00  0.00            
ATOM   3445  C   ALA   279      83.500  65.930  46.820  1.00  0.00            
ATOM   3446  O   ALA   279      83.840  66.090  45.650  1.00  0.00            
ATOM   3447  N   ALA   280      82.640  65.010  47.280  1.00  0.00            
ATOM   3448  HN  ALA   280      82.450  64.740  48.220  1.00  0.00            
ATOM   3449  CA  ALA   280      81.830  64.240  46.390  1.00  0.00            
ATOM   3450  HA  ALA   280      82.570  63.820  45.720  1.00  0.00            
ATOM   3451  CB  ALA   280      81.130  63.100  47.150  1.00  0.00            
ATOM   3452  HB1 ALA   280      80.610  62.490  46.380  1.00  0.00            
ATOM   3453  HB2 ALA   280      80.400  63.320  47.960  1.00  0.00            
ATOM   3454  HB3 ALA   280      81.830  62.460  47.710  1.00  0.00            
ATOM   3455  C   ALA   280      80.890  65.000  45.510  1.00  0.00            
ATOM   3456  O   ALA   280      80.840  64.830  44.300  1.00  0.00            
ATOM   3457  N   ALA   281      80.190  65.960  46.140  1.00  0.00            
ATOM   3458  HN  ALA   281      80.100  66.120  47.120  1.00  0.00            
ATOM   3459  CA  ALA   281      79.360  66.890  45.440  1.00  0.00            
ATOM   3460  HA  ALA   281      78.640  66.410  44.790  1.00  0.00            
ATOM   3461  CB  ALA   281      78.600  67.750  46.460  1.00  0.00            
ATOM   3462  HB1 ALA   281      79.360  68.440  46.890  1.00  0.00            
ATOM   3463  HB2 ALA   281      78.150  67.150  47.280  1.00  0.00            
ATOM   3464  HB3 ALA   281      77.870  68.310  45.840  1.00  0.00            
ATOM   3465  C   ALA   281      80.060  67.780  44.470  1.00  0.00            
ATOM   3466  O   ALA   281      79.570  68.040  43.370  1.00  0.00            
ATOM   3467  N   VAL   282      81.150  68.490  44.820  1.00  0.00            
ATOM   3468  HN  VAL   282      81.600  68.490  45.710  1.00  0.00            
ATOM   3469  CA  VAL   282      81.780  69.370  43.890  1.00  0.00            
ATOM   3470  HA  VAL   282      80.950  69.920  43.460  1.00  0.00            
ATOM   3471  CB  VAL   282      82.760  70.190  44.680  1.00  0.00            
ATOM   3472  HB  VAL   282      83.350  69.540  45.350  1.00  0.00            
ATOM   3473  CG1 VAL   282      83.680  70.960  43.720  1.00  0.00            
ATOM   3474 HG11 VAL   282      83.080  71.530  42.980  1.00  0.00            
ATOM   3475 HG12 VAL   282      84.260  70.190  43.160  1.00  0.00            
ATOM   3476 HG13 VAL   282      84.370  71.630  44.290  1.00  0.00            
ATOM   3477  CG2 VAL   282      81.950  71.250  45.440  1.00  0.00            
ATOM   3478 HG21 VAL   282      81.160  70.810  46.090  1.00  0.00            
ATOM   3479 HG22 VAL   282      81.680  72.180  44.900  1.00  0.00            
ATOM   3480 HG23 VAL   282      82.630  71.560  46.270  1.00  0.00            
ATOM   3481  C   VAL   282      82.400  68.580  42.790  1.00  0.00            
ATOM   3482  O   VAL   282      82.080  68.710  41.610  1.00  0.00            
ATOM   3483  N   ALA   283      83.120  67.480  43.110  1.00  0.00            
ATOM   3484  HN  ALA   283      83.240  67.170  44.050  1.00  0.00            
ATOM   3485  CA  ALA   283      83.680  66.630  42.110  1.00  0.00            
ATOM   3486  HA  ALA   283      84.420  67.100  41.470  1.00  0.00            
ATOM   3487  CB  ALA   283      84.440  65.510  42.830  1.00  0.00            
ATOM   3488  HB1 ALA   283      85.150  65.830  43.620  1.00  0.00            
ATOM   3489  HB2 ALA   283      85.120  64.970  42.140  1.00  0.00            
ATOM   3490  HB3 ALA   283      83.690  64.790  43.220  1.00  0.00            
ATOM   3491  C   ALA   283      82.690  65.980  41.200  1.00  0.00            
ATOM   3492  O   ALA   283      83.120  65.540  40.140  1.00  0.00            
ATOM   3493  N   PHE   284      81.420  65.760  41.610  1.00  0.00            
ATOM   3494  HN  PHE   284      81.180  65.850  42.570  1.00  0.00            
ATOM   3495  CA  PHE   284      80.340  65.310  40.800  1.00  0.00            
ATOM   3496  HA  PHE   284      80.650  64.380  40.340  1.00  0.00            
ATOM   3497  CB  PHE   284      79.190  64.890  41.730  1.00  0.00            
ATOM   3498  HB1 PHE   284      78.800  65.760  42.320  1.00  0.00            
ATOM   3499  HB2 PHE   284      79.470  64.120  42.480  1.00  0.00            
ATOM   3500  CG  PHE   284      78.050  64.420  40.900  1.00  0.00            
ATOM   3501  CD1 PHE   284      78.270  63.220  40.270  1.00  0.00            
ATOM   3502  HD1 PHE   284      79.080  62.550  40.490  1.00  0.00            
ATOM   3503  CE1 PHE   284      77.390  62.730  39.330  1.00  0.00            
ATOM   3504  HE1 PHE   284      77.680  61.830  38.810  1.00  0.00            
ATOM   3505  CZ  PHE   284      76.260  63.470  39.050  1.00  0.00            
ATOM   3506  HZ  PHE   284      75.660  63.230  38.180  1.00  0.00            
ATOM   3507  CD2 PHE   284      76.880  65.100  40.640  1.00  0.00            
ATOM   3508  HD2 PHE   284      76.620  65.990  41.200  1.00  0.00            
ATOM   3509  CE2 PHE   284      75.990  64.650  39.690  1.00  0.00            
ATOM   3510  HE2 PHE   284      75.060  65.190  39.590  1.00  0.00            
ATOM   3511  C   PHE   284      79.890  66.150  39.650  1.00  0.00            
ATOM   3512  O   PHE   284      79.680  65.720  38.520  1.00  0.00            
ATOM   3513  N   VAL   285      79.820  67.470  39.880  1.00  0.00            
ATOM   3514  HN  VAL   285      80.040  67.800  40.800  1.00  0.00            
ATOM   3515  CA  VAL   285      79.250  68.400  38.950  1.00  0.00            
ATOM   3516  HA  VAL   285      78.640  68.010  38.150  1.00  0.00            
ATOM   3517  CB  VAL   285      78.460  69.350  39.800  1.00  0.00            
ATOM   3518  HB  VAL   285      77.970  70.020  39.060  1.00  0.00            
ATOM   3519  CG1 VAL   285      77.310  68.540  40.410  1.00  0.00            
ATOM   3520 HG11 VAL   285      76.530  69.230  40.800  1.00  0.00            
ATOM   3521 HG12 VAL   285      77.560  67.830  41.220  1.00  0.00            
ATOM   3522 HG13 VAL   285      76.830  67.990  39.570  1.00  0.00            
ATOM   3523  CG2 VAL   285      79.240  70.300  40.730  1.00  0.00            
ATOM   3524 HG21 VAL   285      79.810  70.960  40.040  1.00  0.00            
ATOM   3525 HG22 VAL   285      79.890  69.750  41.430  1.00  0.00            
ATOM   3526 HG23 VAL   285      78.530  70.910  41.330  1.00  0.00            
ATOM   3527  C   VAL   285      80.240  69.300  38.280  1.00  0.00            
ATOM   3528  O   VAL   285      79.890  69.990  37.330  1.00  0.00            
ATOM   3529  N   ILE   286      81.530  69.210  38.660  1.00  0.00            
ATOM   3530  HN  ILE   286      81.820  68.740  39.490  1.00  0.00            
ATOM   3531  CA  ILE   286      82.500  70.080  38.060  1.00  0.00            
ATOM   3532  HA  ILE   286      82.160  71.100  37.990  1.00  0.00            
ATOM   3533  CB  ILE   286      83.720  70.020  38.920  1.00  0.00            
ATOM   3534  HB  ILE   286      83.300  70.300  39.910  1.00  0.00            
ATOM   3535  CG2 ILE   286      84.410  68.650  38.990  1.00  0.00            
ATOM   3536 HG21 ILE   286      85.100  68.620  39.860  1.00  0.00            
ATOM   3537 HG22 ILE   286      84.860  68.380  38.010  1.00  0.00            
ATOM   3538 HG23 ILE   286      83.650  67.860  39.170  1.00  0.00            
ATOM   3539  CG1 ILE   286      84.800  71.070  38.610  1.00  0.00            
ATOM   3540 HG11 ILE   286      84.390  71.790  37.870  1.00  0.00            
ATOM   3541 HG12 ILE   286      85.740  70.620  38.230  1.00  0.00            
ATOM   3542  CD  ILE   286      85.090  72.030  39.760  1.00  0.00            
ATOM   3543  HD1 ILE   286      85.880  71.620  40.430  1.00  0.00            
ATOM   3544  HD2 ILE   286      84.230  72.260  40.420  1.00  0.00            
ATOM   3545  HD3 ILE   286      85.490  72.960  39.320  1.00  0.00            
ATOM   3546  C   ILE   286      82.820  69.810  36.630  1.00  0.00            
ATOM   3547  O   ILE   286      83.110  70.700  35.830  1.00  0.00            
ATOM   3548  N   VAL   287      82.570  68.550  36.240  1.00  0.00            
ATOM   3549  HN  VAL   287      82.090  67.890  36.820  1.00  0.00            
ATOM   3550  CA  VAL   287      82.810  68.060  34.910  1.00  0.00            
ATOM   3551  HA  VAL   287      83.840  68.210  34.640  1.00  0.00            
ATOM   3552  CB  VAL   287      82.880  66.570  34.790  1.00  0.00            
ATOM   3553  HB  VAL   287      82.960  66.340  33.710  1.00  0.00            
ATOM   3554  CG1 VAL   287      84.140  65.950  35.410  1.00  0.00            
ATOM   3555 HG11 VAL   287      84.250  66.300  36.460  1.00  0.00            
ATOM   3556 HG12 VAL   287      85.060  66.230  34.860  1.00  0.00            
ATOM   3557 HG13 VAL   287      84.110  64.840  35.500  1.00  0.00            
ATOM   3558  CG2 VAL   287      81.640  65.990  35.500  1.00  0.00            
ATOM   3559 HG21 VAL   287      80.660  66.370  35.140  1.00  0.00            
ATOM   3560 HG22 VAL   287      81.700  66.180  36.600  1.00  0.00            
ATOM   3561 HG23 VAL   287      81.820  64.900  35.440  1.00  0.00            
ATOM   3562  C   VAL   287      81.900  68.610  33.860  1.00  0.00            
ATOM   3563  O   VAL   287      80.850  69.110  34.250  1.00  0.00            
ATOM   3564  N   GLU   288      82.330  68.510  32.590  1.00  0.00            
ATOM   3565  HN  GLU   288      83.260  68.360  32.270  1.00  0.00            
ATOM   3566  CA  GLU   288      81.490  68.880  31.490  1.00  0.00            
ATOM   3567  HA  GLU   288      80.770  69.640  31.750  1.00  0.00            
ATOM   3568  CB  GLU   288      82.380  69.540  30.420  1.00  0.00            
ATOM   3569  HB1 GLU   288      81.760  69.570  29.500  1.00  0.00            
ATOM   3570  HB2 GLU   288      83.340  68.990  30.400  1.00  0.00            
ATOM   3571  CG  GLU   288      82.750  70.970  30.850  1.00  0.00            
ATOM   3572  HG1 GLU   288      83.720  70.920  31.380  1.00  0.00            
ATOM   3573  HG2 GLU   288      82.010  71.510  31.470  1.00  0.00            
ATOM   3574  CD  GLU   288      83.120  71.810  29.640  1.00  0.00            
ATOM   3575  OE1 GLU   288      83.410  71.230  28.570  1.00  0.00            
ATOM   3576  OE2 GLU   288      83.080  73.060  29.830  1.00  0.00            
ATOM   3577  C   GLU   288      80.820  67.650  30.970  1.00  0.00            
ATOM   3578  O   GLU   288      81.420  66.720  30.450  1.00  0.00            
ATOM   3579  N   ARG   289      79.480  67.600  31.090  1.00  0.00            
ATOM   3580  HN  ARG   289      79.020  68.340  31.570  1.00  0.00            
ATOM   3581  CA  ARG   289      78.680  66.450  30.800  1.00  0.00            
ATOM   3582  HA  ARG   289      79.230  65.830  30.100  1.00  0.00            
ATOM   3583  CB  ARG   289      78.400  65.690  32.110  1.00  0.00            
ATOM   3584  HB1 ARG   289      77.630  64.890  32.080  1.00  0.00            
ATOM   3585  HB2 ARG   289      77.890  66.440  32.750  1.00  0.00            
ATOM   3586  CG  ARG   289      79.530  65.090  32.940  1.00  0.00            
ATOM   3587  HG1 ARG   289      79.190  64.690  33.920  1.00  0.00            
ATOM   3588  HG2 ARG   289      80.270  65.890  33.140  1.00  0.00            
ATOM   3589  CD  ARG   289      80.260  63.930  32.250  1.00  0.00            
ATOM   3590  HD1 ARG   289      79.750  63.700  31.300  1.00  0.00            
ATOM   3591  HD2 ARG   289      80.210  63.010  32.870  1.00  0.00            
ATOM   3592  NE  ARG   289      81.670  64.310  31.970  1.00  0.00            
ATOM   3593  HE  ARG   289      81.890  65.080  31.360  1.00  0.00            
ATOM   3594  CZ  ARG   289      82.790  63.850  32.590  1.00  0.00            
ATOM   3595  NH1 ARG   289      82.710  62.950  33.610  1.00  0.00            
ATOM   3596 HH11 ARG   289      81.790  62.640  33.850  1.00  0.00            
ATOM   3597 HH12 ARG   289      83.400  62.320  33.960  1.00  0.00            
ATOM   3598  NH2 ARG   289      84.000  64.290  32.120  1.00  0.00            
ATOM   3599 HH21 ARG   289      84.010  64.690  31.200  1.00  0.00            
ATOM   3600 HH22 ARG   289      84.850  63.910  32.470  1.00  0.00            
ATOM   3601  C   ARG   289      77.390  66.830  30.160  1.00  0.00            
ATOM   3602  O   ARG   289      76.580  67.580  30.700  1.00  0.00            
ATOM   3603  N   THR   290      77.150  66.250  28.970  1.00  0.00            
ATOM   3604  HN  THR   290      77.780  65.570  28.600  1.00  0.00            
ATOM   3605  CA  THR   290      75.890  66.320  28.300  1.00  0.00            
ATOM   3606  HA  THR   290      75.070  66.260  29.000  1.00  0.00            
ATOM   3607  CB  THR   290      75.730  67.590  27.510  1.00  0.00            
ATOM   3608  HB  THR   290      75.970  68.430  28.190  1.00  0.00            
ATOM   3609  OG1 THR   290      74.370  67.760  27.150  1.00  0.00            
ATOM   3610  HG1 THR   290      74.320  68.710  26.960  1.00  0.00            
ATOM   3611  CG2 THR   290      76.560  67.650  26.220  1.00  0.00            
ATOM   3612 HG21 THR   290      76.560  68.730  25.950  1.00  0.00            
ATOM   3613 HG22 THR   290      76.220  67.050  25.350  1.00  0.00            
ATOM   3614 HG23 THR   290      77.620  67.350  26.400  1.00  0.00            
ATOM   3615  C   THR   290      75.700  65.150  27.400  1.00  0.00            
ATOM   3616  O   THR   290      74.620  64.560  27.280  1.00  0.00            
ATOM   3617  N   ALA   291      76.810  64.670  26.820  1.00  0.00            
ATOM   3618  HN  ALA   291      77.690  65.130  27.000  1.00  0.00            
ATOM   3619  CA  ALA   291      76.900  63.510  26.000  1.00  0.00            
ATOM   3620  HA  ALA   291      76.290  63.650  25.120  1.00  0.00            
ATOM   3621  CB  ALA   291      78.360  63.440  25.520  1.00  0.00            
ATOM   3622  HB1 ALA   291      78.540  62.500  24.960  1.00  0.00            
ATOM   3623  HB2 ALA   291      79.030  63.400  26.410  1.00  0.00            
ATOM   3624  HB3 ALA   291      78.750  64.260  24.880  1.00  0.00            
ATOM   3625  C   ALA   291      76.550  62.280  26.760  1.00  0.00            
ATOM   3626  O   ALA   291      76.600  62.280  27.990  1.00  0.00            
ATOM   3627  N   GLU   292      76.170  61.220  26.010  1.00  0.00            
ATOM   3628  HN  GLU   292      76.250  61.340  25.030  1.00  0.00            
ATOM   3629  CA  GLU   292      75.670  59.950  26.450  1.00  0.00            
ATOM   3630  HA  GLU   292      75.330  59.430  25.560  1.00  0.00            
ATOM   3631  CB  GLU   292      76.770  59.030  27.000  1.00  0.00            
ATOM   3632  HB1 GLU   292      76.280  58.250  27.610  1.00  0.00            
ATOM   3633  HB2 GLU   292      77.440  59.610  27.670  1.00  0.00            
ATOM   3634  CG  GLU   292      77.730  58.550  25.910  1.00  0.00            
ATOM   3635  HG1 GLU   292      78.330  59.360  25.440  1.00  0.00            
ATOM   3636  HG2 GLU   292      77.180  58.080  25.060  1.00  0.00            
ATOM   3637  CD  GLU   292      78.750  57.590  26.500  1.00  0.00            
ATOM   3638  OE1 GLU   292      79.010  56.600  25.770  1.00  0.00            
ATOM   3639  OE2 GLU   292      79.250  57.760  27.640  1.00  0.00            
ATOM   3640  C   GLU   292      74.550  60.100  27.410  1.00  0.00            
ATOM   3641  O   GLU   292      73.660  60.930  27.220  1.00  0.00            
ATOM   3642  N   ASN   293      74.450  59.360  28.530  1.00  0.00            
ATOM   3643  HN  ASN   293      75.260  58.840  28.800  1.00  0.00            
ATOM   3644  CA  ASN   293      73.530  59.570  29.600  1.00  0.00            
ATOM   3645  HA  ASN   293      72.760  60.270  29.300  1.00  0.00            
ATOM   3646  CB  ASN   293      72.900  58.210  29.930  1.00  0.00            
ATOM   3647  HB1 ASN   293      72.130  58.250  30.730  1.00  0.00            
ATOM   3648  HB2 ASN   293      73.660  57.570  30.420  1.00  0.00            
ATOM   3649  CG  ASN   293      72.330  57.630  28.640  1.00  0.00            
ATOM   3650  OD1 ASN   293      72.810  56.540  28.310  1.00  0.00            
ATOM   3651  ND2 ASN   293      71.420  58.320  27.900  1.00  0.00            
ATOM   3652 HD21 ASN   293      71.030  59.210  28.160  1.00  0.00            
ATOM   3653 HD22 ASN   293      71.300  58.080  26.940  1.00  0.00            
ATOM   3654  C   ASN   293      74.160  60.150  30.820  1.00  0.00            
ATOM   3655  O   ASN   293      75.020  59.570  31.490  1.00  0.00            
ATOM   3656  N   PRO   294      73.840  61.360  31.180  1.00  0.00            
ATOM   3657  CD  PRO   294      73.070  62.380  30.480  1.00  0.00            
ATOM   3658  HD1 PRO   294      71.980  62.320  30.700  1.00  0.00            
ATOM   3659  HD2 PRO   294      73.160  62.430  29.380  1.00  0.00            
ATOM   3660  CA  PRO   294      74.230  61.920  32.440  1.00  0.00            
ATOM   3661  HA  PRO   294      75.310  61.820  32.400  1.00  0.00            
ATOM   3662  CB  PRO   294      73.760  63.370  32.500  1.00  0.00            
ATOM   3663  HB1 PRO   294      74.640  63.850  32.970  1.00  0.00            
ATOM   3664  HB2 PRO   294      72.790  63.630  32.970  1.00  0.00            
ATOM   3665  CG  PRO   294      73.730  63.670  30.990  1.00  0.00            
ATOM   3666  HG1 PRO   294      73.240  64.610  30.680  1.00  0.00            
ATOM   3667  HG2 PRO   294      74.750  63.680  30.540  1.00  0.00            
ATOM   3668  C   PRO   294      73.770  61.060  33.570  1.00  0.00            
ATOM   3669  O   PRO   294      72.730  60.410  33.520  1.00  0.00            
ATOM   3670  N   VAL   295      74.520  61.010  34.690  1.00  0.00            
ATOM   3671  HN  VAL   295      75.370  61.510  34.740  1.00  0.00            
ATOM   3672  CA  VAL   295      74.150  60.360  35.910  1.00  0.00            
ATOM   3673  HA  VAL   295      73.700  59.410  35.680  1.00  0.00            
ATOM   3674  CB  VAL   295      75.350  60.030  36.750  1.00  0.00            
ATOM   3675  HB  VAL   295      75.750  61.000  37.130  1.00  0.00            
ATOM   3676  CG1 VAL   295      74.900  59.210  37.970  1.00  0.00            
ATOM   3677 HG11 VAL   295      74.200  58.390  37.670  1.00  0.00            
ATOM   3678 HG12 VAL   295      74.340  59.800  38.730  1.00  0.00            
ATOM   3679 HG13 VAL   295      75.820  58.710  38.340  1.00  0.00            
ATOM   3680  CG2 VAL   295      76.350  59.230  35.900  1.00  0.00            
ATOM   3681 HG21 VAL   295      77.250  58.950  36.480  1.00  0.00            
ATOM   3682 HG22 VAL   295      76.840  59.780  35.070  1.00  0.00            
ATOM   3683 HG23 VAL   295      75.780  58.390  35.450  1.00  0.00            
ATOM   3684  C   VAL   295      73.110  61.130  36.660  1.00  0.00            
ATOM   3685  O   VAL   295      72.220  60.550  37.280  1.00  0.00            
ATOM   3686  N   VAL   296      73.180  62.470  36.560  1.00  0.00            
ATOM   3687  HN  VAL   296      73.890  62.860  35.980  1.00  0.00            
ATOM   3688  CA  VAL   296      72.120  63.290  37.060  1.00  0.00            
ATOM   3689  HA  VAL   296      71.330  62.670  37.460  1.00  0.00            
ATOM   3690  CB  VAL   296      72.560  64.220  38.150  1.00  0.00            
ATOM   3691  HB  VAL   296      73.550  64.660  37.890  1.00  0.00            
ATOM   3692  CG1 VAL   296      71.440  65.250  38.330  1.00  0.00            
ATOM   3693 HG11 VAL   296      71.560  65.920  39.210  1.00  0.00            
ATOM   3694 HG12 VAL   296      70.460  64.710  38.330  1.00  0.00            
ATOM   3695 HG13 VAL   296      71.360  65.940  37.470  1.00  0.00            
ATOM   3696  CG2 VAL   296      72.810  63.430  39.440  1.00  0.00            
ATOM   3697 HG21 VAL   296      73.120  64.180  40.210  1.00  0.00            
ATOM   3698 HG22 VAL   296      73.630  62.700  39.300  1.00  0.00            
ATOM   3699 HG23 VAL   296      71.860  62.910  39.690  1.00  0.00            
ATOM   3700  C   VAL   296      71.750  64.100  35.860  1.00  0.00            
ATOM   3701  O   VAL   296      72.590  64.700  35.190  1.00  0.00            
ATOM   3702  N   PRO   297      70.530  64.140  35.420  1.00  0.00            
ATOM   3703  CD  PRO   297      69.420  63.340  35.920  1.00  0.00            
ATOM   3704  HD1 PRO   297      69.120  63.860  36.850  1.00  0.00            
ATOM   3705  HD2 PRO   297      69.710  62.270  36.010  1.00  0.00            
ATOM   3706  CA  PRO   297      70.170  64.960  34.300  1.00  0.00            
ATOM   3707  HA  PRO   297      70.950  65.020  33.560  1.00  0.00            
ATOM   3708  CB  PRO   297      69.000  64.180  33.680  1.00  0.00            
ATOM   3709  HB1 PRO   297      69.290  63.410  32.940  1.00  0.00            
ATOM   3710  HB2 PRO   297      68.220  64.810  33.210  1.00  0.00            
ATOM   3711  CG  PRO   297      68.320  63.440  34.850  1.00  0.00            
ATOM   3712  HG1 PRO   297      67.550  64.120  35.260  1.00  0.00            
ATOM   3713  HG2 PRO   297      67.890  62.470  34.550  1.00  0.00            
ATOM   3714  C   PRO   297      69.830  66.320  34.790  1.00  0.00            
ATOM   3715  O   PRO   297      68.670  66.660  34.990  1.00  0.00            
ATOM   3716  N   PHE   298      70.800  67.250  34.890  1.00  0.00            
ATOM   3717  HN  PHE   298      71.670  66.950  34.510  1.00  0.00            
ATOM   3718  CA  PHE   298      70.630  68.630  35.240  1.00  0.00            
ATOM   3719  HA  PHE   298      70.170  68.430  36.200  1.00  0.00            
ATOM   3720  CB  PHE   298      71.880  69.510  35.410  1.00  0.00            
ATOM   3721  HB1 PHE   298      71.620  70.560  35.690  1.00  0.00            
ATOM   3722  HB2 PHE   298      72.570  69.480  34.540  1.00  0.00            
ATOM   3723  CG  PHE   298      72.630  69.080  36.620  1.00  0.00            
ATOM   3724  CD1 PHE   298      72.190  69.540  37.840  1.00  0.00            
ATOM   3725  HD1 PHE   298      71.300  70.150  37.900  1.00  0.00            
ATOM   3726  CE1 PHE   298      72.790  69.200  39.030  1.00  0.00            
ATOM   3727  HE1 PHE   298      72.420  69.630  39.950  1.00  0.00            
ATOM   3728  CZ  PHE   298      73.910  68.400  39.000  1.00  0.00            
ATOM   3729  HZ  PHE   298      74.340  68.160  39.960  1.00  0.00            
ATOM   3730  CD2 PHE   298      73.650  68.160  36.650  1.00  0.00            
ATOM   3731  HD2 PHE   298      73.960  67.630  35.770  1.00  0.00            
ATOM   3732  CE2 PHE   298      74.330  67.860  37.810  1.00  0.00            
ATOM   3733  HE2 PHE   298      75.260  67.320  37.680  1.00  0.00            
ATOM   3734  C   PHE   298      69.640  69.510  34.560  1.00  0.00            
ATOM   3735  O   PHE   298      68.850  70.210  35.190  1.00  0.00            
ATOM   3736  N   HSD   299      69.560  69.440  33.220  1.00  0.00            
ATOM   3737  HN  HSD   299      70.270  68.870  32.820  1.00  0.00            
ATOM   3738  CA  HSD   299      68.690  70.220  32.410  1.00  0.00            
ATOM   3739  HA  HSD   299      68.770  71.270  32.660  1.00  0.00            
ATOM   3740  CB  HSD   299      68.890  69.860  30.930  1.00  0.00            
ATOM   3741  HB1 HSD   299      70.000  69.880  30.820  1.00  0.00            
ATOM   3742  HB2 HSD   299      68.440  70.590  30.220  1.00  0.00            
ATOM   3743  ND1 HSD   299      69.180  67.370  30.980  1.00  0.00            
ATOM   3744  HD1 HSD   299      69.980  67.400  31.570  1.00  0.00            
ATOM   3745  CG  HSD   299      68.470  68.470  30.540  1.00  0.00            
ATOM   3746  CE1 HSD   299      68.650  66.270  30.380  1.00  0.00            
ATOM   3747  HE1 HSD   299      69.020  65.270  30.610  1.00  0.00            
ATOM   3748  NE2 HSD   299      67.630  66.600  29.600  1.00  0.00            
ATOM   3749  CD2 HSD   299      67.500  67.970  29.730  1.00  0.00            
ATOM   3750  HD2 HSD   299      66.690  68.470  29.210  1.00  0.00            
ATOM   3751  C   HSD   299      67.240  69.960  32.580  1.00  0.00            
ATOM   3752  O   HSD   299      66.420  70.870  32.410  1.00  0.00            
ATOM   3753  N   LEU   300      66.860  68.740  33.000  1.00  0.00            
ATOM   3754  HN  LEU   300      67.550  68.020  32.910  1.00  0.00            
ATOM   3755  CA  LEU   300      65.520  68.320  33.240  1.00  0.00            
ATOM   3756  HA  LEU   300      65.110  68.490  32.250  1.00  0.00            
ATOM   3757  CB  LEU   300      65.600  66.800  33.470  1.00  0.00            
ATOM   3758  HB1 LEU   300      66.350  66.670  34.280  1.00  0.00            
ATOM   3759  HB2 LEU   300      66.060  66.330  32.570  1.00  0.00            
ATOM   3760  CG  LEU   300      64.190  66.230  33.680  1.00  0.00            
ATOM   3761  HG  LEU   300      63.760  66.720  34.580  1.00  0.00            
ATOM   3762  CD1 LEU   300      63.350  66.550  32.430  1.00  0.00            
ATOM   3763 HD11 LEU   300      62.250  66.480  32.620  1.00  0.00            
ATOM   3764 HD12 LEU   300      63.570  65.810  31.630  1.00  0.00            
ATOM   3765 HD13 LEU   300      63.400  67.590  32.060  1.00  0.00            
ATOM   3766  CD2 LEU   300      64.260  64.730  33.990  1.00  0.00            
ATOM   3767 HD21 LEU   300      65.070  64.280  33.380  1.00  0.00            
ATOM   3768 HD22 LEU   300      63.290  64.280  33.690  1.00  0.00            
ATOM   3769 HD23 LEU   300      64.400  64.560  35.080  1.00  0.00            
ATOM   3770  C   LEU   300      64.830  69.170  34.240  1.00  0.00            
ATOM   3771  O   LEU   300      63.690  69.580  34.000  1.00  0.00            
ATOM   3772  N   PHE   301      65.580  69.550  35.290  1.00  0.00            
ATOM   3773  HN  PHE   301      66.520  69.230  35.410  1.00  0.00            
ATOM   3774  CA  PHE   301      64.940  70.150  36.420  1.00  0.00            
ATOM   3775  HA  PHE   301      63.890  69.900  36.410  1.00  0.00            
ATOM   3776  CB  PHE   301      65.710  69.700  37.670  1.00  0.00            
ATOM   3777  HB1 PHE   301      65.150  69.960  38.600  1.00  0.00            
ATOM   3778  HB2 PHE   301      66.720  70.170  37.620  1.00  0.00            
ATOM   3779  CG  PHE   301      65.800  68.220  37.750  1.00  0.00            
ATOM   3780  CD1 PHE   301      66.990  67.580  38.020  1.00  0.00            
ATOM   3781  HD1 PHE   301      67.840  68.190  38.320  1.00  0.00            
ATOM   3782  CE1 PHE   301      67.110  66.220  37.970  1.00  0.00            
ATOM   3783  HE1 PHE   301      68.020  65.720  38.290  1.00  0.00            
ATOM   3784  CZ  PHE   301      66.040  65.490  37.500  1.00  0.00            
ATOM   3785  HZ  PHE   301      66.160  64.430  37.320  1.00  0.00            
ATOM   3786  CD2 PHE   301      64.720  67.450  37.380  1.00  0.00            
ATOM   3787  HD2 PHE   301      63.790  67.970  37.180  1.00  0.00            
ATOM   3788  CE2 PHE   301      64.820  66.080  37.270  1.00  0.00            
ATOM   3789  HE2 PHE   301      63.940  65.530  36.970  1.00  0.00            
ATOM   3790  C   PHE   301      65.020  71.630  36.290  1.00  0.00            
ATOM   3791  O   PHE   301      64.460  72.340  37.120  1.00  0.00            
ATOM   3792  N   ARG   302      65.650  72.130  35.210  1.00  0.00            
ATOM   3793  HN  ARG   302      65.970  71.600  34.430  1.00  0.00            
ATOM   3794  CA  ARG   302      66.050  73.500  35.080  1.00  0.00            
ATOM   3795  HA  ARG   302      66.160  73.950  36.050  1.00  0.00            
ATOM   3796  CB  ARG   302      67.450  73.530  34.430  1.00  0.00            
ATOM   3797  HB1 ARG   302      67.800  74.500  34.030  1.00  0.00            
ATOM   3798  HB2 ARG   302      67.420  72.840  33.560  1.00  0.00            
ATOM   3799  CG  ARG   302      68.530  73.240  35.470  1.00  0.00            
ATOM   3800  HG1 ARG   302      68.350  72.330  36.090  1.00  0.00            
ATOM   3801  HG2 ARG   302      68.700  74.030  36.230  1.00  0.00            
ATOM   3802  CD  ARG   302      69.860  73.100  34.730  1.00  0.00            
ATOM   3803  HD1 ARG   302      69.880  72.480  33.810  1.00  0.00            
ATOM   3804  HD2 ARG   302      70.570  72.520  35.360  1.00  0.00            
ATOM   3805  NE  ARG   302      70.350  74.480  34.450  1.00  0.00            
ATOM   3806  HE  ARG   302      69.950  75.250  34.940  1.00  0.00            
ATOM   3807  CZ  ARG   302      71.570  74.820  33.960  1.00  0.00            
ATOM   3808  NH1 ARG   302      72.350  73.820  33.450  1.00  0.00            
ATOM   3809 HH11 ARG   302      71.910  72.940  33.280  1.00  0.00            
ATOM   3810 HH12 ARG   302      73.040  74.100  32.780  1.00  0.00            
ATOM   3811  NH2 ARG   302      71.970  76.120  33.870  1.00  0.00            
ATOM   3812 HH21 ARG   302      71.180  76.740  33.900  1.00  0.00            
ATOM   3813 HH22 ARG   302      72.800  76.350  33.370  1.00  0.00            
ATOM   3814  C   ARG   302      65.160  74.390  34.280  1.00  0.00            
ATOM   3815  O   ARG   302      65.390  75.550  33.930  1.00  0.00            
ATOM   3816  N   ASP   303      63.930  73.940  34.000  1.00  0.00            
ATOM   3817  HN  ASP   303      63.730  72.960  33.960  1.00  0.00            
ATOM   3818  CA  ASP   303      63.030  74.780  33.270  1.00  0.00            
ATOM   3819  HA  ASP   303      63.620  75.180  32.450  1.00  0.00            
ATOM   3820  CB  ASP   303      62.050  73.770  32.660  1.00  0.00            
ATOM   3821  HB1 ASP   303      62.600  72.920  32.210  1.00  0.00            
ATOM   3822  HB2 ASP   303      61.420  74.340  31.940  1.00  0.00            
ATOM   3823  CG  ASP   303      61.130  73.090  33.670  1.00  0.00            
ATOM   3824  OD1 ASP   303      61.210  73.280  34.910  1.00  0.00            
ATOM   3825  OD2 ASP   303      60.340  72.210  33.240  1.00  0.00            
ATOM   3826  C   ASP   303      62.460  75.870  34.110  1.00  0.00            
ATOM   3827  O   ASP   303      62.020  76.870  33.560  1.00  0.00            
ATOM   3828  N   ARG   304      62.540  75.750  35.450  1.00  0.00            
ATOM   3829  HN  ARG   304      62.960  74.930  35.830  1.00  0.00            
ATOM   3830  CA  ARG   304      62.030  76.660  36.430  1.00  0.00            
ATOM   3831  HA  ARG   304      62.430  76.320  37.370  1.00  0.00            
ATOM   3832  CB  ARG   304      62.540  78.110  36.320  1.00  0.00            
ATOM   3833  HB1 ARG   304      62.100  78.650  37.190  1.00  0.00            
ATOM   3834  HB2 ARG   304      62.100  78.590  35.420  1.00  0.00            
ATOM   3835  CG  ARG   304      64.000  78.350  35.920  1.00  0.00            
ATOM   3836  HG1 ARG   304      64.430  77.790  35.060  1.00  0.00            
ATOM   3837  HG2 ARG   304      64.620  78.010  36.780  1.00  0.00            
ATOM   3838  CD  ARG   304      64.280  79.820  35.650  1.00  0.00            
ATOM   3839  HD1 ARG   304      64.030  80.430  36.540  1.00  0.00            
ATOM   3840  HD2 ARG   304      63.720  80.220  34.780  1.00  0.00            
ATOM   3841  NE  ARG   304      65.720  80.070  35.360  1.00  0.00            
ATOM   3842  HE  ARG   304      66.320  79.410  34.910  1.00  0.00            
ATOM   3843  CZ  ARG   304      66.340  81.270  35.590  1.00  0.00            
ATOM   3844  NH1 ARG   304      65.760  82.390  36.100  1.00  0.00            
ATOM   3845 HH11 ARG   304      64.760  82.450  36.140  1.00  0.00            
ATOM   3846 HH12 ARG   304      66.310  83.220  36.170  1.00  0.00            
ATOM   3847  NH2 ARG   304      67.660  81.320  35.240  1.00  0.00            
ATOM   3848 HH21 ARG   304      68.110  80.560  34.760  1.00  0.00            
ATOM   3849 HH22 ARG   304      68.000  82.240  35.070  1.00  0.00            
ATOM   3850  C   ARG   304      60.550  76.630  36.530  1.00  0.00            
ATOM   3851  O   ARG   304      59.830  77.510  37.010  1.00  0.00            
ATOM   3852  N   ASN   305      59.910  75.570  36.000  1.00  0.00            
ATOM   3853  HN  ASN   305      60.360  74.810  35.540  1.00  0.00            
ATOM   3854  CA  ASN   305      58.500  75.340  35.920  1.00  0.00            
ATOM   3855  HA  ASN   305      58.010  76.250  36.250  1.00  0.00            
ATOM   3856  CB  ASN   305      58.090  75.070  34.470  1.00  0.00            
ATOM   3857  HB1 ASN   305      56.990  74.910  34.420  1.00  0.00            
ATOM   3858  HB2 ASN   305      58.550  74.100  34.150  1.00  0.00            
ATOM   3859  CG  ASN   305      58.420  76.130  33.430  1.00  0.00            
ATOM   3860  OD1 ASN   305      59.060  75.880  32.420  1.00  0.00            
ATOM   3861  ND2 ASN   305      58.080  77.390  33.840  1.00  0.00            
ATOM   3862 HD21 ASN   305      58.640  78.120  33.460  1.00  0.00            
ATOM   3863 HD22 ASN   305      57.640  77.540  34.720  1.00  0.00            
ATOM   3864  C   ASN   305      58.040  74.270  36.850  1.00  0.00            
ATOM   3865  O   ASN   305      56.860  73.990  37.060  1.00  0.00            
ATOM   3866  N   ARG   306      58.930  73.510  37.510  1.00  0.00            
ATOM   3867  HN  ARG   306      59.920  73.590  37.450  1.00  0.00            
ATOM   3868  CA  ARG   306      58.600  72.570  38.540  1.00  0.00            
ATOM   3869  HA  ARG   306      57.520  72.570  38.620  1.00  0.00            
ATOM   3870  CB  ARG   306      59.180  71.200  38.140  1.00  0.00            
ATOM   3871  HB1 ARG   306      59.130  70.500  39.000  1.00  0.00            
ATOM   3872  HB2 ARG   306      60.260  71.330  37.890  1.00  0.00            
ATOM   3873  CG  ARG   306      58.430  70.550  36.980  1.00  0.00            
ATOM   3874  HG1 ARG   306      57.350  70.810  37.060  1.00  0.00            
ATOM   3875  HG2 ARG   306      58.570  69.450  36.950  1.00  0.00            
ATOM   3876  CD  ARG   306      58.930  70.930  35.590  1.00  0.00            
ATOM   3877  HD1 ARG   306      59.940  70.500  35.370  1.00  0.00            
ATOM   3878  HD2 ARG   306      59.100  72.020  35.490  1.00  0.00            
ATOM   3879  NE  ARG   306      57.940  70.270  34.700  1.00  0.00            
ATOM   3880  HE  ARG   306      57.640  69.350  34.970  1.00  0.00            
ATOM   3881  CZ  ARG   306      57.200  70.880  33.730  1.00  0.00            
ATOM   3882  NH1 ARG   306      57.550  72.050  33.110  1.00  0.00            
ATOM   3883 HH11 ARG   306      58.530  72.210  33.210  1.00  0.00            
ATOM   3884 HH12 ARG   306      57.010  72.370  32.330  1.00  0.00            
ATOM   3885  NH2 ARG   306      56.170  70.230  33.120  1.00  0.00            
ATOM   3886 HH21 ARG   306      55.890  69.350  33.520  1.00  0.00            
ATOM   3887 HH22 ARG   306      55.500  70.630  32.500  1.00  0.00            
ATOM   3888  C   ARG   306      58.970  72.990  39.920  1.00  0.00            
ATOM   3889  O   ARG   306      58.710  72.260  40.880  1.00  0.00            
ATOM   3890  N   LEU   307      59.580  74.180  40.110  1.00  0.00            
ATOM   3891  HN  LEU   307      59.880  74.630  39.270  1.00  0.00            
ATOM   3892  CA  LEU   307      59.850  74.760  41.390  1.00  0.00            
ATOM   3893  HA  LEU   307      60.520  74.060  41.870  1.00  0.00            
ATOM   3894  CB  LEU   307      60.570  76.090  41.150  1.00  0.00            
ATOM   3895  HB1 LEU   307      60.090  76.700  40.360  1.00  0.00            
ATOM   3896  HB2 LEU   307      61.580  75.880  40.720  1.00  0.00            
ATOM   3897  CG  LEU   307      60.940  76.920  42.400  1.00  0.00            
ATOM   3898  HG  LEU   307      60.080  77.270  43.010  1.00  0.00            
ATOM   3899  CD1 LEU   307      61.910  76.120  43.270  1.00  0.00            
ATOM   3900 HD11 LEU   307      62.240  76.830  44.060  1.00  0.00            
ATOM   3901 HD12 LEU   307      62.820  75.870  42.680  1.00  0.00            
ATOM   3902 HD13 LEU   307      61.480  75.230  43.770  1.00  0.00            
ATOM   3903  CD2 LEU   307      61.560  78.250  41.940  1.00  0.00            
ATOM   3904 HD21 LEU   307      62.470  78.030  41.350  1.00  0.00            
ATOM   3905 HD22 LEU   307      61.830  78.770  42.890  1.00  0.00            
ATOM   3906 HD23 LEU   307      60.850  78.820  41.300  1.00  0.00            
ATOM   3907  C   LEU   307      58.690  74.930  42.310  1.00  0.00            
ATOM   3908  O   LEU   307      58.860  74.700  43.510  1.00  0.00            
ATOM   3909  N   VAL   308      57.540  75.350  41.760  1.00  0.00            
ATOM   3910  HN  VAL   308      57.520  75.570  40.790  1.00  0.00            
ATOM   3911  CA  VAL   308      56.430  75.620  42.620  1.00  0.00            
ATOM   3912  HA  VAL   308      56.770  76.250  43.430  1.00  0.00            
ATOM   3913  CB  VAL   308      55.330  76.390  41.950  1.00  0.00            
ATOM   3914  HB  VAL   308      55.080  75.870  41.000  1.00  0.00            
ATOM   3915  CG1 VAL   308      54.120  76.560  42.880  1.00  0.00            
ATOM   3916 HG11 VAL   308      53.510  77.380  42.430  1.00  0.00            
ATOM   3917 HG12 VAL   308      54.300  77.070  43.850  1.00  0.00            
ATOM   3918 HG13 VAL   308      53.510  75.660  43.090  1.00  0.00            
ATOM   3919  CG2 VAL   308      55.890  77.780  41.600  1.00  0.00            
ATOM   3920 HG21 VAL   308      56.630  77.750  40.780  1.00  0.00            
ATOM   3921 HG22 VAL   308      56.310  78.300  42.490  1.00  0.00            
ATOM   3922 HG23 VAL   308      55.150  78.540  41.260  1.00  0.00            
ATOM   3923  C   VAL   308      55.960  74.330  43.210  1.00  0.00            
ATOM   3924  O   VAL   308      55.620  74.180  44.380  1.00  0.00            
ATOM   3925  N   THR   309      56.000  73.230  42.430  1.00  0.00            
ATOM   3926  HN  THR   309      56.350  73.360  41.500  1.00  0.00            
ATOM   3927  CA  THR   309      55.790  71.880  42.840  1.00  0.00            
ATOM   3928  HA  THR   309      54.800  71.880  43.290  1.00  0.00            
ATOM   3929  CB  THR   309      55.760  70.890  41.720  1.00  0.00            
ATOM   3930  HB  THR   309      56.700  70.660  41.160  1.00  0.00            
ATOM   3931  OG1 THR   309      54.800  71.200  40.710  1.00  0.00            
ATOM   3932  HG1 THR   309      55.100  71.940  40.180  1.00  0.00            
ATOM   3933  CG2 THR   309      55.380  69.520  42.310  1.00  0.00            
ATOM   3934 HG21 THR   309      54.560  69.680  43.040  1.00  0.00            
ATOM   3935 HG22 THR   309      56.190  68.970  42.840  1.00  0.00            
ATOM   3936 HG23 THR   309      55.080  68.950  41.410  1.00  0.00            
ATOM   3937  C   THR   309      56.770  71.420  43.870  1.00  0.00            
ATOM   3938  O   THR   309      56.410  70.870  44.900  1.00  0.00            
ATOM   3939  N   PHE   310      58.080  71.610  43.640  1.00  0.00            
ATOM   3940  HN  PHE   310      58.390  72.050  42.800  1.00  0.00            
ATOM   3941  CA  PHE   310      59.010  71.000  44.540  1.00  0.00            
ATOM   3942  HA  PHE   310      58.740  69.960  44.620  1.00  0.00            
ATOM   3943  CB  PHE   310      60.420  71.260  43.960  1.00  0.00            
ATOM   3944  HB1 PHE   310      61.140  70.980  44.750  1.00  0.00            
ATOM   3945  HB2 PHE   310      60.540  72.300  43.610  1.00  0.00            
ATOM   3946  CG  PHE   310      60.770  70.430  42.770  1.00  0.00            
ATOM   3947  CD1 PHE   310      60.360  69.120  42.660  1.00  0.00            
ATOM   3948  HD1 PHE   310      59.760  68.680  43.450  1.00  0.00            
ATOM   3949  CE1 PHE   310      60.750  68.320  41.620  1.00  0.00            
ATOM   3950  HE1 PHE   310      60.550  67.270  41.460  1.00  0.00            
ATOM   3951  CZ  PHE   310      61.410  68.890  40.550  1.00  0.00            
ATOM   3952  HZ  PHE   310      61.710  68.350  39.680  1.00  0.00            
ATOM   3953  CD2 PHE   310      61.580  70.910  41.770  1.00  0.00            
ATOM   3954  HD2 PHE   310      61.990  71.910  41.860  1.00  0.00            
ATOM   3955  CE2 PHE   310      61.840  70.200  40.620  1.00  0.00            
ATOM   3956  HE2 PHE   310      62.460  70.700  39.890  1.00  0.00            
ATOM   3957  C   PHE   310      58.890  71.550  45.920  1.00  0.00            
ATOM   3958  O   PHE   310      58.920  70.860  46.940  1.00  0.00            
ATOM   3959  N   SER   311      58.590  72.860  45.980  1.00  0.00            
ATOM   3960  HN  SER   311      58.480  73.340  45.110  1.00  0.00            
ATOM   3961  CA  SER   311      58.190  73.620  47.120  1.00  0.00            
ATOM   3962  HA  SER   311      59.050  73.590  47.760  1.00  0.00            
ATOM   3963  CB  SER   311      57.910  75.090  46.750  1.00  0.00            
ATOM   3964  HB1 SER   311      57.570  75.710  47.600  1.00  0.00            
ATOM   3965  HB2 SER   311      57.140  75.190  45.950  1.00  0.00            
ATOM   3966  OG  SER   311      59.050  75.620  46.100  1.00  0.00            
ATOM   3967  HG1 SER   311      59.250  75.040  45.360  1.00  0.00            
ATOM   3968  C   SER   311      57.010  73.130  47.890  1.00  0.00            
ATOM   3969  O   SER   311      57.010  73.100  49.120  1.00  0.00            
ATOM   3970  N   ALA   312      55.920  72.680  47.230  1.00  0.00            
ATOM   3971  HN  ALA   312      55.940  72.760  46.230  1.00  0.00            
ATOM   3972  CA  ALA   312      54.720  72.170  47.820  1.00  0.00            
ATOM   3973  HA  ALA   312      54.310  72.910  48.490  1.00  0.00            
ATOM   3974  CB  ALA   312      53.710  72.090  46.660  1.00  0.00            
ATOM   3975  HB1 ALA   312      53.760  73.090  46.170  1.00  0.00            
ATOM   3976  HB2 ALA   312      52.680  71.810  46.960  1.00  0.00            
ATOM   3977  HB3 ALA   312      54.070  71.370  45.900  1.00  0.00            
ATOM   3978  C   ALA   312      54.950  70.890  48.530  1.00  0.00            
ATOM   3979  O   ALA   312      54.460  70.650  49.630  1.00  0.00            
ATOM   3980  N   ILE   313      55.720  69.990  47.880  1.00  0.00            
ATOM   3981  HN  ILE   313      56.090  70.430  47.060  1.00  0.00            
ATOM   3982  CA  ILE   313      56.080  68.640  48.170  1.00  0.00            
ATOM   3983  HA  ILE   313      55.130  68.210  48.450  1.00  0.00            
ATOM   3984  CB  ILE   313      56.690  68.050  46.930  1.00  0.00            
ATOM   3985  HB  ILE   313      57.480  68.740  46.550  1.00  0.00            
ATOM   3986  CG2 ILE   313      57.390  66.700  47.180  1.00  0.00            
ATOM   3987 HG21 ILE   313      58.160  66.850  47.970  1.00  0.00            
ATOM   3988 HG22 ILE   313      57.800  66.280  46.240  1.00  0.00            
ATOM   3989 HG23 ILE   313      56.720  65.890  47.560  1.00  0.00            
ATOM   3990  CG1 ILE   313      55.700  67.860  45.780  1.00  0.00            
ATOM   3991 HG11 ILE   313      56.150  67.670  44.780  1.00  0.00            
ATOM   3992 HG12 ILE   313      55.220  68.840  45.590  1.00  0.00            
ATOM   3993  CD  ILE   313      54.620  66.790  45.950  1.00  0.00            
ATOM   3994  HD1 ILE   313      55.080  65.810  45.710  1.00  0.00            
ATOM   3995  HD2 ILE   313      53.730  66.950  45.300  1.00  0.00            
ATOM   3996  HD3 ILE   313      54.290  66.710  47.010  1.00  0.00            
ATOM   3997  C   ILE   313      56.980  68.640  49.360  1.00  0.00            
ATOM   3998  O   ILE   313      56.870  67.710  50.150  1.00  0.00            
ATOM   3999  N   LEU   314      57.980  69.530  49.470  1.00  0.00            
ATOM   4000  HN  LEU   314      58.150  70.150  48.710  1.00  0.00            
ATOM   4001  CA  LEU   314      58.750  69.700  50.650  1.00  0.00            
ATOM   4002  HA  LEU   314      59.180  68.750  50.920  1.00  0.00            
ATOM   4003  CB  LEU   314      59.890  70.680  50.320  1.00  0.00            
ATOM   4004  HB1 LEU   314      59.390  71.640  50.040  1.00  0.00            
ATOM   4005  HB2 LEU   314      60.440  70.220  49.470  1.00  0.00            
ATOM   4006  CG  LEU   314      60.960  70.840  51.410  1.00  0.00            
ATOM   4007  HG  LEU   314      60.650  70.240  52.290  1.00  0.00            
ATOM   4008  CD1 LEU   314      62.240  70.190  50.870  1.00  0.00            
ATOM   4009 HD11 LEU   314      62.690  70.920  50.160  1.00  0.00            
ATOM   4010 HD12 LEU   314      61.970  69.220  50.410  1.00  0.00            
ATOM   4011 HD13 LEU   314      63.020  70.010  51.650  1.00  0.00            
ATOM   4012  CD2 LEU   314      61.200  72.330  51.710  1.00  0.00            
ATOM   4013 HD21 LEU   314      60.190  72.740  51.940  1.00  0.00            
ATOM   4014 HD22 LEU   314      61.610  72.810  50.790  1.00  0.00            
ATOM   4015 HD23 LEU   314      61.940  72.390  52.530  1.00  0.00            
ATOM   4016  C   LEU   314      58.030  70.120  51.890  1.00  0.00            
ATOM   4017  O   LEU   314      58.170  69.560  52.970  1.00  0.00            
ATOM   4018  N   LEU   315      57.150  71.110  51.680  1.00  0.00            
ATOM   4019  HN  LEU   315      56.980  71.490  50.780  1.00  0.00            
ATOM   4020  CA  LEU   315      56.260  71.590  52.700  1.00  0.00            
ATOM   4021  HA  LEU   315      56.840  71.740  53.600  1.00  0.00            
ATOM   4022  CB  LEU   315      55.610  72.930  52.310  1.00  0.00            
ATOM   4023  HB1 LEU   315      55.450  72.820  51.210  1.00  0.00            
ATOM   4024  HB2 LEU   315      56.420  73.690  52.300  1.00  0.00            
ATOM   4025  CG  LEU   315      54.240  73.290  52.900  1.00  0.00            
ATOM   4026  HG  LEU   315      53.680  72.340  52.930  1.00  0.00            
ATOM   4027  CD1 LEU   315      54.460  73.680  54.370  1.00  0.00            
ATOM   4028 HD11 LEU   315      55.010  72.940  54.980  1.00  0.00            
ATOM   4029 HD12 LEU   315      53.480  73.870  54.870  1.00  0.00            
ATOM   4030 HD13 LEU   315      55.080  74.600  54.340  1.00  0.00            
ATOM   4031  CD2 LEU   315      53.580  74.400  52.070  1.00  0.00            
ATOM   4032 HD21 LEU   315      52.670  74.710  52.620  1.00  0.00            
ATOM   4033 HD22 LEU   315      53.380  74.040  51.030  1.00  0.00            
ATOM   4034 HD23 LEU   315      54.270  75.260  51.930  1.00  0.00            
ATOM   4035  C   LEU   315      55.310  70.550  53.180  1.00  0.00            
ATOM   4036  O   LEU   315      55.040  70.350  54.370  1.00  0.00            
ATOM   4037  N   ALA   316      54.700  69.750  52.280  1.00  0.00            
ATOM   4038  HN  ALA   316      54.860  69.960  51.320  1.00  0.00            
ATOM   4039  CA  ALA   316      53.730  68.720  52.490  1.00  0.00            
ATOM   4040  HA  ALA   316      52.930  69.280  52.950  1.00  0.00            
ATOM   4041  CB  ALA   316      53.090  68.340  51.150  1.00  0.00            
ATOM   4042  HB1 ALA   316      52.340  67.540  51.350  1.00  0.00            
ATOM   4043  HB2 ALA   316      53.840  68.060  50.380  1.00  0.00            
ATOM   4044  HB3 ALA   316      52.550  69.230  50.750  1.00  0.00            
ATOM   4045  C   ALA   316      54.280  67.610  53.310  1.00  0.00            
ATOM   4046  O   ALA   316      53.740  67.210  54.340  1.00  0.00            
ATOM   4047  N   GLY   317      55.490  67.220  52.850  1.00  0.00            
ATOM   4048  HN  GLY   317      55.750  67.470  51.930  1.00  0.00            
ATOM   4049  CA  GLY   317      56.290  66.340  53.640  1.00  0.00            
ATOM   4050  HA1 GLY   317      57.210  66.270  53.070  1.00  0.00            
ATOM   4051  HA2 GLY   317      55.740  65.410  53.690  1.00  0.00            
ATOM   4052  C   GLY   317      56.510  66.670  55.080  1.00  0.00            
ATOM   4053  O   GLY   317      56.440  65.820  55.960  1.00  0.00            
ATOM   4054  N   GLY   318      56.700  67.990  55.270  1.00  0.00            
ATOM   4055  HN  GLY   318      56.690  68.660  54.530  1.00  0.00            
ATOM   4056  CA  GLY   318      56.900  68.600  56.550  1.00  0.00            
ATOM   4057  HA1 GLY   318      57.230  69.580  56.230  1.00  0.00            
ATOM   4058  HA2 GLY   318      57.730  68.110  57.040  1.00  0.00            
ATOM   4059  C   GLY   318      55.660  68.700  57.360  1.00  0.00            
ATOM   4060  O   GLY   318      55.730  68.500  58.570  1.00  0.00            
ATOM   4061  N   VAL   319      54.470  69.030  56.820  1.00  0.00            
ATOM   4062  HN  VAL   319      54.430  69.280  55.850  1.00  0.00            
ATOM   4063  CA  VAL   319      53.150  69.140  57.360  1.00  0.00            
ATOM   4064  HA  VAL   319      53.180  69.730  58.260  1.00  0.00            
ATOM   4065  CB  VAL   319      52.140  69.710  56.410  1.00  0.00            
ATOM   4066  HB  VAL   319      52.320  69.310  55.390  1.00  0.00            
ATOM   4067  CG1 VAL   319      50.690  69.450  56.840  1.00  0.00            
ATOM   4068 HG11 VAL   319      49.970  69.630  56.010  1.00  0.00            
ATOM   4069 HG12 VAL   319      50.380  70.050  57.730  1.00  0.00            
ATOM   4070 HG13 VAL   319      50.470  68.380  57.050  1.00  0.00            
ATOM   4071  CG2 VAL   319      52.300  71.240  56.430  1.00  0.00            
ATOM   4072 HG21 VAL   319      51.800  71.600  55.510  1.00  0.00            
ATOM   4073 HG22 VAL   319      53.320  71.670  56.510  1.00  0.00            
ATOM   4074 HG23 VAL   319      51.610  71.630  57.210  1.00  0.00            
ATOM   4075  C   VAL   319      52.770  67.790  57.870  1.00  0.00            
ATOM   4076  O   VAL   319      52.300  67.740  59.010  1.00  0.00            
ATOM   4077  N   MET   320      52.960  66.730  57.070  1.00  0.00            
ATOM   4078  HN  MET   320      53.160  66.870  56.100  1.00  0.00            
ATOM   4079  CA  MET   320      52.740  65.350  57.370  1.00  0.00            
ATOM   4080  HA  MET   320      51.690  65.300  57.650  1.00  0.00            
ATOM   4081  CB  MET   320      52.900  64.430  56.150  1.00  0.00            
ATOM   4082  HB1 MET   320      52.920  63.380  56.520  1.00  0.00            
ATOM   4083  HB2 MET   320      53.890  64.550  55.650  1.00  0.00            
ATOM   4084  CG  MET   320      51.810  64.480  55.080  1.00  0.00            
ATOM   4085  HG1 MET   320      52.020  63.720  54.300  1.00  0.00            
ATOM   4086  HG2 MET   320      51.810  65.480  54.590  1.00  0.00            
ATOM   4087  SD  MET   320      50.060  64.250  55.520  1.00  0.00            
ATOM   4088  CE  MET   320      50.200  62.580  56.210  1.00  0.00            
ATOM   4089  HE1 MET   320      49.210  62.110  56.380  1.00  0.00            
ATOM   4090  HE2 MET   320      50.750  62.660  57.170  1.00  0.00            
ATOM   4091  HE3 MET   320      50.800  61.900  55.570  1.00  0.00            
ATOM   4092  C   MET   320      53.580  64.820  58.480  1.00  0.00            
ATOM   4093  O   MET   320      53.050  64.300  59.460  1.00  0.00            
ATOM   4094  N   PHE   321      54.910  65.020  58.420  1.00  0.00            
ATOM   4095  HN  PHE   321      55.240  65.550  57.650  1.00  0.00            
ATOM   4096  CA  PHE   321      55.800  64.590  59.460  1.00  0.00            
ATOM   4097  HA  PHE   321      55.620  63.560  59.710  1.00  0.00            
ATOM   4098  CB  PHE   321      57.240  64.590  58.940  1.00  0.00            
ATOM   4099  HB1 PHE   321      57.450  65.670  58.810  1.00  0.00            
ATOM   4100  HB2 PHE   321      57.220  64.150  57.920  1.00  0.00            
ATOM   4101  CG  PHE   321      58.280  63.890  59.750  1.00  0.00            
ATOM   4102  CD1 PHE   321      59.150  64.540  60.610  1.00  0.00            
ATOM   4103  HD1 PHE   321      59.140  65.610  60.640  1.00  0.00            
ATOM   4104  CE1 PHE   321      60.010  63.800  61.380  1.00  0.00            
ATOM   4105  HE1 PHE   321      60.600  64.290  62.130  1.00  0.00            
ATOM   4106  CZ  PHE   321      60.080  62.430  61.210  1.00  0.00            
ATOM   4107  HZ  PHE   321      60.910  61.880  61.620  1.00  0.00            
ATOM   4108  CD2 PHE   321      58.510  62.570  59.460  1.00  0.00            
ATOM   4109  HD2 PHE   321      57.950  62.050  58.690  1.00  0.00            
ATOM   4110  CE2 PHE   321      59.410  61.820  60.180  1.00  0.00            
ATOM   4111  HE2 PHE   321      59.540  60.790  59.890  1.00  0.00            
ATOM   4112  C   PHE   321      55.620  65.280  60.770  1.00  0.00            
ATOM   4113  O   PHE   321      55.400  64.620  61.790  1.00  0.00            
ATOM   4114  N   SER   322      55.510  66.620  60.720  1.00  0.00            
ATOM   4115  HN  SER   322      55.460  67.100  59.850  1.00  0.00            
ATOM   4116  CA  SER   322      55.170  67.340  61.910  1.00  0.00            
ATOM   4117  HA  SER   322      55.880  67.070  62.680  1.00  0.00            
ATOM   4118  CB  SER   322      55.280  68.860  61.700  1.00  0.00            
ATOM   4119  HB1 SER   322      56.310  69.120  61.380  1.00  0.00            
ATOM   4120  HB2 SER   322      55.270  69.380  62.680  1.00  0.00            
ATOM   4121  OG  SER   322      54.360  69.400  60.770  1.00  0.00            
ATOM   4122  HG1 SER   322      54.540  69.080  59.880  1.00  0.00            
ATOM   4123  C   SER   322      53.820  67.040  62.460  1.00  0.00            
ATOM   4124  O   SER   322      53.660  66.950  63.680  1.00  0.00            
ATOM   4125  N   LEU   323      52.790  66.800  61.620  1.00  0.00            
ATOM   4126  HN  LEU   323      52.890  67.070  60.670  1.00  0.00            
ATOM   4127  CA  LEU   323      51.480  66.350  61.990  1.00  0.00            
ATOM   4128  HA  LEU   323      50.970  67.010  62.670  1.00  0.00            
ATOM   4129  CB  LEU   323      50.530  66.080  60.820  1.00  0.00            
ATOM   4130  HB1 LEU   323      51.140  65.490  60.100  1.00  0.00            
ATOM   4131  HB2 LEU   323      50.350  67.020  60.250  1.00  0.00            
ATOM   4132  CG  LEU   323      49.130  65.480  61.030  1.00  0.00            
ATOM   4133  HG  LEU   323      49.230  64.470  61.460  1.00  0.00            
ATOM   4134  CD1 LEU   323      48.240  66.240  62.030  1.00  0.00            
ATOM   4135 HD11 LEU   323      47.190  65.880  61.960  1.00  0.00            
ATOM   4136 HD12 LEU   323      48.130  67.240  61.560  1.00  0.00            
ATOM   4137 HD13 LEU   323      48.640  66.140  63.060  1.00  0.00            
ATOM   4138  CD2 LEU   323      48.410  65.160  59.700  1.00  0.00            
ATOM   4139 HD21 LEU   323      48.910  64.430  59.040  1.00  0.00            
ATOM   4140 HD22 LEU   323      48.550  66.110  59.140  1.00  0.00            
ATOM   4141 HD23 LEU   323      47.340  64.900  59.850  1.00  0.00            
ATOM   4142  C   LEU   323      51.570  65.040  62.690  1.00  0.00            
ATOM   4143  O   LEU   323      51.120  64.950  63.840  1.00  0.00            
ATOM   4144  N   THR   324      52.350  64.090  62.130  1.00  0.00            
ATOM   4145  HN  THR   324      52.760  64.410  61.280  1.00  0.00            
ATOM   4146  CA  THR   324      52.430  62.750  62.610  1.00  0.00            
ATOM   4147  HA  THR   324      51.390  62.550  62.830  1.00  0.00            
ATOM   4148  CB  THR   324      52.980  61.780  61.610  1.00  0.00            
ATOM   4149  HB  THR   324      54.020  62.060  61.330  1.00  0.00            
ATOM   4150  OG1 THR   324      52.210  61.720  60.420  1.00  0.00            
ATOM   4151  HG1 THR   324      51.950  62.630  60.260  1.00  0.00            
ATOM   4152  CG2 THR   324      52.950  60.330  62.140  1.00  0.00            
ATOM   4153 HG21 THR   324      53.340  59.490  61.540  1.00  0.00            
ATOM   4154 HG22 THR   324      51.920  60.190  62.530  1.00  0.00            
ATOM   4155 HG23 THR   324      53.540  60.360  63.080  1.00  0.00            
ATOM   4156  C   THR   324      53.140  62.670  63.920  1.00  0.00            
ATOM   4157  O   THR   324      52.630  62.070  64.870  1.00  0.00            
ATOM   4158  N   VAL   325      54.270  63.360  64.130  1.00  0.00            
ATOM   4159  HN  VAL   325      54.670  64.010  63.480  1.00  0.00            
ATOM   4160  CA  VAL   325      54.940  63.360  65.400  1.00  0.00            
ATOM   4161  HA  VAL   325      55.040  62.310  65.620  1.00  0.00            
ATOM   4162  CB  VAL   325      56.360  63.840  65.360  1.00  0.00            
ATOM   4163  HB  VAL   325      56.270  64.830  64.860  1.00  0.00            
ATOM   4164  CG1 VAL   325      57.150  64.070  66.660  1.00  0.00            
ATOM   4165 HG11 VAL   325      56.920  63.320  67.440  1.00  0.00            
ATOM   4166 HG12 VAL   325      56.970  65.090  67.060  1.00  0.00            
ATOM   4167 HG13 VAL   325      58.210  64.000  66.330  1.00  0.00            
ATOM   4168  CG2 VAL   325      57.160  63.000  64.350  1.00  0.00            
ATOM   4169 HG21 VAL   325      58.170  63.400  64.140  1.00  0.00            
ATOM   4170 HG22 VAL   325      56.570  62.940  63.400  1.00  0.00            
ATOM   4171 HG23 VAL   325      57.240  61.980  64.790  1.00  0.00            
ATOM   4172  C   VAL   325      54.180  63.990  66.510  1.00  0.00            
ATOM   4173  O   VAL   325      54.030  63.360  67.560  1.00  0.00            
ATOM   4174  N   CYS   326      53.600  65.190  66.340  1.00  0.00            
ATOM   4175  HN  CYS   326      53.750  65.740  65.520  1.00  0.00            
ATOM   4176  CA  CYS   326      52.840  65.890  67.330  1.00  0.00            
ATOM   4177  HA  CYS   326      53.460  65.970  68.210  1.00  0.00            
ATOM   4178  CB  CYS   326      52.490  67.320  66.880  1.00  0.00            
ATOM   4179  HB1 CYS   326      51.890  67.740  67.720  1.00  0.00            
ATOM   4180  HB2 CYS   326      51.840  67.280  65.980  1.00  0.00            
ATOM   4181  SG  CYS   326      53.940  68.400  66.660  1.00  0.00            
ATOM   4182  HG1 CYS   326      53.710  68.310  65.360  1.00  0.00            
ATOM   4183  C   CYS   326      51.670  65.110  67.840  1.00  0.00            
ATOM   4184  O   CYS   326      51.530  64.910  69.050  1.00  0.00            
ATOM   4185  N   ILE   327      50.860  64.590  66.900  1.00  0.00            
ATOM   4186  HN  ILE   327      50.930  64.780  65.920  1.00  0.00            
ATOM   4187  CA  ILE   327      49.690  63.880  67.310  1.00  0.00            
ATOM   4188  HA  ILE   327      49.250  64.430  68.120  1.00  0.00            
ATOM   4189  CB  ILE   327      48.630  63.840  66.250  1.00  0.00            
ATOM   4190  HB  ILE   327      48.640  64.890  65.880  1.00  0.00            
ATOM   4191  CG2 ILE   327      48.940  62.960  65.030  1.00  0.00            
ATOM   4192 HG21 ILE   327      48.450  61.960  65.080  1.00  0.00            
ATOM   4193 HG22 ILE   327      49.970  62.870  64.620  1.00  0.00            
ATOM   4194 HG23 ILE   327      48.450  63.440  64.160  1.00  0.00            
ATOM   4195  CG1 ILE   327      47.160  63.720  66.680  1.00  0.00            
ATOM   4196 HG11 ILE   327      46.960  64.320  67.610  1.00  0.00            
ATOM   4197 HG12 ILE   327      47.200  62.660  67.010  1.00  0.00            
ATOM   4198  CD  ILE   327      46.060  63.850  65.620  1.00  0.00            
ATOM   4199  HD1 ILE   327      45.060  63.920  66.090  1.00  0.00            
ATOM   4200  HD2 ILE   327      46.160  63.030  64.880  1.00  0.00            
ATOM   4201  HD3 ILE   327      46.160  64.820  65.090  1.00  0.00            
ATOM   4202  C   ILE   327      49.980  62.500  67.810  1.00  0.00            
ATOM   4203  O   ILE   327      49.290  61.900  68.630  1.00  0.00            
ATOM   4204  N   GLY   328      51.140  61.930  67.420  1.00  0.00            
ATOM   4205  HN  GLY   328      51.820  62.420  66.880  1.00  0.00            
ATOM   4206  CA  GLY   328      51.540  60.660  67.930  1.00  0.00            
ATOM   4207  HA1 GLY   328      52.470  60.490  67.420  1.00  0.00            
ATOM   4208  HA2 GLY   328      50.710  59.970  67.860  1.00  0.00            
ATOM   4209  C   GLY   328      51.880  60.790  69.370  1.00  0.00            
ATOM   4210  O   GLY   328      51.410  59.960  70.150  1.00  0.00            
ATOM   4211  N   LEU   329      52.660  61.850  69.660  1.00  0.00            
ATOM   4212  HN  LEU   329      53.010  62.520  69.010  1.00  0.00            
ATOM   4213  CA  LEU   329      53.140  62.170  70.970  1.00  0.00            
ATOM   4214  HA  LEU   329      53.650  61.280  71.300  1.00  0.00            
ATOM   4215  CB  LEU   329      54.270  63.220  71.040  1.00  0.00            
ATOM   4216  HB1 LEU   329      54.530  63.580  72.060  1.00  0.00            
ATOM   4217  HB2 LEU   329      53.780  64.050  70.480  1.00  0.00            
ATOM   4218  CG  LEU   329      55.560  62.740  70.340  1.00  0.00            
ATOM   4219  HG  LEU   329      55.340  62.370  69.320  1.00  0.00            
ATOM   4220  CD1 LEU   329      56.580  63.890  70.220  1.00  0.00            
ATOM   4221 HD11 LEU   329      56.320  64.550  71.070  1.00  0.00            
ATOM   4222 HD12 LEU   329      56.470  64.450  69.270  1.00  0.00            
ATOM   4223 HD13 LEU   329      57.640  63.560  70.290  1.00  0.00            
ATOM   4224  CD2 LEU   329      56.220  61.630  71.160  1.00  0.00            
ATOM   4225 HD21 LEU   329      57.090  61.120  70.690  1.00  0.00            
ATOM   4226 HD22 LEU   329      55.540  60.750  71.150  1.00  0.00            
ATOM   4227 HD23 LEU   329      56.350  61.920  72.230  1.00  0.00            
ATOM   4228  C   LEU   329      52.080  62.500  71.960  1.00  0.00            
ATOM   4229  O   LEU   329      52.100  62.000  73.090  1.00  0.00            
ATOM   4230  N   TYR   330      51.070  63.240  71.480  1.00  0.00            
ATOM   4231  HN  TYR   330      51.270  63.630  70.580  1.00  0.00            
ATOM   4232  CA  TYR   330      49.850  63.550  72.160  1.00  0.00            
ATOM   4233  HA  TYR   330      50.140  64.180  73.000  1.00  0.00            
ATOM   4234  CB  TYR   330      49.010  64.270  71.090  1.00  0.00            
ATOM   4235  HB1 TYR   330      48.470  63.570  70.410  1.00  0.00            
ATOM   4236  HB2 TYR   330      49.550  65.080  70.560  1.00  0.00            
ATOM   4237  CG  TYR   330      47.880  64.870  71.850  1.00  0.00            
ATOM   4238  CD1 TYR   330      48.180  65.980  72.600  1.00  0.00            
ATOM   4239  HD1 TYR   330      49.190  66.350  72.640  1.00  0.00            
ATOM   4240  CE1 TYR   330      47.220  66.700  73.270  1.00  0.00            
ATOM   4241  HE1 TYR   330      47.500  67.460  73.980  1.00  0.00            
ATOM   4242  CZ  TYR   330      45.910  66.260  73.220  1.00  0.00            
ATOM   4243  OH  TYR   330      44.910  66.900  73.990  1.00  0.00            
ATOM   4244  HH  TYR   330      45.330  67.570  74.540  1.00  0.00            
ATOM   4245  CD2 TYR   330      46.550  64.530  71.770  1.00  0.00            
ATOM   4246  HD2 TYR   330      46.340  63.790  71.000  1.00  0.00            
ATOM   4247  CE2 TYR   330      45.550  65.290  72.320  1.00  0.00            
ATOM   4248  HE2 TYR   330      44.510  65.010  72.250  1.00  0.00            
ATOM   4249  C   TYR   330      49.120  62.350  72.650  1.00  0.00            
ATOM   4250  O   TYR   330      48.890  62.230  73.850  1.00  0.00            
ATOM   4251  N   VAL   331      48.890  61.310  71.820  1.00  0.00            
ATOM   4252  HN  VAL   331      49.020  61.460  70.850  1.00  0.00            
ATOM   4253  CA  VAL   331      48.380  60.040  72.240  1.00  0.00            
ATOM   4254  HA  VAL   331      47.400  60.170  72.680  1.00  0.00            
ATOM   4255  CB  VAL   331      48.050  59.370  70.940  1.00  0.00            
ATOM   4256  HB  VAL   331      48.870  59.350  70.200  1.00  0.00            
ATOM   4257  CG1 VAL   331      47.730  57.880  71.170  1.00  0.00            
ATOM   4258 HG11 VAL   331      47.270  57.350  70.300  1.00  0.00            
ATOM   4259 HG12 VAL   331      47.050  57.890  72.050  1.00  0.00            
ATOM   4260 HG13 VAL   331      48.640  57.350  71.530  1.00  0.00            
ATOM   4261  CG2 VAL   331      46.890  60.110  70.240  1.00  0.00            
ATOM   4262 HG21 VAL   331      47.280  61.070  69.850  1.00  0.00            
ATOM   4263 HG22 VAL   331      46.000  60.250  70.890  1.00  0.00            
ATOM   4264 HG23 VAL   331      46.480  59.490  69.410  1.00  0.00            
ATOM   4265  C   VAL   331      49.330  59.320  73.130  1.00  0.00            
ATOM   4266  O   VAL   331      48.920  58.910  74.210  1.00  0.00            
ATOM   4267  N   GLN   332      50.570  59.110  72.650  1.00  0.00            
ATOM   4268  HN  GLN   332      50.700  59.420  71.710  1.00  0.00            
ATOM   4269  CA  GLN   332      51.620  58.390  73.310  1.00  0.00            
ATOM   4270  HA  GLN   332      51.520  57.320  73.140  1.00  0.00            
ATOM   4271  CB  GLN   332      52.990  58.610  72.630  1.00  0.00            
ATOM   4272  HB1 GLN   332      53.500  59.570  72.870  1.00  0.00            
ATOM   4273  HB2 GLN   332      52.840  58.660  71.530  1.00  0.00            
ATOM   4274  CG  GLN   332      54.000  57.500  72.920  1.00  0.00            
ATOM   4275  HG1 GLN   332      53.440  56.570  72.680  1.00  0.00            
ATOM   4276  HG2 GLN   332      54.150  57.410  74.010  1.00  0.00            
ATOM   4277  CD  GLN   332      55.290  57.490  72.110  1.00  0.00            
ATOM   4278  OE1 GLN   332      55.530  56.630  71.270  1.00  0.00            
ATOM   4279  NE2 GLN   332      56.190  58.500  72.270  1.00  0.00            
ATOM   4280 HE21 GLN   332      57.140  58.310  72.020  1.00  0.00            
ATOM   4281 HE22 GLN   332      55.970  59.290  72.840  1.00  0.00            
ATOM   4282  C   GLN   332      51.830  58.700  74.750  1.00  0.00            
ATOM   4283  O   GLN   332      51.860  57.820  75.620  1.00  0.00            
ATOM   4284  N   ASP   333      52.070  59.970  75.120  1.00  0.00            
ATOM   4285  HN  ASP   333      52.090  60.750  74.500  1.00  0.00            
ATOM   4286  CA  ASP   333      52.530  60.460  76.380  1.00  0.00            
ATOM   4287  HA  ASP   333      52.750  59.630  77.050  1.00  0.00            
ATOM   4288  CB  ASP   333      53.770  61.350  76.220  1.00  0.00            
ATOM   4289  HB1 ASP   333      54.020  61.860  77.180  1.00  0.00            
ATOM   4290  HB2 ASP   333      53.660  62.120  75.430  1.00  0.00            
ATOM   4291  CG  ASP   333      55.040  60.550  75.950  1.00  0.00            
ATOM   4292  OD1 ASP   333      56.060  61.040  75.410  1.00  0.00            
ATOM   4293  OD2 ASP   333      55.120  59.390  76.440  1.00  0.00            
ATOM   4294  C   ASP   333      51.390  61.120  77.090  1.00  0.00            
ATOM   4295  O   ASP   333      50.870  60.690  78.120  1.00  0.00            
ATOM   4296  N   ILE   334      50.890  62.190  76.450  1.00  0.00            
ATOM   4297  HN  ILE   334      51.250  62.600  75.610  1.00  0.00            
ATOM   4298  CA  ILE   334      49.940  63.100  77.030  1.00  0.00            
ATOM   4299  HA  ILE   334      50.430  63.280  77.970  1.00  0.00            
ATOM   4300  CB  ILE   334      49.840  64.360  76.220  1.00  0.00            
ATOM   4301  HB  ILE   334      49.640  64.040  75.170  1.00  0.00            
ATOM   4302  CG2 ILE   334      48.660  65.270  76.610  1.00  0.00            
ATOM   4303 HG21 ILE   334      48.850  65.450  77.690  1.00  0.00            
ATOM   4304 HG22 ILE   334      47.690  64.790  76.370  1.00  0.00            
ATOM   4305 HG23 ILE   334      48.680  66.270  76.120  1.00  0.00            
ATOM   4306  CG1 ILE   334      51.150  65.160  76.250  1.00  0.00            
ATOM   4307 HG11 ILE   334      51.530  65.190  77.300  1.00  0.00            
ATOM   4308 HG12 ILE   334      50.950  66.180  75.860  1.00  0.00            
ATOM   4309  CD  ILE   334      52.340  64.660  75.420  1.00  0.00            
ATOM   4310  HD1 ILE   334      52.910  63.900  75.980  1.00  0.00            
ATOM   4311  HD2 ILE   334      53.100  65.470  75.310  1.00  0.00            
ATOM   4312  HD3 ILE   334      52.090  64.280  74.400  1.00  0.00            
ATOM   4313  C   ILE   334      48.620  62.510  77.380  1.00  0.00            
ATOM   4314  O   ILE   334      48.150  62.610  78.520  1.00  0.00            
ATOM   4315  N   LEU   335      47.910  61.820  76.480  1.00  0.00            
ATOM   4316  HN  LEU   335      48.110  61.940  75.500  1.00  0.00            
ATOM   4317  CA  LEU   335      46.830  60.930  76.780  1.00  0.00            
ATOM   4318  HA  LEU   335      46.210  61.470  77.470  1.00  0.00            
ATOM   4319  CB  LEU   335      46.160  60.510  75.460  1.00  0.00            
ATOM   4320  HB1 LEU   335      45.330  59.800  75.680  1.00  0.00            
ATOM   4321  HB2 LEU   335      46.880  59.920  74.850  1.00  0.00            
ATOM   4322  CG  LEU   335      45.540  61.700  74.720  1.00  0.00            
ATOM   4323  HG  LEU   335      46.290  62.290  74.150  1.00  0.00            
ATOM   4324  CD1 LEU   335      44.630  61.150  73.610  1.00  0.00            
ATOM   4325 HD11 LEU   335      45.190  60.820  72.700  1.00  0.00            
ATOM   4326 HD12 LEU   335      43.950  61.970  73.310  1.00  0.00            
ATOM   4327 HD13 LEU   335      43.940  60.340  73.940  1.00  0.00            
ATOM   4328  CD2 LEU   335      44.710  62.620  75.640  1.00  0.00            
ATOM   4329 HD21 LEU   335      43.860  62.040  76.060  1.00  0.00            
ATOM   4330 HD22 LEU   335      44.220  63.470  75.110  1.00  0.00            
ATOM   4331 HD23 LEU   335      45.350  63.070  76.430  1.00  0.00            
ATOM   4332  C   LEU   335      47.160  59.690  77.540  1.00  0.00            
ATOM   4333  O   LEU   335      46.450  59.360  78.490  1.00  0.00            
ATOM   4334  N   GLY   336      48.240  58.960  77.190  1.00  0.00            
ATOM   4335  HN  GLY   336      48.690  59.320  76.380  1.00  0.00            
ATOM   4336  CA  GLY   336      48.700  57.830  77.930  1.00  0.00            
ATOM   4337  HA1 GLY   336      48.430  57.910  78.970  1.00  0.00            
ATOM   4338  HA2 GLY   336      49.780  57.910  77.860  1.00  0.00            
ATOM   4339  C   GLY   336      48.250  56.520  77.360  1.00  0.00            
ATOM   4340  O   GLY   336      47.990  55.640  78.180  1.00  0.00            
ATOM   4341  N   TYR   337      48.310  56.230  76.050  1.00  0.00            
ATOM   4342  HN  TYR   337      48.590  56.940  75.410  1.00  0.00            
ATOM   4343  CA  TYR   337      47.810  55.010  75.490  1.00  0.00            
ATOM   4344  HA  TYR   337      47.630  54.360  76.340  1.00  0.00            
ATOM   4345  CB  TYR   337      46.610  55.170  74.540  1.00  0.00            
ATOM   4346  HB1 TYR   337      46.300  54.190  74.120  1.00  0.00            
ATOM   4347  HB2 TYR   337      46.860  55.780  73.650  1.00  0.00            
ATOM   4348  CG  TYR   337      45.400  55.730  75.210  1.00  0.00            
ATOM   4349  CD1 TYR   337      45.160  57.080  75.150  1.00  0.00            
ATOM   4350  HD1 TYR   337      45.870  57.770  74.700  1.00  0.00            
ATOM   4351  CE1 TYR   337      43.930  57.530  75.560  1.00  0.00            
ATOM   4352  HE1 TYR   337      43.640  58.570  75.530  1.00  0.00            
ATOM   4353  CZ  TYR   337      42.980  56.690  76.100  1.00  0.00            
ATOM   4354  OH  TYR   337      41.720  57.070  76.600  1.00  0.00            
ATOM   4355  HH  TYR   337      41.270  56.280  76.910  1.00  0.00            
ATOM   4356  CD2 TYR   337      44.430  54.890  75.700  1.00  0.00            
ATOM   4357  HD2 TYR   337      44.530  53.810  75.670  1.00  0.00            
ATOM   4358  CE2 TYR   337      43.230  55.340  76.210  1.00  0.00            
ATOM   4359  HE2 TYR   337      42.550  54.600  76.590  1.00  0.00            
ATOM   4360  C   TYR   337      48.880  54.260  74.760  1.00  0.00            
ATOM   4361  O   TYR   337      49.800  54.920  74.270  1.00  0.00            
ATOM   4362  N   SER   338      48.780  52.920  74.700  1.00  0.00            
ATOM   4363  HN  SER   338      47.940  52.480  75.000  1.00  0.00            
ATOM   4364  CA  SER   338      49.690  51.960  74.150  1.00  0.00            
ATOM   4365  HA  SER   338      50.690  52.260  74.440  1.00  0.00            
ATOM   4366  CB  SER   338      49.380  50.560  74.710  1.00  0.00            
ATOM   4367  HB1 SER   338      49.430  50.490  75.820  1.00  0.00            
ATOM   4368  HB2 SER   338      50.180  49.840  74.430  1.00  0.00            
ATOM   4369  OG  SER   338      48.160  50.000  74.250  1.00  0.00            
ATOM   4370  HG1 SER   338      48.070  49.230  74.820  1.00  0.00            
ATOM   4371  C   SER   338      49.640  52.020  72.670  1.00  0.00            
ATOM   4372  O   SER   338      48.700  52.460  72.000  1.00  0.00            
ATOM   4373  N   ALA   339      50.720  51.510  72.060  1.00  0.00            
ATOM   4374  HN  ALA   339      51.390  51.150  72.710  1.00  0.00            
ATOM   4375  CA  ALA   339      50.970  51.480  70.650  1.00  0.00            
ATOM   4376  HA  ALA   339      51.010  52.490  70.260  1.00  0.00            
ATOM   4377  CB  ALA   339      52.320  50.810  70.320  1.00  0.00            
ATOM   4378  HB1 ALA   339      52.370  49.790  70.770  1.00  0.00            
ATOM   4379  HB2 ALA   339      53.100  51.450  70.790  1.00  0.00            
ATOM   4380  HB3 ALA   339      52.500  50.730  69.230  1.00  0.00            
ATOM   4381  C   ALA   339      49.920  50.740  69.890  1.00  0.00            
ATOM   4382  O   ALA   339      49.380  51.110  68.850  1.00  0.00            
ATOM   4383  N   LEU   340      49.490  49.610  70.480  1.00  0.00            
ATOM   4384  HN  LEU   340      49.930  49.370  71.340  1.00  0.00            
ATOM   4385  CA  LEU   340      48.470  48.740  69.980  1.00  0.00            
ATOM   4386  HA  LEU   340      48.770  48.490  68.970  1.00  0.00            
ATOM   4387  CB  LEU   340      48.360  47.530  70.920  1.00  0.00            
ATOM   4388  HB1 LEU   340      48.120  47.780  71.980  1.00  0.00            
ATOM   4389  HB2 LEU   340      49.370  47.080  70.970  1.00  0.00            
ATOM   4390  CG  LEU   340      47.490  46.350  70.440  1.00  0.00            
ATOM   4391  HG  LEU   340      46.460  46.750  70.360  1.00  0.00            
ATOM   4392  CD1 LEU   340      47.920  45.920  69.030  1.00  0.00            
ATOM   4393 HD11 LEU   340      48.850  45.310  69.030  1.00  0.00            
ATOM   4394 HD12 LEU   340      47.940  46.770  68.320  1.00  0.00            
ATOM   4395 HD13 LEU   340      47.110  45.240  68.670  1.00  0.00            
ATOM   4396  CD2 LEU   340      47.460  45.090  71.320  1.00  0.00            
ATOM   4397 HD21 LEU   340      47.110  45.220  72.360  1.00  0.00            
ATOM   4398 HD22 LEU   340      48.460  44.600  71.340  1.00  0.00            
ATOM   4399 HD23 LEU   340      46.710  44.420  70.860  1.00  0.00            
ATOM   4400  C   LEU   340      47.130  49.390  69.920  1.00  0.00            
ATOM   4401  O   LEU   340      46.420  49.390  68.910  1.00  0.00            
ATOM   4402  N   ARG   341      46.740  50.070  71.020  1.00  0.00            
ATOM   4403  HN  ARG   341      47.360  50.250  71.780  1.00  0.00            
ATOM   4404  CA  ARG   341      45.510  50.790  71.140  1.00  0.00            
ATOM   4405  HA  ARG   341      44.620  50.310  70.750  1.00  0.00            
ATOM   4406  CB  ARG   341      45.150  51.010  72.620  1.00  0.00            
ATOM   4407  HB1 ARG   341      44.280  51.700  72.690  1.00  0.00            
ATOM   4408  HB2 ARG   341      46.030  51.470  73.130  1.00  0.00            
ATOM   4409  CG  ARG   341      44.910  49.650  73.260  1.00  0.00            
ATOM   4410  HG1 ARG   341      45.770  48.960  73.160  1.00  0.00            
ATOM   4411  HG2 ARG   341      44.020  49.230  72.730  1.00  0.00            
ATOM   4412  CD  ARG   341      44.620  49.800  74.760  1.00  0.00            
ATOM   4413  HD1 ARG   341      43.560  50.110  74.910  1.00  0.00            
ATOM   4414  HD2 ARG   341      45.240  50.510  75.340  1.00  0.00            
ATOM   4415  NE  ARG   341      44.880  48.500  75.450  1.00  0.00            
ATOM   4416  HE  ARG   341      45.440  47.820  74.990  1.00  0.00            
ATOM   4417  CZ  ARG   341      44.160  48.140  76.550  1.00  0.00            
ATOM   4418  NH1 ARG   341      43.130  48.880  77.060  1.00  0.00            
ATOM   4419 HH11 ARG   341      43.090  49.810  76.690  1.00  0.00            
ATOM   4420 HH12 ARG   341      42.710  48.690  77.940  1.00  0.00            
ATOM   4421  NH2 ARG   341      44.380  46.940  77.170  1.00  0.00            
ATOM   4422 HH21 ARG   341      45.160  46.420  76.820  1.00  0.00            
ATOM   4423 HH22 ARG   341      44.030  46.860  78.100  1.00  0.00            
ATOM   4424  C   ARG   341      45.490  52.040  70.340  1.00  0.00            
ATOM   4425  O   ARG   341      44.460  52.560  69.890  1.00  0.00            
ATOM   4426  N   ALA   342      46.650  52.670  70.080  1.00  0.00            
ATOM   4427  HN  ALA   342      47.490  52.360  70.520  1.00  0.00            
ATOM   4428  CA  ALA   342      46.760  53.700  69.090  1.00  0.00            
ATOM   4429  HA  ALA   342      45.950  54.380  69.310  1.00  0.00            
ATOM   4430  CB  ALA   342      48.150  54.340  69.220  1.00  0.00            
ATOM   4431  HB1 ALA   342      48.380  55.230  68.590  1.00  0.00            
ATOM   4432  HB2 ALA   342      48.840  53.580  68.790  1.00  0.00            
ATOM   4433  HB3 ALA   342      48.480  54.530  70.260  1.00  0.00            
ATOM   4434  C   ALA   342      46.520  53.210  67.700  1.00  0.00            
ATOM   4435  O   ALA   342      45.690  53.760  66.970  1.00  0.00            
ATOM   4436  N   GLY   343      47.160  52.090  67.340  1.00  0.00            
ATOM   4437  HN  GLY   343      47.810  51.610  67.920  1.00  0.00            
ATOM   4438  CA  GLY   343      46.890  51.430  66.090  1.00  0.00            
ATOM   4439  HA1 GLY   343      47.300  50.440  66.190  1.00  0.00            
ATOM   4440  HA2 GLY   343      47.280  52.040  65.290  1.00  0.00            
ATOM   4441  C   GLY   343      45.450  51.110  65.880  1.00  0.00            
ATOM   4442  O   GLY   343      44.880  51.490  64.860  1.00  0.00            
ATOM   4443  N   VAL   344      44.790  50.470  66.860  1.00  0.00            
ATOM   4444  HN  VAL   344      45.370  50.230  67.630  1.00  0.00            
ATOM   4445  CA  VAL   344      43.420  50.090  66.930  1.00  0.00            
ATOM   4446  HA  VAL   344      43.240  49.430  66.100  1.00  0.00            
ATOM   4447  CB  VAL   344      43.230  49.310  68.200  1.00  0.00            
ATOM   4448  HB  VAL   344      43.890  49.680  69.020  1.00  0.00            
ATOM   4449  CG1 VAL   344      41.810  49.330  68.800  1.00  0.00            
ATOM   4450 HG11 VAL   344      41.100  49.140  67.970  1.00  0.00            
ATOM   4451 HG12 VAL   344      41.660  50.300  69.320  1.00  0.00            
ATOM   4452 HG13 VAL   344      41.800  48.470  69.510  1.00  0.00            
ATOM   4453  CG2 VAL   344      43.760  47.910  67.860  1.00  0.00            
ATOM   4454 HG21 VAL   344      44.860  47.980  67.670  1.00  0.00            
ATOM   4455 HG22 VAL   344      43.150  47.450  67.060  1.00  0.00            
ATOM   4456 HG23 VAL   344      43.620  47.160  68.660  1.00  0.00            
ATOM   4457  C   VAL   344      42.460  51.230  66.820  1.00  0.00            
ATOM   4458  O   VAL   344      41.480  51.100  66.090  1.00  0.00            
ATOM   4459  N   GLY   345      42.620  52.440  67.370  1.00  0.00            
ATOM   4460  HN  GLY   345      43.370  52.570  68.010  1.00  0.00            
ATOM   4461  CA  GLY   345      41.840  53.620  67.130  1.00  0.00            
ATOM   4462  HA1 GLY   345      42.270  54.380  67.770  1.00  0.00            
ATOM   4463  HA2 GLY   345      40.800  53.430  67.350  1.00  0.00            
ATOM   4464  C   GLY   345      41.960  54.330  65.820  1.00  0.00            
ATOM   4465  O   GLY   345      41.190  55.210  65.450  1.00  0.00            
ATOM   4466  N   PHE   346      43.030  53.900  65.120  1.00  0.00            
ATOM   4467  HN  PHE   346      43.650  53.220  65.520  1.00  0.00            
ATOM   4468  CA  PHE   346      43.380  54.400  63.830  1.00  0.00            
ATOM   4469  HA  PHE   346      42.780  55.270  63.630  1.00  0.00            
ATOM   4470  CB  PHE   346      44.870  54.770  63.710  1.00  0.00            
ATOM   4471  HB1 PHE   346      45.100  55.090  62.670  1.00  0.00            
ATOM   4472  HB2 PHE   346      45.440  53.840  63.900  1.00  0.00            
ATOM   4473  CG  PHE   346      45.330  55.940  64.520  1.00  0.00            
ATOM   4474  CD1 PHE   346      44.710  57.170  64.510  1.00  0.00            
ATOM   4475  HD1 PHE   346      43.700  57.260  64.140  1.00  0.00            
ATOM   4476  CE1 PHE   346      45.260  58.240  65.170  1.00  0.00            
ATOM   4477  HE1 PHE   346      44.660  59.140  65.150  1.00  0.00            
ATOM   4478  CZ  PHE   346      46.520  58.160  65.710  1.00  0.00            
ATOM   4479  HZ  PHE   346      47.020  58.940  66.270  1.00  0.00            
ATOM   4480  CD2 PHE   346      46.550  55.780  65.140  1.00  0.00            
ATOM   4481  HD2 PHE   346      47.100  54.870  64.960  1.00  0.00            
ATOM   4482  CE2 PHE   346      47.110  56.920  65.680  1.00  0.00            
ATOM   4483  HE2 PHE   346      48.090  56.950  66.130  1.00  0.00            
ATOM   4484  C   PHE   346      42.970  53.470  62.740  1.00  0.00            
ATOM   4485  O   PHE   346      43.080  53.770  61.550  1.00  0.00            
ATOM   4486  N   ILE   347      42.520  52.230  63.010  1.00  0.00            
ATOM   4487  HN  ILE   347      42.560  51.880  63.950  1.00  0.00            
ATOM   4488  CA  ILE   347      41.770  51.410  62.110  1.00  0.00            
ATOM   4489  HA  ILE   347      42.430  51.080  61.320  1.00  0.00            
ATOM   4490  CB  ILE   347      41.320  50.120  62.730  1.00  0.00            
ATOM   4491  HB  ILE   347      40.680  50.310  63.620  1.00  0.00            
ATOM   4492  CG2 ILE   347      40.470  49.290  61.750  1.00  0.00            
ATOM   4493 HG21 ILE   347      40.140  48.320  62.160  1.00  0.00            
ATOM   4494 HG22 ILE   347      41.040  49.050  60.820  1.00  0.00            
ATOM   4495 HG23 ILE   347      39.530  49.760  61.400  1.00  0.00            
ATOM   4496  CG1 ILE   347      42.450  49.270  63.330  1.00  0.00            
ATOM   4497 HG11 ILE   347      42.880  49.850  64.170  1.00  0.00            
ATOM   4498 HG12 ILE   347      43.240  49.170  62.550  1.00  0.00            
ATOM   4499  CD  ILE   347      42.170  47.860  63.850  1.00  0.00            
ATOM   4500  HD1 ILE   347      41.240  47.420  63.430  1.00  0.00            
ATOM   4501  HD2 ILE   347      41.980  48.000  64.930  1.00  0.00            
ATOM   4502  HD3 ILE   347      42.920  47.060  63.680  1.00  0.00            
ATOM   4503  C   ILE   347      40.550  52.010  61.500  1.00  0.00            
ATOM   4504  O   ILE   347      40.360  51.720  60.320  1.00  0.00            
ATOM   4505  N   PRO   348      39.640  52.790  62.020  1.00  0.00            
ATOM   4506  CD  PRO   348      39.540  53.080  63.440  1.00  0.00            
ATOM   4507  HD1 PRO   348      40.520  53.360  63.880  1.00  0.00            
ATOM   4508  HD2 PRO   348      39.180  52.230  64.050  1.00  0.00            
ATOM   4509  CA  PRO   348      38.650  53.500  61.260  1.00  0.00            
ATOM   4510  HA  PRO   348      38.000  52.870  60.680  1.00  0.00            
ATOM   4511  CB  PRO   348      37.760  54.170  62.310  1.00  0.00            
ATOM   4512  HB1 PRO   348      36.860  53.540  62.410  1.00  0.00            
ATOM   4513  HB2 PRO   348      37.360  55.150  61.970  1.00  0.00            
ATOM   4514  CG  PRO   348      38.570  54.260  63.620  1.00  0.00            
ATOM   4515  HG1 PRO   348      39.080  55.240  63.560  1.00  0.00            
ATOM   4516  HG2 PRO   348      37.990  54.290  64.570  1.00  0.00            
ATOM   4517  C   PRO   348      39.240  54.540  60.360  1.00  0.00            
ATOM   4518  O   PRO   348      38.680  54.850  59.320  1.00  0.00            
ATOM   4519  N   PHE   349      40.410  55.100  60.700  1.00  0.00            
ATOM   4520  HN  PHE   349      40.890  54.650  61.450  1.00  0.00            
ATOM   4521  CA  PHE   349      41.020  56.210  60.030  1.00  0.00            
ATOM   4522  HA  PHE   349      40.220  56.930  59.960  1.00  0.00            
ATOM   4523  CB  PHE   349      42.080  56.860  60.950  1.00  0.00            
ATOM   4524  HB1 PHE   349      42.640  56.050  61.470  1.00  0.00            
ATOM   4525  HB2 PHE   349      41.520  57.470  61.700  1.00  0.00            
ATOM   4526  CG  PHE   349      43.100  57.700  60.260  1.00  0.00            
ATOM   4527  CD1 PHE   349      43.010  59.070  60.210  1.00  0.00            
ATOM   4528  HD1 PHE   349      42.190  59.540  60.740  1.00  0.00            
ATOM   4529  CE1 PHE   349      43.790  59.810  59.350  1.00  0.00            
ATOM   4530  HE1 PHE   349      43.550  60.860  59.260  1.00  0.00            
ATOM   4531  CZ  PHE   349      44.770  59.230  58.590  1.00  0.00            
ATOM   4532  HZ  PHE   349      45.360  59.930  58.020  1.00  0.00            
ATOM   4533  CD2 PHE   349      44.160  57.130  59.600  1.00  0.00            
ATOM   4534  HD2 PHE   349      44.200  56.070  59.770  1.00  0.00            
ATOM   4535  CE2 PHE   349      44.940  57.870  58.740  1.00  0.00            
ATOM   4536  HE2 PHE   349      45.640  57.330  58.120  1.00  0.00            
ATOM   4537  C   PHE   349      41.510  55.850  58.670  1.00  0.00            
ATOM   4538  O   PHE   349      41.440  56.610  57.710  1.00  0.00            
ATOM   4539  N   VAL   350      41.950  54.580  58.550  1.00  0.00            
ATOM   4540  HN  VAL   350      42.070  53.990  59.350  1.00  0.00            
ATOM   4541  CA  VAL   350      42.260  53.970  57.290  1.00  0.00            
ATOM   4542  HA  VAL   350      42.930  54.590  56.710  1.00  0.00            
ATOM   4543  CB  VAL   350      42.920  52.660  57.590  1.00  0.00            
ATOM   4544  HB  VAL   350      42.210  52.070  58.220  1.00  0.00            
ATOM   4545  CG1 VAL   350      43.190  51.790  56.350  1.00  0.00            
ATOM   4546 HG11 VAL   350      43.830  50.940  56.660  1.00  0.00            
ATOM   4547 HG12 VAL   350      43.800  52.320  55.590  1.00  0.00            
ATOM   4548 HG13 VAL   350      42.250  51.450  55.850  1.00  0.00            
ATOM   4549  CG2 VAL   350      44.190  52.790  58.450  1.00  0.00            
ATOM   4550 HG21 VAL   350      43.950  53.380  59.360  1.00  0.00            
ATOM   4551 HG22 VAL   350      44.970  53.370  57.910  1.00  0.00            
ATOM   4552 HG23 VAL   350      44.690  51.820  58.640  1.00  0.00            
ATOM   4553  C   VAL   350      41.050  53.810  56.440  1.00  0.00            
ATOM   4554  O   VAL   350      41.080  54.100  55.240  1.00  0.00            
ATOM   4555  N   ILE   351      39.890  53.420  56.980  1.00  0.00            
ATOM   4556  HN  ILE   351      39.780  53.300  57.960  1.00  0.00            
ATOM   4557  CA  ILE   351      38.690  53.260  56.210  1.00  0.00            
ATOM   4558  HA  ILE   351      38.830  52.550  55.400  1.00  0.00            
ATOM   4559  CB  ILE   351      37.560  52.660  56.990  1.00  0.00            
ATOM   4560  HB  ILE   351      37.420  53.150  57.970  1.00  0.00            
ATOM   4561  CG2 ILE   351      36.230  52.590  56.220  1.00  0.00            
ATOM   4562 HG21 ILE   351      36.380  52.410  55.130  1.00  0.00            
ATOM   4563 HG22 ILE   351      35.630  53.520  56.210  1.00  0.00            
ATOM   4564 HG23 ILE   351      35.560  51.810  56.650  1.00  0.00            
ATOM   4565  CG1 ILE   351      37.990  51.230  57.380  1.00  0.00            
ATOM   4566 HG11 ILE   351      39.030  51.270  57.780  1.00  0.00            
ATOM   4567 HG12 ILE   351      38.060  50.580  56.480  1.00  0.00            
ATOM   4568  CD  ILE   351      37.130  50.560  58.440  1.00  0.00            
ATOM   4569  HD1 ILE   351      37.820  49.900  59.020  1.00  0.00            
ATOM   4570  HD2 ILE   351      36.330  50.060  57.850  1.00  0.00            
ATOM   4571  HD3 ILE   351      36.680  51.230  59.200  1.00  0.00            
ATOM   4572  C   ILE   351      38.190  54.520  55.580  1.00  0.00            
ATOM   4573  O   ILE   351      37.920  54.590  54.380  1.00  0.00            
ATOM   4574  N   ALA   352      38.100  55.610  56.350  1.00  0.00            
ATOM   4575  HN  ALA   352      38.320  55.610  57.330  1.00  0.00            
ATOM   4576  CA  ALA   352      37.900  56.990  56.020  1.00  0.00            
ATOM   4577  HA  ALA   352      36.960  57.080  55.510  1.00  0.00            
ATOM   4578  CB  ALA   352      37.930  57.920  57.250  1.00  0.00            
ATOM   4579  HB1 ALA   352      37.460  58.910  57.070  1.00  0.00            
ATOM   4580  HB2 ALA   352      38.970  58.060  57.620  1.00  0.00            
ATOM   4581  HB3 ALA   352      37.350  57.560  58.130  1.00  0.00            
ATOM   4582  C   ALA   352      38.880  57.590  55.070  1.00  0.00            
ATOM   4583  O   ALA   352      38.440  58.190  54.090  1.00  0.00            
ATOM   4584  N   MET   353      40.200  57.430  55.260  1.00  0.00            
ATOM   4585  HN  MET   353      40.450  56.990  56.120  1.00  0.00            
ATOM   4586  CA  MET   353      41.280  57.730  54.370  1.00  0.00            
ATOM   4587  HA  MET   353      41.180  58.780  54.150  1.00  0.00            
ATOM   4588  CB  MET   353      42.650  57.410  54.990  1.00  0.00            
ATOM   4589  HB1 MET   353      42.580  56.400  55.460  1.00  0.00            
ATOM   4590  HB2 MET   353      42.900  58.070  55.850  1.00  0.00            
ATOM   4591  CG  MET   353      43.890  57.400  54.100  1.00  0.00            
ATOM   4592  HG1 MET   353      43.970  56.620  53.310  1.00  0.00            
ATOM   4593  HG2 MET   353      44.730  57.170  54.790  1.00  0.00            
ATOM   4594  SD  MET   353      44.300  59.070  53.480  1.00  0.00            
ATOM   4595  CE  MET   353      46.010  58.750  52.980  1.00  0.00            
ATOM   4596  HE1 MET   353      46.510  58.070  53.700  1.00  0.00            
ATOM   4597  HE2 MET   353      46.630  59.660  53.120  1.00  0.00            
ATOM   4598  HE3 MET   353      46.070  58.470  51.900  1.00  0.00            
ATOM   4599  C   MET   353      41.120  57.090  53.030  1.00  0.00            
ATOM   4600  O   MET   353      41.240  57.800  52.030  1.00  0.00            
ATOM   4601  N   GLY   354      40.710  55.810  52.970  1.00  0.00            
ATOM   4602  HN  GLY   354      40.590  55.420  53.880  1.00  0.00            
ATOM   4603  CA  GLY   354      40.500  55.050  51.780  1.00  0.00            
ATOM   4604  HA1 GLY   354      40.230  54.020  51.990  1.00  0.00            
ATOM   4605  HA2 GLY   354      41.440  55.030  51.270  1.00  0.00            
ATOM   4606  C   GLY   354      39.420  55.660  50.950  1.00  0.00            
ATOM   4607  O   GLY   354      39.640  55.740  49.740  1.00  0.00            
ATOM   4608  N   ILE   355      38.330  56.170  51.550  1.00  0.00            
ATOM   4609  HN  ILE   355      38.340  55.970  52.520  1.00  0.00            
ATOM   4610  CA  ILE   355      37.230  56.610  50.750  1.00  0.00            
ATOM   4611  HA  ILE   355      37.330  56.140  49.780  1.00  0.00            
ATOM   4612  CB  ILE   355      35.940  56.270  51.450  1.00  0.00            
ATOM   4613  HB  ILE   355      35.070  56.730  50.940  1.00  0.00            
ATOM   4614  CG2 ILE   355      35.820  54.740  51.340  1.00  0.00            
ATOM   4615 HG21 ILE   355      35.940  54.200  50.370  1.00  0.00            
ATOM   4616 HG22 ILE   355      34.870  54.430  51.820  1.00  0.00            
ATOM   4617 HG23 ILE   355      36.580  54.310  52.030  1.00  0.00            
ATOM   4618  CG1 ILE   355      35.890  56.840  52.880  1.00  0.00            
ATOM   4619 HG11 ILE   355      35.840  57.940  53.000  1.00  0.00            
ATOM   4620 HG12 ILE   355      36.710  56.520  53.550  1.00  0.00            
ATOM   4621  CD  ILE   355      34.630  56.440  53.640  1.00  0.00            
ATOM   4622  HD1 ILE   355      33.680  56.650  53.100  1.00  0.00            
ATOM   4623  HD2 ILE   355      34.540  56.950  54.620  1.00  0.00            
ATOM   4624  HD3 ILE   355      34.650  55.340  53.830  1.00  0.00            
ATOM   4625  C   ILE   355      37.410  58.080  50.600  1.00  0.00            
ATOM   4626  O   ILE   355      36.650  58.620  49.790  1.00  0.00            
ATOM   4627  N   GLY   356      38.360  58.720  51.290  1.00  0.00            
ATOM   4628  HN  GLY   356      39.030  58.210  51.830  1.00  0.00            
ATOM   4629  CA  GLY   356      38.760  60.060  50.960  1.00  0.00            
ATOM   4630  HA1 GLY   356      39.330  60.510  51.750  1.00  0.00            
ATOM   4631  HA2 GLY   356      37.870  60.610  50.690  1.00  0.00            
ATOM   4632  C   GLY   356      39.580  60.120  49.720  1.00  0.00            
ATOM   4633  O   GLY   356      39.230  60.970  48.890  1.00  0.00            
ATOM   4634  N   LEU   357      40.550  59.190  49.630  1.00  0.00            
ATOM   4635  HN  LEU   357      40.680  58.600  50.430  1.00  0.00            
ATOM   4636  CA  LEU   357      41.260  58.850  48.440  1.00  0.00            
ATOM   4637  HA  LEU   357      41.830  59.690  48.090  1.00  0.00            
ATOM   4638  CB  LEU   357      42.350  57.770  48.570  1.00  0.00            
ATOM   4639  HB1 LEU   357      42.920  57.480  47.660  1.00  0.00            
ATOM   4640  HB2 LEU   357      41.840  56.860  48.960  1.00  0.00            
ATOM   4641  CG  LEU   357      43.480  58.080  49.560  1.00  0.00            
ATOM   4642  HG  LEU   357      43.050  58.490  50.510  1.00  0.00            
ATOM   4643  CD1 LEU   357      44.050  56.740  50.050  1.00  0.00            
ATOM   4644 HD11 LEU   357      44.670  56.190  49.300  1.00  0.00            
ATOM   4645 HD12 LEU   357      43.200  56.080  50.340  1.00  0.00            
ATOM   4646 HD13 LEU   357      44.680  56.900  50.940  1.00  0.00            
ATOM   4647  CD2 LEU   357      44.550  59.050  49.020  1.00  0.00            
ATOM   4648 HD21 LEU   357      44.080  60.000  48.700  1.00  0.00            
ATOM   4649 HD22 LEU   357      45.060  58.700  48.100  1.00  0.00            
ATOM   4650 HD23 LEU   357      45.400  59.310  49.690  1.00  0.00            
ATOM   4651  C   LEU   357      40.430  58.390  47.290  1.00  0.00            
ATOM   4652  O   LEU   357      40.650  58.730  46.120  1.00  0.00            
ATOM   4653  N   GLY   358      39.420  57.560  47.600  1.00  0.00            
ATOM   4654  HN  GLY   358      39.400  57.050  48.460  1.00  0.00            
ATOM   4655  CA  GLY   358      38.320  57.150  46.780  1.00  0.00            
ATOM   4656  HA1 GLY   358      37.730  56.470  47.380  1.00  0.00            
ATOM   4657  HA2 GLY   358      38.700  56.590  45.930  1.00  0.00            
ATOM   4658  C   GLY   358      37.450  58.220  46.230  1.00  0.00            
ATOM   4659  O   GLY   358      37.460  58.350  45.010  1.00  0.00            
ATOM   4660  N   VAL   359      36.710  59.020  47.020  1.00  0.00            
ATOM   4661  HN  VAL   359      36.630  58.850  48.000  1.00  0.00            
ATOM   4662  CA  VAL   359      36.030  60.180  46.530  1.00  0.00            
ATOM   4663  HA  VAL   359      35.310  59.890  45.770  1.00  0.00            
ATOM   4664  CB  VAL   359      35.230  60.720  47.680  1.00  0.00            
ATOM   4665  HB  VAL   359      35.910  60.780  48.560  1.00  0.00            
ATOM   4666  CG1 VAL   359      34.750  62.160  47.410  1.00  0.00            
ATOM   4667 HG11 VAL   359      35.550  62.870  47.720  1.00  0.00            
ATOM   4668 HG12 VAL   359      33.840  62.530  47.940  1.00  0.00            
ATOM   4669 HG13 VAL   359      34.460  62.230  46.340  1.00  0.00            
ATOM   4670  CG2 VAL   359      34.100  59.730  48.000  1.00  0.00            
ATOM   4671 HG21 VAL   359      34.500  58.710  48.220  1.00  0.00            
ATOM   4672 HG22 VAL   359      33.530  59.580  47.060  1.00  0.00            
ATOM   4673 HG23 VAL   359      33.450  59.990  48.870  1.00  0.00            
ATOM   4674  C   VAL   359      36.830  61.240  45.860  1.00  0.00            
ATOM   4675  O   VAL   359      36.450  61.840  44.860  1.00  0.00            
ATOM   4676  N   SER   360      38.060  61.510  46.330  1.00  0.00            
ATOM   4677  HN  SER   360      38.300  61.140  47.230  1.00  0.00            
ATOM   4678  CA  SER   360      38.940  62.460  45.720  1.00  0.00            
ATOM   4679  HA  SER   360      38.460  63.430  45.650  1.00  0.00            
ATOM   4680  CB  SER   360      40.160  62.590  46.650  1.00  0.00            
ATOM   4681  HB1 SER   360      40.590  61.620  46.980  1.00  0.00            
ATOM   4682  HB2 SER   360      39.580  62.920  47.540  1.00  0.00            
ATOM   4683  OG  SER   360      41.140  63.530  46.230  1.00  0.00            
ATOM   4684  HG1 SER   360      41.240  64.260  46.850  1.00  0.00            
ATOM   4685  C   SER   360      39.230  62.160  44.290  1.00  0.00            
ATOM   4686  O   SER   360      39.280  63.050  43.440  1.00  0.00            
ATOM   4687  N   SER   361      39.480  60.860  44.040  1.00  0.00            
ATOM   4688  HN  SER   361      39.520  60.210  44.800  1.00  0.00            
ATOM   4689  CA  SER   361      39.900  60.340  42.780  1.00  0.00            
ATOM   4690  HA  SER   361      40.750  60.920  42.420  1.00  0.00            
ATOM   4691  CB  SER   361      40.250  58.850  42.800  1.00  0.00            
ATOM   4692  HB1 SER   361      41.050  58.830  43.570  1.00  0.00            
ATOM   4693  HB2 SER   361      40.730  58.350  41.930  1.00  0.00            
ATOM   4694  OG  SER   361      39.140  58.010  43.070  1.00  0.00            
ATOM   4695  HG1 SER   361      38.700  58.290  43.880  1.00  0.00            
ATOM   4696  C   SER   361      38.910  60.660  41.710  1.00  0.00            
ATOM   4697  O   SER   361      39.140  61.040  40.570  1.00  0.00            
ATOM   4698  N   GLN   362      37.650  60.520  42.160  1.00  0.00            
ATOM   4699  HN  GLN   362      37.370  60.150  43.040  1.00  0.00            
ATOM   4700  CA  GLN   362      36.550  60.770  41.270  1.00  0.00            
ATOM   4701  HA  GLN   362      36.650  60.240  40.340  1.00  0.00            
ATOM   4702  CB  GLN   362      35.260  60.240  41.910  1.00  0.00            
ATOM   4703  HB1 GLN   362      34.460  60.480  41.170  1.00  0.00            
ATOM   4704  HB2 GLN   362      34.910  60.810  42.800  1.00  0.00            
ATOM   4705  CG  GLN   362      35.310  58.730  42.180  1.00  0.00            
ATOM   4706  HG1 GLN   362      34.230  58.490  42.340  1.00  0.00            
ATOM   4707  HG2 GLN   362      35.980  58.480  43.020  1.00  0.00            
ATOM   4708  CD  GLN   362      35.790  57.960  40.960  1.00  0.00            
ATOM   4709  OE1 GLN   362      35.190  58.020  39.890  1.00  0.00            
ATOM   4710  NE2 GLN   362      36.860  57.150  41.160  1.00  0.00            
ATOM   4711 HE21 GLN   362      37.150  56.690  40.320  1.00  0.00            
ATOM   4712 HE22 GLN   362      37.440  57.180  41.970  1.00  0.00            
ATOM   4713  C   GLN   362      36.360  62.210  40.930  1.00  0.00            
ATOM   4714  O   GLN   362      36.320  62.590  39.760  1.00  0.00            
ATOM   4715  N   LEU   363      36.460  62.980  42.020  1.00  0.00            
ATOM   4716  HN  LEU   363      36.570  62.500  42.890  1.00  0.00            
ATOM   4717  CA  LEU   363      36.320  64.400  42.020  1.00  0.00            
ATOM   4718  HA  LEU   363      35.420  64.640  41.480  1.00  0.00            
ATOM   4719  CB  LEU   363      36.050  64.950  43.430  1.00  0.00            
ATOM   4720  HB1 LEU   363      36.010  66.050  43.560  1.00  0.00            
ATOM   4721  HB2 LEU   363      36.920  64.710  44.090  1.00  0.00            
ATOM   4722  CG  LEU   363      34.770  64.480  44.130  1.00  0.00            
ATOM   4723  HG  LEU   363      34.530  63.390  44.130  1.00  0.00            
ATOM   4724  CD1 LEU   363      34.720  65.070  45.550  1.00  0.00            
ATOM   4725 HD11 LEU   363      34.720  66.160  45.350  1.00  0.00            
ATOM   4726 HD12 LEU   363      35.500  64.720  46.260  1.00  0.00            
ATOM   4727 HD13 LEU   363      33.740  64.810  45.980  1.00  0.00            
ATOM   4728  CD2 LEU   363      33.490  65.060  43.500  1.00  0.00            
ATOM   4729 HD21 LEU   363      32.580  64.670  44.000  1.00  0.00            
ATOM   4730 HD22 LEU   363      33.430  64.880  42.410  1.00  0.00            
ATOM   4731 HD23 LEU   363      33.530  66.160  43.630  1.00  0.00            
ATOM   4732  C   LEU   363      37.400  65.130  41.290  1.00  0.00            
ATOM   4733  O   LEU   363      37.210  66.200  40.720  1.00  0.00            
ATOM   4734  N   VAL   364      38.650  64.650  41.200  1.00  0.00            
ATOM   4735  HN  VAL   364      38.890  63.830  41.710  1.00  0.00            
ATOM   4736  CA  VAL   364      39.760  65.340  40.610  1.00  0.00            
ATOM   4737  HA  VAL   364      39.770  66.320  41.060  1.00  0.00            
ATOM   4738  CB  VAL   364      41.070  64.720  40.990  1.00  0.00            
ATOM   4739  HB  VAL   364      41.100  64.440  42.060  1.00  0.00            
ATOM   4740  CG1 VAL   364      41.350  63.490  40.120  1.00  0.00            
ATOM   4741 HG11 VAL   364      40.490  62.790  40.040  1.00  0.00            
ATOM   4742 HG12 VAL   364      42.180  62.850  40.480  1.00  0.00            
ATOM   4743 HG13 VAL   364      41.620  63.670  39.060  1.00  0.00            
ATOM   4744  CG2 VAL   364      42.140  65.780  40.660  1.00  0.00            
ATOM   4745 HG21 VAL   364      43.160  65.400  40.920  1.00  0.00            
ATOM   4746 HG22 VAL   364      42.070  66.660  41.330  1.00  0.00            
ATOM   4747 HG23 VAL   364      42.040  66.100  39.600  1.00  0.00            
ATOM   4748  C   VAL   364      39.580  65.580  39.150  1.00  0.00            
ATOM   4749  O   VAL   364      40.100  66.510  38.530  1.00  0.00            
ATOM   4750  N   SER   365      38.780  64.720  38.490  1.00  0.00            
ATOM   4751  HN  SER   365      38.520  63.860  38.930  1.00  0.00            
ATOM   4752  CA  SER   365      38.440  64.870  37.110  1.00  0.00            
ATOM   4753  HA  SER   365      39.250  65.400  36.640  1.00  0.00            
ATOM   4754  CB  SER   365      38.440  63.560  36.310  1.00  0.00            
ATOM   4755  HB1 SER   365      39.480  63.210  36.120  1.00  0.00            
ATOM   4756  HB2 SER   365      38.090  63.800  35.290  1.00  0.00            
ATOM   4757  OG  SER   365      37.570  62.530  36.770  1.00  0.00            
ATOM   4758  HG1 SER   365      36.670  62.610  36.440  1.00  0.00            
ATOM   4759  C   SER   365      37.120  65.530  36.870  1.00  0.00            
ATOM   4760  O   SER   365      36.640  65.620  35.730  1.00  0.00            
ATOM   4761  N   ARG   366      36.420  65.980  37.920  1.00  0.00            
ATOM   4762  HN  ARG   366      36.920  65.760  38.750  1.00  0.00            
ATOM   4763  CA  ARG   366      35.260  66.810  37.880  1.00  0.00            
ATOM   4764  HA  ARG   366      34.890  66.810  36.860  1.00  0.00            
ATOM   4765  CB  ARG   366      34.240  66.250  38.890  1.00  0.00            
ATOM   4766  HB1 ARG   366      34.580  66.500  39.920  1.00  0.00            
ATOM   4767  HB2 ARG   366      34.200  65.140  38.820  1.00  0.00            
ATOM   4768  CG  ARG   366      32.890  66.970  38.800  1.00  0.00            
ATOM   4769  HG1 ARG   366      33.010  67.930  39.350  1.00  0.00            
ATOM   4770  HG2 ARG   366      32.200  66.270  39.330  1.00  0.00            
ATOM   4771  CD  ARG   366      32.240  66.940  37.420  1.00  0.00            
ATOM   4772  HD1 ARG   366      31.920  65.910  37.170  1.00  0.00            
ATOM   4773  HD2 ARG   366      32.840  67.340  36.580  1.00  0.00            
ATOM   4774  NE  ARG   366      30.990  67.750  37.470  1.00  0.00            
ATOM   4775  HE  ARG   366      30.100  67.280  37.400  1.00  0.00            
ATOM   4776  CZ  ARG   366      30.910  69.090  37.710  1.00  0.00            
ATOM   4777  NH1 ARG   366      32.070  69.810  37.700  1.00  0.00            
ATOM   4778 HH11 ARG   366      32.890  69.410  37.290  1.00  0.00            
ATOM   4779 HH12 ARG   366      32.060  70.810  37.770  1.00  0.00            
ATOM   4780  NH2 ARG   366      29.730  69.760  37.780  1.00  0.00            
ATOM   4781 HH21 ARG   366      29.740  70.700  38.110  1.00  0.00            
ATOM   4782 HH22 ARG   366      28.890  69.220  37.900  1.00  0.00            
ATOM   4783  C   ARG   366      35.450  68.250  38.210  1.00  0.00            
ATOM   4784  O   ARG   366      34.970  69.170  37.540  1.00  0.00            
ATOM   4785  N   PHE   367      36.250  68.500  39.270  1.00  0.00            
ATOM   4786  HN  PHE   367      36.490  67.770  39.910  1.00  0.00            
ATOM   4787  CA  PHE   367      36.650  69.800  39.700  1.00  0.00            
ATOM   4788  HA  PHE   367      36.330  70.600  39.050  1.00  0.00            
ATOM   4789  CB  PHE   367      36.090  70.140  41.090  1.00  0.00            
ATOM   4790  HB1 PHE   367      36.050  71.220  41.350  1.00  0.00            
ATOM   4791  HB2 PHE   367      36.670  69.670  41.910  1.00  0.00            
ATOM   4792  CG  PHE   367      34.630  69.830  41.210  1.00  0.00            
ATOM   4793  CD1 PHE   367      33.730  70.630  40.540  1.00  0.00            
ATOM   4794  HD1 PHE   367      34.000  71.570  40.060  1.00  0.00            
ATOM   4795  CE1 PHE   367      32.380  70.420  40.660  1.00  0.00            
ATOM   4796  HE1 PHE   367      31.680  71.020  40.090  1.00  0.00            
ATOM   4797  CZ  PHE   367      31.930  69.340  41.370  1.00  0.00            
ATOM   4798  HZ  PHE   367      30.850  69.240  41.440  1.00  0.00            
ATOM   4799  CD2 PHE   367      34.150  68.720  41.850  1.00  0.00            
ATOM   4800  HD2 PHE   367      34.790  68.040  42.390  1.00  0.00            
ATOM   4801  CE2 PHE   367      32.800  68.500  42.020  1.00  0.00            
ATOM   4802  HE2 PHE   367      32.390  67.580  42.410  1.00  0.00            
ATOM   4803  C   PHE   367      38.140  69.830  39.760  1.00  0.00            
ATOM   4804  O   PHE   367      38.840  68.820  39.840  1.00  0.00            
ATOM   4805  N   SER   368      38.610  71.080  39.760  1.00  0.00            
ATOM   4806  HN  SER   368      37.980  71.850  39.780  1.00  0.00            
ATOM   4807  CA  SER   368      39.980  71.500  39.750  1.00  0.00            
ATOM   4808  HA  SER   368      40.250  71.240  38.730  1.00  0.00            
ATOM   4809  CB  SER   368      40.220  73.020  39.750  1.00  0.00            
ATOM   4810  HB1 SER   368      39.820  73.430  40.700  1.00  0.00            
ATOM   4811  HB2 SER   368      39.580  73.510  38.990  1.00  0.00            
ATOM   4812  OG  SER   368      41.560  73.410  39.480  1.00  0.00            
ATOM   4813  HG1 SER   368      41.520  74.060  38.780  1.00  0.00            
ATOM   4814  C   SER   368      40.900  70.900  40.760  1.00  0.00            
ATOM   4815  O   SER   368      40.610  71.140  41.930  1.00  0.00            
ATOM   4816  N   PRO   369      42.010  70.250  40.550  1.00  0.00            
ATOM   4817  CD  PRO   369      42.280  69.610  39.270  1.00  0.00            
ATOM   4818  HD1 PRO   369      41.910  70.210  38.410  1.00  0.00            
ATOM   4819  HD2 PRO   369      41.790  68.610  39.360  1.00  0.00            
ATOM   4820  CA  PRO   369      42.850  69.770  41.610  1.00  0.00            
ATOM   4821  HA  PRO   369      42.270  69.100  42.220  1.00  0.00            
ATOM   4822  CB  PRO   369      43.970  69.070  40.840  1.00  0.00            
ATOM   4823  HB1 PRO   369      43.870  67.960  40.790  1.00  0.00            
ATOM   4824  HB2 PRO   369      44.990  69.170  41.260  1.00  0.00            
ATOM   4825  CG  PRO   369      43.810  69.530  39.380  1.00  0.00            
ATOM   4826  HG1 PRO   369      44.360  70.470  39.200  1.00  0.00            
ATOM   4827  HG2 PRO   369      44.320  68.820  38.700  1.00  0.00            
ATOM   4828  C   PRO   369      43.440  70.830  42.470  1.00  0.00            
ATOM   4829  O   PRO   369      43.870  70.590  43.600  1.00  0.00            
ATOM   4830  N   ARG   370      43.540  72.060  41.930  1.00  0.00            
ATOM   4831  HN  ARG   370      43.360  72.330  40.990  1.00  0.00            
ATOM   4832  CA  ARG   370      44.050  73.190  42.630  1.00  0.00            
ATOM   4833  HA  ARG   370      45.040  72.940  43.000  1.00  0.00            
ATOM   4834  CB  ARG   370      44.010  74.360  41.640  1.00  0.00            
ATOM   4835  HB1 ARG   370      44.540  75.250  42.030  1.00  0.00            
ATOM   4836  HB2 ARG   370      42.950  74.510  41.320  1.00  0.00            
ATOM   4837  CG  ARG   370      44.760  74.100  40.330  1.00  0.00            
ATOM   4838  HG1 ARG   370      44.290  73.240  39.810  1.00  0.00            
ATOM   4839  HG2 ARG   370      45.860  73.930  40.430  1.00  0.00            
ATOM   4840  CD  ARG   370      44.710  75.260  39.330  1.00  0.00            
ATOM   4841  HD1 ARG   370      44.990  76.250  39.750  1.00  0.00            
ATOM   4842  HD2 ARG   370      43.660  75.380  38.980  1.00  0.00            
ATOM   4843  NE  ARG   370      45.620  74.920  38.200  1.00  0.00            
ATOM   4844  HE  ARG   370      46.060  74.030  38.300  1.00  0.00            
ATOM   4845  CZ  ARG   370      45.520  75.550  36.990  1.00  0.00            
ATOM   4846  NH1 ARG   370      44.700  76.620  36.790  1.00  0.00            
ATOM   4847 HH11 ARG   370      44.450  77.170  37.580  1.00  0.00            
ATOM   4848 HH12 ARG   370      44.710  77.030  35.870  1.00  0.00            
ATOM   4849  NH2 ARG   370      46.260  75.140  35.920  1.00  0.00            
ATOM   4850 HH21 ARG   370      47.130  74.760  36.240  1.00  0.00            
ATOM   4851 HH22 ARG   370      46.480  75.930  35.350  1.00  0.00            
ATOM   4852  C   ARG   370      43.250  73.550  43.840  1.00  0.00            
ATOM   4853  O   ARG   370      43.740  73.700  44.950  1.00  0.00            
ATOM   4854  N   VAL   371      41.940  73.630  43.550  1.00  0.00            
ATOM   4855  HN  VAL   371      41.650  73.460  42.610  1.00  0.00            
ATOM   4856  CA  VAL   371      40.880  73.680  44.520  1.00  0.00            
ATOM   4857  HA  VAL   371      41.140  74.490  45.190  1.00  0.00            
ATOM   4858  CB  VAL   371      39.590  74.030  43.840  1.00  0.00            
ATOM   4859  HB  VAL   371      39.380  73.360  42.980  1.00  0.00            
ATOM   4860  CG1 VAL   371      38.450  73.970  44.880  1.00  0.00            
ATOM   4861 HG11 VAL   371      38.830  74.360  45.850  1.00  0.00            
ATOM   4862 HG12 VAL   371      38.120  72.910  44.910  1.00  0.00            
ATOM   4863 HG13 VAL   371      37.600  74.500  44.410  1.00  0.00            
ATOM   4864  CG2 VAL   371      39.590  75.420  43.190  1.00  0.00            
ATOM   4865 HG21 VAL   371      39.810  76.210  43.940  1.00  0.00            
ATOM   4866 HG22 VAL   371      38.610  75.710  42.750  1.00  0.00            
ATOM   4867 HG23 VAL   371      40.340  75.520  42.370  1.00  0.00            
ATOM   4868  C   VAL   371      40.760  72.490  45.400  1.00  0.00            
ATOM   4869  O   VAL   371      40.620  72.620  46.610  1.00  0.00            
ATOM   4870  N   LEU   372      40.820  71.260  44.850  1.00  0.00            
ATOM   4871  HN  LEU   372      40.950  71.040  43.890  1.00  0.00            
ATOM   4872  CA  LEU   372      40.640  70.100  45.670  1.00  0.00            
ATOM   4873  HA  LEU   372      39.730  70.280  46.230  1.00  0.00            
ATOM   4874  CB  LEU   372      40.610  68.870  44.740  1.00  0.00            
ATOM   4875  HB1 LEU   372      41.530  68.630  44.180  1.00  0.00            
ATOM   4876  HB2 LEU   372      39.960  69.160  43.890  1.00  0.00            
ATOM   4877  CG  LEU   372      40.030  67.580  45.350  1.00  0.00            
ATOM   4878  HG  LEU   372      40.720  67.130  46.100  1.00  0.00            
ATOM   4879  CD1 LEU   372      38.610  67.790  45.900  1.00  0.00            
ATOM   4880 HD11 LEU   372      38.030  66.880  46.170  1.00  0.00            
ATOM   4881 HD12 LEU   372      37.990  68.150  45.050  1.00  0.00            
ATOM   4882 HD13 LEU   372      38.600  68.540  46.730  1.00  0.00            
ATOM   4883  CD2 LEU   372      40.010  66.500  44.260  1.00  0.00            
ATOM   4884 HD21 LEU   372      39.080  66.600  43.650  1.00  0.00            
ATOM   4885 HD22 LEU   372      39.870  65.510  44.750  1.00  0.00            
ATOM   4886 HD23 LEU   372      40.930  66.500  43.650  1.00  0.00            
ATOM   4887  C   LEU   372      41.720  69.880  46.670  1.00  0.00            
ATOM   4888  O   LEU   372      41.580  69.350  47.780  1.00  0.00            
ATOM   4889  N   THR   373      42.960  70.350  46.460  1.00  0.00            
ATOM   4890  HN  THR   373      43.060  70.720  45.540  1.00  0.00            
ATOM   4891  CA  THR   373      44.060  70.390  47.380  1.00  0.00            
ATOM   4892  HA  THR   373      44.250  69.450  47.880  1.00  0.00            
ATOM   4893  CB  THR   373      45.380  70.800  46.810  1.00  0.00            
ATOM   4894  HB  THR   373      45.330  71.830  46.420  1.00  0.00            
ATOM   4895  OG1 THR   373      45.670  69.980  45.690  1.00  0.00            
ATOM   4896  HG1 THR   373      45.010  70.190  45.020  1.00  0.00            
ATOM   4897  CG2 THR   373      46.560  70.500  47.750  1.00  0.00            
ATOM   4898 HG21 THR   373      46.730  71.310  48.490  1.00  0.00            
ATOM   4899 HG22 THR   373      47.480  70.570  47.130  1.00  0.00            
ATOM   4900 HG23 THR   373      46.590  69.510  48.260  1.00  0.00            
ATOM   4901  C   THR   373      43.740  71.330  48.490  1.00  0.00            
ATOM   4902  O   THR   373      43.900  71.070  49.680  1.00  0.00            
ATOM   4903  N   ILE   374      43.220  72.530  48.190  1.00  0.00            
ATOM   4904  HN  ILE   374      43.100  72.830  47.250  1.00  0.00            
ATOM   4905  CA  ILE   374      42.690  73.370  49.230  1.00  0.00            
ATOM   4906  HA  ILE   374      43.470  73.610  49.940  1.00  0.00            
ATOM   4907  CB  ILE   374      42.210  74.650  48.600  1.00  0.00            
ATOM   4908  HB  ILE   374      41.530  74.370  47.760  1.00  0.00            
ATOM   4909  CG2 ILE   374      41.400  75.550  49.540  1.00  0.00            
ATOM   4910 HG21 ILE   374      41.110  76.550  49.160  1.00  0.00            
ATOM   4911 HG22 ILE   374      41.950  75.720  50.490  1.00  0.00            
ATOM   4912 HG23 ILE   374      40.460  75.070  49.880  1.00  0.00            
ATOM   4913  CG1 ILE   374      43.390  75.460  48.030  1.00  0.00            
ATOM   4914 HG11 ILE   374      44.040  74.730  47.510  1.00  0.00            
ATOM   4915 HG12 ILE   374      44.010  75.940  48.820  1.00  0.00            
ATOM   4916  CD  ILE   374      43.000  76.470  46.960  1.00  0.00            
ATOM   4917  HD1 ILE   374      43.940  76.810  46.480  1.00  0.00            
ATOM   4918  HD2 ILE   374      42.400  77.290  47.430  1.00  0.00            
ATOM   4919  HD3 ILE   374      42.350  76.110  46.130  1.00  0.00            
ATOM   4920  C   ILE   374      41.580  72.850  50.070  1.00  0.00            
ATOM   4921  O   ILE   374      41.680  72.940  51.290  1.00  0.00            
ATOM   4922  N   GLY   375      40.550  72.240  49.450  1.00  0.00            
ATOM   4923  HN  GLY   375      40.380  72.340  48.480  1.00  0.00            
ATOM   4924  CA  GLY   375      39.470  71.490  50.010  1.00  0.00            
ATOM   4925  HA1 GLY   375      39.000  70.850  49.280  1.00  0.00            
ATOM   4926  HA2 GLY   375      38.750  72.200  50.420  1.00  0.00            
ATOM   4927  C   GLY   375      39.860  70.530  51.080  1.00  0.00            
ATOM   4928  O   GLY   375      39.260  70.370  52.140  1.00  0.00            
ATOM   4929  N   GLY   376      40.930  69.740  50.860  1.00  0.00            
ATOM   4930  HN  GLY   376      41.540  69.920  50.090  1.00  0.00            
ATOM   4931  CA  GLY   376      41.500  68.780  51.750  1.00  0.00            
ATOM   4932  HA1 GLY   376      42.100  68.060  51.200  1.00  0.00            
ATOM   4933  HA2 GLY   376      40.710  68.220  52.220  1.00  0.00            
ATOM   4934  C   GLY   376      42.280  69.360  52.880  1.00  0.00            
ATOM   4935  O   GLY   376      42.160  69.010  54.060  1.00  0.00            
ATOM   4936  N   GLY   377      43.120  70.350  52.540  1.00  0.00            
ATOM   4937  HN  GLY   377      43.230  70.750  51.630  1.00  0.00            
ATOM   4938  CA  GLY   377      43.800  71.150  53.510  1.00  0.00            
ATOM   4939  HA1 GLY   377      44.430  71.840  52.970  1.00  0.00            
ATOM   4940  HA2 GLY   377      44.330  70.500  54.180  1.00  0.00            
ATOM   4941  C   GLY   377      42.890  71.930  54.390  1.00  0.00            
ATOM   4942  O   GLY   377      43.170  72.000  55.590  1.00  0.00            
ATOM   4943  N   TYR   378      41.760  72.500  53.940  1.00  0.00            
ATOM   4944  HN  TYR   378      41.570  72.490  52.960  1.00  0.00            
ATOM   4945  CA  TYR   378      40.690  72.990  54.740  1.00  0.00            
ATOM   4946  HA  TYR   378      41.000  73.630  55.560  1.00  0.00            
ATOM   4947  CB  TYR   378      39.590  73.630  53.870  1.00  0.00            
ATOM   4948  HB1 TYR   378      38.620  73.850  54.360  1.00  0.00            
ATOM   4949  HB2 TYR   378      39.350  72.990  53.000  1.00  0.00            
ATOM   4950  CG  TYR   378      39.930  74.970  53.320  1.00  0.00            
ATOM   4951  CD1 TYR   378      41.000  75.700  53.770  1.00  0.00            
ATOM   4952  HD1 TYR   378      41.600  75.230  54.550  1.00  0.00            
ATOM   4953  CE1 TYR   378      41.250  76.980  53.330  1.00  0.00            
ATOM   4954  HE1 TYR   378      42.080  77.510  53.770  1.00  0.00            
ATOM   4955  CZ  TYR   378      40.360  77.590  52.480  1.00  0.00            
ATOM   4956  OH  TYR   378      40.530  78.960  52.190  1.00  0.00            
ATOM   4957  HH  TYR   378      41.430  79.120  52.470  1.00  0.00            
ATOM   4958  CD2 TYR   378      39.090  75.560  52.400  1.00  0.00            
ATOM   4959  HD2 TYR   378      38.200  74.980  52.160  1.00  0.00            
ATOM   4960  CE2 TYR   378      39.280  76.860  52.020  1.00  0.00            
ATOM   4961  HE2 TYR   378      38.630  77.420  51.370  1.00  0.00            
ATOM   4962  C   TYR   378      39.890  71.990  55.500  1.00  0.00            
ATOM   4963  O   TYR   378      39.360  72.270  56.570  1.00  0.00            
ATOM   4964  N   LEU   379      39.680  70.760  54.980  1.00  0.00            
ATOM   4965  HN  LEU   379      40.090  70.530  54.100  1.00  0.00            
ATOM   4966  CA  LEU   379      39.070  69.670  55.670  1.00  0.00            
ATOM   4967  HA  LEU   379      38.190  70.120  56.110  1.00  0.00            
ATOM   4968  CB  LEU   379      38.580  68.500  54.810  1.00  0.00            
ATOM   4969  HB1 LEU   379      39.480  68.010  54.370  1.00  0.00            
ATOM   4970  HB2 LEU   379      38.070  68.940  53.930  1.00  0.00            
ATOM   4971  CG  LEU   379      37.670  67.480  55.520  1.00  0.00            
ATOM   4972  HG  LEU   379      38.160  66.900  56.330  1.00  0.00            
ATOM   4973  CD1 LEU   379      36.540  68.280  56.190  1.00  0.00            
ATOM   4974 HD11 LEU   379      35.770  67.530  56.480  1.00  0.00            
ATOM   4975 HD12 LEU   379      36.130  68.950  55.400  1.00  0.00            
ATOM   4976 HD13 LEU   379      36.880  68.830  57.090  1.00  0.00            
ATOM   4977  CD2 LEU   379      37.050  66.540  54.480  1.00  0.00            
ATOM   4978 HD21 LEU   379      36.320  67.050  53.820  1.00  0.00            
ATOM   4979 HD22 LEU   379      36.570  65.660  54.940  1.00  0.00            
ATOM   4980 HD23 LEU   379      37.800  66.130  53.770  1.00  0.00            
ATOM   4981  C   LEU   379      39.840  69.220  56.870  1.00  0.00            
ATOM   4982  O   LEU   379      39.380  69.070  57.990  1.00  0.00            
ATOM   4983  N   LEU   380      41.160  69.210  56.600  1.00  0.00            
ATOM   4984  HN  LEU   380      41.530  69.340  55.680  1.00  0.00            
ATOM   4985  CA  LEU   380      42.140  68.960  57.620  1.00  0.00            
ATOM   4986  HA  LEU   380      41.840  68.090  58.180  1.00  0.00            
ATOM   4987  CB  LEU   380      43.510  68.590  57.040  1.00  0.00            
ATOM   4988  HB1 LEU   380      43.770  69.400  56.320  1.00  0.00            
ATOM   4989  HB2 LEU   380      43.440  67.620  56.510  1.00  0.00            
ATOM   4990  CG  LEU   380      44.610  68.330  58.090  1.00  0.00            
ATOM   4991  HG  LEU   380      44.590  69.130  58.860  1.00  0.00            
ATOM   4992  CD1 LEU   380      44.220  67.120  58.960  1.00  0.00            
ATOM   4993 HD11 LEU   380      43.190  67.180  59.370  1.00  0.00            
ATOM   4994 HD12 LEU   380      45.050  67.010  59.690  1.00  0.00            
ATOM   4995 HD13 LEU   380      44.160  66.240  58.280  1.00  0.00            
ATOM   4996  CD2 LEU   380      46.050  68.170  57.590  1.00  0.00            
ATOM   4997 HD21 LEU   380      46.720  68.040  58.460  1.00  0.00            
ATOM   4998 HD22 LEU   380      46.290  69.110  57.050  1.00  0.00            
ATOM   4999 HD23 LEU   380      46.220  67.300  56.910  1.00  0.00            
ATOM   5000  C   LEU   380      42.090  70.010  58.670  1.00  0.00            
ATOM   5001  O   LEU   380      42.170  69.750  59.870  1.00  0.00            
ATOM   5002  N   PHE   381      41.940  71.300  58.300  1.00  0.00            
ATOM   5003  HN  PHE   381      42.000  71.450  57.310  1.00  0.00            
ATOM   5004  CA  PHE   381      41.790  72.430  59.160  1.00  0.00            
ATOM   5005  HA  PHE   381      42.530  72.270  59.940  1.00  0.00            
ATOM   5006  CB  PHE   381      41.980  73.770  58.430  1.00  0.00            
ATOM   5007  HB1 PHE   381      41.280  73.900  57.580  1.00  0.00            
ATOM   5008  HB2 PHE   381      42.940  73.770  57.880  1.00  0.00            
ATOM   5009  CG  PHE   381      42.020  74.970  59.320  1.00  0.00            
ATOM   5010  CD1 PHE   381      40.940  75.810  59.340  1.00  0.00            
ATOM   5011  HD1 PHE   381      40.000  75.570  58.860  1.00  0.00            
ATOM   5012  CE1 PHE   381      40.940  76.920  60.160  1.00  0.00            
ATOM   5013  HE1 PHE   381      40.040  77.500  60.230  1.00  0.00            
ATOM   5014  CZ  PHE   381      42.090  77.260  60.830  1.00  0.00            
ATOM   5015  HZ  PHE   381      42.010  78.150  61.440  1.00  0.00            
ATOM   5016  CD2 PHE   381      43.130  75.260  60.080  1.00  0.00            
ATOM   5017  HD2 PHE   381      43.940  74.540  60.090  1.00  0.00            
ATOM   5018  CE2 PHE   381      43.180  76.420  60.820  1.00  0.00            
ATOM   5019  HE2 PHE   381      44.120  76.670  61.290  1.00  0.00            
ATOM   5020  C   PHE   381      40.570  72.520  60.010  1.00  0.00            
ATOM   5021  O   PHE   381      40.710  72.840  61.190  1.00  0.00            
ATOM   5022  N   GLY   382      39.410  72.180  59.410  1.00  0.00            
ATOM   5023  HN  GLY   382      39.390  72.150  58.410  1.00  0.00            
ATOM   5024  CA  GLY   382      38.190  71.900  60.090  1.00  0.00            
ATOM   5025  HA1 GLY   382      37.490  71.660  59.300  1.00  0.00            
ATOM   5026  HA2 GLY   382      37.820  72.730  60.680  1.00  0.00            
ATOM   5027  C   GLY   382      38.240  70.780  61.080  1.00  0.00            
ATOM   5028  O   GLY   382      37.580  70.850  62.120  1.00  0.00            
ATOM   5029  N   ALA   383      38.970  69.680  60.830  1.00  0.00            
ATOM   5030  HN  ALA   383      39.360  69.650  59.910  1.00  0.00            
ATOM   5031  CA  ALA   383      39.100  68.590  61.740  1.00  0.00            
ATOM   5032  HA  ALA   383      38.120  68.230  62.050  1.00  0.00            
ATOM   5033  CB  ALA   383      39.900  67.510  61.010  1.00  0.00            
ATOM   5034  HB1 ALA   383      39.380  67.240  60.070  1.00  0.00            
ATOM   5035  HB2 ALA   383      39.960  66.580  61.630  1.00  0.00            
ATOM   5036  HB3 ALA   383      40.910  67.880  60.720  1.00  0.00            
ATOM   5037  C   ALA   383      39.780  68.950  63.020  1.00  0.00            
ATOM   5038  O   ALA   383      39.410  68.550  64.120  1.00  0.00            
ATOM   5039  N   MET   384      40.830  69.780  63.000  1.00  0.00            
ATOM   5040  HN  MET   384      41.150  70.030  62.080  1.00  0.00            
ATOM   5041  CA  MET   384      41.490  70.350  64.130  1.00  0.00            
ATOM   5042  HA  MET   384      41.860  69.610  64.830  1.00  0.00            
ATOM   5043  CB  MET   384      42.770  71.070  63.650  1.00  0.00            
ATOM   5044  HB1 MET   384      42.530  71.780  62.840  1.00  0.00            
ATOM   5045  HB2 MET   384      43.440  70.310  63.200  1.00  0.00            
ATOM   5046  CG  MET   384      43.620  71.810  64.680  1.00  0.00            
ATOM   5047  HG1 MET   384      43.110  72.660  65.180  1.00  0.00            
ATOM   5048  HG2 MET   384      44.510  72.290  64.200  1.00  0.00            
ATOM   5049  SD  MET   384      44.210  70.660  65.960  1.00  0.00            
ATOM   5050  CE  MET   384      44.210  72.040  67.150  1.00  0.00            
ATOM   5051  HE1 MET   384      43.140  72.320  67.260  1.00  0.00            
ATOM   5052  HE2 MET   384      44.860  72.910  66.930  1.00  0.00            
ATOM   5053  HE3 MET   384      44.490  71.720  68.170  1.00  0.00            
ATOM   5054  C   MET   384      40.570  71.280  64.830  1.00  0.00            
ATOM   5055  O   MET   384      40.430  71.210  66.060  1.00  0.00            
ATOM   5056  N   LEU   385      39.770  72.140  64.160  1.00  0.00            
ATOM   5057  HN  LEU   385      39.830  72.220  63.170  1.00  0.00            
ATOM   5058  CA  LEU   385      38.670  72.750  64.840  1.00  0.00            
ATOM   5059  HA  LEU   385      39.090  73.270  65.690  1.00  0.00            
ATOM   5060  CB  LEU   385      37.930  73.730  63.900  1.00  0.00            
ATOM   5061  HB1 LEU   385      37.200  74.180  64.610  1.00  0.00
[truncated: 187,953 more chars]
