# Supplementary material for: Structure and inhibition mechanisms of Mycobacterium tuberculosis essential transporter efflux protein A
Source: Nat Commun. 2025 Apr 1;16:3139. doi: 10.1038/s41467-025-58133-6 (PMC11961569; doi:10.1038/s41467-025-58133-6)
Supplement: Supplementary file 3 — Supplementary Data 1 [file 41467_2025_58133_MOESM3_ESM.zip › supplemental_computational_details/traj_brd_ligand/equilibration_run_input.mdp]

; NPT EQUILIBRATION RUN
; (used as input into grompp to generate npt.tpr)
;
define          = -DPOSRES -DPOSRES_FC_BB=0 -DPOSRES_FC_SC=0 -DPOSRES_FC_LIPID=0  ; position restrain the protein
;
;  RUN PARAMETERS
integrator      = md            ; leap-frog integrator
nsteps          = 50250000      ; 2 * 50 250 000 = 100 500 000 fs = 100.5 ns 
dt              = 0.002         ; 2 fs
;
;  OUTPUT CONTROL
; Output frequency for coords (x), velocities (v) and forces (f) = *.trr
;
nstxout             =  50000   ; [steps] save coordinates every 50 ns 
nstvout             =  50000   ; [steps] write velocities every 50 ns 
nstfout             =  50000   ; [steps] write forces every 50 ns
;
; Output frequency for coordinates = *.xtc
;
nstxout-compressed  = 1000      ;  [steps] save position coordinates every 10 ps
compressed-x-grps   = System
;
; Output frequency for energies to log and energy file = *.log and *.edr
;
nstlog              =  1000     ; [steps] update log file every 1.0 ps
nstenergy           =  1000     ; [steps] save energies every 1.0 ps 
energygrps          =  System
;
; BOND PARAMETERS
continuation            = yes           ; starting from the NVT run
constraint_algorithm    = lincs         ; holonomic constraints
constraints             = all-bonds     ; all bonds (even heavy atom-H bonds) constrained
lincs_iter              = 1             ; accuracy of LINCS
lincs_order             = 4             ; also related to accuracy
;
;  NEIGHBOR SEARCHING
;
cutoff-scheme       =  Verlet ; Generate a pair list with buffering (other option group)
nstlist             =  5      ; Frequency to update neighbor list and long range forces
rlist               =  1.0    ; [nm] short-range neighbour list cutoff
;
;  ELECTROSTATICS AND VdWAALS
;
coulombtype         =  PME
pme_order           =  4                        ; cubic interpolation (other options available)
vdwtype             =  Cut-off
vdw-modifier        =  Potential-shift-Verlet  ; elects Potential-shift with the Verlet cutoff-scheme, as it is (nearly) free
rcoulomb            =  1.2                      ; [nm] distance for the coulomb cut-off
rvdw                =  1.2                      ; [nm] distance for the vdw cut-off
epsilon_r           =  1                        ; The relative dielectric constant( 0=infinity)
fourierspacing      =  0.16                     ; grid spacing for FFT
;
; TEMPERATURE COUPLING (is on)
tcoupl          = Nose-Hoover               ; more accurate for membrane simulations
tc-grps         = SOLU MEMB SOLV            ; two coupling groups - more accurate
tau_t           = 0.1     0.1 0.1           ; [ps] time constant, one for each group
ref_t           = 303.15 303.15 303.15      ; [K] reference temperature, one for each group
;
; PRESSURE COUPLING  (is on in NPT)
pcoupl              = Parrinello-Rahman     ; Pressure coupling on in NPT
pcoupltype          = semiisotropic         ; uniform scaling (isotropic) not appropriate for membranes
tau_p               = 0.5                   ; [ps] time constant
ref_p               = 1.0  1.0              ; [bar] reference pressure for x-y and z directions
compressibility     = 4.5e-5 4.5e-5         ; [bar^-1] isothermal compressibility for x-y and z directions
;
; PERIODIC BOUNDARY CONDITIONS 
pbc             = xyz           ; 3-D PBC
;
; DISPERSION CORRECTION 
DispCorr        = EnerPres      ; Apply long range dispersion corrections for E and P
;
; VELOCITY GENERATION is off
gen_vel         = no       ; we start from velocities generated in nvt run 
;gen_temp       = 303.15      ; temperature for Maxwell distribution
;gen_seed       = -1       ; generate a random seed
;
; CENTER OF MASS (COM) MOTION REMOVAL
; to prevent drifting of the protein-bilayer in opposite direction as water-ions
;
nstcomm          = 1
comm-mode        = linear
comm-grps        = SOLU_MEMB SOLV 
refcoord_scaling = com  ; scale COM of reference coordinates
