# Supplementary material for: Structure and inhibition mechanisms of Mycobacterium tuberculosis essential transporter efflux protein A
Source: Nat Commun. 2025 Apr 1;16:3139. doi: 10.1038/s41467-025-58133-6 (PMC11961569; doi:10.1038/s41467-025-58133-6)
Supplement: Supplementary file 3 — Supplementary Data 1 [file 41467_2025_58133_MOESM3_ESM.zip › supplemental_computational_details/traj_brd_ligand/first_frame.pdb]

REMARK    THIS IS A SIMULATION BOX
CRYST1  115.971  115.971  113.655  90.00  90.00  90.00 P 1           1
MODEL        1
ATOM      1  N   ARG    49      46.140  39.210  33.870  1.00  0.00            
ATOM      2  HT1 ARG    49      45.390  39.860  34.190  1.00  0.00            
ATOM      3  HT2 ARG    49      45.860  38.560  33.120  1.00  0.00            
ATOM      4  HT3 ARG    49      46.870  39.760  33.390  1.00  0.00            
ATOM      5  CA  ARG    49      46.680  38.430  35.010  1.00  0.00            
ATOM      6  HA  ARG    49      45.940  38.490  35.790  1.00  0.00            
ATOM      7  CB  ARG    49      46.760  36.940  34.620  1.00  0.00            
ATOM      8  HB1 ARG    49      47.630  36.420  35.060  1.00  0.00            
ATOM      9  HB2 ARG    49      46.930  36.820  33.530  1.00  0.00            
ATOM     10  CG  ARG    49      45.560  36.090  35.050  1.00  0.00            
ATOM     11  HG1 ARG    49      44.670  36.470  34.510  1.00  0.00            
ATOM     12  HG2 ARG    49      45.300  36.340  36.110  1.00  0.00            
ATOM     13  CD  ARG    49      45.650  34.570  34.950  1.00  0.00            
ATOM     14  HD1 ARG    49      46.340  34.150  35.710  1.00  0.00            
ATOM     15  HD2 ARG    49      45.850  34.230  33.910  1.00  0.00            
ATOM     16  NE  ARG    49      44.310  34.090  35.380  1.00  0.00            
ATOM     17  HE  ARG    49      43.630  34.630  35.880  1.00  0.00            
ATOM     18  CZ  ARG    49      44.150  32.770  35.690  1.00  0.00            
ATOM     19  NH1 ARG    49      45.020  31.820  35.240  1.00  0.00            
ATOM     20 HH11 ARG    49      45.970  31.980  34.960  1.00  0.00            
ATOM     21 HH12 ARG    49      44.790  30.850  35.240  1.00  0.00            
ATOM     22  NH2 ARG    49      43.090  32.270  36.380  1.00  0.00            
ATOM     23 HH21 ARG    49      42.310  32.860  36.590  1.00  0.00            
ATOM     24 HH22 ARG    49      43.150  31.350  36.770  1.00  0.00            
ATOM     25  C   ARG    49      47.960  38.980  35.530  1.00  0.00            
ATOM     26  O   ARG    49      48.080  39.400  36.670  1.00  0.00            
ATOM     27  N   SER    50      49.030  38.990  34.700  1.00  0.00            
ATOM     28  HN  SER    50      48.990  38.530  33.820  1.00  0.00            
ATOM     29  CA  SER    50      50.310  39.430  35.150  1.00  0.00            
ATOM     30  HA  SER    50      50.620  38.880  36.020  1.00  0.00            
ATOM     31  CB  SER    50      51.510  39.090  34.240  1.00  0.00            
ATOM     32  HB1 SER    50      51.700  38.000  34.330  1.00  0.00            
ATOM     33  HB2 SER    50      52.470  39.510  34.600  1.00  0.00            
ATOM     34  OG  SER    50      51.340  39.390  32.860  1.00  0.00            
ATOM     35  HG1 SER    50      50.540  39.020  32.460  1.00  0.00            
ATOM     36  C   SER    50      50.350  40.880  35.520  1.00  0.00            
ATOM     37  O   SER    50      51.020  41.280  36.460  1.00  0.00            
ATOM     38  N   PHE    51      49.650  41.760  34.780  1.00  0.00            
ATOM     39  HN  PHE    51      49.270  41.390  33.930  1.00  0.00            
ATOM     40  CA  PHE    51      49.610  43.180  34.940  1.00  0.00            
ATOM     41  HA  PHE    51      50.660  43.410  34.970  1.00  0.00            
ATOM     42  CB  PHE    51      48.960  43.730  33.660  1.00  0.00            
ATOM     43  HB1 PHE    51      47.920  43.350  33.670  1.00  0.00            
ATOM     44  HB2 PHE    51      49.510  43.200  32.850  1.00  0.00            
ATOM     45  CG  PHE    51      49.030  45.210  33.500  1.00  0.00            
ATOM     46  CD1 PHE    51      47.990  46.060  33.790  1.00  0.00            
ATOM     47  HD1 PHE    51      47.030  45.690  34.120  1.00  0.00            
ATOM     48  CE1 PHE    51      48.090  47.420  33.590  1.00  0.00            
ATOM     49  HE1 PHE    51      47.220  48.040  33.760  1.00  0.00            
ATOM     50  CZ  PHE    51      49.310  47.940  33.250  1.00  0.00            
ATOM     51  HZ  PHE    51      49.450  49.010  33.140  1.00  0.00            
ATOM     52  CD2 PHE    51      50.210  45.740  33.020  1.00  0.00            
ATOM     53  HD2 PHE    51      50.950  45.050  32.670  1.00  0.00            
ATOM     54  CE2 PHE    51      50.350  47.100  32.900  1.00  0.00            
ATOM     55  HE2 PHE    51      51.250  47.590  32.550  1.00  0.00            
ATOM     56  C   PHE    51      48.950  43.700  36.170  1.00  0.00            
ATOM     57  O   PHE    51      49.420  44.650  36.780  1.00  0.00            
ATOM     58  N   ILE    52      47.950  42.960  36.680  1.00  0.00            
ATOM     59  HN  ILE    52      47.410  42.260  36.220  1.00  0.00            
ATOM     60  CA  ILE    52      47.480  43.310  37.990  1.00  0.00            
ATOM     61  HA  ILE    52      47.590  44.380  38.080  1.00  0.00            
ATOM     62  CB  ILE    52      46.030  43.010  38.170  1.00  0.00            
ATOM     63  HB  ILE    52      45.510  43.590  37.380  1.00  0.00            
ATOM     64  CG2 ILE    52      45.790  41.490  38.060  1.00  0.00            
ATOM     65 HG21 ILE    52      46.700  40.980  37.680  1.00  0.00            
ATOM     66 HG22 ILE    52      44.850  41.250  37.530  1.00  0.00            
ATOM     67 HG23 ILE    52      45.760  41.110  39.100  1.00  0.00            
ATOM     68  CG1 ILE    52      45.420  43.590  39.460  1.00  0.00            
ATOM     69 HG11 ILE    52      45.810  44.610  39.670  1.00  0.00            
ATOM     70 HG12 ILE    52      45.800  42.880  40.230  1.00  0.00            
ATOM     71  CD  ILE    52      43.910  43.810  39.420  1.00  0.00            
ATOM     72  HD1 ILE    52      43.720  44.520  38.580  1.00  0.00            
ATOM     73  HD2 ILE    52      43.500  44.240  40.360  1.00  0.00            
ATOM     74  HD3 ILE    52      43.420  42.870  39.090  1.00  0.00            
ATOM     75  C   ILE    52      48.330  42.630  39.010  1.00  0.00            
ATOM     76  O   ILE    52      48.400  43.080  40.150  1.00  0.00            
ATOM     77  N   ALA    53      49.170  41.620  38.710  1.00  0.00            
ATOM     78  HN  ALA    53      49.260  41.240  37.790  1.00  0.00            
ATOM     79  CA  ALA    53      50.020  41.020  39.680  1.00  0.00            
ATOM     80  HA  ALA    53      49.580  41.040  40.670  1.00  0.00            
ATOM     81  CB  ALA    53      50.240  39.540  39.310  1.00  0.00            
ATOM     82  HB1 ALA    53      49.200  39.200  39.100  1.00  0.00            
ATOM     83  HB2 ALA    53      50.510  38.940  40.200  1.00  0.00            
ATOM     84  HB3 ALA    53      50.810  39.310  38.380  1.00  0.00            
ATOM     85  C   ALA    53      51.360  41.660  39.840  1.00  0.00            
ATOM     86  O   ALA    53      52.000  41.590  40.880  1.00  0.00            
ATOM     87  N   ALA    54      51.880  42.440  38.880  1.00  0.00            
ATOM     88  HN  ALA    54      51.510  42.420  37.960  1.00  0.00            
ATOM     89  CA  ALA    54      53.170  43.050  38.850  1.00  0.00            
ATOM     90  HA  ALA    54      53.940  42.290  38.910  1.00  0.00            
ATOM     91  CB  ALA    54      53.350  43.820  37.530  1.00  0.00            
ATOM     92  HB1 ALA    54      54.170  44.570  37.530  1.00  0.00            
ATOM     93  HB2 ALA    54      52.420  44.390  37.380  1.00  0.00            
ATOM     94  HB3 ALA    54      53.430  43.090  36.690  1.00  0.00            
ATOM     95  C   ALA    54      53.480  43.970  39.980  1.00  0.00            
ATOM     96  O   ALA    54      54.570  43.960  40.540  1.00  0.00            
ATOM     97  N   VAL    55      52.470  44.770  40.370  1.00  0.00            
ATOM     98  HN  VAL    55      51.600  44.700  39.900  1.00  0.00            
ATOM     99  CA  VAL    55      52.600  45.710  41.440  1.00  0.00            
ATOM    100  HA  VAL    55      53.620  46.070  41.390  1.00  0.00            
ATOM    101  CB  VAL    55      51.580  46.780  41.230  1.00  0.00            
ATOM    102  HB  VAL    55      51.690  47.000  40.140  1.00  0.00            
ATOM    103  CG1 VAL    55      50.100  46.410  41.380  1.00  0.00            
ATOM    104 HG11 VAL    55      49.830  45.550  40.720  1.00  0.00            
ATOM    105 HG12 VAL    55      49.440  47.180  40.920  1.00  0.00            
ATOM    106 HG13 VAL    55      49.930  46.190  42.460  1.00  0.00            
ATOM    107  CG2 VAL    55      51.910  48.070  42.010  1.00  0.00            
ATOM    108 HG21 VAL    55      51.110  48.740  41.630  1.00  0.00            
ATOM    109 HG22 VAL    55      52.920  48.370  41.650  1.00  0.00            
ATOM    110 HG23 VAL    55      51.890  47.840  43.090  1.00  0.00            
ATOM    111  C   VAL    55      52.300  45.090  42.770  1.00  0.00            
ATOM    112  O   VAL    55      52.770  45.640  43.760  1.00  0.00            
ATOM    113  N   ILE    56      51.550  43.980  42.890  1.00  0.00            
ATOM    114  HN  ILE    56      50.930  43.690  42.160  1.00  0.00            
ATOM    115  CA  ILE    56      51.440  43.250  44.110  1.00  0.00            
ATOM    116  HA  ILE    56      51.310  43.980  44.900  1.00  0.00            
ATOM    117  CB  ILE    56      50.270  42.310  44.070  1.00  0.00            
ATOM    118  HB  ILE    56      50.500  41.670  43.190  1.00  0.00            
ATOM    119  CG2 ILE    56      50.130  41.450  45.330  1.00  0.00            
ATOM    120 HG21 ILE    56      49.170  40.890  45.320  1.00  0.00            
ATOM    121 HG22 ILE    56      50.100  42.020  46.290  1.00  0.00            
ATOM    122 HG23 ILE    56      50.940  40.690  45.380  1.00  0.00            
ATOM    123  CG1 ILE    56      48.930  42.900  43.590  1.00  0.00            
ATOM    124 HG11 ILE    56      48.090  42.170  43.570  1.00  0.00            
ATOM    125 HG12 ILE    56      49.040  43.280  42.550  1.00  0.00            
ATOM    126  CD  ILE    56      48.500  44.070  44.470  1.00  0.00            
ATOM    127  HD1 ILE    56      48.510  43.850  45.550  1.00  0.00            
ATOM    128  HD2 ILE    56      47.490  44.360  44.100  1.00  0.00            
ATOM    129  HD3 ILE    56      49.240  44.900  44.380  1.00  0.00            
ATOM    130  C   ILE    56      52.750  42.610  44.420  1.00  0.00            
ATOM    131  O   ILE    56      53.210  42.410  45.540  1.00  0.00            
ATOM    132  N   ALA    57      53.460  42.160  43.370  1.00  0.00            
ATOM    133  HN  ALA    57      52.960  42.130  42.510  1.00  0.00            
ATOM    134  CA  ALA    57      54.760  41.560  43.350  1.00  0.00            
ATOM    135  HA  ALA    57      54.610  40.700  44.000  1.00  0.00            
ATOM    136  CB  ALA    57      55.160  40.990  41.980  1.00  0.00            
ATOM    137  HB1 ALA    57      55.380  41.690  41.140  1.00  0.00            
ATOM    138  HB2 ALA    57      54.430  40.240  41.620  1.00  0.00            
ATOM    139  HB3 ALA    57      56.180  40.550  42.070  1.00  0.00            
ATOM    140  C   ALA    57      55.830  42.420  43.920  1.00  0.00            
ATOM    141  O   ALA    57      56.560  42.100  44.860  1.00  0.00            
ATOM    142  N   ILE    58      55.870  43.630  43.340  1.00  0.00            
ATOM    143  HN  ILE    58      55.310  43.860  42.550  1.00  0.00            
ATOM    144  CA  ILE    58      56.670  44.720  43.820  1.00  0.00            
ATOM    145  HA  ILE    58      57.640  44.310  44.070  1.00  0.00            
ATOM    146  CB  ILE    58      56.620  45.880  42.880  1.00  0.00            
ATOM    147  HB  ILE    58      55.550  46.030  42.620  1.00  0.00            
ATOM    148  CG2 ILE    58      57.300  47.080  43.550  1.00  0.00            
ATOM    149 HG21 ILE    58      58.370  46.780  43.660  1.00  0.00            
ATOM    150 HG22 ILE    58      56.870  47.360  44.530  1.00  0.00            
ATOM    151 HG23 ILE    58      57.160  47.970  42.890  1.00  0.00            
ATOM    152  CG1 ILE    58      57.360  45.530  41.580  1.00  0.00            
ATOM    153 HG11 ILE    58      57.240  44.470  41.260  1.00  0.00            
ATOM    154 HG12 ILE    58      58.460  45.630  41.720  1.00  0.00            
ATOM    155  CD  ILE    58      56.870  46.430  40.450  1.00  0.00            
ATOM    156  HD1 ILE    58      57.160  46.080  39.440  1.00  0.00            
ATOM    157  HD2 ILE    58      57.200  47.470  40.680  1.00  0.00            
ATOM    158  HD3 ILE    58      55.760  46.460  40.470  1.00  0.00            
ATOM    159  C   ILE    58      56.250  45.140  45.190  1.00  0.00            
ATOM    160  O   ILE    58      57.080  45.300  46.090  1.00  0.00            
ATOM    161  N   GLY    59      54.980  45.500  45.430  1.00  0.00            
ATOM    162  HN  GLY    59      54.320  45.540  44.680  1.00  0.00            
ATOM    163  CA  GLY    59      54.420  45.870  46.690  1.00  0.00            
ATOM    164  HA1 GLY    59      53.340  45.840  46.580  1.00  0.00            
ATOM    165  HA2 GLY    59      54.870  46.810  46.970  1.00  0.00            
ATOM    166  C   GLY    59      54.660  44.930  47.830  1.00  0.00            
ATOM    167  O   GLY    59      54.730  45.320  48.990  1.00  0.00            
ATOM    168  N   GLY    60      54.850  43.640  47.520  1.00  0.00            
ATOM    169  HN  GLY    60      54.590  43.260  46.640  1.00  0.00            
ATOM    170  CA  GLY    60      55.210  42.680  48.510  1.00  0.00            
ATOM    171  HA1 GLY    60      55.290  41.720  48.020  1.00  0.00            
ATOM    172  HA2 GLY    60      54.370  42.630  49.200  1.00  0.00            
ATOM    173  C   GLY    60      56.420  42.980  49.320  1.00  0.00            
ATOM    174  O   GLY    60      56.460  42.680  50.520  1.00  0.00            
ATOM    175  N   MET    61      57.500  43.550  48.760  1.00  0.00            
ATOM    176  HN  MET    61      57.420  43.760  47.780  1.00  0.00            
ATOM    177  CA  MET    61      58.710  43.940  49.400  1.00  0.00            
ATOM    178  HA  MET    61      59.010  43.080  49.970  1.00  0.00            
ATOM    179  CB  MET    61      59.750  44.340  48.340  1.00  0.00            
ATOM    180  HB1 MET    61      59.280  45.080  47.670  1.00  0.00            
ATOM    181  HB2 MET    61      59.850  43.420  47.730  1.00  0.00            
ATOM    182  CG  MET    61      61.110  44.850  48.840  1.00  0.00            
ATOM    183  HG1 MET    61      60.870  45.640  49.590  1.00  0.00            
ATOM    184  HG2 MET    61      61.580  45.280  47.940  1.00  0.00            
ATOM    185  SD  MET    61      62.110  43.470  49.470  1.00  0.00            
ATOM    186  CE  MET    61      61.660  43.840  51.190  1.00  0.00            
ATOM    187  HE1 MET    61      60.580  43.720  51.430  1.00  0.00            
ATOM    188  HE2 MET    61      61.840  44.890  51.500  1.00  0.00            
ATOM    189  HE3 MET    61      62.290  43.260  51.890  1.00  0.00            
ATOM    190  C   MET    61      58.350  45.020  50.360  1.00  0.00            
ATOM    191  O   MET    61      58.650  45.000  51.550  1.00  0.00            
ATOM    192  N   GLN    62      57.520  46.000  49.960  1.00  0.00            
ATOM    193  HN  GLN    62      57.120  45.930  49.050  1.00  0.00            
ATOM    194  CA  GLN    62      57.000  47.020  50.830  1.00  0.00            
ATOM    195  HA  GLN    62      57.840  47.510  51.290  1.00  0.00            
ATOM    196  CB  GLN    62      56.140  48.020  50.050  1.00  0.00            
ATOM    197  HB1 GLN    62      55.880  48.930  50.630  1.00  0.00            
ATOM    198  HB2 GLN    62      55.200  47.510  49.750  1.00  0.00            
ATOM    199  CG  GLN    62      56.950  48.570  48.880  1.00  0.00            
ATOM    200  HG1 GLN    62      56.250  48.990  48.120  1.00  0.00            
ATOM    201  HG2 GLN    62      57.330  47.660  48.360  1.00  0.00            
ATOM    202  CD  GLN    62      58.040  49.550  49.300  1.00  0.00            
ATOM    203  OE1 GLN    62      59.260  49.380  49.340  1.00  0.00            
ATOM    204  NE2 GLN    62      57.570  50.760  49.710  1.00  0.00            
ATOM    205 HE21 GLN    62      58.270  51.220  50.240  1.00  0.00            
ATOM    206 HE22 GLN    62      56.600  50.980  49.640  1.00  0.00            
ATOM    207  C   GLN    62      56.190  46.510  51.970  1.00  0.00            
ATOM    208  O   GLN    62      56.310  46.960  53.110  1.00  0.00            
ATOM    209  N   LEU    63      55.330  45.530  51.650  1.00  0.00            
ATOM    210  HN  LEU    63      55.170  45.370  50.680  1.00  0.00            
ATOM    211  CA  LEU    63      54.510  44.840  52.590  1.00  0.00            
ATOM    212  HA  LEU    63      53.970  45.590  53.150  1.00  0.00            
ATOM    213  CB  LEU    63      53.540  43.840  51.950  1.00  0.00            
ATOM    214  HB1 LEU    63      54.190  43.090  51.450  1.00  0.00            
ATOM    215  HB2 LEU    63      52.990  44.470  51.220  1.00  0.00            
ATOM    216  CG  LEU    63      52.500  43.070  52.790  1.00  0.00            
ATOM    217  HG  LEU    63      52.950  42.510  53.640  1.00  0.00            
ATOM    218  CD1 LEU    63      51.470  44.000  53.450  1.00  0.00            
ATOM    219 HD11 LEU    63      52.000  44.610  54.220  1.00  0.00            
ATOM    220 HD12 LEU    63      50.610  43.540  53.970  1.00  0.00            
ATOM    221 HD13 LEU    63      50.980  44.690  52.730  1.00  0.00            
ATOM    222  CD2 LEU    63      51.780  42.110  51.840  1.00  0.00            
ATOM    223 HD21 LEU    63      51.260  42.670  51.040  1.00  0.00            
ATOM    224 HD22 LEU    63      51.170  41.390  52.430  1.00  0.00            
ATOM    225 HD23 LEU    63      52.550  41.560  51.260  1.00  0.00            
ATOM    226  C   LEU    63      55.280  44.140  53.660  1.00  0.00            
ATOM    227  O   LEU    63      54.930  44.270  54.830  1.00  0.00            
ATOM    228  N   LEU    64      56.400  43.490  53.320  1.00  0.00            
ATOM    229  HN  LEU    64      56.580  43.410  52.340  1.00  0.00            
ATOM    230  CA  LEU    64      57.400  42.900  54.160  1.00  0.00            
ATOM    231  HA  LEU    64      57.000  42.420  55.040  1.00  0.00            
ATOM    232  CB  LEU    64      58.130  41.830  53.330  1.00  0.00            
ATOM    233  HB1 LEU    64      59.080  41.540  53.810  1.00  0.00            
ATOM    234  HB2 LEU    64      58.360  42.150  52.290  1.00  0.00            
ATOM    235  CG  LEU    64      57.210  40.600  53.230  1.00  0.00            
ATOM    236  HG  LEU    64      56.190  40.970  52.990  1.00  0.00            
ATOM    237  CD1 LEU    64      57.700  39.540  52.230  1.00  0.00            
ATOM    238 HD11 LEU    64      57.960  40.060  51.290  1.00  0.00            
ATOM    239 HD12 LEU    64      56.870  38.850  51.960  1.00  0.00            
ATOM    240 HD13 LEU    64      58.660  39.090  52.560  1.00  0.00            
ATOM    241  CD2 LEU    64      57.050  39.800  54.530  1.00  0.00            
ATOM    242 HD21 LEU    64      56.730  40.370  55.430  1.00  0.00            
ATOM    243 HD22 LEU    64      58.090  39.500  54.800  1.00  0.00            
ATOM    244 HD23 LEU    64      56.430  38.880  54.420  1.00  0.00            
ATOM    245  C   LEU    64      58.330  43.870  54.820  1.00  0.00            
ATOM    246  O   LEU    64      58.590  43.730  56.010  1.00  0.00            
ATOM    247  N   ALA    65      58.780  44.950  54.160  1.00  0.00            
ATOM    248  HN  ALA    65      58.560  45.110  53.200  1.00  0.00            
ATOM    249  CA  ALA    65      59.540  45.950  54.830  1.00  0.00            
ATOM    250  HA  ALA    65      60.380  45.440  55.280  1.00  0.00            
ATOM    251  CB  ALA    65      60.080  47.020  53.860  1.00  0.00            
ATOM    252  HB1 ALA    65      60.840  47.680  54.330  1.00  0.00            
ATOM    253  HB2 ALA    65      59.300  47.650  53.380  1.00  0.00            
ATOM    254  HB3 ALA    65      60.640  46.590  53.000  1.00  0.00            
ATOM    255  C   ALA    65      58.950  46.680  55.990  1.00  0.00            
ATOM    256  O   ALA    65      59.660  46.790  56.990  1.00  0.00            
ATOM    257  N   THR    66      57.660  47.080  55.920  1.00  0.00            
ATOM    258  HN  THR    66      57.130  46.960  55.080  1.00  0.00            
ATOM    259  CA  THR    66      56.940  47.780  56.930  1.00  0.00            
ATOM    260  HA  THR    66      57.660  48.390  57.440  1.00  0.00            
ATOM    261  CB  THR    66      55.760  48.570  56.430  1.00  0.00            
ATOM    262  HB  THR    66      55.210  48.990  57.290  1.00  0.00            
ATOM    263  OG1 THR    66      55.030  47.750  55.530  1.00  0.00            
ATOM    264  HG1 THR    66      54.700  48.410  54.910  1.00  0.00            
ATOM    265  CG2 THR    66      56.340  49.600  55.440  1.00  0.00            
ATOM    266 HG21 THR    66      55.760  50.540  55.380  1.00  0.00            
ATOM    267 HG22 THR    66      56.550  49.150  54.450  1.00  0.00            
ATOM    268 HG23 THR    66      57.310  49.970  55.850  1.00  0.00            
ATOM    269  C   THR    66      56.480  46.910  58.040  1.00  0.00            
ATOM    270  O   THR    66      56.530  47.290  59.210  1.00  0.00            
ATOM    271  N   MET    67      56.000  45.690  57.720  1.00  0.00            
ATOM    272  HN  MET    67      55.910  45.510  56.740  1.00  0.00            
ATOM    273  CA  MET    67      55.580  44.770  58.720  1.00  0.00            
ATOM    274  HA  MET    67      54.800  45.160  59.360  1.00  0.00            
ATOM    275  CB  MET    67      54.940  43.500  58.120  1.00  0.00            
ATOM    276  HB1 MET    67      55.740  43.090  57.460  1.00  0.00            
ATOM    277  HB2 MET    67      54.190  43.870  57.380  1.00  0.00            
ATOM    278  CG  MET    67      54.710  42.270  58.990  1.00  0.00            
ATOM    279  HG1 MET    67      54.310  42.730  59.910  1.00  0.00            
ATOM    280  HG2 MET    67      55.670  41.780  59.250  1.00  0.00            
ATOM    281  SD  MET    67      53.490  41.070  58.360  1.00  0.00            
ATOM    282  CE  MET    67      54.230  40.810  56.720  1.00  0.00            
ATOM    283  HE1 MET    67      53.600  40.260  55.980  1.00  0.00            
ATOM    284  HE2 MET    67      55.120  40.150  56.700  1.00  0.00            
ATOM    285  HE3 MET    67      54.500  41.780  56.250  1.00  0.00            
ATOM    286  C   MET    67      56.680  44.340  59.630  1.00  0.00            
ATOM    287  O   MET    67      56.600  44.390  60.860  1.00  0.00            
ATOM    288  N   ASP    68      57.860  43.990  59.090  1.00  0.00            
ATOM    289  HN  ASP    68      57.930  43.880  58.110  1.00  0.00            
ATOM    290  CA  ASP    68      58.930  43.370  59.810  1.00  0.00            
ATOM    291  HA  ASP    68      58.500  42.630  60.460  1.00  0.00            
ATOM    292  CB  ASP    68      59.800  42.580  58.810  1.00  0.00            
ATOM    293  HB1 ASP    68      59.970  43.150  57.880  1.00  0.00            
ATOM    294  HB2 ASP    68      59.250  41.670  58.490  1.00  0.00            
ATOM    295  CG  ASP    68      61.210  42.250  59.290  1.00  0.00            
ATOM    296  OD1 ASP    68      61.440  41.100  59.740  1.00  0.00            
ATOM    297  OD2 ASP    68      62.110  43.120  59.130  1.00  0.00            
ATOM    298  C   ASP    68      59.600  44.450  60.590  1.00  0.00            
ATOM    299  O   ASP    68      60.010  44.120  61.710  1.00  0.00            
ATOM    300  N   SER    69      59.630  45.690  60.080  1.00  0.00            
ATOM    301  HN  SER    69      59.570  45.970  59.130  1.00  0.00            
ATOM    302  CA  SER    69      60.280  46.700  60.870  1.00  0.00            
ATOM    303  HA  SER    69      61.120  46.280  61.400  1.00  0.00            
ATOM    304  CB  SER    69      60.790  47.850  59.990  1.00  0.00            
ATOM    305  HB1 SER    69      61.550  47.380  59.340  1.00  0.00            
ATOM    306  HB2 SER    69      61.190  48.690  60.600  1.00  0.00            
ATOM    307  OG  SER    69      59.750  48.360  59.170  1.00  0.00            
ATOM    308  HG1 SER    69      60.040  48.050  58.320  1.00  0.00            
ATOM    309  C   SER    69      59.400  47.220  61.950  1.00  0.00            
ATOM    310  O   SER    69      59.900  47.660  62.980  1.00  0.00            
ATOM    311  N   THR    70      58.070  47.060  61.800  1.00  0.00            
ATOM    312  HN  THR    70      57.770  46.950  60.850  1.00  0.00            
ATOM    313  CA  THR    70      57.170  47.270  62.890  1.00  0.00            
ATOM    314  HA  THR    70      57.460  48.210  63.340  1.00  0.00            
ATOM    315  CB  THR    70      55.730  47.440  62.520  1.00  0.00            
ATOM    316  HB  THR    70      55.350  46.510  62.040  1.00  0.00            
ATOM    317  OG1 THR    70      55.620  48.490  61.560  1.00  0.00            
ATOM    318  HG1 THR    70      55.940  48.000  60.800  1.00  0.00            
ATOM    319  CG2 THR    70      54.790  47.870  63.660  1.00  0.00            
ATOM    320 HG21 THR    70      55.230  48.570  64.390  1.00  0.00            
ATOM    321 HG22 THR    70      54.480  46.960  64.220  1.00  0.00            
ATOM    322 HG23 THR    70      53.890  48.420  63.300  1.00  0.00            
ATOM    323  C   THR    70      57.220  46.270  63.990  1.00  0.00            
ATOM    324  O   THR    70      57.250  46.540  65.190  1.00  0.00            
ATOM    325  N   VAL    71      57.260  44.970  63.640  1.00  0.00            
ATOM    326  HN  VAL    71      57.250  44.820  62.660  1.00  0.00            
ATOM    327  CA  VAL    71      57.360  43.900  64.590  1.00  0.00            
ATOM    328  HA  VAL    71      56.630  44.010  65.370  1.00  0.00            
ATOM    329  CB  VAL    71      57.250  42.640  63.770  1.00  0.00            
ATOM    330  HB  VAL    71      57.690  42.750  62.750  1.00  0.00            
ATOM    331  CG1 VAL    71      57.860  41.360  64.360  1.00  0.00            
ATOM    332 HG11 VAL    71      58.970  41.280  64.390  1.00  0.00            
ATOM    333 HG12 VAL    71      57.570  40.560  63.650  1.00  0.00            
ATOM    334 HG13 VAL    71      57.440  41.110  65.350  1.00  0.00            
ATOM    335  CG2 VAL    71      55.750  42.500  63.440  1.00  0.00            
ATOM    336 HG21 VAL    71      55.360  43.510  63.190  1.00  0.00            
ATOM    337 HG22 VAL    71      55.310  42.040  64.340  1.00  0.00            
ATOM    338 HG23 VAL    71      55.500  41.780  62.630  1.00  0.00            
ATOM    339  C   VAL    71      58.690  43.890  65.250  1.00  0.00            
ATOM    340  O   VAL    71      58.790  43.540  66.430  1.00  0.00            
ATOM    341  N   ALA    72      59.820  44.260  64.610  1.00  0.00            
ATOM    342  HN  ALA    72      59.850  44.410  63.630  1.00  0.00            
ATOM    343  CA  ALA    72      61.140  44.310  65.150  1.00  0.00            
ATOM    344  HA  ALA    72      61.270  43.340  65.600  1.00  0.00            
ATOM    345  CB  ALA    72      62.220  44.420  64.050  1.00  0.00            
ATOM    346  HB1 ALA    72      62.060  45.420  63.580  1.00  0.00            
ATOM    347  HB2 ALA    72      62.190  43.530  63.390  1.00  0.00            
ATOM    348  HB3 ALA    72      63.260  44.490  64.420  1.00  0.00            
ATOM    349  C   ALA    72      61.370  45.160  66.350  1.00  0.00            
ATOM    350  O   ALA    72      62.010  44.760  67.320  1.00  0.00            
ATOM    351  N   ILE    73      60.770  46.360  66.300  1.00  0.00            
ATOM    352  HN  ILE    73      60.350  46.650  65.450  1.00  0.00            
ATOM    353  CA  ILE    73      60.530  47.320  67.340  1.00  0.00            
ATOM    354  HA  ILE    73      61.510  47.550  67.720  1.00  0.00            
ATOM    355  CB  ILE    73      59.980  48.610  66.800  1.00  0.00            
ATOM    356  HB  ILE    73      59.000  48.390  66.330  1.00  0.00            
ATOM    357  CG2 ILE    73      59.860  49.630  67.940  1.00  0.00            
ATOM    358 HG21 ILE    73      60.840  49.850  68.410  1.00  0.00            
ATOM    359 HG22 ILE    73      59.110  49.280  68.690  1.00  0.00            
ATOM    360 HG23 ILE    73      59.340  50.520  67.540  1.00  0.00            
ATOM    361  CG1 ILE    73      60.780  49.200  65.630  1.00  0.00            
ATOM    362 HG11 ILE    73      61.200  48.420  64.950  1.00  0.00            
ATOM    363 HG12 ILE    73      61.590  49.790  66.100  1.00  0.00            
ATOM    364  CD  ILE    73      59.960  50.190  64.800  1.00  0.00            
ATOM    365  HD1 ILE    73      59.060  49.730  64.350  1.00  0.00            
ATOM    366  HD2 ILE    73      60.640  50.410  63.940  1.00  0.00            
ATOM    367  HD3 ILE    73      59.820  51.150  65.330  1.00  0.00            
ATOM    368  C   ILE    73      59.690  46.820  68.460  1.00  0.00            
ATOM    369  O   ILE    73      60.010  47.000  69.630  1.00  0.00            
ATOM    370  N   VAL    74      58.560  46.130  68.230  1.00  0.00            
ATOM    371  HN  VAL    74      58.090  46.030  67.360  1.00  0.00            
ATOM    372  CA  VAL    74      57.710  45.590  69.250  1.00  0.00            
ATOM    373  HA  VAL    74      57.510  46.340  70.000  1.00  0.00            
ATOM    374  CB  VAL    74      56.410  45.260  68.580  1.00  0.00            
ATOM    375  HB  VAL    74      56.660  44.690  67.660  1.00  0.00            
ATOM    376  CG1 VAL    74      55.550  44.320  69.450  1.00  0.00            
ATOM    377 HG11 VAL    74      56.000  43.300  69.440  1.00  0.00            
ATOM    378 HG12 VAL    74      54.520  44.280  69.030  1.00  0.00            
ATOM    379 HG13 VAL    74      55.410  44.760  70.460  1.00  0.00            
ATOM    380  CG2 VAL    74      55.550  46.510  68.300  1.00  0.00            
ATOM    381 HG21 VAL    74      54.720  46.180  67.640  1.00  0.00            
ATOM    382 HG22 VAL    74      56.070  47.230  67.630  1.00  0.00            
ATOM    383 HG23 VAL    74      55.170  47.020  69.210  1.00  0.00            
ATOM    384  C   VAL    74      58.310  44.390  69.900  1.00  0.00            
ATOM    385  O   VAL    74      58.210  44.140  71.100  1.00  0.00            
ATOM    386  N   ALA    75      59.160  43.640  69.180  1.00  0.00            
ATOM    387  HN  ALA    75      59.290  43.750  68.200  1.00  0.00            
ATOM    388  CA  ALA    75      59.780  42.500  69.780  1.00  0.00            
ATOM    389  HA  ALA    75      59.120  41.860  70.360  1.00  0.00            
ATOM    390  CB  ALA    75      60.330  41.700  68.590  1.00  0.00            
ATOM    391  HB1 ALA    75      60.920  42.340  67.900  1.00  0.00            
ATOM    392  HB2 ALA    75      59.430  41.510  67.960  1.00  0.00            
ATOM    393  HB3 ALA    75      60.870  40.780  68.870  1.00  0.00            
ATOM    394  C   ALA    75      60.970  42.860  70.600  1.00  0.00            
ATOM    395  O   ALA    75      61.470  42.080  71.410  1.00  0.00            
ATOM    396  N   LEU    76      61.430  44.120  70.480  1.00  0.00            
ATOM    397  HN  LEU    76      60.950  44.700  69.820  1.00  0.00            
ATOM    398  CA  LEU    76      62.690  44.450  71.060  1.00  0.00            
ATOM    399  HA  LEU    76      63.420  43.710  70.750  1.00  0.00            
ATOM    400  CB  LEU    76      63.170  45.780  70.440  1.00  0.00            
ATOM    401  HB1 LEU    76      62.500  46.640  70.640  1.00  0.00            
ATOM    402  HB2 LEU    76      63.050  45.680  69.340  1.00  0.00            
ATOM    403  CG  LEU    76      64.630  46.220  70.600  1.00  0.00            
ATOM    404  HG  LEU    76      64.850  46.050  71.680  1.00  0.00            
ATOM    405  CD1 LEU    76      65.590  45.200  69.950  1.00  0.00            
ATOM    406 HD11 LEU    76      65.620  44.220  70.460  1.00  0.00            
ATOM    407 HD12 LEU    76      66.560  45.740  70.010  1.00  0.00            
ATOM    408 HD13 LEU    76      65.400  45.020  68.870  1.00  0.00            
ATOM    409  CD2 LEU    76      64.880  47.650  70.100  1.00  0.00            
ATOM    410 HD21 LEU    76      64.490  47.810  69.070  1.00  0.00            
ATOM    411 HD22 LEU    76      65.950  47.950  70.170  1.00  0.00            
ATOM    412 HD23 LEU    76      64.350  48.380  70.750  1.00  0.00            
ATOM    413  C   LEU    76      62.920  44.400  72.530  1.00  0.00            
ATOM    414  O   LEU    76      63.980  44.060  73.060  1.00  0.00            
ATOM    415  N   PRO    77      61.970  44.720  73.360  1.00  0.00            
ATOM    416  CD  PRO    77      60.960  45.710  73.010  1.00  0.00            
ATOM    417  HD1 PRO    77      60.040  45.280  72.580  1.00  0.00            
ATOM    418  HD2 PRO    77      61.370  46.490  72.330  1.00  0.00            
ATOM    419  CA  PRO    77      62.230  44.560  74.760  1.00  0.00            
ATOM    420  HA  PRO    77      63.090  45.100  75.110  1.00  0.00            
ATOM    421  CB  PRO    77      61.000  45.260  75.350  1.00  0.00            
ATOM    422  HB1 PRO    77      61.090  45.530  76.420  1.00  0.00            
ATOM    423  HB2 PRO    77      60.150  44.550  75.260  1.00  0.00            
ATOM    424  CG  PRO    77      60.630  46.370  74.360  1.00  0.00            
ATOM    425  HG1 PRO    77      59.540  46.620  74.360  1.00  0.00            
ATOM    426  HG2 PRO    77      61.260  47.280  74.430  1.00  0.00            
ATOM    427  C   PRO    77      62.210  43.120  75.150  1.00  0.00            
ATOM    428  O   PRO    77      62.880  42.730  76.110  1.00  0.00            
ATOM    429  N   LYS    78      61.500  42.250  74.400  1.00  0.00            
ATOM    430  HN  LYS    78      60.920  42.520  73.630  1.00  0.00            
ATOM    431  CA  LYS    78      61.500  40.840  74.640  1.00  0.00            
ATOM    432  HA  LYS    78      61.420  40.650  75.700  1.00  0.00            
ATOM    433  CB  LYS    78      60.290  40.210  73.930  1.00  0.00            
ATOM    434  HB1 LYS    78      60.210  39.210  74.400  1.00  0.00            
ATOM    435  HB2 LYS    78      60.430  40.050  72.840  1.00  0.00            
ATOM    436  CG  LYS    78      58.910  40.850  74.060  1.00  0.00            
ATOM    437  HG1 LYS    78      58.150  40.290  73.470  1.00  0.00            
ATOM    438  HG2 LYS    78      58.950  41.810  73.500  1.00  0.00            
ATOM    439  CD  LYS    78      58.450  40.980  75.510  1.00  0.00            
ATOM    440  HD1 LYS    78      57.580  41.660  75.540  1.00  0.00            
ATOM    441  HD2 LYS    78      59.250  41.620  75.940  1.00  0.00            
ATOM    442  CE  LYS    78      58.340  39.680  76.320  1.00  0.00            
ATOM    443  HE1 LYS    78      59.350  39.270  76.520  1.00  0.00            
ATOM    444  HE2 LYS    78      57.680  38.970  75.780  1.00  0.00            
ATOM    445  NZ  LYS    78      57.640  40.060  77.580  1.00  0.00            
ATOM    446  HZ1 LYS    78      58.230  40.830  77.970  1.00  0.00            
ATOM    447  HZ2 LYS    78      57.540  39.340  78.310  1.00  0.00            
ATOM    448  HZ3 LYS    78      56.690  40.430  77.390  1.00  0.00            
ATOM    449  C   LYS    78      62.720  40.150  74.140  1.00  0.00            
ATOM    450  O   LYS    78      63.260  39.140  74.600  1.00  0.00            
ATOM    451  N   ILE    79      63.330  40.620  73.040  1.00  0.00            
ATOM    452  HN  ILE    79      62.790  41.220  72.440  1.00  0.00            
ATOM    453  CA  ILE    79      64.570  40.150  72.500  1.00  0.00            
ATOM    454  HA  ILE    79      64.610  39.080  72.540  1.00  0.00            
ATOM    455  CB  ILE    79      64.890  40.680  71.130  1.00  0.00            
ATOM    456  HB  ILE    79      64.910  41.790  71.200  1.00  0.00            
ATOM    457  CG2 ILE    79      66.350  40.390  70.730  1.00  0.00            
ATOM    458 HG21 ILE    79      66.490  39.290  70.720  1.00  0.00            
ATOM    459 HG22 ILE    79      67.040  40.840  71.460  1.00  0.00            
ATOM    460 HG23 ILE    79      66.520  40.860  69.730  1.00  0.00            
ATOM    461  CG1 ILE    79      63.940  40.130  70.060  1.00  0.00            
ATOM    462 HG11 ILE    79      62.990  39.840  70.550  1.00  0.00            
ATOM    463 HG12 ILE    79      64.340  39.110  69.830  1.00  0.00            
ATOM    464  CD  ILE    79      63.740  41.030  68.840  1.00  0.00            
ATOM    465  HD1 ILE    79      63.360  40.370  68.030  1.00  0.00            
ATOM    466  HD2 ILE    79      64.700  41.530  68.580  1.00  0.00            
ATOM    467  HD3 ILE    79      62.910  41.740  69.020  1.00  0.00            
ATOM    468  C   ILE    79      65.660  40.470  73.470  1.00  0.00            
ATOM    469  O   ILE    79      66.470  39.630  73.830  1.00  0.00            
ATOM    470  N   GLN    80      65.740  41.730  73.930  1.00  0.00            
ATOM    471  HN  GLN    80      65.180  42.430  73.500  1.00  0.00            
ATOM    472  CA  GLN    80      66.550  42.160  75.030  1.00  0.00            
ATOM    473  HA  GLN    80      67.550  42.110  74.650  1.00  0.00            
ATOM    474  CB  GLN    80      66.310  43.610  75.480  1.00  0.00            
ATOM    475  HB1 GLN    80      65.270  43.900  75.200  1.00  0.00            
ATOM    476  HB2 GLN    80      66.930  44.150  74.740  1.00  0.00            
ATOM    477  CG  GLN    80      66.720  44.110  76.870  1.00  0.00            
ATOM    478  HG1 GLN    80      67.800  43.860  76.950  1.00  0.00            
ATOM    479  HG2 GLN    80      66.080  43.740  77.700  1.00  0.00            
ATOM    480  CD  GLN    80      66.570  45.610  77.060  1.00  0.00            
ATOM    481  OE1 GLN    80      65.540  46.150  76.660  1.00  0.00            
ATOM    482  NE2 GLN    80      67.500  46.260  77.810  1.00  0.00            
ATOM    483 HE21 GLN    80      67.450  47.230  78.040  1.00  0.00            
ATOM    484 HE22 GLN    80      68.320  45.750  78.080  1.00  0.00            
ATOM    485  C   GLN    80      66.550  41.240  76.200  1.00  0.00            
ATOM    486  O   GLN    80      67.560  40.600  76.480  1.00  0.00            
ATOM    487  N   ASN    81      65.460  41.040  76.960  1.00  0.00            
ATOM    488  HN  ASN    81      64.660  41.590  76.760  1.00  0.00            
ATOM    489  CA  ASN    81      65.390  40.210  78.120  1.00  0.00            
ATOM    490  HA  ASN    81      66.210  40.630  78.700  1.00  0.00            
ATOM    491  CB  ASN    81      64.070  40.250  78.900  1.00  0.00            
ATOM    492  HB1 ASN    81      64.130  39.660  79.840  1.00  0.00            
ATOM    493  HB2 ASN    81      63.300  39.760  78.250  1.00  0.00            
ATOM    494  CG  ASN    81      63.640  41.650  79.280  1.00  0.00            
ATOM    495  OD1 ASN    81      64.420  42.610  79.300  1.00  0.00            
ATOM    496  ND2 ASN    81      62.370  41.760  79.760  1.00  0.00            
ATOM    497 HD21 ASN    81      62.120  42.590  80.260  1.00  0.00            
ATOM    498 HD22 ASN    81      61.740  41.010  79.570  1.00  0.00            
ATOM    499  C   ASN    81      65.880  38.820  77.900  1.00  0.00            
ATOM    500  O   ASN    81      66.750  38.370  78.650  1.00  0.00            
ATOM    501  N   GLU    82      65.410  38.210  76.800  1.00  0.00            
ATOM    502  HN  GLU    82      64.750  38.720  76.250  1.00  0.00            
ATOM    503  CA  GLU    82      65.870  36.910  76.410  1.00  0.00            
ATOM    504  HA  GLU    82      65.590  36.290  77.240  1.00  0.00            
ATOM    505  CB  GLU    82      65.100  36.400  75.180  1.00  0.00            
ATOM    506  HB1 GLU    82      65.340  37.020  74.290  1.00  0.00            
ATOM    507  HB2 GLU    82      64.010  36.550  75.370  1.00  0.00            
ATOM    508  CG  GLU    82      65.290  34.880  75.120  1.00  0.00            
ATOM    509  HG1 GLU    82      65.360  34.490  76.160  1.00  0.00            
ATOM    510  HG2 GLU    82      66.230  34.730  74.550  1.00  0.00            
ATOM    511  CD  GLU    82      64.240  34.110  74.340  1.00  0.00            
ATOM    512  OE1 GLU    82      63.230  34.730  73.900  1.00  0.00            
ATOM    513  OE2 GLU    82      64.420  32.880  74.130  1.00  0.00            
ATOM    514  C   GLU    82      67.320  36.670  76.170  1.00  0.00            
ATOM    515  O   GLU    82      67.880  35.710  76.700  1.00  0.00            
ATOM    516  N   LEU    83      67.990  37.590  75.450  1.00  0.00            
ATOM    517  HN  LEU    83      67.550  38.420  75.120  1.00  0.00            
ATOM    518  CA  LEU    83      69.320  37.320  74.990  1.00  0.00            
ATOM    519  HA  LEU    83      69.540  36.350  75.400  1.00  0.00            
ATOM    520  CB  LEU    83      69.630  37.210  73.490  1.00  0.00            
ATOM    521  HB1 LEU    83      70.530  36.570  73.470  1.00  0.00            
ATOM    522  HB2 LEU    83      69.780  38.190  72.990  1.00  0.00            
ATOM    523  CG  LEU    83      68.550  36.540  72.620  1.00  0.00            
ATOM    524  HG  LEU    83      67.610  37.040  72.920  1.00  0.00            
ATOM    525  CD1 LEU    83      68.770  36.820  71.120  1.00  0.00            
ATOM    526 HD11 LEU    83      69.790  36.540  70.780  1.00  0.00            
ATOM    527 HD12 LEU    83      68.580  37.890  70.930  1.00  0.00            
ATOM    528 HD13 LEU    83      68.040  36.240  70.530  1.00  0.00            
ATOM    529  CD2 LEU    83      68.420  35.020  72.840  1.00  0.00            
ATOM    530 HD21 LEU    83      68.120  34.950  73.910  1.00  0.00            
ATOM    531 HD22 LEU    83      69.380  34.480  72.650  1.00  0.00            
ATOM    532 HD23 LEU    83      67.570  34.500  72.350  1.00  0.00            
ATOM    533  C   LEU    83      70.310  38.260  75.600  1.00  0.00            
ATOM    534  O   LEU    83      70.070  39.370  76.060  1.00  0.00            
ATOM    535  N   SER    84      71.540  37.710  75.670  1.00  0.00            
ATOM    536  HN  SER    84      71.790  36.800  75.370  1.00  0.00            
ATOM    537  CA  SER    84      72.560  38.420  76.370  1.00  0.00            
ATOM    538  HA  SER    84      72.120  38.830  77.260  1.00  0.00            
ATOM    539  CB  SER    84      73.660  37.540  77.000  1.00  0.00            
ATOM    540  HB1 SER    84      74.490  38.060  77.510  1.00  0.00            
ATOM    541  HB2 SER    84      74.140  36.980  76.160  1.00  0.00            
ATOM    542  OG  SER    84      73.140  36.610  77.930  1.00  0.00            
ATOM    543  HG1 SER    84      72.750  37.070  78.680  1.00  0.00            
ATOM    544  C   SER    84      73.210  39.550  75.640  1.00  0.00            
ATOM    545  O   SER    84      74.140  39.370  74.840  1.00  0.00            
ATOM    546  N   LEU    85      72.620  40.750  75.770  1.00  0.00            
ATOM    547  HN  LEU    85      71.790  40.720  76.320  1.00  0.00            
ATOM    548  CA  LEU    85      72.740  41.770  74.770  1.00  0.00            
ATOM    549  HA  LEU    85      73.450  41.550  73.990  1.00  0.00            
ATOM    550  CB  LEU    85      71.340  41.940  74.150  1.00  0.00            
ATOM    551  HB1 LEU    85      71.220  42.960  73.730  1.00  0.00            
ATOM    552  HB2 LEU    85      70.530  41.890  74.900  1.00  0.00            
ATOM    553  CG  LEU    85      71.080  40.900  73.050  1.00  0.00            
ATOM    554  HG  LEU    85      71.380  39.950  73.540  1.00  0.00            
ATOM    555  CD1 LEU    85      69.640  41.070  72.550  1.00  0.00            
ATOM    556 HD11 LEU    85      68.900  40.980  73.370  1.00  0.00            
ATOM    557 HD12 LEU    85      69.470  40.220  71.850  1.00  0.00            
ATOM    558 HD13 LEU    85      69.580  42.090  72.120  1.00  0.00            
ATOM    559  CD2 LEU    85      72.020  41.060  71.840  1.00  0.00            
ATOM    560 HD21 LEU    85      71.950  42.050  71.330  1.00  0.00            
ATOM    561 HD22 LEU    85      71.820  40.340  71.020  1.00  0.00            
ATOM    562 HD23 LEU    85      73.090  40.880  72.070  1.00  0.00            
ATOM    563  C   LEU    85      73.120  43.010  75.510  1.00  0.00            
ATOM    564  O   LEU    85      73.960  43.750  75.020  1.00  0.00            
ATOM    565  N   SER    86      72.390  43.270  76.610  1.00  0.00            
ATOM    566  HN  SER    86      71.540  42.860  76.940  1.00  0.00            
ATOM    567  CA  SER    86      72.320  44.560  77.240  1.00  0.00            
ATOM    568  HA  SER    86      71.440  44.420  77.850  1.00  0.00            
ATOM    569  CB  SER    86      73.490  44.840  78.190  1.00  0.00            
ATOM    570  HB1 SER    86      73.490  45.910  78.490  1.00  0.00            
ATOM    571  HB2 SER    86      74.510  44.720  77.780  1.00  0.00            
ATOM    572  OG  SER    86      73.500  44.020  79.350  1.00  0.00            
ATOM    573  HG1 SER    86      74.430  43.790  79.430  1.00  0.00            
ATOM    574  C   SER    86      71.950  45.700  76.350  1.00  0.00            
ATOM    575  O   SER    86      71.360  45.530  75.290  1.00  0.00            
ATOM    576  N   ASP    87      72.250  46.940  76.780  1.00  0.00            
ATOM    577  HN  ASP    87      72.720  47.070  77.650  1.00  0.00            
ATOM    578  CA  ASP    87      71.900  48.170  76.140  1.00  0.00            
ATOM    579  HA  ASP    87      70.820  48.170  76.140  1.00  0.00            
ATOM    580  CB  ASP    87      72.380  49.400  76.930  1.00  0.00            
ATOM    581  HB1 ASP    87      72.130  50.360  76.430  1.00  0.00            
ATOM    582  HB2 ASP    87      73.460  49.500  77.170  1.00  0.00            
ATOM    583  CG  ASP    87      71.670  49.430  78.280  1.00  0.00            
ATOM    584  OD1 ASP    87      70.570  48.910  78.600  1.00  0.00            
ATOM    585  OD2 ASP    87      72.220  50.140  79.170  1.00  0.00            
ATOM    586  C   ASP    87      72.330  48.370  74.730  1.00  0.00            
ATOM    587  O   ASP    87      71.600  48.830  73.850  1.00  0.00            
ATOM    588  N   ALA    88      73.600  47.980  74.570  1.00  0.00            
ATOM    589  HN  ALA    88      74.050  47.530  75.340  1.00  0.00            
ATOM    590  CA  ALA    88      74.200  48.000  73.270  1.00  0.00            
ATOM    591  HA  ALA    88      74.130  49.010  72.890  1.00  0.00            
ATOM    592  CB  ALA    88      75.690  47.700  73.450  1.00  0.00            
ATOM    593  HB1 ALA    88      75.790  46.650  73.800  1.00  0.00            
ATOM    594  HB2 ALA    88      76.180  48.460  74.090  1.00  0.00            
ATOM    595  HB3 ALA    88      76.330  47.840  72.550  1.00  0.00            
ATOM    596  C   ALA    88      73.610  47.000  72.330  1.00  0.00            
ATOM    597  O   ALA    88      73.460  47.290  71.150  1.00  0.00            
ATOM    598  N   GLY    89      73.380  45.740  72.750  1.00  0.00            
ATOM    599  HN  GLY    89      73.520  45.400  73.680  1.00  0.00            
ATOM    600  CA  GLY    89      72.910  44.690  71.910  1.00  0.00            
ATOM    601  HA1 GLY    89      72.990  43.790  72.500  1.00  0.00            
ATOM    602  HA2 GLY    89      73.660  44.670  71.140  1.00  0.00            
ATOM    603  C   GLY    89      71.500  44.880  71.480  1.00  0.00            
ATOM    604  O   GLY    89      71.230  44.400  70.370  1.00  0.00            
ATOM    605  N   ARG    90      70.640  45.600  72.210  1.00  0.00            
ATOM    606  HN  ARG    90      70.870  45.910  73.130  1.00  0.00            
ATOM    607  CA  ARG    90      69.350  46.110  71.830  1.00  0.00            
ATOM    608  HA  ARG    90      68.750  45.360  71.330  1.00  0.00            
ATOM    609  CB  ARG    90      68.560  46.590  73.060  1.00  0.00            
ATOM    610  HB1 ARG    90      69.180  47.190  73.750  1.00  0.00            
ATOM    611  HB2 ARG    90      68.290  45.770  73.760  1.00  0.00            
ATOM    612  CG  ARG    90      67.220  47.300  72.860  1.00  0.00            
ATOM    613  HG1 ARG    90      66.800  46.800  71.960  1.00  0.00            
ATOM    614  HG2 ARG    90      67.430  48.320  72.480  1.00  0.00            
ATOM    615  CD  ARG    90      66.230  47.320  74.030  1.00  0.00            
ATOM    616  HD1 ARG    90      66.780  47.650  74.940  1.00  0.00            
ATOM    617  HD2 ARG    90      65.850  46.300  74.230  1.00  0.00            
ATOM    618  NE  ARG    90      65.160  48.300  73.700  1.00  0.00            
ATOM    619  HE  ARG    90      65.410  49.120  73.190  1.00  0.00            
ATOM    620  CZ  ARG    90      64.010  48.480  74.420  1.00  0.00            
ATOM    621  NH1 ARG    90      63.740  47.960  75.650  1.00  0.00            
ATOM    622 HH11 ARG    90      64.440  47.310  75.940  1.00  0.00            
ATOM    623 HH12 ARG    90      62.940  48.110  76.230  1.00  0.00            
ATOM    624  NH2 ARG    90      63.060  49.340  73.950  1.00  0.00            
ATOM    625 HH21 ARG    90      63.200  49.910  73.140  1.00  0.00            
ATOM    626 HH22 ARG    90      62.210  49.420  74.460  1.00  0.00            
ATOM    627  C   ARG    90      69.480  47.180  70.810  1.00  0.00            
ATOM    628  O   ARG    90      68.750  47.200  69.820  1.00  0.00            
ATOM    629  N   SER    91      70.370  48.170  71.040  1.00  0.00            
ATOM    630  HN  SER    91      70.920  48.240  71.870  1.00  0.00            
ATOM    631  CA  SER    91      70.500  49.180  70.040  1.00  0.00            
ATOM    632  HA  SER    91      69.490  49.530  69.880  1.00  0.00            
ATOM    633  CB  SER    91      71.430  50.370  70.350  1.00  0.00            
ATOM    634  HB1 SER    91      71.360  51.150  69.550  1.00  0.00            
ATOM    635  HB2 SER    91      72.480  50.040  70.390  1.00  0.00            
ATOM    636  OG  SER    91      70.960  50.910  71.570  1.00  0.00            
ATOM    637  HG1 SER    91      71.690  51.380  71.970  1.00  0.00            
ATOM    638  C   SER    91      71.020  48.630  68.760  1.00  0.00            
ATOM    639  O   SER    91      70.570  48.950  67.650  1.00  0.00            
ATOM    640  N   TRP    92      71.990  47.720  68.850  1.00  0.00            
ATOM    641  HN  TRP    92      72.470  47.580  69.720  1.00  0.00            
ATOM    642  CA  TRP    92      72.620  46.990  67.790  1.00  0.00            
ATOM    643  HA  TRP    92      72.880  47.810  67.140  1.00  0.00            
ATOM    644  CB  TRP    92      73.780  46.150  68.350  1.00  0.00            
ATOM    645  HB1 TRP    92      73.330  45.490  69.120  1.00  0.00            
ATOM    646  HB2 TRP    92      74.490  46.840  68.840  1.00  0.00            
ATOM    647  CG  TRP    92      74.470  45.210  67.410  1.00  0.00            
ATOM    648  CD1 TRP    92      74.580  43.850  67.530  1.00  0.00            
ATOM    649  HD1 TRP    92      74.150  43.320  68.360  1.00  0.00            
ATOM    650  NE1 TRP    92      75.290  43.320  66.480  1.00  0.00            
ATOM    651  HE1 TRP    92      75.200  42.380  66.210  1.00  0.00            
ATOM    652  CE2 TRP    92      75.620  44.360  65.660  1.00  0.00            
ATOM    653  CD2 TRP    92      75.130  45.550  66.190  1.00  0.00            
ATOM    654  CE3 TRP    92      75.400  46.750  65.610  1.00  0.00            
ATOM    655  HE3 TRP    92      75.020  47.740  65.810  1.00  0.00            
ATOM    656  CZ3 TRP    92      76.050  46.690  64.400  1.00  0.00            
ATOM    657  HZ3 TRP    92      76.250  47.560  63.800  1.00  0.00            
ATOM    658  CZ2 TRP    92      76.340  44.300  64.510  1.00  0.00            
ATOM    659  HZ2 TRP    92      76.670  43.420  63.970  1.00  0.00            
ATOM    660  CH2 TRP    92      76.550  45.510  63.900  1.00  0.00            
ATOM    661  HH2 TRP    92      77.140  45.480  63.000  1.00  0.00            
ATOM    662  C   TRP    92      71.780  46.090  66.950  1.00  0.00            
ATOM    663  O   TRP    92      72.080  45.940  65.770  1.00  0.00            
ATOM    664  N   VAL    93      70.770  45.370  67.460  1.00  0.00            
ATOM    665  HN  VAL    93      70.570  45.280  68.440  1.00  0.00            
ATOM    666  CA  VAL    93      69.900  44.540  66.690  1.00  0.00            
ATOM    667  HA  VAL    93      70.480  43.920  66.030  1.00  0.00            
ATOM    668  CB  VAL    93      69.180  43.630  67.640  1.00  0.00            
ATOM    669  HB  VAL    93      69.100  44.210  68.590  1.00  0.00            
ATOM    670  CG1 VAL    93      67.770  43.170  67.230  1.00  0.00            
ATOM    671 HG11 VAL    93      66.990  43.930  67.410  1.00  0.00            
ATOM    672 HG12 VAL    93      67.590  42.280  67.870  1.00  0.00            
ATOM    673 HG13 VAL    93      67.830  42.840  66.170  1.00  0.00            
ATOM    674  CG2 VAL    93      70.100  42.420  67.900  1.00  0.00            
ATOM    675 HG21 VAL    93      70.010  41.630  67.130  1.00  0.00            
ATOM    676 HG22 VAL    93      69.770  41.930  68.840  1.00  0.00            
ATOM    677 HG23 VAL    93      71.120  42.780  68.130  1.00  0.00            
ATOM    678  C   VAL    93      69.030  45.200  65.680  1.00  0.00            
ATOM    679  O   VAL    93      68.850  44.790  64.530  1.00  0.00            
ATOM    680  N   ILE    94      68.540  46.380  66.110  1.00  0.00            
ATOM    681  HN  ILE    94      68.630  46.650  67.070  1.00  0.00            
ATOM    682  CA  ILE    94      67.920  47.330  65.240  1.00  0.00            
ATOM    683  HA  ILE    94      67.270  46.730  64.630  1.00  0.00            
ATOM    684  CB  ILE    94      67.060  48.310  65.980  1.00  0.00            
ATOM    685  HB  ILE    94      67.750  48.750  66.720  1.00  0.00            
ATOM    686  CG2 ILE    94      66.430  49.340  65.010  1.00  0.00            
ATOM    687 HG21 ILE    94      66.120  48.780  64.100  1.00  0.00            
ATOM    688 HG22 ILE    94      67.130  50.170  64.800  1.00  0.00            
ATOM    689 HG23 ILE    94      65.430  49.610  65.410  1.00  0.00            
ATOM    690  CG1 ILE    94      65.920  47.640  66.770  1.00  0.00            
ATOM    691 HG11 ILE    94      65.310  48.420  67.280  1.00  0.00            
ATOM    692 HG12 ILE    94      66.360  46.970  67.540  1.00  0.00            
ATOM    693  CD  ILE    94      64.960  46.720  66.020  1.00  0.00            
ATOM    694  HD1 ILE    94      64.470  47.230  65.170  1.00  0.00            
ATOM    695  HD2 ILE    94      64.290  46.270  66.780  1.00  0.00            
ATOM    696  HD3 ILE    94      65.540  45.880  65.580  1.00  0.00            
ATOM    697  C   ILE    94      68.810  47.990  64.240  1.00  0.00            
ATOM    698  O   ILE    94      68.630  48.030  63.030  1.00  0.00            
ATOM    699  N   THR    95      69.960  48.480  64.730  1.00  0.00            
ATOM    700  HN  THR    95      70.140  48.570  65.710  1.00  0.00            
ATOM    701  CA  THR    95      71.070  48.870  63.910  1.00  0.00            
ATOM    702  HA  THR    95      70.780  49.780  63.410  1.00  0.00            
ATOM    703  CB  THR    95      72.280  49.270  64.690  1.00  0.00            
ATOM    704  HB  THR    95      72.730  48.360  65.150  1.00  0.00            
ATOM    705  OG1 THR    95      71.990  50.260  65.670  1.00  0.00            
ATOM    706  HG1 THR    95      71.360  49.810  66.230  1.00  0.00            
ATOM    707  CG2 THR    95      73.390  49.830  63.790  1.00  0.00            
ATOM    708 HG21 THR    95      74.230  49.980  64.510  1.00  0.00            
ATOM    709 HG22 THR    95      73.110  50.740  63.210  1.00  0.00            
ATOM    710 HG23 THR    95      73.790  49.070  63.080  1.00  0.00            
ATOM    711  C   THR    95      71.520  47.910  62.860  1.00  0.00            
ATOM    712  O   THR    95      71.780  48.300  61.720  1.00  0.00            
ATOM    713  N   ALA    96      71.670  46.600  63.140  1.00  0.00            
ATOM    714  HN  ALA    96      71.450  46.320  64.070  1.00  0.00            
ATOM    715  CA  ALA    96      72.100  45.560  62.260  1.00  0.00            
ATOM    716  HA  ALA    96      73.170  45.680  62.170  1.00  0.00            
ATOM    717  CB  ALA    96      71.840  44.200  62.910  1.00  0.00            
ATOM    718  HB1 ALA    96      70.910  44.200  63.520  1.00  0.00            
ATOM    719  HB2 ALA    96      72.660  43.940  63.610  1.00  0.00            
ATOM    720  HB3 ALA    96      71.850  43.410  62.130  1.00  0.00            
ATOM    721  C   ALA    96      71.550  45.600  60.870  1.00  0.00            
ATOM    722  O   ALA    96      72.270  45.620  59.870  1.00  0.00            
ATOM    723  N   TYR    97      70.210  45.670  60.810  1.00  0.00            
ATOM    724  HN  TYR    97      69.750  45.560  61.690  1.00  0.00            
ATOM    725  CA  TYR    97      69.370  45.700  59.650  1.00  0.00            
ATOM    726  HA  TYR    97      69.680  45.020  58.870  1.00  0.00            
ATOM    727  CB  TYR    97      67.910  45.510  60.090  1.00  0.00            
ATOM    728  HB1 TYR    97      67.560  46.110  60.960  1.00  0.00            
ATOM    729  HB2 TYR    97      67.770  44.450  60.410  1.00  0.00            
ATOM    730  CG  TYR    97      66.900  45.660  59.010  1.00  0.00            
ATOM    731  CD1 TYR    97      66.510  46.910  58.570  1.00  0.00            
ATOM    732  HD1 TYR    97      66.770  47.850  59.040  1.00  0.00            
ATOM    733  CE1 TYR    97      65.510  46.970  57.630  1.00  0.00            
ATOM    734  HE1 TYR    97      65.090  47.900  57.280  1.00  0.00            
ATOM    735  CZ  TYR    97      65.000  45.830  57.040  1.00  0.00            
ATOM    736  OH  TYR    97      64.000  45.990  56.060  1.00  0.00            
ATOM    737  HH  TYR    97      63.360  45.290  56.200  1.00  0.00            
ATOM    738  CD2 TYR    97      66.430  44.520  58.410  1.00  0.00            
ATOM    739  HD2 TYR    97      66.690  43.550  58.810  1.00  0.00            
ATOM    740  CE2 TYR    97      65.440  44.600  57.460  1.00  0.00            
ATOM    741  HE2 TYR    97      64.970  43.750  56.990  1.00  0.00            
ATOM    742  C   TYR    97      69.600  47.020  59.000  1.00  0.00            
ATOM    743  O   TYR    97      69.800  47.070  57.790  1.00  0.00            
ATOM    744  N   VAL    98      69.550  48.110  59.790  1.00  0.00            
ATOM    745  HN  VAL    98      69.650  48.050  60.780  1.00  0.00            
ATOM    746  CA  VAL    98      69.680  49.440  59.280  1.00  0.00            
ATOM    747  HA  VAL    98      68.890  49.480  58.540  1.00  0.00            
ATOM    748  CB  VAL    98      69.250  50.430  60.310  1.00  0.00            
ATOM    749  HB  VAL    98      69.950  50.310  61.160  1.00  0.00            
ATOM    750  CG1 VAL    98      69.470  51.880  59.830  1.00  0.00            
ATOM    751 HG11 VAL    98      69.220  52.640  60.600  1.00  0.00            
ATOM    752 HG12 VAL    98      68.900  52.190  58.930  1.00  0.00            
ATOM    753 HG13 VAL    98      70.530  52.030  59.550  1.00  0.00            
ATOM    754  CG2 VAL    98      67.810  50.260  60.830  1.00  0.00            
ATOM    755 HG21 VAL    98      67.600  49.210  61.140  1.00  0.00            
ATOM    756 HG22 VAL    98      67.020  50.510  60.100  1.00  0.00            
ATOM    757 HG23 VAL    98      67.620  50.960  61.670  1.00  0.00            
ATOM    758  C   VAL    98      70.980  49.750  58.620  1.00  0.00            
ATOM    759  O   VAL    98      71.090  50.330  57.540  1.00  0.00            
ATOM    760  N   LEU    99      72.080  49.230  59.190  1.00  0.00            
ATOM    761  HN  LEU    99      72.110  48.710  60.050  1.00  0.00            
ATOM    762  CA  LEU    99      73.400  49.300  58.660  1.00  0.00            
ATOM    763  HA  LEU    99      73.660  50.340  58.570  1.00  0.00            
ATOM    764  CB  LEU    99      74.330  48.460  59.550  1.00  0.00            
ATOM    765  HB1 LEU    99      73.970  47.420  59.750  1.00  0.00            
ATOM    766  HB2 LEU    99      74.140  48.950  60.520  1.00  0.00            
ATOM    767  CG  LEU    99      75.830  48.590  59.240  1.00  0.00            
ATOM    768  HG  LEU    99      75.980  48.270  58.180  1.00  0.00            
ATOM    769  CD1 LEU    99      76.390  50.000  59.420  1.00  0.00            
ATOM    770 HD11 LEU    99      77.500  50.010  59.270  1.00  0.00            
ATOM    771 HD12 LEU    99      76.330  50.230  60.510  1.00  0.00            
ATOM    772 HD13 LEU    99      75.910  50.890  58.970  1.00  0.00            
ATOM    773  CD2 LEU    99      76.520  47.510  60.100  1.00  0.00            
ATOM    774 HD21 LEU    99      77.630  47.570  60.130  1.00  0.00            
ATOM    775 HD22 LEU    99      76.400  46.580  59.510  1.00  0.00            
ATOM    776 HD23 LEU    99      76.020  47.520  61.090  1.00  0.00            
ATOM    777  C   LEU    99      73.520  48.810  57.250  1.00  0.00            
ATOM    778  O   LEU    99      74.010  49.530  56.390  1.00  0.00            
ATOM    779  N   THR   100      72.960  47.640  56.890  1.00  0.00            
ATOM    780  HN  THR   100      72.440  47.150  57.590  1.00  0.00            
ATOM    781  CA  THR   100      73.110  47.080  55.590  1.00  0.00            
ATOM    782  HA  THR   100      74.030  47.420  55.150  1.00  0.00            
ATOM    783  CB  THR   100      73.040  45.580  55.510  1.00  0.00            
ATOM    784  HB  THR   100      72.690  45.250  54.520  1.00  0.00            
ATOM    785  OG1 THR   100      72.320  45.020  56.600  1.00  0.00            
ATOM    786  HG1 THR   100      72.280  44.070  56.520  1.00  0.00            
ATOM    787  CG2 THR   100      74.500  45.120  55.690  1.00  0.00            
ATOM    788 HG21 THR   100      74.620  44.010  55.740  1.00  0.00            
ATOM    789 HG22 THR   100      74.950  45.600  56.580  1.00  0.00            
ATOM    790 HG23 THR   100      74.980  45.420  54.740  1.00  0.00            
ATOM    791  C   THR   100      72.060  47.630  54.670  1.00  0.00            
ATOM    792  O   THR   100      72.240  47.720  53.460  1.00  0.00            
ATOM    793  N   PHE   101      70.910  48.030  55.220  1.00  0.00            
ATOM    794  HN  PHE   101      70.740  47.870  56.190  1.00  0.00            
ATOM    795  CA  PHE   101      69.790  48.570  54.510  1.00  0.00            
ATOM    796  HA  PHE   101      69.530  47.800  53.790  1.00  0.00            
ATOM    797  CB  PHE   101      68.600  48.840  55.440  1.00  0.00            
ATOM    798  HB1 PHE   101      68.900  49.480  56.300  1.00  0.00            
ATOM    799  HB2 PHE   101      68.210  47.900  55.870  1.00  0.00            
ATOM    800  CG  PHE   101      67.400  49.380  54.740  1.00  0.00            
ATOM    801  CD1 PHE   101      66.780  48.740  53.700  1.00  0.00            
ATOM    802  HD1 PHE   101      67.150  47.770  53.400  1.00  0.00            
ATOM    803  CE1 PHE   101      65.610  49.230  53.160  1.00  0.00            
ATOM    804  HE1 PHE   101      65.160  48.730  52.310  1.00  0.00            
ATOM    805  CZ  PHE   101      65.090  50.410  53.640  1.00  0.00            
ATOM    806  HZ  PHE   101      64.320  50.990  53.150  1.00  0.00            
ATOM    807  CD2 PHE   101      66.850  50.530  55.260  1.00  0.00            
ATOM    808  HD2 PHE   101      67.310  50.960  56.140  1.00  0.00            
ATOM    809  CE2 PHE   101      65.620  50.930  54.790  1.00  0.00            
ATOM    810  HE2 PHE   101      65.200  51.770  55.320  1.00  0.00            
ATOM    811  C   PHE   101      70.260  49.780  53.770  1.00  0.00            
ATOM    812  O   PHE   101      70.030  50.000  52.580  1.00  0.00            
ATOM    813  N   GLY   102      70.970  50.650  54.510  1.00  0.00            
ATOM    814  HN  GLY   102      71.150  50.460  55.470  1.00  0.00            
ATOM    815  CA  GLY   102      71.400  51.920  54.020  1.00  0.00            
ATOM    816  HA1 GLY   102      71.640  52.440  54.930  1.00  0.00            
ATOM    817  HA2 GLY   102      70.780  52.420  53.280  1.00  0.00            
ATOM    818  C   GLY   102      72.770  51.840  53.460  1.00  0.00            
ATOM    819  O   GLY   102      73.110  52.630  52.580  1.00  0.00            
ATOM    820  N   GLY   103      73.660  50.880  53.810  1.00  0.00            
ATOM    821  HN  GLY   103      73.470  50.260  54.570  1.00  0.00            
ATOM    822  CA  GLY   103      74.920  50.560  53.210  1.00  0.00            
ATOM    823  HA1 GLY   103      75.280  49.750  53.820  1.00  0.00            
ATOM    824  HA2 GLY   103      75.630  51.360  53.360  1.00  0.00            
ATOM    825  C   GLY   103      74.990  50.130  51.790  1.00  0.00            
ATOM    826  O   GLY   103      75.950  50.440  51.090  1.00  0.00            
ATOM    827  N   LEU   104      73.950  49.380  51.360  1.00  0.00            
ATOM    828  HN  LEU   104      73.190  49.210  51.980  1.00  0.00            
ATOM    829  CA  LEU   104      73.820  48.800  50.060  1.00  0.00            
ATOM    830  HA  LEU   104      74.770  48.890  49.570  1.00  0.00            
ATOM    831  CB  LEU   104      73.510  47.300  50.220  1.00  0.00            
ATOM    832  HB1 LEU   104      73.150  46.940  49.240  1.00  0.00            
ATOM    833  HB2 LEU   104      72.760  47.160  51.030  1.00  0.00            
ATOM    834  CG  LEU   104      74.660  46.360  50.630  1.00  0.00            
ATOM    835  HG  LEU   104      74.250  45.330  50.680  1.00  0.00            
ATOM    836  CD1 LEU   104      75.740  46.410  49.530  1.00  0.00            
ATOM    837 HD11 LEU   104      75.140  46.410  48.600  1.00  0.00            
ATOM    838 HD12 LEU   104      76.420  45.530  49.540  1.00  0.00            
ATOM    839 HD13 LEU   104      76.350  47.340  49.550  1.00  0.00            
ATOM    840  CD2 LEU   104      75.340  46.630  51.980  1.00  0.00            
ATOM    841 HD21 LEU   104      76.230  45.970  51.940  1.00  0.00            
ATOM    842 HD22 LEU   104      74.710  46.350  52.860  1.00  0.00            
ATOM    843 HD23 LEU   104      75.760  47.650  52.110  1.00  0.00            
ATOM    844  C   LEU   104      72.740  49.450  49.260  1.00  0.00            
ATOM    845  O   LEU   104      72.420  48.900  48.210  1.00  0.00            
ATOM    846  N   MET   105      72.080  50.530  49.710  1.00  0.00            
ATOM    847  HN  MET   105      72.340  50.930  50.580  1.00  0.00            
ATOM    848  CA  MET   105      70.950  51.080  49.020  1.00  0.00            
ATOM    849  HA  MET   105      70.190  50.330  48.860  1.00  0.00            
ATOM    850  CB  MET   105      70.310  52.210  49.830  1.00  0.00            
ATOM    851  HB1 MET   105      71.140  52.860  50.180  1.00  0.00            
ATOM    852  HB2 MET   105      70.010  51.720  50.780  1.00  0.00            
ATOM    853  CG  MET   105      69.090  52.960  49.270  1.00  0.00            
ATOM    854  HG1 MET   105      69.260  53.620  48.400  1.00  0.00            
ATOM    855  HG2 MET   105      68.660  53.540  50.110  1.00  0.00            
ATOM    856  SD  MET   105      67.850  51.710  48.850  1.00  0.00            
ATOM    857  CE  MET   105      67.380  51.100  50.500  1.00  0.00            
ATOM    858  HE1 MET   105      68.120  50.340  50.850  1.00  0.00            
ATOM    859  HE2 MET   105      66.390  50.600  50.380  1.00  0.00            
ATOM    860  HE3 MET   105      67.300  51.870  51.290  1.00  0.00            
ATOM    861  C   MET   105      71.150  51.650  47.650  1.00  0.00            
ATOM    862  O   MET   105      70.400  51.390  46.720  1.00  0.00            
ATOM    863  N   LEU   106      72.220  52.450  47.480  1.00  0.00            
ATOM    864  HN  LEU   106      72.770  52.650  48.280  1.00  0.00            
ATOM    865  CA  LEU   106      72.780  53.020  46.290  1.00  0.00            
ATOM    866  HA  LEU   106      71.970  53.420  45.700  1.00  0.00            
ATOM    867  CB  LEU   106      73.840  54.110  46.520  1.00  0.00            
ATOM    868  HB1 LEU   106      74.630  53.490  46.980  1.00  0.00            
ATOM    869  HB2 LEU   106      73.480  54.810  47.310  1.00  0.00            
ATOM    870  CG  LEU   106      74.410  54.820  45.280  1.00  0.00            
ATOM    871  HG  LEU   106      74.860  54.130  44.530  1.00  0.00            
ATOM    872  CD1 LEU   106      73.250  55.490  44.510  1.00  0.00            
ATOM    873 HD11 LEU   106      72.730  56.000  45.350  1.00  0.00            
ATOM    874 HD12 LEU   106      72.480  54.830  44.070  1.00  0.00            
ATOM    875 HD13 LEU   106      73.670  56.180  43.750  1.00  0.00            
ATOM    876  CD2 LEU   106      75.350  55.960  45.680  1.00  0.00            
ATOM    877 HD21 LEU   106      74.870  56.600  46.460  1.00  0.00            
ATOM    878 HD22 LEU   106      75.600  56.530  44.760  1.00  0.00            
ATOM    879 HD23 LEU   106      76.320  55.530  45.990  1.00  0.00            
ATOM    880  C   LEU   106      73.310  51.960  45.400  1.00  0.00            
ATOM    881  O   LEU   106      73.030  51.980  44.200  1.00  0.00            
ATOM    882  N   LEU   107      74.060  50.930  45.840  1.00  0.00            
ATOM    883  HN  LEU   107      74.270  50.760  46.790  1.00  0.00            
ATOM    884  CA  LEU   107      74.440  49.810  45.030  1.00  0.00            
ATOM    885  HA  LEU   107      75.000  50.120  44.160  1.00  0.00            
ATOM    886  CB  LEU   107      75.430  49.020  45.910  1.00  0.00            
ATOM    887  HB1 LEU   107      75.040  48.540  46.830  1.00  0.00            
ATOM    888  HB2 LEU   107      76.270  49.700  46.200  1.00  0.00            
ATOM    889  CG  LEU   107      76.090  47.900  45.100  1.00  0.00            
ATOM    890  HG  LEU   107      76.110  48.220  44.040  1.00  0.00            
ATOM    891  CD1 LEU   107      77.570  47.770  45.490  1.00  0.00            
ATOM    892 HD11 LEU   107      78.130  48.710  45.300  1.00  0.00            
ATOM    893 HD12 LEU   107      78.000  46.930  44.910  1.00  0.00            
ATOM    894 HD13 LEU   107      77.700  47.560  46.580  1.00  0.00            
ATOM    895  CD2 LEU   107      75.400  46.540  45.290  1.00  0.00            
ATOM    896 HD21 LEU   107      74.460  46.420  44.720  1.00  0.00            
ATOM    897 HD22 LEU   107      75.250  46.210  46.340  1.00  0.00            
ATOM    898 HD23 LEU   107      76.110  45.780  44.900  1.00  0.00            
ATOM    899  C   LEU   107      73.290  48.970  44.600  1.00  0.00            
ATOM    900  O   LEU   107      73.250  48.530  43.450  1.00  0.00            
ATOM    901  N   GLY   108      72.200  48.860  45.380  1.00  0.00            
ATOM    902  HN  GLY   108      72.390  49.150  46.310  1.00  0.00            
ATOM    903  CA  GLY   108      70.960  48.170  45.160  1.00  0.00            
ATOM    904  HA1 GLY   108      70.360  48.120  46.060  1.00  0.00            
ATOM    905  HA2 GLY   108      71.200  47.170  44.820  1.00  0.00            
ATOM    906  C   GLY   108      70.230  48.730  43.990  1.00  0.00            
ATOM    907  O   GLY   108      69.620  48.030  43.180  1.00  0.00            
ATOM    908  N   GLY   109      70.230  50.070  43.890  1.00  0.00            
ATOM    909  HN  GLY   109      70.720  50.630  44.560  1.00  0.00            
ATOM    910  CA  GLY   109      69.730  50.830  42.780  1.00  0.00            
ATOM    911  HA1 GLY   109      69.980  51.830  43.090  1.00  0.00            
ATOM    912  HA2 GLY   109      68.660  50.670  42.710  1.00  0.00            
ATOM    913  C   GLY   109      70.300  50.570  41.430  1.00  0.00            
ATOM    914  O   GLY   109      69.600  50.140  40.510  1.00  0.00            
ATOM    915  N   ARG   110      71.640  50.550  41.380  1.00  0.00            
ATOM    916  HN  ARG   110      72.200  50.660  42.200  1.00  0.00            
ATOM    917  CA  ARG   110      72.380  50.290  40.190  1.00  0.00            
ATOM    918  HA  ARG   110      71.830  50.570  39.300  1.00  0.00            
ATOM    919  CB  ARG   110      73.660  51.150  40.120  1.00  0.00            
ATOM    920  HB1 ARG   110      74.500  50.450  39.910  1.00  0.00            
ATOM    921  HB2 ARG   110      74.000  51.500  41.110  1.00  0.00            
ATOM    922  CG  ARG   110      73.780  52.300  39.120  1.00  0.00            
ATOM    923  HG1 ARG   110      74.750  52.820  39.240  1.00  0.00            
ATOM    924  HG2 ARG   110      72.970  53.010  39.380  1.00  0.00            
ATOM    925  CD  ARG   110      73.730  51.860  37.650  1.00  0.00            
ATOM    926  HD1 ARG   110      72.810  51.370  37.260  1.00  0.00            
ATOM    927  HD2 ARG   110      74.610  51.200  37.570  1.00  0.00            
ATOM    928  NE  ARG   110      74.130  53.060  36.860  1.00  0.00            
ATOM    929  HE  ARG   110      75.060  53.420  36.940  1.00  0.00            
ATOM    930  CZ  ARG   110      73.180  53.830  36.250  1.00  0.00            
ATOM    931  NH1 ARG   110      71.920  53.390  35.950  1.00  0.00            
ATOM    932 HH11 ARG   110      71.670  52.430  36.070  1.00  0.00            
ATOM    933 HH12 ARG   110      71.370  53.970  35.350  1.00  0.00            
ATOM    934  NH2 ARG   110      73.520  55.080  35.840  1.00  0.00            
ATOM    935 HH21 ARG   110      74.430  55.450  36.010  1.00  0.00            
ATOM    936 HH22 ARG   110      72.750  55.600  35.450  1.00  0.00            
ATOM    937  C   ARG   110      72.650  48.860  39.860  1.00  0.00            
ATOM    938  O   ARG   110      73.060  48.570  38.740  1.00  0.00            
ATOM    939  N   LEU   111      72.500  47.850  40.730  1.00  0.00            
ATOM    940  HN  LEU   111      72.370  48.140  41.670  1.00  0.00            
ATOM    941  CA  LEU   111      72.620  46.450  40.490  1.00  0.00            
ATOM    942  HA  LEU   111      73.400  46.190  39.790  1.00  0.00            
ATOM    943  CB  LEU   111      72.790  45.740  41.840  1.00  0.00            
ATOM    944  HB1 LEU   111      71.920  46.130  42.400  1.00  0.00            
ATOM    945  HB2 LEU   111      73.590  46.270  42.400  1.00  0.00            
ATOM    946  CG  LEU   111      72.950  44.210  41.790  1.00  0.00            
ATOM    947  HG  LEU   111      72.210  43.820  41.050  1.00  0.00            
ATOM    948  CD1 LEU   111      74.320  43.680  41.320  1.00  0.00            
ATOM    949 HD11 LEU   111      74.460  43.970  40.260  1.00  0.00            
ATOM    950 HD12 LEU   111      74.400  42.570  41.200  1.00  0.00            
ATOM    951 HD13 LEU   111      75.160  44.120  41.900  1.00  0.00            
ATOM    952  CD2 LEU   111      72.540  43.530  43.100  1.00  0.00            
ATOM    953 HD21 LEU   111      73.210  43.950  43.880  1.00  0.00            
ATOM    954 HD22 LEU   111      72.650  42.420  43.050  1.00  0.00            
ATOM    955 HD23 LEU   111      71.480  43.800  43.290  1.00  0.00            
ATOM    956  C   LEU   111      71.480  45.960  39.650  1.00  0.00            
ATOM    957  O   LEU   111      71.660  45.110  38.780  1.00  0.00            
ATOM    958  N   GLY   112      70.330  46.620  39.860  1.00  0.00            
ATOM    959  HN  GLY   112      70.210  47.250  40.630  1.00  0.00            
ATOM    960  CA  GLY   112      69.250  46.390  38.950  1.00  0.00            
ATOM    961  HA1 GLY   112      68.450  47.010  39.320  1.00  0.00            
ATOM    962  HA2 GLY   112      69.060  45.330  38.970  1.00  0.00            
ATOM    963  C   GLY   112      69.360  46.730  37.500  1.00  0.00            
ATOM    964  O   GLY   112      68.500  46.370  36.710  1.00  0.00            
ATOM    965  N   ASP   113      70.410  47.450  37.040  1.00  0.00            
ATOM    966  HN  ASP   113      70.970  47.770  37.800  1.00  0.00            
ATOM    967  CA  ASP   113      70.720  47.630  35.660  1.00  0.00            
ATOM    968  HA  ASP   113      69.820  47.580  35.070  1.00  0.00            
ATOM    969  CB  ASP   113      71.450  48.980  35.530  1.00  0.00            
ATOM    970  HB1 ASP   113      71.970  49.040  34.550  1.00  0.00            
ATOM    971  HB2 ASP   113      72.160  49.090  36.370  1.00  0.00            
ATOM    972  CG  ASP   113      70.410  50.080  35.570  1.00  0.00            
ATOM    973  OD1 ASP   113      70.530  51.100  36.310  1.00  0.00            
ATOM    974  OD2 ASP   113      69.490  49.930  34.730  1.00  0.00            
ATOM    975  C   ASP   113      71.590  46.510  35.190  1.00  0.00            
ATOM    976  O   ASP   113      71.340  45.860  34.170  1.00  0.00            
ATOM    977  N   THR   114      72.610  46.210  36.020  1.00  0.00            
ATOM    978  HN  THR   114      72.600  46.680  36.890  1.00  0.00            
ATOM    979  CA  THR   114      73.670  45.290  35.760  1.00  0.00            
ATOM    980  HA  THR   114      74.020  45.550  34.770  1.00  0.00            
ATOM    981  CB  THR   114      74.760  45.250  36.790  1.00  0.00            
ATOM    982  HB  THR   114      74.350  44.880  37.760  1.00  0.00            
ATOM    983  OG1 THR   114      75.250  46.560  37.020  1.00  0.00            
ATOM    984  HG1 THR   114      74.820  47.190  36.430  1.00  0.00            
ATOM    985  CG2 THR   114      75.950  44.380  36.360  1.00  0.00            
ATOM    986 HG21 THR   114      75.640  43.320  36.400  1.00  0.00            
ATOM    987 HG22 THR   114      76.810  44.470  37.060  1.00  0.00            
ATOM    988 HG23 THR   114      76.260  44.590  35.320  1.00  0.00            
ATOM    989  C   THR   114      73.150  43.900  35.630  1.00  0.00            
ATOM    990  O   THR   114      73.490  43.340  34.580  1.00  0.00            
ATOM    991  N   ILE   115      72.330  43.370  36.550  1.00  0.00            
ATOM    992  HN  ILE   115      72.090  43.850  37.390  1.00  0.00            
ATOM    993  CA  ILE   115      71.710  42.090  36.390  1.00  0.00            
ATOM    994  HA  ILE   115      72.130  41.540  35.560  1.00  0.00            
ATOM    995  CB  ILE   115      71.910  41.160  37.560  1.00  0.00            
ATOM    996  HB  ILE   115      71.140  40.360  37.520  1.00  0.00            
ATOM    997  CG2 ILE   115      73.300  40.530  37.420  1.00  0.00            
ATOM    998 HG21 ILE   115      73.410  39.960  36.470  1.00  0.00            
ATOM    999 HG22 ILE   115      73.570  39.970  38.340  1.00  0.00            
ATOM   1000 HG23 ILE   115      73.940  41.440  37.390  1.00  0.00            
ATOM   1001  CG1 ILE   115      71.610  41.810  38.920  1.00  0.00            
ATOM   1002 HG11 ILE   115      70.750  42.520  38.950  1.00  0.00            
ATOM   1003 HG12 ILE   115      72.470  42.440  39.260  1.00  0.00            
ATOM   1004  CD  ILE   115      71.440  40.750  40.000  1.00  0.00            
ATOM   1005  HD1 ILE   115      70.700  40.000  39.660  1.00  0.00            
ATOM   1006  HD2 ILE   115      71.100  41.080  41.010  1.00  0.00            
ATOM   1007  HD3 ILE   115      72.390  40.200  40.190  1.00  0.00            
ATOM   1008  C   ILE   115      70.270  42.180  36.030  1.00  0.00            
ATOM   1009  O   ILE   115      69.700  41.110  35.820  1.00  0.00            
ATOM   1010  N   GLY   116      69.660  43.370  35.900  1.00  0.00            
ATOM   1011  HN  GLY   116      70.130  44.250  35.900  1.00  0.00            
ATOM   1012  CA  GLY   116      68.260  43.530  35.680  1.00  0.00            
ATOM   1013  HA1 GLY   116      67.850  42.800  35.000  1.00  0.00            
ATOM   1014  HA2 GLY   116      68.170  44.540  35.330  1.00  0.00            
ATOM   1015  C   GLY   116      67.380  43.460  36.880  1.00  0.00            
ATOM   1016  O   GLY   116      67.750  42.790  37.850  1.00  0.00            
ATOM   1017  N   ARG   117      66.310  44.280  36.840  1.00  0.00            
ATOM   1018  HN  ARG   117      65.990  44.760  36.030  1.00  0.00            
ATOM   1019  CA  ARG   117      65.510  44.570  37.990  1.00  0.00            
ATOM   1020  HA  ARG   117      66.190  44.820  38.780  1.00  0.00            
ATOM   1021  CB  ARG   117      64.640  45.830  37.860  1.00  0.00            
ATOM   1022  HB1 ARG   117      63.930  45.860  38.720  1.00  0.00            
ATOM   1023  HB2 ARG   117      64.030  45.670  36.950  1.00  0.00            
ATOM   1024  CG  ARG   117      65.490  47.100  37.800  1.00  0.00            
ATOM   1025  HG1 ARG   117      66.180  46.970  36.930  1.00  0.00            
ATOM   1026  HG2 ARG   117      66.200  47.170  38.650  1.00  0.00            
ATOM   1027  CD  ARG   117      64.710  48.410  37.770  1.00  0.00            
ATOM   1028  HD1 ARG   117      63.830  48.480  38.430  1.00  0.00            
ATOM   1029  HD2 ARG   117      64.310  48.570  36.740  1.00  0.00            
ATOM   1030  NE  ARG   117      65.730  49.430  38.170  1.00  0.00            
ATOM   1031  HE  ARG   117      65.930  49.460  39.150  1.00  0.00            
ATOM   1032  CZ  ARG   117      66.820  49.760  37.430  1.00  0.00            
ATOM   1033  NH1 ARG   117      66.810  49.890  36.070  1.00  0.00            
ATOM   1034 HH11 ARG   117      65.990  49.920  35.500  1.00  0.00            
ATOM   1035 HH12 ARG   117      67.690  50.170  35.680  1.00  0.00            
ATOM   1036  NH2 ARG   117      68.050  49.950  37.980  1.00  0.00            
ATOM   1037 HH21 ARG   117      68.820  50.090  37.350  1.00  0.00            
ATOM   1038 HH22 ARG   117      68.110  49.920  38.980  1.00  0.00            
ATOM   1039  C   ARG   117      64.620  43.470  38.450  1.00  0.00            
ATOM   1040  O   ARG   117      64.520  43.260  39.650  1.00  0.00            
ATOM   1041  N   LYS   118      64.100  42.620  37.540  1.00  0.00            
ATOM   1042  HN  LYS   118      64.120  42.900  36.580  1.00  0.00            
ATOM   1043  CA  LYS   118      63.410  41.410  37.840  1.00  0.00            
ATOM   1044  HA  LYS   118      62.630  41.650  38.560  1.00  0.00            
ATOM   1045  CB  LYS   118      62.700  40.750  36.650  1.00  0.00            
ATOM   1046  HB1 LYS   118      63.450  40.730  35.830  1.00  0.00            
ATOM   1047  HB2 LYS   118      61.890  41.410  36.280  1.00  0.00            
ATOM   1048  CG  LYS   118      62.060  39.380  36.910  1.00  0.00            
ATOM   1049  HG1 LYS   118      61.330  39.540  37.730  1.00  0.00            
ATOM   1050  HG2 LYS   118      62.900  38.720  37.180  1.00  0.00            
ATOM   1051  CD  LYS   118      61.400  38.830  35.640  1.00  0.00            
ATOM   1052  HD1 LYS   118      62.250  38.550  34.990  1.00  0.00            
ATOM   1053  HD2 LYS   118      60.730  39.620  35.230  1.00  0.00            
ATOM   1054  CE  LYS   118      60.450  37.640  35.800  1.00  0.00            
ATOM   1055  HE1 LYS   118      59.450  37.900  36.220  1.00  0.00            
ATOM   1056  HE2 LYS   118      60.920  36.930  36.510  1.00  0.00            
ATOM   1057  NZ  LYS   118      60.230  36.890  34.550  1.00  0.00            
ATOM   1058  HZ1 LYS   118      59.430  36.260  34.730  1.00  0.00            
ATOM   1059  HZ2 LYS   118      61.040  36.330  34.230  1.00  0.00            
ATOM   1060  HZ3 LYS   118      59.950  37.460  33.720  1.00  0.00            
ATOM   1061  C   LYS   118      64.240  40.500  38.680  1.00  0.00            
ATOM   1062  O   LYS   118      63.810  39.950  39.690  1.00  0.00            
ATOM   1063  N   ARG   119      65.500  40.210  38.300  1.00  0.00            
ATOM   1064  HN  ARG   119      65.890  40.580  37.450  1.00  0.00            
ATOM   1065  CA  ARG   119      66.440  39.410  39.020  1.00  0.00            
ATOM   1066  HA  ARG   119      65.900  38.500  39.210  1.00  0.00            
ATOM   1067  CB  ARG   119      67.640  39.110  38.110  1.00  0.00            
ATOM   1068  HB1 ARG   119      68.200  40.030  37.810  1.00  0.00            
ATOM   1069  HB2 ARG   119      67.240  38.560  37.230  1.00  0.00            
ATOM   1070  CG  ARG   119      68.760  38.230  38.670  1.00  0.00            
ATOM   1071  HG1 ARG   119      69.170  38.780  39.550  1.00  0.00            
ATOM   1072  HG2 ARG   119      69.370  38.310  37.750  1.00  0.00            
ATOM   1073  CD  ARG   119      68.480  36.790  39.120  1.00  0.00            
ATOM   1074  HD1 ARG   119      67.740  36.300  38.460  1.00  0.00            
ATOM   1075  HD2 ARG   119      68.100  36.680  40.160  1.00  0.00            
ATOM   1076  NE  ARG   119      69.790  36.110  38.910  1.00  0.00            
ATOM   1077  HE  ARG   119      70.550  36.710  38.670  1.00  0.00            
ATOM   1078  CZ  ARG   119      69.870  34.750  39.030  1.00  0.00            
ATOM   1079  NH1 ARG   119      68.790  33.970  39.310  1.00  0.00            
ATOM   1080 HH11 ARG   119      67.870  34.330  39.480  1.00  0.00            
ATOM   1081 HH12 ARG   119      68.960  32.980  39.240  1.00  0.00            
ATOM   1082  NH2 ARG   119      71.070  34.110  38.920  1.00  0.00            
ATOM   1083 HH21 ARG   119      71.860  34.720  38.880  1.00  0.00            
ATOM   1084 HH22 ARG   119      71.120  33.160  39.210  1.00  0.00            
ATOM   1085  C   ARG   119      66.860  39.910  40.360  1.00  0.00            
ATOM   1086  O   ARG   119      66.740  39.240  41.380  1.00  0.00            
ATOM   1087  N   THR   120      67.140  41.230  40.430  1.00  0.00            
ATOM   1088  HN  THR   120      67.050  41.830  39.640  1.00  0.00            
ATOM   1089  CA  THR   120      67.450  41.900  41.650  1.00  0.00            
ATOM   1090  HA  THR   120      68.270  41.400  42.140  1.00  0.00            
ATOM   1091  CB  THR   120      67.900  43.310  41.380  1.00  0.00            
ATOM   1092  HB  THR   120      67.000  43.880  41.060  1.00  0.00            
ATOM   1093  OG1 THR   120      68.850  43.320  40.330  1.00  0.00            
ATOM   1094  HG1 THR   120      68.480  42.910  39.540  1.00  0.00            
ATOM   1095  CG2 THR   120      68.450  43.980  42.650  1.00  0.00            
ATOM   1096 HG21 THR   120      68.690  45.030  42.390  1.00  0.00            
ATOM   1097 HG22 THR   120      69.370  43.430  42.950  1.00  0.00            
ATOM   1098 HG23 THR   120      67.690  44.010  43.460  1.00  0.00            
ATOM   1099  C   THR   120      66.350  41.870  42.650  1.00  0.00            
ATOM   1100  O   THR   120      66.610  41.810  43.850  1.00  0.00            
ATOM   1101  N   PHE   121      65.080  41.940  42.220  1.00  0.00            
ATOM   1102  HN  PHE   121      64.860  42.020  41.250  1.00  0.00            
ATOM   1103  CA  PHE   121      63.980  41.790  43.130  1.00  0.00            
ATOM   1104  HA  PHE   121      64.200  42.310  44.060  1.00  0.00            
ATOM   1105  CB  PHE   121      62.780  42.460  42.440  1.00  0.00            
ATOM   1106  HB1 PHE   121      62.360  41.860  41.600  1.00  0.00            
ATOM   1107  HB2 PHE   121      63.100  43.450  42.050  1.00  0.00            
ATOM   1108  CG  PHE   121      61.660  42.670  43.390  1.00  0.00            
ATOM   1109  CD1 PHE   121      61.420  43.860  44.030  1.00  0.00            
ATOM   1110  HD1 PHE   121      62.190  44.620  44.030  1.00  0.00            
ATOM   1111  CE1 PHE   121      60.420  44.100  44.950  1.00  0.00            
ATOM   1112  HE1 PHE   121      60.310  45.090  45.350  1.00  0.00            
ATOM   1113  CZ  PHE   121      59.490  43.090  45.100  1.00  0.00            
ATOM   1114  HZ  PHE   121      58.660  43.230  45.770  1.00  0.00            
ATOM   1115  CD2 PHE   121      60.720  41.690  43.620  1.00  0.00            
ATOM   1116  HD2 PHE   121      60.760  40.770  43.060  1.00  0.00            
ATOM   1117  CE2 PHE   121      59.720  41.850  44.550  1.00  0.00            
ATOM   1118  HE2 PHE   121      59.020  41.030  44.660  1.00  0.00            
ATOM   1119  C   PHE   121      63.660  40.400  43.530  1.00  0.00            
ATOM   1120  O   PHE   121      63.430  40.120  44.700  1.00  0.00            
ATOM   1121  N   ILE   122      63.680  39.390  42.630  1.00  0.00            
ATOM   1122  HN  ILE   122      63.860  39.660  41.690  1.00  0.00            
ATOM   1123  CA  ILE   122      63.550  38.010  42.990  1.00  0.00            
ATOM   1124  HA  ILE   122      62.580  37.940  43.480  1.00  0.00            
ATOM   1125  CB  ILE   122      63.540  37.120  41.780  1.00  0.00            
ATOM   1126  HB  ILE   122      64.310  37.470  41.060  1.00  0.00            
ATOM   1127  CG2 ILE   122      63.930  35.660  42.070  1.00  0.00            
ATOM   1128 HG21 ILE   122      63.760  34.960  41.230  1.00  0.00            
ATOM   1129 HG22 ILE   122      63.360  35.340  42.970  1.00  0.00            
ATOM   1130 HG23 ILE   122      65.000  35.640  42.370  1.00  0.00            
ATOM   1131  CG1 ILE   122      62.240  37.400  41.020  1.00  0.00            
ATOM   1132 HG11 ILE   122      62.060  38.490  40.930  1.00  0.00            
ATOM   1133 HG12 ILE   122      61.420  36.840  41.500  1.00  0.00            
ATOM   1134  CD  ILE   122      62.330  36.950  39.560  1.00  0.00            
ATOM   1135  HD1 ILE   122      62.400  35.850  39.410  1.00  0.00            
ATOM   1136  HD2 ILE   122      63.290  37.290  39.100  1.00  0.00            
ATOM   1137  HD3 ILE   122      61.430  37.230  38.970  1.00  0.00            
ATOM   1138  C   ILE   122      64.560  37.560  43.990  1.00  0.00            
ATOM   1139  O   ILE   122      64.200  36.980  45.010  1.00  0.00            
ATOM   1140  N   VAL   123      65.800  38.050  43.810  1.00  0.00            
ATOM   1141  HN  VAL   123      66.050  38.720  43.120  1.00  0.00            
ATOM   1142  CA  VAL   123      66.850  37.880  44.770  1.00  0.00            
ATOM   1143  HA  VAL   123      66.760  36.840  45.020  1.00  0.00            
ATOM   1144  CB  VAL   123      68.180  38.110  44.120  1.00  0.00            
ATOM   1145  HB  VAL   123      68.210  39.110  43.650  1.00  0.00            
ATOM   1146  CG1 VAL   123      69.320  38.060  45.160  1.00  0.00            
ATOM   1147 HG11 VAL   123      69.120  38.710  46.050  1.00  0.00            
ATOM   1148 HG12 VAL   123      70.280  38.430  44.750  1.00  0.00            
ATOM   1149 HG13 VAL   123      69.430  37.010  45.500  1.00  0.00            
ATOM   1150  CG2 VAL   123      68.550  37.010  43.110  1.00  0.00            
ATOM   1151 HG21 VAL   123      68.320  35.980  43.460  1.00  0.00            
ATOM   1152 HG22 VAL   123      69.590  37.060  42.710  1.00  0.00            
ATOM   1153 HG23 VAL   123      67.870  37.130  42.240  1.00  0.00            
ATOM   1154  C   VAL   123      66.730  38.620  46.060  1.00  0.00            
ATOM   1155  O   VAL   123      66.920  37.970  47.090  1.00  0.00            
ATOM   1156  N   GLY   124      66.380  39.920  46.100  1.00  0.00            
ATOM   1157  HN  GLY   124      66.260  40.490  45.300  1.00  0.00            
ATOM   1158  CA  GLY   124      66.030  40.590  47.320  1.00  0.00            
ATOM   1159  HA1 GLY   124      65.660  41.560  47.060  1.00  0.00            
ATOM   1160  HA2 GLY   124      66.890  40.560  47.970  1.00  0.00            
ATOM   1161  C   GLY   124      64.990  39.900  48.140  1.00  0.00            
ATOM   1162  O   GLY   124      65.200  39.600  49.310  1.00  0.00            
ATOM   1163  N   VAL   125      63.840  39.550  47.550  1.00  0.00            
ATOM   1164  HN  VAL   125      63.720  39.600  46.560  1.00  0.00            
ATOM   1165  CA  VAL   125      62.760  38.940  48.270  1.00  0.00            
ATOM   1166  HA  VAL   125      62.590  39.490  49.180  1.00  0.00            
ATOM   1167  CB  VAL   125      61.490  38.920  47.470  1.00  0.00            
ATOM   1168  HB  VAL   125      61.630  38.520  46.440  1.00  0.00            
ATOM   1169  CG1 VAL   125      60.320  38.180  48.140  1.00  0.00            
ATOM   1170 HG11 VAL   125      60.030  38.640  49.110  1.00  0.00            
ATOM   1171 HG12 VAL   125      60.560  37.110  48.320  1.00  0.00            
ATOM   1172 HG13 VAL   125      59.420  38.060  47.500  1.00  0.00            
ATOM   1173  CG2 VAL   125      61.050  40.360  47.200  1.00  0.00            
ATOM   1174 HG21 VAL   125      61.700  40.890  46.460  1.00  0.00            
ATOM   1175 HG22 VAL   125      61.110  40.910  48.160  1.00  0.00            
ATOM   1176 HG23 VAL   125      59.970  40.360  46.930  1.00  0.00            
ATOM   1177  C   VAL   125      63.070  37.550  48.710  1.00  0.00            
ATOM   1178  O   VAL   125      62.940  37.170  49.870  1.00  0.00            
ATOM   1179  N   ALA   126      63.820  36.720  47.970  1.00  0.00            
ATOM   1180  HN  ALA   126      64.150  36.950  47.060  1.00  0.00            
ATOM   1181  CA  ALA   126      64.410  35.490  48.410  1.00  0.00            
ATOM   1182  HA  ALA   126      63.530  34.950  48.730  1.00  0.00            
ATOM   1183  CB  ALA   126      65.020  34.700  47.240  1.00  0.00            
ATOM   1184  HB1 ALA   126      64.210  34.660  46.480  1.00  0.00            
ATOM   1185  HB2 ALA   126      65.390  33.680  47.480  1.00  0.00            
ATOM   1186  HB3 ALA   126      65.880  35.240  46.790  1.00  0.00            
ATOM   1187  C   ALA   126      65.420  35.630  49.490  1.00  0.00            
ATOM   1188  O   ALA   126      65.270  34.890  50.460  1.00  0.00            
ATOM   1189  N   LEU   127      66.400  36.550  49.450  1.00  0.00            
ATOM   1190  HN  LEU   127      66.490  37.020  48.570  1.00  0.00            
ATOM   1191  CA  LEU   127      67.380  36.880  50.440  1.00  0.00            
ATOM   1192  HA  LEU   127      68.080  36.070  50.580  1.00  0.00            
ATOM   1193  CB  LEU   127      68.350  37.890  49.790  1.00  0.00            
ATOM   1194  HB1 LEU   127      67.730  38.780  49.560  1.00  0.00            
ATOM   1195  HB2 LEU   127      68.550  37.360  48.830  1.00  0.00            
ATOM   1196  CG  LEU   127      69.730  38.210  50.390  1.00  0.00            
ATOM   1197  HG  LEU   127      69.580  39.090  51.050  1.00  0.00            
ATOM   1198  CD1 LEU   127      70.520  37.100  51.080  1.00  0.00            
ATOM   1199 HD11 LEU   127      71.450  37.430  51.590  1.00  0.00            
ATOM   1200 HD12 LEU   127      70.710  36.290  50.340  1.00  0.00            
ATOM   1201 HD13 LEU   127      69.890  36.670  51.890  1.00  0.00            
ATOM   1202  CD2 LEU   127      70.610  38.670  49.220  1.00  0.00            
ATOM   1203 HD21 LEU   127      71.600  38.980  49.620  1.00  0.00            
ATOM   1204 HD22 LEU   127      70.140  39.600  48.810  1.00  0.00            
ATOM   1205 HD23 LEU   127      70.810  37.960  48.390  1.00  0.00            
ATOM   1206  C   LEU   127      66.880  37.270  51.790  1.00  0.00            
ATOM   1207  O   LEU   127      67.370  36.730  52.780  1.00  0.00            
ATOM   1208  N   PHE   128      65.890  38.180  51.820  1.00  0.00            
ATOM   1209  HN  PHE   128      65.580  38.570  50.950  1.00  0.00            
ATOM   1210  CA  PHE   128      64.980  38.440  52.890  1.00  0.00            
ATOM   1211  HA  PHE   128      65.560  38.900  53.680  1.00  0.00            
ATOM   1212  CB  PHE   128      63.840  39.300  52.340  1.00  0.00            
ATOM   1213  HB1 PHE   128      63.050  38.820  51.730  1.00  0.00            
ATOM   1214  HB2 PHE   128      64.220  40.150  51.730  1.00  0.00            
ATOM   1215  CG  PHE   128      63.200  40.050  53.460  1.00  0.00            
ATOM   1216  CD1 PHE   128      61.950  39.640  53.880  1.00  0.00            
ATOM   1217  HD1 PHE   128      61.460  38.810  53.390  1.00  0.00            
ATOM   1218  CE1 PHE   128      61.330  40.340  54.890  1.00  0.00            
ATOM   1219  HE1 PHE   128      60.380  40.030  55.300  1.00  0.00            
ATOM   1220  CZ  PHE   128      61.950  41.440  55.420  1.00  0.00            
ATOM   1221  HZ  PHE   128      61.460  41.950  56.240  1.00  0.00            
ATOM   1222  CD2 PHE   128      63.820  41.160  53.970  1.00  0.00            
ATOM   1223  HD2 PHE   128      64.770  41.420  53.530  1.00  0.00            
ATOM   1224  CE2 PHE   128      63.150  41.890  54.930  1.00  0.00            
ATOM   1225  HE2 PHE   128      63.590  42.760  55.390  1.00  0.00            
ATOM   1226  C   PHE   128      64.350  37.220  53.470  1.00  0.00            
ATOM   1227  O   PHE   128      64.380  37.080  54.690  1.00  0.00            
ATOM   1228  N   THR   129      63.740  36.410  52.580  1.00  0.00            
ATOM   1229  HN  THR   129      63.940  36.410  51.600  1.00  0.00            
ATOM   1230  CA  THR   129      62.910  35.300  52.940  1.00  0.00            
ATOM   1231  HA  THR   129      62.230  35.560  53.740  1.00  0.00            
ATOM   1232  CB  THR   129      62.170  34.680  51.790  1.00  0.00            
ATOM   1233  HB  THR   129      62.800  34.340  50.940  1.00  0.00            
ATOM   1234  OG1 THR   129      61.090  35.530  51.420  1.00  0.00            
ATOM   1235  HG1 THR   129      61.550  36.290  51.060  1.00  0.00            
ATOM   1236  CG2 THR   129      61.350  33.510  52.360  1.00  0.00            
ATOM   1237 HG21 THR   129      60.550  33.200  51.670  1.00  0.00            
ATOM   1238 HG22 THR   129      60.820  33.780  53.300  1.00  0.00            
ATOM   1239 HG23 THR   129      61.940  32.610  52.650  1.00  0.00            
ATOM   1240  C   THR   129      63.670  34.200  53.590  1.00  0.00            
ATOM   1241  O   THR   129      63.220  33.660  54.600  1.00  0.00            
ATOM   1242  N   ILE   130      64.810  33.760  53.030  1.00  0.00            
ATOM   1243  HN  ILE   130      65.030  33.980  52.080  1.00  0.00            
ATOM   1244  CA  ILE   130      65.660  32.830  53.710  1.00  0.00            
ATOM   1245  HA  ILE   130      65.080  31.980  54.050  1.00  0.00            
ATOM   1246  CB  ILE   130      66.670  32.270  52.760  1.00  0.00            
ATOM   1247  HB  ILE   130      66.210  31.980  51.800  1.00  0.00            
ATOM   1248  CG2 ILE   130      67.810  33.250  52.440  1.00  0.00            
ATOM   1249 HG21 ILE   130      68.440  33.500  53.320  1.00  0.00            
ATOM   1250 HG22 ILE   130      67.540  34.210  51.930  1.00  0.00            
ATOM   1251 HG23 ILE   130      68.590  32.860  51.740  1.00  0.00            
ATOM   1252  CG1 ILE   130      67.340  31.020  53.360  1.00  0.00            
ATOM   1253 HG11 ILE   130      67.870  31.210  54.320  1.00  0.00            
ATOM   1254 HG12 ILE   130      68.200  30.890  52.660  1.00  0.00            
ATOM   1255  CD  ILE   130      66.570  29.710  53.430  1.00  0.00            
ATOM   1256  HD1 ILE   130      66.250  29.370  52.420  1.00  0.00            
ATOM   1257  HD2 ILE   130      65.610  29.880  53.970  1.00  0.00            
ATOM   1258  HD3 ILE   130      67.260  28.910  53.770  1.00  0.00            
ATOM   1259  C   ILE   130      66.250  33.350  54.980  1.00  0.00            
ATOM   1260  O   ILE   130      66.410  32.680  56.000  1.00  0.00            
ATOM   1261  N   SER   131      66.650  34.630  55.070  1.00  0.00            
ATOM   1262  HN  SER   131      66.600  35.330  54.370  1.00  0.00            
ATOM   1263  CA  SER   131      67.090  35.300  56.260  1.00  0.00            
ATOM   1264  HA  SER   131      67.910  34.720  56.650  1.00  0.00            
ATOM   1265  CB  SER   131      67.740  36.640  55.860  1.00  0.00            
ATOM   1266  HB1 SER   131      68.090  37.040  56.840  1.00  0.00            
ATOM   1267  HB2 SER   131      67.000  37.270  55.320  1.00  0.00            
ATOM   1268  OG  SER   131      68.850  36.510  55.000  1.00  0.00            
ATOM   1269  HG1 SER   131      68.480  36.560  54.110  1.00  0.00            
ATOM   1270  C   SER   131      66.060  35.340  57.330  1.00  0.00            
ATOM   1271  O   SER   131      66.320  35.350  58.530  1.00  0.00            
ATOM   1272  N   SER   132      64.790  35.390  56.890  1.00  0.00            
ATOM   1273  HN  SER   132      64.680  35.480  55.900  1.00  0.00            
ATOM   1274  CA  SER   132      63.640  35.430  57.740  1.00  0.00            
ATOM   1275  HA  SER   132      63.820  36.240  58.430  1.00  0.00            
ATOM   1276  CB  SER   132      62.340  35.840  57.020  1.00  0.00            
ATOM   1277  HB1 SER   132      61.620  35.690  57.850  1.00  0.00            
ATOM   1278  HB2 SER   132      62.150  35.150  56.170  1.00  0.00            
ATOM   1279  OG  SER   132      62.210  37.210  56.670  1.00  0.00            
ATOM   1280  HG1 SER   132      62.740  37.280  55.870  1.00  0.00            
ATOM   1281  C   SER   132      63.460  34.100  58.390  1.00  0.00            
ATOM   1282  O   SER   132      63.090  34.020  59.560  1.00  0.00            
ATOM   1283  N   VAL   133      63.710  33.010  57.640  1.00  0.00            
ATOM   1284  HN  VAL   133      63.970  33.010  56.680  1.00  0.00            
ATOM   1285  CA  VAL   133      63.750  31.660  58.140  1.00  0.00            
ATOM   1286  HA  VAL   133      62.800  31.390  58.570  1.00  0.00            
ATOM   1287  CB  VAL   133      63.980  30.580  57.130  1.00  0.00            
ATOM   1288  HB  VAL   133      64.920  30.800  56.570  1.00  0.00            
ATOM   1289  CG1 VAL   133      64.180  29.210  57.810  1.00  0.00            
ATOM   1290 HG11 VAL   133      65.190  29.240  58.280  1.00  0.00            
ATOM   1291 HG12 VAL   133      64.230  28.370  57.100  1.00  0.00            
ATOM   1292 HG13 VAL   133      63.400  29.010  58.570  1.00  0.00            
ATOM   1293  CG2 VAL   133      62.870  30.540  56.060  1.00  0.00            
ATOM   1294 HG21 VAL   133      62.730  31.540  55.610  1.00  0.00            
ATOM   1295 HG22 VAL   133      61.930  30.110  56.480  1.00  0.00            
ATOM   1296 HG23 VAL   133      63.330  29.820  55.350  1.00  0.00            
ATOM   1297  C   VAL   133      64.750  31.520  59.240  1.00  0.00            
ATOM   1298  O   VAL   133      64.380  31.010  60.290  1.00  0.00            
ATOM   1299  N   LEU   134      65.950  32.100  59.070  1.00  0.00            
ATOM   1300  HN  LEU   134      66.230  32.390  58.160  1.00  0.00            
ATOM   1301  CA  LEU   134      66.870  32.230  60.160  1.00  0.00            
ATOM   1302  HA  LEU   134      67.050  31.210  60.460  1.00  0.00            
ATOM   1303  CB  LEU   134      68.290  32.450  59.620  1.00  0.00            
ATOM   1304  HB1 LEU   134      68.320  33.470  59.190  1.00  0.00            
ATOM   1305  HB2 LEU   134      68.640  31.730  58.840  1.00  0.00            
ATOM   1306  CG  LEU   134      69.400  32.380  60.690  1.00  0.00            
ATOM   1307  HG  LEU   134      69.140  33.030  61.550  1.00  0.00            
ATOM   1308  CD1 LEU   134      69.530  30.930  61.180  1.00  0.00            
ATOM   1309 HD11 LEU   134      68.630  30.530  61.680  1.00  0.00            
ATOM   1310 HD12 LEU   134      70.280  30.790  61.990  1.00  0.00            
ATOM   1311 HD13 LEU   134      69.800  30.190  60.400  1.00  0.00            
ATOM   1312  CD2 LEU   134      70.760  32.930  60.240  1.00  0.00            
ATOM   1313 HD21 LEU   134      70.700  34.040  60.240  1.00  0.00            
ATOM   1314 HD22 LEU   134      71.080  32.620  59.220  1.00  0.00            
ATOM   1315 HD23 LEU   134      71.540  32.590  60.950  1.00  0.00            
ATOM   1316  C   LEU   134      66.510  33.060  61.340  1.00  0.00            
ATOM   1317  O   LEU   134      66.650  32.610  62.480  1.00  0.00            
ATOM   1318  N   CYS   135      65.910  34.250  61.190  1.00  0.00            
ATOM   1319  HN  CYS   135      65.680  34.580  60.280  1.00  0.00            
ATOM   1320  CA  CYS   135      65.370  35.220  62.100  1.00  0.00            
ATOM   1321  HA  CYS   135      66.270  35.600  62.570  1.00  0.00            
ATOM   1322  CB  CYS   135      64.740  36.420  61.390  1.00  0.00            
ATOM   1323  HB1 CYS   135      63.830  36.100  60.840  1.00  0.00            
ATOM   1324  HB2 CYS   135      65.470  36.800  60.650  1.00  0.00            
ATOM   1325  SG  CYS   135      64.560  37.850  62.500  1.00  0.00            
ATOM   1326  HG1 CYS   135      63.840  37.290  63.450  1.00  0.00            
ATOM   1327  C   CYS   135      64.370  34.660  63.050  1.00  0.00            
ATOM   1328  O   CYS   135      64.490  34.920  64.250  1.00  0.00            
ATOM   1329  N   ALA   136      63.430  33.820  62.570  1.00  0.00            
ATOM   1330  HN  ALA   136      63.460  33.590  61.600  1.00  0.00            
ATOM   1331  CA  ALA   136      62.440  33.120  63.330  1.00  0.00            
ATOM   1332  HA  ALA   136      62.290  33.700  64.230  1.00  0.00            
ATOM   1333  CB  ALA   136      61.210  32.920  62.430  1.00  0.00            
ATOM   1334  HB1 ALA   136      60.330  32.470  62.930  1.00  0.00            
ATOM   1335  HB2 ALA   136      61.580  32.280  61.600  1.00  0.00            
ATOM   1336  HB3 ALA   136      60.940  33.880  61.960  1.00  0.00            
ATOM   1337  C   ALA   136      62.870  31.830  63.930  1.00  0.00            
ATOM   1338  O   ALA   136      62.070  31.200  64.630  1.00  0.00            
ATOM   1339  N   VAL   137      64.090  31.280  63.760  1.00  0.00            
ATOM   1340  HN  VAL   137      64.570  31.690  62.990  1.00  0.00            
ATOM   1341  CA  VAL   137      64.550  30.220  64.600  1.00  0.00            
ATOM   1342  HA  VAL   137      63.740  29.790  65.180  1.00  0.00            
ATOM   1343  CB  VAL   137      65.080  29.040  63.850  1.00  0.00            
ATOM   1344  HB  VAL   137      65.540  28.370  64.610  1.00  0.00            
ATOM   1345  CG1 VAL   137      63.950  28.280  63.140  1.00  0.00            
ATOM   1346 HG11 VAL   137      63.580  28.850  62.260  1.00  0.00            
ATOM   1347 HG12 VAL   137      63.060  28.060  63.760  1.00  0.00            
ATOM   1348 HG13 VAL   137      64.350  27.300  62.810  1.00  0.00            
ATOM   1349  CG2 VAL   137      66.110  29.410  62.770  1.00  0.00            
ATOM   1350 HG21 VAL   137      66.360  28.540  62.130  1.00  0.00            
ATOM   1351 HG22 VAL   137      67.020  29.790  63.280  1.00  0.00            
ATOM   1352 HG23 VAL   137      65.830  30.260  62.110  1.00  0.00            
ATOM   1353  C   VAL   137      65.580  30.700  65.570  1.00  0.00            
ATOM   1354  O   VAL   137      65.590  30.140  66.660  1.00  0.00            
ATOM   1355  N   ALA   138      66.400  31.710  65.220  1.00  0.00            
ATOM   1356  HN  ALA   138      66.260  32.040  64.290  1.00  0.00            
ATOM   1357  CA  ALA   138      67.430  32.360  65.960  1.00  0.00            
ATOM   1358  HA  ALA   138      68.270  31.790  65.590  1.00  0.00            
ATOM   1359  CB  ALA   138      67.740  33.790  65.500  1.00  0.00            
ATOM   1360  HB1 ALA   138      68.510  34.320  66.100  1.00  0.00            
ATOM   1361  HB2 ALA   138      66.790  34.370  65.540  1.00  0.00            
ATOM   1362  HB3 ALA   138      68.040  33.790  64.430  1.00  0.00            
ATOM   1363  C   ALA   138      67.510  32.190  67.440  1.00  0.00            
ATOM   1364  O   ALA   138      66.690  32.760  68.160  1.00  0.00            
ATOM   1365  N   TRP   139      68.500  31.420  67.940  1.00  0.00            
ATOM   1366  HN  TRP   139      69.300  31.340  67.350  1.00  0.00            
ATOM   1367  CA  TRP   139      68.540  30.990  69.300  1.00  0.00            
ATOM   1368  HA  TRP   139      67.680  31.390  69.810  1.00  0.00            
ATOM   1369  CB  TRP   139      68.560  29.450  69.280  1.00  0.00            
ATOM   1370  HB1 TRP   139      67.690  29.290  68.600  1.00  0.00            
ATOM   1371  HB2 TRP   139      68.410  29.020  70.290  1.00  0.00            
ATOM   1372  CG  TRP   139      69.670  28.780  68.540  1.00  0.00            
ATOM   1373  CD1 TRP   139      70.910  28.640  69.090  1.00  0.00            
ATOM   1374  HD1 TRP   139      71.110  28.620  70.150  1.00  0.00            
ATOM   1375  NE1 TRP   139      71.770  28.320  68.070  1.00  0.00            
ATOM   1376  HE1 TRP   139      72.690  28.000  68.190  1.00  0.00            
ATOM   1377  CE2 TRP   139      71.100  28.150  66.890  1.00  0.00            
ATOM   1378  CD2 TRP   139      69.800  28.560  67.130  1.00  0.00            
ATOM   1379  CE3 TRP   139      68.900  28.570  66.110  1.00  0.00            
ATOM   1380  HE3 TRP   139      67.890  28.880  66.360  1.00  0.00            
ATOM   1381  CZ3 TRP   139      69.260  28.140  64.860  1.00  0.00            
ATOM   1382  HZ3 TRP   139      68.610  28.110  63.990  1.00  0.00            
ATOM   1383  CZ2 TRP   139      71.450  27.660  65.670  1.00  0.00            
ATOM   1384  HZ2 TRP   139      72.420  27.220  65.470  1.00  0.00            
ATOM   1385  CH2 TRP   139      70.550  27.740  64.630  1.00  0.00            
ATOM   1386  HH2 TRP   139      70.950  27.470  63.660  1.00  0.00            
ATOM   1387  C   TRP   139      69.760  31.500  69.980  1.00  0.00            
ATOM   1388  O   TRP   139      69.890  31.080  71.130  1.00  0.00            
ATOM   1389  N   ASP   140      70.520  32.460  69.420  1.00  0.00            
ATOM   1390  HN  ASP   140      70.300  32.780  68.510  1.00  0.00            
ATOM   1391  CA  ASP   140      71.470  33.280  70.120  1.00  0.00            
ATOM   1392  HA  ASP   140      71.030  33.510  71.070  1.00  0.00            
ATOM   1393  CB  ASP   140      72.820  32.550  70.240  1.00  0.00            
ATOM   1394  HB1 ASP   140      72.590  31.540  70.650  1.00  0.00            
ATOM   1395  HB2 ASP   140      73.490  32.990  71.010  1.00  0.00            
ATOM   1396  CG  ASP   140      73.770  32.510  69.050  1.00  0.00            
ATOM   1397  OD1 ASP   140      73.250  32.740  67.920  1.00  0.00            
ATOM   1398  OD2 ASP   140      74.950  32.120  69.250  1.00  0.00            
ATOM   1399  C   ASP   140      71.570  34.630  69.510  1.00  0.00            
ATOM   1400  O   ASP   140      70.890  34.960  68.530  1.00  0.00            
ATOM   1401  N   GLU   141      72.390  35.470  70.160  1.00  0.00            
ATOM   1402  HN  GLU   141      72.830  35.210  71.020  1.00  0.00            
ATOM   1403  CA  GLU   141      72.700  36.820  69.790  1.00  0.00            
ATOM   1404  HA  GLU   141      71.790  37.400  69.690  1.00  0.00            
ATOM   1405  CB  GLU   141      73.730  37.290  70.820  1.00  0.00            
ATOM   1406  HB1 GLU   141      74.070  38.310  70.530  1.00  0.00            
ATOM   1407  HB2 GLU   141      74.700  36.750  70.710  1.00  0.00            
ATOM   1408  CG  GLU   141      73.430  37.200  72.320  1.00  0.00            
ATOM   1409  HG1 GLU   141      72.390  37.560  72.530  1.00  0.00            
ATOM   1410  HG2 GLU   141      74.130  37.840  72.890  1.00  0.00            
ATOM   1411  CD  GLU   141      73.700  35.880  73.030  1.00  0.00            
ATOM   1412  OE1 GLU   141      74.550  35.070  72.580  1.00  0.00            
ATOM   1413  OE2 GLU   141      73.010  35.650  74.060  1.00  0.00            
ATOM   1414  C   GLU   141      73.360  36.850  68.460  1.00  0.00            
ATOM   1415  O   GLU   141      72.980  37.720  67.670  1.00  0.00            
ATOM   1416  N   ALA   142      74.240  35.900  68.100  1.00  0.00            
ATOM   1417  HN  ALA   142      74.660  35.300  68.790  1.00  0.00            
ATOM   1418  CA  ALA   142      74.820  35.860  66.800  1.00  0.00            
ATOM   1419  HA  ALA   142      75.310  36.820  66.650  1.00  0.00            
ATOM   1420  CB  ALA   142      75.780  34.660  66.780  1.00  0.00            
ATOM   1421  HB1 ALA   142      75.290  33.710  67.060  1.00  0.00            
ATOM   1422  HB2 ALA   142      76.600  34.850  67.510  1.00  0.00            
ATOM   1423  HB3 ALA   142      76.400  34.540  65.860  1.00  0.00            
ATOM   1424  C   ALA   142      73.820  35.640  65.720  1.00  0.00            
ATOM   1425  O   ALA   142      73.750  36.310  64.690  1.00  0.00            
ATOM   1426  N   THR   143      72.960  34.620  65.890  1.00  0.00            
ATOM   1427  HN  THR   143      72.890  34.030  66.690  1.00  0.00            
ATOM   1428  CA  THR   143      72.020  34.240  64.880  1.00  0.00            
ATOM   1429  HA  THR   143      72.570  34.150  63.960  1.00  0.00            
ATOM   1430  CB  THR   143      71.430  32.860  64.950  1.00  0.00            
ATOM   1431  HB  THR   143      70.400  32.840  64.530  1.00  0.00            
ATOM   1432  OG1 THR   143      71.280  32.430  66.300  1.00  0.00            
ATOM   1433  HG1 THR   143      72.060  32.600  66.820  1.00  0.00            
ATOM   1434  CG2 THR   143      72.290  31.880  64.130  1.00  0.00            
ATOM   1435 HG21 THR   143      71.970  30.840  64.380  1.00  0.00            
ATOM   1436 HG22 THR   143      73.370  32.000  64.360  1.00  0.00            
ATOM   1437 HG23 THR   143      72.090  32.090  63.060  1.00  0.00            
ATOM   1438  C   THR   143      71.020  35.260  64.460  1.00  0.00            
ATOM   1439  O   THR   143      70.660  35.380  63.290  1.00  0.00            
ATOM   1440  N   LEU   144      70.580  36.080  65.430  1.00  0.00            
ATOM   1441  HN  LEU   144      70.890  36.000  66.380  1.00  0.00            
ATOM   1442  CA  LEU   144      69.690  37.170  65.170  1.00  0.00            
ATOM   1443  HA  LEU   144      68.870  36.830  64.560  1.00  0.00            
ATOM   1444  CB  LEU   144      69.260  37.780  66.520  1.00  0.00            
ATOM   1445  HB1 LEU   144      70.160  38.180  67.030  1.00  0.00            
ATOM   1446  HB2 LEU   144      69.000  36.900  67.140  1.00  0.00            
ATOM   1447  CG  LEU   144      68.140  38.840  66.520  1.00  0.00            
ATOM   1448  HG  LEU   144      68.450  39.820  66.080  1.00  0.00            
ATOM   1449  CD1 LEU   144      66.990  38.340  65.640  1.00  0.00            
ATOM   1450 HD11 LEU   144      66.160  39.080  65.730  1.00  0.00            
ATOM   1451 HD12 LEU   144      66.590  37.400  66.060  1.00  0.00            
ATOM   1452 HD13 LEU   144      67.250  38.270  64.560  1.00  0.00            
ATOM   1453  CD2 LEU   144      67.680  39.130  67.960  1.00  0.00            
ATOM   1454 HD21 LEU   144      66.810  39.820  67.920  1.00  0.00            
ATOM   1455 HD22 LEU   144      68.530  39.600  68.510  1.00  0.00            
ATOM   1456 HD23 LEU   144      67.390  38.190  68.470  1.00  0.00            
ATOM   1457  C   LEU   144      70.410  38.210  64.390  1.00  0.00            
ATOM   1458  O   LEU   144      69.900  38.750  63.400  1.00  0.00            
ATOM   1459  N   VAL   145      71.660  38.530  64.760  1.00  0.00            
ATOM   1460  HN  VAL   145      72.040  38.100  65.570  1.00  0.00            
ATOM   1461  CA  VAL   145      72.390  39.610  64.180  1.00  0.00            
ATOM   1462  HA  VAL   145      71.740  40.480  64.180  1.00  0.00            
ATOM   1463  CB  VAL   145      73.550  39.930  65.080  1.00  0.00            
ATOM   1464  HB  VAL   145      74.000  39.010  65.510  1.00  0.00            
ATOM   1465  CG1 VAL   145      74.690  40.760  64.460  1.00  0.00            
ATOM   1466 HG11 VAL   145      75.490  40.950  65.210  1.00  0.00            
ATOM   1467 HG12 VAL   145      74.400  41.780  64.120  1.00  0.00            
ATOM   1468 HG13 VAL   145      75.080  40.160  63.610  1.00  0.00            
ATOM   1469  CG2 VAL   145      73.150  40.750  66.320  1.00  0.00            
ATOM   1470 HG21 VAL   145      72.970  41.800  66.000  1.00  0.00            
ATOM   1471 HG22 VAL   145      74.040  40.730  66.990  1.00  0.00            
ATOM   1472 HG23 VAL   145      72.420  40.270  67.010  1.00  0.00            
ATOM   1473  C   VAL   145      72.730  39.300  62.760  1.00  0.00            
ATOM   1474  O   VAL   145      72.550  40.140  61.880  1.00  0.00            
ATOM   1475  N   ILE   146      73.170  38.080  62.400  1.00  0.00            
ATOM   1476  HN  ILE   146      73.400  37.380  63.060  1.00  0.00            
ATOM   1477  CA  ILE   146      73.340  37.620  61.050  1.00  0.00            
ATOM   1478  HA  ILE   146      73.950  38.380  60.590  1.00  0.00            
ATOM   1479  CB  ILE   146      74.130  36.340  61.020  1.00  0.00            
ATOM   1480  HB  ILE   146      73.530  35.560  61.530  1.00  0.00            
ATOM   1481  CG2 ILE   146      74.340  35.880  59.570  1.00  0.00            
ATOM   1482 HG21 ILE   146      75.120  35.100  59.440  1.00  0.00            
ATOM   1483 HG22 ILE   146      74.690  36.780  59.020  1.00  0.00            
ATOM   1484 HG23 ILE   146      73.370  35.430  59.290  1.00  0.00            
ATOM   1485  CG1 ILE   146      75.500  36.410  61.730  1.00  0.00            
ATOM   1486 HG11 ILE   146      75.360  36.890  62.720  1.00  0.00            
ATOM   1487 HG12 ILE   146      76.070  37.130  61.110  1.00  0.00            
ATOM   1488  CD  ILE   146      76.290  35.110  61.840  1.00  0.00            
ATOM   1489  HD1 ILE   146      75.640  34.300  62.240  1.00  0.00            
ATOM   1490  HD2 ILE   146      77.150  35.130  62.540  1.00  0.00            
ATOM   1491  HD3 ILE   146      76.600  34.760  60.830  1.00  0.00            
ATOM   1492  C   ILE   146      72.100  37.660  60.230  1.00  0.00            
ATOM   1493  O   ILE   146      72.100  37.990  59.050  1.00  0.00            
ATOM   1494  N   ALA   147      70.940  37.340  60.830  1.00  0.00            
ATOM   1495  HN  ALA   147      70.980  37.040  61.780  1.00  0.00            
ATOM   1496  CA  ALA   147      69.670  37.370  60.180  1.00  0.00            
ATOM   1497  HA  ALA   147      69.850  36.840  59.250  1.00  0.00            
ATOM   1498  CB  ALA   147      68.780  36.460  61.040  1.00  0.00            
ATOM   1499  HB1 ALA   147      69.250  35.460  61.160  1.00  0.00            
ATOM   1500  HB2 ALA   147      67.750  36.310  60.640  1.00  0.00            
ATOM   1501  HB3 ALA   147      68.680  36.840  62.080  1.00  0.00            
ATOM   1502  C   ALA   147      69.180  38.740  59.850  1.00  0.00            
ATOM   1503  O   ALA   147      68.610  39.000  58.790  1.00  0.00            
ATOM   1504  N   ARG   148      69.320  39.690  60.780  1.00  0.00            
ATOM   1505  HN  ARG   148      69.770  39.440  61.630  1.00  0.00            
ATOM   1506  CA  ARG   148      68.850  41.040  60.650  1.00  0.00            
ATOM   1507  HA  ARG   148      67.870  40.860  60.230  1.00  0.00            
ATOM   1508  CB  ARG   148      68.700  41.700  62.030  1.00  0.00            
ATOM   1509  HB1 ARG   148      68.320  42.680  61.660  1.00  0.00            
ATOM   1510  HB2 ARG   148      69.680  41.810  62.540  1.00  0.00            
ATOM   1511  CG  ARG   148      67.650  41.120  62.960  1.00  0.00            
ATOM   1512  HG1 ARG   148      67.610  41.790  63.850  1.00  0.00            
ATOM   1513  HG2 ARG   148      68.070  40.230  63.490  1.00  0.00            
ATOM   1514  CD  ARG   148      66.240  40.840  62.420  1.00  0.00            
ATOM   1515  HD1 ARG   148      65.550  40.490  63.210  1.00  0.00            
ATOM   1516  HD2 ARG   148      66.300  40.140  61.560  1.00  0.00            
ATOM   1517  NE  ARG   148      65.720  42.180  62.020  1.00  0.00            
ATOM   1518  HE  ARG   148      66.040  43.050  62.390  1.00  0.00            
ATOM   1519  CZ  ARG   148      64.490  42.330  61.440  1.00  0.00            
ATOM   1520  NH1 ARG   148      63.730  41.230  61.170  1.00  0.00            
ATOM   1521 HH11 ARG   148      64.060  40.290  61.250  1.00  0.00            
ATOM   1522 HH12 ARG   148      62.850  41.390  60.730  1.00  0.00            
ATOM   1523  NH2 ARG   148      63.940  43.560  61.200  1.00  0.00            
ATOM   1524 HH21 ARG   148      64.450  44.430  61.140  1.00  0.00            
ATOM   1525 HH22 ARG   148      63.110  43.510  60.660  1.00  0.00            
ATOM   1526  C   ARG   148      69.560  41.790  59.580  1.00  0.00            
ATOM   1527  O   ARG   148      69.000  42.420  58.690  1.00  0.00            
ATOM   1528  N   LEU   149      70.890  41.570  59.590  1.00  0.00            
ATOM   1529  HN  LEU   149      71.260  41.110  60.400  1.00  0.00            
ATOM   1530  CA  LEU   149      71.880  42.020  58.660  1.00  0.00            
ATOM   1531  HA  LEU   149      71.740  43.090  58.560  1.00  0.00            
ATOM   1532  CB  LEU   149      73.310  41.790  59.190  1.00  0.00            
ATOM   1533  HB1 LEU   149      73.530  40.710  59.240  1.00  0.00            
ATOM   1534  HB2 LEU   149      73.240  42.250  60.200  1.00  0.00            
ATOM   1535  CG  LEU   149      74.400  42.540  58.390  1.00  0.00            
ATOM   1536  HG  LEU   149      74.040  43.550  58.090  1.00  0.00            
ATOM   1537  CD1 LEU   149      75.590  42.730  59.340  1.00  0.00            
ATOM   1538 HD11 LEU   149      75.360  43.370  60.220  1.00  0.00            
ATOM   1539 HD12 LEU   149      76.420  43.170  58.750  1.00  0.00            
ATOM   1540 HD13 LEU   149      75.940  41.790  59.810  1.00  0.00            
ATOM   1541  CD2 LEU   149      75.030  41.580  57.360  1.00  0.00            
ATOM   1542 HD21 LEU   149      75.730  42.160  56.720  1.00  0.00            
ATOM   1543 HD22 LEU   149      74.180  41.130  56.810  1.00  0.00            
ATOM   1544 HD23 LEU   149      75.580  40.730  57.810  1.00  0.00            
ATOM   1545  C   LEU   149      71.610  41.480  57.300  1.00  0.00            
ATOM   1546  O   LEU   149      71.520  42.230  56.330  1.00  0.00            
ATOM   1547  N   SER   150      71.380  40.160  57.150  1.00  0.00            
ATOM   1548  HN  SER   150      71.410  39.570  57.960  1.00  0.00            
ATOM   1549  CA  SER   150      71.210  39.470  55.910  1.00  0.00            
ATOM   1550  HA  SER   150      72.020  39.750  55.250  1.00  0.00            
ATOM   1551  CB  SER   150      71.370  37.960  56.130  1.00  0.00            
ATOM   1552  HB1 SER   150      71.260  37.530  55.110  1.00  0.00            
ATOM   1553  HB2 SER   150      70.680  37.460  56.850  1.00  0.00            
ATOM   1554  OG  SER   150      72.700  37.620  56.500  1.00  0.00            
ATOM   1555  HG1 SER   150      72.820  37.760  57.440  1.00  0.00            
ATOM   1556  C   SER   150      69.900  39.810  55.300  1.00  0.00            
ATOM   1557  O   SER   150      69.860  40.060  54.090  1.00  0.00            
ATOM   1558  N   GLN   151      68.780  39.980  56.030  1.00  0.00            
ATOM   1559  HN  GLN   151      68.960  39.790  57.000  1.00  0.00            
ATOM   1560  CA  GLN   151      67.560  40.610  55.620  1.00  0.00            
ATOM   1561  HA  GLN   151      67.190  40.090  54.760  1.00  0.00            
ATOM   1562  CB  GLN   151      66.560  40.610  56.790  1.00  0.00            
ATOM   1563  HB1 GLN   151      65.810  41.390  56.540  1.00  0.00            
ATOM   1564  HB2 GLN   151      67.010  40.910  57.760  1.00  0.00            
ATOM   1565  CG  GLN   151      65.850  39.270  57.000  1.00  0.00            
ATOM   1566  HG1 GLN   151      66.590  38.520  57.360  1.00  0.00            
ATOM   1567  HG2 GLN   151      65.390  38.920  56.050  1.00  0.00            
ATOM   1568  CD  GLN   151      64.840  39.420  58.130  1.00  0.00            
ATOM   1569  OE1 GLN   151      65.050  39.100  59.300  1.00  0.00            
ATOM   1570  NE2 GLN   151      63.720  40.120  57.800  1.00  0.00            
ATOM   1571 HE21 GLN   151      63.190  40.380  58.610  1.00  0.00            
ATOM   1572 HE22 GLN   151      63.740  40.610  56.920  1.00  0.00            
ATOM   1573  C   GLN   151      67.660  42.030  55.180  1.00  0.00            
ATOM   1574  O   GLN   151      67.110  42.430  54.150  1.00  0.00            
ATOM   1575  N   GLY   152      68.430  42.880  55.870  1.00  0.00            
ATOM   1576  HN  GLY   152      68.850  42.610  56.730  1.00  0.00            
ATOM   1577  CA  GLY   152      68.830  44.170  55.400  1.00  0.00            
ATOM   1578  HA1 GLY   152      69.510  44.450  56.190  1.00  0.00            
ATOM   1579  HA2 GLY   152      67.960  44.810  55.440  1.00  0.00            
ATOM   1580  C   GLY   152      69.460  44.310  54.050  1.00  0.00            
ATOM   1581  O   GLY   152      69.160  45.280  53.360  1.00  0.00            
ATOM   1582  N   VAL   153      70.390  43.420  53.680  1.00  0.00            
ATOM   1583  HN  VAL   153      70.800  42.700  54.220  1.00  0.00            
ATOM   1584  CA  VAL   153      70.800  43.330  52.310  1.00  0.00            
ATOM   1585  HA  VAL   153      71.280  44.280  52.100  1.00  0.00            
ATOM   1586  CB  VAL   153      71.900  42.360  51.990  1.00  0.00            
ATOM   1587  HB  VAL   153      71.650  41.290  52.170  1.00  0.00            
ATOM   1588  CG1 VAL   153      72.480  42.390  50.570  1.00  0.00            
ATOM   1589 HG11 VAL   153      72.840  43.410  50.330  1.00  0.00            
ATOM   1590 HG12 VAL   153      71.670  42.240  49.810  1.00  0.00            
ATOM   1591 HG13 VAL   153      73.350  41.730  50.350  1.00  0.00            
ATOM   1592  CG2 VAL   153      73.020  42.650  53.000  1.00  0.00            
ATOM   1593 HG21 VAL   153      73.420  43.650  52.730  1.00  0.00            
ATOM   1594 HG22 VAL   153      73.860  41.930  52.860  1.00  0.00            
ATOM   1595 HG23 VAL   153      72.670  42.710  54.050  1.00  0.00            
ATOM   1596  C   VAL   153      69.700  42.940  51.390  1.00  0.00            
ATOM   1597  O   VAL   153      69.600  43.460  50.280  1.00  0.00            
ATOM   1598  N   GLY   154      68.740  42.050  51.710  1.00  0.00            
ATOM   1599  HN  GLY   154      68.660  41.770  52.670  1.00  0.00            
ATOM   1600  CA  GLY   154      67.750  41.750  50.720  1.00  0.00            
ATOM   1601  HA1 GLY   154      67.120  40.920  51.020  1.00  0.00            
ATOM   1602  HA2 GLY   154      68.210  41.550  49.760  1.00  0.00            
ATOM   1603  C   GLY   154      66.790  42.860  50.490  1.00  0.00            
ATOM   1604  O   GLY   154      66.410  43.160  49.360  1.00  0.00            
ATOM   1605  N   SER   155      66.430  43.530  51.600  1.00  0.00            
ATOM   1606  HN  SER   155      66.840  43.340  52.480  1.00  0.00            
ATOM   1607  CA  SER   155      65.630  44.720  51.550  1.00  0.00            
ATOM   1608  HA  SER   155      64.690  44.530  51.050  1.00  0.00            
ATOM   1609  CB  SER   155      65.270  45.000  53.020  1.00  0.00            
ATOM   1610  HB1 SER   155      66.150  44.940  53.700  1.00  0.00            
ATOM   1611  HB2 SER   155      64.650  44.140  53.330  1.00  0.00            
ATOM   1612  OG  SER   155      64.520  46.180  53.240  1.00  0.00            
ATOM   1613  HG1 SER   155      64.580  46.430  54.160  1.00  0.00            
ATOM   1614  C   SER   155      66.210  45.840  50.770  1.00  0.00            
ATOM   1615  O   SER   155      65.540  46.520  50.000  1.00  0.00            
ATOM   1616  N   ALA   156      67.530  46.070  50.950  1.00  0.00            
ATOM   1617  HN  ALA   156      68.000  45.450  51.570  1.00  0.00            
ATOM   1618  CA  ALA   156      68.270  47.080  50.260  1.00  0.00            
ATOM   1619  HA  ALA   156      67.830  48.030  50.520  1.00  0.00            
ATOM   1620  CB  ALA   156      69.710  47.150  50.780  1.00  0.00            
ATOM   1621  HB1 ALA   156      70.280  46.310  50.340  1.00  0.00            
ATOM   1622  HB2 ALA   156      69.660  47.000  51.880  1.00  0.00            
ATOM   1623  HB3 ALA   156      70.120  48.130  50.450  1.00  0.00            
ATOM   1624  C   ALA   156      68.180  47.050  48.770  1.00  0.00            
ATOM   1625  O   ALA   156      67.760  48.020  48.130  1.00  0.00            
ATOM   1626  N   ILE   157      68.570  45.910  48.170  1.00  0.00            
ATOM   1627  HN  ILE   157      68.900  45.120  48.670  1.00  0.00            
ATOM   1628  CA  ILE   157      68.600  45.860  46.740  1.00  0.00            
ATOM   1629  HA  ILE   157      69.210  46.640  46.310  1.00  0.00            
ATOM   1630  CB  ILE   157      69.410  44.670  46.340  1.00  0.00            
ATOM   1631  HB  ILE   157      69.460  44.620  45.230  1.00  0.00            
ATOM   1632  CG2 ILE   157      70.850  44.960  46.800  1.00  0.00            
ATOM   1633 HG21 ILE   157      70.910  44.700  47.880  1.00  0.00            
ATOM   1634 HG22 ILE   157      71.370  45.880  46.440  1.00  0.00            
ATOM   1635 HG23 ILE   157      71.460  44.130  46.380  1.00  0.00            
ATOM   1636  CG1 ILE   157      68.930  43.280  46.780  1.00  0.00            
ATOM   1637 HG11 ILE   157      67.910  43.160  46.360  1.00  0.00            
ATOM   1638 HG12 ILE   157      68.790  43.170  47.870  1.00  0.00            
ATOM   1639  CD  ILE   157      69.660  42.010  46.330  1.00  0.00            
ATOM   1640  HD1 ILE   157      70.720  42.030  46.660  1.00  0.00            
ATOM   1641  HD2 ILE   157      69.740  42.030  45.220  1.00  0.00            
ATOM   1642  HD3 ILE   157      69.180  41.040  46.600  1.00  0.00            
ATOM   1643  C   ILE   157      67.290  45.840  46.040  1.00  0.00            
ATOM   1644  O   ILE   157      67.160  46.370  44.940  1.00  0.00            
ATOM   1645  N   ALA   158      66.270  45.260  46.710  1.00  0.00            
ATOM   1646  HN  ALA   158      66.380  44.780  47.570  1.00  0.00            
ATOM   1647  CA  ALA   158      64.950  45.250  46.140  1.00  0.00            
ATOM   1648  HA  ALA   158      64.930  45.190  45.070  1.00  0.00            
ATOM   1649  CB  ALA   158      64.260  43.970  46.640  1.00  0.00            
ATOM   1650  HB1 ALA   158      64.210  43.870  47.750  1.00  0.00            
ATOM   1651  HB2 ALA   158      64.740  43.030  46.300  1.00  0.00            
ATOM   1652  HB3 ALA   158      63.190  43.920  46.350  1.00  0.00            
ATOM   1653  C   ALA   158      64.140  46.460  46.450  1.00  0.00            
ATOM   1654  O   ALA   158      63.130  46.670  45.780  1.00  0.00            
ATOM   1655  N   SER   159      64.400  47.340  47.430  1.00  0.00            
ATOM   1656  HN  SER   159      65.230  47.280  47.980  1.00  0.00            
ATOM   1657  CA  SER   159      63.730  48.580  47.680  1.00  0.00            
ATOM   1658  HA  SER   159      62.700  48.280  47.680  1.00  0.00            
ATOM   1659  CB  SER   159      64.190  49.280  48.980  1.00  0.00            
ATOM   1660  HB1 SER   159      63.830  50.330  48.930  1.00  0.00            
ATOM   1661  HB2 SER   159      65.300  49.250  49.020  1.00  0.00            
ATOM   1662  OG  SER   159      63.730  48.550  50.110  1.00  0.00            
ATOM   1663  HG1 SER   159      64.020  47.640  50.130  1.00  0.00            
ATOM   1664  C   SER   159      63.630  49.500  46.510  1.00  0.00            
ATOM   1665  O   SER   159      62.500  49.750  46.080  1.00  0.00            
ATOM   1666  N   PRO   160      64.720  49.980  45.990  1.00  0.00            
ATOM   1667  CD  PRO   160      66.100  49.760  46.390  1.00  0.00            
ATOM   1668  HD1 PRO   160      66.360  48.680  46.390  1.00  0.00            
ATOM   1669  HD2 PRO   160      66.190  50.310  47.350  1.00  0.00            
ATOM   1670  CA  PRO   160      64.730  50.980  44.970  1.00  0.00            
ATOM   1671  HA  PRO   160      63.960  51.700  45.210  1.00  0.00            
ATOM   1672  CB  PRO   160      66.120  51.610  45.060  1.00  0.00            
ATOM   1673  HB1 PRO   160      66.160  52.390  45.840  1.00  0.00            
ATOM   1674  HB2 PRO   160      66.350  52.130  44.110  1.00  0.00            
ATOM   1675  CG  PRO   160      67.070  50.450  45.410  1.00  0.00            
ATOM   1676  HG1 PRO   160      67.320  49.760  44.570  1.00  0.00            
ATOM   1677  HG2 PRO   160      68.050  50.740  45.840  1.00  0.00            
ATOM   1678  C   PRO   160      64.420  50.390  43.640  1.00  0.00            
ATOM   1679  O   PRO   160      63.790  51.060  42.830  1.00  0.00            
ATOM   1680  N   THR   161      64.760  49.100  43.420  1.00  0.00            
ATOM   1681  HN  THR   161      65.340  48.610  44.060  1.00  0.00            
ATOM   1682  CA  THR   161      64.300  48.240  42.370  1.00  0.00            
ATOM   1683  HA  THR   161      64.610  48.700  41.440  1.00  0.00            
ATOM   1684  CB  THR   161      64.900  46.880  42.550  1.00  0.00            
ATOM   1685  HB  THR   161      64.650  46.390  43.520  1.00  0.00            
ATOM   1686  OG1 THR   161      66.310  46.990  42.420  1.00  0.00            
ATOM   1687  HG1 THR   161      66.590  46.890  43.330  1.00  0.00            
ATOM   1688  CG2 THR   161      64.540  45.990  41.350  1.00  0.00            
ATOM   1689 HG21 THR   161      64.790  46.490  40.390  1.00  0.00            
ATOM   1690 HG22 THR   161      63.450  45.770  41.280  1.00  0.00            
ATOM   1691 HG23 THR   161      65.050  45.010  41.340  1.00  0.00            
ATOM   1692  C   THR   161      62.830  48.080  42.220  1.00  0.00            
ATOM   1693  O   THR   161      62.290  48.080  41.110  1.00  0.00            
ATOM   1694  N   GLY   162      62.130  48.100  43.370  1.00  0.00            
ATOM   1695  HN  GLY   162      62.550  48.110  44.270  1.00  0.00            
ATOM   1696  CA  GLY   162      60.710  48.010  43.310  1.00  0.00            
ATOM   1697  HA1 GLY   162      60.440  47.910  44.350  1.00  0.00            
ATOM   1698  HA2 GLY   162      60.330  47.180  42.730  1.00  0.00            
ATOM   1699  C   GLY   162      60.000  49.240  42.840  1.00  0.00            
ATOM   1700  O   GLY   162      59.090  49.230  42.020  1.00  0.00            
ATOM   1701  N   LEU   163      60.510  50.380  43.340  1.00  0.00            
ATOM   1702  HN  LEU   163      61.380  50.290  43.820  1.00  0.00            
ATOM   1703  CA  LEU   163      60.140  51.710  42.990  1.00  0.00            
ATOM   1704  HA  LEU   163      59.090  51.910  43.130  1.00  0.00            
ATOM   1705  CB  LEU   163      60.810  52.630  44.030  1.00  0.00            
ATOM   1706  HB1 LEU   163      61.920  52.590  44.040  1.00  0.00            
ATOM   1707  HB2 LEU   163      60.400  52.360  45.020  1.00  0.00            
ATOM   1708  CG  LEU   163      60.570  54.130  43.740  1.00  0.00            
ATOM   1709  HG  LEU   163      60.930  54.410  42.730  1.00  0.00            
ATOM   1710  CD1 LEU   163      59.120  54.610  43.870  1.00  0.00            
ATOM   1711 HD11 LEU   163      58.360  54.250  43.140  1.00  0.00            
ATOM   1712 HD12 LEU   163      59.100  55.720  43.820  1.00  0.00            
ATOM   1713 HD13 LEU   163      58.660  54.430  44.870  1.00  0.00            
ATOM   1714  CD2 LEU   163      61.400  54.990  44.710  1.00  0.00            
ATOM   1715 HD21 LEU   163      60.980  54.930  45.750  1.00  0.00            
ATOM   1716 HD22 LEU   163      61.320  56.060  44.420  1.00  0.00            
ATOM   1717 HD23 LEU   163      62.430  54.580  44.770  1.00  0.00            
ATOM   1718  C   LEU   163      60.410  52.040  41.560  1.00  0.00            
ATOM   1719  O   LEU   163      59.510  52.580  40.920  1.00  0.00            
ATOM   1720  N   ALA   164      61.600  51.650  41.070  1.00  0.00            
ATOM   1721  HN  ALA   164      62.220  51.390  41.800  1.00  0.00            
ATOM   1722  CA  ALA   164      62.020  51.670  39.700  1.00  0.00            
ATOM   1723  HA  ALA   164      61.980  52.710  39.400  1.00  0.00            
ATOM   1724  CB  ALA   164      63.510  51.270  39.720  1.00  0.00            
ATOM   1725  HB1 ALA   164      64.020  51.990  40.400  1.00  0.00            
ATOM   1726  HB2 ALA   164      63.960  51.270  38.710  1.00  0.00            
ATOM   1727  HB3 ALA   164      63.670  50.230  40.080  1.00  0.00            
ATOM   1728  C   ALA   164      61.240  50.860  38.720  1.00  0.00            
ATOM   1729  O   ALA   164      60.990  51.180  37.560  1.00  0.00            
ATOM   1730  N   LEU   165      60.830  49.650  39.120  1.00  0.00            
ATOM   1731  HN  LEU   165      61.120  49.370  40.040  1.00  0.00            
ATOM   1732  CA  LEU   165      59.940  48.770  38.420  1.00  0.00            
ATOM   1733  HA  LEU   165      60.220  48.650  37.380  1.00  0.00            
ATOM   1734  CB  LEU   165      59.820  47.320  38.910  1.00  0.00            
ATOM   1735  HB1 LEU   165      58.930  46.850  38.430  1.00  0.00            
ATOM   1736  HB2 LEU   165      59.690  47.210  40.010  1.00  0.00            
ATOM   1737  CG  LEU   165      60.990  46.410  38.510  1.00  0.00            
ATOM   1738  HG  LEU   165      61.920  46.850  38.940  1.00  0.00            
ATOM   1739  CD1 LEU   165      60.670  45.040  39.110  1.00  0.00            
ATOM   1740 HD11 LEU   165      59.670  44.790  38.680  1.00  0.00            
ATOM   1741 HD12 LEU   165      60.490  45.040  40.210  1.00  0.00            
ATOM   1742 HD13 LEU   165      61.470  44.350  38.780  1.00  0.00            
ATOM   1743  CD2 LEU   165      61.160  46.200  36.990  1.00  0.00            
ATOM   1744 HD21 LEU   165      61.890  45.380  36.790  1.00  0.00            
ATOM   1745 HD22 LEU   165      61.600  47.130  36.590  1.00  0.00            
ATOM   1746 HD23 LEU   165      60.210  45.930  36.480  1.00  0.00            
ATOM   1747  C   LEU   165      58.550  49.290  38.330  1.00  0.00            
ATOM   1748  O   LEU   165      57.950  49.080  37.270  1.00  0.00            
ATOM   1749  N   VAL   166      57.980  50.030  39.290  1.00  0.00            
ATOM   1750  HN  VAL   166      58.450  49.980  40.170  1.00  0.00            
ATOM   1751  CA  VAL   166      56.790  50.800  39.080  1.00  0.00            
ATOM   1752  HA  VAL   166      55.980  50.150  38.790  1.00  0.00            
ATOM   1753  CB  VAL   166      56.330  51.570  40.280  1.00  0.00            
ATOM   1754  HB  VAL   166      57.200  52.150  40.680  1.00  0.00            
ATOM   1755  CG1 VAL   166      55.180  52.500  39.880  1.00  0.00            
ATOM   1756 HG11 VAL   166      54.820  53.050  40.790  1.00  0.00            
ATOM   1757 HG12 VAL   166      54.270  51.980  39.520  1.00  0.00            
ATOM   1758 HG13 VAL   166      55.500  53.350  39.230  1.00  0.00            
ATOM   1759  CG2 VAL   166      55.810  50.680  41.420  1.00  0.00            
ATOM   1760 HG21 VAL   166      56.570  49.870  41.510  1.00  0.00            
ATOM   1761 HG22 VAL   166      54.790  50.240  41.340  1.00  0.00            
ATOM   1762 HG23 VAL   166      55.970  51.350  42.290  1.00  0.00            
ATOM   1763  C   VAL   166      56.910  51.770  37.950  1.00  0.00            
ATOM   1764  O   VAL   166      56.010  51.770  37.120  1.00  0.00            
ATOM   1765  N   ALA   167      58.030  52.500  37.860  1.00  0.00            
ATOM   1766  HN  ALA   167      58.820  52.350  38.460  1.00  0.00            
ATOM   1767  CA  ALA   167      58.100  53.480  36.820  1.00  0.00            
ATOM   1768  HA  ALA   167      57.250  54.140  36.860  1.00  0.00            
ATOM   1769  CB  ALA   167      59.400  54.260  37.120  1.00  0.00            
ATOM   1770  HB1 ALA   167      60.240  53.570  37.320  1.00  0.00            
ATOM   1771  HB2 ALA   167      59.200  54.910  37.990  1.00  0.00            
ATOM   1772  HB3 ALA   167      59.650  54.910  36.250  1.00  0.00            
ATOM   1773  C   ALA   167      58.310  52.830  35.490  1.00  0.00            
ATOM   1774  O   ALA   167      57.880  53.360  34.470  1.00  0.00            
ATOM   1775  N   THR   168      59.090  51.740  35.360  1.00  0.00            
ATOM   1776  HN  THR   168      59.460  51.510  36.260  1.00  0.00            
ATOM   1777  CA  THR   168      59.300  50.930  34.200  1.00  0.00            
ATOM   1778  HA  THR   168      59.670  51.540  33.380  1.00  0.00            
ATOM   1779  CB  THR   168      60.340  49.860  34.310  1.00  0.00            
ATOM   1780  HB  THR   168      59.960  49.090  35.020  1.00  0.00            
ATOM   1781  OG1 THR   168      61.540  50.440  34.810  1.00  0.00            
ATOM   1782  HG1 THR   168      61.420  50.740  35.710  1.00  0.00            
ATOM   1783  CG2 THR   168      60.750  49.290  32.940  1.00  0.00            
ATOM   1784 HG21 THR   168      61.780  48.870  33.000  1.00  0.00            
ATOM   1785 HG22 THR   168      60.750  50.110  32.180  1.00  0.00            
ATOM   1786 HG23 THR   168      59.980  48.600  32.570  1.00  0.00            
ATOM   1787  C   THR   168      58.040  50.330  33.670  1.00  0.00            
ATOM   1788  O   THR   168      57.760  50.420  32.480  1.00  0.00            
ATOM   1789  N   THR   169      57.250  49.660  34.530  1.00  0.00            
ATOM   1790  HN  THR   169      57.560  49.480  35.460  1.00  0.00            
ATOM   1791  CA  THR   169      56.130  48.820  34.230  1.00  0.00            
ATOM   1792  HA  THR   169      56.540  48.170  33.470  1.00  0.00            
ATOM   1793  CB  THR   169      55.780  47.860  35.320  1.00  0.00            
ATOM   1794  HB  THR   169      55.390  48.480  36.160  1.00  0.00            
ATOM   1795  OG1 THR   169      56.890  47.020  35.560  1.00  0.00            
ATOM   1796  HG1 THR   169      57.480  47.560  36.090  1.00  0.00            
ATOM   1797  CG2 THR   169      54.580  46.910  35.080  1.00  0.00            
ATOM   1798 HG21 THR   169      54.720  46.360  34.130  1.00  0.00            
ATOM   1799 HG22 THR   169      53.640  47.490  35.060  1.00  0.00            
ATOM   1800 HG23 THR   169      54.500  46.180  35.910  1.00  0.00            
ATOM   1801  C   THR   169      54.920  49.590  33.840  1.00  0.00            
ATOM   1802  O   THR   169      54.050  49.100  33.120  1.00  0.00            
ATOM   1803  N   PHE   170      54.710  50.760  34.470  1.00  0.00            
ATOM   1804  HN  PHE   170      55.490  51.130  34.970  1.00  0.00            
ATOM   1805  CA  PHE   170      53.510  51.530  34.320  1.00  0.00            
ATOM   1806  HA  PHE   170      52.830  51.100  33.600  1.00  0.00            
ATOM   1807  CB  PHE   170      52.620  51.610  35.570  1.00  0.00            
ATOM   1808  HB1 PHE   170      51.700  52.190  35.340  1.00  0.00            
ATOM   1809  HB2 PHE   170      53.060  52.250  36.370  1.00  0.00            
ATOM   1810  CG  PHE   170      52.090  50.280  35.980  1.00  0.00            
ATOM   1811  CD1 PHE   170      50.820  49.840  35.690  1.00  0.00            
ATOM   1812  HD1 PHE   170      50.210  50.550  35.140  1.00  0.00            
ATOM   1813  CE1 PHE   170      50.330  48.680  36.240  1.00  0.00            
ATOM   1814  HE1 PHE   170      49.410  48.230  35.900  1.00  0.00            
ATOM   1815  CZ  PHE   170      51.140  47.830  36.960  1.00  0.00            
ATOM   1816  HZ  PHE   170      50.770  46.890  37.340  1.00  0.00            
ATOM   1817  CD2 PHE   170      52.860  49.480  36.790  1.00  0.00            
ATOM   1818  HD2 PHE   170      53.800  49.780  37.240  1.00  0.00            
ATOM   1819  CE2 PHE   170      52.420  48.250  37.230  1.00  0.00            
ATOM   1820  HE2 PHE   170      53.050  47.590  37.810  1.00  0.00            
ATOM   1821  C   PHE   170      53.820  52.890  33.790  1.00  0.00            
ATOM   1822  O   PHE   170      54.640  53.660  34.300  1.00  0.00            
ATOM   1823  N   ARG   171      53.310  53.280  32.610  1.00  0.00            
ATOM   1824  HN  ARG   171      52.580  52.720  32.230  1.00  0.00            
ATOM   1825  CA  ARG   171      53.550  54.500  31.890  1.00  0.00            
ATOM   1826  HA  ARG   171      54.600  54.730  31.830  1.00  0.00            
ATOM   1827  CB  ARG   171      53.010  54.310  30.460  1.00  0.00            
ATOM   1828  HB1 ARG   171      53.060  55.260  29.900  1.00  0.00            
ATOM   1829  HB2 ARG   171      51.960  53.990  30.580  1.00  0.00            
ATOM   1830  CG  ARG   171      53.880  53.270  29.740  1.00  0.00            
ATOM   1831  HG1 ARG   171      53.450  52.300  30.070  1.00  0.00            
ATOM   1832  HG2 ARG   171      54.960  53.320  29.950  1.00  0.00            
ATOM   1833  CD  ARG   171      53.740  53.200  28.220  1.00  0.00            
ATOM   1834  HD1 ARG   171      54.210  54.080  27.730  1.00  0.00            
ATOM   1835  HD2 ARG   171      52.670  53.040  27.990  1.00  0.00            
ATOM   1836  NE  ARG   171      54.490  52.030  27.690  1.00  0.00            
ATOM   1837  HE  ARG   171      54.350  51.160  28.160  1.00  0.00            
ATOM   1838  CZ  ARG   171      55.690  52.020  27.030  1.00  0.00            
ATOM   1839  NH1 ARG   171      56.240  53.200  26.610  1.00  0.00            
ATOM   1840 HH11 ARG   171      55.900  54.100  26.870  1.00  0.00            
ATOM   1841 HH12 ARG   171      56.950  53.090  25.910  1.00  0.00            
ATOM   1842  NH2 ARG   171      56.380  50.880  26.740  1.00  0.00            
ATOM   1843 HH21 ARG   171      56.050  50.010  27.110  1.00  0.00            
ATOM   1844 HH22 ARG   171      57.160  50.860  26.120  1.00  0.00            
ATOM   1845  C   ARG   171      52.900  55.670  32.550  1.00  0.00            
ATOM   1846  O   ARG   171      51.830  55.590  33.160  1.00  0.00            
ATOM   1847  N   LYS   172      53.580  56.820  32.410  1.00  0.00            
ATOM   1848  HN  LYS   172      54.480  56.740  31.990  1.00  0.00            
ATOM   1849  CA  LYS   172      53.200  58.080  32.980  1.00  0.00            
ATOM   1850  HA  LYS   172      53.120  57.870  34.040  1.00  0.00            
ATOM   1851  CB  LYS   172      54.250  59.200  32.970  1.00  0.00            
ATOM   1852  HB1 LYS   172      55.070  58.840  33.630  1.00  0.00            
ATOM   1853  HB2 LYS   172      53.730  60.050  33.460  1.00  0.00            
ATOM   1854  CG  LYS   172      54.820  59.650  31.620  1.00  0.00            
ATOM   1855  HG1 LYS   172      55.360  58.860  31.060  1.00  0.00            
ATOM   1856  HG2 LYS   172      55.670  60.310  31.870  1.00  0.00            
ATOM   1857  CD  LYS   172      53.840  60.450  30.760  1.00  0.00            
ATOM   1858  HD1 LYS   172      53.330  61.120  31.490  1.00  0.00            
ATOM   1859  HD2 LYS   172      53.150  59.760  30.250  1.00  0.00            
ATOM   1860  CE  LYS   172      54.580  61.240  29.680  1.00  0.00            
ATOM   1861  HE1 LYS   172      54.780  60.630  28.780  1.00  0.00            
ATOM   1862  HE2 LYS   172      55.540  61.550  30.160  1.00  0.00            
ATOM   1863  NZ  LYS   172      53.870  62.500  29.370  1.00  0.00            
ATOM   1864  HZ1 LYS   172      54.260  63.040  28.580  1.00  0.00            
ATOM   1865  HZ2 LYS   172      53.860  63.080  30.240  1.00  0.00            
ATOM   1866  HZ3 LYS   172      52.850  62.390  29.170  1.00  0.00            
ATOM   1867  C   LYS   172      51.820  58.430  32.540  1.00  0.00            
ATOM   1868  O   LYS   172      51.430  58.340  31.380  1.00  0.00            
ATOM   1869  N   GLY   173      50.970  58.800  33.500  1.00  0.00            
ATOM   1870  HN  GLY   173      51.350  58.740  34.420  1.00  0.00            
ATOM   1871  CA  GLY   173      49.590  59.160  33.380  1.00  0.00            
ATOM   1872  HA1 GLY   173      49.240  59.360  32.380  1.00  0.00            
ATOM   1873  HA2 GLY   173      49.530  60.030  34.020  1.00  0.00            
ATOM   1874  C   GLY   173      48.810  58.140  34.150  1.00  0.00            
ATOM   1875  O   GLY   173      49.480  57.620  35.040  1.00  0.00            
ATOM   1876  N   PRO   174      47.530  57.930  34.030  1.00  0.00            
ATOM   1877  CD  PRO   174      46.690  58.900  33.350  1.00  0.00            
ATOM   1878  HD1 PRO   174      47.020  59.130  32.310  1.00  0.00            
ATOM   1879  HD2 PRO   174      46.620  59.880  33.870  1.00  0.00            
ATOM   1880  CA  PRO   174      46.660  57.130  34.850  1.00  0.00            
ATOM   1881  HA  PRO   174      46.700  57.760  35.730  1.00  0.00            
ATOM   1882  CB  PRO   174      45.280  57.060  34.200  1.00  0.00            
ATOM   1883  HB1 PRO   174      44.490  57.330  34.930  1.00  0.00            
ATOM   1884  HB2 PRO   174      45.030  56.100  33.710  1.00  0.00            
ATOM   1885  CG  PRO   174      45.370  58.150  33.120  1.00  0.00            
ATOM   1886  HG1 PRO   174      45.330  57.710  32.100  1.00  0.00            
ATOM   1887  HG2 PRO   174      44.550  58.880  33.290  1.00  0.00            
ATOM   1888  C   PRO   174      47.220  55.810  35.230  1.00  0.00            
ATOM   1889  O   PRO   174      47.130  55.470  36.410  1.00  0.00            
ATOM   1890  N   ALA   175      47.890  55.080  34.330  1.00  0.00            
ATOM   1891  HN  ALA   175      48.140  55.470  33.440  1.00  0.00            
ATOM   1892  CA  ALA   175      48.410  53.780  34.630  1.00  0.00            
ATOM   1893  HA  ALA   175      47.650  53.180  35.090  1.00  0.00            
ATOM   1894  CB  ALA   175      48.890  52.940  33.430  1.00  0.00            
ATOM   1895  HB1 ALA   175      48.010  52.790  32.770  1.00  0.00            
ATOM   1896  HB2 ALA   175      49.090  51.870  33.660  1.00  0.00            
ATOM   1897  HB3 ALA   175      49.800  53.420  33.000  1.00  0.00            
ATOM   1898  C   ALA   175      49.500  53.870  35.640  1.00  0.00            
ATOM   1899  O   ALA   175      49.560  53.090  36.590  1.00  0.00            
ATOM   1900  N   ARG   176      50.440  54.840  35.660  1.00  0.00            
ATOM   1901  HN  ARG   176      50.640  55.460  34.910  1.00  0.00            
ATOM   1902  CA  ARG   176      51.330  54.900  36.780  1.00  0.00            
ATOM   1903  HA  ARG   176      51.650  53.900  37.040  1.00  0.00            
ATOM   1904  CB  ARG   176      52.550  55.740  36.350  1.00  0.00            
ATOM   1905  HB1 ARG   176      52.180  56.760  36.120  1.00  0.00            
ATOM   1906  HB2 ARG   176      52.920  55.360  35.380  1.00  0.00            
ATOM   1907  CG  ARG   176      53.680  55.820  37.370  1.00  0.00            
ATOM   1908  HG1 ARG   176      54.060  54.780  37.480  1.00  0.00            
ATOM   1909  HG2 ARG   176      53.400  56.230  38.360  1.00  0.00            
ATOM   1910  CD  ARG   176      54.940  56.620  37.060  1.00  0.00            
ATOM   1911  HD1 ARG   176      55.630  56.720  37.930  1.00  0.00            
ATOM   1912  HD2 ARG   176      54.640  57.680  36.870  1.00  0.00            
ATOM   1913  NE  ARG   176      55.580  56.050  35.840  1.00  0.00            
ATOM   1914  HE  ARG   176      55.280  55.150  35.520  1.00  0.00            
ATOM   1915  CZ  ARG   176      56.470  56.660  35.010  1.00  0.00            
ATOM   1916  NH1 ARG   176      56.890  57.930  35.290  1.00  0.00            
ATOM   1917 HH11 ARG   176      57.500  58.430  34.680  1.00  0.00            
ATOM   1918 HH12 ARG   176      56.480  58.470  36.030  1.00  0.00            
ATOM   1919  NH2 ARG   176      56.890  56.090  33.850  1.00  0.00            
ATOM   1920 HH21 ARG   176      56.650  55.150  33.610  1.00  0.00            
ATOM   1921 HH22 ARG   176      57.470  56.580  33.190  1.00  0.00            
ATOM   1922  C   ARG   176      50.750  55.440  38.030  1.00  0.00            
ATOM   1923  O   ARG   176      51.220  55.130  39.120  1.00  0.00            
ATOM   1924  N   ASN   177      49.680  56.260  37.930  1.00  0.00            
ATOM   1925  HN  ASN   177      49.480  56.680  37.050  1.00  0.00            
ATOM   1926  CA  ASN   177      49.140  56.830  39.130  1.00  0.00            
ATOM   1927  HA  ASN   177      49.900  57.320  39.710  1.00  0.00            
ATOM   1928  CB  ASN   177      48.070  57.890  38.830  1.00  0.00            
ATOM   1929  HB1 ASN   177      47.570  58.320  39.730  1.00  0.00            
ATOM   1930  HB2 ASN   177      47.290  57.460  38.160  1.00  0.00            
ATOM   1931  CG  ASN   177      48.750  59.000  38.040  1.00  0.00            
ATOM   1932  OD1 ASN   177      49.980  59.080  38.010  1.00  0.00            
ATOM   1933  ND2 ASN   177      47.950  59.830  37.310  1.00  0.00            
ATOM   1934 HD21 ASN   177      48.430  60.640  36.970  1.00  0.00            
ATOM   1935 HD22 ASN   177      46.990  59.650  37.120  1.00  0.00            
ATOM   1936  C   ASN   177      48.520  55.790  40.000  1.00  0.00            
ATOM   1937  O   ASN   177      48.630  55.600  41.210  1.00  0.00            
ATOM   1938  N   ALA   178      47.780  54.940  39.280  1.00  0.00            
ATOM   1939  HN  ALA   178      47.820  54.970  38.290  1.00  0.00            
ATOM   1940  CA  ALA   178      47.220  53.740  39.830  1.00  0.00            
ATOM   1941  HA  ALA   178      46.630  54.100  40.660  1.00  0.00            
ATOM   1942  CB  ALA   178      46.220  53.100  38.850  1.00  0.00            
ATOM   1943  HB1 ALA   178      46.800  52.740  37.970  1.00  0.00            
ATOM   1944  HB2 ALA   178      45.430  53.850  38.630  1.00  0.00            
ATOM   1945  HB3 ALA   178      45.710  52.220  39.270  1.00  0.00            
ATOM   1946  C   ALA   178      48.190  52.740  40.350  1.00  0.00            
ATOM   1947  O   ALA   178      47.930  52.250  41.450  1.00  0.00            
ATOM   1948  N   ALA   179      49.330  52.460  39.680  1.00  0.00            
ATOM   1949  HN  ALA   179      49.500  52.860  38.790  1.00  0.00            
ATOM   1950  CA  ALA   179      50.310  51.610  40.280  1.00  0.00            
ATOM   1951  HA  ALA   179      49.760  50.740  40.590  1.00  0.00            
ATOM   1952  CB  ALA   179      51.190  51.120  39.120  1.00  0.00            
ATOM   1953  HB1 ALA   179      51.920  50.350  39.440  1.00  0.00            
ATOM   1954  HB2 ALA   179      51.610  52.000  38.590  1.00  0.00            
ATOM   1955  HB3 ALA   179      50.500  50.680  38.370  1.00  0.00            
ATOM   1956  C   ALA   179      51.090  52.210  41.400  1.00  0.00            
ATOM   1957  O   ALA   179      51.560  51.460  42.250  1.00  0.00            
ATOM   1958  N   THR   180      51.280  53.550  41.460  1.00  0.00            
ATOM   1959  HN  THR   180      51.030  54.120  40.680  1.00  0.00            
ATOM   1960  CA  THR   180      51.850  54.290  42.540  1.00  0.00            
ATOM   1961  HA  THR   180      52.750  53.800  42.870  1.00  0.00            
ATOM   1962  CB  THR   180      52.240  55.690  42.180  1.00  0.00            
ATOM   1963  HB  THR   180      51.440  56.400  41.890  1.00  0.00            
ATOM   1964  OG1 THR   180      53.190  55.670  41.120  1.00  0.00            
ATOM   1965  HG1 THR   180      52.650  55.330  40.400  1.00  0.00            
ATOM   1966  CG2 THR   180      53.060  56.330  43.310  1.00  0.00            
ATOM   1967 HG21 THR   180      53.580  57.280  43.040  1.00  0.00            
ATOM   1968 HG22 THR   180      53.830  55.560  43.540  1.00  0.00            
ATOM   1969 HG23 THR   180      52.230  56.480  44.030  1.00  0.00            
ATOM   1970  C   THR   180      51.000  54.330  43.770  1.00  0.00            
ATOM   1971  O   THR   180      51.490  54.310  44.900  1.00  0.00            
ATOM   1972  N   ALA   181      49.680  54.490  43.570  1.00  0.00            
ATOM   1973  HN  ALA   181      49.240  54.620  42.690  1.00  0.00            
ATOM   1974  CA  ALA   181      48.700  54.390  44.610  1.00  0.00            
ATOM   1975  HA  ALA   181      48.910  55.080  45.420  1.00  0.00            
ATOM   1976  CB  ALA   181      47.290  54.710  44.090  1.00  0.00            
ATOM   1977  HB1 ALA   181      47.090  53.980  43.280  1.00  0.00            
ATOM   1978  HB2 ALA   181      47.260  55.720  43.630  1.00  0.00            
ATOM   1979  HB3 ALA   181      46.450  54.560  44.800  1.00  0.00            
ATOM   1980  C   ALA   181      48.700  53.020  45.190  1.00  0.00            
ATOM   1981  O   ALA   181      48.580  52.840  46.400  1.00  0.00            
ATOM   1982  N   VAL   182      48.770  51.950  44.370  1.00  0.00            
ATOM   1983  HN  VAL   182      48.560  52.060  43.400  1.00  0.00            
ATOM   1984  CA  VAL   182      48.820  50.590  44.800  1.00  0.00            
ATOM   1985  HA  VAL   182      48.080  50.520  45.570  1.00  0.00            
ATOM   1986  CB  VAL   182      48.460  49.610  43.720  1.00  0.00            
ATOM   1987  HB  VAL   182      49.060  49.860  42.810  1.00  0.00            
ATOM   1988  CG1 VAL   182      48.780  48.180  44.170  1.00  0.00            
ATOM   1989 HG11 VAL   182      48.250  47.420  43.560  1.00  0.00            
ATOM   1990 HG12 VAL   182      48.440  47.950  45.200  1.00  0.00            
ATOM   1991 HG13 VAL   182      49.870  47.940  44.160  1.00  0.00            
ATOM   1992  CG2 VAL   182      47.010  49.920  43.310  1.00  0.00            
ATOM   1993 HG21 VAL   182      46.140  49.550  43.880  1.00  0.00            
ATOM   1994 HG22 VAL   182      46.960  49.600  42.250  1.00  0.00            
ATOM   1995 HG23 VAL   182      46.940  51.030  43.260  1.00  0.00            
ATOM   1996  C   VAL   182      50.030  50.220  45.590  1.00  0.00            
ATOM   1997  O   VAL   182      49.940  49.550  46.620  1.00  0.00            
ATOM   1998  N   PHE   183      51.200  50.720  45.150  1.00  0.00            
ATOM   1999  HN  PHE   183      51.210  51.300  44.350  1.00  0.00            
ATOM   2000  CA  PHE   183      52.430  50.580  45.860  1.00  0.00            
ATOM   2001  HA  PHE   183      52.550  49.510  45.970  1.00  0.00            
ATOM   2002  CB  PHE   183      53.490  51.010  44.830  1.00  0.00            
ATOM   2003  HB1 PHE   183      53.180  51.990  44.410  1.00  0.00            
ATOM   2004  HB2 PHE   183      53.480  50.280  43.990  1.00  0.00            
ATOM   2005  CG  PHE   183      54.900  51.140  45.320  1.00  0.00            
ATOM   2006  CD1 PHE   183      55.650  49.990  45.440  1.00  0.00            
ATOM   2007  HD1 PHE   183      55.160  49.050  45.230  1.00  0.00            
ATOM   2008  CE1 PHE   183      56.970  50.070  45.820  1.00  0.00            
ATOM   2009  HE1 PHE   183      57.560  49.170  45.760  1.00  0.00            
ATOM   2010  CZ  PHE   183      57.580  51.270  46.090  1.00  0.00            
ATOM   2011  HZ  PHE   183      58.590  51.430  46.420  1.00  0.00            
ATOM   2012  CD2 PHE   183      55.490  52.370  45.480  1.00  0.00            
ATOM   2013  HD2 PHE   183      54.870  53.250  45.490  1.00  0.00            
ATOM   2014  CE2 PHE   183      56.790  52.390  45.940  1.00  0.00            
ATOM   2015  HE2 PHE   183      57.200  53.320  46.300  1.00  0.00            
ATOM   2016  C   PHE   183      52.430  51.260  47.190  1.00  0.00            
ATOM   2017  O   PHE   183      52.890  50.670  48.160  1.00  0.00            
ATOM   2018  N   ALA   184      51.840  52.440  47.450  1.00  0.00            
ATOM   2019  HN  ALA   184      51.620  52.940  46.610  1.00  0.00            
ATOM   2020  CA  ALA   184      51.650  53.100  48.700  1.00  0.00            
ATOM   2021  HA  ALA   184      52.560  53.190  49.280  1.00  0.00            
ATOM   2022  CB  ALA   184      51.110  54.520  48.440  1.00  0.00            
ATOM   2023  HB1 ALA   184      50.130  54.510  47.920  1.00  0.00            
ATOM   2024  HB2 ALA   184      51.830  55.210  47.960  1.00  0.00            
ATOM   2025  HB3 ALA   184      50.970  54.950  49.450  1.00  0.00            
ATOM   2026  C   ALA   184      50.720  52.410  49.650  1.00  0.00            
ATOM   2027  O   ALA   184      50.930  52.460  50.860  1.00  0.00            
ATOM   2028  N   ALA   185      49.700  51.750  49.080  1.00  0.00            
ATOM   2029  HN  ALA   185      49.510  51.900  48.120  1.00  0.00            
ATOM   2030  CA  ALA   185      48.790  50.990  49.890  1.00  0.00            
ATOM   2031  HA  ALA   185      48.650  51.510  50.820  1.00  0.00            
ATOM   2032  CB  ALA   185      47.520  50.760  49.050  1.00  0.00            
ATOM   2033  HB1 ALA   185      47.640  50.140  48.140  1.00  0.00            
ATOM   2034  HB2 ALA   185      47.090  51.720  48.710  1.00  0.00            
ATOM   2035  HB3 ALA   185      46.780  50.160  49.620  1.00  0.00            
ATOM   2036  C   ALA   185      49.330  49.720  50.460  1.00  0.00            
ATOM   2037  O   ALA   185      49.040  49.420  51.610  1.00  0.00            
ATOM   2038  N   MET   186      50.090  48.910  49.700  1.00  0.00            
ATOM   2039  HN  MET   186      50.170  49.120  48.730  1.00  0.00            
ATOM   2040  CA  MET   186      50.910  47.850  50.190  1.00  0.00            
ATOM   2041  HA  MET   186      50.160  47.200  50.620  1.00  0.00            
ATOM   2042  CB  MET   186      51.670  47.170  49.040  1.00  0.00            
ATOM   2043  HB1 MET   186      52.390  46.480  49.520  1.00  0.00            
ATOM   2044  HB2 MET   186      52.120  48.030  48.490  1.00  0.00            
ATOM   2045  CG  MET   186      50.680  46.470  48.100  1.00  0.00            
ATOM   2046  HG1 MET   186      51.300  46.240  47.200  1.00  0.00            
ATOM   2047  HG2 MET   186      49.880  47.140  47.750  1.00  0.00            
ATOM   2048  SD  MET   186      49.850  44.910  48.530  1.00  0.00            
ATOM   2049  CE  MET   186      51.300  43.890  48.090  1.00  0.00            
ATOM   2050  HE1 MET   186      50.970  42.830  48.140  1.00  0.00            
ATOM   2051  HE2 MET   186      52.050  44.090  48.890  1.00  0.00            
ATOM   2052  HE3 MET   186      51.660  44.080  47.060  1.00  0.00            
ATOM   2053  C   MET   186      51.850  48.250  51.280  1.00  0.00            
ATOM   2054  O   MET   186      52.110  47.490  52.210  1.00  0.00            
ATOM   2055  N   THR   187      52.450  49.450  51.130  1.00  0.00            
ATOM   2056  HN  THR   187      52.370  49.940  50.270  1.00  0.00            
ATOM   2057  CA  THR   187      53.380  49.900  52.120  1.00  0.00            
ATOM   2058  HA  THR   187      54.150  49.150  52.250  1.00  0.00            
ATOM   2059  CB  THR   187      54.100  51.150  51.700  1.00  0.00            
ATOM   2060  HB  THR   187      53.410  52.020  51.690  1.00  0.00            
ATOM   2061  OG1 THR   187      54.690  51.000  50.410  1.00  0.00            
ATOM   2062  HG1 THR   187      53.990  50.950  49.750  1.00  0.00            
ATOM   2063  CG2 THR   187      55.270  51.520  52.630  1.00  0.00            
ATOM   2064 HG21 THR   187      55.840  52.360  52.190  1.00  0.00            
ATOM   2065 HG22 THR   187      55.930  50.640  52.750  1.00  0.00            
ATOM   2066 HG23 THR   187      54.910  51.880  53.620  1.00  0.00            
ATOM   2067  C   THR   187      52.680  50.240  53.380  1.00  0.00            
ATOM   2068  O   THR   187      53.050  49.910  54.510  1.00  0.00            
ATOM   2069  N   ALA   188      51.550  50.980  53.320  1.00  0.00            
ATOM   2070  HN  ALA   188      51.330  51.420  52.450  1.00  0.00            
ATOM   2071  CA  ALA   188      50.720  51.410  54.400  1.00  0.00            
ATOM   2072  HA  ALA   188      51.350  52.020  55.040  1.00  0.00            
ATOM   2073  CB  ALA   188      49.510  52.200  53.870  1.00  0.00            
ATOM   2074  HB1 ALA   188      48.790  51.580  53.300  1.00  0.00            
ATOM   2075  HB2 ALA   188      49.980  52.970  53.210  1.00  0.00            
ATOM   2076  HB3 ALA   188      48.840  52.700  54.590  1.00  0.00            
ATOM   2077  C   ALA   188      50.120  50.320  55.210  1.00  0.00            
ATOM   2078  O   ALA   188      50.120  50.350  56.440  1.00  0.00            
ATOM   2079  N   ILE   189      49.620  49.250  54.580  1.00  0.00            
ATOM   2080  HN  ILE   189      49.530  49.210  53.590  1.00  0.00            
ATOM   2081  CA  ILE   189      48.860  48.270  55.300  1.00  0.00            
ATOM   2082  HA  ILE   189      48.250  48.800  56.020  1.00  0.00            
ATOM   2083  CB  ILE   189      47.940  47.500  54.390  1.00  0.00            
ATOM   2084  HB  ILE   189      47.230  48.230  53.940  1.00  0.00            
ATOM   2085  CG2 ILE   189      48.730  46.750  53.300  1.00  0.00            
ATOM   2086 HG21 ILE   189      49.390  47.360  52.650  1.00  0.00            
ATOM   2087 HG22 ILE   189      48.000  46.330  52.580  1.00  0.00            
ATOM   2088 HG23 ILE   189      49.410  45.970  53.700  1.00  0.00            
ATOM   2089  CG1 ILE   189      47.140  46.440  55.170  1.00  0.00            
ATOM   2090 HG11 ILE   189      46.920  46.890  56.160  1.00  0.00            
ATOM   2091 HG12 ILE   189      47.820  45.600  55.410  1.00  0.00            
ATOM   2092  CD  ILE   189      45.910  45.870  54.470  1.00  0.00            
ATOM   2093  HD1 ILE   189      45.350  45.150  55.090  1.00  0.00            
ATOM   2094  HD2 ILE   189      46.150  45.360  53.510  1.00  0.00            
ATOM   2095  HD3 ILE   189      45.290  46.720  54.100  1.00  0.00            
ATOM   2096  C   ILE   189      49.720  47.330  56.070  1.00  0.00            
ATOM   2097  O   ILE   189      49.280  46.680  57.010  1.00  0.00            
ATOM   2098  N   GLY   190      51.010  47.140  55.740  1.00  0.00            
ATOM   2099  HN  GLY   190      51.370  47.440  54.860  1.00  0.00            
ATOM   2100  CA  GLY   190      51.900  46.270  56.440  1.00  0.00            
ATOM   2101  HA1 GLY   190      52.760  46.120  55.810  1.00  0.00            
ATOM   2102  HA2 GLY   190      51.400  45.340  56.700  1.00  0.00            
ATOM   2103  C   GLY   190      52.400  46.820  57.730  1.00  0.00            
ATOM   2104  O   GLY   190      52.640  46.100  58.700  1.00  0.00            
ATOM   2105  N   SER   191      52.490  48.160  57.760  1.00  0.00            
ATOM   2106  HN  SER   191      52.260  48.520  56.860  1.00  0.00            
ATOM   2107  CA  SER   191      52.740  48.920  58.950  1.00  0.00            
ATOM   2108  HA  SER   191      53.690  48.640  59.390  1.00  0.00            
ATOM   2109  CB  SER   191      52.870  50.370  58.450  1.00  0.00            
ATOM   2110  HB1 SER   191      51.980  50.720  57.890  1.00  0.00            
ATOM   2111  HB2 SER   191      53.740  50.450  57.760  1.00  0.00            
ATOM   2112  OG  SER   191      53.080  51.280  59.520  1.00  0.00            
ATOM   2113  HG1 SER   191      54.030  51.390  59.560  1.00  0.00            
ATOM   2114  C   SER   191      51.660  48.860  59.970  1.00  0.00            
ATOM   2115  O   SER   191      51.930  48.630  61.140  1.00  0.00            
ATOM   2116  N   VAL   192      50.380  48.970  59.550  1.00  0.00            
ATOM   2117  HN  VAL   192      50.250  49.180  58.580  1.00  0.00            
ATOM   2118  CA  VAL   192      49.260  48.790  60.410  1.00  0.00            
ATOM   2119  HA  VAL   192      49.350  49.440  61.270  1.00  0.00            
ATOM   2120  CB  VAL   192      47.930  49.200  59.830  1.00  0.00            
ATOM   2121  HB  VAL   192      47.830  48.680  58.850  1.00  0.00            
ATOM   2122  CG1 VAL   192      46.770  48.810  60.760  1.00  0.00            
ATOM   2123 HG11 VAL   192      46.740  47.720  60.970  1.00  0.00            
ATOM   2124 HG12 VAL   192      45.780  49.090  60.340  1.00  0.00            
ATOM   2125 HG13 VAL   192      46.780  49.490  61.630  1.00  0.00            
ATOM   2126  CG2 VAL   192      47.950  50.680  59.430  1.00  0.00            
ATOM   2127 HG21 VAL   192      48.900  50.740  58.850  1.00  0.00            
ATOM   2128 HG22 VAL   192      48.040  51.280  60.360  1.00  0.00            
ATOM   2129 HG23 VAL   192      47.130  50.980  58.750  1.00  0.00            
ATOM   2130  C   VAL   192      49.210  47.400  60.950  1.00  0.00            
ATOM   2131  O   VAL   192      49.110  47.110  62.140  1.00  0.00            
ATOM   2132  N   MET   193      49.450  46.400  60.090  1.00  0.00            
ATOM   2133  HN  MET   193      49.440  46.630  59.120  1.00  0.00            
ATOM   2134  CA  MET   193      49.410  44.980  60.300  1.00  0.00            
ATOM   2135  HA  MET   193      48.460  44.800  60.780  1.00  0.00            
ATOM   2136  CB  MET   193      49.450  44.150  59.010  1.00  0.00            
ATOM   2137  HB1 MET   193      50.170  44.580  58.280  1.00  0.00            
ATOM   2138  HB2 MET   193      48.450  44.260  58.540  1.00  0.00            
ATOM   2139  CG  MET   193      49.900  42.690  59.180  1.00  0.00            
ATOM   2140  HG1 MET   193      49.300  42.280  60.020  1.00  0.00            
ATOM   2141  HG2 MET   193      50.970  42.560  59.440  1.00  0.00            
ATOM   2142  SD  MET   193      49.570  41.700  57.690  1.00  0.00            
ATOM   2143  CE  MET   193      50.640  42.660  56.570  1.00  0.00            
ATOM   2144  HE1 MET   193      51.500  42.880  57.240  1.00  0.00            
ATOM   2145  HE2 MET   193      50.100  43.570  56.240  1.00  0.00            
ATOM   2146  HE3 MET   193      50.940  41.990  55.740  1.00  0.00            
ATOM   2147  C   MET   193      50.440  44.540  61.280  1.00  0.00            
ATOM   2148  O   MET   193      50.200  43.790  62.220  1.00  0.00            
ATOM   2149  N   GLY   194      51.680  45.050  61.170  1.00  0.00            
ATOM   2150  HN  GLY   194      51.910  45.420  60.270  1.00  0.00            
ATOM   2151  CA  GLY   194      52.780  44.720  62.010  1.00  0.00            
ATOM   2152  HA1 GLY   194      53.520  45.500  61.860  1.00  0.00            
ATOM   2153  HA2 GLY   194      53.060  43.680  61.880  1.00  0.00            
ATOM   2154  C   GLY   194      52.500  44.930  63.460  1.00  0.00            
ATOM   2155  O   GLY   194      53.080  44.290  64.340  1.00  0.00            
ATOM   2156  N   LEU   195      51.720  45.980  63.770  1.00  0.00            
ATOM   2157  HN  LEU   195      51.380  46.510  63.000  1.00  0.00            
ATOM   2158  CA  LEU   195      51.290  46.200  65.110  1.00  0.00            
ATOM   2159  HA  LEU   195      52.150  46.480  65.710  1.00  0.00            
ATOM   2160  CB  LEU   195      50.360  47.430  65.040  1.00  0.00            
ATOM   2161  HB1 LEU   195      49.850  47.680  66.000  1.00  0.00            
ATOM   2162  HB2 LEU   195      49.620  47.250  64.230  1.00  0.00            
ATOM   2163  CG  LEU   195      51.120  48.720  64.720  1.00  0.00            
ATOM   2164  HG  LEU   195      51.690  48.630  63.770  1.00  0.00            
ATOM   2165  CD1 LEU   195      50.090  49.830  64.480  1.00  0.00            
ATOM   2166 HD11 LEU   195      49.610  49.570  63.510  1.00  0.00            
ATOM   2167 HD12 LEU   195      50.620  50.800  64.360  1.00  0.00            
ATOM   2168 HD13 LEU   195      49.380  49.790  65.340  1.00  0.00            
ATOM   2169  CD2 LEU   195      52.070  49.160  65.850  1.00  0.00            
ATOM   2170 HD21 LEU   195      51.390  49.230  66.720  1.00  0.00            
ATOM   2171 HD22 LEU   195      52.570  50.120  65.600  1.00  0.00            
ATOM   2172 HD23 LEU   195      52.890  48.450  66.080  1.00  0.00            
ATOM   2173  C   LEU   195      50.520  45.110  65.770  1.00  0.00            
ATOM   2174  O   LEU   195      50.700  44.770  66.940  1.00  0.00            
ATOM   2175  N   VAL   196      49.560  44.560  65.010  1.00  0.00            
ATOM   2176  HN  VAL   196      49.560  44.800  64.040  1.00  0.00            
ATOM   2177  CA  VAL   196      48.700  43.510  65.460  1.00  0.00            
ATOM   2178  HA  VAL   196      48.280  43.710  66.440  1.00  0.00            
ATOM   2179  CB  VAL   196      47.650  43.310  64.410  1.00  0.00            
ATOM   2180  HB  VAL   196      48.150  43.060  63.450  1.00  0.00            
ATOM   2181  CG1 VAL   196      46.560  42.310  64.790  1.00  0.00            
ATOM   2182 HG11 VAL   196      46.220  42.450  65.840  1.00  0.00            
ATOM   2183 HG12 VAL   196      46.980  41.280  64.840  1.00  0.00            
ATOM   2184 HG13 VAL   196      45.670  42.250  64.130  1.00  0.00            
ATOM   2185  CG2 VAL   196      46.970  44.690  64.260  1.00  0.00            
ATOM   2186 HG21 VAL   196      47.090  45.170  65.250  1.00  0.00            
ATOM   2187 HG22 VAL   196      45.900  44.550  63.990  1.00  0.00            
ATOM   2188 HG23 VAL   196      47.510  45.290  63.500  1.00  0.00            
ATOM   2189  C   VAL   196      49.500  42.250  65.570  1.00  0.00            
ATOM   2190  O   VAL   196      49.390  41.460  66.510  1.00  0.00            
ATOM   2191  N   VAL   197      50.350  41.990  64.570  1.00  0.00            
ATOM   2192  HN  VAL   197      50.330  42.590  63.770  1.00  0.00            
ATOM   2193  CA  VAL   197      51.230  40.860  64.460  1.00  0.00            
ATOM   2194  HA  VAL   197      50.590  40.020  64.670  1.00  0.00            
ATOM   2195  CB  VAL   197      51.860  40.790  63.100  1.00  0.00            
ATOM   2196  HB  VAL   197      52.410  41.720  62.850  1.00  0.00            
ATOM   2197  CG1 VAL   197      52.940  39.690  63.090  1.00  0.00            
ATOM   2198 HG11 VAL   197      53.360  39.730  62.050  1.00  0.00            
ATOM   2199 HG12 VAL   197      52.620  38.630  63.130  1.00  0.00            
ATOM   2200 HG13 VAL   197      53.770  39.900  63.810  1.00  0.00            
ATOM   2201  CG2 VAL   197      50.870  40.510  61.960  1.00  0.00            
ATOM   2202 HG21 VAL   197      50.390  39.540  62.230  1.00  0.00            
ATOM   2203 HG22 VAL   197      51.380  40.290  61.000  1.00  0.00            
ATOM   2204 HG23 VAL   197      50.030  41.230  61.860  1.00  0.00            
ATOM   2205  C   VAL   197      52.230  40.800  65.560  1.00  0.00            
ATOM   2206  O   VAL   197      52.130  39.940  66.430  1.00  0.00            
ATOM   2207  N   GLY   198      53.050  41.850  65.720  1.00  0.00            
ATOM   2208  HN  GLY   198      53.000  42.630  65.100  1.00  0.00            
ATOM   2209  CA  GLY   198      53.950  41.960  66.830  1.00  0.00            
ATOM   2210  HA1 GLY   198      54.470  42.900  66.840  1.00  0.00            
ATOM   2211  HA2 GLY   198      54.560  41.090  66.650  1.00  0.00            
ATOM   2212  C   GLY   198      53.360  41.890  68.200  1.00  0.00            
ATOM   2213  O   GLY   198      53.880  41.110  69.000  1.00  0.00            
ATOM   2214  N   GLY   199      52.200  42.520  68.450  1.00  0.00            
ATOM   2215  HN  GLY   199      51.700  43.060  67.780  1.00  0.00            
ATOM   2216  CA  GLY   199      51.650  42.530  69.780  1.00  0.00            
ATOM   2217  HA1 GLY   199      50.840  43.240  69.770  1.00  0.00            
ATOM   2218  HA2 GLY   199      52.400  42.760  70.530  1.00  0.00            
ATOM   2219  C   GLY   199      51.000  41.270  70.220  1.00  0.00            
ATOM   2220  O   GLY   199      50.780  41.020  71.400  1.00  0.00            
ATOM   2221  N   ALA   200      50.610  40.400  69.270  1.00  0.00            
ATOM   2222  HN  ALA   200      50.670  40.600  68.290  1.00  0.00            
ATOM   2223  CA  ALA   200      49.790  39.260  69.530  1.00  0.00            
ATOM   2224  HA  ALA   200      49.330  39.380  70.490  1.00  0.00            
ATOM   2225  CB  ALA   200      48.630  39.190  68.520  1.00  0.00            
ATOM   2226  HB1 ALA   200      49.090  39.110  67.510  1.00  0.00            
ATOM   2227  HB2 ALA   200      47.910  40.040  68.610  1.00  0.00            
ATOM   2228  HB3 ALA   200      48.090  38.230  68.610  1.00  0.00            
ATOM   2229  C   ALA   200      50.550  37.970  69.540  1.00  0.00            
ATOM   2230  O   ALA   200      50.040  36.940  69.980  1.00  0.00            
ATOM   2231  N   LEU   201      51.850  38.100  69.200  1.00  0.00            
ATOM   2232  HN  LEU   201      52.010  38.950  68.710  1.00  0.00            
ATOM   2233  CA  LEU   201      52.720  36.970  69.120  1.00  0.00            
ATOM   2234  HA  LEU   201      52.290  36.160  69.690  1.00  0.00            
ATOM   2235  CB  LEU   201      52.930  36.550  67.650  1.00  0.00            
ATOM   2236  HB1 LEU   201      53.770  35.830  67.500  1.00  0.00            
ATOM   2237  HB2 LEU   201      53.240  37.490  67.160  1.00  0.00            
ATOM   2238  CG  LEU   201      51.740  35.970  66.860  1.00  0.00            
ATOM   2239  HG  LEU   201      50.930  36.730  66.810  1.00  0.00            
ATOM   2240  CD1 LEU   201      52.080  35.630  65.400  1.00  0.00            
ATOM   2241 HD11 LEU   201      51.210  35.050  65.030  1.00  0.00            
ATOM   2242 HD12 LEU   201      53.040  35.080  65.280  1.00  0.00            
ATOM   2243 HD13 LEU   201      52.080  36.590  64.850  1.00  0.00            
ATOM   2244  CD2 LEU   201      51.170  34.740  67.590  1.00  0.00            
ATOM   2245 HD21 LEU   201      50.370  34.300  66.960  1.00  0.00            
ATOM   2246 HD22 LEU   201      50.770  34.950  68.600  1.00  0.00            
ATOM   2247 HD23 LEU   201      51.960  33.970  67.720  1.00  0.00            
ATOM   2248  C   LEU   201      54.050  37.040  69.790  1.00  0.00            
ATOM   2249  O   LEU   201      54.650  36.050  70.200  1.00  0.00            
ATOM   2250  N   THR   202      54.540  38.280  69.940  1.00  0.00            
ATOM   2251  HN  THR   202      53.940  39.050  69.720  1.00  0.00            
ATOM   2252  CA  THR   202      55.850  38.510  70.480  1.00  0.00            
ATOM   2253  HA  THR   202      56.570  37.950  69.900  1.00  0.00            
ATOM   2254  CB  THR   202      56.390  39.900  70.430  1.00  0.00            
ATOM   2255  HB  THR   202      57.370  40.020  70.950  1.00  0.00            
ATOM   2256  OG1 THR   202      55.510  40.860  71.010  1.00  0.00            
ATOM   2257  HG1 THR   202      54.830  40.780  70.340  1.00  0.00            
ATOM   2258  CG2 THR   202      56.720  40.240  68.970  1.00  0.00            
ATOM   2259 HG21 THR   202      55.850  39.810  68.420  1.00  0.00            
ATOM   2260 HG22 THR   202      57.580  39.640  68.600  1.00  0.00            
ATOM   2261 HG23 THR   202      56.860  41.330  68.840  1.00  0.00            
ATOM   2262  C   THR   202      56.060  38.010  71.870  1.00  0.00            
ATOM   2263  O   THR   202      57.110  37.450  72.190  1.00  0.00            
ATOM   2264  N   GLU   203      55.050  38.120  72.740  1.00  0.00            
ATOM   2265  HN  GLU   203      54.240  38.470  72.270  1.00  0.00            
ATOM   2266  CA  GLU   203      54.980  37.610  74.070  1.00  0.00            
ATOM   2267  HA  GLU   203      55.970  37.710  74.480  1.00  0.00            
ATOM   2268  CB  GLU   203      54.140  38.320  75.150  1.00  0.00            
ATOM   2269  HB1 GLU   203      54.340  37.760  76.100  1.00  0.00            
ATOM   2270  HB2 GLU   203      53.060  38.290  74.920  1.00  0.00            
ATOM   2271  CG  GLU   203      54.580  39.780  75.220  1.00  0.00            
ATOM   2272  HG1 GLU   203      54.200  40.470  74.440  1.00  0.00            
ATOM   2273  HG2 GLU   203      55.690  39.840  75.180  1.00  0.00            
ATOM   2274  CD  GLU   203      54.200  40.380  76.570  1.00  0.00            
ATOM   2275  OE1 GLU   203      55.090  40.670  77.420  1.00  0.00            
ATOM   2276  OE2 GLU   203      52.980  40.590  76.810  1.00  0.00            
ATOM   2277  C   GLU   203      54.660  36.160  74.220  1.00  0.00            
ATOM   2278  O   GLU   203      54.980  35.490  75.210  1.00  0.00            
ATOM   2279  N   VAL   204      54.200  35.520  73.140  1.00  0.00            
ATOM   2280  HN  VAL   204      53.820  35.950  72.320  1.00  0.00            
ATOM   2281  CA  VAL   204      54.310  34.090  73.080  1.00  0.00            
ATOM   2282  HA  VAL   204      54.220  33.570  74.020  1.00  0.00            
ATOM   2283  CB  VAL   204      53.230  33.520  72.210  1.00  0.00            
ATOM   2284  HB  VAL   204      53.340  33.820  71.140  1.00  0.00            
ATOM   2285  CG1 VAL   204      53.180  31.990  72.070  1.00  0.00            
ATOM   2286 HG11 VAL   204      53.410  31.430  73.000  1.00  0.00            
ATOM   2287 HG12 VAL   204      54.050  31.690  71.450  1.00  0.00            
ATOM   2288 HG13 VAL   204      52.330  31.600  71.470  1.00  0.00            
ATOM   2289  CG2 VAL   204      51.900  34.040  72.770  1.00  0.00            
ATOM   2290 HG21 VAL   204      51.740  33.990  73.870  1.00  0.00            
ATOM   2291 HG22 VAL   204      51.010  33.570  72.290  1.00  0.00            
ATOM   2292 HG23 VAL   204      51.780  35.060  72.350  1.00  0.00            
ATOM   2293  C   VAL   204      55.670  33.600  72.740  1.00  0.00            
ATOM   2294  O   VAL   204      56.260  32.670  73.270  1.00  0.00            
ATOM   2295  N   SER   205      56.290  34.290  71.760  1.00  0.00            
ATOM   2296  HN  SER   205      55.730  34.870  71.180  1.00  0.00            
ATOM   2297  CA  SER   205      57.680  34.220  71.420  1.00  0.00            
ATOM   2298  HA  SER   205      58.260  34.610  72.250  1.00  0.00            
ATOM   2299  CB  SER   205      58.240  32.850  71.030  1.00  0.00            
ATOM   2300  HB1 SER   205      57.600  32.370  70.270  1.00  0.00            
ATOM   2301  HB2 SER   205      58.300  32.160  71.900  1.00  0.00            
ATOM   2302  OG  SER   205      59.590  32.890  70.590  1.00  0.00            
ATOM   2303  HG1 SER   205      60.170  32.810  71.350  1.00  0.00            
ATOM   2304  C   SER   205      57.960  35.100  70.260  1.00  0.00            
ATOM   2305  O   SER   205      57.220  35.060  69.280  1.00  0.00            
ATOM   2306  N   TRP   206      59.080  35.850  70.260  1.00  0.00            
ATOM   2307  HN  TRP   206      59.750  35.790  71.000  1.00  0.00            
ATOM   2308  CA  TRP   206      59.320  36.760  69.180  1.00  0.00            
ATOM   2309  HA  TRP   206      58.420  37.330  69.010  1.00  0.00            
ATOM   2310  CB  TRP   206      60.380  37.850  69.460  1.00  0.00            
ATOM   2311  HB1 TRP   206      59.930  38.600  70.140  1.00  0.00            
ATOM   2312  HB2 TRP   206      60.710  38.440  68.580  1.00  0.00            
ATOM   2313  CG  TRP   206      61.530  37.430  70.310  1.00  0.00            
ATOM   2314  CD1 TRP   206      61.670  37.500  71.670  1.00  0.00            
ATOM   2315  HD1 TRP   206      60.920  37.900  72.330  1.00  0.00            
ATOM   2316  NE1 TRP   206      62.890  36.980  72.020  1.00  0.00            
ATOM   2317  HE1 TRP   206      63.190  36.610  72.870  1.00  0.00            
ATOM   2318  CE2 TRP   206      63.550  36.590  70.890  1.00  0.00            
ATOM   2319  CD2 TRP   206      62.730  36.850  69.810  1.00  0.00            
ATOM   2320  CE3 TRP   206      63.140  36.610  68.530  1.00  0.00            
ATOM   2321  HE3 TRP   206      62.510  36.800  67.670  1.00  0.00            
ATOM   2322  CZ3 TRP   206      64.390  36.080  68.340  1.00  0.00            
ATOM   2323  HZ3 TRP   206      64.800  35.790  67.390  1.00  0.00            
ATOM   2324  CZ2 TRP   206      64.810  36.130  70.660  1.00  0.00            
ATOM   2325  HZ2 TRP   206      65.540  35.930  71.440  1.00  0.00            
ATOM   2326  CH2 TRP   206      65.240  35.820  69.390  1.00  0.00            
ATOM   2327  HH2 TRP   206      66.210  35.350  69.330  1.00  0.00            
ATOM   2328  C   TRP   206      59.610  36.020  67.920  1.00  0.00            
ATOM   2329  O   TRP   206      59.600  36.550  66.810  1.00  0.00            
ATOM   2330  N   ARG   207      59.890  34.710  68.030  1.00  0.00            
ATOM   2331  HN  ARG   207      60.110  34.270  68.890  1.00  0.00            
ATOM   2332  CA  ARG   207      60.000  33.820  66.910  1.00  0.00            
ATOM   2333  HA  ARG   207      60.680  34.280  66.210  1.00  0.00            
ATOM   2334  CB  ARG   207      60.680  32.520  67.380  1.00  0.00            
ATOM   2335  HB1 ARG   207      60.710  31.720  66.620  1.00  0.00            
ATOM   2336  HB2 ARG   207      60.150  32.120  68.280  1.00  0.00            
ATOM   2337  CG  ARG   207      62.150  32.770  67.720  1.00  0.00            
ATOM   2338  HG1 ARG   207      62.260  33.770  68.210  1.00  0.00            
ATOM   2339  HG2 ARG   207      62.750  32.940  66.800  1.00  0.00            
ATOM   2340  CD  ARG   207      62.740  31.630  68.550  1.00  0.00            
ATOM   2341  HD1 ARG   207      63.000  30.710  67.990  1.00  0.00            
ATOM   2342  HD2 ARG   207      62.050  31.380  69.380  1.00  0.00            
ATOM   2343  NE  ARG   207      64.080  32.030  69.090  1.00  0.00            
ATOM   2344  HE  ARG   207      64.730  32.280  68.380  1.00  0.00            
ATOM   2345  CZ  ARG   207      64.310  32.430  70.370  1.00  0.00            
ATOM   2346  NH1 ARG   207      63.530  32.260  71.480  1.00  0.00            
ATOM   2347 HH11 ARG   207      62.720  31.680  71.410  1.00  0.00            
ATOM   2348 HH12 ARG   207      63.900  32.380  72.410  1.00  0.00            
ATOM   2349  NH2 ARG   207      65.580  32.800  70.700  1.00  0.00            
ATOM   2350 HH21 ARG   207      66.220  32.800  69.930  1.00  0.00            
ATOM   2351 HH22 ARG   207      65.850  32.730  71.670  1.00  0.00            
ATOM   2352  C   ARG   207      58.760  33.560  66.120  1.00  0.00            
ATOM   2353  O   ARG   207      58.850  33.590  64.900  1.00  0.00            
ATOM   2354  N   TRP   208      57.550  33.470  66.700  1.00  0.00            
ATOM   2355  HN  TRP   208      57.480  33.530  67.700  1.00  0.00            
ATOM   2356  CA  TRP   208      56.320  33.290  66.000  1.00  0.00            
ATOM   2357  HA  TRP   208      56.350  32.500  65.270  1.00  0.00            
ATOM   2358  CB  TRP   208      55.140  32.960  66.930  1.00  0.00            
ATOM   2359  HB1 TRP   208      54.170  32.890  66.390  1.00  0.00            
ATOM   2360  HB2 TRP   208      54.820  33.790  67.600  1.00  0.00            
ATOM   2361  CG  TRP   208      55.350  31.720  67.730  1.00  0.00            
ATOM   2362  CD1 TRP   208      55.370  31.760  69.100  1.00  0.00            
ATOM   2363  HD1 TRP   208      55.420  32.710  69.620  1.00  0.00            
ATOM   2364  NE1 TRP   208      55.650  30.500  69.560  1.00  0.00            
ATOM   2365  HE1 TRP   208      55.690  30.340  70.520  1.00  0.00            
ATOM   2366  CE2 TRP   208      55.550  29.620  68.520  1.00  0.00            
ATOM   2367  CD2 TRP   208      55.410  30.350  67.340  1.00  0.00            
ATOM   2368  CE3 TRP   208      55.270  29.740  66.140  1.00  0.00            
ATOM   2369  HE3 TRP   208      54.960  30.180  65.200  1.00  0.00            
ATOM   2370  CZ3 TRP   208      55.410  28.370  66.080  1.00  0.00            
ATOM   2371  HZ3 TRP   208      55.390  27.860  65.130  1.00  0.00            
ATOM   2372  CZ2 TRP   208      55.820  28.290  68.430  1.00  0.00            
ATOM   2373  HZ2 TRP   208      55.810  27.710  69.340  1.00  0.00            
ATOM   2374  CH2 TRP   208      55.640  27.650  67.230  1.00  0.00            
ATOM   2375  HH2 TRP   208      55.710  26.580  67.160  1.00  0.00            
ATOM   2376  C   TRP   208      55.990  34.470  65.160  1.00  0.00            
ATOM   2377  O   TRP   208      55.390  34.340  64.090  1.00  0.00            
ATOM   2378  N   ALA   209      56.260  35.680  65.680  1.00  0.00            
ATOM   2379  HN  ALA   209      56.660  35.710  66.590  1.00  0.00            
ATOM   2380  CA  ALA   209      56.070  36.950  65.040  1.00  0.00            
ATOM   2381  HA  ALA   209      55.050  37.000  64.690  1.00  0.00            
ATOM   2382  CB  ALA   209      56.300  38.080  66.070  1.00  0.00            
ATOM   2383  HB1 ALA   209      55.630  38.000  66.950  1.00  0.00            
ATOM   2384  HB2 ALA   209      56.080  39.090  65.660  1.00  0.00            
ATOM   2385  HB3 ALA   209      57.330  38.050  66.460  1.00  0.00            
ATOM   2386  C   ALA   209      56.960  37.220  63.890  1.00  0.00            
ATOM   2387  O   ALA   209      56.520  37.930  62.980  1.00  0.00            
ATOM   2388  N   PHE   210      58.210  36.740  63.760  1.00  0.00            
ATOM   2389  HN  PHE   210      58.740  36.270  64.470  1.00  0.00            
ATOM   2390  CA  PHE   210      58.950  36.730  62.540  1.00  0.00            
ATOM   2391  HA  PHE   210      58.670  37.480  61.820  1.00  0.00            
ATOM   2392  CB  PHE   210      60.470  36.660  62.770  1.00  0.00            
ATOM   2393  HB1 PHE   210      61.030  36.590  61.810  1.00  0.00            
ATOM   2394  HB2 PHE   210      60.730  35.790  63.410  1.00  0.00            
ATOM   2395  CG  PHE   210      60.990  37.910  63.390  1.00  0.00            
ATOM   2396  CD1 PHE   210      61.470  38.010  64.670  1.00  0.00            
ATOM   2397  HD1 PHE   210      61.560  37.080  65.220  1.00  0.00            
ATOM   2398  CE1 PHE   210      61.730  39.240  65.230  1.00  0.00            
ATOM   2399  HE1 PHE   210      62.320  39.410  66.120  1.00  0.00            
ATOM   2400  CZ  PHE   210      61.600  40.380  64.470  1.00  0.00            
ATOM   2401  HZ  PHE   210      61.750  41.390  64.830  1.00  0.00            
ATOM   2402  CD2 PHE   210      60.910  39.040  62.610  1.00  0.00            
ATOM   2403  HD2 PHE   210      60.470  39.050  61.620  1.00  0.00            
ATOM   2404  CE2 PHE   210      61.170  40.270  63.160  1.00  0.00            
ATOM   2405  HE2 PHE   210      60.990  41.120  62.530  1.00  0.00            
ATOM   2406  C   PHE   210      58.560  35.620  61.630  1.00  0.00            
ATOM   2407  O   PHE   210      58.850  35.700  60.440  1.00  0.00            
ATOM   2408  N   LEU   211      57.850  34.560  62.070  1.00  0.00            
ATOM   2409  HN  LEU   211      57.770  34.540  63.060  1.00  0.00            
ATOM   2410  CA  LEU   211      57.440  33.440  61.280  1.00  0.00            
ATOM   2411  HA  LEU   211      58.400  33.210  60.830  1.00  0.00            
ATOM   2412  CB  LEU   211      57.020  32.220  62.110  1.00  0.00            
ATOM   2413  HB1 LEU   211      56.060  32.440  62.630  1.00  0.00            
ATOM   2414  HB2 LEU   211      57.790  32.050  62.900  1.00  0.00            
ATOM   2415  CG  LEU   211      56.960  30.860  61.400  1.00  0.00            
ATOM   2416  HG  LEU   211      56.390  31.020  60.470  1.00  0.00            
ATOM   2417  CD1 LEU   211      58.280  30.300  60.830  1.00  0.00            
ATOM   2418 HD11 LEU   211      58.570  31.030  60.040  1.00  0.00            
ATOM   2419 HD12 LEU   211      58.090  29.330  60.320  1.00  0.00            
ATOM   2420 HD13 LEU   211      59.110  30.330  61.560  1.00  0.00            
ATOM   2421  CD2 LEU   211      56.270  29.740  62.210  1.00  0.00            
ATOM   2422 HD21 LEU   211      55.530  30.210  62.900  1.00  0.00            
ATOM   2423 HD22 LEU   211      57.090  29.290  62.810  1.00  0.00            
ATOM   2424 HD23 LEU   211      55.940  28.980  61.480  1.00  0.00            
ATOM   2425  C   LEU   211      56.380  33.830  60.310  1.00  0.00            
ATOM   2426  O   LEU   211      56.140  33.170  59.300  1.00  0.00            
ATOM   2427  N   VAL   212      55.680  34.920  60.680  1.00  0.00            
ATOM   2428  HN  VAL   212      55.780  35.230  61.620  1.00  0.00            
ATOM   2429  CA  VAL   212      54.660  35.590  59.950  1.00  0.00            
ATOM   2430  HA  VAL   212      53.940  34.830  59.690  1.00  0.00            
ATOM   2431  CB  VAL   212      53.940  36.660  60.720  1.00  0.00            
ATOM   2432  HB  VAL   212      54.620  37.530  60.870  1.00  0.00            
ATOM   2433  CG1 VAL   212      52.690  37.200  60.010  1.00  0.00            
ATOM   2434 HG11 VAL   212      52.170  37.950  60.630  1.00  0.00            
ATOM   2435 HG12 VAL   212      51.960  36.360  59.900  1.00  0.00            
ATOM   2436 HG13 VAL   212      52.870  37.620  59.000  1.00  0.00            
ATOM   2437  CG2 VAL   212      53.690  36.050  62.110  1.00  0.00            
ATOM   2438 HG21 VAL   212      52.770  36.490  62.560  1.00  0.00            
ATOM   2439 HG22 VAL   212      54.510  36.130  62.850  1.00  0.00            
ATOM   2440 HG23 VAL   212      53.580  34.950  62.060  1.00  0.00            
ATOM   2441  C   VAL   212      55.230  36.120  58.670  1.00  0.00            
ATOM   2442  O   VAL   212      54.510  36.160  57.670  1.00  0.00            
ATOM   2443  N   ASN   213      56.500  36.550  58.680  1.00  0.00            
ATOM   2444  HN  ASN   213      57.010  36.710  59.520  1.00  0.00            
ATOM   2445  CA  ASN   213      57.220  36.870  57.490  1.00  0.00            
ATOM   2446  HA  ASN   213      56.820  37.720  56.950  1.00  0.00            
ATOM   2447  CB  ASN   213      58.720  37.150  57.730  1.00  0.00            
ATOM   2448  HB1 ASN   213      59.150  37.380  56.730  1.00  0.00            
ATOM   2449  HB2 ASN   213      59.170  36.270  58.230  1.00  0.00            
ATOM   2450  CG  ASN   213      59.030  38.410  58.530  1.00  0.00            
ATOM   2451  OD1 ASN   213      58.140  38.970  59.170  1.00  0.00            
ATOM   2452  ND2 ASN   213      60.260  38.970  58.590  1.00  0.00            
ATOM   2453 HD21 ASN   213      60.300  39.710  59.260  1.00  0.00            
ATOM   2454 HD22 ASN   213      61.050  38.610  58.090  1.00  0.00            
ATOM   2455  C   ASN   213      57.260  35.800  56.450  1.00  0.00            
ATOM   2456  O   ASN   213      56.980  36.020  55.270  1.00  0.00            
ATOM   2457  N   VAL   214      57.660  34.600  56.910  1.00  0.00            
ATOM   2458  HN  VAL   214      57.650  34.370  57.880  1.00  0.00            
ATOM   2459  CA  VAL   214      58.040  33.570  56.000  1.00  0.00            
ATOM   2460  HA  VAL   214      58.890  33.960  55.460  1.00  0.00            
ATOM   2461  CB  VAL   214      58.650  32.420  56.730  1.00  0.00            
ATOM   2462  HB  VAL   214      57.850  31.880  57.270  1.00  0.00            
ATOM   2463  CG1 VAL   214      59.210  31.380  55.740  1.00  0.00            
ATOM   2464 HG11 VAL   214      59.760  30.620  56.330  1.00  0.00            
ATOM   2465 HG12 VAL   214      59.850  31.870  54.980  1.00  0.00            
ATOM   2466 HG13 VAL   214      58.470  30.750  55.210  1.00  0.00            
ATOM   2467  CG2 VAL   214      59.680  32.990  57.720  1.00  0.00            
ATOM   2468 HG21 VAL   214      59.180  33.630  58.480  1.00  0.00            
ATOM   2469 HG22 VAL   214      60.380  33.670  57.190  1.00  0.00            
ATOM   2470 HG23 VAL   214      60.300  32.150  58.120  1.00  0.00            
ATOM   2471  C   VAL   214      57.020  33.140  55.000  1.00  0.00            
ATOM   2472  O   VAL   214      57.350  33.090  53.810  1.00  0.00            
ATOM   2473  N   PRO   215      55.780  32.830  55.200  1.00  0.00            
ATOM   2474  CD  PRO   215      55.110  32.800  56.490  1.00  0.00            
ATOM   2475  HD1 PRO   215      55.250  33.720  57.100  1.00  0.00            
ATOM   2476  HD2 PRO   215      55.550  31.940  57.040  1.00  0.00            
ATOM   2477  CA  PRO   215      54.980  32.350  54.110  1.00  0.00            
ATOM   2478  HA  PRO   215      55.470  31.550  53.570  1.00  0.00            
ATOM   2479  CB  PRO   215      53.810  31.750  54.880  1.00  0.00            
ATOM   2480  HB1 PRO   215      54.070  30.710  55.180  1.00  0.00            
ATOM   2481  HB2 PRO   215      52.900  31.570  54.270  1.00  0.00            
ATOM   2482  CG  PRO   215      53.630  32.650  56.110  1.00  0.00            
ATOM   2483  HG1 PRO   215      53.190  33.630  55.830  1.00  0.00            
ATOM   2484  HG2 PRO   215      53.070  32.080  56.880  1.00  0.00            
ATOM   2485  C   PRO   215      54.560  33.400  53.140  1.00  0.00            
ATOM   2486  O   PRO   215      54.440  33.120  51.950  1.00  0.00            
ATOM   2487  N   ILE   216      54.380  34.630  53.660  1.00  0.00            
ATOM   2488  HN  ILE   216      54.510  34.810  54.630  1.00  0.00            
ATOM   2489  CA  ILE   216      54.080  35.760  52.840  1.00  0.00            
ATOM   2490  HA  ILE   216      53.200  35.630  52.220  1.00  0.00            
ATOM   2491  CB  ILE   216      53.900  37.010  53.650  1.00  0.00            
ATOM   2492  HB  ILE   216      54.820  37.260  54.220  1.00  0.00            
ATOM   2493  CG2 ILE   216      53.570  38.270  52.830  1.00  0.00            
ATOM   2494 HG21 ILE   216      53.650  39.170  53.480  1.00  0.00            
ATOM   2495 HG22 ILE   216      52.510  38.280  52.490  1.00  0.00            
ATOM   2496 HG23 ILE   216      54.320  38.370  52.020  1.00  0.00            
ATOM   2497  CG1 ILE   216      52.770  36.840  54.680  1.00  0.00            
ATOM   2498 HG11 ILE   216      52.520  37.830  55.110  1.00  0.00            
ATOM   2499 HG12 ILE   216      53.190  36.200  55.490  1.00  0.00            
ATOM   2500  CD  ILE   216      51.470  36.090  54.360  1.00  0.00            
ATOM   2501  HD1 ILE   216      51.590  35.040  54.000  1.00  0.00            
ATOM   2502  HD2 ILE   216      50.960  36.650  53.550  1.00  0.00            
ATOM   2503  HD3 ILE   216      50.800  36.240  55.230  1.00  0.00            
ATOM   2504  C   ILE   216      55.190  36.020  51.870  1.00  0.00            
ATOM   2505  O   ILE   216      55.060  36.350  50.690  1.00  0.00            
ATOM   2506  N   GLY   217      56.440  35.730  52.280  1.00  0.00            
ATOM   2507  HN  GLY   217      56.600  35.340  53.180  1.00  0.00            
ATOM   2508  CA  GLY   217      57.610  35.760  51.460  1.00  0.00            
ATOM   2509  HA1 GLY   217      58.440  35.550  52.120  1.00  0.00            
ATOM   2510  HA2 GLY   217      57.790  36.730  51.010  1.00  0.00            
ATOM   2511  C   GLY   217      57.660  34.700  50.420  1.00  0.00            
ATOM   2512  O   GLY   217      57.930  35.030  49.260  1.00  0.00            
ATOM   2513  N   LEU   218      57.200  33.470  50.740  1.00  0.00            
ATOM   2514  HN  LEU   218      56.930  33.280  51.680  1.00  0.00            
ATOM   2515  CA  LEU   218      57.030  32.410  49.790  1.00  0.00            
ATOM   2516  HA  LEU   218      57.940  32.480  49.220  1.00  0.00            
ATOM   2517  CB  LEU   218      56.910  30.990  50.370  1.00  0.00            
ATOM   2518  HB1 LEU   218      56.400  30.400  49.570  1.00  0.00            
ATOM   2519  HB2 LEU   218      56.270  31.040  51.280  1.00  0.00            
ATOM   2520  CG  LEU   218      58.140  30.190  50.800  1.00  0.00            
ATOM   2521  HG  LEU   218      57.940  29.140  51.130  1.00  0.00            
ATOM   2522  CD1 LEU   218      59.160  30.060  49.660  1.00  0.00            
ATOM   2523 HD11 LEU   218      59.990  29.370  49.900  1.00  0.00            
ATOM   2524 HD12 LEU   218      59.540  31.060  49.350  1.00  0.00            
ATOM   2525 HD13 LEU   218      58.580  29.730  48.770  1.00  0.00            
ATOM   2526  CD2 LEU   218      58.650  30.770  52.130  1.00  0.00            
ATOM   2527 HD21 LEU   218      59.410  30.140  52.640  1.00  0.00            
ATOM   2528 HD22 LEU   218      57.740  30.730  52.770  1.00  0.00            
ATOM   2529 HD23 LEU   218      58.940  31.840  52.040  1.00  0.00            
ATOM   2530  C   LEU   218      56.030  32.690  48.720  1.00  0.00            
ATOM   2531  O   LEU   218      56.210  32.340  47.560  1.00  0.00            
ATOM   2532  N   VAL   219      54.870  33.280  49.080  1.00  0.00            
ATOM   2533  HN  VAL   219      54.670  33.470  50.040  1.00  0.00            
ATOM   2534  CA  VAL   219      53.850  33.690  48.160  1.00  0.00            
ATOM   2535  HA  VAL   219      53.500  32.940  47.470  1.00  0.00            
ATOM   2536  CB  VAL   219      52.660  34.200  48.930  1.00  0.00            
ATOM   2537  HB  VAL   219      52.960  34.960  49.670  1.00  0.00            
ATOM   2538  CG1 VAL   219      51.620  34.690  47.910  1.00  0.00            
ATOM   2539 HG11 VAL   219      50.690  35.040  48.400  1.00  0.00            
ATOM   2540 HG12 VAL   219      51.380  33.930  47.140  1.00  0.00            
ATOM   2541 HG13 VAL   219      51.850  35.580  47.280  1.00  0.00            
ATOM   2542  CG2 VAL   219      52.070  32.910  49.540  1.00  0.00            
ATOM   2543 HG21 VAL   219      50.980  33.010  49.710  1.00  0.00            
ATOM   2544 HG22 VAL   219      52.640  32.570  50.440  1.00  0.00            
ATOM   2545 HG23 VAL   219      52.290  32.060  48.860  1.00  0.00            
ATOM   2546  C   VAL   219      54.410  34.720  47.250  1.00  0.00            
ATOM   2547  O   VAL   219      54.250  34.660  46.030  1.00  0.00            
ATOM   2548  N   MET   220      55.170  35.700  47.770  1.00  0.00            
ATOM   2549  HN  MET   220      55.460  35.540  48.710  1.00  0.00            
ATOM   2550  CA  MET   220      55.720  36.770  47.000  1.00  0.00            
ATOM   2551  HA  MET   220      55.000  37.220  46.330  1.00  0.00            
ATOM   2552  CB  MET   220      56.120  37.960  47.880  1.00  0.00            
ATOM   2553  HB1 MET   220      56.650  38.630  47.160  1.00  0.00            
ATOM   2554  HB2 MET   220      56.840  37.640  48.660  1.00  0.00            
ATOM   2555  CG  MET   220      55.000  38.740  48.580  1.00  0.00            
ATOM   2556  HG1 MET   220      55.390  39.580  49.190  1.00  0.00            
ATOM   2557  HG2 MET   220      54.520  38.060  49.320  1.00  0.00            
ATOM   2558  SD  MET   220      53.700  39.460  47.540  1.00  0.00            
ATOM   2559  CE  MET   220      52.520  40.000  48.810  1.00  0.00            
ATOM   2560  HE1 MET   220      51.770  39.210  49.030  1.00  0.00            
ATOM   2561  HE2 MET   220      51.940  40.860  48.420  1.00  0.00            
ATOM   2562  HE3 MET   220      53.050  40.240  49.760  1.00  0.00            
ATOM   2563  C   MET   220      56.770  36.350  46.030  1.00  0.00            
ATOM   2564  O   MET   220      56.890  36.900  44.930  1.00  0.00            
ATOM   2565  N   ILE   221      57.620  35.350  46.340  1.00  0.00            
ATOM   2566  HN  ILE   221      57.490  34.940  47.240  1.00  0.00            
ATOM   2567  CA  ILE   221      58.660  34.840  45.510  1.00  0.00            
ATOM   2568  HA  ILE   221      59.400  35.570  45.210  1.00  0.00            
ATOM   2569  CB  ILE   221      59.460  33.800  46.250  1.00  0.00            
ATOM   2570  HB  ILE   221      58.780  33.090  46.760  1.00  0.00            
ATOM   2571  CG2 ILE   221      60.310  33.000  45.250  1.00  0.00            
ATOM   2572 HG21 ILE   221      59.640  32.430  44.570  1.00  0.00            
ATOM   2573 HG22 ILE   221      60.900  32.200  45.740  1.00  0.00            
ATOM   2574 HG23 ILE   221      60.960  33.670  44.640  1.00  0.00            
ATOM   2575  CG1 ILE   221      60.370  34.570  47.230  1.00  0.00            
ATOM   2576 HG11 ILE   221      59.840  35.410  47.740  1.00  0.00            
ATOM   2577 HG12 ILE   221      61.250  34.980  46.690  1.00  0.00            
ATOM   2578  CD  ILE   221      61.000  33.690  48.300  1.00  0.00            
ATOM   2579  HD1 ILE   221      61.650  32.860  47.950  1.00  0.00            
ATOM   2580  HD2 ILE   221      60.160  33.270  48.900  1.00  0.00            
ATOM   2581  HD3 ILE   221      61.620  34.450  48.810  1.00  0.00            
ATOM   2582  C   ILE   221      58.120  34.310  44.230  1.00  0.00            
ATOM   2583  O   ILE   221      58.640  34.520  43.140  1.00  0.00            
ATOM   2584  N   TYR   222      56.990  33.590  44.380  1.00  0.00            
ATOM   2585  HN  TYR   222      56.610  33.320  45.260  1.00  0.00            
ATOM   2586  CA  TYR   222      56.240  33.210  43.230  1.00  0.00            
ATOM   2587  HA  TYR   222      56.860  32.620  42.580  1.00  0.00            
ATOM   2588  CB  TYR   222      55.210  32.200  43.750  1.00  0.00            
ATOM   2589  HB1 TYR   222      54.500  32.690  44.460  1.00  0.00            
ATOM   2590  HB2 TYR   222      55.650  31.340  44.310  1.00  0.00            
ATOM   2591  CG  TYR   222      54.360  31.640  42.650  1.00  0.00            
ATOM   2592  CD1 TYR   222      55.020  30.850  41.740  1.00  0.00            
ATOM   2593  HD1 TYR   222      56.040  30.570  41.940  1.00  0.00            
ATOM   2594  CE1 TYR   222      54.350  30.510  40.580  1.00  0.00            
ATOM   2595  HE1 TYR   222      54.750  29.770  39.910  1.00  0.00            
ATOM   2596  CZ  TYR   222      53.090  30.980  40.300  1.00  0.00            
ATOM   2597  OH  TYR   222      52.340  30.480  39.210  1.00  0.00            
ATOM   2598  HH  TYR   222      51.580  31.070  39.170  1.00  0.00            
ATOM   2599  CD2 TYR   222      53.090  32.100  42.410  1.00  0.00            
ATOM   2600  HD2 TYR   222      52.740  32.830  43.130  1.00  0.00            
ATOM   2601  CE2 TYR   222      52.470  31.790  41.220  1.00  0.00            
ATOM   2602  HE2 TYR   222      51.460  32.120  41.030  1.00  0.00            
ATOM   2603  C   TYR   222      55.710  34.300  42.350  1.00  0.00            
ATOM   2604  O   TYR   222      55.960  34.240  41.150  1.00  0.00            
ATOM   2605  N   LEU   223      55.120  35.360  42.940  1.00  0.00            
ATOM   2606  HN  LEU   223      54.970  35.420  43.920  1.00  0.00            
ATOM   2607  CA  LEU   223      54.640  36.480  42.190  1.00  0.00            
ATOM   2608  HA  LEU   223      53.970  36.050  41.460  1.00  0.00            
ATOM   2609  CB  LEU   223      53.860  37.470  43.070  1.00  0.00            
ATOM   2610  HB1 LEU   223      53.370  38.290  42.500  1.00  0.00            
ATOM   2611  HB2 LEU   223      54.550  37.930  43.810  1.00  0.00            
ATOM   2612  CG  LEU   223      52.750  36.700  43.800  1.00  0.00            
ATOM   2613  HG  LEU   223      53.060  35.900  44.510  1.00  0.00            
ATOM   2614  CD1 LEU   223      51.980  37.620  44.750  1.00  0.00            
ATOM   2615 HD11 LEU   223      52.700  37.980  45.520  1.00  0.00            
ATOM   2616 HD12 LEU   223      51.270  36.970  45.300  1.00  0.00            
ATOM   2617 HD13 LEU   223      51.410  38.440  44.240  1.00  0.00            
ATOM   2618  CD2 LEU   223      51.720  36.030  42.860  1.00  0.00            
ATOM   2619 HD21 LEU   223      50.880  35.570  43.410  1.00  0.00            
ATOM   2620 HD22 LEU   223      52.190  35.280  42.180  1.00  0.00            
ATOM   2621 HD23 LEU   223      51.400  36.810  42.130  1.00  0.00            
ATOM   2622  C   LEU   223      55.690  37.240  41.460  1.00  0.00            
ATOM   2623  O   LEU   223      55.550  37.560  40.280  1.00  0.00            
ATOM   2624  N   ALA   224      56.850  37.560  42.050  1.00  0.00            
ATOM   2625  HN  ALA   224      56.940  37.170  42.970  1.00  0.00            
ATOM   2626  CA  ALA   224      57.970  38.200  41.420  1.00  0.00            
ATOM   2627  HA  ALA   224      57.550  39.070  40.940  1.00  0.00            
ATOM   2628  CB  ALA   224      59.100  38.430  42.430  1.00  0.00            
ATOM   2629  HB1 ALA   224      58.740  39.090  43.250  1.00  0.00            
ATOM   2630  HB2 ALA   224      59.930  39.020  41.990  1.00  0.00            
ATOM   2631  HB3 ALA   224      59.420  37.460  42.870  1.00  0.00            
ATOM   2632  C   ALA   224      58.590  37.370  40.350  1.00  0.00            
ATOM   2633  O   ALA   224      58.900  37.940  39.300  1.00  0.00            
ATOM   2634  N   ARG   225      58.680  36.050  40.560  1.00  0.00            
ATOM   2635  HN  ARG   225      58.480  35.730  41.490  1.00  0.00            
ATOM   2636  CA  ARG   225      59.240  35.210  39.550  1.00  0.00            
ATOM   2637  HA  ARG   225      60.160  35.710  39.270  1.00  0.00            
ATOM   2638  CB  ARG   225      59.490  33.800  40.120  1.00  0.00            
ATOM   2639  HB1 ARG   225      58.550  33.410  40.560  1.00  0.00            
ATOM   2640  HB2 ARG   225      60.260  33.890  40.910  1.00  0.00            
ATOM   2641  CG  ARG   225      59.940  32.760  39.090  1.00  0.00            
ATOM   2642  HG1 ARG   225      60.550  33.200  38.270  1.00  0.00            
ATOM   2643  HG2 ARG   225      59.030  32.370  38.600  1.00  0.00            
ATOM   2644  CD  ARG   225      60.670  31.590  39.760  1.00  0.00            
ATOM   2645  HD1 ARG   225      61.510  32.080  40.300  1.00  0.00            
ATOM   2646  HD2 ARG   225      61.000  30.920  38.930  1.00  0.00            
ATOM   2647  NE  ARG   225      59.760  30.840  40.660  1.00  0.00            
ATOM   2648  HE  ARG   225      59.980  30.870  41.640  1.00  0.00            
ATOM   2649  CZ  ARG   225      58.690  30.080  40.290  1.00  0.00            
ATOM   2650  NH1 ARG   225      58.290  30.020  38.980  1.00  0.00            
ATOM   2651 HH11 ARG   225      58.980  30.370  38.340  1.00  0.00            
ATOM   2652 HH12 ARG   225      57.470  29.540  38.690  1.00  0.00            
ATOM   2653  NH2 ARG   225      58.080  29.340  41.260  1.00  0.00            
ATOM   2654 HH21 ARG   225      58.540  29.330  42.150  1.00  0.00            
ATOM   2655 HH22 ARG   225      57.410  28.630  41.070  1.00  0.00            
ATOM   2656  C   ARG   225      58.320  35.180  38.380  1.00  0.00            
ATOM   2657  O   ARG   225      58.710  35.280  37.220  1.00  0.00            
ATOM   2658  N   THR   226      56.990  35.180  38.580  1.00  0.00            
ATOM   2659  HN  THR   226      56.570  35.320  39.480  1.00  0.00            
ATOM   2660  CA  THR   226      56.110  34.800  37.520  1.00  0.00            
ATOM   2661  HA  THR   226      56.630  34.240  36.760  1.00  0.00            
ATOM   2662  CB  THR   226      54.970  33.900  37.880  1.00  0.00            
ATOM   2663  HB  THR   226      54.260  33.870  37.030  1.00  0.00            
ATOM   2664  OG1 THR   226      54.290  34.340  39.050  1.00  0.00            
ATOM   2665  HG1 THR   226      54.940  34.130  39.740  1.00  0.00            
ATOM   2666  CG2 THR   226      55.490  32.460  38.030  1.00  0.00            
ATOM   2667 HG21 THR   226      56.060  32.190  37.120  1.00  0.00            
ATOM   2668 HG22 THR   226      54.700  31.680  38.110  1.00  0.00            
ATOM   2669 HG23 THR   226      56.160  32.310  38.910  1.00  0.00            
ATOM   2670  C   THR   226      55.650  35.950  36.690  1.00  0.00            
ATOM   2671  O   THR   226      55.790  36.050  35.470  1.00  0.00            
ATOM   2672  N   ALA   227      55.060  36.960  37.350  1.00  0.00            
ATOM   2673  HN  ALA   227      55.020  37.020  38.350  1.00  0.00            
ATOM   2674  CA  ALA   227      54.430  38.050  36.660  1.00  0.00            
ATOM   2675  HA  ALA   227      54.010  37.760  35.710  1.00  0.00            
ATOM   2676  CB  ALA   227      53.330  38.670  37.530  1.00  0.00            
ATOM   2677  HB1 ALA   227      52.750  39.470  37.020  1.00  0.00            
ATOM   2678  HB2 ALA   227      53.690  38.970  38.540  1.00  0.00            
ATOM   2679  HB3 ALA   227      52.550  37.920  37.760  1.00  0.00            
ATOM   2680  C   ALA   227      55.310  39.210  36.340  1.00  0.00            
ATOM   2681  O   ALA   227      54.910  39.960  35.460  1.00  0.00            
ATOM   2682  N   LEU   228      56.580  39.350  36.760  1.00  0.00            
ATOM   2683  HN  LEU   228      56.920  38.710  37.450  1.00  0.00            
ATOM   2684  CA  LEU   228      57.460  40.340  36.250  1.00  0.00            
ATOM   2685  HA  LEU   228      56.920  41.260  36.090  1.00  0.00            
ATOM   2686  CB  LEU   228      58.540  40.560  37.320  1.00  0.00            
ATOM   2687  HB1 LEU   228      59.270  41.310  36.950  1.00  0.00            
ATOM   2688  HB2 LEU   228      59.100  39.640  37.590  1.00  0.00            
ATOM   2689  CG  LEU   228      58.020  41.180  38.630  1.00  0.00            
ATOM   2690  HG  LEU   228      57.270  40.430  38.970  1.00  0.00            
ATOM   2691  CD1 LEU   228      59.200  41.460  39.580  1.00  0.00            
ATOM   2692 HD11 LEU   228      58.910  41.640  40.640  1.00  0.00            
ATOM   2693 HD12 LEU   228      59.660  42.400  39.200  1.00  0.00            
ATOM   2694 HD13 LEU   228      59.840  40.550  39.460  1.00  0.00            
ATOM   2695  CD2 LEU   228      57.350  42.520  38.300  1.00  0.00            
ATOM   2696 HD21 LEU   228      56.430  42.390  37.700  1.00  0.00            
ATOM   2697 HD22 LEU   228      58.070  43.190  37.780  1.00  0.00            
ATOM   2698 HD23 LEU   228      57.010  43.070  39.210  1.00  0.00            
ATOM   2699  C   LEU   228      57.930  40.130  34.850  1.00  0.00            
ATOM   2700  O   LEU   228      57.860  39.060  34.230  1.00  0.00            
ATOM   2701  N   ARG   229      58.390  41.190  34.160  1.00  0.00            
ATOM   2702  HN  ARG   229      58.420  42.110  34.530  1.00  0.00            
ATOM   2703  CA  ARG   229      58.910  41.050  32.830  1.00  0.00            
ATOM   2704  HA  ARG   229      59.190  40.030  32.610  1.00  0.00            
ATOM   2705  CB  ARG   229      58.210  41.680  31.620  1.00  0.00            
ATOM   2706  HB1 ARG   229      58.570  41.440  30.590  1.00  0.00            
ATOM   2707  HB2 ARG   229      58.030  42.770  31.760  1.00  0.00            
ATOM   2708  CG  ARG   229      56.790  41.100  31.520  1.00  0.00            
ATOM   2709  HG1 ARG   229      56.020  41.710  31.020  1.00  0.00            
ATOM   2710  HG2 ARG   229      56.450  41.150  32.580  1.00  0.00            
ATOM   2711  CD  ARG   229      56.730  39.650  31.050  1.00  0.00            
ATOM   2712  HD1 ARG   229      57.410  38.980  31.620  1.00  0.00            
ATOM   2713  HD2 ARG   229      56.970  39.550  29.970  1.00  0.00            
ATOM   2714  NE  ARG   229      55.350  39.100  31.170  1.00  0.00            
ATOM   2715  HE  ARG   229      54.820  39.220  30.330  1.00  0.00            
ATOM   2716  CZ  ARG   229      54.920  38.130  32.030  1.00  0.00            
ATOM   2717  NH1 ARG   229      55.580  37.820  33.190  1.00  0.00            
ATOM   2718 HH11 ARG   229      56.450  38.290  33.350  1.00  0.00            
ATOM   2719 HH12 ARG   229      55.320  37.110  33.840  1.00  0.00            
ATOM   2720  NH2 ARG   229      53.750  37.440  31.850  1.00  0.00            
ATOM   2721 HH21 ARG   229      53.520  36.980  32.710  1.00  0.00            
ATOM   2722 HH22 ARG   229      53.060  37.800  31.230  1.00  0.00            
ATOM   2723  C   ARG   229      60.300  41.590  32.820  1.00  0.00            
ATOM   2724  O   ARG   229      60.660  42.330  33.740  1.00  0.00            
ATOM   2725  N   GLU   230      61.080  41.200  31.800  1.00  0.00            
ATOM   2726  HN  GLU   230      60.580  40.550  31.230  1.00  0.00            
ATOM   2727  CA  GLU   230      62.420  41.570  31.460  1.00  0.00            
ATOM   2728  HA  GLU   230      62.790  41.830  32.440  1.00  0.00            
ATOM   2729  CB  GLU   230      63.210  40.370  30.910  1.00  0.00            
ATOM   2730  HB1 GLU   230      64.190  40.730  30.540  1.00  0.00            
ATOM   2731  HB2 GLU   230      62.710  39.890  30.030  1.00  0.00            
ATOM   2732  CG  GLU   230      63.360  39.310  32.000  1.00  0.00            
ATOM   2733  HG1 GLU   230      62.350  38.900  32.190  1.00  0.00            
ATOM   2734  HG2 GLU   230      63.930  39.660  32.890  1.00  0.00            
ATOM   2735  CD  GLU   230      64.080  38.110  31.400  1.00  0.00            
ATOM   2736  OE1 GLU   230      63.650  37.460  30.410  1.00  0.00            
ATOM   2737  OE2 GLU   230      65.160  37.750  31.940  1.00  0.00            
ATOM   2738  C   GLU   230      62.480  42.770  30.580  1.00  0.00            
ATOM   2739  O   GLU   230      61.590  42.970  29.750  1.00  0.00            
ATOM   2740  N   THR   231      63.460  43.680  30.670  1.00  0.00            
ATOM   2741  HN  THR   231      64.160  43.480  31.360  1.00  0.00            
ATOM   2742  CA  THR   231      63.530  44.930  29.990  1.00  0.00            
ATOM   2743  HA  THR   231      62.500  45.110  29.740  1.00  0.00            
ATOM   2744  CB  THR   231      64.160  46.080  30.730  1.00  0.00            
ATOM   2745  HB  THR   231      63.660  46.080  31.720  1.00  0.00            
ATOM   2746  OG1 THR   231      63.820  47.330  30.150  1.00  0.00            
ATOM   2747  HG1 THR   231      64.530  47.830  30.560  1.00  0.00            
ATOM   2748  CG2 THR   231      65.660  45.790  30.930  1.00  0.00            
ATOM   2749 HG21 THR   231      66.190  46.090  30.000  1.00  0.00            
ATOM   2750 HG22 THR   231      65.780  44.730  31.230  1.00  0.00            
ATOM   2751 HG23 THR   231      65.980  46.500  31.730  1.00  0.00            
ATOM   2752  C   THR   231      64.290  44.640  28.730  1.00  0.00            
ATOM   2753  O   THR   231      64.900  43.580  28.690  1.00  0.00            
ATOM   2754  N   ASN   232      64.270  45.480  27.680  1.00  0.00            
ATOM   2755  HN  ASN   232      63.780  46.340  27.710  1.00  0.00            
ATOM   2756  CA  ASN   232      64.890  45.210  26.420  1.00  0.00            
ATOM   2757  HA  ASN   232      65.300  44.220  26.480  1.00  0.00            
ATOM   2758  CB  ASN   232      64.010  45.430  25.180  1.00  0.00            
ATOM   2759  HB1 ASN   232      64.530  45.380  24.200  1.00  0.00            
ATOM   2760  HB2 ASN   232      63.620  46.470  25.190  1.00  0.00            
ATOM   2761  CG  ASN   232      62.890  44.410  25.050  1.00  0.00            
ATOM   2762  OD1 ASN   232      61.760  44.780  25.370  1.00  0.00            
ATOM   2763  ND2 ASN   232      63.190  43.210  24.490  1.00  0.00            
ATOM   2764 HD21 ASN   232      64.130  42.960  24.240  1.00  0.00            
ATOM   2765 HD22 ASN   232      62.440  42.660  24.140  1.00  0.00            
ATOM   2766  C   ASN   232      66.120  46.050  26.300  1.00  0.00            
ATOM   2767  O   ASN   232      66.770  45.880  25.270  1.00  0.00            
ATOM   2768  N   LYS   233      66.400  46.890  27.310  1.00  0.00            
ATOM   2769  HN  LYS   233      65.770  46.850  28.080  1.00  0.00            
ATOM   2770  CA  LYS   233      67.530  47.770  27.430  1.00  0.00            
ATOM   2771  HA  LYS   233      67.730  48.150  26.440  1.00  0.00            
ATOM   2772  CB  LYS   233      67.300  48.960  28.370  1.00  0.00            
ATOM   2773  HB1 LYS   233      68.130  49.680  28.220  1.00  0.00            
ATOM   2774  HB2 LYS   233      67.300  48.680  29.440  1.00  0.00            
ATOM   2775  CG  LYS   233      66.030  49.750  28.050  1.00  0.00            
ATOM   2776  HG1 LYS   233      65.880  50.560  28.810  1.00  0.00            
ATOM   2777  HG2 LYS   233      65.160  49.090  28.240  1.00  0.00            
ATOM   2778  CD  LYS   233      65.870  50.250  26.610  1.00  0.00            
ATOM   2779  HD1 LYS   233      65.600  49.430  25.910  1.00  0.00            
ATOM   2780  HD2 LYS   233      66.840  50.630  26.250  1.00  0.00            
ATOM   2781  CE  LYS   233      64.800  51.310  26.380  1.00  0.00            
ATOM   2782  HE1 LYS   233      64.850  51.410  25.270  1.00  0.00            
ATOM   2783  HE2 LYS   233      65.100  52.200  26.970  1.00  0.00            
ATOM   2784  NZ  LYS   233      63.440  50.830  26.730  1.00  0.00            
ATOM   2785  HZ1 LYS   233      62.810  51.640  26.540  1.00  0.00            
ATOM   2786  HZ2 LYS   233      63.330  50.630  27.740  1.00  0.00            
ATOM   2787  HZ3 LYS   233      63.130  50.010  26.170  1.00  0.00            
ATOM   2788  C   LYS   233      68.710  46.970  27.840  1.00  0.00            
ATOM   2789  O   LYS   233      68.660  46.060  28.670  1.00  0.00            
ATOM   2790  N   GLU   234      69.870  47.350  27.270  1.00  0.00            
ATOM   2791  HN  GLU   234      69.780  48.070  26.580  1.00  0.00            
ATOM   2792  CA  GLU   234      71.230  47.320  27.710  1.00  0.00            
ATOM   2793  HA  GLU   234      71.580  46.340  27.420  1.00  0.00            
ATOM   2794  CB  GLU   234      72.010  48.470  27.040  1.00  0.00            
ATOM   2795  HB1 GLU   234      71.500  49.440  27.190  1.00  0.00            
ATOM   2796  HB2 GLU   234      71.890  48.240  25.960  1.00  0.00            
ATOM   2797  CG  GLU   234      73.490  48.540  27.400  1.00  0.00            
ATOM   2798  HG1 GLU   234      73.840  47.480  27.410  1.00  0.00            
ATOM   2799  HG2 GLU   234      73.590  48.990  28.410  1.00  0.00            
ATOM   2800  CD  GLU   234      74.290  49.330  26.380  1.00  0.00            
ATOM   2801  OE1 GLU   234      74.730  48.750  25.350  1.00  0.00            
ATOM   2802  OE2 GLU   234      74.490  50.560  26.550  1.00  0.00            
ATOM   2803  C   GLU   234      71.390  47.330  29.190  1.00  0.00            
ATOM   2804  O   GLU   234      70.890  48.140  29.970  1.00  0.00            
ATOM   2805  N   ARG   235      72.140  46.310  29.640  1.00  0.00            
ATOM   2806  HN  ARG   235      72.530  45.660  28.980  1.00  0.00            
ATOM   2807  CA  ARG   235      72.600  46.070  30.970  1.00  0.00            
ATOM   2808  HA  ARG   235      71.800  46.260  31.670  1.00  0.00            
ATOM   2809  CB  ARG   235      73.100  44.640  31.220  1.00  0.00            
ATOM   2810  HB1 ARG   235      73.350  44.610  32.300  1.00  0.00            
ATOM   2811  HB2 ARG   235      74.000  44.520  30.570  1.00  0.00            
ATOM   2812  CG  ARG   235      72.040  43.570  30.940  1.00  0.00            
ATOM   2813  HG1 ARG   235      72.600  42.650  31.230  1.00  0.00            
ATOM   2814  HG2 ARG   235      71.790  43.500  29.860  1.00  0.00            
ATOM   2815  CD  ARG   235      70.790  43.650  31.820  1.00  0.00            
ATOM   2816  HD1 ARG   235      70.320  44.650  31.720  1.00  0.00            
ATOM   2817  HD2 ARG   235      71.140  43.380  32.840  1.00  0.00            
ATOM   2818  NE  ARG   235      69.800  42.610  31.420  1.00  0.00            
ATOM   2819  HE  ARG   235      70.000  41.670  31.170  1.00  0.00            
ATOM   2820  CZ  ARG   235      68.520  42.790  31.880  1.00  0.00            
ATOM   2821  NH1 ARG   235      68.030  43.950  32.400  1.00  0.00            
ATOM   2822 HH11 ARG   235      68.520  44.820  32.420  1.00  0.00            
ATOM   2823 HH12 ARG   235      67.080  43.890  32.690  1.00  0.00            
ATOM   2824  NH2 ARG   235      67.720  41.680  31.840  1.00  0.00            
ATOM   2825 HH21 ARG   235      68.150  40.810  31.590  1.00  0.00            
ATOM   2826 HH22 ARG   235      66.810  41.800  32.220  1.00  0.00            
ATOM   2827  C   ARG   235      73.780  46.940  31.230  1.00  0.00            
ATOM   2828  O   ARG   235      74.830  46.790  30.610  1.00  0.00            
ATOM   2829  N   MET   236      73.610  47.930  32.120  1.00  0.00            
ATOM   2830  HN  MET   236      72.760  47.930  32.640  1.00  0.00            
ATOM   2831  CA  MET   236      74.630  48.900  32.410  1.00  0.00            
ATOM   2832  HA  MET   236      75.320  49.020  31.590  1.00  0.00            
ATOM   2833  CB  MET   236      74.100  50.260  32.890  1.00  0.00            
ATOM   2834  HB1 MET   236      74.970  50.950  32.820  1.00  0.00            
ATOM   2835  HB2 MET   236      73.720  50.150  33.930  1.00  0.00            
ATOM   2836  CG  MET   236      73.070  50.780  31.890  1.00  0.00            
ATOM   2837  HG1 MET   236      72.220  50.100  31.660  1.00  0.00            
ATOM   2838  HG2 MET   236      73.630  50.930  30.940  1.00  0.00            
ATOM   2839  SD  MET   236      72.120  52.260  32.340  1.00  0.00            
ATOM   2840  CE  MET   236      73.430  53.510  32.480  1.00  0.00            
ATOM   2841  HE1 MET   236      73.100  54.340  33.150  1.00  0.00            
ATOM   2842  HE2 MET   236      73.650  53.960  31.490  1.00  0.00            
ATOM   2843  HE3 MET   236      74.410  53.110  32.820  1.00  0.00            
ATOM   2844  C   MET   236      75.470  48.430  33.550  1.00  0.00            
ATOM   2845  O   MET   236      74.950  48.150  34.620  1.00  0.00            
ATOM   2846  N   LYS   237      76.760  48.180  33.260  1.00  0.00            
ATOM   2847  HN  LYS   237      77.230  48.280  32.390  1.00  0.00            
ATOM   2848  CA  LYS   237      77.620  47.650  34.270  1.00  0.00            
ATOM   2849  HA  LYS   237      77.040  46.930  34.820  1.00  0.00            
ATOM   2850  CB  LYS   237      78.860  46.970  33.650  1.00  0.00            
ATOM   2851  HB1 LYS   237      79.310  46.480  34.540  1.00  0.00            
ATOM   2852  HB2 LYS   237      79.560  47.710  33.220  1.00  0.00            
ATOM   2853  CG  LYS   237      78.430  45.820  32.740  1.00  0.00            
ATOM   2854  HG1 LYS   237      78.010  46.260  31.810  1.00  0.00            
ATOM   2855  HG2 LYS   237      77.620  45.250  33.240  1.00  0.00            
ATOM   2856  CD  LYS   237      79.560  44.840  32.420  1.00  0.00            
ATOM   2857  HD1 LYS   237      79.690  44.220  33.340  1.00  0.00            
ATOM   2858  HD2 LYS   237      80.480  45.410  32.180  1.00  0.00            
ATOM   2859  CE  LYS   237      79.260  43.960  31.200  1.00  0.00            
ATOM   2860  HE1 LYS   237      80.130  43.270  31.150  1.00  0.00            
ATOM   2861  HE2 LYS   237      79.230  44.500  30.230  1.00  0.00            
ATOM   2862  NZ  LYS   237      78.020  43.170  31.280  1.00  0.00            
ATOM   2863  HZ1 LYS   237      77.390  43.690  31.930  1.00  0.00            
ATOM   2864  HZ2 LYS   237      78.290  42.270  31.710  1.00  0.00            
ATOM   2865  HZ3 LYS   237      77.530  43.040  30.370  1.00  0.00            
ATOM   2866  C   LYS   237      78.090  48.620  35.300  1.00  0.00            
ATOM   2867  O   LYS   237      78.660  49.650  34.930  1.00  0.00            
ATOM   2868  N   LEU   238      77.860  48.250  36.570  1.00  0.00            
ATOM   2869  HN  LEU   238      77.320  47.450  36.830  1.00  0.00            
ATOM   2870  CA  LEU   238      78.510  48.900  37.660  1.00  0.00            
ATOM   2871  HA  LEU   238      78.410  49.970  37.530  1.00  0.00            
ATOM   2872  CB  LEU   238      77.610  48.480  38.830  1.00  0.00            
ATOM   2873  HB1 LEU   238      77.630  47.380  38.960  1.00  0.00            
ATOM   2874  HB2 LEU   238      76.530  48.690  38.680  1.00  0.00            
ATOM   2875  CG  LEU   238      77.840  49.140  40.200  1.00  0.00            
ATOM   2876  HG  LEU   238      78.820  48.750  40.540  1.00  0.00            
ATOM   2877  CD1 LEU   238      77.840  50.670  40.240  1.00  0.00            
ATOM   2878 HD11 LEU   238      76.810  51.000  39.990  1.00  0.00            
ATOM   2879 HD12 LEU   238      78.600  50.990  39.500  1.00  0.00            
ATOM   2880 HD13 LEU   238      78.010  51.090  41.260  1.00  0.00            
ATOM   2881  CD2 LEU   238      76.750  48.500  41.080  1.00  0.00            
ATOM   2882 HD21 LEU   238      75.750  48.830  40.730  1.00  0.00            
ATOM   2883 HD22 LEU   238      76.880  48.770  42.150  1.00  0.00            
ATOM   2884 HD23 LEU   238      76.820  47.390  41.000  1.00  0.00            
ATOM   2885  C   LEU   238      79.960  48.580  37.840  1.00  0.00            
ATOM   2886  O   LEU   238      80.380  47.420  37.860  1.00  0.00            
ATOM   2887  N   ASP   239      80.840  49.590  37.830  1.00  0.00            
ATOM   2888  HN  ASP   239      80.410  50.480  37.640  1.00  0.00            
ATOM   2889  CA  ASP   239      82.210  49.560  38.230  1.00  0.00            
ATOM   2890  HA  ASP   239      82.750  48.890  37.580  1.00  0.00            
ATOM   2891  CB  ASP   239      82.980  50.870  38.010  1.00  0.00            
ATOM   2892  HB1 ASP   239      84.050  50.820  38.300  1.00  0.00            
ATOM   2893  HB2 ASP   239      82.560  51.780  38.510  1.00  0.00            
ATOM   2894  CG  ASP   239      83.070  51.150  36.520  1.00  0.00            
ATOM   2895  OD1 ASP   239      83.810  52.130  36.220  1.00  0.00            
ATOM   2896  OD2 ASP   239      82.500  50.390  35.690  1.00  0.00            
ATOM   2897  C   ASP   239      82.530  49.180  39.630  1.00  0.00            
ATOM   2898  O   ASP   239      82.120  49.820  40.610  1.00  0.00            
ATOM   2899  N   ALA   240      83.410  48.190  39.840  1.00  0.00            
ATOM   2900  HN  ALA   240      83.610  47.580  39.080  1.00  0.00            
ATOM   2901  CA  ALA   240      83.810  47.740  41.140  1.00  0.00            
ATOM   2902  HA  ALA   240      82.870  47.410  41.580  1.00  0.00            
ATOM   2903  CB  ALA   240      84.570  46.400  41.100  1.00  0.00            
ATOM   2904  HB1 ALA   240      85.500  46.560  40.530  1.00  0.00            
ATOM   2905  HB2 ALA   240      84.090  45.530  40.610  1.00  0.00            
ATOM   2906  HB3 ALA   240      84.840  46.050  42.120  1.00  0.00            
ATOM   2907  C   ALA   240      84.560  48.660  42.040  1.00  0.00            
ATOM   2908  O   ALA   240      84.240  48.820  43.220  1.00  0.00            
ATOM   2909  N   THR   241      85.510  49.460  41.540  1.00  0.00            
ATOM   2910  HN  THR   241      85.800  49.360  40.590  1.00  0.00            
ATOM   2911  CA  THR   241      86.090  50.520  42.300  1.00  0.00            
ATOM   2912  HA  THR   241      86.460  50.100  43.220  1.00  0.00            
ATOM   2913  CB  THR   241      87.410  50.970  41.740  1.00  0.00            
ATOM   2914  HB  THR   241      87.780  51.790  42.400  1.00  0.00            
ATOM   2915  OG1 THR   241      87.330  51.500  40.420  1.00  0.00            
ATOM   2916  HG1 THR   241      86.980  50.800  39.860  1.00  0.00            
ATOM   2917  CG2 THR   241      88.490  49.880  41.690  1.00  0.00            
ATOM   2918 HG21 THR   241      88.940  49.580  42.660  1.00  0.00            
ATOM   2919 HG22 THR   241      89.390  50.250  41.160  1.00  0.00            
ATOM   2920 HG23 THR   241      88.150  48.990  41.110  1.00  0.00            
ATOM   2921  C   THR   241      85.160  51.630  42.660  1.00  0.00            
ATOM   2922  O   THR   241      85.180  52.080  43.810  1.00  0.00            
ATOM   2923  N   GLY   242      84.250  52.040  41.760  1.00  0.00            
ATOM   2924  HN  GLY   242      84.210  51.580  40.870  1.00  0.00            
ATOM   2925  CA  GLY   242      83.160  52.920  42.030  1.00  0.00            
ATOM   2926  HA1 GLY   242      82.510  53.060  41.180  1.00  0.00            
ATOM   2927  HA2 GLY   242      83.630  53.840  42.340  1.00  0.00            
ATOM   2928  C   GLY   242      82.270  52.460  43.130  1.00  0.00            
ATOM   2929  O   GLY   242      81.800  53.170  44.020  1.00  0.00            
ATOM   2930  N   ALA   243      81.880  51.170  43.080  1.00  0.00            
ATOM   2931  HN  ALA   243      82.190  50.640  42.290  1.00  0.00            
ATOM   2932  CA  ALA   243      80.910  50.520  43.900  1.00  0.00            
ATOM   2933  HA  ALA   243      80.040  51.160  43.920  1.00  0.00            
ATOM   2934  CB  ALA   243      80.350  49.320  43.120  1.00  0.00            
ATOM   2935  HB1 ALA   243      79.970  49.640  42.130  1.00  0.00            
ATOM   2936  HB2 ALA   243      79.510  48.780  43.610  1.00  0.00            
ATOM   2937  HB3 ALA   243      81.010  48.440  43.000  1.00  0.00            
ATOM   2938  C   ALA   243      81.380  50.280  45.300  1.00  0.00            
ATOM   2939  O   ALA   243      80.640  50.560  46.240  1.00  0.00            
ATOM   2940  N   ILE   244      82.640  49.890  45.550  1.00  0.00            
ATOM   2941  HN  ILE   244      83.120  49.720  44.690  1.00  0.00            
ATOM   2942  CA  ILE   244      83.170  49.930  46.880  1.00  0.00            
ATOM   2943  HA  ILE   244      82.430  49.400  47.470  1.00  0.00            
ATOM   2944  CB  ILE   244      84.450  49.160  47.010  1.00  0.00            
ATOM   2945  HB  ILE   244      84.260  48.110  46.680  1.00  0.00            
ATOM   2946  CG2 ILE   244      85.550  49.720  46.100  1.00  0.00            
ATOM   2947 HG21 ILE   244      86.040  50.630  46.520  1.00  0.00            
ATOM   2948 HG22 ILE   244      85.210  49.980  45.080  1.00  0.00            
ATOM   2949 HG23 ILE   244      86.340  48.940  46.070  1.00  0.00            
ATOM   2950  CG1 ILE   244      85.030  49.020  48.420  1.00  0.00            
ATOM   2951 HG11 ILE   244      85.310  49.940  48.990  1.00  0.00            
ATOM   2952 HG12 ILE   244      85.980  48.460  48.420  1.00  0.00            
ATOM   2953  CD  ILE   244      83.980  48.270  49.250  1.00  0.00            
ATOM   2954  HD1 ILE   244      83.120  48.890  49.570  1.00  0.00            
ATOM   2955  HD2 ILE   244      84.500  47.980  50.190  1.00  0.00            
ATOM   2956  HD3 ILE   244      83.650  47.360  48.700  1.00  0.00            
ATOM   2957  C   ILE   244      83.260  51.280  47.490  1.00  0.00            
ATOM   2958  O   ILE   244      83.050  51.450  48.690  1.00  0.00            
ATOM   2959  N   LEU   245      83.640  52.330  46.740  1.00  0.00            
ATOM   2960  HN  LEU   245      84.020  52.180  45.830  1.00  0.00            
ATOM   2961  CA  LEU   245      83.650  53.670  47.240  1.00  0.00            
ATOM   2962  HA  LEU   245      84.160  53.720  48.190  1.00  0.00            
ATOM   2963  CB  LEU   245      84.440  54.630  46.340  1.00  0.00            
ATOM   2964  HB1 LEU   245      84.270  55.670  46.670  1.00  0.00            
ATOM   2965  HB2 LEU   245      84.020  54.560  45.310  1.00  0.00            
ATOM   2966  CG  LEU   245      85.950  54.360  46.370  1.00  0.00            
ATOM   2967  HG  LEU   245      86.150  53.280  46.240  1.00  0.00            
ATOM   2968  CD1 LEU   245      86.490  55.060  45.110  1.00  0.00            
ATOM   2969 HD11 LEU   245      86.310  56.150  45.200  1.00  0.00            
ATOM   2970 HD12 LEU   245      85.930  54.850  44.180  1.00  0.00            
ATOM   2971 HD13 LEU   245      87.570  54.860  44.920  1.00  0.00            
ATOM   2972  CD2 LEU   245      86.730  54.790  47.630  1.00  0.00            
ATOM   2973 HD21 LEU   245      86.520  55.870  47.780  1.00  0.00            
ATOM   2974 HD22 LEU   245      87.810  54.540  47.530  1.00  0.00            
ATOM   2975 HD23 LEU   245      86.390  54.320  48.580  1.00  0.00            
ATOM   2976  C   LEU   245      82.300  54.180  47.620  1.00  0.00            
ATOM   2977  O   LEU   245      82.200  54.700  48.730  1.00  0.00            
ATOM   2978  N   ALA   246      81.230  54.090  46.810  1.00  0.00            
ATOM   2979  HN  ALA   246      81.400  53.930  45.840  1.00  0.00            
ATOM   2980  CA  ALA   246      79.910  54.390  47.270  1.00  0.00            
ATOM   2981  HA  ALA   246      79.970  55.410  47.620  1.00  0.00            
ATOM   2982  CB  ALA   246      78.990  54.170  46.060  1.00  0.00            
ATOM   2983  HB1 ALA   246      79.380  54.670  45.150  1.00  0.00            
ATOM   2984  HB2 ALA   246      77.970  54.540  46.300  1.00  0.00            
ATOM   2985  HB3 ALA   246      78.930  53.100  45.740  1.00  0.00            
ATOM   2986  C   ALA   246      79.380  53.720  48.490  1.00  0.00            
ATOM   2987  O   ALA   246      78.900  54.410  49.390  1.00  0.00            
ATOM   2988  N   THR   247      79.540  52.390  48.610  1.00  0.00            
ATOM   2989  HN  THR   247      79.900  51.810  47.880  1.00  0.00            
ATOM   2990  CA  THR   247      79.110  51.510  49.650  1.00  0.00            
ATOM   2991  HA  THR   247      78.060  51.700  49.740  1.00  0.00            
ATOM   2992  CB  THR   247      79.440  50.110  49.210  1.00  0.00            
ATOM   2993  HB  THR   247      80.530  50.120  48.980  1.00  0.00            
ATOM   2994  OG1 THR   247      78.710  49.780  48.040  1.00  0.00            
ATOM   2995  HG1 THR   247      79.280  50.150  47.350  1.00  0.00            
ATOM   2996  CG2 THR   247      79.160  49.030  50.260  1.00  0.00            
ATOM   2997 HG21 THR   247      79.470  48.020  49.900  1.00  0.00            
ATOM   2998 HG22 THR   247      78.060  48.920  50.310  1.00  0.00            
ATOM   2999 HG23 THR   247      79.650  49.260  51.240  1.00  0.00            
ATOM   3000  C   THR   247      79.780  51.890  50.930  1.00  0.00            
ATOM   3001  O   THR   247      79.130  51.840  51.970  1.00  0.00            
ATOM   3002  N   LEU   248      81.120  52.020  50.950  1.00  0.00            
ATOM   3003  HN  LEU   248      81.620  52.000  50.080  1.00  0.00            
ATOM   3004  CA  LEU   248      81.750  52.350  52.190  1.00  0.00            
ATOM   3005  HA  LEU   248      81.560  51.520  52.860  1.00  0.00            
ATOM   3006  CB  LEU   248      83.270  52.530  52.040  1.00  0.00            
ATOM   3007  HB1 LEU   248      83.390  53.350  51.300  1.00  0.00            
ATOM   3008  HB2 LEU   248      83.650  51.580  51.610  1.00  0.00            
ATOM   3009  CG  LEU   248      84.140  52.820  53.280  1.00  0.00            
ATOM   3010  HG  LEU   248      83.780  53.740  53.790  1.00  0.00            
ATOM   3011  CD1 LEU   248      84.080  51.640  54.270  1.00  0.00            
ATOM   3012 HD11 LEU   248      84.680  51.910  55.170  1.00  0.00            
ATOM   3013 HD12 LEU   248      84.610  50.760  53.860  1.00  0.00            
ATOM   3014 HD13 LEU   248      83.050  51.350  54.540  1.00  0.00            
ATOM   3015  CD2 LEU   248      85.560  53.180  52.840  1.00  0.00            
ATOM   3016 HD21 LEU   248      85.760  54.210  52.470  1.00  0.00            
ATOM   3017 HD22 LEU   248      85.950  52.440  52.110  1.00  0.00            
ATOM   3018 HD23 LEU   248      86.210  53.060  53.730  1.00  0.00            
ATOM   3019  C   LEU   248      81.220  53.590  52.820  1.00  0.00            
ATOM   3020  O   LEU   248      80.830  53.510  53.980  1.00  0.00            
ATOM   3021  N   ALA   249      81.070  54.730  52.120  1.00  0.00            
ATOM   3022  HN  ALA   249      81.400  54.630  51.180  1.00  0.00            
ATOM   3023  CA  ALA   249      80.520  55.960  52.580  1.00  0.00            
ATOM   3024  HA  ALA   249      81.280  56.380  53.230  1.00  0.00            
ATOM   3025  CB  ALA   249      80.320  56.880  51.360  1.00  0.00            
ATOM   3026  HB1 ALA   249      79.580  56.440  50.660  1.00  0.00            
ATOM   3027  HB2 ALA   249      81.320  57.030  50.890  1.00  0.00            
ATOM   3028  HB3 ALA   249      79.950  57.840  51.780  1.00  0.00            
ATOM   3029  C   ALA   249      79.230  55.850  53.310  1.00  0.00            
ATOM   3030  O   ALA   249      79.070  56.250  54.470  1.00  0.00            
ATOM   3031  N   CYS   250      78.270  55.220  52.610  1.00  0.00            
ATOM   3032  HN  CYS   250      78.530  54.720  51.780  1.00  0.00            
ATOM   3033  CA  CYS   250      76.950  54.960  53.100  1.00  0.00            
ATOM   3034  HA  CYS   250      76.550  55.940  53.290  1.00  0.00            
ATOM   3035  CB  CYS   250      75.950  54.440  52.050  1.00  0.00            
ATOM   3036  HB1 CYS   250      74.870  54.530  52.270  1.00  0.00            
ATOM   3037  HB2 CYS   250      76.100  53.340  52.010  1.00  0.00            
ATOM   3038  SG  CYS   250      76.030  55.270  50.440  1.00  0.00            
ATOM   3039  HG1 CYS   250      77.180  54.750  50.030  1.00  0.00            
ATOM   3040  C   CYS   250      76.860  54.100  54.310  1.00  0.00            
ATOM   3041  O   CYS   250      76.130  54.410  55.250  1.00  0.00            
ATOM   3042  N   THR   251      77.650  53.010  54.380  1.00  0.00            
ATOM   3043  HN  THR   251      78.300  52.720  53.680  1.00  0.00            
ATOM   3044  CA  THR   251      77.800  52.160  55.520  1.00  0.00            
ATOM   3045  HA  THR   251      76.780  51.820  55.660  1.00  0.00            
ATOM   3046  CB  THR   251      78.680  50.990  55.220  1.00  0.00            
ATOM   3047  HB  THR   251      79.780  51.110  55.140  1.00  0.00            
ATOM   3048  OG1 THR   251      78.370  50.370  53.980  1.00  0.00            
ATOM   3049  HG1 THR   251      78.760  50.910  53.280  1.00  0.00            
ATOM   3050  CG2 THR   251      78.440  49.900  56.280  1.00  0.00            
ATOM   3051 HG21 THR   251      78.910  48.950  55.970  1.00  0.00            
ATOM   3052 HG22 THR   251      77.370  49.760  56.550  1.00  0.00            
ATOM   3053 HG23 THR   251      78.910  50.210  57.240  1.00  0.00            
ATOM   3054  C   THR   251      78.250  52.870  56.750  1.00  0.00            
ATOM   3055  O   THR   251      77.760  52.750  57.870  1.00  0.00            
ATOM   3056  N   ALA   252      79.300  53.680  56.520  1.00  0.00            
ATOM   3057  HN  ALA   252      79.780  53.740  55.650  1.00  0.00            
ATOM   3058  CA  ALA   252      79.970  54.390  57.570  1.00  0.00            
ATOM   3059  HA  ALA   252      80.220  53.650  58.320  1.00  0.00            
ATOM   3060  CB  ALA   252      81.360  54.850  57.100  1.00  0.00            
ATOM   3061  HB1 ALA   252      82.050  54.060  56.720  1.00  0.00            
ATOM   3062  HB2 ALA   252      82.010  55.270  57.910  1.00  0.00            
ATOM   3063  HB3 ALA   252      81.260  55.570  56.260  1.00  0.00            
ATOM   3064  C   ALA   252      79.230  55.540  58.130  1.00  0.00            
ATOM   3065  O   ALA   252      79.200  55.880  59.320  1.00  0.00            
ATOM   3066  N   ALA   253      78.470  56.170  57.210  1.00  0.00            
ATOM   3067  HN  ALA   253      78.540  56.030  56.230  1.00  0.00            
ATOM   3068  CA  ALA   253      77.500  57.140  57.600  1.00  0.00            
ATOM   3069  HA  ALA   253      77.980  57.970  58.100  1.00  0.00            
ATOM   3070  CB  ALA   253      76.910  57.640  56.270  1.00  0.00            
ATOM   3071  HB1 ALA   253      77.740  58.000  55.610  1.00  0.00            
ATOM   3072  HB2 ALA   253      76.330  58.560  56.510  1.00  0.00            
ATOM   3073  HB3 ALA   253      76.230  56.920  55.760  1.00  0.00            
ATOM   3074  C   ALA   253      76.390  56.550  58.390  1.00  0.00            
ATOM   3075  O   ALA   253      75.990  57.130  59.410  1.00  0.00            
ATOM   3076  N   VAL   254      75.820  55.360  58.130  1.00  0.00            
ATOM   3077  HN  VAL   254      76.260  54.770  57.460  1.00  0.00            
ATOM   3078  CA  VAL   254      74.810  54.840  59.000  1.00  0.00            
ATOM   3079  HA  VAL   254      73.980  55.520  59.120  1.00  0.00            
ATOM   3080  CB  VAL   254      74.010  53.740  58.380  1.00  0.00            
ATOM   3081  HB  VAL   254      74.700  53.000  57.920  1.00  0.00            
ATOM   3082  CG1 VAL   254      72.970  53.120  59.330  1.00  0.00            
ATOM   3083 HG11 VAL   254      72.160  53.880  59.390  1.00  0.00            
ATOM   3084 HG12 VAL   254      73.380  52.820  60.310  1.00  0.00            
ATOM   3085 HG13 VAL   254      72.580  52.250  58.760  1.00  0.00            
ATOM   3086  CG2 VAL   254      73.260  54.420  57.220  1.00  0.00            
ATOM   3087 HG21 VAL   254      73.870  55.060  56.550  1.00  0.00            
ATOM   3088 HG22 VAL   254      72.370  55.000  57.530  1.00  0.00            
ATOM   3089 HG23 VAL   254      72.740  53.640  56.620  1.00  0.00            
ATOM   3090  C   VAL   254      75.350  54.480  60.340  1.00  0.00            
ATOM   3091  O   VAL   254      74.680  54.780  61.330  1.00  0.00            
ATOM   3092  N   PHE   255      76.530  53.840  60.400  1.00  0.00            
ATOM   3093  HN  PHE   255      77.040  53.480  59.620  1.00  0.00            
ATOM   3094  CA  PHE   255      77.160  53.550  61.660  1.00  0.00            
ATOM   3095  HA  PHE   255      76.390  53.020  62.200  1.00  0.00            
ATOM   3096  CB  PHE   255      78.300  52.530  61.500  1.00  0.00            
ATOM   3097  HB1 PHE   255      79.220  52.970  61.070  1.00  0.00            
ATOM   3098  HB2 PHE   255      77.920  51.890  60.670  1.00  0.00            
ATOM   3099  CG  PHE   255      78.620  51.790  62.750  1.00  0.00            
ATOM   3100  CD1 PHE   255      79.930  51.950  63.130  1.00  0.00            
ATOM   3101  HD1 PHE   255      80.710  52.380  62.510  1.00  0.00            
ATOM   3102  CE1 PHE   255      80.370  51.560  64.380  1.00  0.00            
ATOM   3103  HE1 PHE   255      81.390  51.590  64.740  1.00  0.00            
ATOM   3104  CZ  PHE   255      79.430  51.210  65.320  1.00  0.00            
ATOM   3105  HZ  PHE   255      79.670  51.120  66.370  1.00  0.00            
ATOM   3106  CD2 PHE   255      77.680  51.420  63.690  1.00  0.00            
ATOM   3107  HD2 PHE   255      76.610  51.320  63.590  1.00  0.00            
ATOM   3108  CE2 PHE   255      78.120  51.060  64.940  1.00  0.00            
ATOM   3109  HE2 PHE   255      77.360  50.610  65.560  1.00  0.00            
ATOM   3110  C   PHE   255      77.540  54.740  62.470  1.00  0.00            
ATOM   3111  O   PHE   255      77.420  54.750  63.690  1.00  0.00            
ATOM   3112  N   ALA   256      77.970  55.840  61.830  1.00  0.00            
ATOM   3113  HN  ALA   256      77.940  56.030  60.850  1.00  0.00            
ATOM   3114  CA  ALA   256      78.410  56.970  62.580  1.00  0.00            
ATOM   3115  HA  ALA   256      79.190  56.760  63.300  1.00  0.00            
ATOM   3116  CB  ALA   256      78.850  58.040  61.560  1.00  0.00            
ATOM   3117  HB1 ALA   256      78.020  58.550  61.040  1.00  0.00            
ATOM   3118  HB2 ALA   256      79.540  57.640  60.790  1.00  0.00            
ATOM   3119  HB3 ALA   256      79.420  58.830  62.100  1.00  0.00            
ATOM   3120  C   ALA   256      77.280  57.600  63.330  1.00  0.00            
ATOM   3121  O   ALA   256      77.570  57.910  64.480  1.00  0.00            
ATOM   3122  N   PHE   257      76.040  57.670  62.810  1.00  0.00            
ATOM   3123  HN  PHE   257      75.820  57.330  61.900  1.00  0.00            
ATOM   3124  CA  PHE   257      74.930  58.260  63.500  1.00  0.00            
ATOM   3125  HA  PHE   257      75.290  58.980  64.220  1.00  0.00            
ATOM   3126  CB  PHE   257      73.920  59.000  62.600  1.00  0.00            
ATOM   3127  HB1 PHE   257      73.070  59.450  63.150  1.00  0.00            
ATOM   3128  HB2 PHE   257      73.550  58.310  61.810  1.00  0.00            
ATOM   3129  CG  PHE   257      74.690  60.160  62.060  1.00  0.00            
ATOM   3130  CD1 PHE   257      75.220  60.130  60.790  1.00  0.00            
ATOM   3131  HD1 PHE   257      75.300  59.280  60.140  1.00  0.00            
ATOM   3132  CE1 PHE   257      75.730  61.290  60.240  1.00  0.00            
ATOM   3133  HE1 PHE   257      76.130  61.310  59.240  1.00  0.00            
ATOM   3134  CZ  PHE   257      75.590  62.490  60.900  1.00  0.00            
ATOM   3135  HZ  PHE   257      75.890  63.390  60.390  1.00  0.00            
ATOM   3136  CD2 PHE   257      74.670  61.330  62.780  1.00  0.00            
ATOM   3137  HD2 PHE   257      74.330  61.320  63.800  1.00  0.00            
ATOM   3138  CE2 PHE   257      75.060  62.500  62.170  1.00  0.00            
ATOM   3139  HE2 PHE   257      74.860  63.380  62.770  1.00  0.00            
ATOM   3140  C   PHE   257      74.300  57.240  64.390  1.00  0.00            
ATOM   3141  O   PHE   257      73.640  57.530  65.380  1.00  0.00            
ATOM   3142  N   SER   258      74.610  55.950  64.140  1.00  0.00            
ATOM   3143  HN  SER   258      75.160  55.720  63.340  1.00  0.00            
ATOM   3144  CA  SER   258      74.070  54.900  64.940  1.00  0.00            
ATOM   3145  HA  SER   258      73.020  55.110  65.100  1.00  0.00            
ATOM   3146  CB  SER   258      74.150  53.520  64.270  1.00  0.00            
ATOM   3147  HB1 SER   258      73.990  52.670  64.960  1.00  0.00            
ATOM   3148  HB2 SER   258      75.150  53.380  63.790  1.00  0.00            
ATOM   3149  OG  SER   258      73.140  53.430  63.280  1.00  0.00            
ATOM   3150  HG1 SER   258      73.510  53.880  62.510  1.00  0.00            
ATOM   3151  C   SER   258      74.860  54.790  66.200  1.00  0.00            
ATOM   3152  O   SER   258      74.260  54.520  67.240  1.00  0.00            
ATOM   3153  N   ILE   259      76.180  55.030  66.230  1.00  0.00            
ATOM   3154  HN  ILE   259      76.700  55.110  65.380  1.00  0.00            
ATOM   3155  CA  ILE   259      77.000  54.840  67.390  1.00  0.00            
ATOM   3156  HA  ILE   259      76.490  54.150  68.060  1.00  0.00            
ATOM   3157  CB  ILE   259      78.330  54.220  67.110  1.00  0.00            
ATOM   3158  HB  ILE   259      78.180  53.560  66.230  1.00  0.00            
ATOM   3159  CG2 ILE   259      79.390  55.170  66.520  1.00  0.00            
ATOM   3160 HG21 ILE   259      80.260  54.610  66.110  1.00  0.00            
ATOM   3161 HG22 ILE   259      79.670  55.880  67.330  1.00  0.00            
ATOM   3162 HG23 ILE   259      78.940  55.740  65.680  1.00  0.00            
ATOM   3163  CG1 ILE   259      78.840  53.510  68.370  1.00  0.00            
ATOM   3164 HG11 ILE   259      78.910  54.160  69.270  1.00  0.00            
ATOM   3165 HG12 ILE   259      79.870  53.110  68.230  1.00  0.00            
ATOM   3166  CD  ILE   259      78.190  52.180  68.740  1.00  0.00            
ATOM   3167  HD1 ILE   259      77.300  52.220  69.410  1.00  0.00            
ATOM   3168  HD2 ILE   259      78.930  51.610  69.340  1.00  0.00            
ATOM   3169  HD3 ILE   259      77.850  51.680  67.810  1.00  0.00            
ATOM   3170  C   ILE   259      77.220  56.030  68.250  1.00  0.00            
ATOM   3171  O   ILE   259      77.630  56.010  69.400  1.00  0.00            
ATOM   3172  N   GLY   260      76.900  57.240  67.750  1.00  0.00            
ATOM   3173  HN  GLY   260      76.740  57.380  66.780  1.00  0.00            
ATOM   3174  CA  GLY   260      76.870  58.430  68.550  1.00  0.00            
ATOM   3175  HA1 GLY   260      76.750  59.240  67.840  1.00  0.00            
ATOM   3176  HA2 GLY   260      77.910  58.570  68.790  1.00  0.00            
ATOM   3177  C   GLY   260      76.050  58.500  69.790  1.00  0.00            
ATOM   3178  O   GLY   260      76.470  59.060  70.800  1.00  0.00            
ATOM   3179  N   PRO   261      74.860  57.990  69.780  1.00  0.00            
ATOM   3180  CD  PRO   261      74.030  57.970  68.580  1.00  0.00            
ATOM   3181  HD1 PRO   261      74.030  56.940  68.140  1.00  0.00            
ATOM   3182  HD2 PRO   261      74.310  58.800  67.900  1.00  0.00            
ATOM   3183  CA  PRO   261      74.050  57.840  70.960  1.00  0.00            
ATOM   3184  HA  PRO   261      73.940  58.810  71.440  1.00  0.00            
ATOM   3185  CB  PRO   261      72.670  57.500  70.420  1.00  0.00            
ATOM   3186  HB1 PRO   261      71.890  57.900  71.110  1.00  0.00            
ATOM   3187  HB2 PRO   261      72.510  56.430  70.170  1.00  0.00            
ATOM   3188  CG  PRO   261      72.610  58.250  69.080  1.00  0.00            
ATOM   3189  HG1 PRO   261      71.880  57.830  68.360  1.00  0.00            
ATOM   3190  HG2 PRO   261      72.460  59.350  69.220  1.00  0.00            
ATOM   3191  C   PRO   261      74.620  56.840  71.900  1.00  0.00            
ATOM   3192  O   PRO   261      74.410  57.000  73.100  1.00  0.00            
ATOM   3193  N   GLU   262      75.400  55.870  71.400  1.00  0.00            
ATOM   3194  HN  GLU   262      75.650  55.820  70.440  1.00  0.00            
ATOM   3195  CA  GLU   262      75.910  54.840  72.260  1.00  0.00            
ATOM   3196  HA  GLU   262      75.180  54.430  72.940  1.00  0.00            
ATOM   3197  CB  GLU   262      76.240  53.590  71.410  1.00  0.00            
ATOM   3198  HB1 GLU   262      76.860  52.890  72.010  1.00  0.00            
ATOM   3199  HB2 GLU   262      76.710  53.880  70.450  1.00  0.00            
ATOM   3200  CG  GLU   262      74.910  53.000  70.940  1.00  0.00            
ATOM   3201  HG1 GLU   262      75.190  52.500  69.990  1.00  0.00            
ATOM   3202  HG2 GLU   262      74.130  53.760  70.720  1.00  0.00            
ATOM   3203  CD  GLU   262      74.270  51.990  71.880  1.00  0.00            
ATOM   3204  OE1 GLU   262      75.000  51.050  72.310  1.00  0.00            
ATOM   3205  OE2 GLU   262      73.090  52.130  72.270  1.00  0.00            
ATOM   3206  C   GLU   262      77.090  55.140  73.110  1.00  0.00            
ATOM   3207  O   GLU   262      77.150  54.880  74.310  1.00  0.00            
ATOM   3208  N   LYS   263      78.140  55.630  72.440  1.00  0.00            
ATOM   3209  HN  LYS   263      77.940  55.750  71.470  1.00  0.00            
ATOM   3210  CA  LYS   263      79.410  55.880  73.070  1.00  0.00            
ATOM   3211  HA  LYS   263      79.400  55.560  74.100  1.00  0.00            
ATOM   3212  CB  LYS   263      80.450  55.120  72.230  1.00  0.00            
ATOM   3213  HB1 LYS   263      81.480  55.290  72.610  1.00  0.00            
ATOM   3214  HB2 LYS   263      80.400  55.430  71.160  1.00  0.00            
ATOM   3215  CG  LYS   263      80.290  53.620  71.980  1.00  0.00            
ATOM   3216  HG1 LYS   263      81.220  53.320  71.470  1.00  0.00            
ATOM   3217  HG2 LYS   263      79.390  53.450  71.360  1.00  0.00            
ATOM   3218  CD  LYS   263      80.190  52.820  73.280  1.00  0.00            
ATOM   3219  HD1 LYS   263      79.170  52.920  73.700  1.00  0.00            
ATOM   3220  HD2 LYS   263      80.720  53.250  74.160  1.00  0.00            
ATOM   3221  CE  LYS   263      80.580  51.340  73.200  1.00  0.00            
ATOM   3222  HE1 LYS   263      80.390  50.760  72.280  1.00  0.00            
ATOM   3223  HE2 LYS   263      79.990  50.810  73.980  1.00  0.00            
ATOM   3224  NZ  LYS   263      82.030  51.180  73.480  1.00  0.00            
ATOM   3225  HZ1 LYS   263      82.720  51.460  72.750  1.00  0.00            
ATOM   3226  HZ2 LYS   263      82.300  50.210  73.700  1.00  0.00            
ATOM   3227  HZ3 LYS   263      82.220  51.780  74.310  1.00  0.00            
ATOM   3228  C   LYS   263      79.760  57.330  73.140  1.00  0.00            
ATOM   3229  O   LYS   263      80.770  57.640  73.780  1.00  0.00            
ATOM   3230  N   GLY   264      78.930  58.210  72.560  1.00  0.00            
ATOM   3231  HN  GLY   264      78.160  57.850  72.050  1.00  0.00            
ATOM   3232  CA  GLY   264      79.090  59.630  72.580  1.00  0.00            
ATOM   3233  HA1 GLY   264      79.740  59.920  73.400  1.00  0.00            
ATOM   3234  HA2 GLY   264      78.070  59.980  72.660  1.00  0.00            
ATOM   3235  C   GLY   264      79.700  60.120  71.310  1.00  0.00            
ATOM   3236  O   GLY   264      80.300  59.430  70.490  1.00  0.00            
ATOM   3237  N   TRP   265      79.550  61.430  71.040  1.00  0.00            
ATOM   3238  HN  TRP   265      79.030  62.050  71.640  1.00  0.00            
ATOM   3239  CA  TRP   265      79.880  61.970  69.760  1.00  0.00            
ATOM   3240  HA  TRP   265      79.550  61.250  69.030  1.00  0.00            
ATOM   3241  CB  TRP   265      78.950  63.140  69.410  1.00  0.00            
ATOM   3242  HB1 TRP   265      79.180  63.470  68.370  1.00  0.00            
ATOM   3243  HB2 TRP   265      79.240  64.070  69.940  1.00  0.00            
ATOM   3244  CG  TRP   265      77.480  62.880  69.350  1.00  0.00            
ATOM   3245  CD1 TRP   265      76.680  63.260  70.390  1.00  0.00            
ATOM   3246  HD1 TRP   265      77.020  63.870  71.210  1.00  0.00            
ATOM   3247  NE1 TRP   265      75.380  62.910  70.090  1.00  0.00            
ATOM   3248  HE1 TRP   265      74.600  63.180  70.610  1.00  0.00            
ATOM   3249  CE2 TRP   265      75.390  62.290  68.880  1.00  0.00            
ATOM   3250  CD2 TRP   265      76.660  62.270  68.340  1.00  0.00            
ATOM   3251  CE3 TRP   265      76.950  61.760  67.110  1.00  0.00            
ATOM   3252  HE3 TRP   265      77.920  61.850  66.650  1.00  0.00            
ATOM   3253  CZ3 TRP   265      75.880  61.380  66.330  1.00  0.00            
ATOM   3254  HZ3 TRP   265      75.940  61.110  65.290  1.00  0.00            
ATOM   3255  CZ2 TRP   265      74.380  61.700  68.180  1.00  0.00            
ATOM   3256  HZ2 TRP   265      73.460  61.450  68.690  1.00  0.00            
ATOM   3257  CH2 TRP   265      74.630  61.300  66.890  1.00  0.00            
ATOM   3258  HH2 TRP   265      73.820  60.860  66.330  1.00  0.00            
ATOM   3259  C   TRP   265      81.330  62.260  69.550  1.00  0.00            
ATOM   3260  O   TRP   265      81.700  62.260  68.370  1.00  0.00            
ATOM   3261  N   MET   266      82.240  62.370  70.530  1.00  0.00            
ATOM   3262  HN  MET   266      81.920  62.170  71.450  1.00  0.00            
ATOM   3263  CA  MET   266      83.620  62.690  70.330  1.00  0.00            
ATOM   3264  HA  MET   266      83.790  62.800  69.270  1.00  0.00            
ATOM   3265  CB  MET   266      83.880  63.950  71.170  1.00  0.00            
ATOM   3266  HB1 MET   266      84.980  64.020  71.330  1.00  0.00            
ATOM   3267  HB2 MET   266      83.300  63.860  72.110  1.00  0.00            
ATOM   3268  CG  MET   266      83.610  65.290  70.470  1.00  0.00            
ATOM   3269  HG1 MET   266      83.760  66.200  71.090  1.00  0.00            
ATOM   3270  HG2 MET   266      82.520  65.260  70.240  1.00  0.00            
ATOM   3271  SD  MET   266      84.480  65.600  68.900  1.00  0.00            
ATOM   3272  CE  MET   266      86.100  64.880  69.290  1.00  0.00            
ATOM   3273  HE1 MET   266      86.520  65.170  70.270  1.00  0.00            
ATOM   3274  HE2 MET   266      86.870  65.050  68.500  1.00  0.00            
ATOM   3275  HE3 MET   266      86.110  63.770  69.230  1.00  0.00            
ATOM   3276  C   MET   266      84.480  61.540  70.750  1.00  0.00            
ATOM   3277  O   MET   266      85.690  61.540  70.930  1.00  0.00            
ATOM   3278  N   SER   267      83.840  60.350  70.700  1.00  0.00            
ATOM   3279  HN  SER   267      82.910  60.520  70.400  1.00  0.00            
ATOM   3280  CA  SER   267      84.390  59.040  70.870  1.00  0.00            
ATOM   3281  HA  SER   267      85.180  59.110  71.590  1.00  0.00            
ATOM   3282  CB  SER   267      83.450  57.990  71.500  1.00  0.00            
ATOM   3283  HB1 SER   267      82.510  57.930  70.920  1.00  0.00            
ATOM   3284  HB2 SER   267      83.140  58.520  72.430  1.00  0.00            
ATOM   3285  OG  SER   267      84.070  56.730  71.680  1.00  0.00            
ATOM   3286  HG1 SER   267      84.670  56.780  72.430  1.00  0.00            
ATOM   3287  C   SER   267      84.900  58.520  69.570  1.00  0.00            
ATOM   3288  O   SER   267      84.400  58.860  68.500  1.00  0.00            
ATOM   3289  N   GLY   268      86.100  57.910  69.640  1.00  0.00            
ATOM   3290  HN  GLY   268      86.460  57.700  70.550  1.00  0.00            
ATOM   3291  CA  GLY   268      87.040  57.550  68.630  1.00  0.00            
ATOM   3292  HA1 GLY   268      87.720  56.770  68.930  1.00  0.00            
ATOM   3293  HA2 GLY   268      87.540  58.440  68.260  1.00  0.00            
ATOM   3294  C   GLY   268      86.360  56.820  67.520  1.00  0.00            
ATOM   3295  O   GLY   268      86.650  57.060  66.350  1.00  0.00            
ATOM   3296  N   ILE   269      85.410  55.910  67.840  1.00  0.00            
ATOM   3297  HN  ILE   269      85.200  55.840  68.810  1.00  0.00            
ATOM   3298  CA  ILE   269      84.700  55.140  66.870  1.00  0.00            
ATOM   3299  HA  ILE   269      85.400  54.620  66.230  1.00  0.00            
ATOM   3300  CB  ILE   269      84.010  54.020  67.600  1.00  0.00            
ATOM   3301  HB  ILE   269      84.690  53.420  68.240  1.00  0.00            
ATOM   3302  CG2 ILE   269      82.910  54.420  68.590  1.00  0.00            
ATOM   3303 HG21 ILE   269      82.430  53.550  69.090  1.00  0.00            
ATOM   3304 HG22 ILE   269      82.000  54.860  68.120  1.00  0.00            
ATOM   3305 HG23 ILE   269      83.250  55.140  69.370  1.00  0.00            
ATOM   3306  CG1 ILE   269      83.600  52.980  66.540  1.00  0.00            
ATOM   3307 HG11 ILE   269      84.480  52.610  65.970  1.00  0.00            
ATOM   3308 HG12 ILE   269      82.880  53.490  65.860  1.00  0.00            
ATOM   3309  CD  ILE   269      82.900  51.750  67.090  1.00  0.00            
ATOM   3310  HD1 ILE   269      82.750  50.990  66.300  1.00  0.00            
ATOM   3311  HD2 ILE   269      81.890  52.040  67.470  1.00  0.00            
ATOM   3312  HD3 ILE   269      83.390  51.230  67.940  1.00  0.00            
ATOM   3313  C   ILE   269      83.730  55.880  66.030  1.00  0.00            
ATOM   3314  O   ILE   269      83.640  55.720  64.810  1.00  0.00            
ATOM   3315  N   THR   270      83.010  56.850  66.640  1.00  0.00            
ATOM   3316  HN  THR   270      82.960  56.770  67.630  1.00  0.00            
ATOM   3317  CA  THR   270      82.210  57.880  66.060  1.00  0.00            
ATOM   3318  HA  THR   270      81.440  57.480  65.420  1.00  0.00            
ATOM   3319  CB  THR   270      81.480  58.550  67.180  1.00  0.00            
ATOM   3320  HB  THR   270      82.180  59.300  67.600  1.00  0.00            
ATOM   3321  OG1 THR   270      81.020  57.720  68.240  1.00  0.00            
ATOM   3322  HG1 THR   270      80.600  58.230  68.940  1.00  0.00            
ATOM   3323  CG2 THR   270      80.220  59.290  66.680  1.00  0.00            
ATOM   3324 HG21 THR   270      80.400  60.140  65.990  1.00  0.00            
ATOM   3325 HG22 THR   270      79.510  59.530  67.500  1.00  0.00            
ATOM   3326 HG23 THR   270      79.650  58.590  66.050  1.00  0.00            
ATOM   3327  C   THR   270      82.950  58.840  65.200  1.00  0.00            
ATOM   3328  O   THR   270      82.610  59.110  64.050  1.00  0.00            
ATOM   3329  N   ILE   271      84.120  59.340  65.640  1.00  0.00            
ATOM   3330  HN  ILE   271      84.260  59.110  66.600  1.00  0.00            
ATOM   3331  CA  ILE   271      85.040  60.190  64.940  1.00  0.00            
ATOM   3332  HA  ILE   271      84.520  61.020  64.490  1.00  0.00            
ATOM   3333  CB  ILE   271      86.100  60.770  65.820  1.00  0.00            
ATOM   3334  HB  ILE   271      86.580  59.990  66.450  1.00  0.00            
ATOM   3335  CG2 ILE   271      87.250  61.400  65.010  1.00  0.00            
ATOM   3336 HG21 ILE   271      86.840  61.910  64.110  1.00  0.00            
ATOM   3337 HG22 ILE   271      87.900  60.540  64.700  1.00  0.00            
ATOM   3338 HG23 ILE   271      87.850  62.190  65.510  1.00  0.00            
ATOM   3339  CG1 ILE   271      85.580  61.800  66.840  1.00  0.00            
ATOM   3340 HG11 ILE   271      86.420  62.100  67.500  1.00  0.00            
ATOM   3341 HG12 ILE   271      84.870  61.210  67.460  1.00  0.00            
ATOM   3342  CD  ILE   271      84.980  63.030  66.150  1.00  0.00            
ATOM   3343  HD1 ILE   271      85.690  63.350  65.360  1.00  0.00            
ATOM   3344  HD2 ILE   271      84.840  63.880  66.850  1.00  0.00            
ATOM   3345  HD3 ILE   271      83.960  62.780  65.790  1.00  0.00            
ATOM   3346  C   ILE   271      85.620  59.410  63.810  1.00  0.00            
ATOM   3347  O   ILE   271      85.710  59.850  62.660  1.00  0.00            
ATOM   3348  N   GLY   272      86.030  58.160  64.100  1.00  0.00            
ATOM   3349  HN  GLY   272      85.910  57.780  65.010  1.00  0.00            
ATOM   3350  CA  GLY   272      86.580  57.270  63.130  1.00  0.00            
ATOM   3351  HA1 GLY   272      86.880  56.390  63.680  1.00  0.00            
ATOM   3352  HA2 GLY   272      87.370  57.770  62.590  1.00  0.00            
ATOM   3353  C   GLY   272      85.580  56.970  62.060  1.00  0.00            
ATOM   3354  O   GLY   272      85.900  56.770  60.890  1.00  0.00            
ATOM   3355  N   SER   273      84.310  56.800  62.470  1.00  0.00            
ATOM   3356  HN  SER   273      84.110  56.630  63.430  1.00  0.00            
ATOM   3357  CA  SER   273      83.260  56.590  61.520  1.00  0.00            
ATOM   3358  HA  SER   273      83.560  55.750  60.910  1.00  0.00            
ATOM   3359  CB  SER   273      81.870  56.210  62.080  1.00  0.00            
ATOM   3360  HB1 SER   273      81.230  55.970  61.210  1.00  0.00            
ATOM   3361  HB2 SER   273      81.440  56.970  62.760  1.00  0.00            
ATOM   3362  OG  SER   273      81.950  54.990  62.790  1.00  0.00            
ATOM   3363  HG1 SER   273      82.430  55.100  63.620  1.00  0.00            
ATOM   3364  C   SER   273      82.960  57.710  60.590  1.00  0.00            
ATOM   3365  O   SER   273      82.800  57.600  59.370  1.00  0.00            
ATOM   3366  N   GLY   274      82.960  58.950  61.110  1.00  0.00            
ATOM   3367  HN  GLY   274      83.040  59.100  62.090  1.00  0.00            
ATOM   3368  CA  GLY   274      82.810  60.140  60.340  1.00  0.00            
ATOM   3369  HA1 GLY   274      82.890  61.010  60.980  1.00  0.00            
ATOM   3370  HA2 GLY   274      81.920  60.120  59.730  1.00  0.00            
ATOM   3371  C   GLY   274      83.950  60.220  59.380  1.00  0.00            
ATOM   3372  O   GLY   274      83.740  60.670  58.260  1.00  0.00            
ATOM   3373  N   LEU   275      85.230  59.930  59.690  1.00  0.00            
ATOM   3374  HN  LEU   275      85.370  59.530  60.590  1.00  0.00            
ATOM   3375  CA  LEU   275      86.400  60.140  58.900  1.00  0.00            
ATOM   3376  HA  LEU   275      86.370  61.140  58.490  1.00  0.00            
ATOM   3377  CB  LEU   275      87.610  59.830  59.790  1.00  0.00            
ATOM   3378  HB1 LEU   275      88.520  59.670  59.170  1.00  0.00            
ATOM   3379  HB2 LEU   275      87.560  58.890  60.380  1.00  0.00            
ATOM   3380  CG  LEU   275      88.020  60.970  60.730  1.00  0.00            
ATOM   3381  HG  LEU   275      87.160  61.040  61.440  1.00  0.00            
ATOM   3382  CD1 LEU   275      89.150  60.420  61.600  1.00  0.00            
ATOM   3383 HD11 LEU   275      88.880  59.550  62.250  1.00  0.00            
ATOM   3384 HD12 LEU   275      89.420  61.260  62.280  1.00  0.00            
ATOM   3385 HD13 LEU   275      89.990  60.150  60.920  1.00  0.00            
ATOM   3386  CD2 LEU   275      88.420  62.350  60.180  1.00  0.00            
ATOM   3387 HD21 LEU   275      87.750  62.800  59.420  1.00  0.00            
ATOM   3388 HD22 LEU   275      89.450  62.330  59.760  1.00  0.00            
ATOM   3389 HD23 LEU   275      88.380  63.100  61.000  1.00  0.00            
ATOM   3390  C   LEU   275      86.430  59.270  57.690  1.00  0.00            
ATOM   3391  O   LEU   275      86.680  59.760  56.590  1.00  0.00            
ATOM   3392  N   VAL   276      86.160  57.970  57.910  1.00  0.00            
ATOM   3393  HN  VAL   276      85.920  57.620  58.810  1.00  0.00            
ATOM   3394  CA  VAL   276      85.910  56.940  56.940  1.00  0.00            
ATOM   3395  HA  VAL   276      86.810  56.810  56.360  1.00  0.00            
ATOM   3396  CB  VAL   276      85.810  55.550  57.510  1.00  0.00            
ATOM   3397  HB  VAL   276      85.060  55.670  58.320  1.00  0.00            
ATOM   3398  CG1 VAL   276      85.500  54.510  56.420  1.00  0.00            
ATOM   3399 HG11 VAL   276      84.440  54.460  56.090  1.00  0.00            
ATOM   3400 HG12 VAL   276      85.690  53.470  56.750  1.00  0.00            
ATOM   3401 HG13 VAL   276      86.170  54.640  55.540  1.00  0.00            
ATOM   3402  CG2 VAL   276      87.220  55.350  58.090  1.00  0.00            
ATOM   3403 HG21 VAL   276      88.060  55.560  57.390  1.00  0.00            
ATOM   3404 HG22 VAL   276      87.310  54.280  58.390  1.00  0.00            
ATOM   3405 HG23 VAL   276      87.500  55.900  59.010  1.00  0.00            
ATOM   3406  C   VAL   276      84.800  57.290  56.020  1.00  0.00            
ATOM   3407  O   VAL   276      84.920  57.070  54.810  1.00  0.00            
ATOM   3408  N   ALA   277      83.650  57.800  56.480  1.00  0.00            
ATOM   3409  HN  ALA   277      83.490  57.830  57.460  1.00  0.00            
ATOM   3410  CA  ALA   277      82.630  58.250  55.580  1.00  0.00            
ATOM   3411  HA  ALA   277      82.440  57.380  54.980  1.00  0.00            
ATOM   3412  CB  ALA   277      81.370  58.520  56.430  1.00  0.00            
ATOM   3413  HB1 ALA   277      80.540  58.970  55.860  1.00  0.00            
ATOM   3414  HB2 ALA   277      81.560  59.140  57.330  1.00  0.00            
ATOM   3415  HB3 ALA   277      80.960  57.620  56.940  1.00  0.00            
ATOM   3416  C   ALA   277      82.920  59.430  54.710  1.00  0.00            
ATOM   3417  O   ALA   277      82.510  59.450  53.550  1.00  0.00            
ATOM   3418  N   LEU   278      83.560  60.490  55.250  1.00  0.00            
ATOM   3419  HN  LEU   278      83.730  60.470  56.240  1.00  0.00            
ATOM   3420  CA  LEU   278      84.070  61.620  54.550  1.00  0.00            
ATOM   3421  HA  LEU   278      83.200  62.070  54.090  1.00  0.00            
ATOM   3422  CB  LEU   278      84.690  62.720  55.420  1.00  0.00            
ATOM   3423  HB1 LEU   278      85.670  62.590  55.920  1.00  0.00            
ATOM   3424  HB2 LEU   278      83.970  62.910  56.260  1.00  0.00            
ATOM   3425  CG  LEU   278      84.870  64.110  54.780  1.00  0.00            
ATOM   3426  HG  LEU   278      85.750  64.130  54.100  1.00  0.00            
ATOM   3427  CD1 LEU   278      83.610  64.660  54.090  1.00  0.00            
ATOM   3428 HD11 LEU   278      82.750  64.360  54.720  1.00  0.00            
ATOM   3429 HD12 LEU   278      83.510  64.320  53.040  1.00  0.00            
ATOM   3430 HD13 LEU   278      83.600  65.780  54.100  1.00  0.00            
ATOM   3431  CD2 LEU   278      85.160  65.040  55.960  1.00  0.00            
ATOM   3432 HD21 LEU   278      85.390  66.040  55.540  1.00  0.00            
ATOM   3433 HD22 LEU   278      85.980  64.630  56.580  1.00  0.00            
ATOM   3434 HD23 LEU   278      84.320  65.190  56.680  1.00  0.00            
ATOM   3435  C   LEU   278      85.130  61.390  53.520  1.00  0.00            
ATOM   3436  O   LEU   278      85.120  61.860  52.390  1.00  0.00            
ATOM   3437  N   ALA   279      86.090  60.540  53.910  1.00  0.00            
ATOM   3438  HN  ALA   279      86.150  60.130  54.820  1.00  0.00            
ATOM   3439  CA  ALA   279      87.100  60.000  53.050  1.00  0.00            
ATOM   3440  HA  ALA   279      87.770  60.770  52.720  1.00  0.00            
ATOM   3441  CB  ALA   279      87.940  59.000  53.870  1.00  0.00            
ATOM   3442  HB1 ALA   279      88.960  58.850  53.460  1.00  0.00            
ATOM   3443  HB2 ALA   279      87.330  58.080  54.040  1.00  0.00            
ATOM   3444  HB3 ALA   279      88.190  59.300  54.910  1.00  0.00            
ATOM   3445  C   ALA   279      86.610  59.280  51.840  1.00  0.00            
ATOM   3446  O   ALA   279      87.060  59.540  50.720  1.00  0.00            
ATOM   3447  N   ALA   280      85.580  58.440  52.010  1.00  0.00            
ATOM   3448  HN  ALA   280      85.300  58.180  52.930  1.00  0.00            
ATOM   3449  CA  ALA   280      84.960  57.740  50.920  1.00  0.00            
ATOM   3450  HA  ALA   280      85.770  57.330  50.340  1.00  0.00            
ATOM   3451  CB  ALA   280      84.040  56.700  51.570  1.00  0.00            
ATOM   3452  HB1 ALA   280      83.330  56.280  50.820  1.00  0.00            
ATOM   3453  HB2 ALA   280      83.480  57.210  52.380  1.00  0.00            
ATOM   3454  HB3 ALA   280      84.580  55.930  52.170  1.00  0.00            
ATOM   3455  C   ALA   280      84.240  58.640  49.980  1.00  0.00            
ATOM   3456  O   ALA   280      84.390  58.530  48.770  1.00  0.00            
ATOM   3457  N   ALA   281      83.560  59.680  50.490  1.00  0.00            
ATOM   3458  HN  ALA   281      83.470  59.670  51.480  1.00  0.00            
ATOM   3459  CA  ALA   281      82.700  60.550  49.750  1.00  0.00            
ATOM   3460  HA  ALA   281      81.980  59.980  49.190  1.00  0.00            
ATOM   3461  CB  ALA   281      82.000  61.550  50.690  1.00  0.00            
ATOM   3462  HB1 ALA   281      81.280  60.940  51.270  1.00  0.00            
ATOM   3463  HB2 ALA   281      81.380  62.210  50.040  1.00  0.00            
ATOM   3464  HB3 ALA   281      82.630  62.230  51.300  1.00  0.00            
ATOM   3465  C   ALA   281      83.400  61.400  48.740  1.00  0.00            
ATOM   3466  O   ALA   281      83.030  61.660  47.600  1.00  0.00            
ATOM   3467  N   VAL   282      84.580  61.830  49.220  1.00  0.00            
ATOM   3468  HN  VAL   282      84.870  61.660  50.160  1.00  0.00            
ATOM   3469  CA  VAL   282      85.440  62.610  48.390  1.00  0.00            
ATOM   3470  HA  VAL   282      84.860  63.350  47.860  1.00  0.00            
ATOM   3471  CB  VAL   282      86.600  63.090  49.210  1.00  0.00            
ATOM   3472  HB  VAL   282      87.150  62.250  49.680  1.00  0.00            
ATOM   3473  CG1 VAL   282      87.730  63.750  48.400  1.00  0.00            
ATOM   3474 HG11 VAL   282      88.300  62.910  47.960  1.00  0.00            
ATOM   3475 HG12 VAL   282      88.360  64.350  49.090  1.00  0.00            
ATOM   3476 HG13 VAL   282      87.460  64.380  47.520  1.00  0.00            
ATOM   3477  CG2 VAL   282      86.020  64.090  50.220  1.00  0.00            
ATOM   3478 HG21 VAL   282      85.330  64.870  49.840  1.00  0.00            
ATOM   3479 HG22 VAL   282      86.810  64.630  50.790  1.00  0.00            
ATOM   3480 HG23 VAL   282      85.400  63.480  50.900  1.00  0.00            
ATOM   3481  C   VAL   282      86.030  61.860  47.240  1.00  0.00            
ATOM   3482  O   VAL   282      85.990  62.250  46.080  1.00  0.00            
ATOM   3483  N   ALA   283      86.550  60.630  47.390  1.00  0.00            
ATOM   3484  HN  ALA   283      86.610  60.440  48.370  1.00  0.00            
ATOM   3485  CA  ALA   283      87.190  59.780  46.430  1.00  0.00            
ATOM   3486  HA  ALA   283      87.990  60.380  46.010  1.00  0.00            
ATOM   3487  CB  ALA   283      87.880  58.600  47.120  1.00  0.00            
ATOM   3488  HB1 ALA   283      88.340  57.860  46.430  1.00  0.00            
ATOM   3489  HB2 ALA   283      87.130  58.000  47.680  1.00  0.00            
ATOM   3490  HB3 ALA   283      88.680  58.980  47.790  1.00  0.00            
ATOM   3491  C   ALA   283      86.240  59.240  45.420  1.00  0.00            
ATOM   3492  O   ALA   283      86.630  59.010  44.270  1.00  0.00            
ATOM   3493  N   PHE   284      84.950  59.190  45.780  1.00  0.00            
ATOM   3494  HN  PHE   284      84.680  59.520  46.680  1.00  0.00            
ATOM   3495  CA  PHE   284      83.830  58.860  44.940  1.00  0.00            
ATOM   3496  HA  PHE   284      84.100  57.890  44.550  1.00  0.00            
ATOM   3497  CB  PHE   284      82.520  58.720  45.730  1.00  0.00            
ATOM   3498  HB1 PHE   284      82.370  59.700  46.230  1.00  0.00            
ATOM   3499  HB2 PHE   284      82.590  58.030  46.600  1.00  0.00            
ATOM   3500  CG  PHE   284      81.310  58.440  44.910  1.00  0.00            
ATOM   3501  CD1 PHE   284      81.050  57.250  44.280  1.00  0.00            
ATOM   3502  HD1 PHE   284      81.870  56.550  44.260  1.00  0.00            
ATOM   3503  CE1 PHE   284      79.790  57.030  43.760  1.00  0.00            
ATOM   3504  HE1 PHE   284      79.660  56.080  43.260  1.00  0.00            
ATOM   3505  CZ  PHE   284      78.780  57.950  43.910  1.00  0.00            
ATOM   3506  HZ  PHE   284      77.830  57.750  43.450  1.00  0.00            
ATOM   3507  CD2 PHE   284      80.310  59.390  44.960  1.00  0.00            
ATOM   3508  HD2 PHE   284      80.480  60.220  45.630  1.00  0.00            
ATOM   3509  CE2 PHE   284      79.020  59.120  44.590  1.00  0.00            
ATOM   3510  HE2 PHE   284      78.220  59.830  44.770  1.00  0.00            
ATOM   3511  C   PHE   284      83.730  59.760  43.750  1.00  0.00            
ATOM   3512  O   PHE   284      83.590  59.270  42.630  1.00  0.00            
ATOM   3513  N   VAL   285      83.830  61.080  43.990  1.00  0.00            
ATOM   3514  HN  VAL   285      83.780  61.350  44.940  1.00  0.00            
ATOM   3515  CA  VAL   285      83.880  62.080  42.970  1.00  0.00            
ATOM   3516  HA  VAL   285      82.940  62.100  42.440  1.00  0.00            
ATOM   3517  CB  VAL   285      84.020  63.470  43.510  1.00  0.00            
ATOM   3518  HB  VAL   285      85.020  63.520  43.990  1.00  0.00            
ATOM   3519  CG1 VAL   285      83.880  64.530  42.400  1.00  0.00            
ATOM   3520 HG11 VAL   285      84.720  64.490  41.680  1.00  0.00            
ATOM   3521 HG12 VAL   285      83.970  65.480  42.980  1.00  0.00            
ATOM   3522 HG13 VAL   285      82.900  64.460  41.890  1.00  0.00            
ATOM   3523  CG2 VAL   285      83.020  63.770  44.630  1.00  0.00            
ATOM   3524 HG21 VAL   285      82.010  63.600  44.190  1.00  0.00            
ATOM   3525 HG22 VAL   285      83.080  64.840  44.940  1.00  0.00            
ATOM   3526 HG23 VAL   285      83.090  63.050  45.470  1.00  0.00            
ATOM   3527  C   VAL   285      84.970  61.910  41.970  1.00  0.00            
ATOM   3528  O   VAL   285      84.750  62.130  40.780  1.00  0.00            
ATOM   3529  N   ILE   286      86.180  61.560  42.440  1.00  0.00            
ATOM   3530  HN  ILE   286      86.190  61.320  43.410  1.00  0.00            
ATOM   3531  CA  ILE   286      87.410  61.540  41.710  1.00  0.00            
ATOM   3532  HA  ILE   286      87.360  62.410  41.080  1.00  0.00            
ATOM   3533  CB  ILE   286      88.630  61.660  42.570  1.00  0.00            
ATOM   3534  HB  ILE   286      88.690  60.620  42.960  1.00  0.00            
ATOM   3535  CG2 ILE   286      89.980  61.910  41.870  1.00  0.00            
ATOM   3536 HG21 ILE   286      89.840  62.890  41.370  1.00  0.00            
ATOM   3537 HG22 ILE   286      90.320  61.140  41.140  1.00  0.00            
ATOM   3538 HG23 ILE   286      90.800  62.030  42.610  1.00  0.00            
ATOM   3539  CG1 ILE   286      88.530  62.730  43.670  1.00  0.00            
ATOM   3540 HG11 ILE   286      89.480  62.710  44.250  1.00  0.00            
ATOM   3541 HG12 ILE   286      87.700  62.450  44.350  1.00  0.00            
ATOM   3542  CD  ILE   286      88.390  64.200  43.310  1.00  0.00            
ATOM   3543  HD1 ILE   286      88.490  64.900  44.160  1.00  0.00            
ATOM   3544  HD2 ILE   286      87.430  64.510  42.830  1.00  0.00            
ATOM   3545  HD3 ILE   286      89.220  64.410  42.590  1.00  0.00            
ATOM   3546  C   ILE   286      87.370  60.440  40.700  1.00  0.00            
ATOM   3547  O   ILE   286      87.680  60.590  39.520  1.00  0.00            
ATOM   3548  N   VAL   287      86.980  59.220  41.090  1.00  0.00            
ATOM   3549  HN  VAL   287      86.640  59.120  42.020  1.00  0.00            
ATOM   3550  CA  VAL   287      86.720  58.070  40.280  1.00  0.00            
ATOM   3551  HA  VAL   287      87.600  57.830  39.690  1.00  0.00            
ATOM   3552  CB  VAL   287      86.500  56.940  41.240  1.00  0.00            
ATOM   3553  HB  VAL   287      85.720  57.240  41.960  1.00  0.00            
ATOM   3554  CG1 VAL   287      85.910  55.680  40.570  1.00  0.00            
ATOM   3555 HG11 VAL   287      85.120  55.890  39.810  1.00  0.00            
ATOM   3556 HG12 VAL   287      85.510  54.960  41.310  1.00  0.00            
ATOM   3557 HG13 VAL   287      86.720  55.040  40.170  1.00  0.00            
ATOM   3558  CG2 VAL   287      87.820  56.680  41.990  1.00  0.00            
ATOM   3559 HG21 VAL   287      87.740  55.690  42.500  1.00  0.00            
ATOM   3560 HG22 VAL   287      88.040  57.500  42.710  1.00  0.00            
ATOM   3561 HG23 VAL   287      88.500  56.630  41.120  1.00  0.00            
ATOM   3562  C   VAL   287      85.590  58.280  39.340  1.00  0.00            
ATOM   3563  O   VAL   287      85.580  57.900  38.170  1.00  0.00            
ATOM   3564  N   GLU   288      84.480  58.890  39.790  1.00  0.00            
ATOM   3565  HN  GLU   288      84.450  59.070  40.770  1.00  0.00            
ATOM   3566  CA  GLU   288      83.230  59.080  39.120  1.00  0.00            
ATOM   3567  HA  GLU   288      83.000  58.100  38.730  1.00  0.00            
ATOM   3568  CB  GLU   288      82.100  59.640  40.000  1.00  0.00            
ATOM   3569  HB1 GLU   288      81.460  60.370  39.460  1.00  0.00            
ATOM   3570  HB2 GLU   288      82.550  60.300  40.770  1.00  0.00            
ATOM   3571  CG  GLU   288      81.310  58.510  40.650  1.00  0.00            
ATOM   3572  HG1 GLU   288      80.830  58.940  41.560  1.00  0.00            
ATOM   3573  HG2 GLU   288      82.050  57.710  40.890  1.00  0.00            
ATOM   3574  CD  GLU   288      80.160  57.960  39.820  1.00  0.00            
ATOM   3575  OE1 GLU   288      80.420  57.190  38.860  1.00  0.00            
ATOM   3576  OE2 GLU   288      78.970  58.330  40.000  1.00  0.00            
ATOM   3577  C   GLU   288      83.360  59.950  37.910  1.00  0.00            
ATOM   3578  O   GLU   288      82.740  59.730  36.860  1.00  0.00            
ATOM   3579  N   ARG   289      84.190  61.000  37.920  1.00  0.00            
ATOM   3580  HN  ARG   289      84.650  61.270  38.760  1.00  0.00            
ATOM   3581  CA  ARG   289      84.270  61.900  36.810  1.00  0.00            
ATOM   3582  HA  ARG   289      83.300  62.300  36.580  1.00  0.00            
ATOM   3583  CB  ARG   289      85.070  63.180  37.100  1.00  0.00            
ATOM   3584  HB1 ARG   289      84.580  63.690  37.950  1.00  0.00            
ATOM   3585  HB2 ARG   289      85.090  63.890  36.250  1.00  0.00            
ATOM   3586  CG  ARG   289      86.490  62.760  37.510  1.00  0.00            
ATOM   3587  HG1 ARG   289      86.970  62.120  36.730  1.00  0.00            
ATOM   3588  HG2 ARG   289      86.430  62.230  38.480  1.00  0.00            
ATOM   3589  CD  ARG   289      87.510  63.870  37.730  1.00  0.00            
ATOM   3590  HD1 ARG   289      87.970  64.320  36.820  1.00  0.00            
ATOM   3591  HD2 ARG   289      88.280  63.430  38.400  1.00  0.00            
ATOM   3592  NE  ARG   289      86.850  64.940  38.540  1.00  0.00            
ATOM   3593  HE  ARG   289      85.950  65.240  38.240  1.00  0.00            
ATOM   3594  CZ  ARG   289      87.390  65.420  39.700  1.00  0.00            
ATOM   3595  NH1 ARG   289      88.650  65.170  40.140  1.00  0.00            
ATOM   3596 HH11 ARG   289      89.180  64.760  39.390  1.00  0.00            
ATOM   3597 HH12 ARG   289      89.040  65.770  40.830  1.00  0.00            
ATOM   3598  NH2 ARG   289      86.620  66.230  40.490  1.00  0.00            
ATOM   3599 HH21 ARG   289      85.650  66.390  40.300  1.00  0.00            
ATOM   3600 HH22 ARG   289      87.040  66.760  41.230  1.00  0.00            
ATOM   3601  C   ARG   289      84.720  61.470  35.450  1.00  0.00            
ATOM   3602  O   ARG   289      84.450  62.140  34.450  1.00  0.00            
ATOM   3603  N   THR   290      85.430  60.340  35.280  1.00  0.00            
ATOM   3604  HN  THR   290      85.650  59.930  36.160  1.00  0.00            
ATOM   3605  CA  THR   290      85.600  59.680  34.030  1.00  0.00            
ATOM   3606  HA  THR   290      85.020  60.190  33.270  1.00  0.00            
ATOM   3607  CB  THR   290      87.050  59.580  33.660  1.00  0.00            
ATOM   3608  HB  THR   290      87.090  59.270  32.590  1.00  0.00            
ATOM   3609  OG1 THR   290      87.820  58.690  34.460  1.00  0.00            
ATOM   3610  HG1 THR   290      87.840  59.120  35.320  1.00  0.00            
ATOM   3611  CG2 THR   290      87.730  60.960  33.650  1.00  0.00            
ATOM   3612 HG21 THR   290      87.670  61.370  34.680  1.00  0.00            
ATOM   3613 HG22 THR   290      87.230  61.640  32.930  1.00  0.00            
ATOM   3614 HG23 THR   290      88.810  60.850  33.410  1.00  0.00            
ATOM   3615  C   THR   290      84.980  58.330  33.990  1.00  0.00            
ATOM   3616  O   THR   290      85.350  57.540  33.120  1.00  0.00            
ATOM   3617  N   ALA   291      84.000  58.040  34.870  1.00  0.00            
ATOM   3618  HN  ALA   291      83.900  58.680  35.630  1.00  0.00            
ATOM   3619  CA  ALA   291      83.270  56.830  34.710  1.00  0.00            
ATOM   3620  HA  ALA   291      84.060  56.110  34.600  1.00  0.00            
ATOM   3621  CB  ALA   291      82.410  56.580  35.960  1.00  0.00            
ATOM   3622  HB1 ALA   291      81.800  55.690  35.710  1.00  0.00            
ATOM   3623  HB2 ALA   291      81.730  57.420  36.220  1.00  0.00            
ATOM   3624  HB3 ALA   291      83.150  56.370  36.760  1.00  0.00            
ATOM   3625  C   ALA   291      82.450  56.850  33.460  1.00  0.00            
ATOM   3626  O   ALA   291      81.900  57.850  33.000  1.00  0.00            
ATOM   3627  N   GLU   292      82.430  55.650  32.850  1.00  0.00            
ATOM   3628  HN  GLU   292      82.980  54.940  33.290  1.00  0.00            
ATOM   3629  CA  GLU   292      81.560  55.270  31.780  1.00  0.00            
ATOM   3630  HA  GLU   292      81.720  56.020  31.030  1.00  0.00            
ATOM   3631  CB  GLU   292      81.760  53.890  31.140  1.00  0.00            
ATOM   3632  HB1 GLU   292      80.950  53.800  30.380  1.00  0.00            
ATOM   3633  HB2 GLU   292      81.650  53.090  31.910  1.00  0.00            
ATOM   3634  CG  GLU   292      83.150  53.690  30.550  1.00  0.00            
ATOM   3635  HG1 GLU   292      83.260  52.600  30.420  1.00  0.00            
ATOM   3636  HG2 GLU   292      84.000  54.020  31.190  1.00  0.00            
ATOM   3637  CD  GLU   292      83.210  54.210  29.120  1.00  0.00            
ATOM   3638  OE1 GLU   292      82.360  53.720  28.330  1.00  0.00            
ATOM   3639  OE2 GLU   292      84.120  54.990  28.730  1.00  0.00            
ATOM   3640  C   GLU   292      80.090  55.270  32.020  1.00  0.00            
ATOM   3641  O   GLU   292      79.320  55.800  31.210  1.00  0.00            
ATOM   3642  N   ASN   293      79.700  54.700  33.170  1.00  0.00            
ATOM   3643  HN  ASN   293      80.360  54.160  33.690  1.00  0.00            
ATOM   3644  CA  ASN   293      78.390  54.750  33.730  1.00  0.00            
ATOM   3645  HA  ASN   293      77.830  55.310  33.000  1.00  0.00            
ATOM   3646  CB  ASN   293      77.880  53.330  34.030  1.00  0.00            
ATOM   3647  HB1 ASN   293      77.000  53.340  34.710  1.00  0.00            
ATOM   3648  HB2 ASN   293      78.660  52.700  34.510  1.00  0.00            
ATOM   3649  CG  ASN   293      77.380  52.740  32.730  1.00  0.00            
ATOM   3650  OD1 ASN   293      76.820  53.430  31.870  1.00  0.00            
ATOM   3651  ND2 ASN   293      77.410  51.380  32.660  1.00  0.00            
ATOM   3652 HD21 ASN   293      77.840  50.930  33.440  1.00  0.00            
ATOM   3653 HD22 ASN   293      77.080  50.810  31.910  1.00  0.00            
ATOM   3654  C   ASN   293      78.420  55.410  35.070  1.00  0.00            
ATOM   3655  O   ASN   293      78.980  54.820  35.990  1.00  0.00            
ATOM   3656  N   PRO   294      77.910  56.590  35.240  1.00  0.00            
ATOM   3657  CD  PRO   294      77.850  57.560  34.150  1.00  0.00            
ATOM   3658  HD1 PRO   294      76.990  57.280  33.500  1.00  0.00            
ATOM   3659  HD2 PRO   294      78.810  57.540  33.600  1.00  0.00            
ATOM   3660  CA  PRO   294      77.580  57.160  36.510  1.00  0.00            
ATOM   3661  HA  PRO   294      78.560  57.340  36.930  1.00  0.00            
ATOM   3662  CB  PRO   294      76.810  58.430  36.140  1.00  0.00            
ATOM   3663  HB1 PRO   294      76.960  59.250  36.870  1.00  0.00            
ATOM   3664  HB2 PRO   294      75.750  58.090  36.040  1.00  0.00            
ATOM   3665  CG  PRO   294      77.420  58.880  34.800  1.00  0.00            
ATOM   3666  HG1 PRO   294      76.710  59.550  34.280  1.00  0.00            
ATOM   3667  HG2 PRO   294      78.300  59.460  35.160  1.00  0.00            
ATOM   3668  C   PRO   294      76.880  56.270  37.480  1.00  0.00            
ATOM   3669  O   PRO   294      76.070  55.450  37.060  1.00  0.00            
ATOM   3670  N   VAL   295      77.260  56.400  38.760  1.00  0.00            
ATOM   3671  HN  VAL   295      77.980  57.010  39.070  1.00  0.00            
ATOM   3672  CA  VAL   295      76.510  55.870  39.860  1.00  0.00            
ATOM   3673  HA  VAL   295      75.870  55.040  39.610  1.00  0.00            
ATOM   3674  CB  VAL   295      77.350  55.370  40.990  1.00  0.00            
ATOM   3675  HB  VAL   295      77.960  56.180  41.450  1.00  0.00            
ATOM   3676  CG1 VAL   295      76.560  54.780  42.170  1.00  0.00            
ATOM   3677 HG11 VAL   295      77.200  54.250  42.900  1.00  0.00            
ATOM   3678 HG12 VAL   295      75.830  54.050  41.760  1.00  0.00            
ATOM   3679 HG13 VAL   295      76.030  55.520  42.810  1.00  0.00            
ATOM   3680  CG2 VAL   295      78.380  54.290  40.630  1.00  0.00            
ATOM   3681 HG21 VAL   295      77.840  53.410  40.230  1.00  0.00            
ATOM   3682 HG22 VAL   295      78.940  53.970  41.540  1.00  0.00            
ATOM   3683 HG23 VAL   295      79.080  54.710  39.870  1.00  0.00            
ATOM   3684  C   VAL   295      75.610  56.950  40.360  1.00  0.00            
ATOM   3685  O   VAL   295      74.420  56.740  40.600  1.00  0.00            
ATOM   3686  N   VAL   296      76.100  58.200  40.460  1.00  0.00            
ATOM   3687  HN  VAL   296      77.060  58.430  40.320  1.00  0.00            
ATOM   3688  CA  VAL   296      75.250  59.320  40.680  1.00  0.00            
ATOM   3689  HA  VAL   296      74.300  59.010  41.090  1.00  0.00            
ATOM   3690  CB  VAL   296      75.750  60.240  41.750  1.00  0.00            
ATOM   3691  HB  VAL   296      76.830  60.410  41.520  1.00  0.00            
ATOM   3692  CG1 VAL   296      74.900  61.520  41.770  1.00  0.00            
ATOM   3693 HG11 VAL   296      75.210  62.260  40.990  1.00  0.00            
ATOM   3694 HG12 VAL   296      75.020  62.200  42.640  1.00  0.00            
ATOM   3695 HG13 VAL   296      73.820  61.280  41.750  1.00  0.00            
ATOM   3696  CG2 VAL   296      75.700  59.580  43.140  1.00  0.00            
ATOM   3697 HG21 VAL   296      76.410  60.060  43.840  1.00  0.00            
ATOM   3698 HG22 VAL   296      75.830  58.480  43.050  1.00  0.00            
ATOM   3699 HG23 VAL   296      74.650  59.590  43.510  1.00  0.00            
ATOM   3700  C   VAL   296      74.990  60.080  39.430  1.00  0.00            
ATOM   3701  O   VAL   296      75.900  60.600  38.780  1.00  0.00            
ATOM   3702  N   PRO   297      73.800  60.220  38.930  1.00  0.00            
ATOM   3703  CD  PRO   297      72.710  59.280  39.140  1.00  0.00            
ATOM   3704  HD1 PRO   297      72.350  59.260  40.190  1.00  0.00            
ATOM   3705  HD2 PRO   297      73.050  58.250  38.900  1.00  0.00            
ATOM   3706  CA  PRO   297      73.610  60.910  37.680  1.00  0.00            
ATOM   3707  HA  PRO   297      74.480  60.740  37.050  1.00  0.00            
ATOM   3708  CB  PRO   297      72.420  60.240  37.010  1.00  0.00            
ATOM   3709  HB1 PRO   297      72.840  59.370  36.460  1.00  0.00            
ATOM   3710  HB2 PRO   297      71.970  60.900  36.250  1.00  0.00            
ATOM   3711  CG  PRO   297      71.590  59.740  38.200  1.00  0.00            
ATOM   3712  HG1 PRO   297      70.880  60.480  38.650  1.00  0.00            
ATOM   3713  HG2 PRO   297      70.990  58.830  37.990  1.00  0.00            
ATOM   3714  C   PRO   297      73.410  62.370  37.920  1.00  0.00            
ATOM   3715  O   PRO   297      72.280  62.850  37.920  1.00  0.00            
ATOM   3716  N   PHE   298      74.540  63.100  37.920  1.00  0.00            
ATOM   3717  HN  PHE   298      75.420  62.630  37.930  1.00  0.00            
ATOM   3718  CA  PHE   298      74.510  64.440  38.420  1.00  0.00            
ATOM   3719  HA  PHE   298      73.710  64.500  39.140  1.00  0.00            
ATOM   3720  CB  PHE   298      75.910  64.730  38.990  1.00  0.00            
ATOM   3721  HB1 PHE   298      76.610  64.940  38.160  1.00  0.00            
ATOM   3722  HB2 PHE   298      76.410  63.890  39.530  1.00  0.00            
ATOM   3723  CG  PHE   298      75.940  65.880  39.940  1.00  0.00            
ATOM   3724  CD1 PHE   298      75.340  65.740  41.170  1.00  0.00            
ATOM   3725  HD1 PHE   298      74.870  64.830  41.510  1.00  0.00            
ATOM   3726  CE1 PHE   298      75.280  66.830  42.020  1.00  0.00            
ATOM   3727  HE1 PHE   298      74.830  66.670  42.990  1.00  0.00            
ATOM   3728  CZ  PHE   298      75.830  68.050  41.710  1.00  0.00            
ATOM   3729  HZ  PHE   298      75.920  68.850  42.430  1.00  0.00            
ATOM   3730  CD2 PHE   298      76.470  67.100  39.610  1.00  0.00            
ATOM   3731  HD2 PHE   298      76.910  67.180  38.630  1.00  0.00            
ATOM   3732  CE2 PHE   298      76.510  68.130  40.520  1.00  0.00            
ATOM   3733  HE2 PHE   298      76.960  69.080  40.270  1.00  0.00            
ATOM   3734  C   PHE   298      74.060  65.360  37.350  1.00  0.00            
ATOM   3735  O   PHE   298      73.750  66.540  37.530  1.00  0.00            
ATOM   3736  N   HSD   299      74.010  64.870  36.090  1.00  0.00            
ATOM   3737  HN  HSD   299      74.410  63.980  35.860  1.00  0.00            
ATOM   3738  CA  HSD   299      73.710  65.620  34.920  1.00  0.00            
ATOM   3739  HA  HSD   299      74.370  66.480  34.910  1.00  0.00            
ATOM   3740  CB  HSD   299      74.060  64.830  33.650  1.00  0.00            
ATOM   3741  HB1 HSD   299      75.150  64.600  33.740  1.00  0.00            
ATOM   3742  HB2 HSD   299      73.890  65.480  32.760  1.00  0.00            
ATOM   3743  ND1 HSD   299      72.150  63.590  32.500  1.00  0.00            
ATOM   3744  HD1 HSD   299      71.710  64.360  32.030  1.00  0.00            
ATOM   3745  CG  HSD   299      73.200  63.630  33.390  1.00  0.00            
ATOM   3746  CE1 HSD   299      71.680  62.310  32.510  1.00  0.00            
ATOM   3747  HE1 HSD   299      71.000  61.710  31.910  1.00  0.00            
ATOM   3748  NE2 HSD   299      72.340  61.550  33.370  1.00  0.00            
ATOM   3749  CD2 HSD   299      73.320  62.370  33.890  1.00  0.00            
ATOM   3750  HD2 HSD   299      74.060  62.010  34.600  1.00  0.00            
ATOM   3751  C   HSD   299      72.330  66.170  34.980  1.00  0.00            
ATOM   3752  O   HSD   299      72.120  67.380  34.840  1.00  0.00            
ATOM   3753  N   LEU   300      71.410  65.340  35.510  1.00  0.00            
ATOM   3754  HN  LEU   300      71.710  64.410  35.710  1.00  0.00            
ATOM   3755  CA  LEU   300      70.010  65.640  35.530  1.00  0.00            
ATOM   3756  HA  LEU   300      69.840  66.630  35.140  1.00  0.00            
ATOM   3757  CB  LEU   300      69.180  64.510  34.900  1.00  0.00            
ATOM   3758  HB1 LEU   300      69.540  64.470  33.850  1.00  0.00            
ATOM   3759  HB2 LEU   300      68.090  64.670  35.010  1.00  0.00            
ATOM   3760  CG  LEU   300      69.410  63.040  35.280  1.00  0.00            
ATOM   3761  HG  LEU   300      70.460  62.700  35.140  1.00  0.00            
ATOM   3762  CD1 LEU   300      68.960  62.820  36.740  1.00  0.00            
ATOM   3763 HD11 LEU   300      69.650  63.410  37.380  1.00  0.00            
ATOM   3764 HD12 LEU   300      68.930  61.720  36.900  1.00  0.00            
ATOM   3765 HD13 LEU   300      67.940  63.240  36.930  1.00  0.00            
ATOM   3766  CD2 LEU   300      68.520  62.180  34.380  1.00  0.00            
ATOM   3767 HD21 LEU   300      68.790  62.310  33.310  1.00  0.00            
ATOM   3768 HD22 LEU   300      67.450  62.460  34.390  1.00  0.00            
ATOM   3769 HD23 LEU   300      68.490  61.090  34.590  1.00  0.00            
ATOM   3770  C   LEU   300      69.690  66.070  36.920  1.00  0.00            
ATOM   3771  O   LEU   300      68.550  66.350  37.270  1.00  0.00            
ATOM   3772  N   PHE   301      70.670  66.330  37.810  1.00  0.00            
ATOM   3773  HN  PHE   301      71.630  66.070  37.690  1.00  0.00            
ATOM   3774  CA  PHE   301      70.330  66.860  39.090  1.00  0.00            
ATOM   3775  HA  PHE   301      69.260  66.940  39.250  1.00  0.00            
ATOM   3776  CB  PHE   301      70.950  66.000  40.210  1.00  0.00            
ATOM   3777  HB1 PHE   301      70.630  66.450  41.180  1.00  0.00            
ATOM   3778  HB2 PHE   301      72.060  66.040  40.090  1.00  0.00            
ATOM   3779  CG  PHE   301      70.600  64.560  40.290  1.00  0.00            
ATOM   3780  CD1 PHE   301      71.410  63.630  40.900  1.00  0.00            
ATOM   3781  HD1 PHE   301      72.380  63.930  41.260  1.00  0.00            
ATOM   3782  CE1 PHE   301      70.990  62.350  41.170  1.00  0.00            
ATOM   3783  HE1 PHE   301      71.580  61.610  41.700  1.00  0.00            
ATOM   3784  CZ  PHE   301      69.720  61.970  40.800  1.00  0.00            
ATOM   3785  HZ  PHE   301      69.340  60.990  41.050  1.00  0.00            
ATOM   3786  CD2 PHE   301      69.300  64.200  40.020  1.00  0.00            
ATOM   3787  HD2 PHE   301      68.610  64.880  39.540  1.00  0.00            
ATOM   3788  CE2 PHE   301      68.890  62.910  40.230  1.00  0.00            
ATOM   3789  HE2 PHE   301      67.880  62.650  39.960  1.00  0.00            
ATOM   3790  C   PHE   301      70.790  68.260  39.260  1.00  0.00            
ATOM   3791  O   PHE   301      70.700  68.940  40.290  1.00  0.00            
ATOM   3792  N   ARG   302      71.320  68.820  38.160  1.00  0.00            
ATOM   3793  HN  ARG   302      71.510  68.150  37.450  1.00  0.00            
ATOM   3794  CA  ARG   302      71.730  70.190  38.050  1.00  0.00            
ATOM   3795  HA  ARG   302      72.150  70.530  38.990  1.00  0.00            
ATOM   3796  CB  ARG   302      72.890  70.320  37.060  1.00  0.00            
ATOM   3797  HB1 ARG   302      73.010  71.330  36.630  1.00  0.00            
ATOM   3798  HB2 ARG   302      72.670  69.710  36.150  1.00  0.00            
ATOM   3799  CG  ARG   302      74.160  70.030  37.870  1.00  0.00            
ATOM   3800  HG1 ARG   302      73.920  69.080  38.390  1.00  0.00            
ATOM   3801  HG2 ARG   302      74.240  70.860  38.600  1.00  0.00            
ATOM   3802  CD  ARG   302      75.360  69.620  37.010  1.00  0.00            
ATOM   3803  HD1 ARG   302      74.940  69.010  36.180  1.00  0.00            
ATOM   3804  HD2 ARG   302      76.040  68.940  37.560  1.00  0.00            
ATOM   3805  NE  ARG   302      75.950  70.900  36.510  1.00  0.00            
ATOM   3806  HE  ARG   302      75.750  71.770  36.950  1.00  0.00            
ATOM   3807  CZ  ARG   302      76.730  70.980  35.390  1.00  0.00            
ATOM   3808  NH1 ARG   302      77.260  69.880  34.790  1.00  0.00            
ATOM   3809 HH11 ARG   302      77.080  69.010  35.250  1.00  0.00            
ATOM   3810 HH12 ARG   302      77.650  69.930  33.870  1.00  0.00            
ATOM   3811  NH2 ARG   302      76.980  72.200  34.840  1.00  0.00            
ATOM   3812 HH21 ARG   302      76.240  72.840  35.030  1.00  0.00            
ATOM   3813 HH22 ARG   302      77.370  72.170  33.920  1.00  0.00            
ATOM   3814  C   ARG   302      70.750  71.270  37.740  1.00  0.00            
ATOM   3815  O   ARG   302      71.020  72.470  37.650  1.00  0.00            
ATOM   3816  N   ASP   303      69.500  70.850  37.490  1.00  0.00            
ATOM   3817  HN  ASP   303      69.300  69.880  37.590  1.00  0.00            
ATOM   3818  CA  ASP   303      68.400  71.650  37.030  1.00  0.00            
ATOM   3819  HA  ASP   303      68.740  72.430  36.370  1.00  0.00            
ATOM   3820  CB  ASP   303      67.390  70.680  36.390  1.00  0.00            
ATOM   3821  HB1 ASP   303      67.880  70.090  35.590  1.00  0.00            
ATOM   3822  HB2 ASP   303      66.650  71.320  35.870  1.00  0.00            
ATOM   3823  CG  ASP   303      66.650  69.650  37.250  1.00  0.00            
ATOM   3824  OD1 ASP   303      65.720  69.010  36.690  1.00  0.00            
ATOM   3825  OD2 ASP   303      66.970  69.370  38.430  1.00  0.00            
ATOM   3826  C   ASP   303      67.580  72.350  38.060  1.00  0.00            
ATOM   3827  O   ASP   303      66.580  73.010  37.810  1.00  0.00            
ATOM   3828  N   ARG   304      68.060  72.230  39.310  1.00  0.00            
ATOM   3829  HN  ARG   304      68.920  71.760  39.510  1.00  0.00            
ATOM   3830  CA  ARG   304      67.490  72.710  40.540  1.00  0.00            
ATOM   3831  HA  ARG   304      68.140  72.290  41.290  1.00  0.00            
ATOM   3832  CB  ARG   304      67.600  74.230  40.710  1.00  0.00            
ATOM   3833  HB1 ARG   304      66.820  74.530  41.440  1.00  0.00            
ATOM   3834  HB2 ARG   304      67.220  74.740  39.800  1.00  0.00            
ATOM   3835  CG  ARG   304      69.000  74.700  41.100  1.00  0.00            
ATOM   3836  HG1 ARG   304      69.750  74.530  40.300  1.00  0.00            
ATOM   3837  HG2 ARG   304      69.270  74.190  42.050  1.00  0.00            
ATOM   3838  CD  ARG   304      68.950  76.220  41.300  1.00  0.00            
ATOM   3839  HD1 ARG   304      68.460  76.510  42.250  1.00  0.00            
ATOM   3840  HD2 ARG   304      68.500  76.720  40.420  1.00  0.00            
ATOM   3841  NE  ARG   304      70.340  76.760  41.430  1.00  0.00            
ATOM   3842  HE  ARG   304      71.040  76.160  41.810  1.00  0.00            
ATOM   3843  CZ  ARG   304      70.680  78.070  41.250  1.00  0.00            
ATOM   3844  NH1 ARG   304      69.930  79.110  40.800  1.00  0.00            
ATOM   3845 HH11 ARG   304      69.000  78.960  40.460  1.00  0.00            
ATOM   3846 HH12 ARG   304      70.450  79.950  40.650  1.00  0.00            
ATOM   3847  NH2 ARG   304      71.970  78.270  41.660  1.00  0.00            
ATOM   3848 HH21 ARG   304      72.450  77.430  41.930  1.00  0.00            
ATOM   3849 HH22 ARG   304      72.290  79.200  41.510  1.00  0.00            
ATOM   3850  C   ARG   304      66.190  72.100  40.920  1.00  0.00            
ATOM   3851  O   ARG   304      65.690  72.230  42.040  1.00  0.00            
ATOM   3852  N   ASN   305      65.380  71.460  40.050  1.00  0.00            
ATOM   3853  HN  ASN   305      65.680  71.370  39.100  1.00  0.00            
ATOM   3854  CA  ASN   305      64.080  71.020  40.420  1.00  0.00            
ATOM   3855  HA  ASN   305      63.560  71.560  41.200  1.00  0.00            
ATOM   3856  CB  ASN   305      63.250  70.810  39.140  1.00  0.00            
ATOM   3857  HB1 ASN   305      62.170  70.590  39.260  1.00  0.00            
ATOM   3858  HB2 ASN   305      63.690  69.970  38.560  1.00  0.00            
ATOM   3859  CG  ASN   305      63.370  71.980  38.170  1.00  0.00            
ATOM   3860  OD1 ASN   305      63.130  73.160  38.410  1.00  0.00            
ATOM   3861  ND2 ASN   305      63.670  71.510  36.930  1.00  0.00            
ATOM   3862 HD21 ASN   305      63.430  72.070  36.140  1.00  0.00            
ATOM   3863 HD22 ASN   305      64.140  70.640  36.810  1.00  0.00            
ATOM   3864  C   ASN   305      64.130  69.700  41.110  1.00  0.00            
ATOM   3865  O   ASN   305      63.350  69.440  42.030  1.00  0.00            
ATOM   3866  N   ARG   306      65.190  68.920  40.830  1.00  0.00            
ATOM   3867  HN  ARG   306      65.710  69.230  40.040  1.00  0.00            
ATOM   3868  CA  ARG   306      65.530  67.750  41.590  1.00  0.00            
ATOM   3869  HA  ARG   306      64.630  67.180  41.740  1.00  0.00            
ATOM   3870  CB  ARG   306      66.420  66.720  40.870  1.00  0.00            
ATOM   3871  HB1 ARG   306      66.780  66.020  41.650  1.00  0.00            
ATOM   3872  HB2 ARG   306      67.240  67.310  40.400  1.00  0.00            
ATOM   3873  CG  ARG   306      65.780  65.860  39.770  1.00  0.00            
ATOM   3874  HG1 ARG   306      64.950  65.300  40.240  1.00  0.00            
ATOM   3875  HG2 ARG   306      66.520  65.210  39.260  1.00  0.00            
ATOM   3876  CD  ARG   306      65.160  66.600  38.580  1.00  0.00            
ATOM   3877  HD1 ARG   306      65.970  67.200  38.100  1.00  0.00            
ATOM   3878  HD2 ARG   306      64.320  67.210  38.960  1.00  0.00            
ATOM   3879  NE  ARG   306      64.610  65.530  37.710  1.00  0.00            
ATOM   3880  HE  ARG   306      64.150  64.700  38.040  1.00  0.00            
ATOM   3881  CZ  ARG   306      64.570  65.490  36.350  1.00  0.00            
ATOM   3882  NH1 ARG   306      64.970  66.550  35.600  1.00  0.00            
ATOM   3883 HH11 ARG   306      65.150  67.430  36.030  1.00  0.00            
ATOM   3884 HH12 ARG   306      64.820  66.640  34.610  1.00  0.00            
ATOM   3885  NH2 ARG   306      64.020  64.430  35.680  1.00  0.00            
ATOM   3886 HH21 ARG   306      63.400  63.820  36.170  1.00  0.00            
ATOM   3887 HH22 ARG   306      64.210  64.400  34.700  1.00  0.00            
ATOM   3888  C   ARG   306      66.030  67.960  42.970  1.00  0.00            
ATOM   3889  O   ARG   306      65.590  67.320  43.930  1.00  0.00            
ATOM   3890  N   LEU   307      66.770  69.070  43.190  1.00  0.00            
ATOM   3891  HN  LEU   307      67.210  69.490  42.400  1.00  0.00            
ATOM   3892  CA  LEU   307      67.210  69.580  44.450  1.00  0.00            
ATOM   3893  HA  LEU   307      67.780  68.800  44.950  1.00  0.00            
ATOM   3894  CB  LEU   307      67.990  70.900  44.320  1.00  0.00            
ATOM   3895  HB1 LEU   307      67.410  71.520  43.590  1.00  0.00            
ATOM   3896  HB2 LEU   307      68.870  70.580  43.740  1.00  0.00            
ATOM   3897  CG  LEU   307      68.380  71.600  45.630  1.00  0.00            
ATOM   3898  HG  LEU   307      67.480  71.860  46.230  1.00  0.00            
ATOM   3899  CD1 LEU   307      69.310  70.810  46.570  1.00  0.00            
ATOM   3900 HD11 LEU   307      69.490  71.310  47.550  1.00  0.00            
ATOM   3901 HD12 LEU   307      70.280  70.710  46.050  1.00  0.00            
ATOM   3902 HD13 LEU   307      68.980  69.760  46.700  1.00  0.00            
ATOM   3903  CD2 LEU   307      69.140  72.910  45.340  1.00  0.00            
ATOM   3904 HD21 LEU   307      68.690  73.310  44.410  1.00  0.00            
ATOM   3905 HD22 LEU   307      70.210  72.700  45.130  1.00  0.00            
ATOM   3906 HD23 LEU   307      69.070  73.610  46.210  1.00  0.00            
ATOM   3907  C   LEU   307      66.050  69.860  45.330  1.00  0.00            
ATOM   3908  O   LEU   307      66.040  69.520  46.510  1.00  0.00            
ATOM   3909  N   VAL   308      65.070  70.580  44.740  1.00  0.00            
ATOM   3910  HN  VAL   308      65.220  70.890  43.810  1.00  0.00            
ATOM   3911  CA  VAL   308      63.860  70.890  45.430  1.00  0.00            
ATOM   3912  HA  VAL   308      64.260  71.330  46.330  1.00  0.00            
ATOM   3913  CB  VAL   308      62.920  71.930  44.890  1.00  0.00            
ATOM   3914  HB  VAL   308      62.670  71.660  43.840  1.00  0.00            
ATOM   3915  CG1 VAL   308      61.620  72.160  45.670  1.00  0.00            
ATOM   3916 HG11 VAL   308      61.870  72.420  46.720  1.00  0.00            
ATOM   3917 HG12 VAL   308      60.930  71.290  45.710  1.00  0.00            
ATOM   3918 HG13 VAL   308      61.140  73.110  45.330  1.00  0.00            
ATOM   3919  CG2 VAL   308      63.660  73.280  44.820  1.00  0.00            
ATOM   3920 HG21 VAL   308      63.040  73.790  44.050  1.00  0.00            
ATOM   3921 HG22 VAL   308      64.710  73.140  44.500  1.00  0.00            
ATOM   3922 HG23 VAL   308      63.500  73.970  45.680  1.00  0.00            
ATOM   3923  C   VAL   308      63.040  69.690  45.770  1.00  0.00            
ATOM   3924  O   VAL   308      62.550  69.530  46.890  1.00  0.00            
ATOM   3925  N   THR   309      62.980  68.710  44.850  1.00  0.00            
ATOM   3926  HN  THR   309      63.550  68.840  44.040  1.00  0.00            
ATOM   3927  CA  THR   309      62.290  67.460  44.910  1.00  0.00            
ATOM   3928  HA  THR   309      61.260  67.720  45.130  1.00  0.00            
ATOM   3929  CB  THR   309      62.300  66.640  43.650  1.00  0.00            
ATOM   3930  HB  THR   309      63.310  66.310  43.330  1.00  0.00            
ATOM   3931  OG1 THR   309      61.560  67.360  42.680  1.00  0.00            
ATOM   3932  HG1 THR   309      62.050  68.180  42.590  1.00  0.00            
ATOM   3933  CG2 THR   309      61.600  65.290  43.900  1.00  0.00            
ATOM   3934 HG21 THR   309      61.430  64.790  42.920  1.00  0.00            
ATOM   3935 HG22 THR   309      60.620  65.510  44.360  1.00  0.00            
ATOM   3936 HG23 THR   309      62.130  64.540  44.530  1.00  0.00            
ATOM   3937  C   THR   309      62.730  66.630  46.070  1.00  0.00            
ATOM   3938  O   THR   309      61.950  66.080  46.840  1.00  0.00            
ATOM   3939  N   PHE   310      64.060  66.510  46.220  1.00  0.00            
ATOM   3940  HN  PHE   310      64.650  66.820  45.490  1.00  0.00            
ATOM   3941  CA  PHE   310      64.790  65.850  47.260  1.00  0.00            
ATOM   3942  HA  PHE   310      64.240  64.950  47.460  1.00  0.00            
ATOM   3943  CB  PHE   310      66.240  65.490  46.910  1.00  0.00            
ATOM   3944  HB1 PHE   310      66.860  64.860  47.590  1.00  0.00            
ATOM   3945  HB2 PHE   310      66.740  66.470  46.750  1.00  0.00            
ATOM   3946  CG  PHE   310      66.310  64.810  45.580  1.00  0.00            
ATOM   3947  CD1 PHE   310      65.310  64.070  44.990  1.00  0.00            
ATOM   3948  HD1 PHE   310      64.340  63.790  45.390  1.00  0.00            
ATOM   3949  CE1 PHE   310      65.480  63.470  43.760  1.00  0.00            
ATOM   3950  HE1 PHE   310      64.700  62.850  43.340  1.00  0.00            
ATOM   3951  CZ  PHE   310      66.670  63.610  43.100  1.00  0.00            
ATOM   3952  HZ  PHE   310      66.850  63.330  42.070  1.00  0.00            
ATOM   3953  CD2 PHE   310      67.490  64.880  44.880  1.00  0.00            
ATOM   3954  HD2 PHE   310      68.330  65.370  45.350  1.00  0.00            
ATOM   3955  CE2 PHE   310      67.750  64.220  43.700  1.00  0.00            
ATOM   3956  HE2 PHE   310      68.700  64.270  43.200  1.00  0.00            
ATOM   3957  C   PHE   310      64.730  66.650  48.520  1.00  0.00            
ATOM   3958  O   PHE   310      64.750  66.040  49.590  1.00  0.00            
ATOM   3959  N   SER   311      64.690  67.990  48.510  1.00  0.00            
ATOM   3960  HN  SER   311      64.690  68.450  47.620  1.00  0.00            
ATOM   3961  CA  SER   311      64.550  68.730  49.730  1.00  0.00            
ATOM   3962  HA  SER   311      65.230  68.350  50.470  1.00  0.00            
ATOM   3963  CB  SER   311      64.760  70.240  49.560  1.00  0.00            
ATOM   3964  HB1 SER   311      64.530  70.660  50.570  1.00  0.00            
ATOM   3965  HB2 SER   311      64.000  70.760  48.940  1.00  0.00            
ATOM   3966  OG  SER   311      66.040  70.550  49.050  1.00  0.00            
ATOM   3967  HG1 SER   311      66.080  70.300  48.120  1.00  0.00            
ATOM   3968  C   SER   311      63.200  68.420  50.280  1.00  0.00            
ATOM   3969  O   SER   311      63.050  68.340  51.500  1.00  0.00            
ATOM   3970  N   ALA   312      62.140  68.320  49.440  1.00  0.00            
ATOM   3971  HN  ALA   312      62.160  68.680  48.520  1.00  0.00            
ATOM   3972  CA  ALA   312      60.800  67.970  49.780  1.00  0.00            
ATOM   3973  HA  ALA   312      60.410  68.640  50.530  1.00  0.00            
ATOM   3974  CB  ALA   312      59.880  68.040  48.560  1.00  0.00            
ATOM   3975  HB1 ALA   312      60.130  67.220  47.850  1.00  0.00            
ATOM   3976  HB2 ALA   312      59.930  69.030  48.050  1.00  0.00            
ATOM   3977  HB3 ALA   312      58.850  67.760  48.880  1.00  0.00            
ATOM   3978  C   ALA   312      60.590  66.640  50.420  1.00  0.00            
ATOM   3979  O   ALA   312      59.900  66.520  51.420  1.00  0.00            
ATOM   3980  N   ILE   313      61.150  65.570  49.830  1.00  0.00            
ATOM   3981  HN  ILE   313      61.830  65.730  49.120  1.00  0.00            
ATOM   3982  CA  ILE   313      60.940  64.210  50.210  1.00  0.00            
ATOM   3983  HA  ILE   313      59.940  64.030  50.570  1.00  0.00            
ATOM   3984  CB  ILE   313      60.970  63.200  49.100  1.00  0.00            
ATOM   3985  HB  ILE   313      60.640  62.260  49.590  1.00  0.00            
ATOM   3986  CG2 ILE   313      59.880  63.640  48.110  1.00  0.00            
ATOM   3987 HG21 ILE   313      60.310  64.290  47.310  1.00  0.00            
ATOM   3988 HG22 ILE   313      59.080  64.110  48.720  1.00  0.00            
ATOM   3989 HG23 ILE   313      59.500  62.690  47.680  1.00  0.00            
ATOM   3990  CG1 ILE   313      62.410  62.960  48.620  1.00  0.00            
ATOM   3991 HG11 ILE   313      62.780  62.170  49.310  1.00  0.00            
ATOM   3992 HG12 ILE   313      63.030  63.890  48.590  1.00  0.00            
ATOM   3993  CD  ILE   313      62.470  62.310  47.240  1.00  0.00            
ATOM   3994  HD1 ILE   313      61.880  62.830  46.450  1.00  0.00            
ATOM   3995  HD2 ILE   313      62.110  61.260  47.320  1.00  0.00            
ATOM   3996  HD3 ILE   313      63.530  62.240  46.930  1.00  0.00            
ATOM   3997  C   ILE   313      61.770  63.840  51.400  1.00  0.00            
ATOM   3998  O   ILE   313      61.360  62.970  52.170  1.00  0.00            
ATOM   3999  N   LEU   314      62.930  64.480  51.610  1.00  0.00            
ATOM   4000  HN  LEU   314      63.250  65.070  50.870  1.00  0.00            
ATOM   4001  CA  LEU   314      63.690  64.420  52.820  1.00  0.00            
ATOM   4002  HA  LEU   314      63.900  63.380  53.010  1.00  0.00            
ATOM   4003  CB  LEU   314      65.010  65.190  52.650  1.00  0.00            
ATOM   4004  HB1 LEU   314      64.920  66.250  52.340  1.00  0.00            
ATOM   4005  HB2 LEU   314      65.480  64.710  51.770  1.00  0.00            
ATOM   4006  CG  LEU   314      65.940  65.040  53.870  1.00  0.00            
ATOM   4007  HG  LEU   314      65.610  64.130  54.420  1.00  0.00            
ATOM   4008  CD1 LEU   314      67.380  64.730  53.430  1.00  0.00            
ATOM   4009 HD11 LEU   314      67.780  65.510  52.750  1.00  0.00            
ATOM   4010 HD12 LEU   314      67.450  63.760  52.880  1.00  0.00            
ATOM   4011 HD13 LEU   314      68.010  64.640  54.340  1.00  0.00            
ATOM   4012  CD2 LEU   314      65.850  66.290  54.760  1.00  0.00            
ATOM   4013 HD21 LEU   314      64.860  66.300  55.270  1.00  0.00            
ATOM   4014 HD22 LEU   314      65.960  67.220  54.180  1.00  0.00            
ATOM   4015 HD23 LEU   314      66.580  66.350  55.600  1.00  0.00            
ATOM   4016  C   LEU   314      62.880  64.850  54.000  1.00  0.00            
ATOM   4017  O   LEU   314      62.790  64.160  55.020  1.00  0.00            
ATOM   4018  N   LEU   315      62.250  66.040  53.910  1.00  0.00            
ATOM   4019  HN  LEU   315      62.340  66.680  53.160  1.00  0.00            
ATOM   4020  CA  LEU   315      61.380  66.520  54.930  1.00  0.00            
ATOM   4021  HA  LEU   315      61.820  66.410  55.910  1.00  0.00            
ATOM   4022  CB  LEU   315      61.250  68.050  54.830  1.00  0.00            
ATOM   4023  HB1 LEU   315      60.480  68.360  55.560  1.00  0.00            
ATOM   4024  HB2 LEU   315      60.870  68.190  53.790  1.00  0.00            
ATOM   4025  CG  LEU   315      62.510  68.830  55.230  1.00  0.00            
ATOM   4026  HG  LEU   315      63.200  68.710  54.370  1.00  0.00            
ATOM   4027  CD1 LEU   315      62.210  70.330  55.190  1.00  0.00            
ATOM   4028 HD11 LEU   315      61.690  70.720  56.090  1.00  0.00            
ATOM   4029 HD12 LEU   315      61.550  70.490  54.310  1.00  0.00            
ATOM   4030 HD13 LEU   315      63.130  70.920  54.980  1.00  0.00            
ATOM   4031  CD2 LEU   315      63.120  68.410  56.590  1.00  0.00            
ATOM   4032 HD21 LEU   315      63.570  67.400  56.600  1.00  0.00            
ATOM   4033 HD22 LEU   315      62.330  68.460  57.360  1.00  0.00            
ATOM   4034 HD23 LEU   315      63.940  69.070  56.950  1.00  0.00            
ATOM   4035  C   LEU   315      60.050  65.850  55.010  1.00  0.00            
ATOM   4036  O   LEU   315      59.480  65.590  56.070  1.00  0.00            
ATOM   4037  N   ALA   316      59.470  65.400  53.890  1.00  0.00            
ATOM   4038  HN  ALA   316      59.790  65.600  52.960  1.00  0.00            
ATOM   4039  CA  ALA   316      58.270  64.620  53.960  1.00  0.00            
ATOM   4040  HA  ALA   316      57.510  65.150  54.510  1.00  0.00            
ATOM   4041  CB  ALA   316      57.670  64.330  52.570  1.00  0.00            
ATOM   4042  HB1 ALA   316      56.770  63.710  52.750  1.00  0.00            
ATOM   4043  HB2 ALA   316      58.320  63.660  51.970  1.00  0.00            
ATOM   4044  HB3 ALA   316      57.420  65.260  52.020  1.00  0.00            
ATOM   4045  C   ALA   316      58.420  63.290  54.620  1.00  0.00            
ATOM   4046  O   ALA   316      57.520  62.770  55.260  1.00  0.00            
ATOM   4047  N   GLY   317      59.660  62.760  54.580  1.00  0.00            
ATOM   4048  HN  GLY   317      60.430  63.270  54.210  1.00  0.00            
ATOM   4049  CA  GLY   317      60.030  61.580  55.280  1.00  0.00            
ATOM   4050  HA1 GLY   317      61.020  61.400  54.910  1.00  0.00            
ATOM   4051  HA2 GLY   317      59.350  60.760  55.060  1.00  0.00            
ATOM   4052  C   GLY   317      60.050  61.890  56.740  1.00  0.00            
ATOM   4053  O   GLY   317      59.410  61.220  57.550  1.00  0.00            
ATOM   4054  N   GLY   318      60.700  63.020  57.070  1.00  0.00            
ATOM   4055  HN  GLY   318      60.970  63.650  56.350  1.00  0.00            
ATOM   4056  CA  GLY   318      60.900  63.620  58.350  1.00  0.00            
ATOM   4057  HA1 GLY   318      61.470  64.510  58.150  1.00  0.00            
ATOM   4058  HA2 GLY   318      61.310  62.880  59.030  1.00  0.00            
ATOM   4059  C   GLY   318      59.610  63.830  59.070  1.00  0.00            
ATOM   4060  O   GLY   318      59.310  63.490  60.210  1.00  0.00            
ATOM   4061  N   VAL   319      58.670  64.570  58.450  1.00  0.00            
ATOM   4062  HN  VAL   319      58.900  65.070  57.620  1.00  0.00            
ATOM   4063  CA  VAL   319      57.360  64.800  58.970  1.00  0.00            
ATOM   4064  HA  VAL   319      57.620  65.290  59.900  1.00  0.00            
ATOM   4065  CB  VAL   319      56.620  65.760  58.070  1.00  0.00            
ATOM   4066  HB  VAL   319      56.660  65.490  57.000  1.00  0.00            
ATOM   4067  CG1 VAL   319      55.220  65.970  58.670  1.00  0.00            
ATOM   4068 HG11 VAL   319      55.170  65.980  59.780  1.00  0.00            
ATOM   4069 HG12 VAL   319      54.680  65.060  58.320  1.00  0.00            
ATOM   4070 HG13 VAL   319      54.750  66.900  58.290  1.00  0.00            
ATOM   4071  CG2 VAL   319      57.340  67.110  58.170  1.00  0.00            
ATOM   4072 HG21 VAL   319      57.250  67.580  59.180  1.00  0.00            
ATOM   4073 HG22 VAL   319      56.870  67.820  57.460  1.00  0.00            
ATOM   4074 HG23 VAL   319      58.410  67.080  57.870  1.00  0.00            
ATOM   4075  C   VAL   319      56.620  63.550  59.280  1.00  0.00            
ATOM   4076  O   VAL   319      56.100  63.370  60.380  1.00  0.00            
ATOM   4077  N   MET   320      56.640  62.590  58.330  1.00  0.00            
ATOM   4078  HN  MET   320      56.970  62.640  57.400  1.00  0.00            
ATOM   4079  CA  MET   320      56.010  61.330  58.580  1.00  0.00            
ATOM   4080  HA  MET   320      55.010  61.610  58.870  1.00  0.00            
ATOM   4081  CB  MET   320      55.660  60.590  57.280  1.00  0.00            
ATOM   4082  HB1 MET   320      55.400  59.580  57.660  1.00  0.00            
ATOM   4083  HB2 MET   320      56.600  60.400  56.710  1.00  0.00            
ATOM   4084  CG  MET   320      54.580  61.140  56.350  1.00  0.00            
ATOM   4085  HG1 MET   320      54.640  60.700  55.330  1.00  0.00            
ATOM   4086  HG2 MET   320      54.870  62.180  56.110  1.00  0.00            
ATOM   4087  SD  MET   320      52.900  61.150  57.040  1.00  0.00            
ATOM   4088  CE  MET   320      52.840  59.380  56.630  1.00  0.00            
ATOM   4089  HE1 MET   320      53.300  58.760  57.430  1.00  0.00            
ATOM   4090  HE2 MET   320      53.310  59.080  55.670  1.00  0.00            
ATOM   4091  HE3 MET   320      51.860  58.870  56.530  1.00  0.00            
ATOM   4092  C   MET   320      56.590  60.500  59.680  1.00  0.00            
ATOM   4093  O   MET   320      55.890  59.840  60.440  1.00  0.00            
ATOM   4094  N   PHE   321      57.930  60.490  59.740  1.00  0.00            
ATOM   4095  HN  PHE   321      58.420  60.990  59.020  1.00  0.00            
ATOM   4096  CA  PHE   321      58.780  59.830  60.680  1.00  0.00            
ATOM   4097  HA  PHE   321      58.390  58.820  60.740  1.00  0.00            
ATOM   4098  CB  PHE   321      60.230  59.840  60.190  1.00  0.00            
ATOM   4099  HB1 PHE   321      60.700  60.800  60.490  1.00  0.00            
ATOM   4100  HB2 PHE   321      60.410  59.760  59.090  1.00  0.00            
ATOM   4101  CG  PHE   321      60.960  58.720  60.850  1.00  0.00            
ATOM   4102  CD1 PHE   321      60.820  57.470  60.300  1.00  0.00            
ATOM   4103  HD1 PHE   321      60.110  57.310  59.500  1.00  0.00            
ATOM   4104  CE1 PHE   321      61.660  56.480  60.740  1.00  0.00            
ATOM   4105  HE1 PHE   321      61.480  55.460  60.410  1.00  0.00            
ATOM   4106  CZ  PHE   321      62.580  56.710  61.730  1.00  0.00            
ATOM   4107  HZ  PHE   321      63.300  55.950  62.020  1.00  0.00            
ATOM   4108  CD2 PHE   321      61.800  58.940  61.910  1.00  0.00            
ATOM   4109  HD2 PHE   321      61.890  59.930  62.320  1.00  0.00            
ATOM   4110  CE2 PHE   321      62.690  57.960  62.290  1.00  0.00            
ATOM   4111  HE2 PHE   321      63.360  58.160  63.120  1.00  0.00            
ATOM   4112  C   PHE   321      58.660  60.410  62.050  1.00  0.00            
ATOM   4113  O   PHE   321      58.290  59.740  63.020  1.00  0.00            
ATOM   4114  N   SER   322      58.850  61.720  62.260  1.00  0.00            
ATOM   4115  HN  SER   322      59.100  62.220  61.430  1.00  0.00            
ATOM   4116  CA  SER   322      58.550  62.390  63.490  1.00  0.00            
ATOM   4117  HA  SER   322      59.020  61.800  64.270  1.00  0.00            
ATOM   4118  CB  SER   322      58.920  63.870  63.680  1.00  0.00            
ATOM   4119  HB1 SER   322      59.990  64.040  63.920  1.00  0.00            
ATOM   4120  HB2 SER   322      58.440  64.240  64.610  1.00  0.00            
ATOM   4121  OG  SER   322      58.540  64.600  62.530  1.00  0.00            
ATOM   4122  HG1 SER   322      58.960  64.160  61.780  1.00  0.00            
ATOM   4123  C   SER   322      57.170  62.280  64.030  1.00  0.00            
ATOM   4124  O   SER   322      57.030  61.970  65.220  1.00  0.00            
ATOM   4125  N   LEU   323      56.150  62.380  63.170  1.00  0.00            
ATOM   4126  HN  LEU   323      56.280  62.760  62.250  1.00  0.00            
ATOM   4127  CA  LEU   323      54.760  62.140  63.410  1.00  0.00            
ATOM   4128  HA  LEU   323      54.440  62.790  64.210  1.00  0.00            
ATOM   4129  CB  LEU   323      53.960  62.310  62.100  1.00  0.00            
ATOM   4130  HB1 LEU   323      54.280  61.650  61.270  1.00  0.00            
ATOM   4131  HB2 LEU   323      54.050  63.380  61.830  1.00  0.00            
ATOM   4132  CG  LEU   323      52.430  62.280  62.250  1.00  0.00            
ATOM   4133  HG  LEU   323      52.170  61.280  62.650  1.00  0.00            
ATOM   4134  CD1 LEU   323      52.000  63.380  63.240  1.00  0.00            
ATOM   4135 HD11 LEU   323      52.010  62.950  64.260  1.00  0.00            
ATOM   4136 HD12 LEU   323      50.970  63.760  63.030  1.00  0.00            
ATOM   4137 HD13 LEU   323      52.610  64.310  63.300  1.00  0.00            
ATOM   4138  CD2 LEU   323      51.770  62.540  60.880  1.00  0.00            
ATOM   4139 HD21 LEU   323      50.690  62.780  61.010  1.00  0.00            
ATOM   4140 HD22 LEU   323      51.940  61.600  60.300  1.00  0.00            
ATOM   4141 HD23 LEU   323      52.290  63.390  60.390  1.00  0.00            
ATOM   4142  C   LEU   323      54.530  60.770  63.930  1.00  0.00            
ATOM   4143  O   LEU   323      53.660  60.500  64.760  1.00  0.00            
ATOM   4144  N   THR   324      55.100  59.770  63.230  1.00  0.00            
ATOM   4145  HN  THR   324      55.650  59.950  62.420  1.00  0.00            
ATOM   4146  CA  THR   324      54.950  58.400  63.610  1.00  0.00            
ATOM   4147  HA  THR   324      53.880  58.260  63.670  1.00  0.00            
ATOM   4148  CB  THR   324      55.450  57.410  62.600  1.00  0.00            
ATOM   4149  HB  THR   324      56.550  57.560  62.570  1.00  0.00            
ATOM   4150  OG1 THR   324      54.720  57.600  61.400  1.00  0.00            
ATOM   4151  HG1 THR   324      54.890  58.510  61.130  1.00  0.00            
ATOM   4152  CG2 THR   324      55.210  55.960  63.060  1.00  0.00            
ATOM   4153 HG21 THR   324      55.580  55.210  62.330  1.00  0.00            
ATOM   4154 HG22 THR   324      54.130  55.780  63.230  1.00  0.00            
ATOM   4155 HG23 THR   324      55.730  55.680  63.990  1.00  0.00            
ATOM   4156  C   THR   324      55.500  58.170  64.970  1.00  0.00            
ATOM   4157  O   THR   324      54.900  57.540  65.840  1.00  0.00            
ATOM   4158  N   VAL   325      56.750  58.610  65.210  1.00  0.00            
ATOM   4159  HN  VAL   325      57.250  59.260  64.630  1.00  0.00            
ATOM   4160  CA  VAL   325      57.310  58.450  66.510  1.00  0.00            
ATOM   4161  HA  VAL   325      57.130  57.390  66.650  1.00  0.00            
ATOM   4162  CB  VAL   325      58.770  58.780  66.480  1.00  0.00            
ATOM   4163  HB  VAL   325      59.030  59.680  65.880  1.00  0.00            
ATOM   4164  CG1 VAL   325      59.450  58.900  67.850  1.00  0.00            
ATOM   4165 HG11 VAL   325      58.930  59.730  68.370  1.00  0.00            
ATOM   4166 HG12 VAL   325      60.520  59.200  67.840  1.00  0.00            
ATOM   4167 HG13 VAL   325      59.290  58.010  68.490  1.00  0.00            
ATOM   4168  CG2 VAL   325      59.450  57.630  65.720  1.00  0.00            
ATOM   4169 HG21 VAL   325      59.040  56.690  66.160  1.00  0.00            
ATOM   4170 HG22 VAL   325      60.540  57.580  65.940  1.00  0.00            
ATOM   4171 HG23 VAL   325      59.300  57.760  64.630  1.00  0.00            
ATOM   4172  C   VAL   325      56.550  59.110  67.620  1.00  0.00            
ATOM   4173  O   VAL   325      56.210  58.390  68.560  1.00  0.00            
ATOM   4174  N   CYS   326      56.130  60.380  67.550  1.00  0.00            
ATOM   4175  HN  CYS   326      56.590  60.940  66.870  1.00  0.00            
ATOM   4176  CA  CYS   326      55.260  61.020  68.490  1.00  0.00            
ATOM   4177  HA  CYS   326      55.670  60.930  69.490  1.00  0.00            
ATOM   4178  CB  CYS   326      55.080  62.520  68.190  1.00  0.00            
ATOM   4179  HB1 CYS   326      54.270  63.050  68.740  1.00  0.00            
ATOM   4180  HB2 CYS   326      54.730  62.510  67.130  1.00  0.00            
ATOM   4181  SG  CYS   326      56.620  63.490  68.160  1.00  0.00            
ATOM   4182  HG1 CYS   326      57.270  62.720  67.290  1.00  0.00            
ATOM   4183  C   CYS   326      53.940  60.360  68.640  1.00  0.00            
ATOM   4184  O   CYS   326      53.490  60.150  69.770  1.00  0.00            
ATOM   4185  N   ILE   327      53.240  60.000  67.550  1.00  0.00            
ATOM   4186  HN  ILE   327      53.520  60.180  66.610  1.00  0.00            
ATOM   4187  CA  ILE   327      52.040  59.280  67.860  1.00  0.00            
ATOM   4188  HA  ILE   327      51.520  59.710  68.710  1.00  0.00            
ATOM   4189  CB  ILE   327      51.160  59.430  66.660  1.00  0.00            
ATOM   4190  HB  ILE   327      51.730  59.110  65.760  1.00  0.00            
ATOM   4191  CG2 ILE   327      50.070  58.360  66.790  1.00  0.00            
ATOM   4192 HG21 ILE   327      49.330  58.460  65.960  1.00  0.00            
ATOM   4193 HG22 ILE   327      49.470  58.430  67.720  1.00  0.00            
ATOM   4194 HG23 ILE   327      50.370  57.290  66.870  1.00  0.00            
ATOM   4195  CG1 ILE   327      50.600  60.850  66.550  1.00  0.00            
ATOM   4196 HG11 ILE   327      51.250  61.750  66.680  1.00  0.00            
ATOM   4197 HG12 ILE   327      49.790  60.720  67.300  1.00  0.00            
ATOM   4198  CD  ILE   327      49.830  61.190  65.270  1.00  0.00            
ATOM   4199  HD1 ILE   327      49.050  60.490  64.910  1.00  0.00            
ATOM   4200  HD2 ILE   327      50.610  61.290  64.490  1.00  0.00            
ATOM   4201  HD3 ILE   327      49.350  62.190  65.300  1.00  0.00            
ATOM   4202  C   ILE   327      52.350  57.930  68.410  1.00  0.00            
ATOM   4203  O   ILE   327      51.690  57.470  69.350  1.00  0.00            
ATOM   4204  N   GLY   328      53.370  57.190  67.960  1.00  0.00            
ATOM   4205  HN  GLY   328      53.810  57.480  67.110  1.00  0.00            
ATOM   4206  CA  GLY   328      53.780  55.970  68.580  1.00  0.00            
ATOM   4207  HA1 GLY   328      54.660  55.560  68.100  1.00  0.00            
ATOM   4208  HA2 GLY   328      52.880  55.380  68.500  1.00  0.00            
ATOM   4209  C   GLY   328      54.080  56.010  70.040  1.00  0.00            
ATOM   4210  O   GLY   328      53.670  55.150  70.820  1.00  0.00            
ATOM   4211  N   LEU   329      54.910  56.960  70.490  1.00  0.00            
ATOM   4212  HN  LEU   329      55.440  57.530  69.850  1.00  0.00            
ATOM   4213  CA  LEU   329      55.230  57.120  71.870  1.00  0.00            
ATOM   4214  HA  LEU   329      55.410  56.170  72.340  1.00  0.00            
ATOM   4215  CB  LEU   329      56.550  57.900  72.000  1.00  0.00            
ATOM   4216  HB1 LEU   329      56.910  58.090  73.030  1.00  0.00            
ATOM   4217  HB2 LEU   329      56.320  58.910  71.580  1.00  0.00            
ATOM   4218  CG  LEU   329      57.730  57.120  71.400  1.00  0.00            
ATOM   4219  HG  LEU   329      57.640  57.260  70.300  1.00  0.00            
ATOM   4220  CD1 LEU   329      59.140  57.510  71.890  1.00  0.00            
ATOM   4221 HD11 LEU   329      59.920  56.900  71.390  1.00  0.00            
ATOM   4222 HD12 LEU   329      59.150  57.550  73.000  1.00  0.00            
ATOM   4223 HD13 LEU   329      59.320  58.570  71.600  1.00  0.00            
ATOM   4224  CD2 LEU   329      57.760  55.610  71.660  1.00  0.00            
ATOM   4225 HD21 LEU   329      57.800  55.480  72.760  1.00  0.00            
ATOM   4226 HD22 LEU   329      58.670  55.190  71.170  1.00  0.00            
ATOM   4227 HD23 LEU   329      56.860  55.130  71.220  1.00  0.00            
ATOM   4228  C   LEU   329      54.140  57.770  72.660  1.00  0.00            
ATOM   4229  O   LEU   329      53.980  57.480  73.840  1.00  0.00            
ATOM   4230  N   TYR   330      53.320  58.650  72.060  1.00  0.00            
ATOM   4231  HN  TYR   330      53.550  58.860  71.110  1.00  0.00            
ATOM   4232  CA  TYR   330      52.080  59.060  72.640  1.00  0.00            
ATOM   4233  HA  TYR   330      52.350  59.440  73.610  1.00  0.00            
ATOM   4234  CB  TYR   330      51.430  60.190  71.830  1.00  0.00            
ATOM   4235  HB1 TYR   330      50.910  59.850  70.900  1.00  0.00            
ATOM   4236  HB2 TYR   330      52.180  60.990  71.690  1.00  0.00            
ATOM   4237  CG  TYR   330      50.470  60.940  72.680  1.00  0.00            
ATOM   4238  CD1 TYR   330      50.980  61.880  73.540  1.00  0.00            
ATOM   4239  HD1 TYR   330      52.060  61.960  73.550  1.00  0.00            
ATOM   4240  CE1 TYR   330      50.170  62.680  74.310  1.00  0.00            
ATOM   4241  HE1 TYR   330      50.610  63.300  75.080  1.00  0.00            
ATOM   4242  CZ  TYR   330      48.800  62.610  74.200  1.00  0.00            
ATOM   4243  OH  TYR   330      47.970  63.370  75.060  1.00  0.00            
ATOM   4244  HH  TYR   330      48.510  63.750  75.750  1.00  0.00            
ATOM   4245  CD2 TYR   330      49.100  60.930  72.550  1.00  0.00            
ATOM   4246  HD2 TYR   330      48.630  60.230  71.860  1.00  0.00            
ATOM   4247  CE2 TYR   330      48.270  61.790  73.230  1.00  0.00            
ATOM   4248  HE2 TYR   330      47.230  61.710  72.990  1.00  0.00            
ATOM   4249  C   TYR   330      51.110  57.960  72.940  1.00  0.00            
ATOM   4250  O   TYR   330      50.640  57.800  74.060  1.00  0.00            
ATOM   4251  N   VAL   331      50.790  57.100  71.950  1.00  0.00            
ATOM   4252  HN  VAL   331      51.080  57.340  71.030  1.00  0.00            
ATOM   4253  CA  VAL   331      49.810  56.070  72.060  1.00  0.00            
ATOM   4254  HA  VAL   331      48.900  56.420  72.530  1.00  0.00            
ATOM   4255  CB  VAL   331      49.440  55.580  70.690  1.00  0.00            
ATOM   4256  HB  VAL   331      50.420  55.400  70.210  1.00  0.00            
ATOM   4257  CG1 VAL   331      48.610  54.300  70.520  1.00  0.00            
ATOM   4258 HG11 VAL   331      49.240  53.410  70.760  1.00  0.00            
ATOM   4259 HG12 VAL   331      48.400  54.160  69.440  1.00  0.00            
ATOM   4260 HG13 VAL   331      47.790  54.260  71.260  1.00  0.00            
ATOM   4261  CG2 VAL   331      48.760  56.700  69.880  1.00  0.00            
ATOM   4262 HG21 VAL   331      49.540  57.460  69.660  1.00  0.00            
ATOM   4263 HG22 VAL   331      47.960  57.270  70.410  1.00  0.00            
ATOM   4264 HG23 VAL   331      48.520  56.360  68.850  1.00  0.00            
ATOM   4265  C   VAL   331      50.290  54.970  72.950  1.00  0.00            
ATOM   4266  O   VAL   331      49.560  54.340  73.720  1.00  0.00            
ATOM   4267  N   GLN   332      51.600  54.690  72.920  1.00  0.00            
ATOM   4268  HN  GLN   332      52.060  55.260  72.250  1.00  0.00            
ATOM   4269  CA  GLN   332      52.230  53.650  73.680  1.00  0.00            
ATOM   4270  HA  GLN   332      51.620  52.760  73.750  1.00  0.00            
ATOM   4271  CB  GLN   332      53.620  53.330  73.110  1.00  0.00            
ATOM   4272  HB1 GLN   332      54.260  54.230  73.140  1.00  0.00            
ATOM   4273  HB2 GLN   332      53.640  53.290  72.000  1.00  0.00            
ATOM   4274  CG  GLN   332      54.130  52.030  73.730  1.00  0.00            
ATOM   4275  HG1 GLN   332      53.340  51.260  73.580  1.00  0.00            
ATOM   4276  HG2 GLN   332      54.300  52.090  74.820  1.00  0.00            
ATOM   4277  CD  GLN   332      55.410  51.480  73.110  1.00  0.00            
ATOM   4278  OE1 GLN   332      56.430  51.340  73.780  1.00  0.00            
ATOM   4279  NE2 GLN   332      55.400  51.130  71.800  1.00  0.00            
ATOM   4280 HE21 GLN   332      56.310  51.020  71.400  1.00  0.00            
ATOM   4281 HE22 GLN   332      54.580  50.990  71.250  1.00  0.00            
ATOM   4282  C   GLN   332      52.410  53.960  75.120  1.00  0.00            
ATOM   4283  O   GLN   332      52.050  53.190  76.010  1.00  0.00            
ATOM   4284  N   ASP   333      52.980  55.160  75.340  1.00  0.00            
ATOM   4285  HN  ASP   333      53.290  55.720  74.580  1.00  0.00            
ATOM   4286  CA  ASP   333      53.230  55.530  76.700  1.00  0.00            
ATOM   4287  HA  ASP   333      53.390  54.660  77.320  1.00  0.00            
ATOM   4288  CB  ASP   333      54.570  56.280  76.690  1.00  0.00            
ATOM   4289  HB1 ASP   333      54.740  56.700  77.710  1.00  0.00            
ATOM   4290  HB2 ASP   333      54.660  57.110  75.950  1.00  0.00            
ATOM   4291  CG  ASP   333      55.750  55.330  76.590  1.00  0.00            
ATOM   4292  OD1 ASP   333      56.870  55.820  76.900  1.00  0.00            
ATOM   4293  OD2 ASP   333      55.590  54.130  76.240  1.00  0.00            
ATOM   4294  C   ASP   333      52.170  56.330  77.370  1.00  0.00            
ATOM   4295  O   ASP   333      51.560  55.880  78.340  1.00  0.00            
ATOM   4296  N   ILE   334      52.000  57.580  76.900  1.00  0.00            
ATOM   4297  HN  ILE   334      52.570  57.660  76.080  1.00  0.00            
ATOM   4298  CA  ILE   334      51.070  58.520  77.430  1.00  0.00            
ATOM   4299  HA  ILE   334      51.380  58.700  78.450  1.00  0.00            
ATOM   4300  CB  ILE   334      51.310  59.870  76.810  1.00  0.00            
ATOM   4301  HB  ILE   334      50.770  59.900  75.840  1.00  0.00            
ATOM   4302  CG2 ILE   334      50.510  60.890  77.640  1.00  0.00            
ATOM   4303 HG21 ILE   334      50.700  61.950  77.370  1.00  0.00            
ATOM   4304 HG22 ILE   334      50.660  60.830  78.740  1.00  0.00            
ATOM   4305 HG23 ILE   334      49.430  60.660  77.550  1.00  0.00            
ATOM   4306  CG1 ILE   334      52.780  60.290  76.630  1.00  0.00            
ATOM   4307 HG11 ILE   334      52.730  61.260  76.100  1.00  0.00            
ATOM   4308 HG12 ILE   334      53.220  59.500  75.990  1.00  0.00            
ATOM   4309  CD  ILE   334      53.690  60.470  77.840  1.00  0.00            
ATOM   4310  HD1 ILE   334      54.680  60.720  77.410  1.00  0.00            
ATOM   4311  HD2 ILE   334      53.850  59.510  78.380  1.00  0.00            
ATOM   4312  HD3 ILE   334      53.270  61.240  78.530  1.00  0.00            
ATOM   4313  C   ILE   334      49.650  58.070  77.460  1.00  0.00            
ATOM   4314  O   ILE   334      49.050  58.150  78.530  1.00  0.00            
ATOM   4315  N   LEU   335      49.140  57.420  76.400  1.00  0.00            
ATOM   4316  HN  LEU   335      49.570  57.520  75.500  1.00  0.00            
ATOM   4317  CA  LEU   335      47.840  56.810  76.410  1.00  0.00            
ATOM   4318  HA  LEU   335      47.280  57.380  77.140  1.00  0.00            
ATOM   4319  CB  LEU   335      47.220  57.020  75.030  1.00  0.00            
ATOM   4320  HB1 LEU   335      46.190  56.620  75.140  1.00  0.00            
ATOM   4321  HB2 LEU   335      47.760  56.320  74.360  1.00  0.00            
ATOM   4322  CG  LEU   335      47.110  58.460  74.490  1.00  0.00            
ATOM   4323  HG  LEU   335      48.140  58.840  74.310  1.00  0.00            
ATOM   4324  CD1 LEU   335      46.330  58.530  73.170  1.00  0.00            
ATOM   4325 HD11 LEU   335      46.360  59.570  72.760  1.00  0.00            
ATOM   4326 HD12 LEU   335      45.220  58.460  73.270  1.00  0.00            
ATOM   4327 HD13 LEU   335      46.680  57.820  72.390  1.00  0.00            
ATOM   4328  CD2 LEU   335      46.520  59.500  75.460  1.00  0.00            
ATOM   4329 HD21 LEU   335      45.420  59.620  75.300  1.00  0.00            
ATOM   4330 HD22 LEU   335      46.820  60.550  75.250  1.00  0.00            
ATOM   4331 HD23 LEU   335      46.740  59.320  76.530  1.00  0.00            
ATOM   4332  C   LEU   335      47.840  55.400  76.900  1.00  0.00            
ATOM   4333  O   LEU   335      46.920  55.010  77.610  1.00  0.00            
ATOM   4334  N   GLY   336      48.950  54.640  76.860  1.00  0.00            
ATOM   4335  HN  GLY   336      49.790  54.980  76.440  1.00  0.00            
ATOM   4336  CA  GLY   336      49.040  53.390  77.550  1.00  0.00            
ATOM   4337  HA1 GLY   336      48.440  53.470  78.440  1.00  0.00            
ATOM   4338  HA2 GLY   336      50.100  53.250  77.730  1.00  0.00            
ATOM   4339  C   GLY   336      48.550  52.140  76.900  1.00  0.00            
ATOM   4340  O   GLY   336      48.350  51.060  77.450  1.00  0.00            
ATOM   4341  N   TYR   337      48.310  52.200  75.580  1.00  0.00            
ATOM   4342  HN  TYR   337      48.640  53.040  75.150  1.00  0.00            
ATOM   4343  CA  TYR   337      47.730  51.150  74.800  1.00  0.00            
ATOM   4344  HA  TYR   337      47.030  50.620  75.430  1.00  0.00            
ATOM   4345  CB  TYR   337      46.940  51.600  73.560  1.00  0.00            
ATOM   4346  HB1 TYR   337      46.470  50.730  73.060  1.00  0.00            
ATOM   4347  HB2 TYR   337      47.590  52.090  72.820  1.00  0.00            
ATOM   4348  CG  TYR   337      45.780  52.480  73.900  1.00  0.00            
ATOM   4349  CD1 TYR   337      45.850  53.820  73.570  1.00  0.00            
ATOM   4350  HD1 TYR   337      46.680  54.240  73.030  1.00  0.00            
ATOM   4351  CE1 TYR   337      44.860  54.700  73.960  1.00  0.00            
ATOM   4352  HE1 TYR   337      44.970  55.690  73.560  1.00  0.00            
ATOM   4353  CZ  TYR   337      43.840  54.300  74.790  1.00  0.00            
ATOM   4354  OH  TYR   337      42.740  55.130  75.130  1.00  0.00            
ATOM   4355  HH  TYR   337      42.670  55.720  74.380  1.00  0.00            
ATOM   4356  CD2 TYR   337      44.700  52.070  74.650  1.00  0.00            
ATOM   4357  HD2 TYR   337      44.650  51.030  74.940  1.00  0.00            
ATOM   4358  CE2 TYR   337      43.730  52.960  75.060  1.00  0.00            
ATOM   4359  HE2 TYR   337      42.880  52.590  75.610  1.00  0.00            
ATOM   4360  C   TYR   337      48.750  50.140  74.400  1.00  0.00            
ATOM   4361  O   TYR   337      49.900  50.580  74.280  1.00  0.00            
ATOM   4362  N   SER   338      48.410  48.840  74.340  1.00  0.00            
ATOM   4363  HN  SER   338      47.440  48.660  74.480  1.00  0.00            
ATOM   4364  CA  SER   338      49.250  47.790  73.870  1.00  0.00            
ATOM   4365  HA  SER   338      50.240  47.980  74.260  1.00  0.00            
ATOM   4366  CB  SER   338      48.830  46.380  74.340  1.00  0.00            
ATOM   4367  HB1 SER   338      48.700  46.280  75.440  1.00  0.00            
ATOM   4368  HB2 SER   338      49.740  45.750  74.210  1.00  0.00            
ATOM   4369  OG  SER   338      47.660  45.920  73.680  1.00  0.00            
ATOM   4370  HG1 SER   338      47.190  45.210  74.130  1.00  0.00            
ATOM   4371  C   SER   338      49.380  47.850  72.390  1.00  0.00            
ATOM   4372  O   SER   338      48.510  48.450  71.750  1.00  0.00            
ATOM   4373  N   ALA   339      50.390  47.140  71.860  1.00  0.00            
ATOM   4374  HN  ALA   339      50.950  46.520  72.390  1.00  0.00            
ATOM   4375  CA  ALA   339      50.650  47.030  70.450  1.00  0.00            
ATOM   4376  HA  ALA   339      50.990  48.000  70.120  1.00  0.00            
ATOM   4377  CB  ALA   339      51.810  46.030  70.310  1.00  0.00            
ATOM   4378  HB1 ALA   339      51.710  45.030  70.790  1.00  0.00            
ATOM   4379  HB2 ALA   339      52.800  46.360  70.700  1.00  0.00            
ATOM   4380  HB3 ALA   339      51.980  45.780  69.240  1.00  0.00            
ATOM   4381  C   ALA   339      49.500  46.580  69.630  1.00  0.00            
ATOM   4382  O   ALA   339      49.000  47.320  68.780  1.00  0.00            
ATOM   4383  N   LEU   340      48.920  45.460  70.100  1.00  0.00            
ATOM   4384  HN  LEU   340      49.340  44.920  70.820  1.00  0.00            
ATOM   4385  CA  LEU   340      47.730  44.860  69.600  1.00  0.00            
ATOM   4386  HA  LEU   340      47.940  44.710  68.550  1.00  0.00            
ATOM   4387  CB  LEU   340      47.510  43.530  70.350  1.00  0.00            
ATOM   4388  HB1 LEU   340      47.720  43.720  71.420  1.00  0.00            
ATOM   4389  HB2 LEU   340      48.390  42.900  70.070  1.00  0.00            
ATOM   4390  CG  LEU   340      46.160  42.810  70.170  1.00  0.00            
ATOM   4391  HG  LEU   340      45.430  43.390  70.780  1.00  0.00            
ATOM   4392  CD1 LEU   340      45.690  42.630  68.720  1.00  0.00            
ATOM   4393 HD11 LEU   340      44.820  41.940  68.760  1.00  0.00            
ATOM   4394 HD12 LEU   340      46.420  42.260  67.980  1.00  0.00            
ATOM   4395 HD13 LEU   340      45.290  43.590  68.300  1.00  0.00            
ATOM   4396  CD2 LEU   340      46.260  41.390  70.730  1.00  0.00            
ATOM   4397 HD21 LEU   340      46.250  41.480  71.840  1.00  0.00            
ATOM   4398 HD22 LEU   340      47.110  40.850  70.260  1.00  0.00            
ATOM   4399 HD23 LEU   340      45.380  40.770  70.460  1.00  0.00            
ATOM   4400  C   LEU   340      46.500  45.710  69.540  1.00  0.00            
ATOM   4401  O   LEU   340      45.930  45.840  68.460  1.00  0.00            
ATOM   4402  N   ARG   341      46.300  46.350  70.700  1.00  0.00            
ATOM   4403  HN  ARG   341      46.770  45.990  71.500  1.00  0.00            
ATOM   4404  CA  ARG   341      45.280  47.340  70.830  1.00  0.00            
ATOM   4405  HA  ARG   341      44.370  46.870  70.490  1.00  0.00            
ATOM   4406  CB  ARG   341      45.080  47.790  72.290  1.00  0.00            
ATOM   4407  HB1 ARG   341      44.490  48.720  72.420  1.00  0.00            
ATOM   4408  HB2 ARG   341      46.070  48.070  72.720  1.00  0.00            
ATOM   4409  CG  ARG   341      44.530  46.750  73.250  1.00  0.00            
ATOM   4410  HG1 ARG   341      44.710  47.240  74.230  1.00  0.00            
ATOM   4411  HG2 ARG   341      45.000  45.740  73.270  1.00  0.00            
ATOM   4412  CD  ARG   341      43.020  46.610  73.010  1.00  0.00            
ATOM   4413  HD1 ARG   341      42.960  46.200  71.980  1.00  0.00            
ATOM   4414  HD2 ARG   341      42.590  47.630  72.970  1.00  0.00            
ATOM   4415  NE  ARG   341      42.330  45.740  74.000  1.00  0.00            
ATOM   4416  HE  ARG   341      42.790  44.970  74.460  1.00  0.00            
ATOM   4417  CZ  ARG   341      41.050  45.960  74.420  1.00  0.00            
ATOM   4418  NH1 ARG   341      40.290  47.010  73.980  1.00  0.00            
ATOM   4419 HH11 ARG   341      40.680  47.570  73.250  1.00  0.00            
ATOM   4420 HH12 ARG   341      39.370  47.190  74.310  1.00  0.00            
ATOM   4421  NH2 ARG   341      40.500  45.080  75.300  1.00  0.00            
ATOM   4422 HH21 ARG   341      41.040  44.290  75.600  1.00  0.00            
ATOM   4423 HH22 ARG   341      39.540  45.240  75.550  1.00  0.00            
ATOM   4424  C   ARG   341      45.430  48.580  70.000  1.00  0.00            
ATOM   4425  O   ARG   341      44.510  49.150  69.420  1.00  0.00            
ATOM   4426  N   ALA   342      46.690  49.010  69.870  1.00  0.00            
ATOM   4427  HN  ALA   342      47.460  48.620  70.360  1.00  0.00            
ATOM   4428  CA  ALA   342      47.040  50.170  69.110  1.00  0.00            
ATOM   4429  HA  ALA   342      46.310  50.900  69.440  1.00  0.00            
ATOM   4430  CB  ALA   342      48.510  50.580  69.280  1.00  0.00            
ATOM   4431  HB1 ALA   342      49.250  49.800  68.980  1.00  0.00            
ATOM   4432  HB2 ALA   342      48.720  50.780  70.350  1.00  0.00            
ATOM   4433  HB3 ALA   342      48.770  51.530  68.760  1.00  0.00            
ATOM   4434  C   ALA   342      46.770  49.830  67.680  1.00  0.00            
ATOM   4435  O   ALA   342      46.020  50.540  67.010  1.00  0.00            
ATOM   4436  N   GLY   343      47.200  48.640  67.220  1.00  0.00            
ATOM   4437  HN  GLY   343      47.690  48.060  67.870  1.00  0.00            
ATOM   4438  CA  GLY   343      47.010  48.090  65.920  1.00  0.00            
ATOM   4439  HA1 GLY   343      47.210  47.040  66.080  1.00  0.00            
ATOM   4440  HA2 GLY   343      47.550  48.730  65.230  1.00  0.00            
ATOM   4441  C   GLY   343      45.620  48.050  65.380  1.00  0.00            
ATOM   4442  O   GLY   343      45.310  48.600  64.330  1.00  0.00            
ATOM   4443  N   VAL   344      44.670  47.390  66.060  1.00  0.00            
ATOM   4444  HN  VAL   344      44.980  46.860  66.850  1.00  0.00            
ATOM   4445  CA  VAL   344      43.260  47.400  65.880  1.00  0.00            
ATOM   4446  HA  VAL   344      43.040  46.910  64.940  1.00  0.00            
ATOM   4447  CB  VAL   344      42.520  46.760  67.020  1.00  0.00            
ATOM   4448  HB  VAL   344      42.830  47.310  67.940  1.00  0.00            
ATOM   4449  CG1 VAL   344      40.990  46.820  66.930  1.00  0.00            
ATOM   4450 HG11 VAL   344      40.460  46.210  67.700  1.00  0.00            
ATOM   4451 HG12 VAL   344      40.560  46.470  65.970  1.00  0.00            
ATOM   4452 HG13 VAL   344      40.550  47.820  67.170  1.00  0.00            
ATOM   4453  CG2 VAL   344      42.970  45.300  67.180  1.00  0.00            
ATOM   4454 HG21 VAL   344      42.740  44.830  66.200  1.00  0.00            
ATOM   4455 HG22 VAL   344      42.340  44.800  67.950  1.00  0.00            
ATOM   4456 HG23 VAL   344      44.040  45.150  67.450  1.00  0.00            
ATOM   4457  C   VAL   344      42.780  48.810  65.750  1.00  0.00            
ATOM   4458  O   VAL   344      41.960  49.060  64.870  1.00  0.00            
ATOM   4459  N   GLY   345      43.200  49.780  66.580  1.00  0.00            
ATOM   4460  HN  GLY   345      43.850  49.550  67.300  1.00  0.00            
ATOM   4461  CA  GLY   345      42.840  51.150  66.430  1.00  0.00            
ATOM   4462  HA1 GLY   345      43.130  51.620  67.360  1.00  0.00            
ATOM   4463  HA2 GLY   345      41.770  51.170  66.290  1.00  0.00            
ATOM   4464  C   GLY   345      43.300  51.870  65.210  1.00  0.00            
ATOM   4465  O   GLY   345      42.630  52.850  64.860  1.00  0.00            
ATOM   4466  N   PHE   346      44.330  51.360  64.520  1.00  0.00            
ATOM   4467  HN  PHE   346      44.710  50.450  64.660  1.00  0.00            
ATOM   4468  CA  PHE   346      44.670  51.970  63.270  1.00  0.00            
ATOM   4469  HA  PHE   346      44.470  53.030  63.210  1.00  0.00            
ATOM   4470  CB  PHE   346      46.200  52.020  63.140  1.00  0.00            
ATOM   4471  HB1 PHE   346      46.310  52.480  62.140  1.00  0.00            
ATOM   4472  HB2 PHE   346      46.600  50.980  63.200  1.00  0.00            
ATOM   4473  CG  PHE   346      46.860  52.870  64.180  1.00  0.00            
ATOM   4474  CD1 PHE   346      46.770  54.240  64.070  1.00  0.00            
ATOM   4475  HD1 PHE   346      46.130  54.640  63.310  1.00  0.00            
ATOM   4476  CE1 PHE   346      47.540  55.040  64.890  1.00  0.00            
ATOM   4477  HE1 PHE   346      47.570  56.100  64.720  1.00  0.00            
ATOM   4478  CZ  PHE   346      48.380  54.500  65.840  1.00  0.00            
ATOM   4479  HZ  PHE   346      49.020  55.170  66.400  1.00  0.00            
ATOM   4480  CD2 PHE   346      47.710  52.340  65.120  1.00  0.00            
ATOM   4481  HD2 PHE   346      48.040  51.310  65.140  1.00  0.00            
ATOM   4482  CE2 PHE   346      48.490  53.130  65.930  1.00  0.00            
ATOM   4483  HE2 PHE   346      49.240  52.600  66.490  1.00  0.00            
ATOM   4484  C   PHE   346      43.950  51.280  62.160  1.00  0.00            
ATOM   4485  O   PHE   346      44.220  51.650  61.010  1.00  0.00            
ATOM   4486  N   ILE   347      43.020  50.340  62.390  1.00  0.00            
ATOM   4487  HN  ILE   347      42.900  50.080  63.350  1.00  0.00            
ATOM   4488  CA  ILE   347      42.120  49.820  61.400  1.00  0.00            
ATOM   4489  HA  ILE   347      42.710  49.420  60.590  1.00  0.00            
ATOM   4490  CB  ILE   347      41.420  48.560  61.800  1.00  0.00            
ATOM   4491  HB  ILE   347      40.930  48.620  62.790  1.00  0.00            
ATOM   4492  CG2 ILE   347      40.390  48.280  60.700  1.00  0.00            
ATOM   4493 HG21 ILE   347      39.460  48.890  60.790  1.00  0.00            
ATOM   4494 HG22 ILE   347      40.040  47.240  60.890  1.00  0.00            
ATOM   4495 HG23 ILE   347      40.660  48.250  59.620  1.00  0.00            
ATOM   4496  CG1 ILE   347      42.510  47.490  61.990  1.00  0.00            
ATOM   4497 HG11 ILE   347      43.220  47.770  62.790  1.00  0.00            
ATOM   4498 HG12 ILE   347      43.240  47.370  61.150  1.00  0.00            
ATOM   4499  CD  ILE   347      41.880  46.230  62.580  1.00  0.00            
ATOM   4500  HD1 ILE   347      41.360  46.500  63.530  1.00  0.00            
ATOM   4501  HD2 ILE   347      42.580  45.420  62.870  1.00  0.00            
ATOM   4502  HD3 ILE   347      41.130  45.600  62.050  1.00  0.00            
ATOM   4503  C   ILE   347      41.300  50.860  60.720  1.00  0.00            
ATOM   4504  O   ILE   347      41.310  50.840  59.490  1.00  0.00            
ATOM   4505  N   PRO   348      40.820  51.940  61.260  1.00  0.00            
ATOM   4506  CD  PRO   348      40.320  51.980  62.620  1.00  0.00            
ATOM   4507  HD1 PRO   348      41.060  52.500  63.270  1.00  0.00            
ATOM   4508  HD2 PRO   348      40.090  50.910  62.850  1.00  0.00            
ATOM   4509  CA  PRO   348      40.350  53.100  60.550  1.00  0.00            
ATOM   4510  HA  PRO   348      39.630  52.810  59.800  1.00  0.00            
ATOM   4511  CB  PRO   348      39.600  53.920  61.590  1.00  0.00            
ATOM   4512  HB1 PRO   348      38.780  54.510  61.110  1.00  0.00            
ATOM   4513  HB2 PRO   348      40.260  54.600  62.160  1.00  0.00            
ATOM   4514  CG  PRO   348      39.100  52.910  62.640  1.00  0.00            
ATOM   4515  HG1 PRO   348      38.830  53.330  63.630  1.00  0.00            
ATOM   4516  HG2 PRO   348      38.250  52.340  62.220  1.00  0.00            
ATOM   4517  C   PRO   348      41.370  53.900  59.810  1.00  0.00            
ATOM   4518  O   PRO   348      41.020  54.730  58.980  1.00  0.00            
ATOM   4519  N   PHE   349      42.690  53.800  60.010  1.00  0.00            
ATOM   4520  HN  PHE   349      43.040  53.170  60.710  1.00  0.00            
ATOM   4521  CA  PHE   349      43.690  54.460  59.240  1.00  0.00            
ATOM   4522  HA  PHE   349      43.360  55.450  58.950  1.00  0.00            
ATOM   4523  CB  PHE   349      44.980  54.590  60.070  1.00  0.00            
ATOM   4524  HB1 PHE   349      45.350  53.620  60.460  1.00  0.00            
ATOM   4525  HB2 PHE   349      44.820  55.170  61.000  1.00  0.00            
ATOM   4526  CG  PHE   349      46.030  55.300  59.280  1.00  0.00            
ATOM   4527  CD1 PHE   349      45.890  56.580  58.800  1.00  0.00            
ATOM   4528  HD1 PHE   349      44.970  57.100  59.020  1.00  0.00            
ATOM   4529  CE1 PHE   349      46.910  57.210  58.120  1.00  0.00            
ATOM   4530  HE1 PHE   349      46.740  58.150  57.610  1.00  0.00            
ATOM   4531  CZ  PHE   349      48.100  56.550  57.940  1.00  0.00            
ATOM   4532  HZ  PHE   349      48.900  57.030  57.400  1.00  0.00            
ATOM   4533  CD2 PHE   349      47.240  54.680  59.090  1.00  0.00            
ATOM   4534  HD2 PHE   349      47.350  53.690  59.500  1.00  0.00            
ATOM   4535  CE2 PHE   349      48.300  55.300  58.480  1.00  0.00            
ATOM   4536  HE2 PHE   349      49.250  54.780  58.410  1.00  0.00            
ATOM   4537  C   PHE   349      43.880  53.710  57.960  1.00  0.00            
ATOM   4538  O   PHE   349      44.030  54.340  56.920  1.00  0.00            
ATOM   4539  N   VAL   350      43.710  52.380  57.840  1.00  0.00            
ATOM   4540  HN  VAL   350      43.490  51.800  58.620  1.00  0.00            
ATOM   4541  CA  VAL   350      43.780  51.680  56.600  1.00  0.00            
ATOM   4542  HA  VAL   350      44.690  51.920  56.070  1.00  0.00            
ATOM   4543  CB  VAL   350      43.580  50.190  56.670  1.00  0.00            
ATOM   4544  HB  VAL   350      42.540  49.900  56.950  1.00  0.00            
ATOM   4545  CG1 VAL   350      43.880  49.420  55.380  1.00  0.00            
ATOM   4546 HG11 VAL   350      44.920  49.670  55.090  1.00  0.00            
ATOM   4547 HG12 VAL   350      43.070  49.710  54.670  1.00  0.00            
ATOM   4548 HG13 VAL   350      43.620  48.340  55.440  1.00  0.00            
ATOM   4549  CG2 VAL   350      44.520  49.710  57.790  1.00  0.00            
ATOM   4550 HG21 VAL   350      44.600  48.600  57.700  1.00  0.00            
ATOM   4551 HG22 VAL   350      44.160  49.920  58.820  1.00  0.00            
ATOM   4552 HG23 VAL   350      45.560  50.090  57.700  1.00  0.00            
ATOM   4553  C   VAL   350      42.710  52.080  55.650  1.00  0.00            
ATOM   4554  O   VAL   350      42.880  52.190  54.440  1.00  0.00            
ATOM   4555  N   ILE   351      41.490  52.280  56.180  1.00  0.00            
ATOM   4556  HN  ILE   351      41.400  52.070  57.150  1.00  0.00            
ATOM   4557  CA  ILE   351      40.440  52.810  55.360  1.00  0.00            
ATOM   4558  HA  ILE   351      40.270  52.120  54.550  1.00  0.00            
ATOM   4559  CB  ILE   351      39.180  52.840  56.180  1.00  0.00            
ATOM   4560  HB  ILE   351      39.260  53.460  57.100  1.00  0.00            
ATOM   4561  CG2 ILE   351      37.990  53.360  55.360  1.00  0.00            
ATOM   4562 HG21 ILE   351      38.010  52.990  54.310  1.00  0.00            
ATOM   4563 HG22 ILE   351      38.120  54.460  55.280  1.00  0.00            
ATOM   4564 HG23 ILE   351      36.970  53.130  55.740  1.00  0.00            
ATOM   4565  CG1 ILE   351      38.900  51.410  56.680  1.00  0.00            
ATOM   4566 HG11 ILE   351      39.810  50.850  56.980  1.00  0.00            
ATOM   4567 HG12 ILE   351      38.520  50.810  55.830  1.00  0.00            
ATOM   4568  CD  ILE   351      37.850  51.530  57.780  1.00  0.00            
ATOM   4569  HD1 ILE   351      37.740  50.580  58.350  1.00  0.00            
ATOM   4570  HD2 ILE   351      36.860  51.650  57.290  1.00  0.00            
ATOM   4571  HD3 ILE   351      38.050  52.330  58.530  1.00  0.00            
ATOM   4572  C   ILE   351      40.700  54.140  54.750  1.00  0.00            
ATOM   4573  O   ILE   351      40.530  54.360  53.550  1.00  0.00            
ATOM   4574  N   ALA   352      41.110  55.100  55.600  1.00  0.00            
ATOM   4575  HN  ALA   352      41.320  54.960  56.560  1.00  0.00            
ATOM   4576  CA  ALA   352      41.390  56.430  55.170  1.00  0.00            
ATOM   4577  HA  ALA   352      40.550  56.910  54.690  1.00  0.00            
ATOM   4578  CB  ALA   352      41.810  57.230  56.420  1.00  0.00            
ATOM   4579  HB1 ALA   352      41.970  58.270  56.070  1.00  0.00            
ATOM   4580  HB2 ALA   352      42.760  56.900  56.880  1.00  0.00            
ATOM   4581  HB3 ALA   352      41.100  57.290  57.270  1.00  0.00            
ATOM   4582  C   ALA   352      42.480  56.520  54.150  1.00  0.00            
ATOM   4583  O   ALA   352      42.250  57.150  53.120  1.00  0.00            
ATOM   4584  N   MET   353      43.590  55.800  54.380  1.00  0.00            
ATOM   4585  HN  MET   353      43.720  55.220  55.180  1.00  0.00            
ATOM   4586  CA  MET   353      44.580  55.460  53.400  1.00  0.00            
ATOM   4587  HA  MET   353      45.130  56.370  53.200  1.00  0.00            
ATOM   4588  CB  MET   353      45.710  54.560  53.900  1.00  0.00            
ATOM   4589  HB1 MET   353      46.410  54.240  53.100  1.00  0.00            
ATOM   4590  HB2 MET   353      45.340  53.640  54.400  1.00  0.00            
ATOM   4591  CG  MET   353      46.550  55.290  54.950  1.00  0.00            
ATOM   4592  HG1 MET   353      47.270  54.550  55.360  1.00  0.00            
ATOM   4593  HG2 MET   353      45.900  55.630  55.790  1.00  0.00            
ATOM   4594  SD  MET   353      47.440  56.780  54.400  1.00  0.00            
ATOM   4595  CE  MET   353      48.290  56.250  52.890  1.00  0.00            
ATOM   4596  HE1 MET   353      48.940  55.380  53.130  1.00  0.00            
ATOM   4597  HE2 MET   353      49.070  56.970  52.570  1.00  0.00            
ATOM   4598  HE3 MET   353      47.690  56.110  51.970  1.00  0.00            
ATOM   4599  C   MET   353      44.100  55.000  52.070  1.00  0.00            
ATOM   4600  O   MET   353      44.640  55.560  51.110  1.00  0.00            
ATOM   4601  N   GLY   354      43.200  54.000  52.080  1.00  0.00            
ATOM   4602  HN  GLY   354      42.950  53.600  52.960  1.00  0.00            
ATOM   4603  CA  GLY   354      42.650  53.420  50.900  1.00  0.00            
ATOM   4604  HA1 GLY   354      41.990  52.650  51.280  1.00  0.00            
ATOM   4605  HA2 GLY   354      43.430  53.130  50.200  1.00  0.00            
ATOM   4606  C   GLY   354      41.760  54.320  50.120  1.00  0.00            
ATOM   4607  O   GLY   354      41.670  54.290  48.890  1.00  0.00            
ATOM   4608  N   ILE   355      40.930  55.180  50.740  1.00  0.00            
ATOM   4609  HN  ILE   355      40.970  55.180  51.740  1.00  0.00            
ATOM   4610  CA  ILE   355      40.110  56.170  50.130  1.00  0.00            
ATOM   4611  HA  ILE   355      39.580  55.810  49.260  1.00  0.00            
ATOM   4612  CB  ILE   355      38.970  56.650  50.970  1.00  0.00            
ATOM   4613  HB  ILE   355      39.270  57.010  51.980  1.00  0.00            
ATOM   4614  CG2 ILE   355      38.280  57.860  50.310  1.00  0.00            
ATOM   4615 HG21 ILE   355      37.410  58.140  50.940  1.00  0.00            
ATOM   4616 HG22 ILE   355      37.880  57.460  49.360  1.00  0.00            
ATOM   4617 HG23 ILE   355      38.930  58.750  50.120  1.00  0.00            
ATOM   4618  CG1 ILE   355      38.070  55.440  51.260  1.00  0.00            
ATOM   4619 HG11 ILE   355      38.600  54.570  51.710  1.00  0.00            
ATOM   4620 HG12 ILE   355      37.600  55.120  50.310  1.00  0.00            
ATOM   4621  CD  ILE   355      36.920  55.780  52.210  1.00  0.00            
ATOM   4622  HD1 ILE   355      36.380  56.700  51.910  1.00  0.00            
ATOM   4623  HD2 ILE   355      37.280  56.020  53.230  1.00  0.00            
ATOM   4624  HD3 ILE   355      36.210  54.920  52.250  1.00  0.00            
ATOM   4625  C   ILE   355      41.030  57.220  49.610  1.00  0.00            
ATOM   4626  O   ILE   355      40.850  57.640  48.470  1.00  0.00            
ATOM   4627  N   GLY   356      42.030  57.760  50.340  1.00  0.00            
ATOM   4628  HN  GLY   356      42.070  57.480  51.300  1.00  0.00            
ATOM   4629  CA  GLY   356      43.040  58.730  50.040  1.00  0.00            
ATOM   4630  HA1 GLY   356      43.860  58.660  50.740  1.00  0.00            
ATOM   4631  HA2 GLY   356      42.660  59.730  49.920  1.00  0.00            
ATOM   4632  C   GLY   356      43.680  58.500  48.720  1.00  0.00            
ATOM   4633  O   GLY   356      43.750  59.380  47.860  1.00  0.00            
ATOM   4634  N   LEU   357      44.280  57.300  48.550  1.00  0.00            
ATOM   4635  HN  LEU   357      44.310  56.700  49.340  1.00  0.00            
ATOM   4636  CA  LEU   357      45.020  56.910  47.390  1.00  0.00            
ATOM   4637  HA  LEU   357      45.700  57.730  47.240  1.00  0.00            
ATOM   4638  CB  LEU   357      45.840  55.650  47.730  1.00  0.00            
ATOM   4639  HB1 LEU   357      46.490  55.460  46.850  1.00  0.00            
ATOM   4640  HB2 LEU   357      45.150  54.880  48.140  1.00  0.00            
ATOM   4641  CG  LEU   357      46.910  55.880  48.810  1.00  0.00            
ATOM   4642  HG  LEU   357      46.440  56.490  49.600  1.00  0.00            
ATOM   4643  CD1 LEU   357      47.340  54.520  49.390  1.00  0.00            
ATOM   4644 HD11 LEU   357      47.560  53.840  48.540  1.00  0.00            
ATOM   4645 HD12 LEU   357      46.540  54.120  50.040  1.00  0.00            
ATOM   4646 HD13 LEU   357      48.280  54.620  49.980  1.00  0.00            
ATOM   4647  CD2 LEU   357      48.130  56.700  48.340  1.00  0.00            
ATOM   4648 HD21 LEU   357      48.880  56.160  47.720  1.00  0.00            
ATOM   4649 HD22 LEU   357      48.670  57.150  49.200  1.00  0.00            
ATOM   4650 HD23 LEU   357      47.700  57.590  47.840  1.00  0.00            
ATOM   4651  C   LEU   357      44.180  56.590  46.200  1.00  0.00            
ATOM   4652  O   LEU   357      44.610  56.760  45.060  1.00  0.00            
ATOM   4653  N   GLY   358      42.910  56.200  46.360  1.00  0.00            
ATOM   4654  HN  GLY   358      42.550  55.990  47.270  1.00  0.00            
ATOM   4655  CA  GLY   358      41.960  56.110  45.290  1.00  0.00            
ATOM   4656  HA1 GLY   358      41.080  55.560  45.600  1.00  0.00            
ATOM   4657  HA2 GLY   358      42.470  55.800  44.390  1.00  0.00            
ATOM   4658  C   GLY   358      41.430  57.410  44.810  1.00  0.00            
ATOM   4659  O   GLY   358      41.400  57.620  43.590  1.00  0.00            
ATOM   4660  N   VAL   359      41.050  58.370  45.660  1.00  0.00            
ATOM   4661  HN  VAL   359      40.990  58.240  46.650  1.00  0.00            
ATOM   4662  CA  VAL   359      40.700  59.690  45.230  1.00  0.00            
ATOM   4663  HA  VAL   359      40.050  59.660  44.360  1.00  0.00            
ATOM   4664  CB  VAL   359      39.940  60.430  46.290  1.00  0.00            
ATOM   4665  HB  VAL   359      39.030  59.880  46.620  1.00  0.00            
ATOM   4666  CG1 VAL   359      40.800  60.870  47.480  1.00  0.00            
ATOM   4667 HG11 VAL   359      41.360  60.040  47.970  1.00  0.00            
ATOM   4668 HG12 VAL   359      40.150  61.330  48.270  1.00  0.00            
ATOM   4669 HG13 VAL   359      41.510  61.660  47.160  1.00  0.00            
ATOM   4670  CG2 VAL   359      39.390  61.760  45.730  1.00  0.00            
ATOM   4671 HG21 VAL   359      40.250  62.420  45.480  1.00  0.00            
ATOM   4672 HG22 VAL   359      38.680  62.140  46.500  1.00  0.00            
ATOM   4673 HG23 VAL   359      38.700  61.680  44.860  1.00  0.00            
ATOM   4674  C   VAL   359      41.850  60.460  44.680  1.00  0.00            
ATOM   4675  O   VAL   359      41.640  61.270  43.780  1.00  0.00            
ATOM   4676  N   SER   360      43.050  60.230  45.240  1.00  0.00            
ATOM   4677  HN  SER   360      43.070  59.660  46.060  1.00  0.00            
ATOM   4678  CA  SER   360      44.280  60.750  44.720  1.00  0.00            
ATOM   4679  HA  SER   360      44.100  61.800  44.590  1.00  0.00            
ATOM   4680  CB  SER   360      45.480  60.630  45.680  1.00  0.00            
ATOM   4681  HB1 SER   360      45.860  59.590  45.710  1.00  0.00            
ATOM   4682  HB2 SER   360      45.170  60.880  46.720  1.00  0.00            
ATOM   4683  OG  SER   360      46.530  61.470  45.210  1.00  0.00            
ATOM   4684  HG1 SER   360      46.940  61.870  45.980  1.00  0.00            
ATOM   4685  C   SER   360      44.650  60.300  43.350  1.00  0.00            
ATOM   4686  O   SER   360      45.090  61.100  42.520  1.00  0.00            
ATOM   4687  N   SER   361      44.420  59.020  43.030  1.00  0.00            
ATOM   4688  HN  SER   361      44.250  58.410  43.800  1.00  0.00            
ATOM   4689  CA  SER   361      44.500  58.470  41.710  1.00  0.00            
ATOM   4690  HA  SER   361      45.550  58.590  41.500  1.00  0.00            
ATOM   4691  CB  SER   361      44.180  56.960  41.700  1.00  0.00            
ATOM   4692  HB1 SER   361      43.100  57.010  41.960  1.00  0.00            
ATOM   4693  HB2 SER   361      44.710  56.450  42.530  1.00  0.00            
ATOM   4694  OG  SER   361      44.360  56.370  40.420  1.00  0.00            
ATOM   4695  HG1 SER   361      43.790  55.600  40.500  1.00  0.00            
ATOM   4696  C   SER   361      43.780  59.160  40.600  1.00  0.00            
ATOM   4697  O   SER   361      44.340  59.550  39.580  1.00  0.00            
ATOM   4698  N   GLN   362      42.450  59.290  40.810  1.00  0.00            
ATOM   4699  HN  GLN   362      42.140  58.720  41.560  1.00  0.00            
ATOM   4700  CA  GLN   362      41.490  60.070  40.100  1.00  0.00            
ATOM   4701  HA  GLN   362      41.530  59.710  39.090  1.00  0.00            
ATOM   4702  CB  GLN   362      40.090  59.740  40.660  1.00  0.00            
ATOM   4703  HB1 GLN   362      39.500  60.380  39.970  1.00  0.00            
ATOM   4704  HB2 GLN   362      40.090  60.190  41.670  1.00  0.00            
ATOM   4705  CG  GLN   362      39.660  58.280  40.530  1.00  0.00            
ATOM   4706  HG1 GLN   362      38.580  58.230  40.790  1.00  0.00            
ATOM   4707  HG2 GLN   362      40.220  57.740  41.320  1.00  0.00            
ATOM   4708  CD  GLN   362      39.780  57.660  39.140  1.00  0.00            
ATOM   4709  OE1 GLN   362      40.730  56.910  38.910  1.00  0.00            
ATOM   4710  NE2 GLN   362      38.880  58.050  38.190  1.00  0.00            
ATOM   4711 HE21 GLN   362      38.220  58.770  38.380  1.00  0.00            
ATOM   4712 HE22 GLN   362      38.730  57.660  37.280  1.00  0.00            
ATOM   4713  C   GLN   362      41.840  61.520  40.030  1.00  0.00            
ATOM   4714  O   GLN   362      41.820  62.130  38.970  1.00  0.00            
ATOM   4715  N   LEU   363      42.200  62.170  41.150  1.00  0.00            
ATOM   4716  HN  LEU   363      42.200  61.550  41.940  1.00  0.00            
ATOM   4717  CA  LEU   363      42.590  63.540  41.160  1.00  0.00            
ATOM   4718  HA  LEU   363      41.820  64.070  40.610  1.00  0.00            
ATOM   4719  CB  LEU   363      42.660  64.120  42.580  1.00  0.00            
ATOM   4720  HB1 LEU   363      43.100  65.130  42.460  1.00  0.00            
ATOM   4721  HB2 LEU   363      43.350  63.630  43.310  1.00  0.00            
ATOM   4722  CG  LEU   363      41.270  64.410  43.180  1.00  0.00            
ATOM   4723  HG  LEU   363      40.540  63.580  43.070  1.00  0.00            
ATOM   4724  CD1 LEU   363      41.420  64.710  44.680  1.00  0.00            
ATOM   4725 HD11 LEU   363      41.930  63.890  45.230  1.00  0.00            
ATOM   4726 HD12 LEU   363      40.370  64.850  45.010  1.00  0.00            
ATOM   4727 HD13 LEU   363      41.930  65.660  44.950  1.00  0.00            
ATOM   4728  CD2 LEU   363      40.560  65.610  42.530  1.00  0.00            
ATOM   4729 HD21 LEU   363      40.040  65.310  41.600  1.00  0.00            
ATOM   4730 HD22 LEU   363      41.380  66.350  42.350  1.00  0.00            
ATOM   4731 HD23 LEU   363      39.930  66.160  43.260  1.00  0.00            
ATOM   4732  C   LEU   363      43.880  63.870  40.500  1.00  0.00            
ATOM   4733  O   LEU   363      43.950  64.810  39.710  1.00  0.00            
ATOM   4734  N   VAL   364      44.960  63.100  40.680  1.00  0.00            
ATOM   4735  HN  VAL   364      44.900  62.420  41.410  1.00  0.00            
ATOM   4736  CA  VAL   364      46.220  63.400  40.070  1.00  0.00            
ATOM   4737  HA  VAL   364      46.480  64.440  40.170  1.00  0.00            
ATOM   4738  CB  VAL   364      47.310  62.750  40.860  1.00  0.00            
ATOM   4739  HB  VAL   364      46.910  62.640  41.890  1.00  0.00            
ATOM   4740  CG1 VAL   364      47.620  61.290  40.470  1.00  0.00            
ATOM   4741 HG11 VAL   364      46.650  60.810  40.220  1.00  0.00            
ATOM   4742 HG12 VAL   364      48.210  60.810  41.270  1.00  0.00            
ATOM   4743 HG13 VAL   364      48.260  61.330  39.560  1.00  0.00            
ATOM   4744  CG2 VAL   364      48.490  63.720  41.100  1.00  0.00            
ATOM   4745 HG21 VAL   364      48.120  64.730  41.350  1.00  0.00            
ATOM   4746 HG22 VAL   364      48.970  63.850  40.110  1.00  0.00            
ATOM   4747 HG23 VAL   364      49.140  63.440  41.960  1.00  0.00            
ATOM   4748  C   VAL   364      46.300  63.150  38.600  1.00  0.00            
ATOM   4749  O   VAL   364      47.080  63.780  37.890  1.00  0.00            
ATOM   4750  N   SER   365      45.510  62.170  38.120  1.00  0.00            
ATOM   4751  HN  SER   365      45.150  61.550  38.810  1.00  0.00            
ATOM   4752  CA  SER   365      45.310  62.040  36.710  1.00  0.00            
ATOM   4753  HA  SER   365      46.290  61.830  36.300  1.00  0.00            
ATOM   4754  CB  SER   365      44.490  60.770  36.400  1.00  0.00            
ATOM   4755  HB1 SER   365      44.160  60.600  35.350  1.00  0.00            
ATOM   4756  HB2 SER   365      43.520  60.870  36.930  1.00  0.00            
ATOM   4757  OG  SER   365      45.040  59.550  36.870  1.00  0.00            
ATOM   4758  HG1 SER   365      44.740  59.360  37.760  1.00  0.00            
ATOM   4759  C   SER   365      44.780  63.190  35.930  1.00  0.00            
ATOM   4760  O   SER   365      45.230  63.410  34.810  1.00  0.00            
ATOM   4761  N   ARG   366      43.830  63.970  36.490  1.00  0.00            
ATOM   4762  HN  ARG   366      43.400  63.550  37.290  1.00  0.00            
ATOM   4763  CA  ARG   366      43.240  65.130  35.910  1.00  0.00            
ATOM   4764  HA  ARG   366      43.380  65.030  34.850  1.00  0.00            
ATOM   4765  CB  ARG   366      41.740  65.090  36.270  1.00  0.00            
ATOM   4766  HB1 ARG   366      41.340  66.080  35.940  1.00  0.00            
ATOM   4767  HB2 ARG   366      41.650  64.990  37.370  1.00  0.00            
ATOM   4768  CG  ARG   366      40.920  63.970  35.620  1.00  0.00            
ATOM   4769  HG1 ARG   366      39.880  64.010  36.020  1.00  0.00            
ATOM   4770  HG2 ARG   366      41.340  63.030  36.040  1.00  0.00            
ATOM   4771  CD  ARG   366      40.870  63.930  34.090  1.00  0.00            
ATOM   4772  HD1 ARG   366      40.100  63.210  33.760  1.00  0.00            
ATOM   4773  HD2 ARG   366      41.830  63.550  33.700  1.00  0.00            
ATOM   4774  NE  ARG   366      40.440  65.310  33.710  1.00  0.00            
ATOM   4775  HE  ARG   366      41.040  65.870  33.140  1.00  0.00            
ATOM   4776  CZ  ARG   366      39.210  65.890  33.860  1.00  0.00            
ATOM   4777  NH1 ARG   366      38.130  65.180  34.300  1.00  0.00            
ATOM   4778 HH11 ARG   366      38.200  64.190  34.440  1.00  0.00            
ATOM   4779 HH12 ARG   366      37.200  65.540  34.350  1.00  0.00            
ATOM   4780  NH2 ARG   366      39.010  67.210  33.610  1.00  0.00            
ATOM   4781 HH21 ARG   366      38.330  67.750  34.100  1.00  0.00            
ATOM   4782 HH22 ARG   366      39.850  67.700  33.380  1.00  0.00            
ATOM   4783  C   ARG   366      43.910  66.400  36.310  1.00  0.00            
ATOM   4784  O   ARG   366      44.240  67.150  35.390  1.00  0.00            
ATOM   4785  N   PHE   367      44.190  66.660  37.600  1.00  0.00            
ATOM   4786  HN  PHE   367      43.940  66.040  38.330  1.00  0.00            
ATOM   4787  CA  PHE   367      44.530  67.980  38.030  1.00  0.00            
ATOM   4788  HA  PHE   367      44.470  68.690  37.220  1.00  0.00            
ATOM   4789  CB  PHE   367      43.640  68.400  39.210  1.00  0.00            
ATOM   4790  HB1 PHE   367      43.910  69.420  39.550  1.00  0.00            
ATOM   4791  HB2 PHE   367      43.750  67.720  40.090  1.00  0.00            
ATOM   4792  CG  PHE   367      42.200  68.350  38.820  1.00  0.00            
ATOM   4793  CD1 PHE   367      41.710  69.250  37.910  1.00  0.00            
ATOM   4794  HD1 PHE   367      42.310  70.070  37.530  1.00  0.00            
ATOM   4795  CE1 PHE   367      40.520  69.000  37.290  1.00  0.00            
ATOM   4796  HE1 PHE   367      40.300  69.680  36.480  1.00  0.00            
ATOM   4797  CZ  PHE   367      39.750  67.920  37.660  1.00  0.00            
ATOM   4798  HZ  PHE   367      38.890  67.630  37.070  1.00  0.00            
ATOM   4799  CD2 PHE   367      41.350  67.390  39.330  1.00  0.00            
ATOM   4800  HD2 PHE   367      41.770  66.690  40.040  1.00  0.00            
ATOM   4801  CE2 PHE   367      40.150  67.120  38.710  1.00  0.00            
ATOM   4802  HE2 PHE   367      39.530  66.310  39.060  1.00  0.00            
ATOM   4803  C   PHE   367      45.970  67.950  38.390  1.00  0.00            
ATOM   4804  O   PHE   367      46.490  66.840  38.430  1.00  0.00            
ATOM   4805  N   SER   368      46.580  69.130  38.620  1.00  0.00            
ATOM   4806  HN  SER   368      46.020  69.960  38.640  1.00  0.00            
ATOM   4807  CA  SER   368      47.960  69.360  38.900  1.00  0.00            
ATOM   4808  HA  SER   368      48.320  68.840  38.020  1.00  0.00            
ATOM   4809  CB  SER   368      48.680  70.710  38.820  1.00  0.00            
ATOM   4810  HB1 SER   368      48.240  71.430  39.540  1.00  0.00            
ATOM   4811  HB2 SER   368      48.500  71.130  37.810  1.00  0.00            
ATOM   4812  OG  SER   368      50.090  70.670  39.010  1.00  0.00            
ATOM   4813  HG1 SER   368      50.280  71.460  38.500  1.00  0.00            
ATOM   4814  C   SER   368      48.370  68.620  40.130  1.00  0.00            
ATOM   4815  O   SER   368      47.770  68.720  41.200  1.00  0.00            
ATOM   4816  N   PRO   369      49.460  67.910  40.120  1.00  0.00            
ATOM   4817  CD  PRO   369      49.970  67.280  38.910  1.00  0.00            
ATOM   4818  HD1 PRO   369      50.280  68.070  38.190  1.00  0.00            
ATOM   4819  HD2 PRO   369      49.180  66.680  38.420  1.00  0.00            
ATOM   4820  CA  PRO   369      50.250  67.500  41.250  1.00  0.00            
ATOM   4821  HA  PRO   369      49.800  66.660  41.750  1.00  0.00            
ATOM   4822  CB  PRO   369      51.600  67.140  40.630  1.00  0.00            
ATOM   4823  HB1 PRO   369      52.080  66.360  41.260  1.00  0.00            
ATOM   4824  HB2 PRO   369      52.240  68.010  40.380  1.00  0.00            
ATOM   4825  CG  PRO   369      51.140  66.390  39.360  1.00  0.00            
ATOM   4826  HG1 PRO   369      52.010  66.310  38.680  1.00  0.00            
ATOM   4827  HG2 PRO   369      50.790  65.370  39.600  1.00  0.00            
ATOM   4828  C   PRO   369      50.390  68.510  42.330  1.00  0.00            
ATOM   4829  O   PRO   369      50.110  68.110  43.460  1.00  0.00            
ATOM   4830  N   ARG   370      50.870  69.740  42.050  1.00  0.00            
ATOM   4831  HN  ARG   370      50.870  70.050  41.100  1.00  0.00            
ATOM   4832  CA  ARG   370      51.380  70.630  43.040  1.00  0.00            
ATOM   4833  HA  ARG   370      51.940  70.010  43.730  1.00  0.00            
ATOM   4834  CB  ARG   370      52.170  71.740  42.330  1.00  0.00            
ATOM   4835  HB1 ARG   370      52.660  71.420  41.380  1.00  0.00            
ATOM   4836  HB2 ARG   370      52.960  72.170  42.980  1.00  0.00            
ATOM   4837  CG  ARG   370      51.330  72.930  41.830  1.00  0.00            
ATOM   4838  HG1 ARG   370      50.870  73.410  42.720  1.00  0.00            
ATOM   4839  HG2 ARG   370      50.630  72.370  41.180  1.00  0.00            
ATOM   4840  CD  ARG   370      52.090  74.010  41.060  1.00  0.00            
ATOM   4841  HD1 ARG   370      52.560  73.620  40.130  1.00  0.00            
ATOM   4842  HD2 ARG   370      52.930  74.410  41.660  1.00  0.00            
ATOM   4843  NE  ARG   370      51.070  74.980  40.590  1.00  0.00            
ATOM   4844  HE  ARG   370      50.300  74.700  40.020  1.00  0.00            
ATOM   4845  CZ  ARG   370      50.890  76.170  41.240  1.00  0.00            
ATOM   4846  NH1 ARG   370      51.980  76.860  41.690  1.00  0.00            
ATOM   4847 HH11 ARG   370      52.820  76.640  41.190  1.00  0.00            
ATOM   4848 HH12 ARG   370      51.740  77.830  41.780  1.00  0.00            
ATOM   4849  NH2 ARG   370      49.740  76.880  41.090  1.00  0.00            
ATOM   4850 HH21 ARG   370      48.890  76.520  40.700  1.00  0.00            
ATOM   4851 HH22 ARG   370      49.630  77.800  41.480  1.00  0.00            
ATOM   4852  C   ARG   370      50.310  71.100  43.970  1.00  0.00            
ATOM   4853  O   ARG   370      50.430  71.320  45.170  1.00  0.00            
ATOM   4854  N   VAL   371      49.080  71.190  43.440  1.00  0.00            
ATOM   4855  HN  VAL   371      48.770  70.990  42.510  1.00  0.00            
ATOM   4856  CA  VAL   371      47.970  71.720  44.180  1.00  0.00            
ATOM   4857  HA  VAL   371      48.260  72.430  44.930  1.00  0.00            
ATOM   4858  CB  VAL   371      47.000  72.530  43.370  1.00  0.00            
ATOM   4859  HB  VAL   371      46.220  72.930  44.050  1.00  0.00            
ATOM   4860  CG1 VAL   371      47.750  73.750  42.790  1.00  0.00            
ATOM   4861 HG11 VAL   371      48.290  74.130  43.680  1.00  0.00            
ATOM   4862 HG12 VAL   371      47.020  74.360  42.230  1.00  0.00            
ATOM   4863 HG13 VAL   371      48.600  73.460  42.130  1.00  0.00            
ATOM   4864  CG2 VAL   371      46.390  71.740  42.210  1.00  0.00            
ATOM   4865 HG21 VAL   371      47.070  71.260  41.470  1.00  0.00            
ATOM   4866 HG22 VAL   371      45.800  72.360  41.500  1.00  0.00            
ATOM   4867 HG23 VAL   371      45.640  70.960  42.470  1.00  0.00            
ATOM   4868  C   VAL   371      47.200  70.640  44.860  1.00  0.00            
ATOM   4869  O   VAL   371      46.510  70.840  45.860  1.00  0.00            
ATOM   4870  N   LEU   372      47.350  69.370  44.470  1.00  0.00            
ATOM   4871  HN  LEU   372      47.800  69.180  43.600  1.00  0.00            
ATOM   4872  CA  LEU   372      46.850  68.250  45.210  1.00  0.00            
ATOM   4873  HA  LEU   372      45.890  68.560  45.600  1.00  0.00            
ATOM   4874  CB  LEU   372      46.770  67.120  44.170  1.00  0.00            
ATOM   4875  HB1 LEU   372      47.790  66.910  43.770  1.00  0.00            
ATOM   4876  HB2 LEU   372      46.210  67.380  43.250  1.00  0.00            
ATOM   4877  CG  LEU   372      46.170  65.840  44.780  1.00  0.00            
ATOM   4878  HG  LEU   372      46.700  65.700  45.750  1.00  0.00            
ATOM   4879  CD1 LEU   372      44.700  66.020  45.200  1.00  0.00            
ATOM   4880 HD11 LEU   372      44.470  65.080  45.750  1.00  0.00            
ATOM   4881 HD12 LEU   372      44.040  66.120  44.320  1.00  0.00            
ATOM   4882 HD13 LEU   372      44.500  66.880  45.880  1.00  0.00            
ATOM   4883  CD2 LEU   372      46.330  64.600  43.880  1.00  0.00            
ATOM   4884 HD21 LEU   372      45.940  64.810  42.870  1.00  0.00            
ATOM   4885 HD22 LEU   372      45.880  63.750  44.420  1.00  0.00            
ATOM   4886 HD23 LEU   372      47.410  64.360  43.770  1.00  0.00            
ATOM   4887  C   LEU   372      47.720  67.990  46.390  1.00  0.00            
ATOM   4888  O   LEU   372      47.200  67.710  47.470  1.00  0.00            
ATOM   4889  N   THR   373      49.050  68.160  46.270  1.00  0.00            
ATOM   4890  HN  THR   373      49.390  68.380  45.370  1.00  0.00            
ATOM   4891  CA  THR   373      49.990  67.860  47.310  1.00  0.00            
ATOM   4892  HA  THR   373      49.810  66.820  47.560  1.00  0.00            
ATOM   4893  CB  THR   373      51.430  68.010  46.910  1.00  0.00            
ATOM   4894  HB  THR   373      51.730  69.060  46.690  1.00  0.00            
ATOM   4895  OG1 THR   373      51.590  67.180  45.760  1.00  0.00            
ATOM   4896  HG1 THR   373      52.170  67.710  45.210  1.00  0.00            
ATOM   4897  CG2 THR   373      52.330  67.400  48.000  1.00  0.00            
ATOM   4898 HG21 THR   373      53.390  67.300  47.700  1.00  0.00            
ATOM   4899 HG22 THR   373      51.960  66.400  48.310  1.00  0.00            
ATOM   4900 HG23 THR   373      52.350  68.120  48.840  1.00  0.00            
ATOM   4901  C   THR   373      49.750  68.700  48.520  1.00  0.00            
ATOM   4902  O   THR   373      49.650  68.140  49.600  1.00  0.00            
ATOM   4903  N   ILE   374      49.520  70.010  48.330  1.00  0.00            
ATOM   4904  HN  ILE   374      49.720  70.460  47.460  1.00  0.00            
ATOM   4905  CA  ILE   374      49.170  70.910  49.390  1.00  0.00            
ATOM   4906  HA  ILE   374      49.700  70.570  50.270  1.00  0.00            
ATOM   4907  CB  ILE   374      49.660  72.290  49.090  1.00  0.00            
ATOM   4908  HB  ILE   374      49.600  72.810  50.070  1.00  0.00            
ATOM   4909  CG2 ILE   374      51.130  72.250  48.650  1.00  0.00            
ATOM   4910 HG21 ILE   374      51.090  71.850  47.610  1.00  0.00            
ATOM   4911 HG22 ILE   374      51.690  71.530  49.280  1.00  0.00            
ATOM   4912 HG23 ILE   374      51.620  73.250  48.650  1.00  0.00            
ATOM   4913  CG1 ILE   374      48.800  72.880  47.960  1.00  0.00            
ATOM   4914 HG11 ILE   374      47.700  72.820  48.120  1.00  0.00            
ATOM   4915 HG12 ILE   374      49.020  72.390  46.990  1.00  0.00            
ATOM   4916  CD  ILE   374      49.050  74.390  47.860  1.00  0.00            
ATOM   4917  HD1 ILE   374      50.020  74.630  47.380  1.00  0.00            
ATOM   4918  HD2 ILE   374      48.880  74.900  48.830  1.00  0.00            
ATOM   4919  HD3 ILE   374      48.300  74.830  47.160  1.00  0.00            
ATOM   4920  C   ILE   374      47.740  70.820  49.780  1.00  0.00            
ATOM   4921  O   ILE   374      47.350  71.080  50.920  1.00  0.00            
ATOM   4922  N   GLY   375      46.920  70.170  48.930  1.00  0.00            
ATOM   4923  HN  GLY   375      47.170  69.780  48.050  1.00  0.00            
ATOM   4924  CA  GLY   375      45.580  69.800  49.300  1.00  0.00            
ATOM   4925  HA1 GLY   375      45.070  69.380  48.450  1.00  0.00            
ATOM   4926  HA2 GLY   375      45.010  70.680  49.570  1.00  0.00            
ATOM   4927  C   GLY   375      45.540  68.820  50.420  1.00  0.00            
ATOM   4928  O   GLY   375      44.720  68.870  51.330  1.00  0.00            
ATOM   4929  N   GLY   376      46.450  67.820  50.390  1.00  0.00            
ATOM   4930  HN  GLY   376      47.000  67.730  49.570  1.00  0.00            
ATOM   4931  CA  GLY   376      46.520  66.770  51.370  1.00  0.00            
ATOM   4932  HA1 GLY   376      47.070  65.900  51.040  1.00  0.00            
ATOM   4933  HA2 GLY   376      45.590  66.530  51.860  1.00  0.00            
ATOM   4934  C   GLY   376      47.380  67.190  52.510  1.00  0.00            
ATOM   4935  O   GLY   376      47.280  66.640  53.610  1.00  0.00            
ATOM   4936  N   GLY   377      48.200  68.210  52.220  1.00  0.00            
ATOM   4937  HN  GLY   377      48.280  68.350  51.230  1.00  0.00            
ATOM   4938  CA  GLY   377      48.870  68.990  53.210  1.00  0.00            
ATOM   4939  HA1 GLY   377      49.350  69.860  52.790  1.00  0.00            
ATOM   4940  HA2 GLY   377      49.480  68.380  53.850  1.00  0.00            
ATOM   4941  C   GLY   377      47.940  69.680  54.150  1.00  0.00            
ATOM   4942  O   GLY   377      48.100  69.680  55.370  1.00  0.00            
ATOM   4943  N   TYR   378      46.910  70.430  53.690  1.00  0.00            
ATOM   4944  HN  TYR   378      46.850  70.680  52.720  1.00  0.00            
ATOM   4945  CA  TYR   378      46.020  71.050  54.610  1.00  0.00            
ATOM   4946  HA  TYR   378      46.610  71.700  55.240  1.00  0.00            
ATOM   4947  CB  TYR   378      44.940  71.880  53.900  1.00  0.00            
ATOM   4948  HB1 TYR   378      44.190  72.340  54.580  1.00  0.00            
ATOM   4949  HB2 TYR   378      44.380  71.130  53.310  1.00  0.00            
ATOM   4950  CG  TYR   378      45.540  72.990  53.100  1.00  0.00            
ATOM   4951  CD1 TYR   378      45.300  73.060  51.750  1.00  0.00            
ATOM   4952  HD1 TYR   378      44.650  72.290  51.360  1.00  0.00            
ATOM   4953  CE1 TYR   378      45.780  73.990  50.850  1.00  0.00            
ATOM   4954  HE1 TYR   378      45.540  73.900  49.810  1.00  0.00            
ATOM   4955  CZ  TYR   378      46.610  74.920  51.430  1.00  0.00            
ATOM   4956  OH  TYR   378      47.140  75.950  50.630  1.00  0.00            
ATOM   4957  HH  TYR   378      46.990  75.820  49.690  1.00  0.00            
ATOM   4958  CD2 TYR   378      46.450  73.900  53.600  1.00  0.00            
ATOM   4959  HD2 TYR   378      46.770  73.770  54.620  1.00  0.00            
ATOM   4960  CE2 TYR   378      46.950  74.870  52.770  1.00  0.00            
ATOM   4961  HE2 TYR   378      47.670  75.550  53.210  1.00  0.00            
ATOM   4962  C   TYR   378      45.300  70.200  55.600  1.00  0.00            
ATOM   4963  O   TYR   378      45.080  70.610  56.740  1.00  0.00            
ATOM   4964  N   LEU   379      44.870  69.040  55.080  1.00  0.00            
ATOM   4965  HN  LEU   379      44.970  68.920  54.090  1.00  0.00            
ATOM   4966  CA  LEU   379      44.210  68.000  55.790  1.00  0.00            
ATOM   4967  HA  LEU   379      43.360  68.450  56.290  1.00  0.00            
ATOM   4968  CB  LEU   379      43.680  66.920  54.830  1.00  0.00            
ATOM   4969  HB1 LEU   379      43.280  66.040  55.350  1.00  0.00            
ATOM   4970  HB2 LEU   379      44.450  66.660  54.060  1.00  0.00            
ATOM   4971  CG  LEU   379      42.520  67.420  53.940  1.00  0.00            
ATOM   4972  HG  LEU   379      42.940  68.270  53.360  1.00  0.00            
ATOM   4973  CD1 LEU   379      42.180  66.330  52.910  1.00  0.00            
ATOM   4974 HD11 LEU   379      41.560  66.800  52.110  1.00  0.00            
ATOM   4975 HD12 LEU   379      41.700  65.420  53.320  1.00  0.00            
ATOM   4976 HD13 LEU   379      43.110  65.970  52.420  1.00  0.00            
ATOM   4977  CD2 LEU   379      41.240  67.820  54.690  1.00  0.00            
ATOM   4978 HD21 LEU   379      40.360  67.720  54.030  1.00  0.00            
ATOM   4979 HD22 LEU   379      41.190  68.860  55.090  1.00  0.00            
ATOM   4980 HD23 LEU   379      41.100  67.040  55.470  1.00  0.00            
ATOM   4981  C   LEU   379      45.040  67.380  56.860  1.00  0.00            
ATOM   4982  O   LEU   379      44.640  67.270  58.020  1.00  0.00            
ATOM   4983  N   LEU   380      46.300  67.100  56.500  1.00  0.00            
ATOM   4984  HN  LEU   380      46.530  67.150  55.530  1.00  0.00            
ATOM   4985  CA  LEU   380      47.370  66.700  57.370  1.00  0.00            
ATOM   4986  HA  LEU   380      46.810  65.940  57.900  1.00  0.00            
ATOM   4987  CB  LEU   380      48.550  66.090  56.590  1.00  0.00            
ATOM   4988  HB1 LEU   380      49.050  66.940  56.070  1.00  0.00            
ATOM   4989  HB2 LEU   380      48.160  65.290  55.940  1.00  0.00            
ATOM   4990  CG  LEU   380      49.680  65.510  57.470  1.00  0.00            
ATOM   4991  HG  LEU   380      50.080  66.350  58.080  1.00  0.00            
ATOM   4992  CD1 LEU   380      49.250  64.310  58.330  1.00  0.00            
ATOM   4993 HD11 LEU   380      48.760  64.620  59.280  1.00  0.00            
ATOM   4994 HD12 LEU   380      50.110  63.640  58.530  1.00  0.00            
ATOM   4995 HD13 LEU   380      48.460  63.760  57.770  1.00  0.00            
ATOM   4996  CD2 LEU   380      50.720  65.120  56.400  1.00  0.00            
ATOM   4997 HD21 LEU   380      51.690  65.010  56.930  1.00  0.00            
ATOM   4998 HD22 LEU   380      50.800  65.840  55.560  1.00  0.00            
ATOM   4999 HD23 LEU   380      50.540  64.100  56.000  1.00  0.00            
ATOM   5000  C   LEU   380      47.770  67.730  58.360  1.00  0.00            
ATOM   5001  O   LEU   380      47.840  67.430  59.550  1.00  0.00            
ATOM   5002  N   PHE   381      47.960  69.010  57.990  1.00  0.00            
ATOM   5003  HN  PHE   381      48.120  69.150  57.010  1.00  0.00            
ATOM   5004  CA  PHE   381      48.320  70.050  58.900  1.00  0.00            
ATOM   5005  HA  PHE   381      49.180  69.760  59.490  1.00  0.00            
ATOM   5006  CB  PHE   381      48.670  71.230  57.980  1.00  0.00            
ATOM   5007  HB1 PHE   381      47.870  71.350  57.210  1.00  0.00            
ATOM   5008  HB2 PHE   381      49.570  70.980  57.370  1.00  0.00            
ATOM   5009  CG  PHE   381      48.730  72.540  58.680  1.00  0.00            
ATOM   5010  CD1 PHE   381      47.870  73.580  58.420  1.00  0.00            
ATOM   5011  HD1 PHE   381      47.060  73.400  57.720  1.00  0.00            
ATOM   5012  CE1 PHE   381      48.200  74.830  58.860  1.00  0.00            
ATOM   5013  HE1 PHE   381      47.600  75.670  58.550  1.00  0.00            
ATOM   5014  CZ  PHE   381      49.290  75.060  59.680  1.00  0.00            
ATOM   5015  HZ  PHE   381      49.500  76.050  60.050  1.00  0.00            
ATOM   5016  CD2 PHE   381      49.740  72.720  59.600  1.00  0.00            
ATOM   5017  HD2 PHE   381      50.280  71.850  59.940  1.00  0.00            
ATOM   5018  CE2 PHE   381      50.020  73.970  60.100  1.00  0.00            
ATOM   5019  HE2 PHE   381      50.930  74.190  60.650  1.00  0.00            
ATOM   5020  C   PHE   381      47.300  70.290  59.960  1.00  0.00            
ATOM   5021  O   PHE   381      47.540  70.310  61.170  1.00  0.00            
ATOM   5022  N   GLY   382      46.040  70.340  59.480  1.00  0.00            
ATOM   5023  HN  GLY   382      45.980  70.320  58.480  1.00  0.00            
ATOM   5024  CA  GLY   382      44.790  70.440  60.150  1.00  0.00            
ATOM   5025  HA1 GLY   382      44.090  70.390  59.330  1.00  0.00            
ATOM   5026  HA2 GLY   382      44.820  71.400  60.650  1.00  0.00            
ATOM   5027  C   GLY   382      44.470  69.460  61.230  1.00  0.00            
ATOM   5028  O   GLY   382      44.010  69.880  62.290  1.00  0.00            
ATOM   5029  N   ALA   383      44.710  68.170  60.970  1.00  0.00            
ATOM   5030  HN  ALA   383      45.010  67.830  60.080  1.00  0.00            
ATOM   5031  CA  ALA   383      44.510  67.150  61.950  1.00  0.00            
ATOM   5032  HA  ALA   383      43.480  67.150  62.280  1.00  0.00            
ATOM   5033  CB  ALA   383      44.850  65.820  61.240  1.00  0.00            
ATOM   5034  HB1 ALA   383      45.860  65.690  60.820  1.00  0.00            
ATOM   5035  HB2 ALA   383      44.180  65.720  60.360  1.00  0.00            
ATOM   5036  HB3 ALA   383      44.620  64.920  61.850  1.00  0.00            
ATOM   5037  C   ALA   383      45.390  67.280  63.140  1.00  0.00            
ATOM   5038  O   ALA   383      44.930  67.150  64.270  1.00  0.00            
ATOM   5039  N   MET   384      46.700  67.560  62.950  1.00  0.00            
ATOM   5040  HN  MET   384      47.080  67.660  62.030  1.00  0.00            
ATOM   5041  CA  MET   384      47.680  67.780  63.960  1.00  0.00            
ATOM   5042  HA  MET   384      47.680  66.930  64.620  1.00  0.00            
ATOM   5043  CB  MET   384      49.100  68.010  63.400  1.00  0.00            
ATOM   5044  HB1 MET   384      49.780  68.510  64.120  1.00  0.00            
ATOM   5045  HB2 MET   384      48.950  68.750  62.570  1.00  0.00            
ATOM   5046  CG  MET   384      49.830  66.850  62.720  1.00  0.00            
ATOM   5047  HG1 MET   384      49.180  66.720  61.830  1.00  0.00            
ATOM   5048  HG2 MET   384      49.770  65.950  63.380  1.00  0.00            
ATOM   5049  SD  MET   384      51.510  67.150  62.100  1.00  0.00            
ATOM   5050  CE  MET   384      51.180  67.840  60.450  1.00  0.00            
ATOM   5051  HE1 MET   384      50.700  66.960  59.970  1.00  0.00            
ATOM   5052  HE2 MET   384      52.130  68.110  59.940  1.00  0.00            
ATOM   5053  HE3 MET   384      50.480  68.690  60.470  1.00  0.00            
ATOM   5054  C   MET   384      47.370  68.960  64.820  1.00  0.00            
ATOM   5055  O   MET   384      47.540  68.900  66.040  1.00  0.00            
ATOM   5056  N   LEU   385      46.870  70.080  64.280  1.00  0.00            
ATOM   5057  HN  LEU   385      46.740  70.020  63.290  1.00  0.00            
ATOM   5058  CA  LEU   385      46.480  71.210  65.060  1.00  0.00            
ATOM   5059  HA  LEU   385      47.270  71.500  65.730  1.00  0.00            
ATOM   5060  CB  LEU   385      45.970  72.340  64.160  1.00  0.00            
ATOM   5061  HB1 LEU   385      45.490  73.150  64.760  1.00  0.00
[truncated: 187,953 more chars]
