# Supplementary material for: Structure and inhibition mechanisms of Mycobacterium tuberculosis essential transporter efflux protein A
Source: Nat Commun. 2025 Apr 1;16:3139. doi: 10.1038/s41467-025-58133-6 (PMC11961569; doi:10.1038/s41467-025-58133-6)
Supplement: Supplementary file 3 — Supplementary Data 1 [file 41467_2025_58133_MOESM3_ESM.zip › supplemental_computational_details/traj_brd_ligand/production_run_input.mdp]

; MD PRODUCTION RUN
; (used as input into grompp to generate md.tpr)
;
;  RUN PARAMETERS
integrator      = md            ; leap-frog integrator
nsteps          = 125000000     ; 4 * 125 000 000 = 500 000 ps = 500 ns 
dt              = 0.004         ; 4 fs
;
;  OUTPUT CONTROL
; Output frequency for coords (x), velocities (v) and forces (f) = *.trr
;
nstxout         = 50000  ; [steps] save coordinates every 100 ns 
nstvout         = 50000  ; [steps] write velocities every 100 ns 
nstfout         = 50000  ; [steps] write forces every 100 ns 
;
; Output frequency for coordinates = *.xtc
;
nstxout-compressed  = 50000    ;  [steps] save position coordinates every 10 ps
compressed-x-grps   = System
;
; Output frequency for energies to log and energy file = *.log and *.edr
;
nstlog              =  5000    ; [steps] update log file every 5 ps
nstenergy           =  5000     ; [steps] save energies every 5 ps 
energygrps          =  System
;
; BOND PARAMETERS
continuation            = yes           ; starting from the npt run
constraint_algorithm    = lincs         ; holonomic constraints
constraints             = all-bonds     ; constrain all bonds length
lincs_iter              = 1             ; accuracy of LINCS
lincs_order             = 4             ; also related to accuracy
;
;  NEIGHBOR SEARCHING
;
cutoff-scheme       =  Verlet ; Generate a pair list with buffering (other option group)
nstlist             =  5     ; Frequency to update neighbor list and long range forces
;
;  ELECTROSTATICS AND VdWAALS
;
coulombtype         =  PME
pme_order           =  4          ; cubic interpolation (other options available)
rlist               =  1.2        ; [nm] short-range neighbour list cutoff
rcoulomb            =  1.2        ; [nm] distance for the coulomb cut-off 
rvdw                =  1.2        ; [nm] distance for the vdw cut-off 
fourierspacing      =  0.16       ; grid spacing for FFT
;
; TEMPERATURE COUPLING (is on)
tcoupl          = Nose-Hoover                ; more accurate for membrane simulations
tc-grps         = SOLU MEMB SOLV             ; two coupling groups - more accurate
tau_t           = 0.5     0.5     0.5        ; [ps] time constant for temp. coupling
ref_t           = 303.15  303.15  303.15     ; [K] reference temperature, one for each group
;
; PRESSURE COUPLING  (is on in MD production run)
pcoupl              = Parrinello-Rahman  ; Pressure coupling on 
pcoupltype          = semiisotropic      ; uniform scaling (isotropic) not appropriate for membranes
tau_p               = 2.0                ; [ps] time constant for pressure coupling
ref_p               = 1.0     1.0        ; [bar] reference pressure
compressibility     = 4.5e-5  4.5e-5     ; [bar^-1] isothermal compressibility
;
; PERIODIC BOUNDARY CONDITIONS 
pbc             = xyz           ; 3-D PBC
;
; DISPERSION CORRECTION 
DispCorr        = EnerPres      ; apply long range dispersion corrections for Energy and Pressure 
;
; VELOCITY GENERATION is off
gen_vel         = no       ; we start from velocities generated in npt run 
;
; CENTER OF MASS (COM) MOTION REMOVAL
; to prevent drifting of the protein-bilayer in opposite direction as water-ions
; 
nstcomm   = 1
comm-mode = linear
comm-grps = SOLU_MEMB SOLV 
