# Supplementary material for: Structure and inhibition mechanisms of Mycobacterium tuberculosis essential transporter efflux protein A
Source: Nat Commun. 2025 Apr 1;16:3139. doi: 10.1038/s41467-025-58133-6 (PMC11961569; doi:10.1038/s41467-025-58133-6)
Supplement: Supplementary file 3 — Supplementary Data 1 [file 41467_2025_58133_MOESM3_ESM.zip › supplemental_computational_details/traj_1/initial_coordinate_production_rep1.pdb]

REMARK    THIS IS A SIMULATION BOX
CRYST1  118.314  118.314  110.440  90.00  90.00  90.00 P 1           1
MODEL        1
ATOM      1  N   ARG    49      75.660  68.200  30.930  1.00  0.00            
ATOM      2  HT1 ARG    49      75.140  67.330  31.150  1.00  0.00            
ATOM      3  HT2 ARG    49      76.350  67.840  30.240  1.00  0.00            
ATOM      4  HT3 ARG    49      74.950  68.770  30.440  1.00  0.00            
ATOM      5  CA  ARG    49      76.100  68.960  32.120  1.00  0.00            
ATOM      6  HA  ARG    49      76.600  68.220  32.730  1.00  0.00            
ATOM      7  CB  ARG    49      77.180  70.000  31.760  1.00  0.00            
ATOM      8  HB1 ARG    49      77.040  70.970  32.280  1.00  0.00            
ATOM      9  HB2 ARG    49      77.150  70.200  30.670  1.00  0.00            
ATOM     10  CG  ARG    49      78.580  69.490  32.090  1.00  0.00            
ATOM     11  HG1 ARG    49      78.690  68.520  31.540  1.00  0.00            
ATOM     12  HG2 ARG    49      78.660  69.180  33.150  1.00  0.00            
ATOM     13  CD  ARG    49      79.820  70.280  31.660  1.00  0.00            
ATOM     14  HD1 ARG    49      79.790  70.580  30.590  1.00  0.00            
ATOM     15  HD2 ARG    49      80.810  69.800  31.830  1.00  0.00            
ATOM     16  NE  ARG    49      79.700  71.490  32.520  1.00  0.00            
ATOM     17  HE  ARG    49      79.120  71.460  33.340  1.00  0.00            
ATOM     18  CZ  ARG    49      80.400  72.620  32.240  1.00  0.00            
ATOM     19  NH1 ARG    49      81.440  72.720  31.370  1.00  0.00            
ATOM     20 HH11 ARG    49      81.590  71.910  30.800  1.00  0.00            
ATOM     21 HH12 ARG    49      81.690  73.650  31.100  1.00  0.00            
ATOM     22  NH2 ARG    49      80.110  73.780  32.910  1.00  0.00            
ATOM     23 HH21 ARG    49      80.670  74.530  32.570  1.00  0.00            
ATOM     24 HH22 ARG    49      79.260  73.830  33.430  1.00  0.00            
ATOM     25  C   ARG    49      74.990  69.420  33.010  1.00  0.00            
ATOM     26  O   ARG    49      73.820  69.420  32.620  1.00  0.00            
ATOM     27  N   SER    50      75.340  69.930  34.200  1.00  0.00            
ATOM     28  HN  SER    50      76.320  70.080  34.340  1.00  0.00            
ATOM     29  CA  SER    50      74.470  70.430  35.220  1.00  0.00            
ATOM     30  HA  SER    50      75.180  70.910  35.880  1.00  0.00            
ATOM     31  CB  SER    50      73.560  71.580  34.760  1.00  0.00            
ATOM     32  HB1 SER    50      72.900  71.870  35.610  1.00  0.00            
ATOM     33  HB2 SER    50      72.900  71.290  33.920  1.00  0.00            
ATOM     34  OG  SER    50      74.340  72.690  34.360  1.00  0.00            
ATOM     35  HG1 SER    50      74.170  73.370  35.020  1.00  0.00            
ATOM     36  C   SER    50      73.760  69.380  36.000  1.00  0.00            
ATOM     37  O   SER    50      72.630  69.520  36.460  1.00  0.00            
ATOM     38  N   PHE    51      74.420  68.220  36.200  1.00  0.00            
ATOM     39  HN  PHE    51      75.350  68.240  35.820  1.00  0.00            
ATOM     40  CA  PHE    51      73.970  67.040  36.860  1.00  0.00            
ATOM     41  HA  PHE    51      73.040  66.780  36.380  1.00  0.00            
ATOM     42  CB  PHE    51      75.090  66.000  36.680  1.00  0.00            
ATOM     43  HB1 PHE    51      75.950  66.290  37.310  1.00  0.00            
ATOM     44  HB2 PHE    51      75.390  66.040  35.620  1.00  0.00            
ATOM     45  CG  PHE    51      74.680  64.610  37.050  1.00  0.00            
ATOM     46  CD1 PHE    51      74.380  64.280  38.350  1.00  0.00            
ATOM     47  HD1 PHE    51      74.430  65.040  39.110  1.00  0.00            
ATOM     48  CE1 PHE    51      74.090  62.990  38.730  1.00  0.00            
ATOM     49  HE1 PHE    51      73.980  62.700  39.770  1.00  0.00            
ATOM     50  CZ  PHE    51      74.060  62.030  37.750  1.00  0.00            
ATOM     51  HZ  PHE    51      73.860  61.010  38.040  1.00  0.00            
ATOM     52  CD2 PHE    51      74.660  63.650  36.070  1.00  0.00            
ATOM     53  HD2 PHE    51      74.870  63.970  35.060  1.00  0.00            
ATOM     54  CE2 PHE    51      74.240  62.390  36.440  1.00  0.00            
ATOM     55  HE2 PHE    51      74.220  61.520  35.790  1.00  0.00            
ATOM     56  C   PHE    51      73.640  67.320  38.290  1.00  0.00            
ATOM     57  O   PHE    51      72.590  66.900  38.790  1.00  0.00            
ATOM     58  N   ILE    52      74.500  68.100  38.950  1.00  0.00            
ATOM     59  HN  ILE    52      75.270  68.450  38.410  1.00  0.00            
ATOM     60  CA  ILE    52      74.380  68.490  40.320  1.00  0.00            
ATOM     61  HA  ILE    52      74.290  67.580  40.890  1.00  0.00            
ATOM     62  CB  ILE    52      75.590  69.070  41.000  1.00  0.00            
ATOM     63  HB  ILE    52      76.370  68.290  41.090  1.00  0.00            
ATOM     64  CG2 ILE    52      76.270  70.160  40.150  1.00  0.00            
ATOM     65 HG21 ILE    52      77.240  70.470  40.590  1.00  0.00            
ATOM     66 HG22 ILE    52      75.660  71.080  40.000  1.00  0.00            
ATOM     67 HG23 ILE    52      76.470  69.640  39.200  1.00  0.00            
ATOM     68  CG1 ILE    52      75.350  69.470  42.470  1.00  0.00            
ATOM     69 HG11 ILE    52      74.420  70.060  42.620  1.00  0.00            
ATOM     70 HG12 ILE    52      76.290  69.970  42.770  1.00  0.00            
ATOM     71  CD  ILE    52      75.200  68.220  43.340  1.00  0.00            
ATOM     72  HD1 ILE    52      76.050  67.520  43.240  1.00  0.00            
ATOM     73  HD2 ILE    52      74.270  67.680  43.090  1.00  0.00            
ATOM     74  HD3 ILE    52      75.110  68.440  44.430  1.00  0.00            
ATOM     75  C   ILE    52      73.110  69.220  40.590  1.00  0.00            
ATOM     76  O   ILE    52      72.500  69.020  41.640  1.00  0.00            
ATOM     77  N   ALA    53      72.700  70.220  39.790  1.00  0.00            
ATOM     78  HN  ALA    53      73.240  70.290  38.950  1.00  0.00            
ATOM     79  CA  ALA    53      71.720  71.220  40.040  1.00  0.00            
ATOM     80  HA  ALA    53      71.910  71.720  40.980  1.00  0.00            
ATOM     81  CB  ALA    53      71.670  72.250  38.900  1.00  0.00            
ATOM     82  HB1 ALA    53      70.910  73.020  39.170  1.00  0.00            
ATOM     83  HB2 ALA    53      71.490  71.700  37.950  1.00  0.00            
ATOM     84  HB3 ALA    53      72.630  72.810  38.880  1.00  0.00            
ATOM     85  C   ALA    53      70.330  70.700  40.220  1.00  0.00            
ATOM     86  O   ALA    53      69.540  71.100  41.070  1.00  0.00            
ATOM     87  N   ALA    54      69.990  69.730  39.350  1.00  0.00            
ATOM     88  HN  ALA    54      70.520  69.490  38.530  1.00  0.00            
ATOM     89  CA  ALA    54      68.730  69.060  39.420  1.00  0.00            
ATOM     90  HA  ALA    54      67.880  69.720  39.430  1.00  0.00            
ATOM     91  CB  ALA    54      68.690  68.200  38.150  1.00  0.00            
ATOM     92  HB1 ALA    54      69.400  67.360  38.300  1.00  0.00            
ATOM     93  HB2 ALA    54      68.890  68.840  37.270  1.00  0.00            
ATOM     94  HB3 ALA    54      67.710  67.670  38.070  1.00  0.00            
ATOM     95  C   ALA    54      68.570  68.180  40.610  1.00  0.00            
ATOM     96  O   ALA    54      67.490  68.170  41.200  1.00  0.00            
ATOM     97  N   VAL    55      69.570  67.420  41.110  1.00  0.00            
ATOM     98  HN  VAL    55      70.430  67.340  40.630  1.00  0.00            
ATOM     99  CA  VAL    55      69.400  66.420  42.110  1.00  0.00            
ATOM    100  HA  VAL    55      68.430  65.980  41.980  1.00  0.00            
ATOM    101  CB  VAL    55      70.450  65.340  42.080  1.00  0.00            
ATOM    102  HB  VAL    55      70.420  64.660  42.970  1.00  0.00            
ATOM    103  CG1 VAL    55      69.970  64.510  40.870  1.00  0.00            
ATOM    104 HG11 VAL    55      70.660  63.650  40.760  1.00  0.00            
ATOM    105 HG12 VAL    55      69.980  65.060  39.910  1.00  0.00            
ATOM    106 HG13 VAL    55      68.970  64.130  41.170  1.00  0.00            
ATOM    107  CG2 VAL    55      71.890  65.860  41.960  1.00  0.00            
ATOM    108 HG21 VAL    55      72.590  65.000  41.960  1.00  0.00            
ATOM    109 HG22 VAL    55      72.100  66.570  42.790  1.00  0.00            
ATOM    110 HG23 VAL    55      72.040  66.450  41.040  1.00  0.00            
ATOM    111  C   VAL    55      69.310  66.940  43.500  1.00  0.00            
ATOM    112  O   VAL    55      68.570  66.400  44.320  1.00  0.00            
ATOM    113  N   ILE    56      69.950  68.100  43.770  1.00  0.00            
ATOM    114  HN  ILE    56      70.560  68.550  43.120  1.00  0.00            
ATOM    115  CA  ILE    56      69.680  68.830  44.970  1.00  0.00            
ATOM    116  HA  ILE    56      69.790  68.170  45.820  1.00  0.00            
ATOM    117  CB  ILE    56      70.610  69.990  45.160  1.00  0.00            
ATOM    118  HB  ILE    56      70.560  70.730  44.330  1.00  0.00            
ATOM    119  CG2 ILE    56      70.250  70.830  46.400  1.00  0.00            
ATOM    120 HG21 ILE    56      70.900  71.730  46.460  1.00  0.00            
ATOM    121 HG22 ILE    56      70.240  70.270  47.360  1.00  0.00            
ATOM    122 HG23 ILE    56      69.220  71.250  46.390  1.00  0.00            
ATOM    123  CG1 ILE    56      72.090  69.580  45.150  1.00  0.00            
ATOM    124 HG11 ILE    56      72.670  70.490  45.450  1.00  0.00            
ATOM    125 HG12 ILE    56      72.360  69.330  44.110  1.00  0.00            
ATOM    126  CD  ILE    56      72.440  68.410  46.060  1.00  0.00            
ATOM    127  HD1 ILE    56      71.910  67.470  45.810  1.00  0.00            
ATOM    128  HD2 ILE    56      72.100  68.550  47.110  1.00  0.00            
ATOM    129  HD3 ILE    56      73.530  68.210  46.090  1.00  0.00            
ATOM    130  C   ILE    56      68.280  69.290  45.110  1.00  0.00            
ATOM    131  O   ILE    56      67.650  69.150  46.160  1.00  0.00            
ATOM    132  N   ALA    57      67.710  69.920  44.070  1.00  0.00            
ATOM    133  HN  ALA    57      68.210  70.160  43.240  1.00  0.00            
ATOM    134  CA  ALA    57      66.390  70.490  44.020  1.00  0.00            
ATOM    135  HA  ALA    57      66.390  71.410  44.600  1.00  0.00            
ATOM    136  CB  ALA    57      66.170  70.820  42.540  1.00  0.00            
ATOM    137  HB1 ALA    57      67.090  71.120  41.980  1.00  0.00            
ATOM    138  HB2 ALA    57      65.460  71.670  42.410  1.00  0.00            
ATOM    139  HB3 ALA    57      65.790  69.870  42.110  1.00  0.00            
ATOM    140  C   ALA    57      65.260  69.640  44.460  1.00  0.00            
ATOM    141  O   ALA    57      64.310  70.100  45.100  1.00  0.00            
ATOM    142  N   ILE    58      65.340  68.320  44.200  1.00  0.00            
ATOM    143  HN  ILE    58      66.020  68.000  43.550  1.00  0.00            
ATOM    144  CA  ILE    58      64.370  67.350  44.600  1.00  0.00            
ATOM    145  HA  ILE    58      63.360  67.730  44.480  1.00  0.00            
ATOM    146  CB  ILE    58      64.330  66.100  43.770  1.00  0.00            
ATOM    147  HB  ILE    58      63.700  65.310  44.220  1.00  0.00            
ATOM    148  CG2 ILE    58      63.660  66.380  42.410  1.00  0.00            
ATOM    149 HG21 ILE    58      62.620  66.780  42.500  1.00  0.00            
ATOM    150 HG22 ILE    58      63.560  65.500  41.750  1.00  0.00            
ATOM    151 HG23 ILE    58      64.210  67.090  41.750  1.00  0.00            
ATOM    152  CG1 ILE    58      65.660  65.400  43.450  1.00  0.00            
ATOM    153 HG11 ILE    58      66.430  66.180  43.230  1.00  0.00            
ATOM    154 HG12 ILE    58      65.580  64.790  42.530  1.00  0.00            
ATOM    155  CD  ILE    58      66.220  64.490  44.540  1.00  0.00            
ATOM    156  HD1 ILE    58      65.470  63.810  45.010  1.00  0.00            
ATOM    157  HD2 ILE    58      66.720  65.080  45.340  1.00  0.00            
ATOM    158  HD3 ILE    58      67.000  63.790  44.170  1.00  0.00            
ATOM    159  C   ILE    58      64.510  66.880  46.010  1.00  0.00            
ATOM    160  O   ILE    58      63.610  66.180  46.470  1.00  0.00            
ATOM    161  N   GLY    59      65.630  67.220  46.690  1.00  0.00            
ATOM    162  HN  GLY    59      66.460  67.600  46.290  1.00  0.00            
ATOM    163  CA  GLY    59      65.850  67.060  48.090  1.00  0.00            
ATOM    164  HA1 GLY    59      66.920  67.160  48.150  1.00  0.00            
ATOM    165  HA2 GLY    59      65.600  66.080  48.460  1.00  0.00            
ATOM    166  C   GLY    59      65.140  68.110  48.880  1.00  0.00            
ATOM    167  O   GLY    59      64.980  67.940  50.090  1.00  0.00            
ATOM    168  N   GLY    60      64.730  69.220  48.240  1.00  0.00            
ATOM    169  HN  GLY    60      64.940  69.260  47.270  1.00  0.00            
ATOM    170  CA  GLY    60      64.220  70.390  48.880  1.00  0.00            
ATOM    171  HA1 GLY    60      63.730  71.000  48.140  1.00  0.00            
ATOM    172  HA2 GLY    60      65.080  70.910  49.300  1.00  0.00            
ATOM    173  C   GLY    60      63.250  70.240  50.000  1.00  0.00            
ATOM    174  O   GLY    60      63.560  70.800  51.050  1.00  0.00            
ATOM    175  N   MET    61      62.070  69.660  49.760  1.00  0.00            
ATOM    176  HN  MET    61      62.040  69.160  48.900  1.00  0.00            
ATOM    177  CA  MET    61      60.910  69.630  50.600  1.00  0.00            
ATOM    178  HA  MET    61      60.950  70.570  51.120  1.00  0.00            
ATOM    179  CB  MET    61      59.600  69.500  49.800  1.00  0.00            
ATOM    180  HB1 MET    61      59.560  68.460  49.440  1.00  0.00            
ATOM    181  HB2 MET    61      59.770  70.120  48.890  1.00  0.00            
ATOM    182  CG  MET    61      58.290  69.730  50.550  1.00  0.00            
ATOM    183  HG1 MET    61      58.380  69.110  51.470  1.00  0.00            
ATOM    184  HG2 MET    61      57.460  69.260  49.990  1.00  0.00            
ATOM    185  SD  MET    61      57.940  71.450  51.030  1.00  0.00            
ATOM    186  CE  MET    61      58.470  71.290  52.760  1.00  0.00            
ATOM    187  HE1 MET    61      58.160  72.130  53.420  1.00  0.00            
ATOM    188  HE2 MET    61      59.570  71.130  52.860  1.00  0.00            
ATOM    189  HE3 MET    61      57.900  70.450  53.220  1.00  0.00            
ATOM    190  C   MET    61      61.140  68.580  51.630  1.00  0.00            
ATOM    191  O   MET    61      60.710  68.760  52.770  1.00  0.00            
ATOM    192  N   GLN    62      61.790  67.420  51.410  1.00  0.00            
ATOM    193  HN  GLN    62      62.090  67.160  50.500  1.00  0.00            
ATOM    194  CA  GLN    62      62.240  66.520  52.420  1.00  0.00            
ATOM    195  HA  GLN    62      61.490  66.120  53.080  1.00  0.00            
ATOM    196  CB  GLN    62      63.000  65.380  51.720  1.00  0.00            
ATOM    197  HB1 GLN    62      63.570  64.840  52.510  1.00  0.00            
ATOM    198  HB2 GLN    62      63.700  65.870  51.010  1.00  0.00            
ATOM    199  CG  GLN    62      62.190  64.360  50.930  1.00  0.00            
ATOM    200  HG1 GLN    62      62.860  63.600  50.480  1.00  0.00            
ATOM    201  HG2 GLN    62      61.650  64.850  50.090  1.00  0.00            
ATOM    202  CD  GLN    62      60.990  63.810  51.690  1.00  0.00            
ATOM    203  OE1 GLN    62      59.830  64.210  51.590  1.00  0.00            
ATOM    204  NE2 GLN    62      61.310  62.800  52.550  1.00  0.00            
ATOM    205 HE21 GLN    62      60.600  62.460  53.170  1.00  0.00            
ATOM    206 HE22 GLN    62      62.250  62.470  52.570  1.00  0.00            
ATOM    207  C   GLN    62      63.250  67.110  53.340  1.00  0.00            
ATOM    208  O   GLN    62      63.030  66.990  54.550  1.00  0.00            
ATOM    209  N   LEU    63      64.280  67.840  52.870  1.00  0.00            
ATOM    210  HN  LEU    63      64.380  67.910  51.880  1.00  0.00            
ATOM    211  CA  LEU    63      65.230  68.580  53.640  1.00  0.00            
ATOM    212  HA  LEU    63      65.700  67.900  54.340  1.00  0.00            
ATOM    213  CB  LEU    63      66.280  69.230  52.720  1.00  0.00            
ATOM    214  HB1 LEU    63      65.810  69.880  51.940  1.00  0.00            
ATOM    215  HB2 LEU    63      66.720  68.460  52.050  1.00  0.00            
ATOM    216  CG  LEU    63      67.590  69.820  53.260  1.00  0.00            
ATOM    217  HG  LEU    63      67.380  70.600  54.030  1.00  0.00            
ATOM    218  CD1 LEU    63      68.400  68.690  53.910  1.00  0.00            
ATOM    219 HD11 LEU    63      68.670  67.820  53.280  1.00  0.00            
ATOM    220 HD12 LEU    63      67.810  68.450  54.820  1.00  0.00            
ATOM    221 HD13 LEU    63      69.370  68.990  54.370  1.00  0.00            
ATOM    222  CD2 LEU    63      68.440  70.520  52.190  1.00  0.00            
ATOM    223 HD21 LEU    63      69.390  70.930  52.610  1.00  0.00            
ATOM    224 HD22 LEU    63      67.740  71.320  51.870  1.00  0.00            
ATOM    225 HD23 LEU    63      68.890  69.830  51.440  1.00  0.00            
ATOM    226  C   LEU    63      64.630  69.630  54.510  1.00  0.00            
ATOM    227  O   LEU    63      64.970  69.730  55.680  1.00  0.00            
ATOM    228  N   LEU    64      63.730  70.470  53.960  1.00  0.00            
ATOM    229  HN  LEU    64      63.520  70.420  52.990  1.00  0.00            
ATOM    230  CA  LEU    64      62.930  71.400  54.700  1.00  0.00            
ATOM    231  HA  LEU    64      63.620  72.010  55.260  1.00  0.00            
ATOM    232  CB  LEU    64      62.090  72.260  53.730  1.00  0.00            
ATOM    233  HB1 LEU    64      61.390  72.850  54.360  1.00  0.00            
ATOM    234  HB2 LEU    64      61.420  71.590  53.150  1.00  0.00            
ATOM    235  CG  LEU    64      62.840  73.350  52.950  1.00  0.00            
ATOM    236  HG  LEU    64      63.660  72.860  52.390  1.00  0.00            
ATOM    237  CD1 LEU    64      61.850  73.960  51.930  1.00  0.00            
ATOM    238 HD11 LEU    64      61.550  73.200  51.180  1.00  0.00            
ATOM    239 HD12 LEU    64      62.240  74.880  51.450  1.00  0.00            
ATOM    240 HD13 LEU    64      60.910  74.300  52.410  1.00  0.00            
ATOM    241  CD2 LEU    64      63.410  74.380  53.940  1.00  0.00            
ATOM    242 HD21 LEU    64      64.320  73.980  54.440  1.00  0.00            
ATOM    243 HD22 LEU    64      62.640  74.570  54.730  1.00  0.00            
ATOM    244 HD23 LEU    64      63.610  75.340  53.430  1.00  0.00            
ATOM    245  C   LEU    64      62.070  70.800  55.750  1.00  0.00            
ATOM    246  O   LEU    64      62.130  71.280  56.880  1.00  0.00            
ATOM    247  N   ALA    65      61.280  69.740  55.460  1.00  0.00            
ATOM    248  HN  ALA    65      61.180  69.420  54.530  1.00  0.00            
ATOM    249  CA  ALA    65      60.270  69.140  56.260  1.00  0.00            
ATOM    250  HA  ALA    65      59.610  69.900  56.650  1.00  0.00            
ATOM    251  CB  ALA    65      59.500  68.100  55.420  1.00  0.00            
ATOM    252  HB1 ALA    65      58.810  67.450  56.000  1.00  0.00            
ATOM    253  HB2 ALA    65      60.150  67.380  54.890  1.00  0.00            
ATOM    254  HB3 ALA    65      58.990  68.640  54.590  1.00  0.00            
ATOM    255  C   ALA    65      60.780  68.370  57.430  1.00  0.00            
ATOM    256  O   ALA    65      60.260  68.320  58.540  1.00  0.00            
ATOM    257  N   THR    66      61.940  67.730  57.210  1.00  0.00            
ATOM    258  HN  THR    66      62.410  67.760  56.320  1.00  0.00            
ATOM    259  CA  THR    66      62.610  67.090  58.300  1.00  0.00            
ATOM    260  HA  THR    66      61.910  66.540  58.910  1.00  0.00            
ATOM    261  CB  THR    66      63.510  65.970  57.850  1.00  0.00            
ATOM    262  HB  THR    66      64.170  65.550  58.630  1.00  0.00            
ATOM    263  OG1 THR    66      64.360  66.400  56.790  1.00  0.00            
ATOM    264  HG1 THR    66      63.870  66.290  55.970  1.00  0.00            
ATOM    265  CG2 THR    66      62.740  64.740  57.320  1.00  0.00            
ATOM    266 HG21 THR    66      63.470  64.140  56.750  1.00  0.00            
ATOM    267 HG22 THR    66      61.960  65.020  56.580  1.00  0.00            
ATOM    268 HG23 THR    66      62.470  64.090  58.180  1.00  0.00            
ATOM    269  C   THR    66      63.300  68.000  59.250  1.00  0.00            
ATOM    270  O   THR    66      63.270  67.780  60.460  1.00  0.00            
ATOM    271  N   MET    67      63.870  69.120  58.760  1.00  0.00            
ATOM    272  HN  MET    67      64.050  69.150  57.780  1.00  0.00            
ATOM    273  CA  MET    67      64.490  70.130  59.570  1.00  0.00            
ATOM    274  HA  MET    67      65.240  69.780  60.260  1.00  0.00            
ATOM    275  CB  MET    67      65.200  71.100  58.610  1.00  0.00            
ATOM    276  HB1 MET    67      64.390  71.510  57.960  1.00  0.00            
ATOM    277  HB2 MET    67      65.870  70.600  57.870  1.00  0.00            
ATOM    278  CG  MET    67      66.050  72.140  59.340  1.00  0.00            
ATOM    279  HG1 MET    67      66.810  71.700  60.020  1.00  0.00            
ATOM    280  HG2 MET    67      65.370  72.700  60.020  1.00  0.00            
ATOM    281  SD  MET    67      66.850  73.340  58.240  1.00  0.00            
ATOM    282  CE  MET    67      65.480  74.200  57.420  1.00  0.00            
ATOM    283  HE1 MET    67      65.150  74.960  58.160  1.00  0.00            
ATOM    284  HE2 MET    67      64.540  73.630  57.280  1.00  0.00            
ATOM    285  HE3 MET    67      65.820  74.730  56.500  1.00  0.00            
ATOM    286  C   MET    67      63.470  70.800  60.420  1.00  0.00            
ATOM    287  O   MET    67      63.390  70.650  61.640  1.00  0.00            
ATOM    288  N   ASP    68      62.500  71.460  59.770  1.00  0.00            
ATOM    289  HN  ASP    68      62.520  71.510  58.780  1.00  0.00            
ATOM    290  CA  ASP    68      61.410  72.110  60.430  1.00  0.00            
ATOM    291  HA  ASP    68      61.850  72.910  61.020  1.00  0.00            
ATOM    292  CB  ASP    68      60.600  72.620  59.230  1.00  0.00            
ATOM    293  HB1 ASP    68      60.330  71.740  58.600  1.00  0.00            
ATOM    294  HB2 ASP    68      61.270  73.280  58.640  1.00  0.00            
ATOM    295  CG  ASP    68      59.360  73.390  59.660  1.00  0.00            
ATOM    296  OD1 ASP    68      58.270  72.770  59.750  1.00  0.00            
ATOM    297  OD2 ASP    68      59.480  74.600  60.000  1.00  0.00            
ATOM    298  C   ASP    68      60.550  71.340  61.370  1.00  0.00            
ATOM    299  O   ASP    68      60.270  71.800  62.480  1.00  0.00            
ATOM    300  N   SER    69      60.250  70.060  61.070  1.00  0.00            
ATOM    301  HN  SER    69      60.680  69.740  60.230  1.00  0.00            
ATOM    302  CA  SER    69      59.620  69.170  61.990  1.00  0.00            
ATOM    303  HA  SER    69      58.680  69.610  62.290  1.00  0.00            
ATOM    304  CB  SER    69      59.480  67.720  61.500  1.00  0.00            
ATOM    305  HB1 SER    69      59.100  67.040  62.290  1.00  0.00            
ATOM    306  HB2 SER    69      60.480  67.360  61.170  1.00  0.00            
ATOM    307  OG  SER    69      58.490  67.690  60.490  1.00  0.00            
ATOM    308  HG1 SER    69      58.830  68.180  59.740  1.00  0.00            
ATOM    309  C   SER    69      60.390  69.000  63.250  1.00  0.00            
ATOM    310  O   SER    69      59.840  68.930  64.350  1.00  0.00            
ATOM    311  N   THR    70      61.710  68.830  63.070  1.00  0.00            
ATOM    312  HN  THR    70      61.960  68.740  62.110  1.00  0.00            
ATOM    313  CA  THR    70      62.650  68.780  64.140  1.00  0.00            
ATOM    314  HA  THR    70      62.300  67.950  64.740  1.00  0.00            
ATOM    315  CB  THR    70      64.020  68.240  63.820  1.00  0.00            
ATOM    316  HB  THR    70      64.650  68.960  63.250  1.00  0.00            
ATOM    317  OG1 THR    70      63.960  67.050  63.050  1.00  0.00            
ATOM    318  HG1 THR    70      63.620  67.380  62.220  1.00  0.00            
ATOM    319  CG2 THR    70      64.800  67.750  65.050  1.00  0.00            
ATOM    320 HG21 THR    70      64.930  68.630  65.710  1.00  0.00            
ATOM    321 HG22 THR    70      65.800  67.400  64.710  1.00  0.00            
ATOM    322 HG23 THR    70      64.310  66.930  65.620  1.00  0.00            
ATOM    323  C   THR    70      62.870  70.000  64.970  1.00  0.00            
ATOM    324  O   THR    70      62.740  69.940  66.190  1.00  0.00            
ATOM    325  N   VAL    71      62.940  71.120  64.230  1.00  0.00            
ATOM    326  HN  VAL    71      63.160  70.960  63.270  1.00  0.00            
ATOM    327  CA  VAL    71      63.100  72.400  64.860  1.00  0.00            
ATOM    328  HA  VAL    71      63.980  72.340  65.490  1.00  0.00            
ATOM    329  CB  VAL    71      63.410  73.450  63.840  1.00  0.00            
ATOM    330  HB  VAL    71      62.640  73.450  63.040  1.00  0.00            
ATOM    331  CG1 VAL    71      63.600  74.800  64.550  1.00  0.00            
ATOM    332 HG11 VAL    71      62.780  75.260  65.140  1.00  0.00            
ATOM    333 HG12 VAL    71      63.870  75.510  63.730  1.00  0.00            
ATOM    334 HG13 VAL    71      64.430  74.550  65.240  1.00  0.00            
ATOM    335  CG2 VAL    71      64.740  73.130  63.130  1.00  0.00            
ATOM    336 HG21 VAL    71      64.800  72.090  62.740  1.00  0.00            
ATOM    337 HG22 VAL    71      65.540  73.120  63.910  1.00  0.00            
ATOM    338 HG23 VAL    71      65.030  73.810  62.300  1.00  0.00            
ATOM    339  C   VAL    71      61.950  72.740  65.750  1.00  0.00            
ATOM    340  O   VAL    71      62.020  73.090  66.920  1.00  0.00            
ATOM    341  N   ALA    72      60.750  72.430  65.220  1.00  0.00            
ATOM    342  HN  ALA    72      60.610  72.060  64.310  1.00  0.00            
ATOM    343  CA  ALA    72      59.590  72.410  66.050  1.00  0.00            
ATOM    344  HA  ALA    72      59.520  73.400  66.460  1.00  0.00            
ATOM    345  CB  ALA    72      58.250  71.970  65.420  1.00  0.00            
ATOM    346  HB1 ALA    72      58.210  72.300  64.360  1.00  0.00            
ATOM    347  HB2 ALA    72      57.360  72.350  65.950  1.00  0.00            
ATOM    348  HB3 ALA    72      58.290  70.860  65.460  1.00  0.00            
ATOM    349  C   ALA    72      59.650  71.800  67.410  1.00  0.00            
ATOM    350  O   ALA    72      59.420  72.510  68.390  1.00  0.00            
ATOM    351  N   ILE    73      59.770  70.470  67.500  1.00  0.00            
ATOM    352  HN  ILE    73      59.910  70.000  66.630  1.00  0.00            
ATOM    353  CA  ILE    73      59.730  69.630  68.650  1.00  0.00            
ATOM    354  HA  ILE    73      58.800  69.940  69.100  1.00  0.00            
ATOM    355  CB  ILE    73      59.600  68.190  68.240  1.00  0.00            
ATOM    356  HB  ILE    73      58.690  68.100  67.610  1.00  0.00            
ATOM    357  CG2 ILE    73      60.700  67.640  67.300  1.00  0.00            
ATOM    358 HG21 ILE    73      61.000  68.260  66.430  1.00  0.00            
ATOM    359 HG22 ILE    73      60.310  66.700  66.850  1.00  0.00            
ATOM    360 HG23 ILE    73      61.610  67.400  67.890  1.00  0.00            
ATOM    361  CG1 ILE    73      59.420  67.170  69.370  1.00  0.00            
ATOM    362 HG11 ILE    73      60.310  67.050  70.020  1.00  0.00            
ATOM    363 HG12 ILE    73      59.260  66.180  68.890  1.00  0.00            
ATOM    364  CD  ILE    73      58.200  67.500  70.230  1.00  0.00            
ATOM    365  HD1 ILE    73      57.340  67.490  69.530  1.00  0.00            
ATOM    366  HD2 ILE    73      58.310  68.510  70.670  1.00  0.00            
ATOM    367  HD3 ILE    73      57.930  66.770  71.020  1.00  0.00            
ATOM    368  C   ILE    73      60.870  69.850  69.590  1.00  0.00            
ATOM    369  O   ILE    73      60.700  69.830  70.800  1.00  0.00            
ATOM    370  N   VAL    74      62.070  70.170  69.080  1.00  0.00            
ATOM    371  HN  VAL    74      62.150  70.020  68.100  1.00  0.00            
ATOM    372  CA  VAL    74      63.150  70.640  69.890  1.00  0.00            
ATOM    373  HA  VAL    74      63.230  69.870  70.650  1.00  0.00            
ATOM    374  CB  VAL    74      64.430  70.470  69.120  1.00  0.00            
ATOM    375  HB  VAL    74      64.360  70.780  68.050  1.00  0.00            
ATOM    376  CG1 VAL    74      65.500  71.270  69.870  1.00  0.00            
ATOM    377 HG11 VAL    74      65.400  71.000  70.950  1.00  0.00            
ATOM    378 HG12 VAL    74      65.280  72.360  69.790  1.00  0.00            
ATOM    379 HG13 VAL    74      66.500  71.090  69.420  1.00  0.00            
ATOM    380  CG2 VAL    74      64.930  69.010  69.130  1.00  0.00            
ATOM    381 HG21 VAL    74      65.160  68.640  70.150  1.00  0.00            
ATOM    382 HG22 VAL    74      65.790  68.940  68.430  1.00  0.00            
ATOM    383 HG23 VAL    74      64.150  68.320  68.740  1.00  0.00            
ATOM    384  C   VAL    74      62.900  71.920  70.600  1.00  0.00            
ATOM    385  O   VAL    74      63.410  72.230  71.680  1.00  0.00            
ATOM    386  N   ALA    75      62.140  72.840  69.980  1.00  0.00            
ATOM    387  HN  ALA    75      61.890  72.690  69.030  1.00  0.00            
ATOM    388  CA  ALA    75      61.790  74.100  70.540  1.00  0.00            
ATOM    389  HA  ALA    75      62.530  74.400  71.270  1.00  0.00            
ATOM    390  CB  ALA    75      61.810  75.120  69.390  1.00  0.00            
ATOM    391  HB1 ALA    75      61.140  74.820  68.560  1.00  0.00            
ATOM    392  HB2 ALA    75      62.870  75.350  69.120  1.00  0.00            
ATOM    393  HB3 ALA    75      61.480  76.140  69.710  1.00  0.00            
ATOM    394  C   ALA    75      60.470  74.070  71.230  1.00  0.00            
ATOM    395  O   ALA    75      60.140  75.090  71.850  1.00  0.00            
ATOM    396  N   LEU    76      59.700  72.970  71.220  1.00  0.00            
ATOM    397  HN  LEU    76      59.880  72.320  70.480  1.00  0.00            
ATOM    398  CA  LEU    76      58.440  72.840  71.890  1.00  0.00            
ATOM    399  HA  LEU    76      57.850  73.520  71.290  1.00  0.00            
ATOM    400  CB  LEU    76      57.860  71.450  71.600  1.00  0.00            
ATOM    401  HB1 LEU    76      58.480  70.720  72.170  1.00  0.00            
ATOM    402  HB2 LEU    76      58.000  71.280  70.510  1.00  0.00            
ATOM    403  CG  LEU    76      56.350  71.310  71.860  1.00  0.00            
ATOM    404  HG  LEU    76      55.960  71.620  72.850  1.00  0.00            
ATOM    405  CD1 LEU    76      55.540  72.090  70.810  1.00  0.00            
ATOM    406 HD11 LEU    76      54.470  71.790  70.830  1.00  0.00            
ATOM    407 HD12 LEU    76      56.000  71.950  69.810  1.00  0.00            
ATOM    408 HD13 LEU    76      55.600  73.160  71.060  1.00  0.00            
ATOM    409  CD2 LEU    76      55.910  69.840  71.920  1.00  0.00            
ATOM    410 HD21 LEU    76      55.770  69.470  70.880  1.00  0.00            
ATOM    411 HD22 LEU    76      54.950  69.750  72.490  1.00  0.00            
ATOM    412 HD23 LEU    76      56.650  69.180  72.420  1.00  0.00            
ATOM    413  C   LEU    76      58.430  73.190  73.330  1.00  0.00            
ATOM    414  O   LEU    76      57.440  73.830  73.700  1.00  0.00            
ATOM    415  N   PRO    77      59.310  72.920  74.250  1.00  0.00            
ATOM    416  CD  PRO    77      60.340  71.900  74.100  1.00  0.00            
ATOM    417  HD1 PRO    77      60.810  71.930  73.100  1.00  0.00            
ATOM    418  HD2 PRO    77      59.980  70.870  74.330  1.00  0.00            
ATOM    419  CA  PRO    77      59.300  73.520  75.560  1.00  0.00            
ATOM    420  HA  PRO    77      58.290  73.370  75.910  1.00  0.00            
ATOM    421  CB  PRO    77      60.390  72.800  76.350  1.00  0.00            
ATOM    422  HB1 PRO    77      59.750  72.060  76.870  1.00  0.00            
ATOM    423  HB2 PRO    77      60.920  73.380  77.140  1.00  0.00            
ATOM    424  CG  PRO    77      61.300  72.210  75.260  1.00  0.00            
ATOM    425  HG1 PRO    77      61.940  73.070  74.990  1.00  0.00            
ATOM    426  HG2 PRO    77      61.920  71.380  75.640  1.00  0.00            
ATOM    427  C   PRO    77      59.470  75.000  75.630  1.00  0.00            
ATOM    428  O   PRO    77      58.830  75.680  76.420  1.00  0.00            
ATOM    429  N   LYS    78      60.350  75.540  74.770  1.00  0.00            
ATOM    430  HN  LYS    78      60.780  74.940  74.110  1.00  0.00            
ATOM    431  CA  LYS    78      60.670  76.930  74.630  1.00  0.00            
ATOM    432  HA  LYS    78      60.930  77.420  75.550  1.00  0.00            
ATOM    433  CB  LYS    78      61.940  77.140  73.770  1.00  0.00            
ATOM    434  HB1 LYS    78      62.240  78.200  73.610  1.00  0.00            
ATOM    435  HB2 LYS    78      61.750  76.950  72.700  1.00  0.00            
ATOM    436  CG  LYS    78      63.120  76.250  74.160  1.00  0.00            
ATOM    437  HG1 LYS    78      64.020  76.370  73.510  1.00  0.00            
ATOM    438  HG2 LYS    78      62.880  75.160  74.130  1.00  0.00            
ATOM    439  CD  LYS    78      63.640  76.760  75.500  1.00  0.00            
ATOM    440  HD1 LYS    78      64.440  76.080  75.870  1.00  0.00            
ATOM    441  HD2 LYS    78      62.820  76.750  76.260  1.00  0.00            
ATOM    442  CE  LYS    78      64.050  78.230  75.610  1.00  0.00            
ATOM    443  HE1 LYS    78      63.090  78.790  75.570  1.00  0.00            
ATOM    444  HE2 LYS    78      64.710  78.570  74.780  1.00  0.00            
ATOM    445  NZ  LYS    78      64.730  78.450  76.910  1.00  0.00            
ATOM    446  HZ1 LYS    78      65.300  77.580  77.060  1.00  0.00            
ATOM    447  HZ2 LYS    78      64.070  78.520  77.710  1.00  0.00            
ATOM    448  HZ3 LYS    78      65.320  79.300  76.850  1.00  0.00            
ATOM    449  C   LYS    78      59.480  77.650  74.100  1.00  0.00            
ATOM    450  O   LYS    78      59.150  78.740  74.570  1.00  0.00            
ATOM    451  N   ILE    79      58.830  77.030  73.100  1.00  0.00            
ATOM    452  HN  ILE    79      59.180  76.180  72.710  1.00  0.00            
ATOM    453  CA  ILE    79      57.560  77.490  72.640  1.00  0.00            
ATOM    454  HA  ILE    79      57.590  78.550  72.470  1.00  0.00            
ATOM    455  CB  ILE    79      57.080  76.700  71.460  1.00  0.00            
ATOM    456  HB  ILE    79      57.110  75.640  71.760  1.00  0.00            
ATOM    457  CG2 ILE    79      55.700  77.160  70.950  1.00  0.00            
ATOM    458 HG21 ILE    79      55.560  76.810  69.900  1.00  0.00            
ATOM    459 HG22 ILE    79      55.470  78.250  70.880  1.00  0.00            
ATOM    460 HG23 ILE    79      54.870  76.790  71.600  1.00  0.00            
ATOM    461  CG1 ILE    79      58.010  77.000  70.270  1.00  0.00            
ATOM    462 HG11 ILE    79      59.090  77.060  70.510  1.00  0.00            
ATOM    463 HG12 ILE    79      57.820  77.990  69.820  1.00  0.00            
ATOM    464  CD  ILE    79      57.840  75.900  69.220  1.00  0.00            
ATOM    465  HD1 ILE    79      58.710  75.910  68.530  1.00  0.00            
ATOM    466  HD2 ILE    79      56.990  76.040  68.530  1.00  0.00            
ATOM    467  HD3 ILE    79      57.660  74.860  69.580  1.00  0.00            
ATOM    468  C   ILE    79      56.540  77.540  73.730  1.00  0.00            
ATOM    469  O   ILE    79      55.790  78.490  73.920  1.00  0.00            
ATOM    470  N   GLN    80      56.390  76.490  74.560  1.00  0.00            
ATOM    471  HN  GLN    80      56.980  75.690  74.450  1.00  0.00            
ATOM    472  CA  GLN    80      55.320  76.410  75.510  1.00  0.00            
ATOM    473  HA  GLN    80      54.390  76.630  75.000  1.00  0.00            
ATOM    474  CB  GLN    80      55.360  75.030  76.190  1.00  0.00            
ATOM    475  HB1 GLN    80      56.440  74.830  76.350  1.00  0.00            
ATOM    476  HB2 GLN    80      54.990  74.280  75.460  1.00  0.00            
ATOM    477  CG  GLN    80      54.540  75.050  77.480  1.00  0.00            
ATOM    478  HG1 GLN    80      53.550  75.530  77.330  1.00  0.00            
ATOM    479  HG2 GLN    80      55.060  75.550  78.320  1.00  0.00            
ATOM    480  CD  GLN    80      54.300  73.610  77.930  1.00  0.00            
ATOM    481  OE1 GLN    80      55.200  72.770  78.010  1.00  0.00            
ATOM    482  NE2 GLN    80      53.070  73.360  78.450  1.00  0.00            
ATOM    483 HE21 GLN    80      52.800  72.500  78.890  1.00  0.00            
ATOM    484 HE22 GLN    80      52.470  74.150  78.540  1.00  0.00            
ATOM    485  C   GLN    80      55.460  77.420  76.590  1.00  0.00            
ATOM    486  O   GLN    80      54.540  78.170  76.900  1.00  0.00            
ATOM    487  N   ASN    81      56.660  77.620  77.160  1.00  0.00            
ATOM    488  HN  ASN    81      57.390  76.960  76.990  1.00  0.00            
ATOM    489  CA  ASN    81      57.120  78.630  78.060  1.00  0.00            
ATOM    490  HA  ASN    81      56.610  78.690  79.010  1.00  0.00            
ATOM    491  CB  ASN    81      58.570  78.260  78.410  1.00  0.00            
ATOM    492  HB1 ASN    81      59.020  79.180  78.840  1.00  0.00            
ATOM    493  HB2 ASN    81      59.140  78.040  77.480  1.00  0.00            
ATOM    494  CG  ASN    81      58.770  77.200  79.480  1.00  0.00            
ATOM    495  OD1 ASN    81      57.860  76.630  80.070  1.00  0.00            
ATOM    496  ND2 ASN    81      60.070  76.800  79.600  1.00  0.00            
ATOM    497 HD21 ASN    81      60.220  75.890  80.000  1.00  0.00            
ATOM    498 HD22 ASN    81      60.840  77.310  79.220  1.00  0.00            
ATOM    499  C   ASN    81      56.960  80.030  77.580  1.00  0.00            
ATOM    500  O   ASN    81      56.540  80.890  78.350  1.00  0.00            
ATOM    501  N   GLU    82      57.400  80.280  76.330  1.00  0.00            
ATOM    502  HN  GLU    82      57.880  79.550  75.830  1.00  0.00            
ATOM    503  CA  GLU    82      57.130  81.560  75.750  1.00  0.00            
ATOM    504  HA  GLU    82      57.540  82.190  76.520  1.00  0.00            
ATOM    505  CB  GLU    82      57.940  81.630  74.450  1.00  0.00            
ATOM    506  HB1 GLU    82      57.440  80.900  73.770  1.00  0.00            
ATOM    507  HB2 GLU    82      58.930  81.130  74.550  1.00  0.00            
ATOM    508  CG  GLU    82      58.190  82.980  73.770  1.00  0.00            
ATOM    509  HG1 GLU    82      57.230  83.520  73.610  1.00  0.00            
ATOM    510  HG2 GLU    82      58.710  82.860  72.800  1.00  0.00            
ATOM    511  CD  GLU    82      59.070  83.870  74.630  1.00  0.00            
ATOM    512  OE1 GLU    82      58.530  84.980  74.880  1.00  0.00            
ATOM    513  OE2 GLU    82      60.230  83.530  74.970  1.00  0.00            
ATOM    514  C   GLU    82      55.750  82.070  75.540  1.00  0.00            
ATOM    515  O   GLU    82      55.460  83.250  75.770  1.00  0.00            
ATOM    516  N   LEU    83      54.850  81.160  75.120  1.00  0.00            
ATOM    517  HN  LEU    83      55.180  80.280  74.780  1.00  0.00            
ATOM    518  CA  LEU    83      53.510  81.550  74.810  1.00  0.00            
ATOM    519  HA  LEU    83      53.460  82.620  74.680  1.00  0.00            
ATOM    520  CB  LEU    83      53.200  81.030  73.400  1.00  0.00            
ATOM    521  HB1 LEU    83      52.210  81.410  73.060  1.00  0.00            
ATOM    522  HB2 LEU    83      53.060  79.930  73.360  1.00  0.00            
ATOM    523  CG  LEU    83      54.290  81.350  72.350  1.00  0.00            
ATOM    524  HG  LEU    83      55.280  80.930  72.620  1.00  0.00            
ATOM    525  CD1 LEU    83      53.890  80.770  70.980  1.00  0.00            
ATOM    526 HD11 LEU    83      52.920  81.050  70.540  1.00  0.00            
ATOM    527 HD12 LEU    83      53.700  79.680  71.070  1.00  0.00            
ATOM    528 HD13 LEU    83      54.630  81.070  70.210  1.00  0.00            
ATOM    529  CD2 LEU    83      54.560  82.860  72.220  1.00  0.00            
ATOM    530 HD21 LEU    83      55.320  83.070  71.440  1.00  0.00            
ATOM    531 HD22 LEU    83      55.020  83.330  73.110  1.00  0.00            
ATOM    532 HD23 LEU    83      53.570  83.340  72.050  1.00  0.00            
ATOM    533  C   LEU    83      52.480  81.140  75.800  1.00  0.00            
ATOM    534  O   LEU    83      51.290  81.410  75.610  1.00  0.00            
ATOM    535  N   SER    84      52.890  80.620  76.970  1.00  0.00            
ATOM    536  HN  SER    84      53.840  80.350  76.840  1.00  0.00            
ATOM    537  CA  SER    84      52.030  80.140  78.010  1.00  0.00            
ATOM    538  HA  SER    84      52.770  79.660  78.630  1.00  0.00            
ATOM    539  CB  SER    84      51.390  81.210  78.910  1.00  0.00            
ATOM    540  HB1 SER    84      50.940  80.650  79.750  1.00  0.00            
ATOM    541  HB2 SER    84      50.670  81.770  78.270  1.00  0.00            
ATOM    542  OG  SER    84      52.290  82.170  79.450  1.00  0.00            
ATOM    543  HG1 SER    84      51.790  82.690  80.080  1.00  0.00            
ATOM    544  C   SER    84      51.050  79.100  77.600  1.00  0.00            
ATOM    545  O   SER    84      49.890  79.240  77.960  1.00  0.00            
ATOM    546  N   LEU    85      51.440  78.060  76.830  1.00  0.00            
ATOM    547  HN  LEU    85      52.390  77.900  76.600  1.00  0.00            
ATOM    548  CA  LEU    85      50.610  76.990  76.380  1.00  0.00            
ATOM    549  HA  LEU    85      49.660  77.300  75.970  1.00  0.00            
ATOM    550  CB  LEU    85      51.270  76.190  75.240  1.00  0.00            
ATOM    551  HB1 LEU    85      50.550  75.610  74.630  1.00  0.00            
ATOM    552  HB2 LEU    85      52.080  75.500  75.560  1.00  0.00            
ATOM    553  CG  LEU    85      51.890  77.000  74.090  1.00  0.00            
ATOM    554  HG  LEU    85      52.780  77.510  74.510  1.00  0.00            
ATOM    555  CD1 LEU    85      52.570  76.150  73.010  1.00  0.00            
ATOM    556 HD11 LEU    85      51.720  75.590  72.550  1.00  0.00            
ATOM    557 HD12 LEU    85      53.380  75.460  73.330  1.00  0.00            
ATOM    558 HD13 LEU    85      52.880  76.890  72.240  1.00  0.00            
ATOM    559  CD2 LEU    85      50.870  77.960  73.470  1.00  0.00            
ATOM    560 HD21 LEU    85      51.430  78.670  72.820  1.00  0.00            
ATOM    561 HD22 LEU    85      50.220  78.590  74.120  1.00  0.00            
ATOM    562 HD23 LEU    85      50.200  77.350  72.830  1.00  0.00            
ATOM    563  C   LEU    85      50.330  75.990  77.450  1.00  0.00            
ATOM    564  O   LEU    85      51.140  75.740  78.340  1.00  0.00            
ATOM    565  N   SER    86      49.110  75.420  77.350  1.00  0.00            
ATOM    566  HN  SER    86      48.500  75.810  76.670  1.00  0.00            
ATOM    567  CA  SER    86      48.780  74.220  78.060  1.00  0.00            
ATOM    568  HA  SER    86      49.230  74.360  79.030  1.00  0.00            
ATOM    569  CB  SER    86      47.260  74.080  78.260  1.00  0.00            
ATOM    570  HB1 SER    86      46.780  74.960  78.730  1.00  0.00            
ATOM    571  HB2 SER    86      46.910  73.260  78.930  1.00  0.00            
ATOM    572  OG  SER    86      46.570  73.950  77.020  1.00  0.00            
ATOM    573  HG1 SER    86      46.810  74.720  76.500  1.00  0.00            
ATOM    574  C   SER    86      49.350  73.000  77.420  1.00  0.00            
ATOM    575  O   SER    86      49.870  73.090  76.310  1.00  0.00            
ATOM    576  N   ASP    87      49.360  71.840  78.090  1.00  0.00            
ATOM    577  HN  ASP    87      48.950  71.820  79.000  1.00  0.00            
ATOM    578  CA  ASP    87      50.000  70.740  77.430  1.00  0.00            
ATOM    579  HA  ASP    87      50.950  71.080  77.060  1.00  0.00            
ATOM    580  CB  ASP    87      50.180  69.510  78.340  1.00  0.00            
ATOM    581  HB1 ASP    87      50.660  68.660  77.810  1.00  0.00            
ATOM    582  HB2 ASP    87      49.150  69.370  78.740  1.00  0.00            
ATOM    583  CG  ASP    87      51.180  69.920  79.420  1.00  0.00            
ATOM    584  OD1 ASP    87      52.020  70.850  79.330  1.00  0.00            
ATOM    585  OD2 ASP    87      51.180  69.040  80.330  1.00  0.00            
ATOM    586  C   ASP    87      49.170  70.370  76.250  1.00  0.00            
ATOM    587  O   ASP    87      49.750  70.080  75.210  1.00  0.00            
ATOM    588  N   ALA    88      47.830  70.410  76.350  1.00  0.00            
ATOM    589  HN  ALA    88      47.450  70.510  77.270  1.00  0.00            
ATOM    590  CA  ALA    88      46.970  70.350  75.210  1.00  0.00            
ATOM    591  HA  ALA    88      46.950  69.350  74.820  1.00  0.00            
ATOM    592  CB  ALA    88      45.550  70.670  75.720  1.00  0.00            
ATOM    593  HB1 ALA    88      44.790  70.540  74.920  1.00  0.00            
ATOM    594  HB2 ALA    88      45.470  71.740  76.010  1.00  0.00            
ATOM    595  HB3 ALA    88      45.310  70.070  76.630  1.00  0.00            
ATOM    596  C   ALA    88      47.250  71.210  74.030  1.00  0.00            
ATOM    597  O   ALA    88      47.180  70.830  72.860  1.00  0.00            
ATOM    598  N   GLY    89      47.600  72.460  74.380  1.00  0.00            
ATOM    599  HN  GLY    89      47.430  72.740  75.320  1.00  0.00            
ATOM    600  CA  GLY    89      48.070  73.460  73.460  1.00  0.00            
ATOM    601  HA1 GLY    89      48.380  74.330  74.020  1.00  0.00            
ATOM    602  HA2 GLY    89      47.250  73.600  72.770  1.00  0.00            
ATOM    603  C   GLY    89      49.210  73.030  72.600  1.00  0.00            
ATOM    604  O   GLY    89      49.190  73.000  71.370  1.00  0.00            
ATOM    605  N   ARG    90      50.340  72.650  73.240  1.00  0.00            
ATOM    606  HN  ARG    90      50.320  72.660  74.230  1.00  0.00            
ATOM    607  CA  ARG    90      51.540  72.230  72.580  1.00  0.00            
ATOM    608  HA  ARG    90      51.670  72.990  71.830  1.00  0.00            
ATOM    609  CB  ARG    90      52.750  72.180  73.520  1.00  0.00            
ATOM    610  HB1 ARG    90      53.040  73.220  73.790  1.00  0.00            
ATOM    611  HB2 ARG    90      53.580  71.740  72.930  1.00  0.00            
ATOM    612  CG  ARG    90      52.460  71.460  74.840  1.00  0.00            
ATOM    613  HG1 ARG    90      52.120  70.440  74.530  1.00  0.00            
ATOM    614  HG2 ARG    90      51.710  72.010  75.450  1.00  0.00            
ATOM    615  CD  ARG    90      53.650  71.200  75.760  1.00  0.00            
ATOM    616  HD1 ARG    90      53.360  70.720  76.720  1.00  0.00            
ATOM    617  HD2 ARG    90      54.190  72.160  75.880  1.00  0.00            
ATOM    618  NE  ARG    90      54.490  70.180  75.060  1.00  0.00            
ATOM    619  HE  ARG    90      54.050  69.390  74.630  1.00  0.00            
ATOM    620  CZ  ARG    90      55.680  69.830  75.630  1.00  0.00            
ATOM    621  NH1 ARG    90      56.200  70.480  76.710  1.00  0.00            
ATOM    622 HH11 ARG    90      55.680  71.170  77.220  1.00  0.00            
ATOM    623 HH12 ARG    90      57.090  70.150  77.020  1.00  0.00            
ATOM    624  NH2 ARG    90      56.470  68.790  75.240  1.00  0.00            
ATOM    625 HH21 ARG    90      56.170  68.190  74.490  1.00  0.00            
ATOM    626 HH22 ARG    90      57.170  68.340  75.800  1.00  0.00            
ATOM    627  C   ARG    90      51.400  70.960  71.820  1.00  0.00            
ATOM    628  O   ARG    90      51.920  70.880  70.710  1.00  0.00            
ATOM    629  N   SER    91      50.670  69.950  72.330  1.00  0.00            
ATOM    630  HN  SER    91      50.330  70.110  73.250  1.00  0.00            
ATOM    631  CA  SER    91      50.280  68.800  71.570  1.00  0.00            
ATOM    632  HA  SER    91      51.160  68.210  71.360  1.00  0.00            
ATOM    633  CB  SER    91      49.490  67.780  72.420  1.00  0.00            
ATOM    634  HB1 SER    91      49.250  66.870  71.830  1.00  0.00            
ATOM    635  HB2 SER    91      48.600  68.270  72.860  1.00  0.00            
ATOM    636  OG  SER    91      50.260  67.280  73.510  1.00  0.00            
ATOM    637  HG1 SER    91      49.810  66.720  74.130  1.00  0.00            
ATOM    638  C   SER    91      49.530  69.140  70.330  1.00  0.00            
ATOM    639  O   SER    91      49.590  68.640  69.210  1.00  0.00            
ATOM    640  N   TRP    92      48.700  70.190  70.440  1.00  0.00            
ATOM    641  HN  TRP    92      48.650  70.600  71.350  1.00  0.00            
ATOM    642  CA  TRP    92      47.960  70.780  69.370  1.00  0.00            
ATOM    643  HA  TRP    92      47.560  69.950  68.790  1.00  0.00            
ATOM    644  CB  TRP    92      46.710  71.550  69.840  1.00  0.00            
ATOM    645  HB1 TRP    92      47.040  72.250  70.630  1.00  0.00            
ATOM    646  HB2 TRP    92      45.930  70.870  70.270  1.00  0.00            
ATOM    647  CG  TRP    92      46.070  72.360  68.770  1.00  0.00            
ATOM    648  CD1 TRP    92      46.110  73.730  68.770  1.00  0.00            
ATOM    649  HD1 TRP    92      46.600  74.330  69.520  1.00  0.00            
ATOM    650  NE1 TRP    92      45.430  74.130  67.650  1.00  0.00            
ATOM    651  HE1 TRP    92      45.210  75.050  67.430  1.00  0.00            
ATOM    652  CE2 TRP    92      44.920  73.080  66.930  1.00  0.00            
ATOM    653  CD2 TRP    92      45.400  71.950  67.580  1.00  0.00            
ATOM    654  CE3 TRP    92      44.930  70.750  67.150  1.00  0.00            
ATOM    655  HE3 TRP    92      45.170  69.800  67.600  1.00  0.00            
ATOM    656  CZ3 TRP    92      44.050  70.690  66.100  1.00  0.00            
ATOM    657  HZ3 TRP    92      43.780  69.760  65.630  1.00  0.00            
ATOM    658  CZ2 TRP    92      44.170  73.030  65.800  1.00  0.00            
ATOM    659  HZ2 TRP    92      43.830  73.920  65.290  1.00  0.00            
ATOM    660  CH2 TRP    92      43.720  71.810  65.360  1.00  0.00            
ATOM    661  HH2 TRP    92      43.190  71.790  64.420  1.00  0.00            
ATOM    662  C   TRP    92      48.790  71.460  68.340  1.00  0.00            
ATOM    663  O   TRP    92      48.410  71.390  67.170  1.00  0.00            
ATOM    664  N   VAL    93      49.920  72.060  68.760  1.00  0.00            
ATOM    665  HN  VAL    93      50.150  71.960  69.720  1.00  0.00            
ATOM    666  CA  VAL    93      50.810  72.720  67.850  1.00  0.00            
ATOM    667  HA  VAL    93      50.280  73.490  67.310  1.00  0.00            
ATOM    668  CB  VAL    93      51.900  73.440  68.570  1.00  0.00            
ATOM    669  HB  VAL    93      52.300  72.780  69.360  1.00  0.00            
ATOM    670  CG1 VAL    93      52.980  74.060  67.660  1.00  0.00            
ATOM    671 HG11 VAL    93      53.820  74.490  68.250  1.00  0.00            
ATOM    672 HG12 VAL    93      52.530  74.880  67.050  1.00  0.00            
ATOM    673 HG13 VAL    93      53.400  73.340  66.930  1.00  0.00            
ATOM    674  CG2 VAL    93      51.350  74.680  69.290  1.00  0.00            
ATOM    675 HG21 VAL    93      52.130  75.270  69.810  1.00  0.00            
ATOM    676 HG22 VAL    93      50.540  74.430  70.020  1.00  0.00            
ATOM    677 HG23 VAL    93      50.970  75.320  68.460  1.00  0.00            
ATOM    678  C   VAL    93      51.360  71.720  66.890  1.00  0.00            
ATOM    679  O   VAL    93      51.440  71.980  65.690  1.00  0.00            
ATOM    680  N   ILE    94      51.820  70.590  67.440  1.00  0.00            
ATOM    681  HN  ILE    94      51.950  70.500  68.420  1.00  0.00            
ATOM    682  CA  ILE    94      52.500  69.530  66.760  1.00  0.00            
ATOM    683  HA  ILE    94      53.300  69.880  66.120  1.00  0.00            
ATOM    684  CB  ILE    94      53.050  68.600  67.800  1.00  0.00            
ATOM    685  HB  ILE    94      52.330  68.170  68.530  1.00  0.00            
ATOM    686  CG2 ILE    94      53.670  67.400  67.060  1.00  0.00            
ATOM    687 HG21 ILE    94      54.120  66.730  67.820  1.00  0.00            
ATOM    688 HG22 ILE    94      54.470  67.760  66.370  1.00  0.00            
ATOM    689 HG23 ILE    94      52.860  66.840  66.560  1.00  0.00            
ATOM    690  CG1 ILE    94      54.180  69.280  68.580  1.00  0.00            
ATOM    691 HG11 ILE    94      54.590  68.650  69.400  1.00  0.00            
ATOM    692 HG12 ILE    94      53.780  70.100  69.210  1.00  0.00            
ATOM    693  CD  ILE    94      55.280  69.990  67.780  1.00  0.00            
ATOM    694  HD1 ILE    94      55.040  70.940  67.240  1.00  0.00            
ATOM    695  HD2 ILE    94      55.920  69.400  67.090  1.00  0.00            
ATOM    696  HD3 ILE    94      56.030  70.220  68.560  1.00  0.00            
ATOM    697  C   ILE    94      51.560  68.830  65.830  1.00  0.00            
ATOM    698  O   ILE    94      51.840  68.520  64.670  1.00  0.00            
ATOM    699  N   THR    95      50.310  68.680  66.310  1.00  0.00            
ATOM    700  HN  THR    95      50.170  69.020  67.230  1.00  0.00            
ATOM    701  CA  THR    95      49.220  67.990  65.700  1.00  0.00            
ATOM    702  HA  THR    95      49.380  66.950  65.490  1.00  0.00            
ATOM    703  CB  THR    95      47.970  68.030  66.540  1.00  0.00            
ATOM    704  HB  THR    95      47.720  69.060  66.880  1.00  0.00            
ATOM    705  OG1 THR    95      48.120  67.130  67.620  1.00  0.00            
ATOM    706  HG1 THR    95      48.980  67.300  68.030  1.00  0.00            
ATOM    707  CG2 THR    95      46.670  67.620  65.820  1.00  0.00            
ATOM    708 HG21 THR    95      46.640  66.520  65.710  1.00  0.00            
ATOM    709 HG22 THR    95      46.550  68.160  64.850  1.00  0.00            
ATOM    710 HG23 THR    95      45.750  67.810  66.410  1.00  0.00            
ATOM    711  C   THR    95      48.840  68.680  64.430  1.00  0.00            
ATOM    712  O   THR    95      48.670  68.000  63.420  1.00  0.00            
ATOM    713  N   ALA    96      48.750  70.020  64.460  1.00  0.00            
ATOM    714  HN  ALA    96      48.930  70.440  65.340  1.00  0.00            
ATOM    715  CA  ALA    96      48.220  70.740  63.350  1.00  0.00            
ATOM    716  HA  ALA    96      47.280  70.280  63.080  1.00  0.00            
ATOM    717  CB  ALA    96      47.700  72.140  63.710  1.00  0.00            
ATOM    718  HB1 ALA    96      48.480  72.750  64.200  1.00  0.00            
ATOM    719  HB2 ALA    96      46.920  72.000  64.490  1.00  0.00            
ATOM    720  HB3 ALA    96      47.270  72.760  62.890  1.00  0.00            
ATOM    721  C   ALA    96      49.170  70.710  62.200  1.00  0.00            
ATOM    722  O   ALA    96      48.700  70.780  61.060  1.00  0.00            
ATOM    723  N   TYR    97      50.490  70.530  62.400  1.00  0.00            
ATOM    724  HN  TYR    97      50.860  70.550  63.330  1.00  0.00            
ATOM    725  CA  TYR    97      51.340  70.330  61.270  1.00  0.00            
ATOM    726  HA  TYR    97      51.280  71.160  60.580  1.00  0.00            
ATOM    727  CB  TYR    97      52.810  70.260  61.730  1.00  0.00            
ATOM    728  HB1 TYR    97      52.970  69.280  62.220  1.00  0.00            
ATOM    729  HB2 TYR    97      53.010  71.050  62.480  1.00  0.00            
ATOM    730  CG  TYR    97      53.780  70.320  60.600  1.00  0.00            
ATOM    731  CD1 TYR    97      54.230  71.560  60.200  1.00  0.00            
ATOM    732  HD1 TYR    97      53.840  72.490  60.580  1.00  0.00            
ATOM    733  CE1 TYR    97      55.360  71.660  59.420  1.00  0.00            
ATOM    734  HE1 TYR    97      55.770  72.630  59.170  1.00  0.00            
ATOM    735  CZ  TYR    97      56.060  70.550  59.020  1.00  0.00            
ATOM    736  OH  TYR    97      57.300  70.770  58.380  1.00  0.00            
ATOM    737  HH  TYR    97      57.720  71.460  58.890  1.00  0.00            
ATOM    738  CD2 TYR    97      54.510  69.230  60.190  1.00  0.00            
ATOM    739  HD2 TYR    97      54.170  68.240  60.480  1.00  0.00            
ATOM    740  CE2 TYR    97      55.670  69.300  59.470  1.00  0.00            
ATOM    741  HE2 TYR    97      56.360  68.480  59.340  1.00  0.00            
ATOM    742  C   TYR    97      51.050  69.100  60.480  1.00  0.00            
ATOM    743  O   TYR    97      51.020  69.180  59.260  1.00  0.00            
ATOM    744  N   VAL    98      50.920  67.940  61.150  1.00  0.00            
ATOM    745  HN  VAL    98      50.820  68.040  62.130  1.00  0.00            
ATOM    746  CA  VAL    98      50.700  66.700  60.470  1.00  0.00            
ATOM    747  HA  VAL    98      51.290  66.560  59.580  1.00  0.00            
ATOM    748  CB  VAL    98      51.010  65.500  61.310  1.00  0.00            
ATOM    749  HB  VAL    98      50.680  64.540  60.840  1.00  0.00            
ATOM    750  CG1 VAL    98      52.530  65.350  61.500  1.00  0.00            
ATOM    751 HG11 VAL    98      52.530  64.430  62.130  1.00  0.00            
ATOM    752 HG12 VAL    98      52.930  66.200  62.090  1.00  0.00            
ATOM    753 HG13 VAL    98      53.120  65.200  60.570  1.00  0.00            
ATOM    754  CG2 VAL    98      50.300  65.490  62.670  1.00  0.00            
ATOM    755 HG21 VAL    98      50.610  66.300  63.350  1.00  0.00            
ATOM    756 HG22 VAL    98      50.660  64.610  63.230  1.00  0.00            
ATOM    757 HG23 VAL    98      49.190  65.480  62.520  1.00  0.00            
ATOM    758  C   VAL    98      49.270  66.540  60.060  1.00  0.00            
ATOM    759  O   VAL    98      49.020  65.710  59.190  1.00  0.00            
ATOM    760  N   LEU    99      48.310  67.320  60.570  1.00  0.00            
ATOM    761  HN  LEU    99      48.650  67.890  61.320  1.00  0.00            
ATOM    762  CA  LEU    99      46.920  67.270  60.220  1.00  0.00            
ATOM    763  HA  LEU    99      46.480  66.310  60.420  1.00  0.00            
ATOM    764  CB  LEU    99      46.240  68.350  61.060  1.00  0.00            
ATOM    765  HB1 LEU    99      46.630  69.380  60.900  1.00  0.00            
ATOM    766  HB2 LEU    99      46.430  68.160  62.140  1.00  0.00            
ATOM    767  CG  LEU    99      44.700  68.350  61.110  1.00  0.00            
ATOM    768  HG  LEU    99      44.360  68.680  60.100  1.00  0.00            
ATOM    769  CD1 LEU    99      44.110  66.990  61.530  1.00  0.00            
ATOM    770 HD11 LEU    99      43.000  66.920  61.460  1.00  0.00            
ATOM    771 HD12 LEU    99      44.510  66.660  62.510  1.00  0.00            
ATOM    772 HD13 LEU    99      44.460  66.150  60.910  1.00  0.00            
ATOM    773  CD2 LEU    99      44.220  69.520  61.980  1.00  0.00            
ATOM    774 HD21 LEU    99      44.420  69.300  63.050  1.00  0.00            
ATOM    775 HD22 LEU    99      43.120  69.640  61.920  1.00  0.00            
ATOM    776 HD23 LEU    99      44.630  70.530  61.730  1.00  0.00            
ATOM    777  C   LEU    99      46.670  67.570  58.780  1.00  0.00            
ATOM    778  O   LEU    99      45.990  66.780  58.120  1.00  0.00            
ATOM    779  N   THR   100      47.290  68.650  58.280  1.00  0.00            
ATOM    780  HN  THR   100      47.760  69.260  58.910  1.00  0.00            
ATOM    781  CA  THR   100      47.250  69.100  56.920  1.00  0.00            
ATOM    782  HA  THR   100      46.400  68.690  56.390  1.00  0.00            
ATOM    783  CB  THR   100      47.320  70.600  56.830  1.00  0.00            
ATOM    784  HB  THR   100      47.560  71.030  55.840  1.00  0.00            
ATOM    785  OG1 THR   100      48.110  71.130  57.900  1.00  0.00            
ATOM    786  HG1 THR   100      48.290  72.060  57.810  1.00  0.00            
ATOM    787  CG2 THR   100      45.880  71.060  57.120  1.00  0.00            
ATOM    788 HG21 THR   100      45.670  70.750  58.170  1.00  0.00            
ATOM    789 HG22 THR   100      45.230  70.620  56.340  1.00  0.00            
ATOM    790 HG23 THR   100      45.930  72.150  56.930  1.00  0.00            
ATOM    791  C   THR   100      48.320  68.610  56.020  1.00  0.00            
ATOM    792  O   THR   100      48.190  68.570  54.800  1.00  0.00            
ATOM    793  N   PHE   101      49.380  67.940  56.520  1.00  0.00            
ATOM    794  HN  PHE   101      49.470  68.000  57.510  1.00  0.00            
ATOM    795  CA  PHE   101      50.400  67.260  55.780  1.00  0.00            
ATOM    796  HA  PHE   101      50.600  67.800  54.870  1.00  0.00            
ATOM    797  CB  PHE   101      51.680  67.290  56.630  1.00  0.00            
ATOM    798  HB1 PHE   101      51.440  67.070  57.690  1.00  0.00            
ATOM    799  HB2 PHE   101      52.000  68.340  56.760  1.00  0.00            
ATOM    800  CG  PHE   101      52.810  66.420  56.160  1.00  0.00            
ATOM    801  CD1 PHE   101      53.580  65.650  57.000  1.00  0.00            
ATOM    802  HD1 PHE   101      53.420  65.850  58.050  1.00  0.00            
ATOM    803  CE1 PHE   101      54.530  64.830  56.430  1.00  0.00            
ATOM    804  HE1 PHE   101      55.080  64.230  57.130  1.00  0.00            
ATOM    805  CZ  PHE   101      54.740  64.790  55.070  1.00  0.00            
ATOM    806  HZ  PHE   101      55.550  64.240  54.610  1.00  0.00            
ATOM    807  CD2 PHE   101      52.940  66.310  54.800  1.00  0.00            
ATOM    808  HD2 PHE   101      52.440  66.980  54.120  1.00  0.00            
ATOM    809  CE2 PHE   101      53.970  65.580  54.250  1.00  0.00            
ATOM    810  HE2 PHE   101      54.170  65.610  53.190  1.00  0.00            
ATOM    811  C   PHE   101      49.940  65.940  55.260  1.00  0.00            
ATOM    812  O   PHE   101      50.170  65.500  54.140  1.00  0.00            
ATOM    813  N   GLY   102      49.230  65.180  56.120  1.00  0.00            
ATOM    814  HN  GLY   102      49.070  65.530  57.040  1.00  0.00            
ATOM    815  CA  GLY   102      48.780  63.850  55.830  1.00  0.00            
ATOM    816  HA1 GLY   102      48.720  63.170  56.660  1.00  0.00            
ATOM    817  HA2 GLY   102      49.300  63.390  55.010  1.00  0.00            
ATOM    818  C   GLY   102      47.410  63.920  55.250  1.00  0.00            
ATOM    819  O   GLY   102      47.180  63.210  54.280  1.00  0.00            
ATOM    820  N   GLY   103      46.580  64.890  55.680  1.00  0.00            
ATOM    821  HN  GLY   103      46.860  65.360  56.510  1.00  0.00            
ATOM    822  CA  GLY   103      45.330  65.250  55.070  1.00  0.00            
ATOM    823  HA1 GLY   103      45.020  66.220  55.430  1.00  0.00            
ATOM    824  HA2 GLY   103      44.620  64.510  55.410  1.00  0.00            
ATOM    825  C   GLY   103      45.300  65.370  53.590  1.00  0.00            
ATOM    826  O   GLY   103      44.550  64.690  52.890  1.00  0.00            
ATOM    827  N   LEU   104      46.250  66.180  53.080  1.00  0.00            
ATOM    828  HN  LEU   104      46.900  66.560  53.730  1.00  0.00            
ATOM    829  CA  LEU   104      46.350  66.430  51.670  1.00  0.00            
ATOM    830  HA  LEU   104      45.430  66.140  51.190  1.00  0.00            
ATOM    831  CB  LEU   104      46.510  67.930  51.410  1.00  0.00            
ATOM    832  HB1 LEU   104      46.830  68.040  50.350  1.00  0.00            
ATOM    833  HB2 LEU   104      47.170  68.410  52.170  1.00  0.00            
ATOM    834  CG  LEU   104      45.260  68.800  51.630  1.00  0.00            
ATOM    835  HG  LEU   104      44.820  68.610  52.630  1.00  0.00            
ATOM    836  CD1 LEU   104      45.710  70.270  51.500  1.00  0.00            
ATOM    837 HD11 LEU   104      44.780  70.860  51.340  1.00  0.00            
ATOM    838 HD12 LEU   104      46.350  70.460  50.610  1.00  0.00            
ATOM    839 HD13 LEU   104      46.220  70.560  52.440  1.00  0.00            
ATOM    840  CD2 LEU   104      44.150  68.530  50.610  1.00  0.00            
ATOM    841 HD21 LEU   104      44.480  68.770  49.580  1.00  0.00            
ATOM    842 HD22 LEU   104      43.300  69.190  50.910  1.00  0.00            
ATOM    843 HD23 LEU   104      43.830  67.470  50.520  1.00  0.00            
ATOM    844  C   LEU   104      47.330  65.590  50.920  1.00  0.00            
ATOM    845  O   LEU   104      47.510  65.790  49.720  1.00  0.00            
ATOM    846  N   MET   105      48.020  64.680  51.630  1.00  0.00            
ATOM    847  HN  MET   105      47.940  64.430  52.590  1.00  0.00            
ATOM    848  CA  MET   105      49.030  63.920  50.950  1.00  0.00            
ATOM    849  HA  MET   105      49.800  64.540  50.510  1.00  0.00            
ATOM    850  CB  MET   105      49.730  63.000  51.960  1.00  0.00            
ATOM    851  HB1 MET   105      48.990  62.500  52.630  1.00  0.00            
ATOM    852  HB2 MET   105      50.300  63.690  52.630  1.00  0.00            
ATOM    853  CG  MET   105      50.790  62.140  51.280  1.00  0.00            
ATOM    854  HG1 MET   105      51.480  62.800  50.720  1.00  0.00            
ATOM    855  HG2 MET   105      50.430  61.420  50.520  1.00  0.00            
ATOM    856  SD  MET   105      51.790  61.210  52.490  1.00  0.00            
ATOM    857  CE  MET   105      53.130  62.370  52.880  1.00  0.00            
ATOM    858  HE1 MET   105      52.760  63.230  53.480  1.00  0.00            
ATOM    859  HE2 MET   105      53.630  62.670  51.930  1.00  0.00            
ATOM    860  HE3 MET   105      53.860  61.810  53.490  1.00  0.00            
ATOM    861  C   MET   105      48.560  63.130  49.780  1.00  0.00            
ATOM    862  O   MET   105      49.230  63.160  48.750  1.00  0.00            
ATOM    863  N   LEU   106      47.400  62.470  49.930  1.00  0.00            
ATOM    864  HN  LEU   106      46.790  62.460  50.710  1.00  0.00            
ATOM    865  CA  LEU   106      46.820  61.620  48.930  1.00  0.00            
ATOM    866  HA  LEU   106      47.590  61.000  48.510  1.00  0.00            
ATOM    867  CB  LEU   106      45.780  60.730  49.630  1.00  0.00            
ATOM    868  HB1 LEU   106      44.960  61.290  50.130  1.00  0.00            
ATOM    869  HB2 LEU   106      46.390  60.270  50.430  1.00  0.00            
ATOM    870  CG  LEU   106      45.280  59.490  48.850  1.00  0.00            
ATOM    871  HG  LEU   106      44.510  59.830  48.130  1.00  0.00            
ATOM    872  CD1 LEU   106      46.340  58.620  48.160  1.00  0.00            
ATOM    873 HD11 LEU   106      47.140  58.390  48.890  1.00  0.00            
ATOM    874 HD12 LEU   106      46.830  59.140  47.310  1.00  0.00            
ATOM    875 HD13 LEU   106      45.910  57.680  47.750  1.00  0.00            
ATOM    876  CD2 LEU   106      44.500  58.570  49.810  1.00  0.00            
ATOM    877 HD21 LEU   106      43.660  59.120  50.300  1.00  0.00            
ATOM    878 HD22 LEU   106      45.180  58.110  50.560  1.00  0.00            
ATOM    879 HD23 LEU   106      44.110  57.640  49.340  1.00  0.00            
ATOM    880  C   LEU   106      46.280  62.330  47.740  1.00  0.00            
ATOM    881  O   LEU   106      46.420  61.890  46.600  1.00  0.00            
ATOM    882  N   LEU   107      45.750  63.550  47.910  1.00  0.00            
ATOM    883  HN  LEU   107      45.470  63.780  48.840  1.00  0.00            
ATOM    884  CA  LEU   107      45.360  64.430  46.850  1.00  0.00            
ATOM    885  HA  LEU   107      44.680  63.870  46.220  1.00  0.00            
ATOM    886  CB  LEU   107      44.580  65.590  47.500  1.00  0.00            
ATOM    887  HB1 LEU   107      45.160  65.940  48.380  1.00  0.00            
ATOM    888  HB2 LEU   107      43.650  65.150  47.910  1.00  0.00            
ATOM    889  CG  LEU   107      44.220  66.760  46.560  1.00  0.00            
ATOM    890  HG  LEU   107      43.960  66.410  45.540  1.00  0.00            
ATOM    891  CD1 LEU   107      42.930  67.440  47.050  1.00  0.00            
ATOM    892 HD11 LEU   107      43.160  67.770  48.090  1.00  0.00            
ATOM    893 HD12 LEU   107      42.050  66.800  47.250  1.00  0.00            
ATOM    894 HD13 LEU   107      42.580  68.350  46.520  1.00  0.00            
ATOM    895  CD2 LEU   107      45.320  67.830  46.600  1.00  0.00            
ATOM    896 HD21 LEU   107      46.120  67.530  45.890  1.00  0.00            
ATOM    897 HD22 LEU   107      45.630  67.820  47.670  1.00  0.00            
ATOM    898 HD23 LEU   107      45.100  68.920  46.560  1.00  0.00            
ATOM    899  C   LEU   107      46.480  64.870  45.980  1.00  0.00            
ATOM    900  O   LEU   107      46.350  64.860  44.750  1.00  0.00            
ATOM    901  N   GLY   108      47.620  65.170  46.620  1.00  0.00            
ATOM    902  HN  GLY   108      47.660  65.160  47.620  1.00  0.00            
ATOM    903  CA  GLY   108      48.810  65.640  45.960  1.00  0.00            
ATOM    904  HA1 GLY   108      49.490  65.640  46.800  1.00  0.00            
ATOM    905  HA2 GLY   108      48.580  66.520  45.370  1.00  0.00            
ATOM    906  C   GLY   108      49.490  64.650  45.090  1.00  0.00            
ATOM    907  O   GLY   108      50.540  64.890  44.500  1.00  0.00            
ATOM    908  N   GLY   109      48.930  63.450  44.850  1.00  0.00            
ATOM    909  HN  GLY   109      48.160  63.180  45.430  1.00  0.00            
ATOM    910  CA  GLY   109      49.380  62.440  43.950  1.00  0.00            
ATOM    911  HA1 GLY   109      48.840  61.560  44.250  1.00  0.00            
ATOM    912  HA2 GLY   109      50.450  62.370  44.070  1.00  0.00            
ATOM    913  C   GLY   109      49.010  62.590  42.510  1.00  0.00            
ATOM    914  O   GLY   109      49.790  62.920  41.620  1.00  0.00            
ATOM    915  N   ARG   110      47.700  62.540  42.200  1.00  0.00            
ATOM    916  HN  ARG   110      47.070  62.150  42.870  1.00  0.00            
ATOM    917  CA  ARG   110      47.120  62.780  40.920  1.00  0.00            
ATOM    918  HA  ARG   110      47.670  62.090  40.300  1.00  0.00            
ATOM    919  CB  ARG   110      45.620  62.420  40.980  1.00  0.00            
ATOM    920  HB1 ARG   110      45.100  62.940  41.810  1.00  0.00            
ATOM    921  HB2 ARG   110      45.560  61.340  41.230  1.00  0.00            
ATOM    922  CG  ARG   110      44.830  62.700  39.700  1.00  0.00            
ATOM    923  HG1 ARG   110      44.810  63.780  39.440  1.00  0.00            
ATOM    924  HG2 ARG   110      43.750  62.440  39.780  1.00  0.00            
ATOM    925  CD  ARG   110      45.360  62.000  38.440  1.00  0.00            
ATOM    926  HD1 ARG   110      46.380  62.330  38.170  1.00  0.00            
ATOM    927  HD2 ARG   110      44.750  62.270  37.550  1.00  0.00            
ATOM    928  NE  ARG   110      45.310  60.510  38.580  1.00  0.00            
ATOM    929  HE  ARG   110      44.540  60.180  39.140  1.00  0.00            
ATOM    930  CZ  ARG   110      46.060  59.520  38.040  1.00  0.00            
ATOM    931  NH1 ARG   110      47.250  59.690  37.390  1.00  0.00            
ATOM    932 HH11 ARG   110      47.700  60.580  37.370  1.00  0.00            
ATOM    933 HH12 ARG   110      47.680  58.910  36.930  1.00  0.00            
ATOM    934  NH2 ARG   110      45.440  58.300  38.050  1.00  0.00            
ATOM    935 HH21 ARG   110      44.770  58.320  38.790  1.00  0.00            
ATOM    936 HH22 ARG   110      45.970  57.450  37.980  1.00  0.00            
ATOM    937  C   ARG   110      47.290  64.210  40.530  1.00  0.00            
ATOM    938  O   ARG   110      47.460  64.520  39.360  1.00  0.00            
ATOM    939  N   LEU   111      47.330  65.150  41.500  1.00  0.00            
ATOM    940  HN  LEU   111      47.010  64.880  42.400  1.00  0.00            
ATOM    941  CA  LEU   111      47.530  66.550  41.340  1.00  0.00            
ATOM    942  HA  LEU   111      46.640  66.940  40.860  1.00  0.00            
ATOM    943  CB  LEU   111      47.700  67.320  42.660  1.00  0.00            
ATOM    944  HB1 LEU   111      48.600  66.950  43.200  1.00  0.00            
ATOM    945  HB2 LEU   111      46.850  67.080  43.340  1.00  0.00            
ATOM    946  CG  LEU   111      47.830  68.850  42.600  1.00  0.00            
ATOM    947  HG  LEU   111      48.650  69.140  41.910  1.00  0.00            
ATOM    948  CD1 LEU   111      46.550  69.540  42.100  1.00  0.00            
ATOM    949 HD11 LEU   111      46.520  70.650  42.130  1.00  0.00            
ATOM    950 HD12 LEU   111      45.700  69.120  42.680  1.00  0.00            
ATOM    951 HD13 LEU   111      46.330  69.260  41.050  1.00  0.00            
ATOM    952  CD2 LEU   111      48.200  69.360  44.000  1.00  0.00            
ATOM    953 HD21 LEU   111      48.240  70.470  43.960  1.00  0.00            
ATOM    954 HD22 LEU   111      49.120  68.850  44.360  1.00  0.00            
ATOM    955 HD23 LEU   111      47.360  69.040  44.650  1.00  0.00            
ATOM    956  C   LEU   111      48.580  66.980  40.370  1.00  0.00            
ATOM    957  O   LEU   111      48.410  67.940  39.620  1.00  0.00            
ATOM    958  N   GLY   112      49.720  66.270  40.310  1.00  0.00            
ATOM    959  HN  GLY   112      49.850  65.650  41.080  1.00  0.00            
ATOM    960  CA  GLY   112      50.800  66.480  39.400  1.00  0.00            
ATOM    961  HA1 GLY   112      51.570  65.810  39.760  1.00  0.00            
ATOM    962  HA2 GLY   112      51.110  67.520  39.430  1.00  0.00            
ATOM    963  C   GLY   112      50.550  66.190  37.960  1.00  0.00            
ATOM    964  O   GLY   112      51.220  66.710  37.060  1.00  0.00            
ATOM    965  N   ASP   113      49.590  65.310  37.660  1.00  0.00            
ATOM    966  HN  ASP   113      49.130  64.790  38.380  1.00  0.00            
ATOM    967  CA  ASP   113      49.160  65.030  36.320  1.00  0.00            
ATOM    968  HA  ASP   113      49.980  65.120  35.630  1.00  0.00            
ATOM    969  CB  ASP   113      48.420  63.690  36.200  1.00  0.00            
ATOM    970  HB1 ASP   113      48.150  63.490  35.130  1.00  0.00            
ATOM    971  HB2 ASP   113      47.550  63.700  36.890  1.00  0.00            
ATOM    972  CG  ASP   113      49.410  62.680  36.750  1.00  0.00            
ATOM    973  OD1 ASP   113      50.600  62.710  36.330  1.00  0.00            
ATOM    974  OD2 ASP   113      49.020  61.880  37.650  1.00  0.00            
ATOM    975  C   ASP   113      48.120  66.040  35.970  1.00  0.00            
ATOM    976  O   ASP   113      47.860  66.380  34.820  1.00  0.00            
ATOM    977  N   THR   114      47.490  66.660  36.990  1.00  0.00            
ATOM    978  HN  THR   114      47.760  66.410  37.920  1.00  0.00            
ATOM    979  CA  THR   114      46.520  67.660  36.720  1.00  0.00            
ATOM    980  HA  THR   114      45.930  67.330  35.870  1.00  0.00            
ATOM    981  CB  THR   114      45.580  67.900  37.860  1.00  0.00            
ATOM    982  HB  THR   114      46.090  68.290  38.770  1.00  0.00            
ATOM    983  OG1 THR   114      45.040  66.630  38.210  1.00  0.00            
ATOM    984  HG1 THR   114      44.570  66.260  37.470  1.00  0.00            
ATOM    985  CG2 THR   114      44.370  68.830  37.640  1.00  0.00            
ATOM    986 HG21 THR   114      44.700  69.800  37.200  1.00  0.00            
ATOM    987 HG22 THR   114      43.810  69.070  38.560  1.00  0.00            
ATOM    988 HG23 THR   114      43.550  68.410  37.020  1.00  0.00            
ATOM    989  C   THR   114      47.110  68.980  36.360  1.00  0.00            
ATOM    990  O   THR   114      46.690  69.550  35.360  1.00  0.00            
ATOM    991  N   ILE   115      48.050  69.490  37.180  1.00  0.00            
ATOM    992  HN  ILE   115      48.290  69.080  38.060  1.00  0.00            
ATOM    993  CA  ILE   115      48.550  70.810  36.950  1.00  0.00            
ATOM    994  HA  ILE   115      48.090  71.340  36.120  1.00  0.00            
ATOM    995  CB  ILE   115      48.280  71.810  38.040  1.00  0.00            
ATOM    996  HB  ILE   115      48.990  72.650  38.140  1.00  0.00            
ATOM    997  CG2 ILE   115      46.870  72.410  37.880  1.00  0.00            
ATOM    998 HG21 ILE   115      46.820  73.160  37.060  1.00  0.00            
ATOM    999 HG22 ILE   115      46.500  72.950  38.780  1.00  0.00            
ATOM   1000 HG23 ILE   115      46.180  71.580  37.620  1.00  0.00            
ATOM   1001  CG1 ILE   115      48.430  71.080  39.380  1.00  0.00            
ATOM   1002 HG11 ILE   115      49.340  70.450  39.350  1.00  0.00            
ATOM   1003 HG12 ILE   115      47.580  70.360  39.470  1.00  0.00            
ATOM   1004  CD  ILE   115      48.580  72.060  40.540  1.00  0.00            
ATOM   1005  HD1 ILE   115      48.850  71.510  41.470  1.00  0.00            
ATOM   1006  HD2 ILE   115      47.660  72.640  40.750  1.00  0.00            
ATOM   1007  HD3 ILE   115      49.420  72.760  40.360  1.00  0.00            
ATOM   1008  C   ILE   115      49.990  70.880  36.570  1.00  0.00            
ATOM   1009  O   ILE   115      50.340  71.970  36.130  1.00  0.00            
ATOM   1010  N   GLY   116      50.780  69.810  36.730  1.00  0.00            
ATOM   1011  HN  GLY   116      50.320  68.960  37.000  1.00  0.00            
ATOM   1012  CA  GLY   116      52.160  69.810  36.340  1.00  0.00            
ATOM   1013  HA1 GLY   116      52.430  70.730  35.840  1.00  0.00            
ATOM   1014  HA2 GLY   116      52.360  68.900  35.780  1.00  0.00            
ATOM   1015  C   GLY   116      53.060  69.760  37.520  1.00  0.00            
ATOM   1016  O   GLY   116      52.940  70.570  38.440  1.00  0.00            
ATOM   1017  N   ARG   117      53.990  68.790  37.480  1.00  0.00            
ATOM   1018  HN  ARG   117      54.040  68.050  36.820  1.00  0.00            
ATOM   1019  CA  ARG   117      54.900  68.570  38.560  1.00  0.00            
ATOM   1020  HA  ARG   117      54.300  68.630  39.460  1.00  0.00            
ATOM   1021  CB  ARG   117      55.470  67.140  38.490  1.00  0.00            
ATOM   1022  HB1 ARG   117      56.240  67.050  39.290  1.00  0.00            
ATOM   1023  HB2 ARG   117      55.950  67.030  37.500  1.00  0.00            
ATOM   1024  CG  ARG   117      54.420  66.070  38.770  1.00  0.00            
ATOM   1025  HG1 ARG   117      53.890  66.030  37.790  1.00  0.00            
ATOM   1026  HG2 ARG   117      53.700  66.520  39.490  1.00  0.00            
ATOM   1027  CD  ARG   117      54.790  64.680  39.260  1.00  0.00            
ATOM   1028  HD1 ARG   117      55.370  64.840  40.190  1.00  0.00            
ATOM   1029  HD2 ARG   117      55.440  63.910  38.770  1.00  0.00            
ATOM   1030  NE  ARG   117      53.530  64.010  39.700  1.00  0.00            
ATOM   1031  HE  ARG   117      53.250  64.120  40.650  1.00  0.00            
ATOM   1032  CZ  ARG   117      52.730  63.380  38.790  1.00  0.00            
ATOM   1033  NH1 ARG   117      53.000  63.230  37.460  1.00  0.00            
ATOM   1034 HH11 ARG   117      53.780  63.610  36.960  1.00  0.00            
ATOM   1035 HH12 ARG   117      52.180  63.120  36.910  1.00  0.00            
ATOM   1036  NH2 ARG   117      51.520  62.930  39.230  1.00  0.00            
ATOM   1037 HH21 ARG   117      51.180  63.230  40.120  1.00  0.00            
ATOM   1038 HH22 ARG   117      50.870  62.590  38.560  1.00  0.00            
ATOM   1039  C   ARG   117      55.940  69.590  38.890  1.00  0.00            
ATOM   1040  O   ARG   117      56.290  69.750  40.060  1.00  0.00            
ATOM   1041  N   LYS   118      56.510  70.300  37.900  1.00  0.00            
ATOM   1042  HN  LYS   118      56.460  70.010  36.940  1.00  0.00            
ATOM   1043  CA  LYS   118      57.370  71.410  38.170  1.00  0.00            
ATOM   1044  HA  LYS   118      58.190  71.100  38.800  1.00  0.00            
ATOM   1045  CB  LYS   118      58.150  71.780  36.900  1.00  0.00            
ATOM   1046  HB1 LYS   118      57.380  71.680  36.110  1.00  0.00            
ATOM   1047  HB2 LYS   118      58.940  71.010  36.830  1.00  0.00            
ATOM   1048  CG  LYS   118      58.930  73.100  36.830  1.00  0.00            
ATOM   1049  HG1 LYS   118      59.550  73.150  37.750  1.00  0.00            
ATOM   1050  HG2 LYS   118      58.260  73.980  36.750  1.00  0.00            
ATOM   1051  CD  LYS   118      59.810  73.190  35.590  1.00  0.00            
ATOM   1052  HD1 LYS   118      59.090  73.340  34.760  1.00  0.00            
ATOM   1053  HD2 LYS   118      60.350  72.230  35.520  1.00  0.00            
ATOM   1054  CE  LYS   118      60.920  74.250  35.490  1.00  0.00            
ATOM   1055  HE1 LYS   118      61.730  74.070  36.220  1.00  0.00            
ATOM   1056  HE2 LYS   118      60.610  75.320  35.520  1.00  0.00            
ATOM   1057  NZ  LYS   118      61.590  74.100  34.180  1.00  0.00            
ATOM   1058  HZ1 LYS   118      62.420  74.720  34.060  1.00  0.00            
ATOM   1059  HZ2 LYS   118      60.940  74.310  33.400  1.00  0.00            
ATOM   1060  HZ3 LYS   118      61.860  73.100  34.100  1.00  0.00            
ATOM   1061  C   LYS   118      56.690  72.510  38.910  1.00  0.00            
ATOM   1062  O   LYS   118      57.300  72.980  39.870  1.00  0.00            
ATOM   1063  N   ARG   119      55.480  72.890  38.480  1.00  0.00            
ATOM   1064  HN  ARG   119      55.160  72.320  37.730  1.00  0.00            
ATOM   1065  CA  ARG   119      54.660  73.950  38.990  1.00  0.00            
ATOM   1066  HA  ARG   119      55.320  74.800  38.930  1.00  0.00            
ATOM   1067  CB  ARG   119      53.410  74.250  38.160  1.00  0.00            
ATOM   1068  HB1 ARG   119      52.920  73.260  38.130  1.00  0.00            
ATOM   1069  HB2 ARG   119      53.710  74.640  37.160  1.00  0.00            
ATOM   1070  CG  ARG   119      52.350  75.220  38.710  1.00  0.00            
ATOM   1071  HG1 ARG   119      52.960  75.990  39.220  1.00  0.00            
ATOM   1072  HG2 ARG   119      51.710  74.710  39.460  1.00  0.00            
ATOM   1073  CD  ARG   119      51.560  75.850  37.560  1.00  0.00            
ATOM   1074  HD1 ARG   119      52.160  76.340  36.760  1.00  0.00            
ATOM   1075  HD2 ARG   119      50.960  76.590  38.120  1.00  0.00            
ATOM   1076  NE  ARG   119      50.750  74.840  36.820  1.00  0.00            
ATOM   1077  HE  ARG   119      50.960  73.860  36.910  1.00  0.00            
ATOM   1078  CZ  ARG   119      49.960  75.180  35.770  1.00  0.00            
ATOM   1079  NH1 ARG   119      49.690  76.480  35.450  1.00  0.00            
ATOM   1080 HH11 ARG   119      49.830  77.220  36.110  1.00  0.00            
ATOM   1081 HH12 ARG   119      49.080  76.600  34.680  1.00  0.00            
ATOM   1082  NH2 ARG   119      49.440  74.230  34.940  1.00  0.00            
ATOM   1083 HH21 ARG   119      49.680  73.280  35.120  1.00  0.00            
ATOM   1084 HH22 ARG   119      48.550  74.450  34.550  1.00  0.00            
ATOM   1085  C   ARG   119      54.280  73.730  40.420  1.00  0.00            
ATOM   1086  O   ARG   119      54.590  74.470  41.360  1.00  0.00            
ATOM   1087  N   THR   120      53.670  72.560  40.650  1.00  0.00            
ATOM   1088  HN  THR   120      53.470  72.010  39.840  1.00  0.00            
ATOM   1089  CA  THR   120      53.210  72.010  41.880  1.00  0.00            
ATOM   1090  HA  THR   120      52.550  72.800  42.220  1.00  0.00            
ATOM   1091  CB  THR   120      52.640  70.630  41.710  1.00  0.00            
ATOM   1092  HB  THR   120      53.440  69.940  41.380  1.00  0.00            
ATOM   1093  OG1 THR   120      51.630  70.560  40.720  1.00  0.00            
ATOM   1094  HG1 THR   120      52.120  70.400  39.910  1.00  0.00            
ATOM   1095  CG2 THR   120      52.040  70.090  43.020  1.00  0.00            
ATOM   1096 HG21 THR   120      51.570  69.100  42.820  1.00  0.00            
ATOM   1097 HG22 THR   120      51.370  70.860  43.470  1.00  0.00            
ATOM   1098 HG23 THR   120      52.830  69.900  43.770  1.00  0.00            
ATOM   1099  C   THR   120      54.280  71.970  42.910  1.00  0.00            
ATOM   1100  O   THR   120      54.010  72.470  44.000  1.00  0.00            
ATOM   1101  N   PHE   121      55.470  71.420  42.590  1.00  0.00            
ATOM   1102  HN  PHE   121      55.720  71.080  41.690  1.00  0.00            
ATOM   1103  CA  PHE   121      56.530  71.470  43.550  1.00  0.00            
ATOM   1104  HA  PHE   121      56.170  70.910  44.390  1.00  0.00            
ATOM   1105  CB  PHE   121      57.680  70.680  42.900  1.00  0.00            
ATOM   1106  HB1 PHE   121      58.050  71.160  41.970  1.00  0.00            
ATOM   1107  HB2 PHE   121      57.280  69.690  42.620  1.00  0.00            
ATOM   1108  CG  PHE   121      58.790  70.320  43.830  1.00  0.00            
ATOM   1109  CD1 PHE   121      58.610  69.600  44.990  1.00  0.00            
ATOM   1110  HD1 PHE   121      57.640  69.310  45.370  1.00  0.00            
ATOM   1111  CE1 PHE   121      59.710  69.340  45.770  1.00  0.00            
ATOM   1112  HE1 PHE   121      59.520  68.910  46.740  1.00  0.00            
ATOM   1113  CZ  PHE   121      60.970  69.820  45.480  1.00  0.00            
ATOM   1114  HZ  PHE   121      61.780  69.730  46.180  1.00  0.00            
ATOM   1115  CD2 PHE   121      60.040  70.770  43.500  1.00  0.00            
ATOM   1116  HD2 PHE   121      60.180  71.470  42.700  1.00  0.00            
ATOM   1117  CE2 PHE   121      61.120  70.580  44.340  1.00  0.00            
ATOM   1118  HE2 PHE   121      62.090  70.960  44.070  1.00  0.00            
ATOM   1119  C   PHE   121      56.910  72.860  43.950  1.00  0.00            
ATOM   1120  O   PHE   121      56.960  73.190  45.130  1.00  0.00            
ATOM   1121  N   ILE   122      57.140  73.720  42.940  1.00  0.00            
ATOM   1122  HN  ILE   122      57.120  73.430  41.990  1.00  0.00            
ATOM   1123  CA  ILE   122      57.500  75.080  43.190  1.00  0.00            
ATOM   1124  HA  ILE   122      58.430  75.050  43.750  1.00  0.00            
ATOM   1125  CB  ILE   122      57.830  75.820  41.930  1.00  0.00            
ATOM   1126  HB  ILE   122      57.000  75.640  41.220  1.00  0.00            
ATOM   1127  CG2 ILE   122      57.860  77.340  42.150  1.00  0.00            
ATOM   1128 HG21 ILE   122      58.390  77.860  41.330  1.00  0.00            
ATOM   1129 HG22 ILE   122      58.360  77.600  43.110  1.00  0.00            
ATOM   1130 HG23 ILE   122      56.850  77.800  42.260  1.00  0.00            
ATOM   1131  CG1 ILE   122      59.110  75.160  41.380  1.00  0.00            
ATOM   1132 HG11 ILE   122      59.030  74.070  41.580  1.00  0.00            
ATOM   1133 HG12 ILE   122      60.010  75.620  41.840  1.00  0.00            
ATOM   1134  CD  ILE   122      59.250  75.380  39.870  1.00  0.00            
ATOM   1135  HD1 ILE   122      60.170  74.980  39.400  1.00  0.00            
ATOM   1136  HD2 ILE   122      59.480  76.460  39.740  1.00  0.00            
ATOM   1137  HD3 ILE   122      58.310  75.110  39.340  1.00  0.00            
ATOM   1138  C   ILE   122      56.600  75.850  44.100  1.00  0.00            
ATOM   1139  O   ILE   122      57.040  76.320  45.150  1.00  0.00            
ATOM   1140  N   VAL   123      55.300  75.730  43.810  1.00  0.00            
ATOM   1141  HN  VAL   123      55.070  75.240  42.970  1.00  0.00            
ATOM   1142  CA  VAL   123      54.150  76.100  44.570  1.00  0.00            
ATOM   1143  HA  VAL   123      54.170  77.180  44.550  1.00  0.00            
ATOM   1144  CB  VAL   123      52.890  75.850  43.810  1.00  0.00            
ATOM   1145  HB  VAL   123      53.020  74.820  43.410  1.00  0.00            
ATOM   1146  CG1 VAL   123      51.590  75.690  44.620  1.00  0.00            
ATOM   1147 HG11 VAL   123      51.600  75.030  45.510  1.00  0.00            
ATOM   1148 HG12 VAL   123      50.770  75.470  43.910  1.00  0.00            
ATOM   1149 HG13 VAL   123      51.310  76.700  44.990  1.00  0.00            
ATOM   1150  CG2 VAL   123      52.720  76.880  42.680  1.00  0.00            
ATOM   1151 HG21 VAL   123      53.600  76.790  42.000  1.00  0.00            
ATOM   1152 HG22 VAL   123      52.760  77.890  43.140  1.00  0.00            
ATOM   1153 HG23 VAL   123      51.800  76.650  42.100  1.00  0.00            
ATOM   1154  C   VAL   123      54.150  75.640  45.990  1.00  0.00            
ATOM   1155  O   VAL   123      54.130  76.390  46.960  1.00  0.00            
ATOM   1156  N   GLY   124      54.240  74.310  46.210  1.00  0.00            
ATOM   1157  HN  GLY   124      54.400  73.700  45.440  1.00  0.00            
ATOM   1158  CA  GLY   124      54.300  73.720  47.510  1.00  0.00            
ATOM   1159  HA1 GLY   124      54.340  72.640  47.480  1.00  0.00            
ATOM   1160  HA2 GLY   124      53.420  74.030  48.040  1.00  0.00            
ATOM   1161  C   GLY   124      55.440  74.210  48.340  1.00  0.00            
ATOM   1162  O   GLY   124      55.260  74.660  49.470  1.00  0.00            
ATOM   1163  N   VAL   125      56.660  74.170  47.770  1.00  0.00            
ATOM   1164  HN  VAL   125      56.800  73.840  46.840  1.00  0.00            
ATOM   1165  CA  VAL   125      57.820  74.660  48.440  1.00  0.00            
ATOM   1166  HA  VAL   125      57.910  74.150  49.390  1.00  0.00            
ATOM   1167  CB  VAL   125      59.090  74.300  47.720  1.00  0.00            
ATOM   1168  HB  VAL   125      58.840  74.530  46.660  1.00  0.00            
ATOM   1169  CG1 VAL   125      60.330  75.040  48.260  1.00  0.00            
ATOM   1170 HG11 VAL   125      60.400  75.030  49.370  1.00  0.00            
ATOM   1171 HG12 VAL   125      60.200  76.110  47.990  1.00  0.00            
ATOM   1172 HG13 VAL   125      61.310  74.680  47.880  1.00  0.00            
ATOM   1173  CG2 VAL   125      59.130  72.760  47.720  1.00  0.00            
ATOM   1174 HG21 VAL   125      58.280  72.290  47.180  1.00  0.00            
ATOM   1175 HG22 VAL   125      59.310  72.310  48.720  1.00  0.00            
ATOM   1176 HG23 VAL   125      60.010  72.370  47.160  1.00  0.00            
ATOM   1177  C   VAL   125      57.810  76.100  48.800  1.00  0.00            
ATOM   1178  O   VAL   125      58.110  76.480  49.930  1.00  0.00            
ATOM   1179  N   ALA   126      57.280  76.930  47.880  1.00  0.00            
ATOM   1180  HN  ALA   126      57.050  76.610  46.960  1.00  0.00            
ATOM   1181  CA  ALA   126      57.040  78.320  48.070  1.00  0.00            
ATOM   1182  HA  ALA   126      57.890  78.920  48.340  1.00  0.00            
ATOM   1183  CB  ALA   126      56.600  78.800  46.680  1.00  0.00            
ATOM   1184  HB1 ALA   126      56.590  79.910  46.550  1.00  0.00            
ATOM   1185  HB2 ALA   126      55.610  78.410  46.350  1.00  0.00            
ATOM   1186  HB3 ALA   126      57.430  78.570  45.990  1.00  0.00            
ATOM   1187  C   ALA   126      56.020  78.610  49.120  1.00  0.00            
ATOM   1188  O   ALA   126      56.120  79.450  50.020  1.00  0.00            
ATOM   1189  N   LEU   127      54.880  77.890  49.160  1.00  0.00            
ATOM   1190  HN  LEU   127      54.790  77.110  48.540  1.00  0.00            
ATOM   1191  CA  LEU   127      53.830  77.990  50.120  1.00  0.00            
ATOM   1192  HA  LEU   127      53.400  78.980  50.140  1.00  0.00            
ATOM   1193  CB  LEU   127      52.740  76.990  49.710  1.00  0.00            
ATOM   1194  HB1 LEU   127      53.170  75.960  49.700  1.00  0.00            
ATOM   1195  HB2 LEU   127      52.420  77.230  48.680  1.00  0.00            
ATOM   1196  CG  LEU   127      51.520  77.050  50.650  1.00  0.00            
ATOM   1197  HG  LEU   127      51.710  76.720  51.690  1.00  0.00            
ATOM   1198  CD1 LEU   127      50.740  78.370  50.600  1.00  0.00            
ATOM   1199 HD11 LEU   127      50.100  78.360  49.690  1.00  0.00            
ATOM   1200 HD12 LEU   127      51.350  79.290  50.680  1.00  0.00            
ATOM   1201 HD13 LEU   127      50.080  78.400  51.490  1.00  0.00            
ATOM   1202  CD2 LEU   127      50.400  76.110  50.160  1.00  0.00            
ATOM   1203 HD21 LEU   127      50.370  76.030  49.050  1.00  0.00            
ATOM   1204 HD22 LEU   127      49.420  76.460  50.540  1.00  0.00            
ATOM   1205 HD23 LEU   127      50.600  75.120  50.640  1.00  0.00            
ATOM   1206  C   LEU   127      54.330  77.710  51.490  1.00  0.00            
ATOM   1207  O   LEU   127      54.060  78.490  52.410  1.00  0.00            
ATOM   1208  N   PHE   128      55.110  76.630  51.680  1.00  0.00            
ATOM   1209  HN  PHE   128      55.170  76.030  50.880  1.00  0.00            
ATOM   1210  CA  PHE   128      55.890  76.340  52.840  1.00  0.00            
ATOM   1211  HA  PHE   128      55.280  76.290  53.730  1.00  0.00            
ATOM   1212  CB  PHE   128      56.410  74.920  52.580  1.00  0.00            
ATOM   1213  HB1 PHE   128      56.960  74.880  51.620  1.00  0.00            
ATOM   1214  HB2 PHE   128      55.570  74.200  52.450  1.00  0.00            
ATOM   1215  CG  PHE   128      57.140  74.450  53.790  1.00  0.00            
ATOM   1216  CD1 PHE   128      56.590  73.570  54.700  1.00  0.00            
ATOM   1217  HD1 PHE   128      55.570  73.230  54.570  1.00  0.00            
ATOM   1218  CE1 PHE   128      57.300  73.140  55.800  1.00  0.00            
ATOM   1219  HE1 PHE   128      56.890  72.330  56.390  1.00  0.00            
ATOM   1220  CZ  PHE   128      58.590  73.560  55.990  1.00  0.00            
ATOM   1221  HZ  PHE   128      59.230  73.130  56.750  1.00  0.00            
ATOM   1222  CD2 PHE   128      58.450  74.820  53.990  1.00  0.00            
ATOM   1223  HD2 PHE   128      58.900  75.470  53.260  1.00  0.00            
ATOM   1224  CE2 PHE   128      59.180  74.410  55.080  1.00  0.00            
ATOM   1225  HE2 PHE   128      60.220  74.690  55.140  1.00  0.00            
ATOM   1226  C   PHE   128      56.870  77.420  53.160  1.00  0.00            
ATOM   1227  O   PHE   128      56.920  77.840  54.310  1.00  0.00            
ATOM   1228  N   THR   129      57.610  78.050  52.230  1.00  0.00            
ATOM   1229  HN  THR   129      57.500  77.630  51.340  1.00  0.00            
ATOM   1230  CA  THR   129      58.530  79.120  52.460  1.00  0.00            
ATOM   1231  HA  THR   129      59.120  78.800  53.310  1.00  0.00            
ATOM   1232  CB  THR   129      59.430  79.360  51.280  1.00  0.00            
ATOM   1233  HB  THR   129      58.770  79.680  50.450  1.00  0.00            
ATOM   1234  OG1 THR   129      60.110  78.130  51.050  1.00  0.00            
ATOM   1235  HG1 THR   129      59.460  77.420  51.030  1.00  0.00            
ATOM   1236  CG2 THR   129      60.400  80.550  51.380  1.00  0.00            
ATOM   1237 HG21 THR   129      60.780  80.770  50.360  1.00  0.00            
ATOM   1238 HG22 THR   129      61.240  80.240  52.040  1.00  0.00            
ATOM   1239 HG23 THR   129      59.920  81.420  51.860  1.00  0.00            
ATOM   1240  C   THR   129      57.910  80.390  52.940  1.00  0.00            
ATOM   1241  O   THR   129      58.440  80.990  53.870  1.00  0.00            
ATOM   1242  N   ILE   130      56.720  80.790  52.470  1.00  0.00            
ATOM   1243  HN  ILE   130      56.420  80.370  51.620  1.00  0.00            
ATOM   1244  CA  ILE   130      56.010  81.910  53.020  1.00  0.00            
ATOM   1245  HA  ILE   130      56.760  82.630  53.310  1.00  0.00            
ATOM   1246  CB  ILE   130      55.110  82.480  51.970  1.00  0.00            
ATOM   1247  HB  ILE   130      55.750  82.620  51.080  1.00  0.00            
ATOM   1248  CG2 ILE   130      53.940  81.610  51.480  1.00  0.00            
ATOM   1249 HG21 ILE   130      53.280  82.100  50.740  1.00  0.00            
ATOM   1250 HG22 ILE   130      53.400  81.310  52.410  1.00  0.00            
ATOM   1251 HG23 ILE   130      54.300  80.660  51.040  1.00  0.00            
ATOM   1252  CG1 ILE   130      54.530  83.840  52.430  1.00  0.00            
ATOM   1253 HG11 ILE   130      53.650  83.590  53.050  1.00  0.00            
ATOM   1254 HG12 ILE   130      54.000  84.300  51.570  1.00  0.00            
ATOM   1255  CD  ILE   130      55.480  84.920  52.920  1.00  0.00            
ATOM   1256  HD1 ILE   130      56.050  85.340  52.060  1.00  0.00            
ATOM   1257  HD2 ILE   130      56.130  84.580  53.760  1.00  0.00            
ATOM   1258  HD3 ILE   130      54.810  85.670  53.390  1.00  0.00            
ATOM   1259  C   ILE   130      55.310  81.640  54.310  1.00  0.00            
ATOM   1260  O   ILE   130      55.100  82.580  55.080  1.00  0.00            
ATOM   1261  N   SER   131      54.910  80.370  54.490  1.00  0.00            
ATOM   1262  HN  SER   131      54.900  79.770  53.690  1.00  0.00            
ATOM   1263  CA  SER   131      54.400  79.880  55.730  1.00  0.00            
ATOM   1264  HA  SER   131      53.670  80.580  56.090  1.00  0.00            
ATOM   1265  CB  SER   131      53.790  78.470  55.640  1.00  0.00            
ATOM   1266  HB1 SER   131      53.430  77.970  56.570  1.00  0.00            
ATOM   1267  HB2 SER   131      54.500  77.750  55.190  1.00  0.00            
ATOM   1268  OG  SER   131      52.680  78.510  54.750  1.00  0.00            
ATOM   1269  HG1 SER   131      52.980  78.630  53.840  1.00  0.00            
ATOM   1270  C   SER   131      55.370  79.890  56.860  1.00  0.00            
ATOM   1271  O   SER   131      55.010  80.120  58.010  1.00  0.00            
ATOM   1272  N   SER   132      56.650  79.580  56.570  1.00  0.00            
ATOM   1273  HN  SER   132      56.880  79.260  55.660  1.00  0.00            
ATOM   1274  CA  SER   132      57.800  79.550  57.420  1.00  0.00            
ATOM   1275  HA  SER   132      57.540  78.910  58.250  1.00  0.00            
ATOM   1276  CB  SER   132      59.090  79.040  56.770  1.00  0.00            
ATOM   1277  HB1 SER   132      59.870  79.110  57.550  1.00  0.00            
ATOM   1278  HB2 SER   132      59.450  79.720  55.970  1.00  0.00            
ATOM   1279  OG  SER   132      59.060  77.690  56.310  1.00  0.00            
ATOM   1280  HG1 SER   132      58.180  77.590  55.930  1.00  0.00            
ATOM   1281  C   SER   132      58.070  80.930  57.920  1.00  0.00            
ATOM   1282  O   SER   132      58.440  81.050  59.090  1.00  0.00            
ATOM   1283  N   VAL   133      57.840  81.950  57.080  1.00  0.00            
ATOM   1284  HN  VAL   133      57.600  81.910  56.110  1.00  0.00            
ATOM   1285  CA  VAL   133      57.800  83.310  57.510  1.00  0.00            
ATOM   1286  HA  VAL   133      58.750  83.500  57.990  1.00  0.00            
ATOM   1287  CB  VAL   133      57.910  84.350  56.440  1.00  0.00            
ATOM   1288  HB  VAL   133      57.050  84.300  55.730  1.00  0.00            
ATOM   1289  CG1 VAL   133      57.990  85.780  57.020  1.00  0.00            
ATOM   1290 HG11 VAL   133      57.130  86.080  57.650  1.00  0.00            
ATOM   1291 HG12 VAL   133      58.230  86.480  56.190  1.00  0.00            
ATOM   1292 HG13 VAL   133      58.910  85.800  57.630  1.00  0.00            
ATOM   1293  CG2 VAL   133      59.210  84.140  55.650  1.00  0.00            
ATOM   1294 HG21 VAL   133      60.110  84.210  56.300  1.00  0.00            
ATOM   1295 HG22 VAL   133      59.200  84.910  54.850  1.00  0.00            
ATOM   1296 HG23 VAL   133      59.110  83.170  55.100  1.00  0.00            
ATOM   1297  C   VAL   133      56.790  83.690  58.540  1.00  0.00            
ATOM   1298  O   VAL   133      57.110  84.340  59.530  1.00  0.00            
ATOM   1299  N   LEU   134      55.540  83.230  58.360  1.00  0.00            
ATOM   1300  HN  LEU   134      55.320  82.620  57.600  1.00  0.00            
ATOM   1301  CA  LEU   134      54.550  83.460  59.360  1.00  0.00            
ATOM   1302  HA  LEU   134      54.510  84.530  59.540  1.00  0.00            
ATOM   1303  CB  LEU   134      53.170  82.940  58.920  1.00  0.00            
ATOM   1304  HB1 LEU   134      53.140  81.830  58.810  1.00  0.00            
ATOM   1305  HB2 LEU   134      52.770  83.390  57.990  1.00  0.00            
ATOM   1306  CG  LEU   134      52.060  83.280  59.920  1.00  0.00            
ATOM   1307  HG  LEU   134      52.450  83.000  60.920  1.00  0.00            
ATOM   1308  CD1 LEU   134      51.750  84.790  60.010  1.00  0.00            
ATOM   1309 HD11 LEU   134      50.850  84.970  60.640  1.00  0.00            
ATOM   1310 HD12 LEU   134      51.530  85.240  59.020  1.00  0.00            
ATOM   1311 HD13 LEU   134      52.580  85.430  60.390  1.00  0.00            
ATOM   1312  CD2 LEU   134      50.740  82.590  59.520  1.00  0.00            
ATOM   1313 HD21 LEU   134      49.940  82.990  60.180  1.00  0.00            
ATOM   1314 HD22 LEU   134      50.640  81.490  59.610  1.00  0.00            
ATOM   1315 HD23 LEU   134      50.540  82.810  58.450  1.00  0.00            
ATOM   1316  C   LEU   134      54.890  82.870  60.680  1.00  0.00            
ATOM   1317  O   LEU   134      54.640  83.500  61.710  1.00  0.00            
ATOM   1318  N   CYS   135      55.620  81.740  60.730  1.00  0.00            
ATOM   1319  HN  CYS   135      55.860  81.300  59.870  1.00  0.00            
ATOM   1320  CA  CYS   135      55.960  81.030  61.930  1.00  0.00            
ATOM   1321  HA  CYS   135      55.060  80.900  62.520  1.00  0.00            
ATOM   1322  CB  CYS   135      56.550  79.640  61.620  1.00  0.00            
ATOM   1323  HB1 CYS   135      57.550  79.750  61.160  1.00  0.00            
ATOM   1324  HB2 CYS   135      56.000  79.140  60.800  1.00  0.00            
ATOM   1325  SG  CYS   135      56.760  78.630  63.110  1.00  0.00            
ATOM   1326  HG1 CYS   135      57.880  78.060  62.710  1.00  0.00            
ATOM   1327  C   CYS   135      56.820  81.840  62.840  1.00  0.00            
ATOM   1328  O   CYS   135      56.630  81.890  64.050  1.00  0.00            
ATOM   1329  N   ALA   136      57.880  82.500  62.350  1.00  0.00            
ATOM   1330  HN  ALA   136      58.120  82.410  61.390  1.00  0.00            
ATOM   1331  CA  ALA   136      58.650  83.440  63.110  1.00  0.00            
ATOM   1332  HA  ALA   136      58.990  82.910  63.990  1.00  0.00            
ATOM   1333  CB  ALA   136      59.840  83.910  62.270  1.00  0.00            
ATOM   1334  HB1 ALA   136      60.260  84.700  62.930  1.00  0.00            
ATOM   1335  HB2 ALA   136      59.560  84.240  61.250  1.00  0.00            
ATOM   1336  HB3 ALA   136      60.510  83.020  62.290  1.00  0.00            
ATOM   1337  C   ALA   136      57.900  84.680  63.440  1.00  0.00            
ATOM   1338  O   ALA   136      58.130  85.270  64.490  1.00  0.00            
ATOM   1339  N   VAL   137      56.980  85.150  62.570  1.00  0.00            
ATOM   1340  HN  VAL   137      56.810  84.750  61.670  1.00  0.00            
ATOM   1341  CA  VAL   137      56.260  86.340  62.900  1.00  0.00            
ATOM   1342  HA  VAL   137      57.080  86.980  63.190  1.00  0.00            
ATOM   1343  CB  VAL   137      55.630  86.950  61.690  1.00  0.00            
ATOM   1344  HB  VAL   137      54.990  86.220  61.150  1.00  0.00            
ATOM   1345  CG1 VAL   137      54.830  88.230  61.980  1.00  0.00            
ATOM   1346 HG11 VAL   137      54.760  88.740  61.000  1.00  0.00            
ATOM   1347 HG12 VAL   137      55.350  88.970  62.630  1.00  0.00            
ATOM   1348 HG13 VAL   137      53.780  88.040  62.300  1.00  0.00            
ATOM   1349  CG2 VAL   137      56.750  87.380  60.730  1.00  0.00            
ATOM   1350 HG21 VAL   137      57.400  86.550  60.370  1.00  0.00            
ATOM   1351 HG22 VAL   137      57.370  88.170  61.220  1.00  0.00            
ATOM   1352 HG23 VAL   137      56.300  87.850  59.830  1.00  0.00            
ATOM   1353  C   VAL   137      55.280  86.230  64.020  1.00  0.00            
ATOM   1354  O   VAL   137      55.070  87.180  64.770  1.00  0.00            
ATOM   1355  N   ALA   138      54.700  85.020  64.190  1.00  0.00            
ATOM   1356  HN  ALA   138      55.050  84.330  63.560  1.00  0.00            
ATOM   1357  CA  ALA   138      53.640  84.670  65.070  1.00  0.00            
ATOM   1358  HA  ALA   138      52.780  85.140  64.600  1.00  0.00            
ATOM   1359  CB  ALA   138      53.330  83.170  65.070  1.00  0.00            
ATOM   1360  HB1 ALA   138      54.200  82.650  65.530  1.00  0.00            
ATOM   1361  HB2 ALA   138      53.100  82.770  64.050  1.00  0.00            
ATOM   1362  HB3 ALA   138      52.390  82.990  65.630  1.00  0.00            
ATOM   1363  C   ALA   138      53.860  85.080  66.490  1.00  0.00            
ATOM   1364  O   ALA   138      54.830  84.770  67.180  1.00  0.00            
ATOM   1365  N   TRP   139      52.850  85.760  67.060  1.00  0.00            
ATOM   1366  HN  TRP   139      52.010  85.750  66.510  1.00  0.00            
ATOM   1367  CA  TRP   139      52.880  86.360  68.360  1.00  0.00            
ATOM   1368  HA  TRP   139      53.900  86.270  68.700  1.00  0.00            
ATOM   1369  CB  TRP   139      52.510  87.860  68.310  1.00  0.00            
ATOM   1370  HB1 TRP   139      53.110  88.340  67.500  1.00  0.00            
ATOM   1371  HB2 TRP   139      52.640  88.300  69.320  1.00  0.00            
ATOM   1372  CG  TRP   139      51.110  88.130  67.890  1.00  0.00            
ATOM   1373  CD1 TRP   139      50.040  88.340  68.710  1.00  0.00            
ATOM   1374  HD1 TRP   139      50.170  88.360  69.780  1.00  0.00            
ATOM   1375  NE1 TRP   139      48.960  88.590  67.920  1.00  0.00            
ATOM   1376  HE1 TRP   139      48.030  88.460  68.210  1.00  0.00            
ATOM   1377  CE2 TRP   139      49.320  88.590  66.600  1.00  0.00            
ATOM   1378  CD2 TRP   139      50.670  88.300  66.540  1.00  0.00            
ATOM   1379  CE3 TRP   139      51.310  88.300  65.340  1.00  0.00            
ATOM   1380  HE3 TRP   139      52.350  88.040  65.250  1.00  0.00            
ATOM   1381  CZ3 TRP   139      50.520  88.430  64.220  1.00  0.00            
ATOM   1382  HZ3 TRP   139      50.990  88.130  63.300  1.00  0.00            
ATOM   1383  CZ2 TRP   139      48.560  88.860  65.500  1.00  0.00            
ATOM   1384  HZ2 TRP   139      47.510  89.100  65.570  1.00  0.00            
ATOM   1385  CH2 TRP   139      49.170  88.720  64.280  1.00  0.00            
ATOM   1386  HH2 TRP   139      48.600  88.830  63.370  1.00  0.00            
ATOM   1387  C   TRP   139      51.990  85.610  69.290  1.00  0.00            
ATOM   1388  O   TRP   139      52.130  85.690  70.510  1.00  0.00            
ATOM   1389  N   ASP   140      51.140  84.710  68.780  1.00  0.00            
ATOM   1390  HN  ASP   140      51.060  84.660  67.790  1.00  0.00            
ATOM   1391  CA  ASP   140      50.280  83.970  69.650  1.00  0.00            
ATOM   1392  HA  ASP   140      50.780  83.820  70.600  1.00  0.00            
ATOM   1393  CB  ASP   140      48.970  84.750  69.870  1.00  0.00            
ATOM   1394  HB1 ASP   140      49.250  85.820  70.000  1.00  0.00            
ATOM   1395  HB2 ASP   140      48.370  84.430  70.750  1.00  0.00            
ATOM   1396  CG  ASP   140      48.010  84.750  68.700  1.00  0.00            
ATOM   1397  OD1 ASP   140      46.890  85.270  68.940  1.00  0.00            
ATOM   1398  OD2 ASP   140      48.400  84.430  67.540  1.00  0.00            
ATOM   1399  C   ASP   140      50.050  82.560  69.230  1.00  0.00            
ATOM   1400  O   ASP   140      50.570  82.050  68.240  1.00  0.00            
ATOM   1401  N   GLU   141      49.240  81.840  70.030  1.00  0.00            
ATOM   1402  HN  GLU   141      48.940  82.340  70.840  1.00  0.00            
ATOM   1403  CA  GLU   141      48.930  80.460  69.880  1.00  0.00            
ATOM   1404  HA  GLU   141      49.900  79.980  69.840  1.00  0.00            
ATOM   1405  CB  GLU   141      48.240  79.980  71.170  1.00  0.00            
ATOM   1406  HB1 GLU   141      48.160  78.870  71.250  1.00  0.00            
ATOM   1407  HB2 GLU   141      47.150  80.190  71.120  1.00  0.00            
ATOM   1408  CG  GLU   141      48.870  80.450  72.470  1.00  0.00            
ATOM   1409  HG1 GLU   141      49.970  80.600  72.390  1.00  0.00            
ATOM   1410  HG2 GLU   141      48.610  79.640  73.180  1.00  0.00            
ATOM   1411  CD  GLU   141      48.080  81.620  73.050  1.00  0.00            
ATOM   1412  OE1 GLU   141      47.450  81.500  74.130  1.00  0.00            
ATOM   1413  OE2 GLU   141      48.120  82.750  72.490  1.00  0.00            
ATOM   1414  C   GLU   141      48.290  80.230  68.550  1.00  0.00            
ATOM   1415  O   GLU   141      48.700  79.340  67.800  1.00  0.00            
ATOM   1416  N   ALA   142      47.320  81.100  68.230  1.00  0.00            
ATOM   1417  HN  ALA   142      47.010  81.770  68.900  1.00  0.00            
ATOM   1418  CA  ALA   142      46.510  81.050  67.050  1.00  0.00            
ATOM   1419  HA  ALA   142      45.980  80.110  67.020  1.00  0.00            
ATOM   1420  CB  ALA   142      45.570  82.270  67.080  1.00  0.00            
ATOM   1421  HB1 ALA   142      46.160  83.200  67.250  1.00  0.00            
ATOM   1422  HB2 ALA   142      44.930  82.130  67.980  1.00  0.00            
ATOM   1423  HB3 ALA   142      44.890  82.410  66.220  1.00  0.00            
ATOM   1424  C   ALA   142      47.370  81.250  65.850  1.00  0.00            
ATOM   1425  O   ALA   142      47.250  80.460  64.910  1.00  0.00            
ATOM   1426  N   THR   143      48.320  82.200  65.850  1.00  0.00            
ATOM   1427  HN  THR   143      48.280  82.790  66.640  1.00  0.00            
ATOM   1428  CA  THR   143      49.140  82.510  64.720  1.00  0.00            
ATOM   1429  HA  THR   143      48.500  82.510  63.850  1.00  0.00            
ATOM   1430  CB  THR   143      49.690  83.900  64.640  1.00  0.00            
ATOM   1431  HB  THR   143      50.470  83.840  63.860  1.00  0.00            
ATOM   1432  OG1 THR   143      50.350  84.390  65.800  1.00  0.00            
ATOM   1433  HG1 THR   143      49.620  84.330  66.430  1.00  0.00            
ATOM   1434  CG2 THR   143      48.580  84.950  64.460  1.00  0.00            
ATOM   1435 HG21 THR   143      48.030  84.880  63.500  1.00  0.00            
ATOM   1436 HG22 THR   143      49.100  85.940  64.460  1.00  0.00            
ATOM   1437 HG23 THR   143      47.850  84.890  65.290  1.00  0.00            
ATOM   1438  C   THR   143      50.140  81.450  64.440  1.00  0.00            
ATOM   1439  O   THR   143      50.420  81.180  63.270  1.00  0.00            
ATOM   1440  N   LEU   144      50.770  80.840  65.460  1.00  0.00            
ATOM   1441  HN  LEU   144      50.450  81.060  66.380  1.00  0.00            
ATOM   1442  CA  LEU   144      51.710  79.770  65.300  1.00  0.00            
ATOM   1443  HA  LEU   144      52.330  80.130  64.490  1.00  0.00            
ATOM   1444  CB  LEU   144      52.350  79.470  66.660  1.00  0.00            
ATOM   1445  HB1 LEU   144      51.570  78.980  67.290  1.00  0.00            
ATOM   1446  HB2 LEU   144      52.630  80.360  67.270  1.00  0.00            
ATOM   1447  CG  LEU   144      53.550  78.540  66.440  1.00  0.00            
ATOM   1448  HG  LEU   144      53.300  77.650  65.830  1.00  0.00            
ATOM   1449  CD1 LEU   144      54.700  79.390  65.880  1.00  0.00            
ATOM   1450 HD11 LEU   144      54.850  80.230  66.590  1.00  0.00            
ATOM   1451 HD12 LEU   144      54.540  79.810  64.870  1.00  0.00            
ATOM   1452 HD13 LEU   144      55.650  78.810  65.820  1.00  0.00            
ATOM   1453  CD2 LEU   144      53.960  78.010  67.830  1.00  0.00            
ATOM   1454 HD21 LEU   144      53.120  77.710  68.480  1.00  0.00            
ATOM   1455 HD22 LEU   144      54.490  78.730  68.490  1.00  0.00            
ATOM   1456 HD23 LEU   144      54.620  77.140  67.640  1.00  0.00            
ATOM   1457  C   LEU   144      50.990  78.610  64.710  1.00  0.00            
ATOM   1458  O   LEU   144      51.500  78.100  63.710  1.00  0.00            
ATOM   1459  N   VAL   145      49.810  78.240  65.250  1.00  0.00            
ATOM   1460  HN  VAL   145      49.410  78.650  66.060  1.00  0.00            
ATOM   1461  CA  VAL   145      49.040  77.140  64.770  1.00  0.00            
ATOM   1462  HA  VAL   145      49.580  76.210  64.840  1.00  0.00            
ATOM   1463  CB  VAL   145      47.780  77.020  65.580  1.00  0.00            
ATOM   1464  HB  VAL   145      47.260  77.980  65.800  1.00  0.00            
ATOM   1465  CG1 VAL   145      46.720  76.190  64.840  1.00  0.00            
ATOM   1466 HG11 VAL   145      46.130  76.800  64.120  1.00  0.00            
ATOM   1467 HG12 VAL   145      45.970  75.860  65.590  1.00  0.00            
ATOM   1468 HG13 VAL   145      47.030  75.300  64.260  1.00  0.00            
ATOM   1469  CG2 VAL   145      48.100  76.190  66.830  1.00  0.00            
ATOM   1470 HG21 VAL   145      48.870  76.630  67.500  1.00  0.00            
ATOM   1471 HG22 VAL   145      48.450  75.180  66.530  1.00  0.00            
ATOM   1472 HG23 VAL   145      47.180  76.190  67.470  1.00  0.00            
ATOM   1473  C   VAL   145      48.680  77.290  63.330  1.00  0.00            
ATOM   1474  O   VAL   145      48.840  76.370  62.530  1.00  0.00            
ATOM   1475  N   ILE   146      48.250  78.500  62.920  1.00  0.00            
ATOM   1476  HN  ILE   146      47.900  79.200  63.540  1.00  0.00            
ATOM   1477  CA  ILE   146      48.060  78.800  61.530  1.00  0.00            
ATOM   1478  HA  ILE   146      47.490  77.970  61.120  1.00  0.00            
ATOM   1479  CB  ILE   146      47.210  80.030  61.410  1.00  0.00            
ATOM   1480  HB  ILE   146      47.680  80.880  61.950  1.00  0.00            
ATOM   1481  CG2 ILE   146      47.150  80.580  59.980  1.00  0.00            
ATOM   1482 HG21 ILE   146      46.780  79.820  59.260  1.00  0.00            
ATOM   1483 HG22 ILE   146      48.130  81.040  59.710  1.00  0.00            
ATOM   1484 HG23 ILE   146      46.480  81.460  59.960  1.00  0.00            
ATOM   1485  CG1 ILE   146      45.800  79.820  61.980  1.00  0.00            
ATOM   1486 HG11 ILE   146      45.030  80.610  61.800  1.00  0.00            
ATOM   1487 HG12 ILE   146      45.860  79.640  63.070  1.00  0.00            
ATOM   1488  CD  ILE   146      45.130  78.520  61.560  1.00  0.00            
ATOM   1489  HD1 ILE   146      45.640  77.660  62.030  1.00  0.00            
ATOM   1490  HD2 ILE   146      45.270  78.420  60.460  1.00  0.00            
ATOM   1491  HD3 ILE   146      44.050  78.630  61.800  1.00  0.00            
ATOM   1492  C   ILE   146      49.310  78.730  60.720  1.00  0.00            
ATOM   1493  O   ILE   146      49.230  78.200  59.620  1.00  0.00            
ATOM   1494  N   ALA   147      50.500  79.170  61.170  1.00  0.00            
ATOM   1495  HN  ALA   147      50.640  79.560  62.080  1.00  0.00            
ATOM   1496  CA  ALA   147      51.740  78.920  60.520  1.00  0.00            
ATOM   1497  HA  ALA   147      51.670  79.270  59.500  1.00  0.00            
ATOM   1498  CB  ALA   147      52.810  79.830  61.140  1.00  0.00            
ATOM   1499  HB1 ALA   147      52.540  80.900  61.160  1.00  0.00            
ATOM   1500  HB2 ALA   147      53.750  79.700  60.550  1.00  0.00            
ATOM   1501  HB3 ALA   147      53.020  79.510  62.190  1.00  0.00            
ATOM   1502  C   ALA   147      52.150  77.510  60.240  1.00  0.00            
ATOM   1503  O   ALA   147      52.510  77.180  59.110  1.00  0.00            
ATOM   1504  N   ARG   148      52.120  76.720  61.320  1.00  0.00            
ATOM   1505  HN  ARG   148      51.720  76.970  62.200  1.00  0.00            
ATOM   1506  CA  ARG   148      52.450  75.330  61.240  1.00  0.00            
ATOM   1507  HA  ARG   148      53.430  75.240  60.790  1.00  0.00            
ATOM   1508  CB  ARG   148      52.470  74.890  62.710  1.00  0.00            
ATOM   1509  HB1 ARG   148      52.690  73.800  62.640  1.00  0.00            
ATOM   1510  HB2 ARG   148      51.470  75.020  63.170  1.00  0.00            
ATOM   1511  CG  ARG   148      53.570  75.390  63.660  1.00  0.00            
ATOM   1512  HG1 ARG   148      53.380  74.960  64.670  1.00  0.00            
ATOM   1513  HG2 ARG   148      53.320  76.470  63.650  1.00  0.00            
ATOM   1514  CD  ARG   148      54.980  75.410  63.090  1.00  0.00            
ATOM   1515  HD1 ARG   148      55.590  76.000  63.800  1.00  0.00            
ATOM   1516  HD2 ARG   148      55.020  75.940  62.110  1.00  0.00            
ATOM   1517  NE  ARG   148      55.290  73.960  62.900  1.00  0.00            
ATOM   1518  HE  ARG   148      54.770  73.230  63.340  1.00  0.00            
ATOM   1519  CZ  ARG   148      56.420  73.610  62.230  1.00  0.00            
ATOM   1520  NH1 ARG   148      57.150  74.570  61.590  1.00  0.00            
ATOM   1521 HH11 ARG   148      57.940  74.170  61.120  1.00  0.00            
ATOM   1522 HH12 ARG   148      56.690  75.420  61.320  1.00  0.00            
ATOM   1523  NH2 ARG   148      56.910  72.340  62.310  1.00  0.00            
ATOM   1524 HH21 ARG   148      56.370  71.670  62.820  1.00  0.00            
ATOM   1525 HH22 ARG   148      57.490  72.110  61.530  1.00  0.00            
ATOM   1526  C   ARG   148      51.470  74.570  60.420  1.00  0.00            
ATOM   1527  O   ARG   148      51.910  73.770  59.590  1.00  0.00            
ATOM   1528  N   LEU   149      50.170  74.910  60.490  1.00  0.00            
ATOM   1529  HN  LEU   149      49.850  75.530  61.220  1.00  0.00            
ATOM   1530  CA  LEU   149      49.110  74.440  59.660  1.00  0.00            
ATOM   1531  HA  LEU   149      49.100  73.370  59.820  1.00  0.00            
ATOM   1532  CB  LEU   149      47.740  75.050  59.990  1.00  0.00            
ATOM   1533  HB1 LEU   149      47.740  76.150  59.880  1.00  0.00            
ATOM   1534  HB2 LEU   149      47.540  74.980  61.080  1.00  0.00            
ATOM   1535  CG  LEU   149      46.450  74.460  59.380  1.00  0.00            
ATOM   1536  HG  LEU   149      46.680  74.160  58.330  1.00  0.00            
ATOM   1537  CD1 LEU   149      46.080  73.100  60.000  1.00  0.00            
ATOM   1538 HD11 LEU   149      46.780  72.330  59.610  1.00  0.00            
ATOM   1539 HD12 LEU   149      45.030  72.750  59.910  1.00  0.00            
ATOM   1540 HD13 LEU   149      46.280  73.220  61.090  1.00  0.00            
ATOM   1541  CD2 LEU   149      45.300  75.470  59.420  1.00  0.00            
ATOM   1542 HD21 LEU   149      45.370  76.380  58.790  1.00  0.00            
ATOM   1543 HD22 LEU   149      45.200  75.830  60.470  1.00  0.00            
ATOM   1544 HD23 LEU   149      44.280  75.120  59.160  1.00  0.00            
ATOM   1545  C   LEU   149      49.430  74.650  58.220  1.00  0.00            
ATOM   1546  O   LEU   149      49.460  73.650  57.500  1.00  0.00            
ATOM   1547  N   SER   150      49.780  75.880  57.810  1.00  0.00            
ATOM   1548  HN  SER   150      49.870  76.520  58.560  1.00  0.00            
ATOM   1549  CA  SER   150      50.010  76.250  56.440  1.00  0.00            
ATOM   1550  HA  SER   150      49.200  75.890  55.820  1.00  0.00            
ATOM   1551  CB  SER   150      50.060  77.770  56.260  1.00  0.00            
ATOM   1552  HB1 SER   150      50.380  78.000  55.220  1.00  0.00            
ATOM   1553  HB2 SER   150      50.820  78.260  56.900  1.00  0.00            
ATOM   1554  OG  SER   150      48.820  78.380  56.560  1.00  0.00            
ATOM   1555  HG1 SER   150      48.780  78.410  57.520  1.00  0.00            
ATOM   1556  C   SER   150      51.230  75.590  55.870  1.00  0.00            
ATOM   1557  O   SER   150      51.260  75.290  54.680  1.00  0.00            
ATOM   1558  N   GLN   151      52.240  75.270  56.690  1.00  0.00            
ATOM   1559  HN  GLN   151      52.080  75.540  57.640  1.00  0.00            
ATOM   1560  CA  GLN   151      53.330  74.400  56.380  1.00  0.00            
ATOM   1561  HA  GLN   151      53.800  74.840  55.500  1.00  0.00            
ATOM   1562  CB  GLN   151      54.390  74.470  57.490  1.00  0.00            
ATOM   1563  HB1 GLN   151      55.200  73.730  57.320  1.00  0.00            
ATOM   1564  HB2 GLN   151      54.020  74.220  58.510  1.00  0.00            
ATOM   1565  CG  GLN   151      55.240  75.740  57.520  1.00  0.00            
ATOM   1566  HG1 GLN   151      54.650  76.660  57.720  1.00  0.00            
ATOM   1567  HG2 GLN   151      55.620  75.990  56.510  1.00  0.00            
ATOM   1568  CD  GLN   151      56.270  75.770  58.640  1.00  0.00            
ATOM   1569  OE1 GLN   151      56.100  76.290  59.740  1.00  0.00            
ATOM   1570  NE2 GLN   151      57.510  75.410  58.220  1.00  0.00            
ATOM   1571 HE21 GLN   151      58.300  75.400  58.840  1.00  0.00            
ATOM   1572 HE22 GLN   151      57.680  75.230  57.250  1.00  0.00            
ATOM   1573  C   GLN   151      52.990  72.990  56.070  1.00  0.00            
ATOM   1574  O   GLN   151      53.450  72.420  55.080  1.00  0.00            
ATOM   1575  N   GLY   152      52.020  72.430  56.820  1.00  0.00            
ATOM   1576  HN  GLY   152      51.570  72.910  57.570  1.00  0.00            
ATOM   1577  CA  GLY   152      51.470  71.160  56.480  1.00  0.00            
ATOM   1578  HA1 GLY   152      50.660  70.900  57.150  1.00  0.00            
ATOM   1579  HA2 GLY   152      52.260  70.420  56.510  1.00  0.00            
ATOM   1580  C   GLY   152      50.870  71.050  55.120  1.00  0.00            
ATOM   1581  O   GLY   152      51.180  70.140  54.350  1.00  0.00            
ATOM   1582  N   VAL   153      50.170  72.130  54.720  1.00  0.00            
ATOM   1583  HN  VAL   153      49.930  72.730  55.480  1.00  0.00            
ATOM   1584  CA  VAL   153      49.530  72.310  53.460  1.00  0.00            
ATOM   1585  HA  VAL   153      48.820  71.520  53.260  1.00  0.00            
ATOM   1586  CB  VAL   153      48.600  73.490  53.430  1.00  0.00            
ATOM   1587  HB  VAL   153      49.210  74.360  53.760  1.00  0.00            
ATOM   1588  CG1 VAL   153      47.950  73.820  52.080  1.00  0.00            
ATOM   1589 HG11 VAL   153      47.290  73.020  51.690  1.00  0.00            
ATOM   1590 HG12 VAL   153      48.670  73.990  51.250  1.00  0.00            
ATOM   1591 HG13 VAL   153      47.340  74.740  52.210  1.00  0.00            
ATOM   1592  CG2 VAL   153      47.460  73.360  54.460  1.00  0.00            
ATOM   1593 HG21 VAL   153      47.840  73.270  55.500  1.00  0.00            
ATOM   1594 HG22 VAL   153      47.040  72.370  54.190  1.00  0.00            
ATOM   1595 HG23 VAL   153      46.860  74.290  54.440  1.00  0.00            
ATOM   1596  C   VAL   153      50.470  72.310  52.300  1.00  0.00            
ATOM   1597  O   VAL   153      50.310  71.590  51.320  1.00  0.00            
ATOM   1598  N   GLY   154      51.530  73.130  52.370  1.00  0.00            
ATOM   1599  HN  GLY   154      51.680  73.730  53.150  1.00  0.00            
ATOM   1600  CA  GLY   154      52.450  73.230  51.280  1.00  0.00            
ATOM   1601  HA1 GLY   154      53.080  74.100  51.340  1.00  0.00            
ATOM   1602  HA2 GLY   154      51.900  73.400  50.370  1.00  0.00            
ATOM   1603  C   GLY   154      53.290  72.010  51.100  1.00  0.00            
ATOM   1604  O   GLY   154      53.580  71.600  49.980  1.00  0.00            
ATOM   1605  N   SER   155      53.560  71.360  52.250  1.00  0.00            
ATOM   1606  HN  SER   155      53.190  71.790  53.070  1.00  0.00            
ATOM   1607  CA  SER   155      54.210  70.090  52.340  1.00  0.00            
ATOM   1608  HA  SER   155      55.140  70.120  51.790  1.00  0.00            
ATOM   1609  CB  SER   155      54.610  69.670  53.770  1.00  0.00            
ATOM   1610  HB1 SER   155      53.780  69.650  54.510  1.00  0.00            
ATOM   1611  HB2 SER   155      55.240  70.510  54.130  1.00  0.00            
ATOM   1612  OG  SER   155      55.380  68.480  53.830  1.00  0.00            
ATOM   1613  HG1 SER   155      55.520  68.380  54.780  1.00  0.00            
ATOM   1614  C   SER   155      53.440  68.980  51.710  1.00  0.00            
ATOM   1615  O   SER   155      53.920  68.180  50.910  1.00  0.00            
ATOM   1616  N   ALA   156      52.110  68.970  51.900  1.00  0.00            
ATOM   1617  HN  ALA   156      51.780  69.680  52.520  1.00  0.00            
ATOM   1618  CA  ALA   156      51.280  67.960  51.320  1.00  0.00            
ATOM   1619  HA  ALA   156      51.530  66.980  51.710  1.00  0.00            
ATOM   1620  CB  ALA   156      49.900  68.310  51.900  1.00  0.00            
ATOM   1621  HB1 ALA   156      49.250  67.440  51.680  1.00  0.00            
ATOM   1622  HB2 ALA   156      49.410  69.230  51.500  1.00  0.00            
ATOM   1623  HB3 ALA   156      49.870  68.390  53.000  1.00  0.00            
ATOM   1624  C   ALA   156      51.260  67.850  49.840  1.00  0.00            
ATOM   1625  O   ALA   156      51.200  66.750  49.280  1.00  0.00            
ATOM   1626  N   ILE   157      51.440  68.950  49.100  1.00  0.00            
ATOM   1627  HN  ILE   157      51.630  69.760  49.650  1.00  0.00            
ATOM   1628  CA  ILE   157      51.390  68.880  47.670  1.00  0.00            
ATOM   1629  HA  ILE   157      50.780  68.030  47.390  1.00  0.00            
ATOM   1630  CB  ILE   157      50.720  70.070  47.050  1.00  0.00            
ATOM   1631  HB  ILE   157      51.090  70.090  46.000  1.00  0.00            
ATOM   1632  CG2 ILE   157      49.210  69.840  47.200  1.00  0.00            
ATOM   1633 HG21 ILE   157      48.900  68.900  46.690  1.00  0.00            
ATOM   1634 HG22 ILE   157      48.610  70.720  46.880  1.00  0.00            
ATOM   1635 HG23 ILE   157      49.060  69.700  48.290  1.00  0.00            
ATOM   1636  CG1 ILE   157      51.120  71.400  47.710  1.00  0.00            
ATOM   1637 HG11 ILE   157      52.200  71.350  47.980  1.00  0.00            
ATOM   1638 HG12 ILE   157      50.450  71.580  48.580  1.00  0.00            
ATOM   1639  CD  ILE   157      51.060  72.540  46.700  1.00  0.00            
ATOM   1640  HD1 ILE   157      50.300  72.260  45.950  1.00  0.00            
ATOM   1641  HD2 ILE   157      52.040  72.610  46.170  1.00  0.00            
ATOM   1642  HD3 ILE   157      50.910  73.520  47.200  1.00  0.00            
ATOM   1643  C   ILE   157      52.760  68.580  47.170  1.00  0.00            
ATOM   1644  O   ILE   157      52.970  68.190  46.030  1.00  0.00            
ATOM   1645  N   ALA   158      53.830  68.860  47.940  1.00  0.00            
ATOM   1646  HN  ALA   158      53.720  69.400  48.780  1.00  0.00            
ATOM   1647  CA  ALA   158      55.180  68.890  47.470  1.00  0.00            
ATOM   1648  HA  ALA   158      55.140  69.050  46.400  1.00  0.00            
ATOM   1649  CB  ALA   158      55.880  70.080  48.150  1.00  0.00            
ATOM   1650  HB1 ALA   158      55.630  70.200  49.220  1.00  0.00            
ATOM   1651  HB2 ALA   158      55.340  70.980  47.790  1.00  0.00            
ATOM   1652  HB3 ALA   158      56.990  70.090  48.080  1.00  0.00            
ATOM   1653  C   ALA   158      55.860  67.610  47.810  1.00  0.00            
ATOM   1654  O   ALA   158      56.850  67.330  47.130  1.00  0.00            
ATOM   1655  N   SER   159      55.430  66.980  48.920  1.00  0.00            
ATOM   1656  HN  SER   159      54.660  67.370  49.420  1.00  0.00            
ATOM   1657  CA  SER   159      56.020  65.770  49.390  1.00  0.00            
ATOM   1658  HA  SER   159      57.100  65.790  49.410  1.00  0.00            
ATOM   1659  CB  SER   159      55.640  65.300  50.800  1.00  0.00            
ATOM   1660  HB1 SER   159      55.750  64.210  50.980  1.00  0.00            
ATOM   1661  HB2 SER   159      54.560  65.560  50.860  1.00  0.00            
ATOM   1662  OG  SER   159      56.390  66.030  51.760  1.00  0.00            
ATOM   1663  HG1 SER   159      56.200  66.960  51.830  1.00  0.00            
ATOM   1664  C   SER   159      55.850  64.640  48.430  1.00  0.00            
ATOM   1665  O   SER   159      56.860  64.030  48.080  1.00  0.00            
ATOM   1666  N   PRO   160      54.740  64.220  47.900  1.00  0.00            
ATOM   1667  CD  PRO   160      53.450  64.620  48.440  1.00  0.00            
ATOM   1668  HD1 PRO   160      52.960  65.390  47.810  1.00  0.00            
ATOM   1669  HD2 PRO   160      53.400  64.750  49.540  1.00  0.00            
ATOM   1670  CA  PRO   160      54.630  63.230  46.860  1.00  0.00            
ATOM   1671  HA  PRO   160      55.120  62.300  47.100  1.00  0.00            
ATOM   1672  CB  PRO   160      53.130  63.010  46.730  1.00  0.00            
ATOM   1673  HB1 PRO   160      52.930  61.990  46.350  1.00  0.00            
ATOM   1674  HB2 PRO   160      52.690  63.760  46.030  1.00  0.00            
ATOM   1675  CG  PRO   160      52.670  63.330  48.170  1.00  0.00            
ATOM   1676  HG1 PRO   160      51.590  63.570  48.270  1.00  0.00            
ATOM   1677  HG2 PRO   160      52.930  62.580  48.940  1.00  0.00            
ATOM   1678  C   PRO   160      55.300  63.660  45.600  1.00  0.00            
ATOM   1679  O   PRO   160      55.970  62.880  44.920  1.00  0.00            
ATOM   1680  N   THR   161      55.150  64.930  45.180  1.00  0.00            
ATOM   1681  HN  THR   161      54.590  65.590  45.680  1.00  0.00            
ATOM   1682  CA  THR   161      55.640  65.490  43.960  1.00  0.00            
ATOM   1683  HA  THR   161      55.240  64.860  43.180  1.00  0.00            
ATOM   1684  CB  THR   161      55.260  66.910  43.690  1.00  0.00            
ATOM   1685  HB  THR   161      55.580  67.620  44.490  1.00  0.00            
ATOM   1686  OG1 THR   161      53.850  67.030  43.590  1.00  0.00            
ATOM   1687  HG1 THR   161      53.480  67.400  44.400  1.00  0.00            
ATOM   1688  CG2 THR   161      55.770  67.480  42.360  1.00  0.00            
ATOM   1689 HG21 THR   161      55.320  66.910  41.520  1.00  0.00            
ATOM   1690 HG22 THR   161      56.880  67.420  42.230  1.00  0.00            
ATOM   1691 HG23 THR   161      55.410  68.530  42.350  1.00  0.00            
ATOM   1692  C   THR   161      57.110  65.360  43.770  1.00  0.00            
ATOM   1693  O   THR   161      57.550  65.140  42.650  1.00  0.00            
ATOM   1694  N   GLY   162      57.890  65.530  44.860  1.00  0.00            
ATOM   1695  HN  GLY   162      57.500  65.680  45.770  1.00  0.00            
ATOM   1696  CA  GLY   162      59.300  65.330  44.850  1.00  0.00            
ATOM   1697  HA1 GLY   162      59.610  65.590  45.860  1.00  0.00            
ATOM   1698  HA2 GLY   162      59.850  65.920  44.130  1.00  0.00            
ATOM   1699  C   GLY   162      59.800  63.970  44.510  1.00  0.00            
ATOM   1700  O   GLY   162      60.700  63.800  43.690  1.00  0.00            
ATOM   1701  N   LEU   163      59.180  62.940  45.120  1.00  0.00            
ATOM   1702  HN  LEU   163      58.470  63.100  45.800  1.00  0.00            
ATOM   1703  CA  LEU   163      59.390  61.580  44.740  1.00  0.00            
ATOM   1704  HA  LEU   163      60.440  61.340  44.730  1.00  0.00            
ATOM   1705  CB  LEU   163      58.750  60.590  45.730  1.00  0.00            
ATOM   1706  HB1 LEU   163      57.670  60.850  45.830  1.00  0.00            
ATOM   1707  HB2 LEU   163      59.190  60.790  46.730  1.00  0.00            
ATOM   1708  CG  LEU   163      58.700  59.070  45.520  1.00  0.00            
ATOM   1709  HG  LEU   163      57.910  58.890  44.770  1.00  0.00            
ATOM   1710  CD1 LEU   163      60.040  58.500  45.000  1.00  0.00            
ATOM   1711 HD11 LEU   163      60.940  58.880  45.540  1.00  0.00            
ATOM   1712 HD12 LEU   163      60.210  58.750  43.930  1.00  0.00            
ATOM   1713 HD13 LEU   163      60.080  57.400  45.110  1.00  0.00            
ATOM   1714  CD2 LEU   163      58.400  58.290  46.820  1.00  0.00            
ATOM   1715 HD21 LEU   163      58.460  57.200  46.640  1.00  0.00            
ATOM   1716 HD22 LEU   163      57.390  58.530  47.200  1.00  0.00            
ATOM   1717 HD23 LEU   163      59.210  58.370  47.580  1.00  0.00            
ATOM   1718  C   LEU   163      58.850  61.360  43.360  1.00  0.00            
ATOM   1719  O   LEU   163      59.440  60.690  42.520  1.00  0.00            
ATOM   1720  N   ALA   164      57.740  62.040  43.020  1.00  0.00            
ATOM   1721  HN  ALA   164      57.200  62.560  43.680  1.00  0.00            
ATOM   1722  CA  ALA   164      57.150  61.890  41.730  1.00  0.00            
ATOM   1723  HA  ALA   164      56.960  60.840  41.560  1.00  0.00            
ATOM   1724  CB  ALA   164      55.710  62.420  41.730  1.00  0.00            
ATOM   1725  HB1 ALA   164      55.110  62.090  42.600  1.00  0.00            
ATOM   1726  HB2 ALA   164      55.220  61.960  40.840  1.00  0.00            
ATOM   1727  HB3 ALA   164      55.650  63.530  41.820  1.00  0.00            
ATOM   1728  C   ALA   164      57.980  62.430  40.610  1.00  0.00            
ATOM   1729  O   ALA   164      58.000  61.940  39.480  1.00  0.00            
ATOM   1730  N   LEU   165      58.670  63.550  40.880  1.00  0.00            
ATOM   1731  HN  LEU   165      58.320  64.100  41.640  1.00  0.00            
ATOM   1732  CA  LEU   165      59.680  64.190  40.100  1.00  0.00            
ATOM   1733  HA  LEU   165      59.250  64.330  39.120  1.00  0.00            
ATOM   1734  CB  LEU   165      60.180  65.500  40.740  1.00  0.00            
ATOM   1735  HB1 LEU   165      61.210  65.670  40.350  1.00  0.00            
ATOM   1736  HB2 LEU   165      60.210  65.280  41.830  1.00  0.00            
ATOM   1737  CG  LEU   165      59.280  66.730  40.510  1.00  0.00            
ATOM   1738  HG  LEU   165      58.220  66.420  40.660  1.00  0.00            
ATOM   1739  CD1 LEU   165      59.580  67.840  41.520  1.00  0.00            
ATOM   1740 HD11 LEU   165      60.580  68.250  41.270  1.00  0.00            
ATOM   1741 HD12 LEU   165      59.540  67.410  42.540  1.00  0.00            
ATOM   1742 HD13 LEU   165      58.900  68.710  41.390  1.00  0.00            
ATOM   1743  CD2 LEU   165      59.520  67.220  39.070  1.00  0.00            
ATOM   1744 HD21 LEU   165      59.110  66.610  38.240  1.00  0.00            
ATOM   1745 HD22 LEU   165      60.620  67.360  38.950  1.00  0.00            
ATOM   1746 HD23 LEU   165      59.040  68.220  39.030  1.00  0.00            
ATOM   1747  C   LEU   165      60.860  63.300  39.910  1.00  0.00            
ATOM   1748  O   LEU   165      61.340  63.130  38.790  1.00  0.00            
ATOM   1749  N   VAL   166      61.360  62.660  40.980  1.00  0.00            
ATOM   1750  HN  VAL   166      60.920  62.830  41.850  1.00  0.00            
ATOM   1751  CA  VAL   166      62.440  61.720  40.950  1.00  0.00            
ATOM   1752  HA  VAL   166      63.360  62.120  40.540  1.00  0.00            
ATOM   1753  CB  VAL   166      62.760  61.420  42.380  1.00  0.00            
ATOM   1754  HB  VAL   166      61.790  61.220  42.890  1.00  0.00            
ATOM   1755  CG1 VAL   166      63.670  60.170  42.400  1.00  0.00            
ATOM   1756 HG11 VAL   166      63.020  59.340  42.070  1.00  0.00            
ATOM   1757 HG12 VAL   166      64.110  59.980  43.400  1.00  0.00            
ATOM   1758 HG13 VAL   166      64.510  60.220  41.670  1.00  0.00            
ATOM   1759  CG2 VAL   166      63.520  62.600  43.010  1.00  0.00            
ATOM   1760 HG21 VAL   166      64.570  62.710  42.660  1.00  0.00            
ATOM   1761 HG22 VAL   166      63.560  62.470  44.120  1.00  0.00            
ATOM   1762 HG23 VAL   166      62.990  63.540  42.730  1.00  0.00            
ATOM   1763  C   VAL   166      62.210  60.510  40.120  1.00  0.00            
ATOM   1764  O   VAL   166      63.030  59.890  39.440  1.00  0.00            
ATOM   1765  N   ALA   167      60.980  59.940  40.140  1.00  0.00            
ATOM   1766  HN  ALA   167      60.390  60.190  40.900  1.00  0.00            
ATOM   1767  CA  ALA   167      60.580  58.980  39.170  1.00  0.00            
ATOM   1768  HA  ALA   167      61.360  58.220  39.130  1.00  0.00            
ATOM   1769  CB  ALA   167      59.270  58.390  39.700  1.00  0.00            
ATOM   1770  HB1 ALA   167      59.340  57.760  40.610  1.00  0.00            
ATOM   1771  HB2 ALA   167      58.750  57.720  38.980  1.00  0.00            
ATOM   1772  HB3 ALA   167      58.580  59.230  39.930  1.00  0.00            
ATOM   1773  C   ALA   167      60.380  59.470  37.780  1.00  0.00            
ATOM   1774  O   ALA   167      61.030  58.950  36.870  1.00  0.00            
ATOM   1775  N   THR   168      59.560  60.520  37.560  1.00  0.00            
ATOM   1776  HN  THR   168      59.130  60.880  38.370  1.00  0.00            
ATOM   1777  CA  THR   168      59.240  60.950  36.230  1.00  0.00            
ATOM   1778  HA  THR   168      58.960  60.030  35.750  1.00  0.00            
ATOM   1779  CB  THR   168      58.100  61.920  36.130  1.00  0.00            
ATOM   1780  HB  THR   168      57.920  62.190  35.070  1.00  0.00            
ATOM   1781  OG1 THR   168      58.240  63.020  37.020  1.00  0.00            
ATOM   1782  HG1 THR   168      58.300  62.490  37.820  1.00  0.00            
ATOM   1783  CG2 THR   168      56.790  61.210  36.520  1.00  0.00            
ATOM   1784 HG21 THR   168      56.050  61.620  35.800  1.00  0.00            
ATOM   1785 HG22 THR   168      56.450  61.450  37.550  1.00  0.00            
ATOM   1786 HG23 THR   168      56.940  60.130  36.320  1.00  0.00            
ATOM   1787  C   THR   168      60.370  61.560  35.470  1.00  0.00            
ATOM   1788  O   THR   168      60.540  61.230  34.300  1.00  0.00            
ATOM   1789  N   THR   169      61.190  62.440  36.090  1.00  0.00            
ATOM   1790  HN  THR   169      61.030  62.730  37.030  1.00  0.00            
ATOM   1791  CA  THR   169      62.110  63.180  35.280  1.00  0.00            
ATOM   1792  HA  THR   169      61.790  63.280  34.260  1.00  0.00            
ATOM   1793  CB  THR   169      62.090  64.650  35.590  1.00  0.00            
ATOM   1794  HB  THR   169      62.590  65.190  34.750  1.00  0.00            
ATOM   1795  OG1 THR   169      62.750  65.050  36.780  1.00  0.00            
ATOM   1796  HG1 THR   169      62.140  64.820  37.480  1.00  0.00            
ATOM   1797  CG2 THR   169      60.630  65.130  35.570  1.00  0.00            
ATOM   1798 HG21 THR   169      60.270  64.950  34.540  1.00  0.00            
ATOM   1799 HG22 THR   169      60.560  66.230  35.740  1.00  0.00            
ATOM   1800 HG23 THR   169      60.110  64.630  36.420  1.00  0.00            
ATOM   1801  C   THR   169      63.540  62.770  35.290  1.00  0.00            
ATOM   1802  O   THR   169      64.460  63.450  34.830  1.00  0.00            
ATOM   1803  N   PHE   170      63.760  61.580  35.870  1.00  0.00            
ATOM   1804  HN  PHE   170      62.950  61.170  36.290  1.00  0.00            
ATOM   1805  CA  PHE   170      65.030  60.930  36.050  1.00  0.00            
ATOM   1806  HA  PHE   170      65.740  61.460  35.440  1.00  0.00            
ATOM   1807  CB  PHE   170      65.520  60.710  37.490  1.00  0.00            
ATOM   1808  HB1 PHE   170      66.460  60.140  37.620  1.00  0.00            
ATOM   1809  HB2 PHE   170      64.830  60.170  38.170  1.00  0.00            
ATOM   1810  CG  PHE   170      65.820  62.070  38.030  1.00  0.00            
ATOM   1811  CD1 PHE   170      67.100  62.560  37.870  1.00  0.00            
ATOM   1812  HD1 PHE   170      67.900  61.960  37.470  1.00  0.00            
ATOM   1813  CE1 PHE   170      67.360  63.820  38.360  1.00  0.00            
ATOM   1814  HE1 PHE   170      68.320  64.310  38.300  1.00  0.00            
ATOM   1815  CZ  PHE   170      66.370  64.490  39.040  1.00  0.00            
ATOM   1816  HZ  PHE   170      66.630  65.500  39.300  1.00  0.00            
ATOM   1817  CD2 PHE   170      64.820  62.740  38.700  1.00  0.00            
ATOM   1818  HD2 PHE   170      63.890  62.190  38.680  1.00  0.00            
ATOM   1819  CE2 PHE   170      65.110  63.980  39.220  1.00  0.00            
ATOM   1820  HE2 PHE   170      64.320  64.530  39.710  1.00  0.00            
ATOM   1821  C   PHE   170      64.830  59.600  35.410  1.00  0.00            
ATOM   1822  O   PHE   170      63.880  58.910  35.790  1.00  0.00            
ATOM   1823  N   ARG   171      65.630  59.190  34.400  1.00  0.00            
ATOM   1824  HN  ARG   171      66.340  59.840  34.130  1.00  0.00            
ATOM   1825  CA  ARG   171      65.560  57.930  33.730  1.00  0.00            
ATOM   1826  HA  ARG   171      64.520  57.670  33.590  1.00  0.00            
ATOM   1827  CB  ARG   171      66.160  57.860  32.320  1.00  0.00            
ATOM   1828  HB1 ARG   171      66.500  56.810  32.150  1.00  0.00            
ATOM   1829  HB2 ARG   171      67.100  58.450  32.250  1.00  0.00            
ATOM   1830  CG  ARG   171      65.130  58.190  31.240  1.00  0.00            
ATOM   1831  HG1 ARG   171      64.860  59.220  31.560  1.00  0.00            
ATOM   1832  HG2 ARG   171      64.220  57.570  31.160  1.00  0.00            
ATOM   1833  CD  ARG   171      65.770  58.420  29.870  1.00  0.00            
ATOM   1834  HD1 ARG   171      66.660  59.070  29.950  1.00  0.00            
ATOM   1835  HD2 ARG   171      65.030  58.850  29.160  1.00  0.00            
ATOM   1836  NE  ARG   171      66.250  57.080  29.420  1.00  0.00            
ATOM   1837  HE  ARG   171      65.980  56.320  30.010  1.00  0.00            
ATOM   1838  CZ  ARG   171      66.760  56.800  28.180  1.00  0.00            
ATOM   1839  NH1 ARG   171      66.970  57.880  27.380  1.00  0.00            
ATOM   1840 HH11 ARG   171      66.870  58.770  27.820  1.00  0.00            
ATOM   1841 HH12 ARG   171      66.870  57.780  26.390  1.00  0.00            
ATOM   1842  NH2 ARG   171      67.190  55.570  27.770  1.00  0.00            
ATOM   1843 HH21 ARG   171      67.210  54.820  28.430  1.00  0.00            
ATOM   1844 HH22 ARG   171      67.730  55.700  26.940  1.00  0.00            
ATOM   1845  C   ARG   171      66.260  56.890  34.540  1.00  0.00            
ATOM   1846  O   ARG   171      67.250  57.170  35.210  1.00  0.00            
ATOM   1847  N   LYS   172      65.800  55.630  34.560  1.00  0.00            
ATOM   1848  HN  LYS   172      65.120  55.300  33.900  1.00  0.00            
ATOM   1849  CA  LYS   172      66.300  54.520  35.310  1.00  0.00            
ATOM   1850  HA  LYS   172      66.200  54.650  36.370  1.00  0.00            
ATOM   1851  CB  LYS   172      65.410  53.310  34.980  1.00  0.00            
ATOM   1852  HB1 LYS   172      65.340  53.310  33.870  1.00  0.00            
ATOM   1853  HB2 LYS   172      64.410  53.540  35.410  1.00  0.00            
ATOM   1854  CG  LYS   172      65.830  51.960  35.550  1.00  0.00            
ATOM   1855  HG1 LYS   172      65.900  52.070  36.660  1.00  0.00            
ATOM   1856  HG2 LYS   172      66.840  51.670  35.190  1.00  0.00            
ATOM   1857  CD  LYS   172      64.740  50.920  35.270  1.00  0.00            
ATOM   1858  HD1 LYS   172      63.720  51.270  35.530  1.00  0.00            
ATOM   1859  HD2 LYS   172      65.050  50.030  35.860  1.00  0.00            
ATOM   1860  CE  LYS   172      64.640  50.560  33.790  1.00  0.00            
ATOM   1861  HE1 LYS   172      65.630  50.120  33.540  1.00  0.00            
ATOM   1862  HE2 LYS   172      64.390  51.520  33.290  1.00  0.00            
ATOM   1863  NZ  LYS   172      63.620  49.510  33.580  1.00  0.00            
ATOM   1864  HZ1 LYS   172      63.720  49.330  32.560  1.00  0.00            
ATOM   1865  HZ2 LYS   172      62.690  49.890  33.840  1.00  0.00            
ATOM   1866  HZ3 LYS   172      63.700  48.610  34.090  1.00  0.00            
ATOM   1867  C   LYS   172      67.730  54.280  34.960  1.00  0.00            
ATOM   1868  O   LYS   172      68.200  54.540  33.850  1.00  0.00            
ATOM   1869  N   GLY   173      68.560  53.830  35.920  1.00  0.00            
ATOM   1870  HN  GLY   173      68.260  53.780  36.870  1.00  0.00            
ATOM   1871  CA  GLY   173      69.970  53.750  35.730  1.00  0.00            
ATOM   1872  HA1 GLY   173      70.130  53.920  34.670  1.00  0.00            
ATOM   1873  HA2 GLY   173      70.350  52.790  36.070  1.00  0.00            
ATOM   1874  C   GLY   173      70.600  54.800  36.570  1.00  0.00            
ATOM   1875  O   GLY   173      69.950  55.120  37.560  1.00  0.00            
ATOM   1876  N   PRO   174      71.800  55.240  36.320  1.00  0.00            
ATOM   1877  CD  PRO   174      72.610  54.640  35.270  1.00  0.00            
ATOM   1878  HD1 PRO   174      72.220  54.920  34.270  1.00  0.00            
ATOM   1879  HD2 PRO   174      72.630  53.530  35.340  1.00  0.00            
ATOM   1880  CA  PRO   174      72.620  56.210  36.970  1.00  0.00            
ATOM   1881  HA  PRO   174      73.030  55.610  37.770  1.00  0.00            
ATOM   1882  CB  PRO   174      73.770  56.500  36.000  1.00  0.00            
ATOM   1883  HB1 PRO   174      74.640  56.920  36.540  1.00  0.00            
ATOM   1884  HB2 PRO   174      73.580  57.100  35.080  1.00  0.00            
ATOM   1885  CG  PRO   174      74.070  55.100  35.450  1.00  0.00            
ATOM   1886  HG1 PRO   174      74.750  54.940  34.580  1.00  0.00            
ATOM   1887  HG2 PRO   174      74.410  54.460  36.290  1.00  0.00            
ATOM   1888  C   PRO   174      71.940  57.400  37.550  1.00  0.00            
ATOM   1889  O   PRO   174      72.170  57.880  38.660  1.00  0.00            
ATOM   1890  N   ALA   175      71.060  58.020  36.740  1.00  0.00            
ATOM   1891  HN  ALA   175      70.920  57.650  35.820  1.00  0.00            
ATOM   1892  CA  ALA   175      70.330  59.200  37.070  1.00  0.00            
ATOM   1893  HA  ALA   175      71.050  59.990  37.260  1.00  0.00            
ATOM   1894  CB  ALA   175      69.520  59.670  35.850  1.00  0.00            
ATOM   1895  HB1 ALA   175      69.000  60.620  36.120  1.00  0.00            
ATOM   1896  HB2 ALA   175      68.830  58.900  35.450  1.00  0.00            
ATOM   1897  HB3 ALA   175      70.230  60.030  35.080  1.00  0.00            
ATOM   1898  C   ALA   175      69.350  59.050  38.190  1.00  0.00            
ATOM   1899  O   ALA   175      69.350  59.790  39.180  1.00  0.00            
ATOM   1900  N   ARG   176      68.510  58.010  38.120  1.00  0.00            
ATOM   1901  HN  ARG   176      68.430  57.310  37.410  1.00  0.00            
ATOM   1902  CA  ARG   176      67.420  57.790  39.020  1.00  0.00            
ATOM   1903  HA  ARG   176      66.880  58.680  39.310  1.00  0.00            
ATOM   1904  CB  ARG   176      66.260  56.950  38.470  1.00  0.00            
ATOM   1905  HB1 ARG   176      66.690  55.980  38.150  1.00  0.00            
ATOM   1906  HB2 ARG   176      65.820  57.440  37.580  1.00  0.00            
ATOM   1907  CG  ARG   176      65.130  56.610  39.460  1.00  0.00            
ATOM   1908  HG1 ARG   176      64.530  57.510  39.690  1.00  0.00            
ATOM   1909  HG2 ARG   176      65.480  56.090  40.380  1.00  0.00            
ATOM   1910  CD  ARG   176      64.170  55.610  38.810  1.00  0.00            
ATOM   1911  HD1 ARG   176      63.430  55.210  39.530  1.00  0.00            
ATOM   1912  HD2 ARG   176      64.720  54.750  38.370  1.00  0.00            
ATOM   1913  NE  ARG   176      63.490  56.330  37.700  1.00  0.00            
ATOM   1914  HE  ARG   176      63.620  57.310  37.590  1.00  0.00            
ATOM   1915  CZ  ARG   176      62.830  55.810  36.620  1.00  0.00            
ATOM   1916  NH1 ARG   176      62.430  54.510  36.530  1.00  0.00            
ATOM   1917 HH11 ARG   176      62.710  53.940  37.300  1.00  0.00            
ATOM   1918 HH12 ARG   176      61.920  54.180  35.730  1.00  0.00            
ATOM   1919  NH2 ARG   176      62.550  56.560  35.510  1.00  0.00            
ATOM   1920 HH21 ARG   176      62.270  56.120  34.650  1.00  0.00            
ATOM   1921 HH22 ARG   176      62.720  57.540  35.410  1.00  0.00            
ATOM   1922  C   ARG   176      68.000  57.380  40.330  1.00  0.00            
ATOM   1923  O   ARG   176      67.450  57.730  41.380  1.00  0.00            
ATOM   1924  N   ASN   177      68.990  56.480  40.240  1.00  0.00            
ATOM   1925  HN  ASN   177      69.220  56.110  39.340  1.00  0.00            
ATOM   1926  CA  ASN   177      69.740  56.030  41.370  1.00  0.00            
ATOM   1927  HA  ASN   177      69.150  55.600  42.170  1.00  0.00            
ATOM   1928  CB  ASN   177      70.800  55.010  40.920  1.00  0.00            
ATOM   1929  HB1 ASN   177      71.490  54.880  41.780  1.00  0.00            
ATOM   1930  HB2 ASN   177      71.340  55.430  40.040  1.00  0.00            
ATOM   1931  CG  ASN   177      70.150  53.680  40.580  1.00  0.00            
ATOM   1932  OD1 ASN   177      68.940  53.480  40.570  1.00  0.00            
ATOM   1933  ND2 ASN   177      71.030  52.750  40.110  1.00  0.00            
ATOM   1934 HD21 ASN   177      72.000  52.970  40.040  1.00  0.00            
ATOM   1935 HD22 ASN   177      70.680  51.820  40.040  1.00  0.00            
ATOM   1936  C   ASN   177      70.440  57.140  42.070  1.00  0.00            
ATOM   1937  O   ASN   177      70.390  57.280  43.290  1.00  0.00            
ATOM   1938  N   ALA   178      71.090  58.090  41.370  1.00  0.00            
ATOM   1939  HN  ALA   178      71.350  57.940  40.420  1.00  0.00            
ATOM   1940  CA  ALA   178      71.730  59.270  41.870  1.00  0.00            
ATOM   1941  HA  ALA   178      72.420  58.970  42.650  1.00  0.00            
ATOM   1942  CB  ALA   178      72.440  60.140  40.820  1.00  0.00            
ATOM   1943  HB1 ALA   178      72.800  61.130  41.200  1.00  0.00            
ATOM   1944  HB2 ALA   178      71.690  60.400  40.050  1.00  0.00            
ATOM   1945  HB3 ALA   178      73.270  59.530  40.410  1.00  0.00            
ATOM   1946  C   ALA   178      70.790  60.190  42.570  1.00  0.00            
ATOM   1947  O   ALA   178      71.110  60.650  43.670  1.00  0.00            
ATOM   1948  N   ALA   179      69.680  60.520  41.890  1.00  0.00            
ATOM   1949  HN  ALA   179      69.530  60.330  40.920  1.00  0.00            
ATOM   1950  CA  ALA   179      68.560  61.210  42.460  1.00  0.00            
ATOM   1951  HA  ALA   179      68.880  62.210  42.720  1.00  0.00            
ATOM   1952  CB  ALA   179      67.570  61.330  41.290  1.00  0.00            
ATOM   1953  HB1 ALA   179      67.030  60.370  41.100  1.00  0.00            
ATOM   1954  HB2 ALA   179      68.010  61.610  40.310  1.00  0.00            
ATOM   1955  HB3 ALA   179      66.830  62.120  41.520  1.00  0.00            
ATOM   1956  C   ALA   179      67.970  60.590  43.680  1.00  0.00            
ATOM   1957  O   ALA   179      67.700  61.310  44.640  1.00  0.00            
ATOM   1958  N   THR   180      67.770  59.260  43.720  1.00  0.00            
ATOM   1959  HN  THR   180      68.050  58.790  42.890  1.00  0.00            
ATOM   1960  CA  THR   180      67.070  58.620  44.790  1.00  0.00            
ATOM   1961  HA  THR   180      66.170  59.160  45.050  1.00  0.00            
ATOM   1962  CB  THR   180      66.560  57.240  44.460  1.00  0.00            
ATOM   1963  HB  THR   180      67.380  56.590  44.080  1.00  0.00            
ATOM   1964  OG1 THR   180      65.590  57.400  43.430  1.00  0.00            
ATOM   1965  HG1 THR   180      66.190  57.510  42.680  1.00  0.00            
ATOM   1966  CG2 THR   180      65.800  56.590  45.620  1.00  0.00            
ATOM   1967 HG21 THR   180      66.450  56.600  46.520  1.00  0.00            
ATOM   1968 HG22 THR   180      65.550  55.530  45.390  1.00  0.00            
ATOM   1969 HG23 THR   180      64.860  57.160  45.810  1.00  0.00            
ATOM   1970  C   THR   180      67.940  58.640  45.990  1.00  0.00            
ATOM   1971  O   THR   180      67.510  58.880  47.120  1.00  0.00            
ATOM   1972  N   ALA   181      69.250  58.420  45.830  1.00  0.00            
ATOM   1973  HN  ALA   181      69.620  58.160  44.940  1.00  0.00            
ATOM   1974  CA  ALA   181      70.300  58.480  46.800  1.00  0.00            
ATOM   1975  HA  ALA   181      70.010  57.900  47.660  1.00  0.00            
ATOM   1976  CB  ALA   181      71.580  58.030  46.070  1.00  0.00            
ATOM   1977  HB1 ALA   181      72.510  58.090  46.680  1.00  0.00            
ATOM   1978  HB2 ALA   181      71.840  58.630  45.180  1.00  0.00            
ATOM   1979  HB3 ALA   181      71.500  56.970  45.740  1.00  0.00            
ATOM   1980  C   ALA   181      70.480  59.850  47.380  1.00  0.00            
ATOM   1981  O   ALA   181      70.560  59.970  48.600  1.00  0.00            
ATOM   1982  N   VAL   182      70.440  60.920  46.570  1.00  0.00            
ATOM   1983  HN  VAL   182      70.420  60.770  45.580  1.00  0.00            
ATOM   1984  CA  VAL   182      70.380  62.240  47.120  1.00  0.00            
ATOM   1985  HA  VAL   182      71.140  62.230  47.890  1.00  0.00            
ATOM   1986  CB  VAL   182      70.510  63.230  46.000  1.00  0.00            
ATOM   1987  HB  VAL   182      69.750  63.090  45.210  1.00  0.00            
ATOM   1988  CG1 VAL   182      70.270  64.660  46.520  1.00  0.00            
ATOM   1989 HG11 VAL   182      70.680  64.890  47.530  1.00  0.00            
ATOM   1990 HG12 VAL   182      69.190  64.890  46.580  1.00  0.00            
ATOM   1991 HG13 VAL   182      70.590  65.390  45.740  1.00  0.00            
ATOM   1992  CG2 VAL   182      71.940  63.170  45.440  1.00  0.00            
ATOM   1993 HG21 VAL   182      72.760  63.480  46.120  1.00  0.00            
ATOM   1994 HG22 VAL   182      72.070  63.770  44.510  1.00  0.00            
ATOM   1995 HG23 VAL   182      72.280  62.190  45.050  1.00  0.00            
ATOM   1996  C   VAL   182      69.160  62.520  47.920  1.00  0.00            
ATOM   1997  O   VAL   182      69.240  63.130  48.980  1.00  0.00            
ATOM   1998  N   PHE   183      67.960  62.020  47.570  1.00  0.00            
ATOM   1999  HN  PHE   183      67.850  61.550  46.700  1.00  0.00            
ATOM   2000  CA  PHE   183      66.720  62.290  48.230  1.00  0.00            
ATOM   2001  HA  PHE   183      66.610  63.360  48.270  1.00  0.00            
ATOM   2002  CB  PHE   183      65.590  61.670  47.380  1.00  0.00            
ATOM   2003  HB1 PHE   183      65.750  60.580  47.220  1.00  0.00            
ATOM   2004  HB2 PHE   183      65.590  62.090  46.350  1.00  0.00            
ATOM   2005  CG  PHE   183      64.160  61.820  47.780  1.00  0.00            
ATOM   2006  CD1 PHE   183      63.600  63.080  47.730  1.00  0.00            
ATOM   2007  HD1 PHE   183      64.160  63.970  47.470  1.00  0.00            
ATOM   2008  CE1 PHE   183      62.230  63.170  47.820  1.00  0.00            
ATOM   2009  HE1 PHE   183      61.740  64.130  47.850  1.00  0.00            
ATOM   2010  CZ  PHE   183      61.490  62.060  48.130  1.00  0.00            
ATOM   2011  HZ  PHE   183      60.430  62.100  48.320  1.00  0.00            
ATOM   2012  CD2 PHE   183      63.430  60.710  48.140  1.00  0.00            
ATOM   2013  HD2 PHE   183      63.960  59.770  48.150  1.00  0.00            
ATOM   2014  CE2 PHE   183      62.080  60.850  48.400  1.00  0.00            
ATOM   2015  HE2 PHE   183      61.560  59.940  48.670  1.00  0.00            
ATOM   2016  C   PHE   183      66.660  61.650  49.570  1.00  0.00            
ATOM   2017  O   PHE   183      66.260  62.260  50.570  1.00  0.00            
ATOM   2018  N   ALA   184      67.180  60.420  49.690  1.00  0.00            
ATOM   2019  HN  ALA   184      67.310  59.890  48.850  1.00  0.00            
ATOM   2020  CA  ALA   184      67.460  59.800  50.950  1.00  0.00            
ATOM   2021  HA  ALA   184      66.590  59.930  51.570  1.00  0.00            
ATOM   2022  CB  ALA   184      67.720  58.300  50.700  1.00  0.00            
ATOM   2023  HB1 ALA   184      68.640  58.260  50.070  1.00  0.00            
ATOM   2024  HB2 ALA   184      66.860  57.870  50.140  1.00  0.00            
ATOM   2025  HB3 ALA   184      67.910  57.750  51.640  1.00  0.00            
ATOM   2026  C   ALA   184      68.530  60.450  51.760  1.00  0.00            
ATOM   2027  O   ALA   184      68.460  60.490  52.990  1.00  0.00            
ATOM   2028  N   ALA   185      69.650  60.870  51.150  1.00  0.00            
ATOM   2029  HN  ALA   185      69.850  60.680  50.190  1.00  0.00            
ATOM   2030  CA  ALA   185      70.720  61.480  51.860  1.00  0.00            
ATOM   2031  HA  ALA   185      70.900  60.790  52.680  1.00  0.00            
ATOM   2032  CB  ALA   185      71.980  61.550  50.970  1.00  0.00            
ATOM   2033  HB1 ALA   185      71.890  62.420  50.300  1.00  0.00            
ATOM   2034  HB2 ALA   185      72.100  60.570  50.470  1.00  0.00            
ATOM   2035  HB3 ALA   185      72.910  61.690  51.570  1.00  0.00            
ATOM   2036  C   ALA   185      70.380  62.820  52.430  1.00  0.00            
ATOM   2037  O   ALA   185      70.730  63.090  53.580  1.00  0.00            
ATOM   2038  N   MET   186      69.580  63.620  51.710  1.00  0.00            
ATOM   2039  HN  MET   186      69.470  63.280  50.770  1.00  0.00            
ATOM   2040  CA  MET   186      68.970  64.800  52.240  1.00  0.00            
ATOM   2041  HA  MET   186      69.780  65.430  52.580  1.00  0.00            
ATOM   2042  CB  MET   186      68.310  65.640  51.140  1.00  0.00            
ATOM   2043  HB1 MET   186      67.680  66.450  51.580  1.00  0.00            
ATOM   2044  HB2 MET   186      67.560  65.090  50.540  1.00  0.00            
ATOM   2045  CG  MET   186      69.350  66.160  50.140  1.00  0.00            
ATOM   2046  HG1 MET   186      68.840  66.780  49.380  1.00  0.00            
ATOM   2047  HG2 MET   186      69.840  65.310  49.620  1.00  0.00            
ATOM   2048  SD  MET   186      70.620  67.250  50.850  1.00  0.00            
ATOM   2049  CE  MET   186      70.550  68.510  49.550  1.00  0.00            
ATOM   2050  HE1 MET   186      71.390  69.230  49.630  1.00  0.00            
ATOM   2051  HE2 MET   186      69.580  69.040  49.590  1.00  0.00            
ATOM   2052  HE3 MET   186      70.550  67.980  48.570  1.00  0.00            
ATOM   2053  C   MET   186      68.020  64.600  53.370  1.00  0.00            
ATOM   2054  O   MET   186      68.080  65.330  54.360  1.00  0.00            
ATOM   2055  N   THR   187      67.150  63.580  53.290  1.00  0.00            
ATOM   2056  HN  THR   187      67.260  63.030  52.470  1.00  0.00            
ATOM   2057  CA  THR   187      66.160  63.250  54.260  1.00  0.00            
ATOM   2058  HA  THR   187      65.450  64.060  54.390  1.00  0.00            
ATOM   2059  CB  THR   187      65.340  62.060  53.870  1.00  0.00            
ATOM   2060  HB  THR   187      66.040  61.220  53.680  1.00  0.00            
ATOM   2061  OG1 THR   187      64.480  62.340  52.770  1.00  0.00            
ATOM   2062  HG1 THR   187      65.020  62.250  51.980  1.00  0.00            
ATOM   2063  CG2 THR   187      64.320  61.650  54.950  1.00  0.00            
ATOM   2064 HG21 THR   187      64.810  61.280  55.870  1.00  0.00            
ATOM   2065 HG22 THR   187      63.590  60.880  54.640  1.00  0.00            
ATOM   2066 HG23 THR   187      63.830  62.620  55.190  1.00  0.00            
ATOM   2067  C   THR   187      66.740  62.920  55.600  1.00  0.00            
ATOM   2068  O   THR   187      66.280  63.390  56.640  1.00  0.00            
ATOM   2069  N   ALA   188      67.760  62.040  55.570  1.00  0.00            
ATOM   2070  HN  ALA   188      68.050  61.530  54.770  1.00  0.00            
ATOM   2071  CA  ALA   188      68.540  61.810  56.740  1.00  0.00            
ATOM   2072  HA  ALA   188      67.900  61.500  57.560  1.00  0.00            
ATOM   2073  CB  ALA   188      69.570  60.690  56.490  1.00  0.00            
ATOM   2074  HB1 ALA   188      69.010  59.730  56.400  1.00  0.00            
ATOM   2075  HB2 ALA   188      70.220  60.550  57.380  1.00  0.00            
ATOM   2076  HB3 ALA   188      70.150  60.840  55.560  1.00  0.00            
ATOM   2077  C   ALA   188      69.240  63.000  57.300  1.00  0.00            
ATOM   2078  O   ALA   188      69.280  63.140  58.520  1.00  0.00            
ATOM   2079  N   ILE   189      69.850  63.870  56.470  1.00  0.00            
ATOM   2080  HN  ILE   189      69.730  63.730  55.490  1.00  0.00            
ATOM   2081  CA  ILE   189      70.550  65.030  56.920  1.00  0.00            
ATOM   2082  HA  ILE   189      71.230  64.780  57.710  1.00  0.00            
ATOM   2083  CB  ILE   189      71.200  65.870  55.850  1.00  0.00            
ATOM   2084  HB  ILE   189      70.430  65.840  55.050  1.00  0.00            
ATOM   2085  CG2 ILE   189      71.480  67.330  56.210  1.00  0.00            
ATOM   2086 HG21 ILE   189      71.950  67.670  55.260  1.00  0.00            
ATOM   2087 HG22 ILE   189      72.210  67.430  57.050  1.00  0.00            
ATOM   2088 HG23 ILE   189      70.570  67.950  56.340  1.00  0.00            
ATOM   2089  CG1 ILE   189      72.450  65.100  55.400  1.00  0.00            
ATOM   2090 HG11 ILE   189      72.200  64.020  55.400  1.00  0.00            
ATOM   2091 HG12 ILE   189      73.280  65.260  56.120  1.00  0.00            
ATOM   2092  CD  ILE   189      72.880  65.410  53.960  1.00  0.00            
ATOM   2093  HD1 ILE   189      72.920  66.510  53.860  1.00  0.00            
ATOM   2094  HD2 ILE   189      72.070  65.110  53.260  1.00  0.00            
ATOM   2095  HD3 ILE   189      73.850  64.980  53.630  1.00  0.00            
ATOM   2096  C   ILE   189      69.660  66.020  57.590  1.00  0.00            
ATOM   2097  O   ILE   189      70.030  66.580  58.620  1.00  0.00            
ATOM   2098  N   GLY   190      68.490  66.310  57.000  1.00  0.00            
ATOM   2099  HN  GLY   190      68.290  65.770  56.180  1.00  0.00            
ATOM   2100  CA  GLY   190      67.570  67.330  57.400  1.00  0.00            
ATOM   2101  HA1 GLY   190      66.700  67.450  56.770  1.00  0.00            
ATOM   2102  HA2 GLY   190      68.140  68.250  57.370  1.00  0.00            
ATOM   2103  C   GLY   190      67.100  67.180  58.800  1.00  0.00            
ATOM   2104  O   GLY   190      66.950  68.170  59.510  1.00  0.00            
ATOM   2105  N   SER   191      66.940  65.910  59.230  1.00  0.00            
ATOM   2106  HN  SER   191      67.030  65.110  58.640  1.00  0.00            
ATOM   2107  CA  SER   191      66.580  65.650  60.590  1.00  0.00            
ATOM   2108  HA  SER   191      65.790  66.300  60.930  1.00  0.00            
ATOM   2109  CB  SER   191      66.280  64.180  60.900  1.00  0.00            
ATOM   2110  HB1 SER   191      66.320  64.030  62.000  1.00  0.00            
ATOM   2111  HB2 SER   191      66.960  63.410  60.490  1.00  0.00            
ATOM   2112  OG  SER   191      64.970  63.750  60.530  1.00  0.00            
ATOM   2113  HG1 SER   191      64.440  63.790  61.340  1.00  0.00            
ATOM   2114  C   SER   191      67.710  66.010  61.500  1.00  0.00            
ATOM   2115  O   SER   191      67.520  66.730  62.480  1.00  0.00            
ATOM   2116  N   VAL   192      68.930  65.540  61.200  1.00  0.00            
ATOM   2117  HN  VAL   192      69.000  64.950  60.400  1.00  0.00            
ATOM   2118  CA  VAL   192      70.130  65.750  61.950  1.00  0.00            
ATOM   2119  HA  VAL   192      69.890  65.270  62.890  1.00  0.00            
ATOM   2120  CB  VAL   192      71.350  65.030  61.480  1.00  0.00            
ATOM   2121  HB  VAL   192      71.540  65.330  60.420  1.00  0.00            
ATOM   2122  CG1 VAL   192      72.630  65.240  62.310  1.00  0.00            
ATOM   2123 HG11 VAL   192      72.900  66.320  62.320  1.00  0.00            
ATOM   2124 HG12 VAL   192      73.400  64.470  62.090  1.00  0.00            
ATOM   2125 HG13 VAL   192      72.390  64.900  63.340  1.00  0.00            
ATOM   2126  CG2 VAL   192      70.960  63.540  61.550  1.00  0.00            
ATOM   2127 HG21 VAL   192      70.470  63.350  62.520  1.00  0.00            
ATOM   2128 HG22 VAL   192      71.930  63.010  61.460  1.00  0.00            
ATOM   2129 HG23 VAL   192      70.370  63.310  60.630  1.00  0.00            
ATOM   2130  C   VAL   192      70.490  67.180  62.110  1.00  0.00            
ATOM   2131  O   VAL   192      70.900  67.640  63.180  1.00  0.00            
ATOM   2132  N   MET   193      70.270  67.910  61.000  1.00  0.00            
ATOM   2133  HN  MET   193      70.120  67.370  60.180  1.00  0.00            
ATOM   2134  CA  MET   193      70.470  69.320  60.850  1.00  0.00            
ATOM   2135  HA  MET   193      71.340  69.680  61.370  1.00  0.00            
ATOM   2136  CB  MET   193      70.610  69.580  59.340  1.00  0.00            
ATOM   2137  HB1 MET   193      69.910  68.990  58.720  1.00  0.00            
ATOM   2138  HB2 MET   193      71.620  69.140  59.160  1.00  0.00            
ATOM   2139  CG  MET   193      70.640  71.050  58.920  1.00  0.00            
ATOM   2140  HG1 MET   193      71.470  71.570  59.430  1.00  0.00            
ATOM   2141  HG2 MET   193      69.700  71.570  59.220  1.00  0.00            
ATOM   2142  SD  MET   193      70.750  71.400  57.140  1.00  0.00            
ATOM   2143  CE  MET   193      70.940  73.190  57.330  1.00  0.00            
ATOM   2144  HE1 MET   193      69.970  73.670  57.580  1.00  0.00            
ATOM   2145  HE2 MET   193      71.360  73.630  56.400  1.00  0.00            
ATOM   2146  HE3 MET   193      71.730  73.470  58.060  1.00  0.00            
ATOM   2147  C   MET   193      69.520  70.100  61.690  1.00  0.00            
ATOM   2148  O   MET   193      69.950  71.140  62.180  1.00  0.00            
ATOM   2149  N   GLY   194      68.270  69.630  61.870  1.00  0.00            
ATOM   2150  HN  GLY   194      68.060  68.790  61.370  1.00  0.00            
ATOM   2151  CA  GLY   194      67.310  70.250  62.730  1.00  0.00            
ATOM   2152  HA1 GLY   194      66.360  69.780  62.510  1.00  0.00            
ATOM   2153  HA2 GLY   194      67.220  71.310  62.530  1.00  0.00            
ATOM   2154  C   GLY   194      67.690  70.160  64.170  1.00  0.00            
ATOM   2155  O   GLY   194      67.220  70.950  64.990  1.00  0.00            
ATOM   2156  N   LEU   195      68.410  69.120  64.630  1.00  0.00            
ATOM   2157  HN  LEU   195      68.630  68.380  64.010  1.00  0.00            
ATOM   2158  CA  LEU   195      68.940  69.080  65.950  1.00  0.00            
ATOM   2159  HA  LEU   195      68.150  69.360  66.640  1.00  0.00            
ATOM   2160  CB  LEU   195      69.410  67.660  66.290  1.00  0.00            
ATOM   2161  HB1 LEU   195      69.950  67.670  67.260  1.00  0.00            
ATOM   2162  HB2 LEU   195      70.240  67.380  65.610  1.00  0.00            
ATOM   2163  CG  LEU   195      68.310  66.590  66.240  1.00  0.00            
ATOM   2164  HG  LEU   195      67.800  66.630  65.250  1.00  0.00            
ATOM   2165  CD1 LEU   195      68.930  65.180  66.330  1.00  0.00            
ATOM   2166 HD11 LEU   195      69.590  65.150  67.220  1.00  0.00            
ATOM   2167 HD12 LEU   195      69.740  65.090  65.570  1.00  0.00            
ATOM   2168 HD13 LEU   195      68.140  64.400  66.300  1.00  0.00            
ATOM   2169  CD2 LEU   195      67.170  66.730  67.270  1.00  0.00            
ATOM   2170 HD21 LEU   195      66.420  67.460  66.910  1.00  0.00            
ATOM   2171 HD22 LEU   195      67.520  67.010  68.290  1.00  0.00            
ATOM   2172 HD23 LEU   195      66.740  65.710  67.430  1.00  0.00            
ATOM   2173  C   LEU   195      70.050  70.060  66.140  1.00  0.00            
ATOM   2174  O   LEU   195      70.170  70.760  67.140  1.00  0.00            
ATOM   2175  N   VAL   196      71.010  70.150  65.200  1.00  0.00            
ATOM   2176  HN  VAL   196      71.040  69.490  64.450  1.00  0.00            
ATOM   2177  CA  VAL   196      71.970  71.220  65.190  1.00  0.00            
ATOM   2178  HA  VAL   196      72.520  71.160  66.110  1.00  0.00            
ATOM   2179  CB  VAL   196      73.010  71.080  64.120  1.00  0.00            
ATOM   2180  HB  VAL   196      72.490  70.940  63.150  1.00  0.00            
ATOM   2181  CG1 VAL   196      74.040  72.220  64.050  1.00  0.00            
ATOM   2182 HG11 VAL   196      75.000  71.940  63.550  1.00  0.00            
ATOM   2183 HG12 VAL   196      74.380  72.460  65.080  1.00  0.00            
ATOM   2184 HG13 VAL   196      73.690  73.130  63.520  1.00  0.00            
ATOM   2185  CG2 VAL   196      73.770  69.780  64.450  1.00  0.00            
ATOM   2186 HG21 VAL   196      73.950  69.640  65.530  1.00  0.00            
ATOM   2187 HG22 VAL   196      74.710  69.860  63.860  1.00  0.00            
ATOM   2188 HG23 VAL   196      73.200  68.890  64.090  1.00  0.00            
ATOM   2189  C   VAL   196      71.430  72.610  65.190  1.00  0.00            
ATOM   2190  O   VAL   196      71.800  73.460  65.990  1.00  0.00            
ATOM   2191  N   VAL   197      70.500  72.970  64.280  1.00  0.00            
ATOM   2192  HN  VAL   197      70.270  72.380  63.510  1.00  0.00            
ATOM   2193  CA  VAL   197      69.920  74.270  64.250  1.00  0.00            
ATOM   2194  HA  VAL   197      70.760  74.950  64.190  1.00  0.00            
ATOM   2195  CB  VAL   197      69.080  74.380  63.020  1.00  0.00            
ATOM   2196  HB  VAL   197      68.450  73.460  62.960  1.00  0.00            
ATOM   2197  CG1 VAL   197      68.130  75.590  63.150  1.00  0.00            
ATOM   2198 HG11 VAL   197      67.270  75.450  63.830  1.00  0.00            
ATOM   2199 HG12 VAL   197      67.560  75.800  62.220  1.00  0.00            
ATOM   2200 HG13 VAL   197      68.740  76.470  63.440  1.00  0.00            
ATOM   2201  CG2 VAL   197      69.990  74.510  61.790  1.00  0.00            
ATOM   2202 HG21 VAL   197      70.580  75.440  61.970  1.00  0.00            
ATOM   2203 HG22 VAL   197      69.340  74.790  60.940  1.00  0.00            
ATOM   2204 HG23 VAL   197      70.590  73.600  61.560  1.00  0.00            
ATOM   2205  C   VAL   197      69.120  74.720  65.430  1.00  0.00            
ATOM   2206  O   VAL   197      69.250  75.840  65.910  1.00  0.00            
ATOM   2207  N   GLY   198      68.360  73.800  66.050  1.00  0.00            
ATOM   2208  HN  GLY   198      68.370  72.910  65.590  1.00  0.00            
ATOM   2209  CA  GLY   198      67.500  74.090  67.150  1.00  0.00            
ATOM   2210  HA1 GLY   198      66.790  73.280  67.070  1.00  0.00            
ATOM   2211  HA2 GLY   198      67.060  75.070  67.050  1.00  0.00            
ATOM   2212  C   GLY   198      68.250  74.090  68.440  1.00  0.00            
ATOM   2213  O   GLY   198      67.920  74.850  69.360  1.00  0.00            
ATOM   2214  N   GLY   199      69.380  73.370  68.480  1.00  0.00            
ATOM   2215  HN  GLY   199      69.610  72.770  67.720  1.00  0.00            
ATOM   2216  CA  GLY   199      70.200  73.340  69.650  1.00  0.00            
ATOM   2217  HA1 GLY   199      70.940  72.560  69.570  1.00  0.00            
ATOM   2218  HA2 GLY   199      69.660  73.400  70.580  1.00  0.00            
ATOM   2219  C   GLY   199      71.080  74.550  69.670  1.00  0.00            
ATOM   2220  O   GLY   199      71.140  75.230  70.690  1.00  0.00            
ATOM   2221  N   ALA   200      71.720  74.940  68.550  1.00  0.00            
ATOM   2222  HN  ALA   200      71.680  74.310  67.780  1.00  0.00            
ATOM   2223  CA  ALA   200      72.540  76.110  68.490  1.00  0.00            
ATOM   2224  HA  ALA   200      73.410  76.130  69.120  1.00  0.00            
ATOM   2225  CB  ALA   200      73.360  76.170  67.190  1.00  0.00            
ATOM   2226  HB1 ALA   200      73.990  77.080  67.290  1.00  0.00            
ATOM   2227  HB2 ALA   200      72.640  76.280  66.350  1.00  0.00            
ATOM   2228  HB3 ALA   200      73.960  75.240  67.070  1.00  0.00            
ATOM   2229  C   ALA   200      71.760  77.340  68.820  1.00  0.00            
ATOM   2230  O   ALA   200      72.210  78.170  69.620  1.00  0.00            
ATOM   2231  N   LEU   201      70.580  77.480  68.210  1.00  0.00            
ATOM   2232  HN  LEU   201      70.370  76.900  67.420  1.00  0.00            
ATOM   2233  CA  LEU   201      69.710  78.580  68.470  1.00  0.00            
ATOM   2234  HA  LEU   201      70.370  79.380  68.770  1.00  0.00            
ATOM   2235  CB  LEU   201      68.870  78.930  67.230  1.00  0.00            
ATOM   2236  HB1 LEU   201      68.220  79.810  67.420  1.00  0.00            
ATOM   2237  HB2 LEU   201      68.200  78.070  67.040  1.00  0.00            
ATOM   2238  CG  LEU   201      69.730  79.140  65.970  1.00  0.00            
ATOM   2239  HG  LEU   201      70.060  78.140  65.640  1.00  0.00            
ATOM   2240  CD1 LEU   201      68.910  79.690  64.800  1.00  0.00            
ATOM   2241 HD11 LEU   201      69.620  79.950  63.980  1.00  0.00            
ATOM   2242 HD12 LEU   201      68.330  80.580  65.120  1.00  0.00            
ATOM   2243 HD13 LEU   201      68.210  78.930  64.380  1.00  0.00            
ATOM   2244  CD2 LEU   201      70.930  80.090  66.170  1.00  0.00            
ATOM   2245 HD21 LEU   201      71.470  80.380  65.250  1.00  0.00            
ATOM   2246 HD22 LEU   201      71.670  79.550  66.810  1.00  0.00            
ATOM   2247 HD23 LEU   201      70.550  81.020  66.640  1.00  0.00            
ATOM   2248  C   LEU   201      68.730  78.510  69.590  1.00  0.00            
ATOM   2249  O   LEU   201      67.940  79.430  69.810  1.00  0.00            
ATOM   2250  N   THR   202      68.800  77.430  70.390  1.00  0.00            
ATOM   2251  HN  THR   202      69.130  76.550  70.070  1.00  0.00            
ATOM   2252  CA  THR   202      68.040  77.420  71.610  1.00  0.00            
ATOM   2253  HA  THR   202      66.980  77.520  71.470  1.00  0.00            
ATOM   2254  CB  THR   202      68.040  76.110  72.330  1.00  0.00            
ATOM   2255  HB  THR   202      69.080  75.720  72.370  1.00  0.00            
ATOM   2256  OG1 THR   202      67.110  75.230  71.710  1.00  0.00            
ATOM   2257  HG1 THR   202      67.370  75.270  70.790  1.00  0.00            
ATOM   2258  CG2 THR   202      67.560  76.230  73.780  1.00  0.00            
ATOM   2259 HG21 THR   202      67.590  75.200  74.200  1.00  0.00            
ATOM   2260 HG22 THR   202      66.490  76.530  73.750  1.00  0.00            
ATOM   2261 HG23 THR   202      68.210  76.760  74.500  1.00  0.00            
ATOM   2262  C   THR   202      68.410  78.570  72.490  1.00  0.00            
ATOM   2263  O   THR   202      67.480  79.180  73.030  1.00  0.00            
ATOM   2264  N   GLU   203      69.680  78.970  72.630  1.00  0.00            
ATOM   2265  HN  GLU   203      70.500  78.490  72.330  1.00  0.00            
ATOM   2266  CA  GLU   203      70.000  80.160  73.360  1.00  0.00            
ATOM   2267  HA  GLU   203      69.390  80.210  74.250  1.00  0.00            
ATOM   2268  CB  GLU   203      71.460  80.120  73.860  1.00  0.00            
ATOM   2269  HB1 GLU   203      71.720  81.190  74.020  1.00  0.00            
ATOM   2270  HB2 GLU   203      71.980  79.650  73.000  1.00  0.00            
ATOM   2271  CG  GLU   203      71.650  79.150  75.030  1.00  0.00            
ATOM   2272  HG1 GLU   203      72.740  78.940  75.120  1.00  0.00            
ATOM   2273  HG2 GLU   203      71.050  78.220  74.940  1.00  0.00            
ATOM   2274  CD  GLU   203      71.150  79.770  76.330  1.00  0.00            
ATOM   2275  OE1 GLU   203      69.970  79.560  76.720  1.00  0.00            
ATOM   2276  OE2 GLU   203      71.920  80.540  76.960  1.00  0.00            
ATOM   2277  C   GLU   203      69.680  81.420  72.640  1.00  0.00            
ATOM   2278  O   GLU   203      69.340  82.380  73.340  1.00  0.00            
ATOM   2279  N   VAL   204      69.590  81.380  71.300  1.00  0.00            
ATOM   2280  HN  VAL   204      69.460  80.440  70.990  1.00  0.00            
ATOM   2281  CA  VAL   204      69.450  82.560  70.510  1.00  0.00            
ATOM   2282  HA  VAL   204      70.050  83.330  70.970  1.00  0.00            
ATOM   2283  CB  VAL   204      70.080  82.390  69.150  1.00  0.00            
ATOM   2284  HB  VAL   204      69.550  81.570  68.630  1.00  0.00            
ATOM   2285  CG1 VAL   204      69.910  83.630  68.260  1.00  0.00            
ATOM   2286 HG11 VAL   204      69.090  83.540  67.510  1.00  0.00            
ATOM   2287 HG12 VAL   204      70.880  83.710  67.730  1.00  0.00            
ATOM   2288 HG13 VAL   204      69.800  84.470  68.980  1.00  0.00            
ATOM   2289  CG2 VAL   204      71.530  81.890  69.210  1.00  0.00            
ATOM   2290 HG21 VAL   204      72.150  82.710  69.630  1.00  0.00            
ATOM   2291 HG22 VAL   204      71.940  81.720  68.190  1.00  0.00            
ATOM   2292 HG23 VAL   204      71.700  80.900  69.680  1.00  0.00            
ATOM   2293  C   VAL   204      68.050  83.060  70.470  1.00  0.00            
ATOM   2294  O   VAL   204      67.800  84.170  70.940  1.00  0.00            
ATOM   2295  N   SER   205      67.040  82.350  69.940  1.00  0.00            
ATOM   2296  HN  SER   205      67.290  81.550  69.400  1.00  0.00            
ATOM   2297  CA  SER   205      65.810  82.870  69.410  1.00  0.00            
ATOM   2298  HA  SER   205      65.160  83.050  70.260  1.00  0.00            
ATOM   2299  CB  SER   205      65.970  84.180  68.620  1.00  0.00            
ATOM   2300  HB1 SER   205      66.810  83.910  67.940  1.00  0.00            
ATOM   2301  HB2 SER   205      66.290  85.040  69.240  1.00  0.00            
ATOM   2302  OG  SER   205      64.830  84.660  67.910  1.00  0.00            
ATOM   2303  HG1 SER   205      64.380  85.340  68.410  1.00  0.00            
ATOM   2304  C   SER   205      65.220  81.770  68.610  1.00  0.00            
ATOM   2305  O   SER   205      65.900  81.200  67.760  1.00  0.00            
ATOM   2306  N   TRP   206      63.940  81.420  68.860  1.00  0.00            
ATOM   2307  HN  TRP   206      63.360  81.910  69.500  1.00  0.00            
ATOM   2308  CA  TRP   206      63.270  80.450  68.050  1.00  0.00            
ATOM   2309  HA  TRP   206      64.040  79.810  67.650  1.00  0.00            
ATOM   2310  CB  TRP   206      62.260  79.580  68.830  1.00  0.00            
ATOM   2311  HB1 TRP   206      62.980  79.280  69.630  1.00  0.00            
ATOM   2312  HB2 TRP   206      62.110  78.670  68.210  1.00  0.00            
ATOM   2313  CG  TRP   206      61.080  80.310  69.380  1.00  0.00            
ATOM   2314  CD1 TRP   206      61.010  80.900  70.610  1.00  0.00            
ATOM   2315  HD1 TRP   206      61.810  81.020  71.320  1.00  0.00            
ATOM   2316  NE1 TRP   206      59.740  81.360  70.830  1.00  0.00            
ATOM   2317  HE1 TRP   206      59.550  82.050  71.500  1.00  0.00            
ATOM   2318  CE2 TRP   206      58.960  80.970  69.770  1.00  0.00            
ATOM   2319  CD2 TRP   206      59.770  80.400  68.800  1.00  0.00            
ATOM   2320  CE3 TRP   206      59.220  80.040  67.620  1.00  0.00            
ATOM   2321  HE3 TRP   206      59.900  79.710  66.840  1.00  0.00            
ATOM   2322  CZ3 TRP   206      57.860  80.080  67.400  1.00  0.00            
ATOM   2323  HZ3 TRP   206      57.520  79.790  66.420  1.00  0.00            
ATOM   2324  CZ2 TRP   206      57.640  81.190  69.510  1.00  0.00            
ATOM   2325  HZ2 TRP   206      56.940  81.630  70.200  1.00  0.00            
ATOM   2326  CH2 TRP   206      57.090  80.670  68.370  1.00  0.00            
ATOM   2327  HH2 TRP   206      56.020  80.760  68.190  1.00  0.00            
ATOM   2328  C   TRP   206      62.570  81.070  66.900  1.00  0.00            
ATOM   2329  O   TRP   206      62.210  80.460  65.890  1.00  0.00            
ATOM   2330  N   ARG   207      62.370  82.390  67.030  1.00  0.00            
ATOM   2331  HN  ARG   207      62.620  82.700  67.940  1.00  0.00            
ATOM   2332  CA  ARG   207      62.010  83.250  65.940  1.00  0.00            
ATOM   2333  HA  ARG   207      61.160  82.830  65.430  1.00  0.00            
ATOM   2334  CB  ARG   207      61.640  84.710  66.300  1.00  0.00            
ATOM   2335  HB1 ARG   207      61.720  85.440  65.470  1.00  0.00            
ATOM   2336  HB2 ARG   207      62.360  85.120  67.040  1.00  0.00            
ATOM   2337  CG  ARG   207      60.230  84.880  66.870  1.00  0.00            
ATOM   2338  HG1 ARG   207      59.610  84.420  66.060  1.00  0.00            
ATOM   2339  HG2 ARG   207      60.000  85.950  67.030  1.00  0.00            
ATOM   2340  CD  ARG   207      59.970  84.120  68.170  1.00  0.00            
ATOM   2341  HD1 ARG   207      60.500  84.550  69.050  1.00  0.00            
ATOM   2342  HD2 ARG   207      60.180  83.030  68.080  1.00  0.00            
ATOM   2343  NE  ARG   207      58.500  84.280  68.360  1.00  0.00            
ATOM   2344  HE  ARG   207      57.940  83.870  67.640  1.00  0.00            
ATOM   2345  CZ  ARG   207      57.960  84.930  69.430  1.00  0.00            
ATOM   2346  NH1 ARG   207      58.650  85.450  70.490  1.00  0.00            
ATOM   2347 HH11 ARG   207      59.610  85.700  70.380  1.00  0.00            
ATOM   2348 HH12 ARG   207      58.150  86.100  71.070  1.00  0.00            
ATOM   2349  NH2 ARG   207      56.600  84.990  69.420  1.00  0.00            
ATOM   2350 HH21 ARG   207      56.150  84.830  68.540  1.00  0.00            
ATOM   2351 HH22 ARG   207      56.130  85.480  70.160  1.00  0.00            
ATOM   2352  C   ARG   207      63.030  83.300  64.860  1.00  0.00            
ATOM   2353  O   ARG   207      62.730  83.080  63.690  1.00  0.00            
ATOM   2354  N   TRP   208      64.310  83.560  65.200  1.00  0.00            
ATOM   2355  HN  TRP   208      64.510  83.910  66.110  1.00  0.00            
ATOM   2356  CA  TRP   208      65.360  83.380  64.240  1.00  0.00            
ATOM   2357  HA  TRP   208      65.070  83.840  63.310  1.00  0.00            
ATOM   2358  CB  TRP   208      66.690  84.050  64.630  1.00  0.00            
ATOM   2359  HB1 TRP   208      67.530  83.670  64.010  1.00  0.00            
ATOM   2360  HB2 TRP   208      67.010  83.840  65.670  1.00  0.00            
ATOM   2361  CG  TRP   208      66.620  85.540  64.480  1.00  0.00            
ATOM   2362  CD1 TRP   208      66.670  86.480  65.470  1.00  0.00            
ATOM   2363  HD1 TRP   208      66.490  86.340  66.520  1.00  0.00            
ATOM   2364  NE1 TRP   208      66.680  87.730  64.900  1.00  0.00            
ATOM   2365  HE1 TRP   208      67.020  88.490  65.410  1.00  0.00            
ATOM   2366  CE2 TRP   208      66.460  87.610  63.550  1.00  0.00            
ATOM   2367  CD2 TRP   208      66.430  86.260  63.260  1.00  0.00            
ATOM   2368  CE3 TRP   208      66.320  85.900  61.950  1.00  0.00            
ATOM   2369  HE3 TRP   208      66.470  84.870  61.660  1.00  0.00            
ATOM   2370  CZ3 TRP   208      66.200  86.910  61.020  1.00  0.00            
ATOM   2371  HZ3 TRP   208      66.080  86.670  59.980  1.00  0.00            
ATOM   2372  CZ2 TRP   208      66.320  88.630  62.660  1.00  0.00            
ATOM   2373  HZ2 TRP   208      66.120  89.620  63.030  1.00  0.00            
ATOM   2374  CH2 TRP   208      66.060  88.230  61.370  1.00  0.00            
ATOM   2375  HH2 TRP   208      65.820  88.940  60.590  1.00  0.00            
ATOM   2376  C   TRP   208      65.550  81.970  63.820  1.00  0.00            
ATOM   2377  O   TRP   208      65.980  81.800  62.680  1.00  0.00            
ATOM   2378  N   ALA   209      65.120  80.940  64.580  1.00  0.00            
ATOM   2379  HN  ALA   209      64.750  81.090  65.490  1.00  0.00            
ATOM   2380  CA  ALA   209      65.250  79.600  64.090  1.00  0.00            
ATOM   2381  HA  ALA   209      66.250  79.480  63.700  1.00  0.00            
ATOM   2382  CB  ALA   209      65.140  78.580  65.240  1.00  0.00            
ATOM   2383  HB1 ALA   209      65.800  78.880  66.080  1.00  0.00            
ATOM   2384  HB2 ALA   209      65.270  77.530  64.880  1.00  0.00            
ATOM   2385  HB3 ALA   209      64.250  78.630  65.900  1.00  0.00            
ATOM   2386  C   ALA   209      64.380  79.270  62.930  1.00  0.00            
ATOM   2387  O   ALA   209      64.980  78.880  61.930  1.00  0.00            
ATOM   2388  N   PHE   210      63.070  79.600  62.950  1.00  0.00            
ATOM   2389  HN  PHE   210      62.600  79.900  63.770  1.00  0.00            
ATOM   2390  CA  PHE   210      62.250  79.240  61.840  1.00  0.00            
ATOM   2391  HA  PHE   210      62.380  78.190  61.610  1.00  0.00            
ATOM   2392  CB  PHE   210      60.780  79.220  62.300  1.00  0.00            
ATOM   2393  HB1 PHE   210      60.170  79.160  61.380  1.00  0.00            
ATOM   2394  HB2 PHE   210      60.500  80.160  62.810  1.00  0.00            
ATOM   2395  CG  PHE   210      60.420  78.040  63.140  1.00  0.00            
ATOM   2396  CD1 PHE   210      60.080  78.250  64.460  1.00  0.00            
ATOM   2397  HD1 PHE   210      59.920  79.240  64.850  1.00  0.00            
ATOM   2398  CE1 PHE   210      59.540  77.230  65.210  1.00  0.00            
ATOM   2399  HE1 PHE   210      59.160  77.570  66.160  1.00  0.00            
ATOM   2400  CZ  PHE   210      59.470  75.970  64.660  1.00  0.00            
ATOM   2401  HZ  PHE   210      59.030  75.210  65.280  1.00  0.00            
ATOM   2402  CD2 PHE   210      60.380  76.770  62.620  1.00  0.00            
ATOM   2403  HD2 PHE   210      60.610  76.530  61.600  1.00  0.00            
ATOM   2404  CE2 PHE   210      59.960  75.720  63.400  1.00  0.00            
ATOM   2405  HE2 PHE   210      59.790  74.740  62.970  1.00  0.00            
ATOM   2406  C   PHE   210      62.420  80.000  60.570  1.00  0.00            
ATOM   2407  O   PHE   210      62.010  79.540  59.500  1.00  0.00            
ATOM   2408  N   LEU   211      63.140  81.130  60.600  1.00  0.00            
ATOM   2409  HN  LEU   211      63.550  81.530  61.420  1.00  0.00            
ATOM   2410  CA  LEU   211      63.420  81.850  59.390  1.00  0.00            
ATOM   2411  HA  LEU   211      62.530  81.820  58.780  1.00  0.00            
ATOM   2412  CB  LEU   211      63.780  83.300  59.760  1.00  0.00            
ATOM   2413  HB1 LEU   211      64.210  83.850  58.900  1.00  0.00            
ATOM   2414  HB2 LEU   211      64.470  83.290  60.630  1.00  0.00            
ATOM   2415  CG  LEU   211      62.460  84.010  60.120  1.00  0.00            
ATOM   2416  HG  LEU   211      61.880  83.300  60.750  1.00  0.00            
ATOM   2417  CD1 LEU   211      62.870  85.320  60.800  1.00  0.00            
ATOM   2418 HD11 LEU   211      63.300  85.100  61.800  1.00  0.00            
ATOM   2419 HD12 LEU   211      62.010  86.000  60.960  1.00  0.00            
ATOM   2420 HD13 LEU   211      63.590  85.910  60.180  1.00  0.00            
ATOM   2421  CD2 LEU   211      61.500  84.240  58.950  1.00  0.00            
ATOM   2422 HD21 LEU   211      62.030  84.940  58.270  1.00  0.00            
ATOM   2423 HD22 LEU   211      60.570  84.720  59.330  1.00  0.00            
ATOM   2424 HD23 LEU   211      61.200  83.300  58.440  1.00  0.00            
ATOM   2425  C   LEU   211      64.530  81.270  58.580  1.00  0.00            
ATOM   2426  O   LEU   211      64.710  81.640  57.420  1.00  0.00            
ATOM   2427  N   VAL   212      65.270  80.270  59.080  1.00  0.00            
ATOM   2428  HN  VAL   212      65.010  79.940  59.990  1.00  0.00            
ATOM   2429  CA  VAL   212      66.200  79.550  58.270  1.00  0.00            
ATOM   2430  HA  VAL   212      66.920  80.280  57.930  1.00  0.00            
ATOM   2431  CB  VAL   212      67.000  78.630  59.140  1.00  0.00            
ATOM   2432  HB  VAL   212      67.020  79.000  60.190  1.00  0.00            
ATOM   2433  CG1 VAL   212      66.520  77.170  59.300  1.00  0.00            
ATOM   2434 HG11 VAL   212      67.100  76.520  59.980  1.00  0.00            
ATOM   2435 HG12 VAL   212      66.590  76.620  58.340  1.00  0.00            
ATOM   2436 HG13 VAL   212      65.480  77.160  59.680  1.00  0.00            
ATOM   2437  CG2 VAL   212      68.420  78.460  58.580  1.00  0.00            
ATOM   2438 HG21 VAL   212      68.290  77.990  57.580  1.00  0.00            
ATOM   2439 HG22 VAL   212      69.120  77.750  59.080  1.00  0.00            
ATOM   2440 HG23 VAL   212      69.000  79.400  58.420  1.00  0.00            
ATOM   2441  C   VAL   212      65.600  78.840  57.120  1.00  0.00            
ATOM   2442  O   VAL   212      66.270  78.430  56.170  1.00  0.00            
ATOM   2443  N   ASN   213      64.270  78.600  57.060  1.00  0.00            
ATOM   2444  HN  ASN   213      63.660  78.790  57.820  1.00  0.00            
ATOM   2445  CA  ASN   213      63.610  77.900  56.000  1.00  0.00            
ATOM   2446  HA  ASN   213      64.190  77.020  55.780  1.00  0.00            
ATOM   2447  CB  ASN   213      62.220  77.400  56.410  1.00  0.00            
ATOM   2448  HB1 ASN   213      61.720  76.880  55.570  1.00  0.00            
ATOM   2449  HB2 ASN   213      61.690  78.370  56.400  1.00  0.00            
ATOM   2450  CG  ASN   213      62.100  76.650  57.740  1.00  0.00            
ATOM   2451  OD1 ASN   213      63.110  76.190  58.270  1.00  0.00            
ATOM   2452  ND2 ASN   213      60.860  76.460  58.240  1.00  0.00            
ATOM   2453 HD21 ASN   213      60.780  75.900  59.070  1.00  0.00            
ATOM   2454 HD22 ASN   213      60.060  76.900  57.840  1.00  0.00            
ATOM   2455  C   ASN   213      63.630  78.670  54.720  1.00  0.00            
ATOM   2456  O   ASN   213      63.880  78.120  53.650  1.00  0.00            
ATOM   2457  N   VAL   214      63.590  80.010  54.890  1.00  0.00            
ATOM   2458  HN  VAL   214      63.580  80.380  55.820  1.00  0.00            
ATOM   2459  CA  VAL   214      63.620  81.020  53.890  1.00  0.00            
ATOM   2460  HA  VAL   214      62.780  80.680  53.310  1.00  0.00            
ATOM   2461  CB  VAL   214      63.410  82.420  54.410  1.00  0.00            
ATOM   2462  HB  VAL   214      64.130  82.600  55.230  1.00  0.00            
ATOM   2463  CG1 VAL   214      63.640  83.530  53.370  1.00  0.00            
ATOM   2464 HG11 VAL   214      63.410  84.500  53.850  1.00  0.00            
ATOM   2465 HG12 VAL   214      63.010  83.390  52.460  1.00  0.00            
ATOM   2466 HG13 VAL   214      64.700  83.560  53.040  1.00  0.00            
ATOM   2467  CG2 VAL   214      61.930  82.470  54.840  1.00  0.00            
ATOM   2468 HG21 VAL   214      61.230  82.150  54.040  1.00  0.00            
ATOM   2469 HG22 VAL   214      61.630  83.510  55.090  1.00  0.00            
ATOM   2470 HG23 VAL   214      61.780  81.850  55.740  1.00  0.00            
ATOM   2471  C   VAL   214      64.710  81.010  52.870  1.00  0.00            
ATOM   2472  O   VAL   214      64.330  81.030  51.700  1.00  0.00            
ATOM   2473  N   PRO   215      65.990  80.980  53.090  1.00  0.00            
ATOM   2474  CD  PRO   215      66.610  81.220  54.390  1.00  0.00            
ATOM   2475  HD1 PRO   215      66.190  80.490  55.110  1.00  0.00            
ATOM   2476  HD2 PRO   215      66.460  82.280  54.680  1.00  0.00            
ATOM   2477  CA  PRO   215      66.940  81.120  52.030  1.00  0.00            
ATOM   2478  HA  PRO   215      66.590  81.860  51.330  1.00  0.00            
ATOM   2479  CB  PRO   215      68.260  81.480  52.720  1.00  0.00            
ATOM   2480  HB1 PRO   215      68.490  82.550  52.900  1.00  0.00            
ATOM   2481  HB2 PRO   215      69.070  81.130  52.040  1.00  0.00            
ATOM   2482  CG  PRO   215      68.100  80.910  54.140  1.00  0.00            
ATOM   2483  HG1 PRO   215      68.240  79.810  54.160  1.00  0.00            
ATOM   2484  HG2 PRO   215      68.810  81.340  54.880  1.00  0.00            
ATOM   2485  C   PRO   215      67.040  79.820  51.300  1.00  0.00            
ATOM   2486  O   PRO   215      67.100  79.860  50.080  1.00  0.00            
ATOM   2487  N   ILE   216      66.890  78.710  52.040  1.00  0.00            
ATOM   2488  HN  ILE   216      66.750  78.800  53.030  1.00  0.00            
ATOM   2489  CA  ILE   216      66.930  77.390  51.490  1.00  0.00            
ATOM   2490  HA  ILE   216      67.880  77.330  50.980  1.00  0.00            
ATOM   2491  CB  ILE   216      67.120  76.390  52.590  1.00  0.00            
ATOM   2492  HB  ILE   216      66.150  76.430  53.140  1.00  0.00            
ATOM   2493  CG2 ILE   216      67.240  74.930  52.130  1.00  0.00            
ATOM   2494 HG21 ILE   216      66.940  74.300  52.990  1.00  0.00            
ATOM   2495 HG22 ILE   216      68.290  74.650  51.900  1.00  0.00            
ATOM   2496 HG23 ILE   216      66.620  74.750  51.220  1.00  0.00            
ATOM   2497  CG1 ILE   216      68.220  76.660  53.630  1.00  0.00            
ATOM   2498 HG11 ILE   216      67.990  77.690  53.980  1.00  0.00            
ATOM   2499 HG12 ILE   216      69.250  76.760  53.220  1.00  0.00            
ATOM   2500  CD  ILE   216      68.260  75.850  54.920  1.00  0.00            
ATOM   2501  HD1 ILE   216      68.260  74.760  54.700  1.00  0.00            
ATOM   2502  HD2 ILE   216      67.430  76.020  55.650  1.00  0.00            
ATOM   2503  HD3 ILE   216      69.210  76.070  55.450  1.00  0.00            
ATOM   2504  C   ILE   216      65.850  77.100  50.510  1.00  0.00            
ATOM   2505  O   ILE   216      66.060  76.550  49.430  1.00  0.00            
ATOM   2506  N   GLY   217      64.590  77.490  50.800  1.00  0.00            
ATOM   2507  HN  GLY   217      64.370  77.880  51.700  1.00  0.00            
ATOM   2508  CA  GLY   217      63.450  77.570  49.940  1.00  0.00            
ATOM   2509  HA1 GLY   217      62.650  78.080  50.460  1.00  0.00            
ATOM   2510  HA2 GLY   217      63.180  76.560  49.670  1.00  0.00            
ATOM   2511  C   GLY   217      63.580  78.310  48.660  1.00  0.00            
ATOM   2512  O   GLY   217      63.280  77.800  47.580  1.00  0.00            
ATOM   2513  N   LEU   218      64.080  79.560  48.690  1.00  0.00            
ATOM   2514  HN  LEU   218      64.180  80.070  49.540  1.00  0.00            
ATOM   2515  CA  LEU   218      64.270  80.360  47.520  1.00  0.00            
ATOM   2516  HA  LEU   218      63.270  80.380  47.120  1.00  0.00            
ATOM   2517  CB  LEU   218      64.660  81.780  47.950  1.00  0.00            
ATOM   2518  HB1 LEU   218      65.040  82.360  47.080  1.00  0.00            
ATOM   2519  HB2 LEU   218      65.570  81.680  48.580  1.00  0.00            
ATOM   2520  CG  LEU   218      63.620  82.650  48.670  1.00  0.00            
ATOM   2521  HG  LEU   218      63.330  81.990  49.510  1.00  0.00            
ATOM   2522  CD1 LEU   218      64.250  84.000  49.030  1.00  0.00            
ATOM   2523 HD11 LEU   218      64.640  84.460  48.100  1.00  0.00            
ATOM   2524 HD12 LEU   218      65.160  83.940  49.670  1.00  0.00            
ATOM   2525 HD13 LEU   218      63.570  84.740  49.510  1.00  0.00            
ATOM   2526  CD2 LEU   218      62.420  82.970  47.760  1.00  0.00            
ATOM   2527 HD21 LEU   218      62.650  83.210  46.700  1.00  0.00            
ATOM   2528 HD22 LEU   218      61.700  83.720  48.160  1.00  0.00            
ATOM   2529 HD23 LEU   218      61.800  82.050  47.720  1.00  0.00            
ATOM   2530  C   LEU   218      65.300  79.690  46.670  1.00  0.00            
ATOM   2531  O   LEU   218      65.130  79.640  45.450  1.00  0.00            
ATOM   2532  N   VAL   219      66.380  79.090  47.200  1.00  0.00            
ATOM   2533  HN  VAL   219      66.480  79.210  48.180  1.00  0.00            
ATOM   2534  CA  VAL   219      67.360  78.250  46.580  1.00  0.00            
ATOM   2535  HA  VAL   219      67.780  78.740  45.710  1.00  0.00            
ATOM   2536  CB  VAL   219      68.490  77.950  47.520  1.00  0.00            
ATOM   2537  HB  VAL   219      68.170  77.740  48.560  1.00  0.00            
ATOM   2538  CG1 VAL   219      69.380  76.800  47.020  1.00  0.00            
ATOM   2539 HG11 VAL   219      69.660  76.970  45.960  1.00  0.00            
ATOM   2540 HG12 VAL   219      68.820  75.840  47.050  1.00  0.00            
ATOM   2541 HG13 VAL   219      70.290  76.640  47.630  1.00  0.00            
ATOM   2542  CG2 VAL   219      69.320  79.240  47.650  1.00  0.00            
ATOM   2543 HG21 VAL   219      68.850  80.150  48.080  1.00  0.00            
ATOM   2544 HG22 VAL   219      69.610  79.520  46.620  1.00  0.00            
ATOM   2545 HG23 VAL   219      70.330  79.120  48.110  1.00  0.00            
ATOM   2546  C   VAL   219      66.860  76.970  46.020  1.00  0.00            
ATOM   2547  O   VAL   219      67.060  76.700  44.840  1.00  0.00            
ATOM   2548  N   MET   220      66.000  76.250  46.770  1.00  0.00            
ATOM   2549  HN  MET   220      65.960  76.470  47.740  1.00  0.00            
ATOM   2550  CA  MET   220      65.290  75.140  46.220  1.00  0.00            
ATOM   2551  HA  MET   220      66.080  74.560  45.770  1.00  0.00            
ATOM   2552  CB  MET   220      64.620  74.390  47.380  1.00  0.00            
ATOM   2553  HB1 MET   220      64.010  73.630  46.850  1.00  0.00            
ATOM   2554  HB2 MET   220      64.050  75.070  48.050  1.00  0.00            
ATOM   2555  CG  MET   220      65.750  73.760  48.200  1.00  0.00            
ATOM   2556  HG1 MET   220      65.240  73.320  49.080  1.00  0.00            
ATOM   2557  HG2 MET   220      66.430  74.480  48.710  1.00  0.00            
ATOM   2558  SD  MET   220      66.770  72.490  47.380  1.00  0.00            
ATOM   2559  CE  MET   220      68.140  72.680  48.550  1.00  0.00            
ATOM   2560  HE1 MET   220      67.730  73.120  49.480  1.00  0.00            
ATOM   2561  HE2 MET   220      68.920  73.350  48.120  1.00  0.00            
ATOM   2562  HE3 MET   220      68.700  71.780  48.890  1.00  0.00            
ATOM   2563  C   MET   220      64.280  75.460  45.170  1.00  0.00            
ATOM   2564  O   MET   220      64.210  74.880  44.090  1.00  0.00            
ATOM   2565  N   ILE   221      63.560  76.590  45.210  1.00  0.00            
ATOM   2566  HN  ILE   221      63.470  77.000  46.110  1.00  0.00            
ATOM   2567  CA  ILE   221      62.790  77.200  44.170  1.00  0.00            
ATOM   2568  HA  ILE   221      62.080  76.480  43.770  1.00  0.00            
ATOM   2569  CB  ILE   221      61.980  78.350  44.680  1.00  0.00            
ATOM   2570  HB  ILE   221      62.590  79.050  45.290  1.00  0.00            
ATOM   2571  CG2 ILE   221      61.250  79.080  43.540  1.00  0.00            
ATOM   2572 HG21 ILE   221      61.910  79.350  42.690  1.00  0.00            
ATOM   2573 HG22 ILE   221      60.770  80.030  43.840  1.00  0.00            
ATOM   2574 HG23 ILE   221      60.390  78.520  43.100  1.00  0.00            
ATOM   2575  CG1 ILE   221      60.810  77.770  45.490  1.00  0.00            
ATOM   2576 HG11 ILE   221      61.150  76.910  46.100  1.00  0.00            
ATOM   2577 HG12 ILE   221      59.970  77.300  44.930  1.00  0.00            
ATOM   2578  CD  ILE   221      60.220  78.840  46.420  1.00  0.00            
ATOM   2579  HD1 ILE   221      59.550  78.320  47.140  1.00  0.00            
ATOM   2580  HD2 ILE   221      59.650  79.610  45.870  1.00  0.00            
ATOM   2581  HD3 ILE   221      61.010  79.300  47.050  1.00  0.00            
ATOM   2582  C   ILE   221      63.630  77.550  42.990  1.00  0.00            
ATOM   2583  O   ILE   221      63.320  77.210  41.850  1.00  0.00            
ATOM   2584  N   TYR   222      64.830  78.070  43.300  1.00  0.00            
ATOM   2585  HN  TYR   222      65.090  78.340  44.220  1.00  0.00            
ATOM   2586  CA  TYR   222      65.730  78.520  42.280  1.00  0.00            
ATOM   2587  HA  TYR   222      65.130  79.070  41.570  1.00  0.00            
ATOM   2588  CB  TYR   222      66.930  79.290  42.840  1.00  0.00            
ATOM   2589  HB1 TYR   222      67.600  78.680  43.490  1.00  0.00            
ATOM   2590  HB2 TYR   222      66.540  80.120  43.470  1.00  0.00            
ATOM   2591  CG  TYR   222      67.690  79.940  41.740  1.00  0.00            
ATOM   2592  CD1 TYR   222      67.170  81.060  41.130  1.00  0.00            
ATOM   2593  HD1 TYR   222      66.250  81.540  41.430  1.00  0.00            
ATOM   2594  CE1 TYR   222      67.790  81.590  40.020  1.00  0.00            
ATOM   2595  HE1 TYR   222      67.380  82.470  39.540  1.00  0.00            
ATOM   2596  CZ  TYR   222      68.920  81.010  39.500  1.00  0.00            
ATOM   2597  OH  TYR   222      69.400  81.390  38.230  1.00  0.00            
ATOM   2598  HH  TYR   222      70.290  81.050  38.160  1.00  0.00            
ATOM   2599  CD2 TYR   222      68.910  79.500  41.270  1.00  0.00            
ATOM   2600  HD2 TYR   222      69.320  78.610  41.730  1.00  0.00            
ATOM   2601  CE2 TYR   222      69.540  79.970  40.150  1.00  0.00            
ATOM   2602  HE2 TYR   222      70.440  79.500  39.770  1.00  0.00            
ATOM   2603  C   TYR   222      66.270  77.440  41.410  1.00  0.00            
ATOM   2604  O   TYR   222      66.320  77.480  40.180  1.00  0.00            
ATOM   2605  N   LEU   223      66.700  76.370  42.100  1.00  0.00            
ATOM   2606  HN  LEU   223      66.900  76.440  43.070  1.00  0.00            
ATOM   2607  CA  LEU   223      67.040  75.130  41.470  1.00  0.00            
ATOM   2608  HA  LEU   223      67.820  75.290  40.730  1.00  0.00            
ATOM   2609  CB  LEU   223      67.680  74.240  42.550  1.00  0.00            
ATOM   2610  HB1 LEU   223      67.870  73.190  42.230  1.00  0.00            
ATOM   2611  HB2 LEU   223      67.000  74.220  43.420  1.00  0.00            
ATOM   2612  CG  LEU   223      69.010  74.760  43.120  1.00  0.00            
ATOM   2613  HG  LEU   223      68.880  75.840  43.360  1.00  0.00            
ATOM   2614  CD1 LEU   223      69.390  74.110  44.460  1.00  0.00            
ATOM   2615 HD11 LEU   223      69.490  73.010  44.460  1.00  0.00            
ATOM   2616 HD12 LEU   223      68.660  74.340  45.270  1.00  0.00            
ATOM   2617 HD13 LEU   223      70.370  74.480  44.820  1.00  0.00            
ATOM   2618  CD2 LEU   223      70.210  74.610  42.160  1.00  0.00            
ATOM   2619 HD21 LEU   223      70.220  73.520  41.930  1.00  0.00            
ATOM   2620 HD22 LEU   223      71.070  74.910  42.780  1.00  0.00            
ATOM   2621 HD23 LEU   223      70.110  75.210  41.230  1.00  0.00            
ATOM   2622  C   LEU   223      65.990  74.370  40.720  1.00  0.00            
ATOM   2623  O   LEU   223      66.180  73.720  39.700  1.00  0.00            
ATOM   2624  N   ALA   224      64.780  74.430  41.300  1.00  0.00            
ATOM   2625  HN  ALA   224      64.720  74.810  42.220  1.00  0.00            
ATOM   2626  CA  ALA   224      63.570  73.950  40.700  1.00  0.00            
ATOM   2627  HA  ALA   224      63.810  72.910  40.520  1.00  0.00            
ATOM   2628  CB  ALA   224      62.450  74.060  41.750  1.00  0.00            
ATOM   2629  HB1 ALA   224      61.570  73.560  41.310  1.00  0.00            
ATOM   2630  HB2 ALA   224      62.120  75.110  41.920  1.00  0.00            
ATOM   2631  HB3 ALA   224      62.780  73.590  42.700  1.00  0.00            
ATOM   2632  C   ALA   224      63.090  74.570  39.440  1.00  0.00            
ATOM   2633  O   ALA   224      62.720  73.940  38.440  1.00  0.00            
ATOM   2634  N   ARG   225      63.110  75.910  39.320  1.00  0.00            
ATOM   2635  HN  ARG   225      63.570  76.390  40.060  1.00  0.00            
ATOM   2636  CA  ARG   225      62.910  76.590  38.080  1.00  0.00            
ATOM   2637  HA  ARG   225      61.980  76.220  37.670  1.00  0.00            
ATOM   2638  CB  ARG   225      62.860  78.110  38.330  1.00  0.00            
ATOM   2639  HB1 ARG   225      63.010  78.730  37.420  1.00  0.00            
ATOM   2640  HB2 ARG   225      63.640  78.420  39.050  1.00  0.00            
ATOM   2641  CG  ARG   225      61.540  78.610  38.920  1.00  0.00            
ATOM   2642  HG1 ARG   225      61.730  79.640  39.290  1.00  0.00            
ATOM   2643  HG2 ARG   225      61.320  78.050  39.850  1.00  0.00            
ATOM   2644  CD  ARG   225      60.300  78.510  38.040  1.00  0.00            
ATOM   2645  HD1 ARG   225      59.360  78.690  38.600  1.00  0.00            
ATOM   2646  HD2 ARG   225      60.340  77.480  37.620  1.00  0.00            
ATOM   2647  NE  ARG   225      60.520  79.600  37.040  1.00  0.00            
ATOM   2648  HE  ARG   225      61.270  80.220  37.260  1.00  0.00            
ATOM   2649  CZ  ARG   225      59.710  79.620  35.950  1.00  0.00            
ATOM   2650  NH1 ARG   225      58.640  78.770  35.840  1.00  0.00            
ATOM   2651 HH11 ARG   225      58.370  78.080  36.510  1.00  0.00            
ATOM   2652 HH12 ARG   225      57.990  79.080  35.150  1.00  0.00            
ATOM   2653  NH2 ARG   225      59.880  80.520  34.940  1.00  0.00            
ATOM   2654 HH21 ARG   225      60.650  81.160  34.970  1.00  0.00            
ATOM   2655 HH22 ARG   225      59.350  80.470  34.100  1.00  0.00            
ATOM   2656  C   ARG   225      63.960  76.300  37.060  1.00  0.00            
ATOM   2657  O   ARG   225      63.770  75.910  35.900  1.00  0.00            
ATOM   2658  N   THR   226      65.240  76.450  37.440  1.00  0.00            
ATOM   2659  HN  THR   226      65.490  76.760  38.350  1.00  0.00            
ATOM   2660  CA  THR   226      66.380  76.260  36.590  1.00  0.00            
ATOM   2661  HA  THR   226      66.230  76.970  35.790  1.00  0.00            
ATOM   2662  CB  THR   226      67.760  76.490  37.130  1.00  0.00            
ATOM   2663  HB  THR   226      68.550  75.970  36.550  1.00  0.00            
ATOM   2664  OG1 THR   226      68.140  75.980  38.390  1.00  0.00            
ATOM   2665  HG1 THR   226      67.690  76.510  39.050  1.00  0.00            
ATOM   2666  CG2 THR   226      67.990  78.010  37.250  1.00  0.00            
ATOM   2667 HG21 THR   226      67.340  78.500  38.000  1.00  0.00            
ATOM   2668 HG22 THR   226      67.780  78.590  36.330  1.00  0.00            
ATOM   2669 HG23 THR   226      69.020  78.230  37.600  1.00  0.00            
ATOM   2670  C   THR   226      66.520  74.930  35.940  1.00  0.00            
ATOM   2671  O   THR   226      66.650  74.820  34.720  1.00  0.00            
ATOM   2672  N   ALA   227      66.500  73.840  36.720  1.00  0.00            
ATOM   2673  HN  ALA   227      66.320  74.000  37.680  1.00  0.00            
ATOM   2674  CA  ALA   227      67.160  72.630  36.320  1.00  0.00            
ATOM   2675  HA  ALA   227      67.690  72.690  35.380  1.00  0.00            
ATOM   2676  CB  ALA   227      68.320  72.650  37.330  1.00  0.00            
ATOM   2677  HB1 ALA   227      69.010  71.810  37.070  1.00  0.00            
ATOM   2678  HB2 ALA   227      67.910  72.480  38.350  1.00  0.00            
ATOM   2679  HB3 ALA   227      68.900  73.590  37.390  1.00  0.00            
ATOM   2680  C   ALA   227      66.320  71.410  36.250  1.00  0.00            
ATOM   2681  O   ALA   227      66.760  70.360  35.780  1.00  0.00            
ATOM   2682  N   LEU   228      65.060  71.570  36.710  1.00  0.00            
ATOM   2683  HN  LEU   228      64.750  72.430  37.100  1.00  0.00            
ATOM   2684  CA  LEU   228      64.110  70.510  36.580  1.00  0.00            
ATOM   2685  HA  LEU   228      64.710  69.630  36.370  1.00  0.00            
ATOM   2686  CB  LEU   228      63.180  70.360  37.800  1.00  0.00            
ATOM   2687  HB1 LEU   228      62.500  69.500  37.600  1.00  0.00            
ATOM   2688  HB2 LEU   228      62.550  71.290  37.800  1.00  0.00            
ATOM   2689  CG  LEU   228      63.750  70.240  39.220  1.00  0.00            
ATOM   2690  HG  LEU   228      64.500  71.050  39.340  1.00  0.00            
ATOM   2691  CD1 LEU   228      62.700  70.390  40.330  1.00  0.00            
ATOM   2692 HD11 LEU   228      63.180  70.570  41.320  1.00  0.00            
ATOM   2693 HD12 LEU   228      62.060  69.490  40.380  1.00  0.00            
ATOM   2694 HD13 LEU   228      62.100  71.290  40.060  1.00  0.00            
ATOM   2695  CD2 LEU   228      64.610  68.960  39.260  1.00  0.00            
ATOM   2696 HD21 LEU   228      65.580  69.260  38.810  1.00  0.00            
ATOM   2697 HD22 LEU   228      64.080  68.060  38.890  1.00  0.00            
ATOM   2698 HD23 LEU   228      64.970  68.790  40.300  1.00  0.00            
ATOM   2699  C   LEU   228      63.370  70.730  35.310  1.00  0.00            
ATOM   2700  O   LEU   228      62.730  71.720  34.970  1.00  0.00            
ATOM   2701  N   ARG   229      63.330  69.610  34.570  1.00  0.00            
ATOM   2702  HN  ARG   229      63.820  68.790  34.860  1.00  0.00            
ATOM   2703  CA  ARG   229      62.600  69.410  33.350  1.00  0.00            
ATOM   2704  HA  ARG   229      62.620  70.360  32.840  1.00  0.00            
ATOM   2705  CB  ARG   229      63.200  68.260  32.520  1.00  0.00            
ATOM   2706  HB1 ARG   229      62.620  68.130  31.580  1.00  0.00            
ATOM   2707  HB2 ARG   229      63.060  67.310  33.080  1.00  0.00            
ATOM   2708  CG  ARG   229      64.640  68.400  32.020  1.00  0.00            
ATOM   2709  HG1 ARG   229      64.780  67.580  31.290  1.00  0.00            
ATOM   2710  HG2 ARG   229      65.300  68.120  32.870  1.00  0.00            
ATOM   2711  CD  ARG   229      64.900  69.830  31.540  1.00  0.00            
ATOM   2712  HD1 ARG   229      64.770  70.540  32.390  1.00  0.00            
ATOM   2713  HD2 ARG   229      64.260  69.970  30.650  1.00  0.00            
ATOM   2714  NE  ARG   229      66.320  69.780  31.090  1.00  0.00            
ATOM   2715  HE  ARG   229      66.500  69.400  30.190  1.00  0.00            
ATOM   2716  CZ  ARG   229      67.360  70.210  31.880  1.00  0.00            
ATOM   2717  NH1 ARG   229      67.190  71.080  32.910  1.00  0.00            
ATOM   2718 HH11 ARG   229      66.350  71.630  32.880  1.00  0.00            
ATOM   2719 HH12 ARG   229      68.040  71.410  33.320  1.00  0.00            
ATOM   2720  NH2 ARG   229      68.620  69.850  31.490  1.00  0.00            
ATOM   2721 HH21 ARG   229      68.600  69.050  30.890  1.00  0.00            
ATOM   2722 HH22 ARG   229      69.350  69.970  32.160  1.00  0.00            
ATOM   2723  C   ARG   229      61.110  69.370  33.400  1.00  0.00            
ATOM   2724  O   ARG   229      60.520  68.910  34.380  1.00  0.00            
ATOM   2725  N   GLU   230      60.440  69.770  32.310  1.00  0.00            
ATOM   2726  HN  GLU   230      60.940  69.920  31.460  1.00  0.00            
ATOM   2727  CA  GLU   230      59.020  69.840  32.220  1.00  0.00            
ATOM   2728  HA  GLU   230      58.660  70.100  33.210  1.00  0.00            
ATOM   2729  CB  GLU   230      58.710  71.000  31.260  1.00  0.00            
ATOM   2730  HB1 GLU   230      59.080  70.840  30.220  1.00  0.00            
ATOM   2731  HB2 GLU   230      59.290  71.860  31.670  1.00  0.00            
ATOM   2732  CG  GLU   230      57.280  71.510  31.050  1.00  0.00            
ATOM   2733  HG1 GLU   230      56.820  70.650  30.520  1.00  0.00            
ATOM   2734  HG2 GLU   230      57.270  72.360  30.340  1.00  0.00            
ATOM   2735  CD  GLU   230      56.500  71.930  32.290  1.00  0.00            
ATOM   2736  OE1 GLU   230      56.250  73.150  32.440  1.00  0.00            
ATOM   2737  OE2 GLU   230      56.200  71.070  33.160  1.00  0.00            
ATOM   2738  C   GLU   230      58.470  68.560  31.680  1.00  0.00            
ATOM   2739  O   GLU   230      59.160  67.700  31.140  1.00  0.00            
ATOM   2740  N   THR   231      57.150  68.360  31.860  1.00  0.00            
ATOM   2741  HN  THR   231      56.620  69.090  32.290  1.00  0.00            
ATOM   2742  CA  THR   231      56.480  67.290  31.190  1.00  0.00            
ATOM   2743  HA  THR   231      57.110  66.790  30.480  1.00  0.00            
ATOM   2744  CB  THR   231      55.850  66.290  32.120  1.00  0.00            
ATOM   2745  HB  THR   231      55.100  66.750  32.800  1.00  0.00            
ATOM   2746  OG1 THR   231      56.840  65.680  32.940  1.00  0.00            
ATOM   2747  HG1 THR   231      57.280  66.350  33.460  1.00  0.00            
ATOM   2748  CG2 THR   231      55.190  65.210  31.240  1.00  0.00            
ATOM   2749 HG21 THR   231      54.890  64.370  31.900  1.00  0.00            
ATOM   2750 HG22 THR   231      55.960  64.900  30.510  1.00  0.00            
ATOM   2751 HG23 THR   231      54.270  65.570  30.730  1.00  0.00            
ATOM   2752  C   THR   231      55.460  67.910  30.290  1.00  0.00            
ATOM   2753  O   THR   231      54.790  68.840  30.740  1.00  0.00            
ATOM   2754  N   ASN   232      55.310  67.390  29.060  1.00  0.00            
ATOM   2755  HN  ASN   232      55.940  66.720  28.690  1.00  0.00            
ATOM   2756  CA  ASN   232      54.450  67.900  28.040  1.00  0.00            
ATOM   2757  HA  ASN   232      53.900  68.790  28.290  1.00  0.00            
ATOM   2758  CB  ASN   232      55.300  68.320  26.830  1.00  0.00            
ATOM   2759  HB1 ASN   232      54.760  68.600  25.900  1.00  0.00            
ATOM   2760  HB2 ASN   232      55.870  67.420  26.530  1.00  0.00            
ATOM   2761  CG  ASN   232      56.360  69.350  27.220  1.00  0.00            
ATOM   2762  OD1 ASN   232      57.570  69.130  27.150  1.00  0.00            
ATOM   2763  ND2 ASN   232      55.840  70.510  27.710  1.00  0.00            
ATOM   2764 HD21 ASN   232      56.460  71.210  28.050  1.00  0.00            
ATOM   2765 HD22 ASN   232      54.840  70.590  27.740  1.00  0.00            
ATOM   2766  C   ASN   232      53.500  66.810  27.680  1.00  0.00            
ATOM   2767  O   ASN   232      52.540  66.990  26.920  1.00  0.00            
ATOM   2768  N   LYS   233      53.710  65.610  28.240  1.00  0.00            
ATOM   2769  HN  LYS   233      54.410  65.440  28.930  1.00  0.00            
ATOM   2770  CA  LYS   233      52.680  64.630  28.130  1.00  0.00            
ATOM   2771  HA  LYS   233      52.520  64.560  27.070  1.00  0.00            
ATOM   2772  CB  LYS   233      53.130  63.290  28.730  1.00  0.00            
ATOM   2773  HB1 LYS   233      52.280  62.640  29.040  1.00  0.00            
ATOM   2774  HB2 LYS   233      53.720  63.450  29.660  1.00  0.00            
ATOM   2775  CG  LYS   233      53.930  62.450  27.740  1.00  0.00            
ATOM   2776  HG1 LYS   233      54.310  61.550  28.280  1.00  0.00            
ATOM   2777  HG2 LYS   233      54.840  62.990  27.400  1.00  0.00            
ATOM   2778  CD  LYS   233      53.220  62.040  26.450  1.00  0.00            
ATOM   2779  HD1 LYS   233      53.970  61.580  25.760  1.00  0.00            
ATOM   2780  HD2 LYS   233      52.960  62.950  25.870  1.00  0.00            
ATOM   2781  CE  LYS   233      52.080  61.040  26.630  1.00  0.00            
ATOM   2782  HE1 LYS   233      51.280  61.410  27.310  1.00  0.00            
ATOM   2783  HE2 LYS   233      52.610  60.140  27.030  1.00  0.00            
ATOM   2784  NZ  LYS   233      51.340  60.690  25.400  1.00  0.00            
ATOM   2785  HZ1 LYS   233      50.620  59.950  25.520  1.00  0.00            
ATOM   2786  HZ2 LYS   233      51.960  60.410  24.610  1.00  0.00            
ATOM   2787  HZ3 LYS   233      50.720  61.470  25.110  1.00  0.00            
ATOM   2788  C   LYS   233      51.350  64.980  28.710  1.00  0.00            
ATOM   2789  O   LYS   233      51.300  65.750  29.670  1.00  0.00            
ATOM   2790  N   GLU   234      50.270  64.420  28.130  1.00  0.00            
ATOM   2791  HN  GLU   234      50.350  63.880  27.310  1.00  0.00            
ATOM   2792  CA  GLU   234      48.910  64.680  28.480  1.00  0.00            
ATOM   2793  HA  GLU   234      48.710  65.720  28.300  1.00  0.00            
ATOM   2794  CB  GLU   234      48.060  63.770  27.580  1.00  0.00            
ATOM   2795  HB1 GLU   234      47.010  63.890  27.930  1.00  0.00            
ATOM   2796  HB2 GLU   234      48.360  62.730  27.840  1.00  0.00            
ATOM   2797  CG  GLU   234      48.100  63.960  26.060  1.00  0.00            
ATOM   2798  HG1 GLU   234      48.360  65.000  25.750  1.00  0.00            
ATOM   2799  HG2 GLU   234      47.150  63.580  25.640  1.00  0.00            
ATOM   2800  CD  GLU   234      49.220  63.260  25.310  1.00  0.00            
ATOM   2801  OE1 GLU   234      50.410  63.580  25.570  1.00  0.00            
ATOM   2802  OE2 GLU   234      48.930  62.290  24.550  1.00  0.00            
ATOM   2803  C   GLU   234      48.470  64.570  29.900  1.00  0.00            
ATOM   2804  O   GLU   234      48.830  63.720  30.720  1.00  0.00            
ATOM   2805  N   ARG   235      47.540  65.470  30.270  1.00  0.00            
ATOM   2806  HN  ARG   235      47.000  66.070  29.670  1.00  0.00            
ATOM   2807  CA  ARG   235      47.150  65.690  31.620  1.00  0.00            
ATOM   2808  HA  ARG   235      47.960  65.550  32.320  1.00  0.00            
ATOM   2809  CB  ARG   235      46.680  67.160  31.670  1.00  0.00            
ATOM   2810  HB1 ARG   235      46.470  67.440  32.730  1.00  0.00            
ATOM   2811  HB2 ARG   235      45.800  67.310  31.010  1.00  0.00            
ATOM   2812  CG  ARG   235      47.810  68.150  31.410  1.00  0.00            
ATOM   2813  HG1 ARG   235      47.300  69.120  31.230  1.00  0.00            
ATOM   2814  HG2 ARG   235      48.280  67.880  30.440  1.00  0.00            
ATOM   2815  CD  ARG   235      48.790  68.380  32.560  1.00  0.00            
ATOM   2816  HD1 ARG   235      49.500  67.530  32.720  1.00  0.00            
ATOM   2817  HD2 ARG   235      48.240  68.560  33.500  1.00  0.00            
ATOM   2818  NE  ARG   235      49.670  69.500  32.110  1.00  0.00            
ATOM   2819  HE  ARG   235      50.590  69.310  31.780  1.00  0.00            
ATOM   2820  CZ  ARG   235      49.260  70.800  32.230  1.00  0.00            
ATOM   2821  NH1 ARG   235      48.120  71.070  32.920  1.00  0.00            
ATOM   2822 HH11 ARG   235      47.500  70.310  33.090  1.00  0.00            
ATOM   2823 HH12 ARG   235      47.720  71.990  32.950  1.00  0.00            
ATOM   2824  NH2 ARG   235      50.140  71.830  32.040  1.00  0.00            
ATOM   2825 HH21 ARG   235      51.080  71.610  31.810  1.00  0.00            
ATOM   2826 HH22 ARG   235      49.940  72.800  32.170  1.00  0.00            
ATOM   2827  C   ARG   235      46.040  64.760  31.950  1.00  0.00            
ATOM   2828  O   ARG   235      45.280  64.200  31.160  1.00  0.00            
ATOM   2829  N   MET   236      45.800  64.640  33.270  1.00  0.00            
ATOM   2830  HN  MET   236      46.350  65.150  33.930  1.00  0.00            
ATOM   2831  CA  MET   236      44.800  63.760  33.780  1.00  0.00            
ATOM   2832  HA  MET   236      44.080  63.610  32.990  1.00  0.00            
ATOM   2833  CB  MET   236      45.370  62.450  34.350  1.00  0.00            
ATOM   2834  HB1 MET   236      44.560  61.800  34.740  1.00  0.00            
ATOM   2835  HB2 MET   236      45.950  62.610  35.290  1.00  0.00            
ATOM   2836  CG  MET   236      46.280  61.670  33.400  1.00  0.00            
ATOM   2837  HG1 MET   236      47.050  62.350  32.990  1.00  0.00            
ATOM   2838  HG2 MET   236      45.650  61.350  32.540  1.00  0.00            
ATOM   2839  SD  MET   236      47.110  60.190  34.050  1.00  0.00            
ATOM   2840  CE  MET   236      45.640  59.150  34.330  1.00  0.00            
ATOM   2841  HE1 MET   236      45.820  58.170  34.810  1.00  0.00            
ATOM   2842  HE2 MET   236      45.280  59.120  33.270  1.00  0.00            
ATOM   2843  HE3 MET   236      44.810  59.560  34.940  1.00  0.00            
ATOM   2844  C   MET   236      44.040  64.490  34.840  1.00  0.00            
ATOM   2845  O   MET   236      44.560  65.300  35.600  1.00  0.00            
ATOM   2846  N   LYS   237      42.730  64.190  34.900  1.00  0.00            
ATOM   2847  HN  LYS   237      42.340  63.560  34.230  1.00  0.00            
ATOM   2848  CA  LYS   237      41.820  64.800  35.810  1.00  0.00            
ATOM   2849  HA  LYS   237      41.970  65.870  35.900  1.00  0.00            
ATOM   2850  CB  LYS   237      40.400  64.660  35.220  1.00  0.00            
ATOM   2851  HB1 LYS   237      39.560  64.950  35.880  1.00  0.00            
ATOM   2852  HB2 LYS   237      40.240  63.580  35.040  1.00  0.00            
ATOM   2853  CG  LYS   237      40.280  65.470  33.920  1.00  0.00            
ATOM   2854  HG1 LYS   237      40.870  65.170  33.040  1.00  0.00            
ATOM   2855  HG2 LYS   237      40.600  66.510  34.120  1.00  0.00            
ATOM   2856  CD  LYS   237      38.830  65.500  33.420  1.00  0.00            
ATOM   2857  HD1 LYS   237      38.730  66.350  32.700  1.00  0.00            
ATOM   2858  HD2 LYS   237      38.260  65.870  34.300  1.00  0.00            
ATOM   2859  CE  LYS   237      38.260  64.220  32.810  1.00  0.00            
ATOM   2860  HE1 LYS   237      38.600  63.360  33.440  1.00  0.00            
ATOM   2861  HE2 LYS   237      38.500  64.130  31.730  1.00  0.00            
ATOM   2862  NZ  LYS   237      36.790  64.240  32.980  1.00  0.00            
ATOM   2863  HZ1 LYS   237      36.600  64.470  33.970  1.00  0.00            
ATOM   2864  HZ2 LYS   237      36.420  63.280  32.790  1.00  0.00            
ATOM   2865  HZ3 LYS   237      36.430  64.990  32.350  1.00  0.00            
ATOM   2866  C   LYS   237      41.890  64.420  37.250  1.00  0.00            
ATOM   2867  O   LYS   237      42.310  63.330  37.630  1.00  0.00            
ATOM   2868  N   LEU   238      41.510  65.370  38.110  1.00  0.00            
ATOM   2869  HN  LEU   238      41.260  66.300  37.830  1.00  0.00            
ATOM   2870  CA  LEU   238      41.420  65.060  39.500  1.00  0.00            
ATOM   2871  HA  LEU   238      41.460  63.990  39.680  1.00  0.00            
ATOM   2872  CB  LEU   238      42.450  65.910  40.270  1.00  0.00            
ATOM   2873  HB1 LEU   238      42.580  66.870  39.730  1.00  0.00            
ATOM   2874  HB2 LEU   238      43.460  65.460  40.120  1.00  0.00            
ATOM   2875  CG  LEU   238      42.320  66.240  41.770  1.00  0.00            
ATOM   2876  HG  LEU   238      41.310  66.690  41.840  1.00  0.00            
ATOM   2877  CD1 LEU   238      42.440  64.910  42.540  1.00  0.00            
ATOM   2878 HD11 LEU   238      41.870  64.120  42.000  1.00  0.00            
ATOM   2879 HD12 LEU   238      41.950  64.940  43.530  1.00  0.00            
ATOM   2880 HD13 LEU   238      43.480  64.530  42.610  1.00  0.00            
ATOM   2881  CD2 LEU   238      43.240  67.280  42.410  1.00  0.00            
ATOM   2882 HD21 LEU   238      42.820  67.580  43.390  1.00  0.00            
ATOM   2883 HD22 LEU   238      43.340  68.150  41.730  1.00  0.00            
ATOM   2884 HD23 LEU   238      44.270  66.890  42.600  1.00  0.00            
ATOM   2885  C   LEU   238      40.030  65.460  39.840  1.00  0.00            
ATOM   2886  O   LEU   238      39.620  66.550  39.460  1.00  0.00            
ATOM   2887  N   ASP   239      39.270  64.610  40.560  1.00  0.00            
ATOM   2888  HN  ASP   239      39.710  63.730  40.730  1.00  0.00            
ATOM   2889  CA  ASP   239      37.860  64.730  40.740  1.00  0.00            
ATOM   2890  HA  ASP   239      37.560  65.570  40.130  1.00  0.00            
ATOM   2891  CB  ASP   239      37.150  63.430  40.350  1.00  0.00            
ATOM   2892  HB1 ASP   239      37.530  62.680  41.090  1.00  0.00            
ATOM   2893  HB2 ASP   239      37.580  63.120  39.370  1.00  0.00            
ATOM   2894  CG  ASP   239      35.630  63.390  40.310  1.00  0.00            
ATOM   2895  OD1 ASP   239      35.070  62.300  40.610  1.00  0.00            
ATOM   2896  OD2 ASP   239      35.020  64.390  39.840  1.00  0.00            
ATOM   2897  C   ASP   239      37.500  65.170  42.120  1.00  0.00            
ATOM   2898  O   ASP   239      37.980  64.630  43.110  1.00  0.00            
ATOM   2899  N   ALA   240      36.520  66.100  42.200  1.00  0.00            
ATOM   2900  HN  ALA   240      36.080  66.530  41.420  1.00  0.00            
ATOM   2901  CA  ALA   240      36.070  66.620  43.450  1.00  0.00            
ATOM   2902  HA  ALA   240      36.970  67.090  43.820  1.00  0.00            
ATOM   2903  CB  ALA   240      34.990  67.700  43.300  1.00  0.00            
ATOM   2904  HB1 ALA   240      34.000  67.230  43.140  1.00  0.00            
ATOM   2905  HB2 ALA   240      35.150  68.260  42.360  1.00  0.00            
ATOM   2906  HB3 ALA   240      34.840  68.400  44.150  1.00  0.00            
ATOM   2907  C   ALA   240      35.680  65.670  44.540  1.00  0.00            
ATOM   2908  O   ALA   240      36.210  65.740  45.650  1.00  0.00            
ATOM   2909  N   THR   241      34.770  64.730  44.270  1.00  0.00            
ATOM   2910  HN  THR   241      34.410  64.670  43.340  1.00  0.00            
ATOM   2911  CA  THR   241      34.330  63.730  45.200  1.00  0.00            
ATOM   2912  HA  THR   241      33.880  64.190  46.070  1.00  0.00            
ATOM   2913  CB  THR   241      33.310  62.740  44.710  1.00  0.00            
ATOM   2914  HB  THR   241      33.340  61.850  45.370  1.00  0.00            
ATOM   2915  OG1 THR   241      33.410  62.370  43.350  1.00  0.00            
ATOM   2916  HG1 THR   241      34.200  61.870  43.140  1.00  0.00            
ATOM   2917  CG2 THR   241      31.930  63.400  44.860  1.00  0.00            
ATOM   2918 HG21 THR   241      31.120  62.660  44.690  1.00  0.00            
ATOM   2919 HG22 THR   241      31.840  64.270  44.160  1.00  0.00            
ATOM   2920 HG23 THR   241      31.820  63.730  45.910  1.00  0.00            
ATOM   2921  C   THR   241      35.480  62.930  45.700  1.00  0.00            
ATOM   2922  O   THR   241      35.540  62.770  46.920  1.00  0.00            
ATOM   2923  N   GLY   242      36.430  62.430  44.890  1.00  0.00            
ATOM   2924  HN  GLY   242      36.290  62.430  43.910  1.00  0.00            
ATOM   2925  CA  GLY   242      37.460  61.560  45.360  1.00  0.00            
ATOM   2926  HA1 GLY   242      38.000  61.150  44.520  1.00  0.00            
ATOM   2927  HA2 GLY   242      36.940  60.730  45.820  1.00  0.00            
ATOM   2928  C   GLY   242      38.320  62.350  46.280  1.00  0.00            
ATOM   2929  O   GLY   242      38.630  62.020  47.420  1.00  0.00            
ATOM   2930  N   ALA   243      38.720  63.560  45.850  1.00  0.00            
ATOM   2931  HN  ALA   243      38.410  63.950  44.980  1.00  0.00            
ATOM   2932  CA  ALA   243      39.690  64.400  46.480  1.00  0.00            
ATOM   2933  HA  ALA   243      40.670  63.960  46.580  1.00  0.00            
ATOM   2934  CB  ALA   243      39.710  65.630  45.570  1.00  0.00            
ATOM   2935  HB1 ALA   243      38.800  66.260  45.640  1.00  0.00            
ATOM   2936  HB2 ALA   243      40.070  65.450  44.530  1.00  0.00            
ATOM   2937  HB3 ALA   243      40.490  66.310  45.990  1.00  0.00            
ATOM   2938  C   ALA   243      39.360  64.850  47.860  1.00  0.00            
ATOM   2939  O   ALA   243      40.210  64.820  48.750  1.00  0.00            
ATOM   2940  N   ILE   244      38.080  65.200  48.090  1.00  0.00            
ATOM   2941  HN  ILE   244      37.490  65.190  47.290  1.00  0.00            
ATOM   2942  CA  ILE   244      37.500  65.570  49.350  1.00  0.00            
ATOM   2943  HA  ILE   244      38.260  66.170  49.820  1.00  0.00            
ATOM   2944  CB  ILE   244      36.300  66.430  49.050  1.00  0.00            
ATOM   2945  HB  ILE   244      35.480  65.920  48.510  1.00  0.00            
ATOM   2946  CG2 ILE   244      35.680  66.860  50.390  1.00  0.00            
ATOM   2947 HG21 ILE   244      35.210  66.100  51.070  1.00  0.00            
ATOM   2948 HG22 ILE   244      34.870  67.550  50.080  1.00  0.00            
ATOM   2949 HG23 ILE   244      36.430  67.420  50.980  1.00  0.00            
ATOM   2950  CG1 ILE   244      36.740  67.720  48.350  1.00  0.00            
ATOM   2951 HG11 ILE   244      37.220  67.640  47.350  1.00  0.00            
ATOM   2952 HG12 ILE   244      37.560  68.210  48.930  1.00  0.00            
ATOM   2953  CD  ILE   244      35.810  68.930  48.260  1.00  0.00            
ATOM   2954  HD1 ILE   244      34.810  68.600  47.890  1.00  0.00            
ATOM   2955  HD2 ILE   244      36.220  69.700  47.560  1.00  0.00            
ATOM   2956  HD3 ILE   244      35.670  69.370  49.270  1.00  0.00            
ATOM   2957  C   ILE   244      37.170  64.460  50.280  1.00  0.00            
ATOM   2958  O   ILE   244      37.540  64.540  51.450  1.00  0.00            
ATOM   2959  N   LEU   245      36.730  63.280  49.810  1.00  0.00            
ATOM   2960  HN  LEU   245      36.700  63.150  48.820  1.00  0.00            
ATOM   2961  CA  LEU   245      36.410  62.200  50.690  1.00  0.00            
ATOM   2962  HA  LEU   245      35.900  62.560  51.580  1.00  0.00            
ATOM   2963  CB  LEU   245      35.440  61.290  49.920  1.00  0.00            
ATOM   2964  HB1 LEU   245      35.300  60.320  50.450  1.00  0.00            
ATOM   2965  HB2 LEU   245      35.950  61.070  48.950  1.00  0.00            
ATOM   2966  CG  LEU   245      34.010  61.810  49.720  1.00  0.00            
ATOM   2967  HG  LEU   245      34.070  62.800  49.210  1.00  0.00            
ATOM   2968  CD1 LEU   245      33.200  60.810  48.870  1.00  0.00            
ATOM   2969 HD11 LEU   245      33.000  59.920  49.500  1.00  0.00            
ATOM   2970 HD12 LEU   245      33.670  60.510  47.910  1.00  0.00            
ATOM   2971 HD13 LEU   245      32.240  61.300  48.620  1.00  0.00            
ATOM   2972  CD2 LEU   245      33.280  62.010  51.060  1.00  0.00            
ATOM   2973 HD21 LEU   245      33.650  62.800  51.750  1.00  0.00            
ATOM   2974 HD22 LEU   245      33.430  61.060  51.610  1.00  0.00            
ATOM   2975 HD23 LEU   245      32.170  62.100  51.030  1.00  0.00            
ATOM   2976  C   LEU   245      37.620  61.480  51.170  1.00  0.00            
ATOM   2977  O   LEU   245      37.730  61.040  52.310  1.00  0.00            
ATOM   2978  N   ALA   246      38.670  61.490  50.330  1.00  0.00            
ATOM   2979  HN  ALA   246      38.530  61.810  49.390  1.00  0.00            
ATOM   2980  CA  ALA   246      40.000  61.060  50.650  1.00  0.00            
ATOM   2981  HA  ALA   246      39.880  60.120  51.150  1.00  0.00            
ATOM   2982  CB  ALA   246      40.880  60.770  49.430  1.00  0.00            
ATOM   2983  HB1 ALA   246      40.520  60.000  48.710  1.00  0.00            
ATOM   2984  HB2 ALA   246      41.910  60.490  49.750  1.00  0.00            
ATOM   2985  HB3 ALA   246      41.030  61.660  48.770  1.00  0.00            
ATOM   2986  C   ALA   246      40.700  61.940  51.640  1.00  0.00            
ATOM   2987  O   ALA   246      41.180  61.510  52.680  1.00  0.00            
ATOM   2988  N   THR   247      40.590  63.270  51.460  1.00  0.00            
ATOM   2989  HN  THR   247      40.320  63.650  50.580  1.00  0.00            
ATOM   2990  CA  THR   247      41.040  64.250  52.400  1.00  0.00            
ATOM   2991  HA  THR   247      42.050  63.900  52.540  1.00  0.00            
ATOM   2992  CB  THR   247      41.070  65.640  51.830  1.00  0.00            
ATOM   2993  HB  THR   247      40.050  66.000  51.580  1.00  0.00            
ATOM   2994  OG1 THR   247      41.850  65.690  50.640  1.00  0.00            
ATOM   2995  HG1 THR   247      41.250  65.470  49.930  1.00  0.00            
ATOM   2996  CG2 THR   247      41.710  66.610  52.840  1.00  0.00            
ATOM   2997 HG21 THR   247      41.000  66.720  53.690  1.00  0.00            
ATOM   2998 HG22 THR   247      41.920  67.620  52.420  1.00  0.00            
ATOM   2999 HG23 THR   247      42.640  66.140  53.230  1.00  0.00            
ATOM   3000  C   THR   247      40.480  64.250  53.780  1.00  0.00            
ATOM   3001  O   THR   247      41.160  64.330  54.810  1.00  0.00            
ATOM   3002  N   LEU   248      39.150  64.080  53.870  1.00  0.00            
ATOM   3003  HN  LEU   248      38.510  64.170  53.110  1.00  0.00            
ATOM   3004  CA  LEU   248      38.450  64.070  55.110  1.00  0.00            
ATOM   3005  HA  LEU   248      38.810  64.900  55.700  1.00  0.00            
ATOM   3006  CB  LEU   248      36.940  64.250  54.930  1.00  0.00            
ATOM   3007  HB1 LEU   248      36.590  63.450  54.250  1.00  0.00            
ATOM   3008  HB2 LEU   248      36.780  65.220  54.410  1.00  0.00            
ATOM   3009  CG  LEU   248      36.190  64.170  56.280  1.00  0.00            
ATOM   3010  HG  LEU   248      36.360  63.100  56.560  1.00  0.00            
ATOM   3011  CD1 LEU   248      36.640  65.250  57.280  1.00  0.00            
ATOM   3012 HD11 LEU   248      37.750  65.260  57.410  1.00  0.00            
ATOM   3013 HD12 LEU   248      36.230  65.070  58.290  1.00  0.00            
ATOM   3014 HD13 LEU   248      36.410  66.280  56.930  1.00  0.00            
ATOM   3015  CD2 LEU   248      34.700  64.360  55.960  1.00  0.00            
ATOM   3016 HD21 LEU   248      34.280  63.520  55.370  1.00  0.00            
ATOM   3017 HD22 LEU   248      34.540  65.260  55.330  1.00  0.00            
ATOM   3018 HD23 LEU   248      34.060  64.470  56.860  1.00  0.00            
ATOM   3019  C   LEU   248      38.810  62.800  55.800  1.00  0.00            
ATOM   3020  O   LEU   248      39.060  62.780  57.000  1.00  0.00            
ATOM   3021  N   ALA   249      38.860  61.630  55.130  1.00  0.00            
ATOM   3022  HN  ALA   249      38.430  61.630  54.230  1.00  0.00            
ATOM   3023  CA  ALA   249      39.260  60.350  55.630  1.00  0.00            
ATOM   3024  HA  ALA   249      38.580  60.190  56.460  1.00  0.00            
ATOM   3025  CB  ALA   249      39.150  59.370  54.460  1.00  0.00            
ATOM   3026  HB1 ALA   249      39.400  58.300  54.670  1.00  0.00            
ATOM   3027  HB2 ALA   249      39.880  59.640  53.670  1.00  0.00            
ATOM   3028  HB3 ALA   249      38.150  59.480  53.990  1.00  0.00            
ATOM   3029  C   ALA   249      40.670  60.260  56.110  1.00  0.00            
ATOM   3030  O   ALA   249      40.990  59.650  57.130  1.00  0.00            
ATOM   3031  N   CYS   250      41.600  60.830  55.320  1.00  0.00            
ATOM   3032  HN  CYS   250      41.300  61.160  54.430  1.00  0.00            
ATOM   3033  CA  CYS   250      42.950  61.030  55.770  1.00  0.00            
ATOM   3034  HA  CYS   250      43.320  60.050  56.040  1.00  0.00            
ATOM   3035  CB  CYS   250      44.010  61.420  54.730  1.00  0.00            
ATOM   3036  HB1 CYS   250      44.970  61.640  55.230  1.00  0.00            
ATOM   3037  HB2 CYS   250      43.770  62.420  54.310  1.00  0.00            
ATOM   3038  SG  CYS   250      44.020  60.260  53.320  1.00  0.00            
ATOM   3039  HG1 CYS   250      42.690  60.250  53.290  1.00  0.00            
ATOM   3040  C   CYS   250      43.040  61.890  56.980  1.00  0.00            
ATOM   3041  O   CYS   250      43.640  61.450  57.960  1.00  0.00            
ATOM   3042  N   THR   251      42.390  63.070  57.030  1.00  0.00            
ATOM   3043  HN  THR   251      41.870  63.320  56.220  1.00  0.00            
ATOM   3044  CA  THR   251      42.340  63.960  58.150  1.00  0.00            
ATOM   3045  HA  THR   251      43.370  64.230  58.320  1.00  0.00            
ATOM   3046  CB  THR   251      41.540  65.180  57.780  1.00  0.00            
ATOM   3047  HB  THR   251      40.480  64.970  57.540  1.00  0.00            
ATOM   3048  OG1 THR   251      42.120  65.900  56.700  1.00  0.00            
ATOM   3049  HG1 THR   251      41.720  65.540  55.900  1.00  0.00            
ATOM   3050  CG2 THR   251      41.640  66.210  58.920  1.00  0.00            
ATOM   3051 HG21 THR   251      41.010  65.940  59.800  1.00  0.00            
ATOM   3052 HG22 THR   251      41.170  67.180  58.650  1.00  0.00            
ATOM   3053 HG23 THR   251      42.700  66.410  59.170  1.00  0.00            
ATOM   3054  C   THR   251      41.840  63.380  59.420  1.00  0.00            
ATOM   3055  O   THR   251      42.420  63.420  60.510  1.00  0.00            
ATOM   3056  N   ALA   252      40.640  62.760  59.380  1.00  0.00            
ATOM   3057  HN  ALA   252      40.150  62.610  58.520  1.00  0.00            
ATOM   3058  CA  ALA   252      39.990  62.150  60.500  1.00  0.00            
ATOM   3059  HA  ALA   252      39.940  62.860  61.310  1.00  0.00            
ATOM   3060  CB  ALA   252      38.560  61.750  60.090  1.00  0.00            
ATOM   3061  HB1 ALA   252      37.980  61.510  61.000  1.00  0.00            
ATOM   3062  HB2 ALA   252      38.570  60.850  59.440  1.00  0.00            
ATOM   3063  HB3 ALA   252      38.150  62.640  59.550  1.00  0.00            
ATOM   3064  C   ALA   252      40.770  61.010  61.050  1.00  0.00            
ATOM   3065  O   ALA   252      40.730  60.690  62.240  1.00  0.00            
ATOM   3066  N   ALA   253      41.500  60.270  60.200  1.00  0.00            
ATOM   3067  HN  ALA   253      41.620  60.530  59.250  1.00  0.00            
ATOM   3068  CA  ALA   253      42.320  59.160  60.600  1.00  0.00            
ATOM   3069  HA  ALA   253      41.760  58.450  61.190  1.00  0.00            
ATOM   3070  CB  ALA   253      42.890  58.460  59.350  1.00  0.00            
ATOM   3071  HB1 ALA   253      43.520  59.130  58.730  1.00  0.00            
ATOM   3072  HB2 ALA   253      42.050  58.130  58.710  1.00  0.00            
ATOM   3073  HB3 ALA   253      43.600  57.640  59.550  1.00  0.00            
ATOM   3074  C   ALA   253      43.430  59.610  61.490  1.00  0.00            
ATOM   3075  O   ALA   253      43.640  59.040  62.550  1.00  0.00            
ATOM   3076  N   VAL   254      44.070  60.700  61.030  1.00  0.00            
ATOM   3077  HN  VAL   254      43.860  60.990  60.100  1.00  0.00            
ATOM   3078  CA  VAL   254      45.170  61.360  61.680  1.00  0.00            
ATOM   3079  HA  VAL   254      45.950  60.650  61.880  1.00  0.00            
ATOM   3080  CB  VAL   254      45.800  62.410  60.830  1.00  0.00            
ATOM   3081  HB  VAL   254      45.000  63.020  60.360  1.00  0.00            
ATOM   3082  CG1 VAL   254      46.820  63.350  61.510  1.00  0.00            
ATOM   3083 HG11 VAL   254      46.310  64.030  62.230  1.00  0.00            
ATOM   3084 HG12 VAL   254      47.270  64.010  60.730  1.00  0.00            
ATOM   3085 HG13 VAL   254      47.740  62.900  61.920  1.00  0.00            
ATOM   3086  CG2 VAL   254      46.560  61.690  59.700  1.00  0.00            
ATOM   3087 HG21 VAL   254      47.220  62.350  59.100  1.00  0.00            
ATOM   3088 HG22 VAL   254      45.810  61.280  59.000  1.00  0.00            
ATOM   3089 HG23 VAL   254      47.190  60.830  60.040  1.00  0.00            
ATOM   3090  C   VAL   254      44.750  61.960  62.980  1.00  0.00            
ATOM   3091  O   VAL   254      45.400  61.930  64.030  1.00  0.00            
ATOM   3092  N   PHE   255      43.540  62.540  62.990  1.00  0.00            
ATOM   3093  HN  PHE   255      43.050  62.510  62.130  1.00  0.00            
ATOM   3094  CA  PHE   255      42.930  63.130  64.150  1.00  0.00            
ATOM   3095  HA  PHE   255      43.610  63.850  64.580  1.00  0.00            
ATOM   3096  CB  PHE   255      41.710  63.880  63.600  1.00  0.00            
ATOM   3097  HB1 PHE   255      40.940  63.130  63.290  1.00  0.00            
ATOM   3098  HB2 PHE   255      41.980  64.580  62.780  1.00  0.00            
ATOM   3099  CG  PHE   255      41.210  64.800  64.650  1.00  0.00            
ATOM   3100  CD1 PHE   255      41.800  65.970  65.060  1.00  0.00            
ATOM   3101  HD1 PHE   255      42.630  66.370  64.510  1.00  0.00            
ATOM   3102  CE1 PHE   255      41.270  66.770  66.050  1.00  0.00            
ATOM   3103  HE1 PHE   255      41.710  67.750  66.210  1.00  0.00            
ATOM   3104  CZ  PHE   255      40.120  66.430  66.720  1.00  0.00            
ATOM   3105  HZ  PHE   255      39.670  67.070  67.470  1.00  0.00            
ATOM   3106  CD2 PHE   255      40.040  64.510  65.320  1.00  0.00            
ATOM   3107  HD2 PHE   255      39.610  63.580  64.990  1.00  0.00            
ATOM   3108  CE2 PHE   255      39.540  65.230  66.380  1.00  0.00            
ATOM   3109  HE2 PHE   255      38.620  64.850  66.790  1.00  0.00            
ATOM   3110  C   PHE   255      42.470  62.160  65.190  1.00  0.00            
ATOM   3111  O   PHE   255      42.570  62.350  66.400  1.00  0.00            
ATOM   3112  N   ALA   256      42.020  60.970  64.750  1.00  0.00            
ATOM   3113  HN  ALA   256      41.940  60.730  63.790  1.00  0.00            
ATOM   3114  CA  ALA   256      41.540  59.980  65.670  1.00  0.00            
ATOM   3115  HA  ALA   256      40.950  60.620  66.320  1.00  0.00            
ATOM   3116  CB  ALA   256      40.750  58.910  64.890  1.00  0.00            
ATOM   3117  HB1 ALA   256      41.400  58.340  64.190  1.00  0.00            
ATOM   3118  HB2 ALA   256      39.960  59.280  64.200  1.00  0.00            
ATOM   3119  HB3 ALA   256      40.120  58.280  65.540  1.00  0.00            
ATOM   3120  C   ALA   256      42.610  59.320  66.450  1.00  0.00            
ATOM   3121  O   ALA   256      42.440  59.000  67.630  1.00  0.00            
ATOM   3122  N   PHE   257      43.780  59.090  65.830  1.00  0.00            
ATOM   3123  HN  PHE   257      43.720  59.320  64.860  1.00  0.00            
ATOM   3124  CA  PHE   257      44.960  58.510  66.390  1.00  0.00            
ATOM   3125  HA  PHE   257      44.640  57.690  67.010  1.00  0.00            
ATOM   3126  CB  PHE   257      45.790  57.930  65.230  1.00  0.00            
ATOM   3127  HB1 PHE   257      46.350  58.650  64.600  1.00  0.00            
ATOM   3128  HB2 PHE   257      45.080  57.480  64.510  1.00  0.00            
ATOM   3129  CG  PHE   257      46.890  57.040  65.700  1.00  0.00            
ATOM   3130  CD1 PHE   257      48.120  57.500  66.080  1.00  0.00            
ATOM   3131  HD1 PHE   257      48.280  58.570  66.170  1.00  0.00            
ATOM   3132  CE1 PHE   257      49.130  56.640  66.440  1.00  0.00            
ATOM   3133  HE1 PHE   257      50.030  57.140  66.790  1.00  0.00            
ATOM   3134  CZ  PHE   257      48.960  55.290  66.240  1.00  0.00            
ATOM   3135  HZ  PHE   257      49.750  54.580  66.430  1.00  0.00            
ATOM   3136  CD2 PHE   257      46.730  55.680  65.510  1.00  0.00            
ATOM   3137  HD2 PHE   257      45.830  55.190  65.170  1.00  0.00            
ATOM   3138  CE2 PHE   257      47.710  54.810  65.920  1.00  0.00            
ATOM   3139  HE2 PHE   257      47.440  53.770  65.940  1.00  0.00            
ATOM   3140  C   PHE   257      45.680  59.510  67.230  1.00  0.00            
ATOM   3141  O   PHE   257      46.410  59.130  68.150  1.00  0.00            
ATOM   3142  N   SER   258      45.550  60.810  66.900  1.00  0.00            
ATOM   3143  HN  SER   258      45.260  61.090  65.990  1.00  0.00            
ATOM   3144  CA  SER   258      46.010  61.850  67.780  1.00  0.00            
ATOM   3145  HA  SER   258      46.990  61.520  68.110  1.00  0.00            
ATOM   3146  CB  SER   258      46.180  63.320  67.360  1.00  0.00            
ATOM   3147  HB1 SER   258      46.720  63.870  68.160  1.00  0.00            
ATOM   3148  HB2 SER   258      45.190  63.770  67.120  1.00  0.00            
ATOM   3149  OG  SER   258      46.940  63.350  66.160  1.00  0.00            
ATOM   3150  HG1 SER   258      46.290  63.110  65.500  1.00  0.00            
ATOM   3151  C   SER   258      45.290  61.930  69.080  1.00  0.00            
ATOM   3152  O   SER   258      45.890  62.190  70.120  1.00  0.00            
ATOM   3153  N   ILE   259      43.950  61.790  69.130  1.00  0.00            
ATOM   3154  HN  ILE   259      43.520  61.640  68.240  1.00  0.00            
ATOM   3155  CA  ILE   259      43.120  62.010  70.270  1.00  0.00            
ATOM   3156  HA  ILE   259      43.660  62.670  70.930  1.00  0.00            
ATOM   3157  CB  ILE   259      41.940  62.750  69.700  1.00  0.00            
ATOM   3158  HB  ILE   259      42.240  63.440  68.890  1.00  0.00            
ATOM   3159  CG2 ILE   259      40.920  61.750  69.120  1.00  0.00            
ATOM   3160 HG21 ILE   259      40.310  62.360  68.410  1.00  0.00            
ATOM   3161 HG22 ILE   259      40.280  61.280  69.910  1.00  0.00            
ATOM   3162 HG23 ILE   259      41.400  60.960  68.510  1.00  0.00            
ATOM   3163  CG1 ILE   259      41.240  63.600  70.780  1.00  0.00            
ATOM   3164 HG11 ILE   259      42.010  64.180  71.330  1.00  0.00            
ATOM   3165 HG12 ILE   259      40.720  62.920  71.480  1.00  0.00            
ATOM   3166  CD  ILE   259      40.140  64.490  70.190  1.00  0.00            
ATOM   3167  HD1 ILE   259      39.310  63.880  69.780  1.00  0.00            
ATOM   3168  HD2 ILE   259      40.570  65.200  69.460  1.00  0.00            
ATOM   3169  HD3 ILE   259      39.850  65.140  71.040  1.00  0.00            
ATOM   3170  C   ILE   259      42.950  60.720  71.010  1.00  0.00            
ATOM   3171  O   ILE   259      42.550  60.690  72.170  1.00  0.00            
ATOM   3172  N   GLY   260      43.340  59.620  70.350  1.00  0.00            
ATOM   3173  HN  GLY   260      43.630  59.720  69.400  1.00  0.00            
ATOM   3174  CA  GLY   260      43.210  58.280  70.840  1.00  0.00            
ATOM   3175  HA1 GLY   260      43.790  57.730  70.110  1.00  0.00            
ATOM   3176  HA2 GLY   260      42.140  58.160  70.710  1.00  0.00            
ATOM   3177  C   GLY   260      43.770  57.890  72.160  1.00  0.00            
ATOM   3178  O   GLY   260      43.090  57.240  72.960  1.00  0.00            
ATOM   3179  N   PRO   261      44.960  58.330  72.430  1.00  0.00            
ATOM   3180  CD  PRO   261      46.020  58.610  71.480  1.00  0.00            
ATOM   3181  HD1 PRO   261      45.880  59.530  70.880  1.00  0.00            
ATOM   3182  HD2 PRO   261      46.120  57.760  70.770  1.00  0.00            
ATOM   3183  CA  PRO   261      45.510  58.020  73.720  1.00  0.00            
ATOM   3184  HA  PRO   261      45.140  57.040  73.980  1.00  0.00            
ATOM   3185  CB  PRO   261      47.030  58.010  73.610  1.00  0.00            
ATOM   3186  HB1 PRO   261      47.520  57.030  73.480  1.00  0.00            
ATOM   3187  HB2 PRO   261      47.590  58.560  74.400  1.00  0.00            
ATOM   3188  CG  PRO   261      47.310  58.770  72.300  1.00  0.00            
ATOM   3189  HG1 PRO   261      47.580  59.840  72.420  1.00  0.00            
ATOM   3190  HG2 PRO   261      48.170  58.250  71.820  1.00  0.00            
ATOM   3191  C   PRO   261      45.120  59.010  74.770  1.00  0.00            
ATOM   3192  O   PRO   261      44.690  58.590  75.840  1.00  0.00            
ATOM   3193  N   GLU   262      45.250  60.320  74.520  1.00  0.00            
ATOM   3194  HN  GLU   262      45.550  60.560  73.600  1.00  0.00            
ATOM   3195  CA  GLU   262      44.830  61.300  75.470  1.00  0.00            
ATOM   3196  HA  GLU   262      45.420  61.110  76.350  1.00  0.00            
ATOM   3197  CB  GLU   262      45.290  62.660  74.920  1.00  0.00            
ATOM   3198  HB1 GLU   262      44.900  63.450  75.600  1.00  0.00            
ATOM   3199  HB2 GLU   262      44.950  62.740  73.870  1.00  0.00            
ATOM   3200  CG  GLU   262      46.810  62.880  74.980  1.00  0.00            
ATOM   3201  HG1 GLU   262      46.940  63.920  74.630  1.00  0.00            
ATOM   3202  HG2 GLU   262      47.340  62.150  74.340  1.00  0.00            
ATOM   3203  CD  GLU   262      47.490  62.730  76.330  1.00  0.00            
ATOM   3204  OE1 GLU   262      47.010  63.360  77.310  1.00  0.00            
ATOM   3205  OE2 GLU   262      48.520  62.020  76.480  1.00  0.00            
ATOM   3206  C   GLU   262      43.400  61.360  75.900  1.00  0.00            
ATOM   3207  O   GLU   262      43.030  61.710  77.020  1.00  0.00            
ATOM   3208  N   LYS   263      42.440  60.990  75.040  1.00  0.00            
ATOM   3209  HN  LYS   263      42.790  60.790  74.130  1.00  0.00            
ATOM   3210  CA  LYS   263      41.040  60.940  75.320  1.00  0.00            
ATOM   3211  HA  LYS   263      40.780  61.290  76.310  1.00  0.00            
ATOM   3212  CB  LYS   263      40.100  61.530  74.260  1.00  0.00            
ATOM   3213  HB1 LYS   263      39.030  61.270  74.400  1.00  0.00            
ATOM   3214  HB2 LYS   263      40.360  61.100  73.270  1.00  0.00            
ATOM   3215  CG  LYS   263      40.110  63.060  74.110  1.00  0.00            
ATOM   3216  HG1 LYS   263      39.580  63.310  73.170  1.00  0.00            
ATOM   3217  HG2 LYS   263      41.170  63.370  73.990  1.00  0.00            
ATOM   3218  CD  LYS   263      39.510  63.890  75.250  1.00  0.00            
ATOM   3219  HD1 LYS   263      39.880  64.940  75.160  1.00  0.00            
ATOM   3220  HD2 LYS   263      39.930  63.470  76.190  1.00  0.00            
ATOM   3221  CE  LYS   263      37.990  63.760  75.240  1.00  0.00            
ATOM   3222  HE1 LYS   263      37.740  62.690  75.390  1.00  0.00            
ATOM   3223  HE2 LYS   263      37.580  64.140  74.280  1.00  0.00            
ATOM   3224  NZ  LYS   263      37.360  64.510  76.360  1.00  0.00            
ATOM   3225  HZ1 LYS   263      37.460  65.540  76.270  1.00  0.00            
ATOM   3226  HZ2 LYS   263      37.930  64.360  77.210  1.00  0.00            
ATOM   3227  HZ3 LYS   263      36.390  64.140  76.470  1.00  0.00            
ATOM   3228  C   LYS   263      40.570  59.550  75.540  1.00  0.00            
ATOM   3229  O   LYS   263      39.610  59.330  76.290  1.00  0.00            
ATOM   3230  N   GLY   264      41.290  58.540  75.030  1.00  0.00            
ATOM   3231  HN  GLY   264      42.080  58.740  74.460  1.00  0.00            
ATOM   3232  CA  GLY   264      40.950  57.180  75.280  1.00  0.00            
ATOM   3233  HA1 GLY   264      40.260  56.950  76.080  1.00  0.00            
ATOM   3234  HA2 GLY   264      41.850  56.590  75.320  1.00  0.00            
ATOM   3235  C   GLY   264      40.270  56.640  74.070  1.00  0.00            
ATOM   3236  O   GLY   264      39.420  57.280  73.450  1.00  0.00            
ATOM   3237  N   TRP   265      40.640  55.400  73.690  1.00  0.00            
ATOM   3238  HN  TRP   265      41.180  54.830  74.300  1.00  0.00            
ATOM   3239  CA  TRP   265      40.340  54.810  72.430  1.00  0.00            
ATOM   3240  HA  TRP   265      40.560  55.560  71.680  1.00  0.00            
ATOM   3241  CB  TRP   265      41.210  53.560  72.210  1.00  0.00            
ATOM   3242  HB1 TRP   265      41.110  53.210  71.160  1.00  0.00            
ATOM   3243  HB2 TRP   265      40.900  52.690  72.830  1.00  0.00            
ATOM   3244  CG  TRP   265      42.680  53.790  72.320  1.00  0.00            
ATOM   3245  CD1 TRP   265      43.480  53.520  73.390  1.00  0.00            
ATOM   3246  HD1 TRP   265      43.140  53.250  74.380  1.00  0.00            
ATOM   3247  NE1 TRP   265      44.760  53.920  73.110  1.00  0.00            
ATOM   3248  HE1 TRP   265      45.520  54.010  73.710  1.00  0.00            
ATOM   3249  CE2 TRP   265      44.820  54.420  71.840  1.00  0.00            
ATOM   3250  CD2 TRP   265      43.550  54.320  71.310  1.00  0.00            
ATOM   3251  CE3 TRP   265      43.340  54.780  70.040  1.00  0.00            
ATOM   3252  HE3 TRP   265      42.370  54.780  69.560  1.00  0.00            
ATOM   3253  CZ3 TRP   265      44.390  55.210  69.260  1.00  0.00            
ATOM   3254  HZ3 TRP   265      44.140  55.520  68.260  1.00  0.00            
ATOM   3255  CZ2 TRP   265      45.840  54.910  71.080  1.00  0.00            
ATOM   3256  HZ2 TRP   265      46.830  54.880  71.520  1.00  0.00            
ATOM   3257  CH2 TRP   265      45.680  55.160  69.740  1.00  0.00            
ATOM   3258  HH2 TRP   265      46.460  55.500  69.080  1.00  0.00            
ATOM   3259  C   TRP   265      38.910  54.450  72.220  1.00  0.00            
ATOM   3260  O   TRP   265      38.440  54.210  71.120  1.00  0.00            
ATOM   3261  N   MET   266      38.150  54.430  73.340  1.00  0.00            
ATOM   3262  HN  MET   266      38.580  54.410  74.240  1.00  0.00            
ATOM   3263  CA  MET   266      36.750  54.200  73.240  1.00  0.00            
ATOM   3264  HA  MET   266      36.380  53.910  72.270  1.00  0.00            
ATOM   3265  CB  MET   266      36.340  53.040  74.170  1.00  0.00            
ATOM   3266  HB1 MET   266      35.330  52.750  73.800  1.00  0.00            
ATOM   3267  HB2 MET   266      36.230  53.430  75.200  1.00  0.00            
ATOM   3268  CG  MET   266      37.300  51.840  74.160  1.00  0.00            
ATOM   3269  HG1 MET   266      36.920  51.120  74.920  1.00  0.00            
ATOM   3270  HG2 MET   266      38.250  52.190  74.610  1.00  0.00            
ATOM   3271  SD  MET   266      37.660  51.010  72.590  1.00  0.00            
ATOM   3272  CE  MET   266      38.850  49.850  73.330  1.00  0.00            
ATOM   3273  HE1 MET   266      39.750  50.390  73.710  1.00  0.00            
ATOM   3274  HE2 MET   266      39.140  49.060  72.620  1.00  0.00            
ATOM   3275  HE3 MET   266      38.380  49.320  74.190  1.00  0.00            
ATOM   3276  C   MET   266      36.040  55.450  73.610  1.00  0.00            
ATOM   3277  O   MET   266      34.860  55.370  73.960  1.00  0.00            
ATOM   3278  N   SER   267      36.670  56.640  73.700  1.00  0.00            
ATOM   3279  HN  SER   267      37.660  56.570  73.740  1.00  0.00            
ATOM   3280  CA  SER   267      36.130  57.960  73.840  1.00  0.00            
ATOM   3281  HA  SER   267      35.390  57.920  74.620  1.00  0.00            
ATOM   3282  CB  SER   267      36.960  59.200  74.220  1.00  0.00            
ATOM   3283  HB1 SER   267      36.460  60.150  73.950  1.00  0.00            
ATOM   3284  HB2 SER   267      37.970  59.240  73.760  1.00  0.00            
ATOM   3285  OG  SER   267      36.930  59.440  75.620  1.00  0.00            
ATOM   3286  HG1 SER   267      37.670  58.970  76.000  1.00  0.00            
ATOM   3287  C   SER   267      35.220  58.290  72.710  1.00  0.00            
ATOM   3288  O   SER   267      35.500  57.850  71.590  1.00  0.00            
ATOM   3289  N   GLY   268      34.070  58.950  72.920  1.00  0.00            
ATOM   3290  HN  GLY   268      33.980  59.380  73.820  1.00  0.00            
ATOM   3291  CA  GLY   268      33.120  59.270  71.900  1.00  0.00            
ATOM   3292  HA1 GLY   268      32.380  59.950  72.300  1.00  0.00            
ATOM   3293  HA2 GLY   268      32.670  58.320  71.660  1.00  0.00            
ATOM   3294  C   GLY   268      33.650  59.980  70.700  1.00  0.00            
ATOM   3295  O   GLY   268      33.560  59.550  69.550  1.00  0.00            
ATOM   3296  N   ILE   269      34.390  61.080  70.910  1.00  0.00            
ATOM   3297  HN  ILE   269      34.450  61.340  71.870  1.00  0.00            
ATOM   3298  CA  ILE   269      35.020  61.790  69.840  1.00  0.00            
ATOM   3299  HA  ILE   269      34.300  62.020  69.070  1.00  0.00            
ATOM   3300  CB  ILE   269      35.520  63.180  70.100  1.00  0.00            
ATOM   3301  HB  ILE   269      34.690  63.630  70.680  1.00  0.00            
ATOM   3302  CG2 ILE   269      36.750  63.240  71.020  1.00  0.00            
ATOM   3303 HG21 ILE   269      36.710  62.600  71.930  1.00  0.00            
ATOM   3304 HG22 ILE   269      36.990  64.300  71.250  1.00  0.00            
ATOM   3305 HG23 ILE   269      37.630  62.840  70.470  1.00  0.00            
ATOM   3306  CG1 ILE   269      35.760  64.040  68.850  1.00  0.00            
ATOM   3307 HG11 ILE   269      36.620  63.690  68.230  1.00  0.00            
ATOM   3308 HG12 ILE   269      36.180  64.970  69.270  1.00  0.00            
ATOM   3309  CD  ILE   269      34.480  64.320  68.070  1.00  0.00            
ATOM   3310  HD1 ILE   269      34.710  65.210  67.440  1.00  0.00            
ATOM   3311  HD2 ILE   269      33.600  64.620  68.680  1.00  0.00            
ATOM   3312  HD3 ILE   269      34.140  63.550  67.340  1.00  0.00            
ATOM   3313  C   ILE   269      36.060  61.060  69.050  1.00  0.00            
ATOM   3314  O   ILE   269      36.100  61.220  67.830  1.00  0.00            
ATOM   3315  N   THR   270      36.870  60.180  69.670  1.00  0.00            
ATOM   3316  HN  THR   270      36.680  60.240  70.650  1.00  0.00            
ATOM   3317  CA  THR   270      37.650  59.130  69.090  1.00  0.00            
ATOM   3318  HA  THR   270      38.440  59.660  68.580  1.00  0.00            
ATOM   3319  CB  THR   270      38.280  58.250  70.120  1.00  0.00            
ATOM   3320  HB  THR   270      37.630  57.550  70.690  1.00  0.00            
ATOM   3321  OG1 THR   270      38.810  58.990  71.210  1.00  0.00            
ATOM   3322  HG1 THR   270      39.040  58.350  71.880  1.00  0.00            
ATOM   3323  CG2 THR   270      39.400  57.450  69.420  1.00  0.00            
ATOM   3324 HG21 THR   270      40.210  57.230  70.150  1.00  0.00            
ATOM   3325 HG22 THR   270      39.910  58.140  68.720  1.00  0.00            
ATOM   3326 HG23 THR   270      38.940  56.660  68.800  1.00  0.00            
ATOM   3327  C   THR   270      36.840  58.250  68.210  1.00  0.00            
ATOM   3328  O   THR   270      37.220  58.050  67.050  1.00  0.00            
ATOM   3329  N   ILE   271      35.680  57.750  68.660  1.00  0.00            
ATOM   3330  HN  ILE   271      35.500  57.850  69.640  1.00  0.00            
ATOM   3331  CA  ILE   271      34.820  56.890  67.900  1.00  0.00            
ATOM   3332  HA  ILE   271      35.410  56.080  67.500  1.00  0.00            
ATOM   3333  CB  ILE   271      33.900  56.250  68.890  1.00  0.00            
ATOM   3334  HB  ILE   271      33.570  56.980  69.670  1.00  0.00            
ATOM   3335  CG2 ILE   271      32.580  55.710  68.330  1.00  0.00            
ATOM   3336 HG21 ILE   271      31.990  55.070  69.020  1.00  0.00            
ATOM   3337 HG22 ILE   271      32.750  55.030  67.470  1.00  0.00            
ATOM   3338 HG23 ILE   271      32.060  56.590  67.890  1.00  0.00            
ATOM   3339  CG1 ILE   271      34.720  55.220  69.690  1.00  0.00            
ATOM   3340 HG11 ILE   271      34.170  54.820  70.570  1.00  0.00            
ATOM   3341 HG12 ILE   271      35.640  55.640  70.140  1.00  0.00            
ATOM   3342  CD  ILE   271      35.230  53.960  68.990  1.00  0.00            
ATOM   3343  HD1 ILE   271      34.430  53.200  69.080  1.00  0.00            
ATOM   3344  HD2 ILE   271      36.200  53.560  69.350  1.00  0.00            
ATOM   3345  HD3 ILE   271      35.310  54.120  67.890  1.00  0.00            
ATOM   3346  C   ILE   271      34.170  57.540  66.730  1.00  0.00            
ATOM   3347  O   ILE   271      34.120  56.950  65.650  1.00  0.00            
ATOM   3348  N   GLY   272      33.840  58.840  66.890  1.00  0.00            
ATOM   3349  HN  GLY   272      33.970  59.220  67.810  1.00  0.00            
ATOM   3350  CA  GLY   272      33.180  59.540  65.830  1.00  0.00            
ATOM   3351  HA1 GLY   272      32.860  60.470  66.260  1.00  0.00            
ATOM   3352  HA2 GLY   272      32.380  58.940  65.440  1.00  0.00            
ATOM   3353  C   GLY   272      34.160  59.930  64.780  1.00  0.00            
ATOM   3354  O   GLY   272      33.850  60.010  63.600  1.00  0.00            
ATOM   3355  N   SER   273      35.430  60.180  65.150  1.00  0.00            
ATOM   3356  HN  SER   273      35.690  60.220  66.110  1.00  0.00            
ATOM   3357  CA  SER   273      36.500  60.460  64.230  1.00  0.00            
ATOM   3358  HA  SER   273      36.200  61.210  63.510  1.00  0.00            
ATOM   3359  CB  SER   273      37.770  61.150  64.760  1.00  0.00            
ATOM   3360  HB1 SER   273      38.420  61.420  63.910  1.00  0.00            
ATOM   3361  HB2 SER   273      38.350  60.420  65.360  1.00  0.00            
ATOM   3362  OG  SER   273      37.420  62.260  65.580  1.00  0.00            
ATOM   3363  HG1 SER   273      37.210  61.940  66.460  1.00  0.00            
ATOM   3364  C   SER   273      36.890  59.310  63.380  1.00  0.00            
ATOM   3365  O   SER   273      36.940  59.330  62.150  1.00  0.00            
ATOM   3366  N   GLY   274      37.020  58.160  64.070  1.00  0.00            
ATOM   3367  HN  GLY   274      36.890  58.220  65.060  1.00  0.00            
ATOM   3368  CA  GLY   274      37.150  56.850  63.520  1.00  0.00            
ATOM   3369  HA1 GLY   274      36.970  56.360  64.470  1.00  0.00            
ATOM   3370  HA2 GLY   274      38.150  56.780  63.120  1.00  0.00            
ATOM   3371  C   GLY   274      36.100  56.490  62.530  1.00  0.00            
ATOM   3372  O   GLY   274      36.340  55.940  61.450  1.00  0.00            
ATOM   3373  N   LEU   275      34.840  56.820  62.860  1.00  0.00            
ATOM   3374  HN  LEU   275      34.600  57.150  63.770  1.00  0.00            
ATOM   3375  CA  LEU   275      33.720  56.330  62.120  1.00  0.00            
ATOM   3376  HA  LEU   275      33.940  55.410  61.590  1.00  0.00            
ATOM   3377  CB  LEU   275      32.410  56.280  62.930  1.00  0.00            
ATOM   3378  HB1 LEU   275      31.510  56.400  62.290  1.00  0.00            
ATOM   3379  HB2 LEU   275      32.360  57.160  63.590  1.00  0.00            
ATOM   3380  CG  LEU   275      32.170  55.050  63.820  1.00  0.00            
ATOM   3381  HG  LEU   275      33.110  54.910  64.400  1.00  0.00            
ATOM   3382  CD1 LEU   275      30.950  55.340  64.710  1.00  0.00            
ATOM   3383 HD11 LEU   275      30.790  54.430  65.330  1.00  0.00            
ATOM   3384 HD12 LEU   275      30.010  55.360  64.110  1.00  0.00            
ATOM   3385 HD13 LEU   275      31.100  56.250  65.320  1.00  0.00            
ATOM   3386  CD2 LEU   275      31.900  53.790  62.980  1.00  0.00            
ATOM   3387 HD21 LEU   275      31.100  53.840  62.210  1.00  0.00            
ATOM   3388 HD22 LEU   275      31.700  53.000  63.730  1.00  0.00            
ATOM   3389 HD23 LEU   275      32.840  53.400  62.530  1.00  0.00            
ATOM   3390  C   LEU   275      33.480  57.290  61.000  1.00  0.00            
ATOM   3391  O   LEU   275      33.020  57.000  59.900  1.00  0.00            
ATOM   3392  N   VAL   276      33.750  58.600  61.190  1.00  0.00            
ATOM   3393  HN  VAL   276      33.960  58.870  62.120  1.00  0.00            
ATOM   3394  CA  VAL   276      33.900  59.510  60.100  1.00  0.00            
ATOM   3395  HA  VAL   276      33.030  59.400  59.470  1.00  0.00            
ATOM   3396  CB  VAL   276      34.000  60.940  60.510  1.00  0.00            
ATOM   3397  HB  VAL   276      34.710  61.000  61.370  1.00  0.00            
ATOM   3398  CG1 VAL   276      34.580  61.850  59.410  1.00  0.00            
ATOM   3399 HG11 VAL   276      34.400  62.900  59.740  1.00  0.00            
ATOM   3400 HG12 VAL   276      34.130  61.610  58.420  1.00  0.00            
ATOM   3401 HG13 VAL   276      35.670  61.680  59.330  1.00  0.00            
ATOM   3402  CG2 VAL   276      32.570  61.370  60.900  1.00  0.00            
ATOM   3403 HG21 VAL   276      31.820  61.190  60.090  1.00  0.00            
ATOM   3404 HG22 VAL   276      32.640  62.470  61.040  1.00  0.00            
ATOM   3405 HG23 VAL   276      32.250  60.890  61.840  1.00  0.00            
ATOM   3406  C   VAL   276      34.950  59.160  59.100  1.00  0.00            
ATOM   3407  O   VAL   276      34.830  59.160  57.870  1.00  0.00            
ATOM   3408  N   ALA   277      36.150  58.740  59.540  1.00  0.00            
ATOM   3409  HN  ALA   277      36.370  58.650  60.510  1.00  0.00            
ATOM   3410  CA  ALA   277      37.160  58.250  58.650  1.00  0.00            
ATOM   3411  HA  ALA   277      37.370  59.030  57.930  1.00  0.00            
ATOM   3412  CB  ALA   277      38.420  57.960  59.490  1.00  0.00            
ATOM   3413  HB1 ALA   277      39.270  57.650  58.830  1.00  0.00            
ATOM   3414  HB2 ALA   277      38.290  57.020  60.060  1.00  0.00            
ATOM   3415  HB3 ALA   277      38.490  58.710  60.300  1.00  0.00            
ATOM   3416  C   ALA   277      36.720  57.070  57.850  1.00  0.00            
ATOM   3417  O   ALA   277      36.890  57.040  56.630  1.00  0.00            
ATOM   3418  N   LEU   278      36.100  56.050  58.470  1.00  0.00            
ATOM   3419  HN  LEU   278      35.950  56.130  59.450  1.00  0.00            
ATOM   3420  CA  LEU   278      35.500  54.920  57.830  1.00  0.00            
ATOM   3421  HA  LEU   278      36.220  54.310  57.310  1.00  0.00            
ATOM   3422  CB  LEU   278      34.920  53.940  58.870  1.00  0.00            
ATOM   3423  HB1 LEU   278      34.260  54.530  59.530  1.00  0.00            
ATOM   3424  HB2 LEU   278      35.750  53.650  59.540  1.00  0.00            
ATOM   3425  CG  LEU   278      34.130  52.740  58.310  1.00  0.00            
ATOM   3426  HG  LEU   278      33.280  53.180  57.760  1.00  0.00            
ATOM   3427  CD1 LEU   278      34.940  51.750  57.450  1.00  0.00            
ATOM   3428 HD11 LEU   278      35.760  51.370  58.090  1.00  0.00            
ATOM   3429 HD12 LEU   278      35.300  52.280  56.540  1.00  0.00            
ATOM   3430 HD13 LEU   278      34.290  50.890  57.160  1.00  0.00            
ATOM   3431  CD2 LEU   278      33.550  51.970  59.510  1.00  0.00            
ATOM   3432 HD21 LEU   278      32.940  52.700  60.090  1.00  0.00            
ATOM   3433 HD22 LEU   278      34.390  51.640  60.160  1.00  0.00            
ATOM   3434 HD23 LEU   278      32.970  51.060  59.230  1.00  0.00            
ATOM   3435  C   LEU   278      34.430  55.280  56.850  1.00  0.00            
ATOM   3436  O   LEU   278      34.300  54.730  55.750  1.00  0.00            
ATOM   3437  N   ALA   279      33.540  56.200  57.250  1.00  0.00            
ATOM   3438  HN  ALA   279      33.460  56.510  58.190  1.00  0.00            
ATOM   3439  CA  ALA   279      32.490  56.730  56.420  1.00  0.00            
ATOM   3440  HA  ALA   279      31.900  55.900  56.070  1.00  0.00            
ATOM   3441  CB  ALA   279      31.660  57.700  57.270  1.00  0.00            
ATOM   3442  HB1 ALA   279      30.810  58.040  56.640  1.00  0.00            
ATOM   3443  HB2 ALA   279      32.290  58.550  57.610  1.00  0.00            
ATOM   3444  HB3 ALA   279      31.280  57.100  58.120  1.00  0.00            
ATOM   3445  C   ALA   279      32.920  57.450  55.190  1.00  0.00            
ATOM   3446  O   ALA   279      32.390  57.330  54.080  1.00  0.00            
ATOM   3447  N   ALA   280      34.020  58.230  55.210  1.00  0.00            
ATOM   3448  HN  ALA   280      34.510  58.470  56.040  1.00  0.00            
ATOM   3449  CA  ALA   280      34.580  58.850  54.050  1.00  0.00            
ATOM   3450  HA  ALA   280      33.820  59.300  53.430  1.00  0.00            
ATOM   3451  CB  ALA   280      35.390  60.080  54.510  1.00  0.00            
ATOM   3452  HB1 ALA   280      34.820  60.620  55.290  1.00  0.00            
ATOM   3453  HB2 ALA   280      35.630  60.750  53.660  1.00  0.00            
ATOM   3454  HB3 ALA   280      36.340  59.720  54.960  1.00  0.00            
ATOM   3455  C   ALA   280      35.370  57.920  53.210  1.00  0.00            
ATOM   3456  O   ALA   280      35.470  58.170  52.000  1.00  0.00            
ATOM   3457  N   ALA   281      35.970  56.860  53.770  1.00  0.00            
ATOM   3458  HN  ALA   281      35.840  56.820  54.750  1.00  0.00            
ATOM   3459  CA  ALA   281      36.710  55.860  53.050  1.00  0.00            
ATOM   3460  HA  ALA   281      37.390  56.380  52.400  1.00  0.00            
ATOM   3461  CB  ALA   281      37.380  55.000  54.130  1.00  0.00            
ATOM   3462  HB1 ALA   281      36.670  54.530  54.840  1.00  0.00            
ATOM   3463  HB2 ALA   281      38.120  55.630  54.670  1.00  0.00            
ATOM   3464  HB3 ALA   281      38.000  54.260  53.560  1.00  0.00            
ATOM   3465  C   ALA   281      35.890  54.990  52.160  1.00  0.00            
ATOM   3466  O   ALA   281      36.280  54.750  51.020  1.00  0.00            
ATOM   3467  N   VAL   282      34.720  54.530  52.650  1.00  0.00            
ATOM   3468  HN  VAL   282      34.460  54.870  53.550  1.00  0.00            
ATOM   3469  CA  VAL   282      33.720  53.730  52.010  1.00  0.00            
ATOM   3470  HA  VAL   282      34.320  53.000  51.490  1.00  0.00            
ATOM   3471  CB  VAL   282      32.990  53.030  53.110  1.00  0.00            
ATOM   3472  HB  VAL   282      32.770  53.770  53.910  1.00  0.00            
ATOM   3473  CG1 VAL   282      31.630  52.490  52.640  1.00  0.00            
ATOM   3474 HG11 VAL   282      31.620  51.990  51.650  1.00  0.00            
ATOM   3475 HG12 VAL   282      30.970  53.360  52.480  1.00  0.00            
ATOM   3476 HG13 VAL   282      31.250  51.710  53.340  1.00  0.00            
ATOM   3477  CG2 VAL   282      33.990  51.970  53.600  1.00  0.00            
ATOM   3478 HG21 VAL   282      34.020  51.100  52.900  1.00  0.00            
ATOM   3479 HG22 VAL   282      33.670  51.560  54.590  1.00  0.00            
ATOM   3480 HG23 VAL   282      35.030  52.320  53.790  1.00  0.00            
ATOM   3481  C   VAL   282      32.950  54.450  50.950  1.00  0.00            
ATOM   3482  O   VAL   282      32.510  53.980  49.900  1.00  0.00            
ATOM   3483  N   ALA   283      32.830  55.760  51.200  1.00  0.00            
ATOM   3484  HN  ALA   283      33.180  56.170  52.040  1.00  0.00            
ATOM   3485  CA  ALA   283      32.340  56.700  50.230  1.00  0.00            
ATOM   3486  HA  ALA   283      31.420  56.320  49.830  1.00  0.00            
ATOM   3487  CB  ALA   283      32.050  58.040  50.940  1.00  0.00            
ATOM   3488  HB1 ALA   283      32.890  58.570  51.440  1.00  0.00            
ATOM   3489  HB2 ALA   283      31.360  57.830  51.780  1.00  0.00            
ATOM   3490  HB3 ALA   283      31.700  58.820  50.230  1.00  0.00            
ATOM   3491  C   ALA   283      33.380  56.860  49.170  1.00  0.00            
ATOM   3492  O   ALA   283      33.040  56.850  47.990  1.00  0.00            
ATOM   3493  N   PHE   284      34.670  56.970  49.510  1.00  0.00            
ATOM   3494  HN  PHE   284      34.900  56.990  50.480  1.00  0.00            
ATOM   3495  CA  PHE   284      35.680  57.230  48.520  1.00  0.00            
ATOM   3496  HA  PHE   284      35.530  58.200  48.060  1.00  0.00            
ATOM   3497  CB  PHE   284      36.960  57.500  49.320  1.00  0.00            
ATOM   3498  HB1 PHE   284      37.230  56.680  50.030  1.00  0.00            
ATOM   3499  HB2 PHE   284      36.920  58.420  49.930  1.00  0.00            
ATOM   3500  CG  PHE   284      38.120  57.620  48.390  1.00  0.00            
ATOM   3501  CD1 PHE   284      38.220  58.700  47.550  1.00  0.00            
ATOM   3502  HD1 PHE   284      37.500  59.500  47.400  1.00  0.00            
ATOM   3503  CE1 PHE   284      39.270  58.670  46.660  1.00  0.00            
ATOM   3504  HE1 PHE   284      39.350  59.390  45.860  1.00  0.00            
ATOM   3505  CZ  PHE   284      40.160  57.630  46.620  1.00  0.00            
ATOM   3506  HZ  PHE   284      40.940  57.620  45.860  1.00  0.00            
ATOM   3507  CD2 PHE   284      39.070  56.630  48.440  1.00  0.00            
ATOM   3508  HD2 PHE   284      39.080  55.780  49.100  1.00  0.00            
ATOM   3509  CE2 PHE   284      40.120  56.610  47.540  1.00  0.00            
ATOM   3510  HE2 PHE   284      40.790  55.770  47.500  1.00  0.00            
ATOM   3511  C   PHE   284      35.790  56.130  47.530  1.00  0.00            
ATOM   3512  O   PHE   284      35.950  56.380  46.330  1.00  0.00            
ATOM   3513  N   VAL   285      35.750  54.870  47.990  1.00  0.00            
ATOM   3514  HN  VAL   285      35.760  54.670  48.960  1.00  0.00            
ATOM   3515  CA  VAL   285      35.520  53.720  47.160  1.00  0.00            
ATOM   3516  HA  VAL   285      36.430  53.630  46.590  1.00  0.00            
ATOM   3517  CB  VAL   285      35.390  52.570  48.120  1.00  0.00            
ATOM   3518  HB  VAL   285      34.750  52.880  48.970  1.00  0.00            
ATOM   3519  CG1 VAL   285      34.990  51.210  47.520  1.00  0.00            
ATOM   3520 HG11 VAL   285      34.110  51.270  46.860  1.00  0.00            
ATOM   3521 HG12 VAL   285      34.940  50.410  48.290  1.00  0.00            
ATOM   3522 HG13 VAL   285      35.850  50.810  46.950  1.00  0.00            
ATOM   3523  CG2 VAL   285      36.810  52.400  48.690  1.00  0.00            
ATOM   3524 HG21 VAL   285      37.210  53.160  49.400  1.00  0.00            
ATOM   3525 HG22 VAL   285      37.520  52.260  47.840  1.00  0.00            
ATOM   3526 HG23 VAL   285      36.870  51.430  49.230  1.00  0.00            
ATOM   3527  C   VAL   285      34.320  53.770  46.280  1.00  0.00            
ATOM   3528  O   VAL   285      34.420  53.450  45.090  1.00  0.00            
ATOM   3529  N   ILE   286      33.110  54.130  46.740  1.00  0.00            
ATOM   3530  HN  ILE   286      32.950  54.400  47.690  1.00  0.00            
ATOM   3531  CA  ILE   286      31.950  54.200  45.900  1.00  0.00            
ATOM   3532  HA  ILE   286      31.810  53.270  45.370  1.00  0.00            
ATOM   3533  CB  ILE   286      30.670  54.240  46.680  1.00  0.00            
ATOM   3534  HB  ILE   286      30.810  55.060  47.410  1.00  0.00            
ATOM   3535  CG2 ILE   286      29.380  54.700  45.970  1.00  0.00            
ATOM   3536 HG21 ILE   286      29.660  55.420  45.180  1.00  0.00            
ATOM   3537 HG22 ILE   286      28.840  55.350  46.690  1.00  0.00            
ATOM   3538 HG23 ILE   286      28.770  53.920  45.460  1.00  0.00            
ATOM   3539  CG1 ILE   286      30.370  52.980  47.520  1.00  0.00            
ATOM   3540 HG11 ILE   286      29.480  53.110  48.170  1.00  0.00            
ATOM   3541 HG12 ILE   286      31.230  52.760  48.190  1.00  0.00            
ATOM   3542  CD  ILE   286      30.090  51.720  46.710  1.00  0.00            
ATOM   3543  HD1 ILE   286      30.990  51.530  46.080  1.00  0.00            
ATOM   3544  HD2 ILE   286      29.250  51.860  46.000  1.00  0.00            
ATOM   3545  HD3 ILE   286      29.980  50.830  47.370  1.00  0.00            
ATOM   3546  C   ILE   286      32.040  55.200  44.800  1.00  0.00            
ATOM   3547  O   ILE   286      31.590  54.930  43.690  1.00  0.00            
ATOM   3548  N   VAL   287      32.630  56.370  45.110  1.00  0.00            
ATOM   3549  HN  VAL   287      32.780  56.620  46.070  1.00  0.00            
ATOM   3550  CA  VAL   287      32.830  57.380  44.120  1.00  0.00            
ATOM   3551  HA  VAL   287      31.940  57.390  43.500  1.00  0.00            
ATOM   3552  CB  VAL   287      32.910  58.800  44.600  1.00  0.00            
ATOM   3553  HB  VAL   287      33.130  59.430  43.710  1.00  0.00            
ATOM   3554  CG1 VAL   287      31.600  59.270  45.240  1.00  0.00            
ATOM   3555 HG11 VAL   287      31.790  60.240  45.760  1.00  0.00            
ATOM   3556 HG12 VAL   287      31.240  58.490  45.940  1.00  0.00            
ATOM   3557 HG13 VAL   287      30.820  59.450  44.470  1.00  0.00            
ATOM   3558  CG2 VAL   287      34.130  58.980  45.530  1.00  0.00            
ATOM   3559 HG21 VAL   287      34.400  60.040  45.720  1.00  0.00            
ATOM   3560 HG22 VAL   287      35.050  58.490  45.140  1.00  0.00            
ATOM   3561 HG23 VAL   287      33.830  58.500  46.480  1.00  0.00            
ATOM   3562  C   VAL   287      33.880  57.070  43.120  1.00  0.00            
ATOM   3563  O   VAL   287      33.790  57.470  41.960  1.00  0.00            
ATOM   3564  N   GLU   288      34.950  56.340  43.480  1.00  0.00            
ATOM   3565  HN  GLU   288      35.060  56.200  44.460  1.00  0.00            
ATOM   3566  CA  GLU   288      36.030  55.920  42.650  1.00  0.00            
ATOM   3567  HA  GLU   288      36.380  56.820  42.160  1.00  0.00            
ATOM   3568  CB  GLU   288      37.200  55.370  43.490  1.00  0.00            
ATOM   3569  HB1 GLU   288      37.800  54.630  42.910  1.00  0.00            
ATOM   3570  HB2 GLU   288      36.760  54.780  44.320  1.00  0.00            
ATOM   3571  CG  GLU   288      38.170  56.470  43.900  1.00  0.00            
ATOM   3572  HG1 GLU   288      38.660  56.210  44.860  1.00  0.00            
ATOM   3573  HG2 GLU   288      37.660  57.450  44.040  1.00  0.00            
ATOM   3574  CD  GLU   288      39.200  56.950  42.890  1.00  0.00            
ATOM   3575  OE1 GLU   288      39.090  56.540  41.700  1.00  0.00            
ATOM   3576  OE2 GLU   288      40.230  57.500  43.360  1.00  0.00            
ATOM   3577  C   GLU   288      35.730  54.980  41.530  1.00  0.00            
ATOM   3578  O   GLU   288      36.320  54.910  40.450  1.00  0.00            
ATOM   3579  N   ARG   289      34.710  54.130  41.740  1.00  0.00            
ATOM   3580  HN  ARG   289      34.310  54.220  42.650  1.00  0.00            
ATOM   3581  CA  ARG   289      34.290  53.030  40.930  1.00  0.00            
ATOM   3582  HA  ARG   289      35.110  52.350  40.750  1.00  0.00            
ATOM   3583  CB  ARG   289      33.150  52.260  41.620  1.00  0.00            
ATOM   3584  HB1 ARG   289      32.300  52.890  41.970  1.00  0.00            
ATOM   3585  HB2 ARG   289      33.550  51.940  42.600  1.00  0.00            
ATOM   3586  CG  ARG   289      32.420  51.160  40.850  1.00  0.00            
ATOM   3587  HG1 ARG   289      31.840  51.520  39.970  1.00  0.00            
ATOM   3588  HG2 ARG   289      31.570  50.710  41.420  1.00  0.00            
ATOM   3589  CD  ARG   289      33.440  50.080  40.480  1.00  0.00            
ATOM   3590  HD1 ARG   289      34.020  49.750  41.360  1.00  0.00            
ATOM   3591  HD2 ARG   289      34.150  50.340  39.660  1.00  0.00            
ATOM   3592  NE  ARG   289      32.570  48.990  39.950  1.00  0.00            
ATOM   3593  HE  ARG   289      31.800  49.290  39.400  1.00  0.00            
ATOM   3594  CZ  ARG   289      32.780  47.640  40.050  1.00  0.00            
ATOM   3595  NH1 ARG   289      33.890  47.040  40.570  1.00  0.00            
ATOM   3596 HH11 ARG   289      34.480  47.670  41.080  1.00  0.00            
ATOM   3597 HH12 ARG   289      34.050  46.060  40.630  1.00  0.00            
ATOM   3598  NH2 ARG   289      31.790  46.800  39.640  1.00  0.00            
ATOM   3599 HH21 ARG   289      30.880  47.210  39.640  1.00  0.00            
ATOM   3600 HH22 ARG   289      31.900  45.810  39.740  1.00  0.00            
ATOM   3601  C   ARG   289      33.860  53.420  39.560  1.00  0.00            
ATOM   3602  O   ARG   289      33.960  52.660  38.600  1.00  0.00            
ATOM   3603  N   THR   290      33.210  54.590  39.420  1.00  0.00            
ATOM   3604  HN  THR   290      33.010  55.130  40.240  1.00  0.00            
ATOM   3605  CA  THR   290      32.530  55.090  38.270  1.00  0.00            
ATOM   3606  HA  THR   290      32.630  54.350  37.500  1.00  0.00            
ATOM   3607  CB  THR   290      31.150  55.570  38.630  1.00  0.00            
ATOM   3608  HB  THR   290      30.710  56.000  37.710  1.00  0.00            
ATOM   3609  OG1 THR   290      31.160  56.450  39.740  1.00  0.00            
ATOM   3610  HG1 THR   290      31.320  57.300  39.340  1.00  0.00            
ATOM   3611  CG2 THR   290      30.210  54.380  38.890  1.00  0.00            
ATOM   3612 HG21 THR   290      30.290  53.620  38.080  1.00  0.00            
ATOM   3613 HG22 THR   290      29.150  54.690  38.790  1.00  0.00            
ATOM   3614 HG23 THR   290      30.500  53.900  39.850  1.00  0.00            
ATOM   3615  C   THR   290      33.300  56.220  37.680  1.00  0.00            
ATOM   3616  O   THR   290      32.890  56.830  36.690  1.00  0.00            
ATOM   3617  N   ALA   291      34.410  56.640  38.310  1.00  0.00            
ATOM   3618  HN  ALA   291      34.730  56.180  39.140  1.00  0.00            
ATOM   3619  CA  ALA   291      35.190  57.810  38.080  1.00  0.00            
ATOM   3620  HA  ALA   291      34.530  58.560  37.660  1.00  0.00            
ATOM   3621  CB  ALA   291      35.790  58.310  39.400  1.00  0.00            
ATOM   3622  HB1 ALA   291      34.960  58.500  40.110  1.00  0.00            
ATOM   3623  HB2 ALA   291      36.230  59.320  39.430  1.00  0.00            
ATOM   3624  HB3 ALA   291      36.490  57.600  39.910  1.00  0.00            
ATOM   3625  C   ALA   291      36.290  57.650  37.090  1.00  0.00            
ATOM   3626  O   ALA   291      36.750  56.560  36.730  1.00  0.00            
ATOM   3627  N   GLU   292      36.860  58.820  36.740  1.00  0.00            
ATOM   3628  HN  GLU   292      36.600  59.600  37.300  1.00  0.00            
ATOM   3629  CA  GLU   292      37.960  58.930  35.830  1.00  0.00            
ATOM   3630  HA  GLU   292      38.240  57.990  35.380  1.00  0.00            
ATOM   3631  CB  GLU   292      37.640  59.900  34.680  1.00  0.00            
ATOM   3632  HB1 GLU   292      38.600  60.130  34.160  1.00  0.00            
ATOM   3633  HB2 GLU   292      37.320  60.820  35.210  1.00  0.00            
ATOM   3634  CG  GLU   292      36.510  59.570  33.720  1.00  0.00            
ATOM   3635  HG1 GLU   292      35.600  59.610  34.350  1.00  0.00            
ATOM   3636  HG2 GLU   292      36.670  58.550  33.310  1.00  0.00            
ATOM   3637  CD  GLU   292      36.350  60.590  32.600  1.00  0.00            
ATOM   3638  OE1 GLU   292      35.930  61.740  32.900  1.00  0.00            
ATOM   3639  OE2 GLU   292      36.420  60.190  31.410  1.00  0.00            
ATOM   3640  C   GLU   292      39.240  59.320  36.470  1.00  0.00            
ATOM   3641  O   GLU   292      39.300  60.130  37.400  1.00  0.00            
ATOM   3642  N   ASN   293      40.330  58.680  36.010  1.00  0.00            
ATOM   3643  HN  ASN   293      40.170  58.000  35.300  1.00  0.00            
ATOM   3644  CA  ASN   293      41.670  59.060  36.350  1.00  0.00            
ATOM   3645  HA  ASN   293      42.310  58.330  35.870  1.00  0.00            
ATOM   3646  CB  ASN   293      41.990  60.490  35.900  1.00  0.00            
ATOM   3647  HB1 ASN   293      43.040  60.600  36.250  1.00  0.00            
ATOM   3648  HB2 ASN   293      41.390  61.280  36.420  1.00  0.00            
ATOM   3649  CG  ASN   293      41.850  60.650  34.400  1.00  0.00            
ATOM   3650  OD1 ASN   293      41.680  61.730  33.840  1.00  0.00            
ATOM   3651  ND2 ASN   293      41.890  59.550  33.600  1.00  0.00            
ATOM   3652 HD21 ASN   293      41.820  59.690  32.610  1.00  0.00            
ATOM   3653 HD22 ASN   293      41.690  58.650  33.990  1.00  0.00            
ATOM   3654  C   ASN   293      41.940  58.930  37.800  1.00  0.00            
ATOM   3655  O   ASN   293      42.290  59.940  38.410  1.00  0.00            
ATOM   3656  N   PRO   294      41.900  57.740  38.330  1.00  0.00            
ATOM   3657  CD  PRO   294      41.660  56.510  37.580  1.00  0.00            
ATOM   3658  HD1 PRO   294      42.150  56.500  36.580  1.00  0.00            
ATOM   3659  HD2 PRO   294      40.560  56.430  37.460  1.00  0.00            
ATOM   3660  CA  PRO   294      42.070  57.340  39.690  1.00  0.00            
ATOM   3661  HA  PRO   294      41.080  57.290  40.120  1.00  0.00            
ATOM   3662  CB  PRO   294      42.740  55.970  39.740  1.00  0.00            
ATOM   3663  HB1 PRO   294      42.380  55.430  40.640  1.00  0.00            
ATOM   3664  HB2 PRO   294      43.850  56.020  39.690  1.00  0.00            
ATOM   3665  CG  PRO   294      42.260  55.370  38.410  1.00  0.00            
ATOM   3666  HG1 PRO   294      43.120  54.820  37.980  1.00  0.00            
ATOM   3667  HG2 PRO   294      41.480  54.600  38.620  1.00  0.00            
ATOM   3668  C   PRO   294      42.860  58.200  40.630  1.00  0.00            
ATOM   3669  O   PRO   294      44.040  58.380  40.360  1.00  0.00            
ATOM   3670  N   VAL   295      42.320  58.700  41.750  1.00  0.00            
ATOM   3671  HN  VAL   295      41.400  58.450  42.050  1.00  0.00            
ATOM   3672  CA  VAL   295      42.930  59.290  42.900  1.00  0.00            
ATOM   3673  HA  VAL   295      43.720  59.940  42.570  1.00  0.00            
ATOM   3674  CB  VAL   295      41.930  60.070  43.700  1.00  0.00            
ATOM   3675  HB  VAL   295      41.230  59.400  44.250  1.00  0.00            
ATOM   3676  CG1 VAL   295      42.600  60.920  44.790  1.00  0.00            
ATOM   3677 HG11 VAL   295      43.230  61.790  44.480  1.00  0.00            
ATOM   3678 HG12 VAL   295      43.180  60.260  45.470  1.00  0.00            
ATOM   3679 HG13 VAL   295      41.750  61.340  45.370  1.00  0.00            
ATOM   3680  CG2 VAL   295      41.170  61.030  42.760  1.00  0.00            
ATOM   3681 HG21 VAL   295      40.300  60.510  42.310  1.00  0.00            
ATOM   3682 HG22 VAL   295      41.760  61.610  42.020  1.00  0.00            
ATOM   3683 HG23 VAL   295      40.640  61.770  43.390  1.00  0.00            
ATOM   3684  C   VAL   295      43.630  58.240  43.700  1.00  0.00            
ATOM   3685  O   VAL   295      44.750  58.350  44.200  1.00  0.00            
ATOM   3686  N   VAL   296      43.010  57.050  43.800  1.00  0.00            
ATOM   3687  HN  VAL   296      42.020  57.020  43.730  1.00  0.00            
ATOM   3688  CA  VAL   296      43.710  55.890  44.260  1.00  0.00            
ATOM   3689  HA  VAL   296      44.740  56.100  44.490  1.00  0.00            
ATOM   3690  CB  VAL   296      43.150  55.370  45.550  1.00  0.00            
ATOM   3691  HB  VAL   296      42.060  55.300  45.350  1.00  0.00            
ATOM   3692  CG1 VAL   296      43.540  53.930  45.940  1.00  0.00            
ATOM   3693 HG11 VAL   296      43.190  53.130  45.260  1.00  0.00            
ATOM   3694 HG12 VAL   296      43.010  53.550  46.840  1.00  0.00            
ATOM   3695 HG13 VAL   296      44.650  53.900  46.050  1.00  0.00            
ATOM   3696  CG2 VAL   296      43.440  56.430  46.630  1.00  0.00            
ATOM   3697 HG21 VAL   296      44.470  56.440  47.040  1.00  0.00            
ATOM   3698 HG22 VAL   296      42.740  56.180  47.460  1.00  0.00            
ATOM   3699 HG23 VAL   296      43.190  57.420  46.180  1.00  0.00            
ATOM   3700  C   VAL   296      43.570  54.840  43.210  1.00  0.00            
ATOM   3701  O   VAL   296      42.470  54.380  42.940  1.00  0.00            
ATOM   3702  N   PRO   297      44.610  54.290  42.660  1.00  0.00            
ATOM   3703  CD  PRO   297      45.920  54.930  42.670  1.00  0.00            
ATOM   3704  HD1 PRO   297      46.310  54.940  43.710  1.00  0.00            
ATOM   3705  HD2 PRO   297      45.900  56.000  42.360  1.00  0.00            
ATOM   3706  CA  PRO   297      44.570  53.220  41.700  1.00  0.00            
ATOM   3707  HA  PRO   297      43.670  53.180  41.120  1.00  0.00            
ATOM   3708  CB  PRO   297      45.790  53.420  40.800  1.00  0.00            
ATOM   3709  HB1 PRO   297      45.410  54.130  40.030  1.00  0.00            
ATOM   3710  HB2 PRO   297      46.180  52.520  40.280  1.00  0.00            
ATOM   3711  CG  PRO   297      46.810  54.090  41.740  1.00  0.00            
ATOM   3712  HG1 PRO   297      47.300  53.300  42.340  1.00  0.00            
ATOM   3713  HG2 PRO   297      47.580  54.760  41.300  1.00  0.00            
ATOM   3714  C   PRO   297      44.570  51.870  42.340  1.00  0.00            
ATOM   3715  O   PRO   297      45.630  51.310  42.610  1.00  0.00            
ATOM   3716  N   PHE   298      43.370  51.350  42.670  1.00  0.00            
ATOM   3717  HN  PHE   298      42.500  51.720  42.360  1.00  0.00            
ATOM   3718  CA  PHE   298      43.170  50.100  43.330  1.00  0.00            
ATOM   3719  HA  PHE   298      43.730  50.210  44.250  1.00  0.00            
ATOM   3720  CB  PHE   298      41.690  49.770  43.610  1.00  0.00            
ATOM   3721  HB1 PHE   298      41.670  48.810  44.170  1.00  0.00            
ATOM   3722  HB2 PHE   298      41.140  49.700  42.650  1.00  0.00            
ATOM   3723  CG  PHE   298      41.170  50.760  44.590  1.00  0.00            
ATOM   3724  CD1 PHE   298      41.220  50.540  45.950  1.00  0.00            
ATOM   3725  HD1 PHE   298      41.710  49.650  46.310  1.00  0.00            
ATOM   3726  CE1 PHE   298      40.730  51.500  46.810  1.00  0.00            
ATOM   3727  HE1 PHE   298      40.850  51.330  47.870  1.00  0.00            
ATOM   3728  CZ  PHE   298      40.070  52.610  46.340  1.00  0.00            
ATOM   3729  HZ  PHE   298      39.700  53.360  47.030  1.00  0.00            
ATOM   3730  CD2 PHE   298      40.670  51.950  44.110  1.00  0.00            
ATOM   3731  HD2 PHE   298      40.710  52.170  43.050  1.00  0.00            
ATOM   3732  CE2 PHE   298      40.190  52.880  45.000  1.00  0.00            
ATOM   3733  HE2 PHE   298      39.870  53.810  44.540  1.00  0.00            
ATOM   3734  C   PHE   298      43.560  48.880  42.580  1.00  0.00            
ATOM   3735  O   PHE   298      44.020  47.890  43.150  1.00  0.00            
ATOM   3736  N   HSD   299      43.630  49.070  41.250  1.00  0.00            
ATOM   3737  HN  HSD   299      43.120  49.850  40.910  1.00  0.00            
ATOM   3738  CA  HSD   299      44.150  48.010  40.440  1.00  0.00            
ATOM   3739  HA  HSD   299      43.690  47.060  40.660  1.00  0.00            
ATOM   3740  CB  HSD   299      43.910  48.300  38.950  1.00  0.00            
ATOM   3741  HB1 HSD   299      42.810  48.400  38.840  1.00  0.00            
ATOM   3742  HB2 HSD   299      44.130  47.310  38.500  1.00  0.00            
ATOM   3743  ND1 HSD   299      45.820  49.210  37.490  1.00  0.00            
ATOM   3744  HD1 HSD   299      46.100  48.360  37.040  1.00  0.00            
ATOM   3745  CG  HSD   299      44.770  49.380  38.370  1.00  0.00            
ATOM   3746  CE1 HSD   299      46.260  50.440  37.100  1.00  0.00            
ATOM   3747  HE1 HSD   299      47.010  50.550  36.310  1.00  0.00            
ATOM   3748  NE2 HSD   299      45.560  51.380  37.700  1.00  0.00            
ATOM   3749  CD2 HSD   299      44.660  50.730  38.520  1.00  0.00            
ATOM   3750  HD2 HSD   299      44.040  51.170  39.290  1.00  0.00            
ATOM   3751  C   HSD   299      45.580  47.680  40.680  1.00  0.00            
ATOM   3752  O   HSD   299      45.980  46.520  40.510  1.00  0.00            
ATOM   3753  N   LEU   300      46.440  48.600  41.150  1.00  0.00            
ATOM   3754  HN  LEU   300      46.080  49.520  41.270  1.00  0.00            
ATOM   3755  CA  LEU   300      47.810  48.290  41.450  1.00  0.00            
ATOM   3756  HA  LEU   300      48.240  47.670  40.680  1.00  0.00            
ATOM   3757  CB  LEU   300      48.590  49.610  41.620  1.00  0.00            
ATOM   3758  HB1 LEU   300      49.630  49.370  41.920  1.00  0.00            
ATOM   3759  HB2 LEU   300      48.110  50.010  42.540  1.00  0.00            
ATOM   3760  CG  LEU   300      48.610  50.550  40.400  1.00  0.00            
ATOM   3761  HG  LEU   300      47.560  50.750  40.080  1.00  0.00            
ATOM   3762  CD1 LEU   300      49.360  51.840  40.790  1.00  0.00            
ATOM   3763 HD11 LEU   300      48.890  52.260  41.710  1.00  0.00            
ATOM   3764 HD12 LEU   300      49.380  52.630  40.020  1.00  0.00            
ATOM   3765 HD13 LEU   300      50.390  51.460  40.980  1.00  0.00            
ATOM   3766  CD2 LEU   300      49.250  50.030  39.100  1.00  0.00            
ATOM   3767 HD21 LEU   300      50.230  49.550  39.310  1.00  0.00            
ATOM   3768 HD22 LEU   300      49.430  50.790  38.310  1.00  0.00            
ATOM   3769 HD23 LEU   300      48.620  49.240  38.650  1.00  0.00            
ATOM   3770  C   LEU   300      47.970  47.450  42.660  1.00  0.00            
ATOM   3771  O   LEU   300      49.120  47.200  43.020  1.00  0.00            
ATOM   3772  N   PHE   301      46.900  47.050  43.370  1.00  0.00            
ATOM   3773  HN  PHE   301      45.990  47.290  43.050  1.00  0.00            
ATOM   3774  CA  PHE   301      46.980  46.280  44.580  1.00  0.00            
ATOM   3775  HA  PHE   301      48.000  46.070  44.860  1.00  0.00            
ATOM   3776  CB  PHE   301      46.240  46.940  45.750  1.00  0.00            
ATOM   3777  HB1 PHE   301      46.580  46.480  46.700  1.00  0.00            
ATOM   3778  HB2 PHE   301      45.140  46.850  45.630  1.00  0.00            
ATOM   3779  CG  PHE   301      46.540  48.390  45.940  1.00  0.00            
ATOM   3780  CD1 PHE   301      45.490  49.280  45.930  1.00  0.00            
ATOM   3781  HD1 PHE   301      44.480  48.920  45.850  1.00  0.00            
ATOM   3782  CE1 PHE   301      45.690  50.630  46.110  1.00  0.00            
ATOM   3783  HE1 PHE   301      44.860  51.300  45.940  1.00  0.00            
ATOM   3784  CZ  PHE   301      46.950  51.110  46.360  1.00  0.00            
ATOM   3785  HZ  PHE   301      47.250  52.130  46.540  1.00  0.00            
ATOM   3786  CD2 PHE   301      47.810  48.860  46.170  1.00  0.00            
ATOM   3787  HD2 PHE   301      48.640  48.170  46.170  1.00  0.00            
ATOM   3788  CE2 PHE   301      48.000  50.220  46.310  1.00  0.00            
ATOM   3789  HE2 PHE   301      48.980  50.650  46.430  1.00  0.00            
ATOM   3790  C   PHE   301      46.370  44.920  44.530  1.00  0.00            
ATOM   3791  O   PHE   301      46.310  44.210  45.540  1.00  0.00            
ATOM   3792  N   ARG   302      45.960  44.590  43.300  1.00  0.00            
ATOM   3793  HN  ARG   302      46.040  45.230  42.540  1.00  0.00            
ATOM   3794  CA  ARG   302      45.340  43.350  42.970  1.00  0.00            
ATOM   3795  HA  ARG   302      44.990  42.920  43.900  1.00  0.00            
ATOM   3796  CB  ARG   302      44.030  43.490  42.170  1.00  0.00            
ATOM   3797  HB1 ARG   302      43.480  42.520  42.130  1.00  0.00            
ATOM   3798  HB2 ARG   302      44.220  44.020  41.210  1.00  0.00            
ATOM   3799  CG  ARG   302      43.080  44.350  43.000  1.00  0.00            
ATOM   3800  HG1 ARG   302      43.390  45.410  43.090  1.00  0.00            
ATOM   3801  HG2 ARG   302      43.130  43.930  44.020  1.00  0.00            
ATOM   3802  CD  ARG   302      41.620  44.390  42.520  1.00  0.00            
ATOM   3803  HD1 ARG   302      40.930  44.950  43.180  1.00  0.00            
ATOM   3804  HD2 ARG   302      41.290  43.330  42.460  1.00  0.00            
ATOM   3805  NE  ARG   302      41.700  45.050  41.190  1.00  0.00            
ATOM   3806  HE  ARG   302      42.060  44.570  40.380  1.00  0.00            
ATOM   3807  CZ  ARG   302      41.030  46.180  40.820  1.00  0.00            
ATOM   3808  NH1 ARG   302      40.380  47.090  41.600  1.00  0.00            
ATOM   3809 HH11 ARG   302      40.300  46.970  42.590  1.00  0.00            
ATOM   3810 HH12 ARG   302      39.730  47.710  41.150  1.00  0.00            
ATOM   3811  NH2 ARG   302      40.980  46.390  39.470  1.00  0.00            
ATOM   3812 HH21 ARG   302      41.450  45.730  38.890  1.00  0.00            
ATOM   3813 HH22 ARG   302      40.820  47.340  39.210  1.00  0.00            
ATOM   3814  C   ARG   302      46.280  42.370  42.350  1.00  0.00            
ATOM   3815  O   ARG   302      45.880  41.260  42.010  1.00  0.00            
ATOM   3816  N   ASP   303      47.590  42.680  42.390  1.00  0.00            
ATOM   3817  HN  ASP   303      47.940  43.560  42.680  1.00  0.00            
ATOM   3818  CA  ASP   303      48.580  41.680  42.100  1.00  0.00            
ATOM   3819  HA  ASP   303      48.180  40.800  41.630  1.00  0.00            
ATOM   3820  CB  ASP   303      49.580  42.270  41.100  1.00  0.00            
ATOM   3821  HB1 ASP   303      50.420  41.540  41.110  1.00  0.00            
ATOM   3822  HB2 ASP   303      49.920  43.310  41.310  1.00  0.00            
ATOM   3823  CG  ASP   303      49.150  42.250  39.640  1.00  0.00            
ATOM   3824  OD1 ASP   303      49.970  42.450  38.710  1.00  0.00            
ATOM   3825  OD2 ASP   303      47.920  42.320  39.390  1.00  0.00            
ATOM   3826  C   ASP   303      49.370  41.300  43.310  1.00  0.00            
ATOM   3827  O   ASP   303      49.340  42.100  44.240  1.00  0.00            
ATOM   3828  N   ARG   304      50.020  40.120  43.340  1.00  0.00            
ATOM   3829  HN  ARG   304      49.920  39.550  42.520  1.00  0.00            
ATOM   3830  CA  ARG   304      50.860  39.810  44.450  1.00  0.00            
ATOM   3831  HA  ARG   304      50.220  39.900  45.310  1.00  0.00            
ATOM   3832  CB  ARG   304      51.250  38.330  44.260  1.00  0.00            
ATOM   3833  HB1 ARG   304      51.580  38.130  43.220  1.00  0.00            
ATOM   3834  HB2 ARG   304      50.270  37.820  44.320  1.00  0.00            
ATOM   3835  CG  ARG   304      52.170  37.690  45.310  1.00  0.00            
ATOM   3836  HG1 ARG   304      51.990  36.600  45.290  1.00  0.00            
ATOM   3837  HG2 ARG   304      51.980  38.040  46.350  1.00  0.00            
ATOM   3838  CD  ARG   304      53.670  37.770  45.040  1.00  0.00            
ATOM   3839  HD1 ARG   304      54.170  36.990  45.660  1.00  0.00            
ATOM   3840  HD2 ARG   304      54.130  38.770  45.230  1.00  0.00            
ATOM   3841  NE  ARG   304      53.970  37.310  43.660  1.00  0.00            
ATOM   3842  HE  ARG   304      53.270  36.990  43.020  1.00  0.00            
ATOM   3843  CZ  ARG   304      55.150  37.460  42.990  1.00  0.00            
ATOM   3844  NH1 ARG   304      56.330  37.740  43.620  1.00  0.00            
ATOM   3845 HH11 ARG   304      56.430  37.670  44.610  1.00  0.00            
ATOM   3846 HH12 ARG   304      57.140  37.560  43.050  1.00  0.00            
ATOM   3847  NH2 ARG   304      55.220  37.170  41.650  1.00  0.00            
ATOM   3848 HH21 ARG   304      56.080  37.140  41.150  1.00  0.00            
ATOM   3849 HH22 ARG   304      54.390  36.910  41.160  1.00  0.00            
ATOM   3850  C   ARG   304      52.090  40.640  44.630  1.00  0.00            
ATOM   3851  O   ARG   304      52.400  41.060  45.740  1.00  0.00            
ATOM   3852  N   ASN   305      52.780  41.040  43.550  1.00  0.00            
ATOM   3853  HN  ASN   305      52.490  40.690  42.660  1.00  0.00            
ATOM   3854  CA  ASN   305      54.000  41.770  43.710  1.00  0.00            
ATOM   3855  HA  ASN   305      54.670  41.280  44.400  1.00  0.00            
ATOM   3856  CB  ASN   305      54.730  41.750  42.360  1.00  0.00            
ATOM   3857  HB1 ASN   305      55.170  40.760  42.150  1.00  0.00            
ATOM   3858  HB2 ASN   305      55.600  42.450  42.380  1.00  0.00            
ATOM   3859  CG  ASN   305      53.890  42.260  41.200  1.00  0.00            
ATOM   3860  OD1 ASN   305      52.830  42.870  41.250  1.00  0.00            
ATOM   3861  ND2 ASN   305      54.320  41.860  39.970  1.00  0.00            
ATOM   3862 HD21 ASN   305      55.130  41.270  40.010  1.00  0.00            
ATOM   3863 HD22 ASN   305      53.770  42.070  39.170  1.00  0.00            
ATOM   3864  C   ASN   305      53.900  43.160  44.240  1.00  0.00            
ATOM   3865  O   ASN   305      54.730  43.610  45.040  1.00  0.00            
ATOM   3866  N   ARG   306      52.940  43.990  43.810  1.00  0.00            
ATOM   3867  HN  ARG   306      52.480  43.770  42.950  1.00  0.00            
ATOM   3868  CA  ARG   306      52.700  45.280  44.380  1.00  0.00            
ATOM   3869  HA  ARG   306      53.650  45.810  44.460  1.00  0.00            
ATOM   3870  CB  ARG   306      51.690  45.970  43.450  1.00  0.00            
ATOM   3871  HB1 ARG   306      51.360  46.940  43.850  1.00  0.00            
ATOM   3872  HB2 ARG   306      50.810  45.290  43.390  1.00  0.00            
ATOM   3873  CG  ARG   306      52.270  46.270  42.060  1.00  0.00            
ATOM   3874  HG1 ARG   306      53.080  45.560  41.790  1.00  0.00            
ATOM   3875  HG2 ARG   306      52.840  47.230  42.060  1.00  0.00            
ATOM   3876  CD  ARG   306      51.320  46.370  40.870  1.00  0.00            
ATOM   3877  HD1 ARG   306      50.520  47.130  40.990  1.00  0.00            
ATOM   3878  HD2 ARG   306      50.770  45.410  40.710  1.00  0.00            
ATOM   3879  NE  ARG   306      52.080  46.720  39.640  1.00  0.00            
ATOM   3880  HE  ARG   306      53.060  46.920  39.650  1.00  0.00            
ATOM   3881  CZ  ARG   306      51.430  47.030  38.480  1.00  0.00            
ATOM   3882  NH1 ARG   306      50.100  46.810  38.270  1.00  0.00            
ATOM   3883 HH11 ARG   306      49.490  46.450  38.980  1.00  0.00            
ATOM   3884 HH12 ARG   306      49.660  47.230  37.480  1.00  0.00            
ATOM   3885  NH2 ARG   306      52.120  47.730  37.530  1.00  0.00            
ATOM   3886 HH21 ARG   306      53.090  47.870  37.750  1.00  0.00            
ATOM   3887 HH22 ARG   306      51.630  48.150  36.780  1.00  0.00            
ATOM   3888  C   ARG   306      52.040  45.200  45.710  1.00  0.00            
ATOM   3889  O   ARG   306      52.400  46.040  46.530  1.00  0.00            
ATOM   3890  N   LEU   307      51.200  44.200  46.060  1.00  0.00            
ATOM   3891  HN  LEU   307      50.990  43.510  45.380  1.00  0.00            
ATOM   3892  CA  LEU   307      50.610  43.980  47.350  1.00  0.00            
ATOM   3893  HA  LEU   307      50.230  44.960  47.570  1.00  0.00            
ATOM   3894  CB  LEU   307      49.370  43.060  47.340  1.00  0.00            
ATOM   3895  HB1 LEU   307      49.640  42.030  47.040  1.00  0.00            
ATOM   3896  HB2 LEU   307      48.720  43.470  46.540  1.00  0.00            
ATOM   3897  CG  LEU   307      48.410  42.860  48.530  1.00  0.00            
ATOM   3898  HG  LEU   307      47.610  42.180  48.150  1.00  0.00            
ATOM   3899  CD1 LEU   307      48.980  42.070  49.720  1.00  0.00            
ATOM   3900 HD11 LEU   307      49.670  42.580  50.430  1.00  0.00            
ATOM   3901 HD12 LEU   307      49.410  41.110  49.370  1.00  0.00            
ATOM   3902 HD13 LEU   307      48.050  41.770  50.250  1.00  0.00            
ATOM   3903  CD2 LEU   307      47.750  44.210  48.860  1.00  0.00            
ATOM   3904 HD21 LEU   307      47.530  44.870  48.000  1.00  0.00            
ATOM   3905 HD22 LEU   307      48.550  44.800  49.350  1.00  0.00            
ATOM   3906 HD23 LEU   307      46.860  44.090  49.500  1.00  0.00            
ATOM   3907  C   LEU   307      51.540  43.690  48.470  1.00  0.00            
ATOM   3908  O   LEU   307      51.610  44.320  49.520  1.00  0.00            
ATOM   3909  N   VAL   308      52.510  42.820  48.130  1.00  0.00            
ATOM   3910  HN  VAL   308      52.370  42.270  47.310  1.00  0.00            
ATOM   3911  CA  VAL   308      53.720  42.700  48.890  1.00  0.00            
ATOM   3912  HA  VAL   308      53.310  42.510  49.860  1.00  0.00            
ATOM   3913  CB  VAL   308      54.570  41.570  48.390  1.00  0.00            
ATOM   3914  HB  VAL   308      54.740  41.670  47.290  1.00  0.00            
ATOM   3915  CG1 VAL   308      55.880  41.490  49.180  1.00  0.00            
ATOM   3916 HG11 VAL   308      56.590  42.340  49.020  1.00  0.00            
ATOM   3917 HG12 VAL   308      56.490  40.600  48.940  1.00  0.00            
ATOM   3918 HG13 VAL   308      55.630  41.440  50.260  1.00  0.00            
ATOM   3919  CG2 VAL   308      53.840  40.260  48.740  1.00  0.00            
ATOM   3920 HG21 VAL   308      53.560  40.280  49.820  1.00  0.00            
ATOM   3921 HG22 VAL   308      54.620  39.480  48.660  1.00  0.00            
ATOM   3922 HG23 VAL   308      52.960  39.980  48.130  1.00  0.00            
ATOM   3923  C   VAL   308      54.530  43.960  48.950  1.00  0.00            
ATOM   3924  O   VAL   308      54.870  44.400  50.050  1.00  0.00            
ATOM   3925  N   THR   309      54.810  44.630  47.820  1.00  0.00            
ATOM   3926  HN  THR   309      54.470  44.380  46.920  1.00  0.00            
ATOM   3927  CA  THR   309      55.680  45.770  47.880  1.00  0.00            
ATOM   3928  HA  THR   309      56.560  45.370  48.360  1.00  0.00            
ATOM   3929  CB  THR   309      56.090  46.130  46.480  1.00  0.00            
ATOM   3930  HB  THR   309      55.190  46.370  45.880  1.00  0.00            
ATOM   3931  OG1 THR   309      56.910  45.120  45.900  1.00  0.00            
ATOM   3932  HG1 THR   309      56.260  44.550  45.490  1.00  0.00            
ATOM   3933  CG2 THR   309      57.000  47.370  46.480  1.00  0.00            
ATOM   3934 HG21 THR   309      57.420  47.540  45.460  1.00  0.00            
ATOM   3935 HG22 THR   309      57.770  47.330  47.280  1.00  0.00            
ATOM   3936 HG23 THR   309      56.350  48.250  46.710  1.00  0.00            
ATOM   3937  C   THR   309      55.290  46.990  48.630  1.00  0.00            
ATOM   3938  O   THR   309      55.990  47.470  49.520  1.00  0.00            
ATOM   3939  N   PHE   310      54.020  47.390  48.430  1.00  0.00            
ATOM   3940  HN  PHE   310      53.460  46.910  47.760  1.00  0.00            
ATOM   3941  CA  PHE   310      53.320  48.360  49.210  1.00  0.00            
ATOM   3942  HA  PHE   310      53.920  49.260  49.140  1.00  0.00            
ATOM   3943  CB  PHE   310      51.930  48.700  48.650  1.00  0.00            
ATOM   3944  HB1 PHE   310      51.490  49.490  49.300  1.00  0.00            
ATOM   3945  HB2 PHE   310      51.260  47.820  48.620  1.00  0.00            
ATOM   3946  CG  PHE   310      52.040  49.340  47.310  1.00  0.00            
ATOM   3947  CD1 PHE   310      52.740  50.520  47.180  1.00  0.00            
ATOM   3948  HD1 PHE   310      53.180  51.030  48.020  1.00  0.00            
ATOM   3949  CE1 PHE   310      52.840  51.210  45.990  1.00  0.00            
ATOM   3950  HE1 PHE   310      53.460  52.090  45.960  1.00  0.00            
ATOM   3951  CZ  PHE   310      52.130  50.780  44.890  1.00  0.00            
ATOM   3952  HZ  PHE   310      52.250  51.320  43.960  1.00  0.00            
ATOM   3953  CD2 PHE   310      51.360  48.900  46.190  1.00  0.00            
ATOM   3954  HD2 PHE   310      50.750  48.030  46.350  1.00  0.00            
ATOM   3955  CE2 PHE   310      51.380  49.640  45.030  1.00  0.00            
ATOM   3956  HE2 PHE   310      50.740  49.360  44.210  1.00  0.00            
ATOM   3957  C   PHE   310      53.200  48.080  50.670  1.00  0.00            
ATOM   3958  O   PHE   310      53.230  48.950  51.540  1.00  0.00            
ATOM   3959  N   SER   311      53.030  46.790  51.010  1.00  0.00            
ATOM   3960  HN  SER   311      53.090  46.010  50.390  1.00  0.00            
ATOM   3961  CA  SER   311      53.110  46.280  52.350  1.00  0.00            
ATOM   3962  HA  SER   311      52.500  46.940  52.940  1.00  0.00            
ATOM   3963  CB  SER   311      52.380  44.930  52.460  1.00  0.00            
ATOM   3964  HB1 SER   311      52.430  44.430  53.450  1.00  0.00            
ATOM   3965  HB2 SER   311      52.930  44.240  51.790  1.00  0.00            
ATOM   3966  OG  SER   311      50.990  45.010  52.160  1.00  0.00            
ATOM   3967  HG1 SER   311      50.810  44.740  51.260  1.00  0.00            
ATOM   3968  C   SER   311      54.450  46.200  53.000  1.00  0.00            
ATOM   3969  O   SER   311      54.600  46.530  54.180  1.00  0.00            
ATOM   3970  N   ALA   312      55.490  45.920  52.190  1.00  0.00            
ATOM   3971  HN  ALA   312      55.270  45.590  51.280  1.00  0.00            
ATOM   3972  CA  ALA   312      56.870  45.810  52.550  1.00  0.00            
ATOM   3973  HA  ALA   312      57.000  45.210  53.440  1.00  0.00            
ATOM   3974  CB  ALA   312      57.630  45.220  51.360  1.00  0.00            
ATOM   3975  HB1 ALA   312      57.240  44.200  51.160  1.00  0.00            
ATOM   3976  HB2 ALA   312      58.700  45.060  51.630  1.00  0.00            
ATOM   3977  HB3 ALA   312      57.500  45.770  50.400  1.00  0.00            
ATOM   3978  C   ALA   312      57.400  47.130  53.000  1.00  0.00            
ATOM   3979  O   ALA   312      58.070  47.360  54.000  1.00  0.00            
ATOM   3980  N   ILE   313      56.910  48.180  52.320  1.00  0.00            
ATOM   3981  HN  ILE   313      56.440  48.140  51.440  1.00  0.00            
ATOM   3982  CA  ILE   313      57.370  49.500  52.610  1.00  0.00            
ATOM   3983  HA  ILE   313      58.400  49.510  52.910  1.00  0.00            
ATOM   3984  CB  ILE   313      57.260  50.530  51.520  1.00  0.00            
ATOM   3985  HB  ILE   313      57.450  51.550  51.910  1.00  0.00            
ATOM   3986  CG2 ILE   313      58.330  50.110  50.500  1.00  0.00            
ATOM   3987 HG21 ILE   313      58.250  49.040  50.190  1.00  0.00            
ATOM   3988 HG22 ILE   313      59.340  50.330  50.910  1.00  0.00            
ATOM   3989 HG23 ILE   313      58.380  50.650  49.530  1.00  0.00            
ATOM   3990  CG1 ILE   313      55.860  50.560  50.880  1.00  0.00            
ATOM   3991 HG11 ILE   313      55.210  50.940  51.690  1.00  0.00            
ATOM   3992 HG12 ILE   313      55.640  49.540  50.510  1.00  0.00            
ATOM   3993  CD  ILE   313      55.780  51.550  49.720  1.00  0.00            
ATOM   3994  HD1 ILE   313      56.180  52.510  50.110  1.00  0.00            
ATOM   3995  HD2 ILE   313      54.780  51.560  49.230  1.00  0.00            
ATOM   3996  HD3 ILE   313      56.470  51.100  48.970  1.00  0.00            
ATOM   3997  C   ILE   313      56.720  50.020  53.850  1.00  0.00            
ATOM   3998  O   ILE   313      57.420  50.640  54.660  1.00  0.00            
ATOM   3999  N   LEU   314      55.450  49.720  54.180  1.00  0.00            
ATOM   4000  HN  LEU   314      54.890  49.120  53.620  1.00  0.00            
ATOM   4001  CA  LEU   314      54.830  50.120  55.400  1.00  0.00            
ATOM   4002  HA  LEU   314      54.930  51.190  55.510  1.00  0.00            
ATOM   4003  CB  LEU   314      53.350  49.710  55.340  1.00  0.00            
ATOM   4004  HB1 LEU   314      53.320  48.600  55.450  1.00  0.00            
ATOM   4005  HB2 LEU   314      52.840  50.110  54.440  1.00  0.00            
ATOM   4006  CG  LEU   314      52.530  50.170  56.550  1.00  0.00            
ATOM   4007  HG  LEU   314      52.760  51.220  56.820  1.00  0.00            
ATOM   4008  CD1 LEU   314      51.060  50.110  56.090  1.00  0.00            
ATOM   4009 HD11 LEU   314      50.860  50.820  55.260  1.00  0.00            
ATOM   4010 HD12 LEU   314      50.440  50.500  56.930  1.00  0.00            
ATOM   4011 HD13 LEU   314      50.770  49.070  55.840  1.00  0.00            
ATOM   4012  CD2 LEU   314      52.590  49.320  57.830  1.00  0.00            
ATOM   4013 HD21 LEU   314      51.720  49.590  58.470  1.00  0.00            
ATOM   4014 HD22 LEU   314      53.580  49.530  58.280  1.00  0.00            
ATOM   4015 HD23 LEU   314      52.530  48.260  57.500  1.00  0.00            
ATOM   4016  C   LEU   314      55.620  49.560  56.530  1.00  0.00            
ATOM   4017  O   LEU   314      55.930  50.230  57.520  1.00  0.00            
ATOM   4018  N   LEU   315      55.990  48.270  56.490  1.00  0.00            
ATOM   4019  HN  LEU   315      55.720  47.740  55.690  1.00  0.00            
ATOM   4020  CA  LEU   315      56.550  47.670  57.660  1.00  0.00            
ATOM   4021  HA  LEU   315      56.030  48.010  58.550  1.00  0.00            
ATOM   4022  CB  LEU   315      56.330  46.150  57.660  1.00  0.00            
ATOM   4023  HB1 LEU   315      56.720  45.540  56.810  1.00  0.00            
ATOM   4024  HB2 LEU   315      55.230  46.180  57.580  1.00  0.00            
ATOM   4025  CG  LEU   315      56.810  45.440  58.940  1.00  0.00            
ATOM   4026  HG  LEU   315      57.900  45.650  59.060  1.00  0.00            
ATOM   4027  CD1 LEU   315      56.060  45.850  60.220  1.00  0.00            
ATOM   4028 HD11 LEU   315      56.310  45.280  61.130  1.00  0.00            
ATOM   4029 HD12 LEU   315      54.970  45.880  60.010  1.00  0.00            
ATOM   4030 HD13 LEU   315      56.450  46.860  60.500  1.00  0.00            
ATOM   4031  CD2 LEU   315      56.550  43.930  58.830  1.00  0.00            
ATOM   4032 HD21 LEU   315      55.470  43.670  58.870  1.00  0.00            
ATOM   4033 HD22 LEU   315      57.030  43.270  59.580  1.00  0.00            
ATOM   4034 HD23 LEU   315      56.850  43.570  57.820  1.00  0.00            
ATOM   4035  C   LEU   315      57.970  48.120  57.690  1.00  0.00            
ATOM   4036  O   LEU   315      58.430  48.580  58.720  1.00  0.00            
ATOM   4037  N   ALA   316      58.730  48.060  56.580  1.00  0.00            
ATOM   4038  HN  ALA   316      58.380  47.870  55.670  1.00  0.00            
ATOM   4039  CA  ALA   316      60.070  48.560  56.590  1.00  0.00            
ATOM   4040  HA  ALA   316      60.560  47.890  57.280  1.00  0.00            
ATOM   4041  CB  ALA   316      60.840  48.220  55.300  1.00  0.00            
ATOM   4042  HB1 ALA   316      60.170  48.470  54.450  1.00  0.00            
ATOM   4043  HB2 ALA   316      60.940  47.110  55.290  1.00  0.00            
ATOM   4044  HB3 ALA   316      61.870  48.630  55.230  1.00  0.00            
ATOM   4045  C   ALA   316      60.230  49.990  56.980  1.00  0.00            
ATOM   4046  O   ALA   316      61.210  50.320  57.630  1.00  0.00            
ATOM   4047  N   GLY   317      59.270  50.850  56.580  1.00  0.00            
ATOM   4048  HN  GLY   317      58.470  50.540  56.070  1.00  0.00            
ATOM   4049  CA  GLY   317      59.400  52.240  56.870  1.00  0.00            
ATOM   4050  HA1 GLY   317      58.550  52.670  56.370  1.00  0.00            
ATOM   4051  HA2 GLY   317      60.380  52.650  56.630  1.00  0.00            
ATOM   4052  C   GLY   317      59.160  52.370  58.330  1.00  0.00            
ATOM   4053  O   GLY   317      59.770  53.240  58.960  1.00  0.00            
ATOM   4054  N   GLY   318      58.180  51.680  58.940  1.00  0.00            
ATOM   4055  HN  GLY   318      57.720  51.010  58.370  1.00  0.00            
ATOM   4056  CA  GLY   318      57.710  51.810  60.280  1.00  0.00            
ATOM   4057  HA1 GLY   318      56.800  51.240  60.400  1.00  0.00            
ATOM   4058  HA2 GLY   318      57.650  52.880  60.450  1.00  0.00            
ATOM   4059  C   GLY   318      58.740  51.340  61.250  1.00  0.00            
ATOM   4060  O   GLY   318      58.960  51.890  62.330  1.00  0.00            
ATOM   4061  N   VAL   319      59.500  50.300  60.860  1.00  0.00            
ATOM   4062  HN  VAL   319      59.190  49.710  60.120  1.00  0.00            
ATOM   4063  CA  VAL   319      60.630  49.820  61.600  1.00  0.00            
ATOM   4064  HA  VAL   319      60.240  49.830  62.610  1.00  0.00            
ATOM   4065  CB  VAL   319      61.090  48.460  61.190  1.00  0.00            
ATOM   4066  HB  VAL   319      61.280  48.490  60.090  1.00  0.00            
ATOM   4067  CG1 VAL   319      62.400  47.980  61.840  1.00  0.00            
ATOM   4068 HG11 VAL   319      62.400  46.870  61.750  1.00  0.00            
ATOM   4069 HG12 VAL   319      62.330  48.280  62.900  1.00  0.00            
ATOM   4070 HG13 VAL   319      63.380  48.380  61.510  1.00  0.00            
ATOM   4071  CG2 VAL   319      60.030  47.420  61.560  1.00  0.00            
ATOM   4072 HG21 VAL   319      59.610  47.530  62.590  1.00  0.00            
ATOM   4073 HG22 VAL   319      60.460  46.390  61.490  1.00  0.00            
ATOM   4074 HG23 VAL   319      59.250  47.360  60.780  1.00  0.00            
ATOM   4075  C   VAL   319      61.780  50.770  61.620  1.00  0.00            
ATOM   4076  O   VAL   319      62.350  51.100  62.660  1.00  0.00            
ATOM   4077  N   MET   320      62.080  51.270  60.410  1.00  0.00            
ATOM   4078  HN  MET   320      61.680  51.000  59.530  1.00  0.00            
ATOM   4079  CA  MET   320      63.100  52.240  60.180  1.00  0.00            
ATOM   4080  HA  MET   320      63.960  51.770  60.640  1.00  0.00            
ATOM   4081  CB  MET   320      63.130  52.540  58.670  1.00  0.00            
ATOM   4082  HB1 MET   320      62.110  52.900  58.410  1.00  0.00            
ATOM   4083  HB2 MET   320      63.270  51.590  58.110  1.00  0.00            
ATOM   4084  CG  MET   320      64.170  53.550  58.180  1.00  0.00            
ATOM   4085  HG1 MET   320      65.190  53.140  58.370  1.00  0.00            
ATOM   4086  HG2 MET   320      64.150  54.500  58.750  1.00  0.00            
ATOM   4087  SD  MET   320      64.130  54.250  56.500  1.00  0.00            
ATOM   4088  CE  MET   320      62.600  55.160  56.820  1.00  0.00            
ATOM   4089  HE1 MET   320      61.820  54.680  57.450  1.00  0.00            
ATOM   4090  HE2 MET   320      62.150  55.440  55.840  1.00  0.00            
ATOM   4091  HE3 MET   320      62.920  56.150  57.200  1.00  0.00            
ATOM   4092  C   MET   320      62.860  53.490  60.950  1.00  0.00            
ATOM   4093  O   MET   320      63.710  53.960  61.710  1.00  0.00            
ATOM   4094  N   PHE   321      61.630  54.050  60.970  1.00  0.00            
ATOM   4095  HN  PHE   321      60.950  53.780  60.290  1.00  0.00            
ATOM   4096  CA  PHE   321      61.180  55.140  61.770  1.00  0.00            
ATOM   4097  HA  PHE   321      61.850  55.970  61.610  1.00  0.00            
ATOM   4098  CB  PHE   321      59.860  55.750  61.260  1.00  0.00            
ATOM   4099  HB1 PHE   321      59.100  54.950  61.120  1.00  0.00            
ATOM   4100  HB2 PHE   321      59.940  56.150  60.220  1.00  0.00            
ATOM   4101  CG  PHE   321      59.200  56.760  62.120  1.00  0.00            
ATOM   4102  CD1 PHE   321      59.350  58.130  62.080  1.00  0.00            
ATOM   4103  HD1 PHE   321      60.050  58.680  61.470  1.00  0.00            
ATOM   4104  CE1 PHE   321      58.660  59.030  62.860  1.00  0.00            
ATOM   4105  HE1 PHE   321      58.780  60.080  62.660  1.00  0.00            
ATOM   4106  CZ  PHE   321      57.850  58.550  63.860  1.00  0.00            
ATOM   4107  HZ  PHE   321      57.290  59.350  64.330  1.00  0.00            
ATOM   4108  CD2 PHE   321      58.390  56.360  63.150  1.00  0.00            
ATOM   4109  HD2 PHE   321      58.220  55.300  63.290  1.00  0.00            
ATOM   4110  CE2 PHE   321      57.700  57.190  64.010  1.00  0.00            
ATOM   4111  HE2 PHE   321      56.920  56.860  64.680  1.00  0.00            
ATOM   4112  C   PHE   321      61.130  54.850  63.230  1.00  0.00            
ATOM   4113  O   PHE   321      61.580  55.600  64.100  1.00  0.00            
ATOM   4114  N   SER   322      60.600  53.690  63.660  1.00  0.00            
ATOM   4115  HN  SER   322      60.140  53.020  63.080  1.00  0.00            
ATOM   4116  CA  SER   322      60.580  53.350  65.050  1.00  0.00            
ATOM   4117  HA  SER   322      60.200  54.240  65.530  1.00  0.00            
ATOM   4118  CB  SER   322      59.670  52.180  65.470  1.00  0.00            
ATOM   4119  HB1 SER   322      58.630  52.500  65.250  1.00  0.00            
ATOM   4120  HB2 SER   322      59.790  51.880  66.530  1.00  0.00            
ATOM   4121  OG  SER   322      59.910  51.040  64.660  1.00  0.00            
ATOM   4122  HG1 SER   322      59.450  51.090  63.820  1.00  0.00            
ATOM   4123  C   SER   322      61.890  53.090  65.710  1.00  0.00            
ATOM   4124  O   SER   322      62.240  53.650  66.750  1.00  0.00            
ATOM   4125  N   LEU   323      62.870  52.430  65.060  1.00  0.00            
ATOM   4126  HN  LEU   323      62.640  51.830  64.290  1.00  0.00            
ATOM   4127  CA  LEU   323      64.230  52.440  65.500  1.00  0.00            
ATOM   4128  HA  LEU   323      64.210  51.950  66.460  1.00  0.00            
ATOM   4129  CB  LEU   323      64.960  51.560  64.480  1.00  0.00            
ATOM   4130  HB1 LEU   323      64.580  51.750  63.450  1.00  0.00            
ATOM   4131  HB2 LEU   323      64.630  50.520  64.720  1.00  0.00            
ATOM   4132  CG  LEU   323      66.490  51.540  64.400  1.00  0.00            
ATOM   4133  HG  LEU   323      66.810  52.600  64.410  1.00  0.00            
ATOM   4134  CD1 LEU   323      67.060  50.910  65.680  1.00  0.00            
ATOM   4135 HD11 LEU   323      66.520  49.980  65.950  1.00  0.00            
ATOM   4136 HD12 LEU   323      67.040  51.520  66.610  1.00  0.00            
ATOM   4137 HD13 LEU   323      68.090  50.530  65.500  1.00  0.00            
ATOM   4138  CD2 LEU   323      66.980  50.880  63.100  1.00  0.00            
ATOM   4139 HD21 LEU   323      66.810  49.800  62.940  1.00  0.00            
ATOM   4140 HD22 LEU   323      68.060  51.000  62.870  1.00  0.00            
ATOM   4141 HD23 LEU   323      66.640  51.430  62.190  1.00  0.00            
ATOM   4142  C   LEU   323      64.900  53.770  65.580  1.00  0.00            
ATOM   4143  O   LEU   323      65.710  53.980  66.480  1.00  0.00            
ATOM   4144  N   THR   324      64.680  54.660  64.590  1.00  0.00            
ATOM   4145  HN  THR   324      64.130  54.430  63.800  1.00  0.00            
ATOM   4146  CA  THR   324      65.140  56.020  64.590  1.00  0.00            
ATOM   4147  HA  THR   324      66.190  55.920  64.810  1.00  0.00            
ATOM   4148  CB  THR   324      65.340  56.710  63.270  1.00  0.00            
ATOM   4149  HB  THR   324      65.690  57.750  63.440  1.00  0.00            
ATOM   4150  OG1 THR   324      64.210  56.630  62.400  1.00  0.00            
ATOM   4151  HG1 THR   324      63.980  55.720  62.240  1.00  0.00            
ATOM   4152  CG2 THR   324      66.450  55.990  62.490  1.00  0.00            
ATOM   4153 HG21 THR   324      66.160  55.060  61.960  1.00  0.00            
ATOM   4154 HG22 THR   324      67.270  55.650  63.150  1.00  0.00            
ATOM   4155 HG23 THR   324      66.930  56.720  61.800  1.00  0.00            
ATOM   4156  C   THR   324      64.560  56.840  65.690  1.00  0.00            
ATOM   4157  O   THR   324      65.260  57.570  66.390  1.00  0.00            
ATOM   4158  N   VAL   325      63.260  56.730  66.020  1.00  0.00            
ATOM   4159  HN  VAL   325      62.590  56.270  65.440  1.00  0.00            
ATOM   4160  CA  VAL   325      62.670  57.420  67.120  1.00  0.00            
ATOM   4161  HA  VAL   325      62.850  58.480  67.140  1.00  0.00            
ATOM   4162  CB  VAL   325      61.170  57.440  67.180  1.00  0.00            
ATOM   4163  HB  VAL   325      60.840  56.380  67.090  1.00  0.00            
ATOM   4164  CG1 VAL   325      60.550  57.960  68.490  1.00  0.00            
ATOM   4165 HG11 VAL   325      59.470  58.190  68.340  1.00  0.00            
ATOM   4166 HG12 VAL   325      61.060  58.910  68.780  1.00  0.00            
ATOM   4167 HG13 VAL   325      60.710  57.330  69.380  1.00  0.00            
ATOM   4168  CG2 VAL   325      60.600  58.260  66.010  1.00  0.00            
ATOM   4169 HG21 VAL   325      61.050  59.270  66.000  1.00  0.00            
ATOM   4170 HG22 VAL   325      59.500  58.390  66.130  1.00  0.00            
ATOM   4171 HG23 VAL   325      60.900  57.680  65.110  1.00  0.00            
ATOM   4172  C   VAL   325      63.170  56.850  68.410  1.00  0.00            
ATOM   4173  O   VAL   325      63.440  57.630  69.310  1.00  0.00            
ATOM   4174  N   CYS   326      63.280  55.510  68.490  1.00  0.00            
ATOM   4175  HN  CYS   326      62.940  54.910  67.770  1.00  0.00            
ATOM   4176  CA  CYS   326      63.960  54.850  69.560  1.00  0.00            
ATOM   4177  HA  CYS   326      63.490  55.100  70.500  1.00  0.00            
ATOM   4178  CB  CYS   326      63.910  53.340  69.270  1.00  0.00            
ATOM   4179  HB1 CYS   326      64.270  53.170  68.240  1.00  0.00            
ATOM   4180  HB2 CYS   326      62.850  53.040  69.230  1.00  0.00            
ATOM   4181  SG  CYS   326      64.850  52.250  70.390  1.00  0.00            
ATOM   4182  HG1 CYS   326      66.090  52.650  70.150  1.00  0.00            
ATOM   4183  C   CYS   326      65.340  55.340  69.830  1.00  0.00            
ATOM   4184  O   CYS   326      65.710  55.780  70.920  1.00  0.00            
ATOM   4185  N   ILE   327      66.230  55.360  68.820  1.00  0.00            
ATOM   4186  HN  ILE   327      66.040  54.930  67.940  1.00  0.00            
ATOM   4187  CA  ILE   327      67.590  55.790  68.940  1.00  0.00            
ATOM   4188  HA  ILE   327      68.070  55.260  69.760  1.00  0.00            
ATOM   4189  CB  ILE   327      68.370  55.320  67.750  1.00  0.00            
ATOM   4190  HB  ILE   327      67.740  55.660  66.900  1.00  0.00            
ATOM   4191  CG2 ILE   327      69.750  55.990  67.640  1.00  0.00            
ATOM   4192 HG21 ILE   327      70.250  55.970  68.630  1.00  0.00            
ATOM   4193 HG22 ILE   327      69.630  57.020  67.230  1.00  0.00            
ATOM   4194 HG23 ILE   327      70.420  55.530  66.890  1.00  0.00            
ATOM   4195  CG1 ILE   327      68.490  53.790  67.720  1.00  0.00            
ATOM   4196 HG11 ILE   327      69.030  53.460  66.810  1.00  0.00            
ATOM   4197 HG12 ILE   327      67.450  53.400  67.700  1.00  0.00            
ATOM   4198  CD  ILE   327      69.170  53.280  68.990  1.00  0.00            
ATOM   4199  HD1 ILE   327      69.480  52.240  68.740  1.00  0.00            
ATOM   4200  HD2 ILE   327      68.460  53.210  69.850  1.00  0.00            
ATOM   4201  HD3 ILE   327      70.100  53.830  69.240  1.00  0.00            
ATOM   4202  C   ILE   327      67.790  57.230  69.280  1.00  0.00            
ATOM   4203  O   ILE   327      68.720  57.560  70.010  1.00  0.00            
ATOM   4204  N   GLY   328      66.930  58.130  68.770  1.00  0.00            
ATOM   4205  HN  GLY   328      66.260  57.760  68.130  1.00  0.00            
ATOM   4206  CA  GLY   328      66.810  59.500  69.160  1.00  0.00            
ATOM   4207  HA1 GLY   328      65.970  59.960  68.650  1.00  0.00            
ATOM   4208  HA2 GLY   328      67.730  60.030  68.980  1.00  0.00            
ATOM   4209  C   GLY   328      66.450  59.680  70.590  1.00  0.00            
ATOM   4210  O   GLY   328      67.120  60.420  71.310  1.00  0.00            
ATOM   4211  N   LEU   329      65.480  58.910  71.120  1.00  0.00            
ATOM   4212  HN  LEU   329      64.940  58.310  70.530  1.00  0.00            
ATOM   4213  CA  LEU   329      65.090  58.950  72.490  1.00  0.00            
ATOM   4214  HA  LEU   329      64.990  59.960  72.860  1.00  0.00            
ATOM   4215  CB  LEU   329      63.690  58.330  72.610  1.00  0.00            
ATOM   4216  HB1 LEU   329      63.330  58.000  73.600  1.00  0.00            
ATOM   4217  HB2 LEU   329      63.740  57.330  72.130  1.00  0.00            
ATOM   4218  CG  LEU   329      62.510  59.240  72.230  1.00  0.00            
ATOM   4219  HG  LEU   329      62.710  59.840  71.320  1.00  0.00            
ATOM   4220  CD1 LEU   329      61.260  58.360  72.050  1.00  0.00            
ATOM   4221 HD11 LEU   329      61.460  57.570  71.300  1.00  0.00            
ATOM   4222 HD12 LEU   329      60.330  58.950  71.880  1.00  0.00            
ATOM   4223 HD13 LEU   329      61.060  57.770  72.970  1.00  0.00            
ATOM   4224  CD2 LEU   329      62.290  60.300  73.330  1.00  0.00            
ATOM   4225 HD21 LEU   329      62.090  59.760  74.270  1.00  0.00            
ATOM   4226 HD22 LEU   329      61.490  61.010  73.050  1.00  0.00            
ATOM   4227 HD23 LEU   329      63.160  61.000  73.350  1.00  0.00            
ATOM   4228  C   LEU   329      66.050  58.260  73.400  1.00  0.00            
ATOM   4229  O   LEU   329      66.170  58.500  74.600  1.00  0.00            
ATOM   4230  N   TYR   330      66.830  57.300  72.860  1.00  0.00            
ATOM   4231  HN  TYR   330      66.610  57.020  71.930  1.00  0.00            
ATOM   4232  CA  TYR   330      67.860  56.700  73.650  1.00  0.00            
ATOM   4233  HA  TYR   330      67.520  56.540  74.660  1.00  0.00            
ATOM   4234  CB  TYR   330      68.380  55.420  72.960  1.00  0.00            
ATOM   4235  HB1 TYR   330      68.910  55.620  72.000  1.00  0.00            
ATOM   4236  HB2 TYR   330      67.530  54.760  72.690  1.00  0.00            
ATOM   4237  CG  TYR   330      69.170  54.530  73.860  1.00  0.00            
ATOM   4238  CD1 TYR   330      70.420  54.080  73.480  1.00  0.00            
ATOM   4239  HD1 TYR   330      70.810  54.370  72.510  1.00  0.00            
ATOM   4240  CE1 TYR   330      71.150  53.250  74.290  1.00  0.00            
ATOM   4241  HE1 TYR   330      72.180  52.990  74.070  1.00  0.00            
ATOM   4242  CZ  TYR   330      70.640  52.780  75.480  1.00  0.00            
ATOM   4243  OH  TYR   330      71.390  51.930  76.320  1.00  0.00            
ATOM   4244  HH  TYR   330      70.850  51.850  77.100  1.00  0.00            
ATOM   4245  CD2 TYR   330      68.670  54.010  75.030  1.00  0.00            
ATOM   4246  HD2 TYR   330      67.630  54.200  75.270  1.00  0.00            
ATOM   4247  CE2 TYR   330      69.380  53.170  75.850  1.00  0.00            
ATOM   4248  HE2 TYR   330      68.890  52.810  76.740  1.00  0.00            
ATOM   4249  C   TYR   330      68.980  57.640  73.950  1.00  0.00            
ATOM   4250  O   TYR   330      69.320  57.770  75.130  1.00  0.00            
ATOM   4251  N   VAL   331      69.520  58.270  72.890  1.00  0.00            
ATOM   4252  HN  VAL   331      69.190  57.890  72.030  1.00  0.00            
ATOM   4253  CA  VAL   331      70.420  59.380  72.910  1.00  0.00            
ATOM   4254  HA  VAL   331      71.290  58.980  73.410  1.00  0.00            
ATOM   4255  CB  VAL   331      70.870  59.700  71.510  1.00  0.00            
ATOM   4256  HB  VAL   331      70.060  59.590  70.760  1.00  0.00            
ATOM   4257  CG1 VAL   331      71.660  61.020  71.440  1.00  0.00            
ATOM   4258 HG11 VAL   331      72.060  61.200  70.420  1.00  0.00            
ATOM   4259 HG12 VAL   331      72.570  60.950  72.070  1.00  0.00            
ATOM   4260 HG13 VAL   331      71.070  61.900  71.780  1.00  0.00            
ATOM   4261  CG2 VAL   331      71.890  58.640  71.060  1.00  0.00            
ATOM   4262 HG21 VAL   331      72.830  58.700  71.640  1.00  0.00            
ATOM   4263 HG22 VAL   331      72.230  58.810  70.020  1.00  0.00            
ATOM   4264 HG23 VAL   331      71.430  57.620  71.040  1.00  0.00            
ATOM   4265  C   VAL   331      69.950  60.550  73.690  1.00  0.00            
ATOM   4266  O   VAL   331      70.650  61.140  74.510  1.00  0.00            
ATOM   4267  N   GLN   332      68.720  61.060  73.500  1.00  0.00            
ATOM   4268  HN  GLN   332      68.170  60.730  72.730  1.00  0.00            
ATOM   4269  CA  GLN   332      68.290  62.320  74.030  1.00  0.00            
ATOM   4270  HA  GLN   332      69.150  62.950  73.850  1.00  0.00            
ATOM   4271  CB  GLN   332      67.050  62.880  73.320  1.00  0.00            
ATOM   4272  HB1 GLN   332      66.630  63.680  73.960  1.00  0.00            
ATOM   4273  HB2 GLN   332      66.250  62.130  73.110  1.00  0.00            
ATOM   4274  CG  GLN   332      67.330  63.550  71.970  1.00  0.00            
ATOM   4275  HG1 GLN   332      67.260  62.790  71.160  1.00  0.00            
ATOM   4276  HG2 GLN   332      68.350  63.970  72.080  1.00  0.00            
ATOM   4277  CD  GLN   332      66.440  64.710  71.560  1.00  0.00            
ATOM   4278  OE1 GLN   332      65.540  65.080  72.320  1.00  0.00            
ATOM   4279  NE2 GLN   332      66.590  65.190  70.300  1.00  0.00            
ATOM   4280 HE21 GLN   332      67.230  64.720  69.680  1.00  0.00            
ATOM   4281 HE22 GLN   332      66.090  65.960  69.890  1.00  0.00            
ATOM   4282  C   GLN   332      68.060  62.370  75.500  1.00  0.00            
ATOM   4283  O   GLN   332      68.470  63.270  76.230  1.00  0.00            
ATOM   4284  N   ASP   333      67.430  61.300  76.020  1.00  0.00            
ATOM   4285  HN  ASP   333      67.180  60.620  75.330  1.00  0.00            
ATOM   4286  CA  ASP   333      66.860  61.330  77.320  1.00  0.00            
ATOM   4287  HA  ASP   333      66.970  62.260  77.870  1.00  0.00            
ATOM   4288  CB  ASP   333      65.350  61.060  77.160  1.00  0.00            
ATOM   4289  HB1 ASP   333      64.940  60.950  78.180  1.00  0.00            
ATOM   4290  HB2 ASP   333      65.150  60.050  76.730  1.00  0.00            
ATOM   4291  CG  ASP   333      64.590  62.160  76.440  1.00  0.00            
ATOM   4292  OD1 ASP   333      63.470  61.830  75.990  1.00  0.00            
ATOM   4293  OD2 ASP   333      65.010  63.350  76.450  1.00  0.00            
ATOM   4294  C   ASP   333      67.450  60.270  78.180  1.00  0.00            
ATOM   4295  O   ASP   333      67.890  60.610  79.280  1.00  0.00            
ATOM   4296  N   ILE   334      67.540  59.010  77.730  1.00  0.00            
ATOM   4297  HN  ILE   334      67.240  58.740  76.810  1.00  0.00            
ATOM   4298  CA  ILE   334      68.120  57.940  78.480  1.00  0.00            
ATOM   4299  HA  ILE   334      67.640  57.990  79.450  1.00  0.00            
ATOM   4300  CB  ILE   334      67.890  56.620  77.800  1.00  0.00            
ATOM   4301  HB  ILE   334      68.540  56.500  76.910  1.00  0.00            
ATOM   4302  CG2 ILE   334      68.380  55.480  78.710  1.00  0.00            
ATOM   4303 HG21 ILE   334      69.480  55.500  78.900  1.00  0.00            
ATOM   4304 HG22 ILE   334      68.050  54.500  78.310  1.00  0.00            
ATOM   4305 HG23 ILE   334      67.850  55.540  79.690  1.00  0.00            
ATOM   4306  CG1 ILE   334      66.450  56.280  77.410  1.00  0.00            
ATOM   4307 HG11 ILE   334      66.450  55.270  76.940  1.00  0.00            
ATOM   4308 HG12 ILE   334      66.100  56.960  76.600  1.00  0.00            
ATOM   4309  CD  ILE   334      65.460  56.380  78.570  1.00  0.00            
ATOM   4310  HD1 ILE   334      65.780  57.220  79.230  1.00  0.00            
ATOM   4311  HD2 ILE   334      65.470  55.440  79.160  1.00  0.00            
ATOM   4312  HD3 ILE   334      64.440  56.580  78.190  1.00  0.00            
ATOM   4313  C   ILE   334      69.570  58.130  78.730  1.00  0.00            
ATOM   4314  O   ILE   334      70.040  58.010  79.870  1.00  0.00            
ATOM   4315  N   LEU   335      70.350  58.460  77.690  1.00  0.00            
ATOM   4316  HN  LEU   335      69.980  58.340  76.770  1.00  0.00            
ATOM   4317  CA  LEU   335      71.730  58.840  77.760  1.00  0.00            
ATOM   4318  HA  LEU   335      72.200  58.310  78.570  1.00  0.00            
ATOM   4319  CB  LEU   335      72.550  58.650  76.470  1.00  0.00            
ATOM   4320  HB1 LEU   335      73.570  58.870  76.820  1.00  0.00            
ATOM   4321  HB2 LEU   335      72.150  59.330  75.690  1.00  0.00            
ATOM   4322  CG  LEU   335      72.710  57.280  75.790  1.00  0.00            
ATOM   4323  HG  LEU   335      71.780  57.120  75.190  1.00  0.00            
ATOM   4324  CD1 LEU   335      73.900  57.240  74.810  1.00  0.00            
ATOM   4325 HD11 LEU   335      74.870  57.480  75.300  1.00  0.00            
ATOM   4326 HD12 LEU   335      73.730  58.020  74.040  1.00  0.00            
ATOM   4327 HD13 LEU   335      73.880  56.160  74.520  1.00  0.00            
ATOM   4328  CD2 LEU   335      72.680  56.190  76.880  1.00  0.00            
ATOM   4329 HD21 LEU   335      72.620  55.190  76.400  1.00  0.00            
ATOM   4330 HD22 LEU   335      71.820  56.330  77.560  1.00  0.00            
ATOM   4331 HD23 LEU   335      73.550  56.290  77.560  1.00  0.00            
ATOM   4332  C   LEU   335      71.830  60.280  78.120  1.00  0.00            
ATOM   4333  O   LEU   335      72.920  60.740  78.480  1.00  0.00            
ATOM   4334  N   GLY   336      70.740  61.060  78.020  1.00  0.00            
ATOM   4335  HN  GLY   336      69.850  60.760  77.690  1.00  0.00            
ATOM   4336  CA  GLY   336      70.700  62.400  78.530  1.00  0.00            
ATOM   4337  HA1 GLY   336      71.090  62.390  79.530  1.00  0.00            
ATOM   4338  HA2 GLY   336      69.680  62.760  78.470  1.00  0.00            
ATOM   4339  C   GLY   336      71.510  63.450  77.870  1.00  0.00            
ATOM   4340  O   GLY   336      71.910  64.370  78.580  1.00  0.00            
ATOM   4341  N   TYR   337      71.700  63.330  76.540  1.00  0.00            
ATOM   4342  HN  TYR   337      71.350  62.530  76.060  1.00  0.00            
ATOM   4343  CA  TYR   337      72.450  64.280  75.780  1.00  0.00            
ATOM   4344  HA  TYR   337      73.250  64.700  76.380  1.00  0.00            
ATOM   4345  CB  TYR   337      73.050  63.620  74.530  1.00  0.00            
ATOM   4346  HB1 TYR   337      73.500  64.410  73.890  1.00  0.00            
ATOM   4347  HB2 TYR   337      72.160  63.170  74.030  1.00  0.00            
ATOM   4348  CG  TYR   337      74.080  62.540  74.590  1.00  0.00            
ATOM   4349  CD1 TYR   337      74.500  62.120  73.360  1.00  0.00            
ATOM   4350  HD1 TYR   337      74.030  62.560  72.490  1.00  0.00            
ATOM   4351  CE1 TYR   337      75.620  61.320  73.320  1.00  0.00            
ATOM   4352  HE1 TYR   337      75.890  60.960  72.340  1.00  0.00            
ATOM   4353  CZ  TYR   337      76.330  60.900  74.420  1.00  0.00            
ATOM   4354  OH  TYR   337      77.490  60.150  74.130  1.00  0.00            
ATOM   4355  HH  TYR   337      77.890  59.800  74.930  1.00  0.00            
ATOM   4356  CD2 TYR   337      74.740  62.110  75.720  1.00  0.00            
ATOM   4357  HD2 TYR   337      74.440  62.350  76.730  1.00  0.00            
ATOM   4358  CE2 TYR   337      75.850  61.310  75.640  1.00  0.00            
ATOM   4359  HE2 TYR   337      76.360  61.120  76.570  1.00  0.00            
ATOM   4360  C   TYR   337      71.660  65.440  75.280  1.00  0.00            
ATOM   4361  O   TYR   337      70.570  65.220  74.760  1.00  0.00            
ATOM   4362  N   SER   338      72.320  66.610  75.270  1.00  0.00            
ATOM   4363  HN  SER   338      73.230  66.760  75.650  1.00  0.00            
ATOM   4364  CA  SER   338      71.640  67.670  74.590  1.00  0.00            
ATOM   4365  HA  SER   338      70.690  67.840  75.070  1.00  0.00            
ATOM   4366  CB  SER   338      72.370  69.010  74.740  1.00  0.00            
ATOM   4367  HB1 SER   338      72.300  69.290  75.820  1.00  0.00            
ATOM   4368  HB2 SER   338      71.890  69.800  74.120  1.00  0.00            
ATOM   4369  OG  SER   338      73.740  68.930  74.400  1.00  0.00            
ATOM   4370  HG1 SER   338      74.060  68.330  75.080  1.00  0.00            
ATOM   4371  C   SER   338      71.340  67.550  73.130  1.00  0.00            
ATOM   4372  O   SER   338      71.970  66.720  72.480  1.00  0.00            
ATOM   4373  N   ALA   339      70.410  68.340  72.570  1.00  0.00            
ATOM   4374  HN  ALA   339      70.080  69.080  73.160  1.00  0.00            
ATOM   4375  CA  ALA   339      69.900  68.290  71.240  1.00  0.00            
ATOM   4376  HA  ALA   339      69.550  67.340  70.860  1.00  0.00            
ATOM   4377  CB  ALA   339      68.920  69.460  71.040  1.00  0.00            
ATOM   4378  HB1 ALA   339      69.380  70.450  71.240  1.00  0.00            
ATOM   4379  HB2 ALA   339      67.990  69.380  71.640  1.00  0.00            
ATOM   4380  HB3 ALA   339      68.560  69.500  69.990  1.00  0.00            
ATOM   4381  C   ALA   339      71.040  68.550  70.310  1.00  0.00            
ATOM   4382  O   ALA   339      71.180  67.970  69.240  1.00  0.00            
ATOM   4383  N   LEU   340      71.850  69.560  70.680  1.00  0.00            
ATOM   4384  HN  LEU   340      71.680  70.160  71.460  1.00  0.00            
ATOM   4385  CA  LEU   340      73.050  69.880  69.970  1.00  0.00            
ATOM   4386  HA  LEU   340      72.950  70.020  68.900  1.00  0.00            
ATOM   4387  CB  LEU   340      73.740  71.100  70.580  1.00  0.00            
ATOM   4388  HB1 LEU   340      74.030  70.880  71.630  1.00  0.00            
ATOM   4389  HB2 LEU   340      72.980  71.910  70.560  1.00  0.00            
ATOM   4390  CG  LEU   340      74.830  71.810  69.750  1.00  0.00            
ATOM   4391  HG  LEU   340      75.730  71.170  69.900  1.00  0.00            
ATOM   4392  CD1 LEU   340      74.610  71.850  68.230  1.00  0.00            
ATOM   4393 HD11 LEU   340      74.770  70.820  67.850  1.00  0.00            
ATOM   4394 HD12 LEU   340      75.380  72.580  67.890  1.00  0.00            
ATOM   4395 HD13 LEU   340      73.580  72.220  68.050  1.00  0.00            
ATOM   4396  CD2 LEU   340      75.170  73.160  70.390  1.00  0.00            
ATOM   4397 HD21 LEU   340      74.310  73.860  70.450  1.00  0.00            
ATOM   4398 HD22 LEU   340      75.980  73.660  69.810  1.00  0.00            
ATOM   4399 HD23 LEU   340      75.560  72.910  71.400  1.00  0.00            
ATOM   4400  C   LEU   340      74.050  68.790  70.110  1.00  0.00            
ATOM   4401  O   LEU   340      74.760  68.560  69.130  1.00  0.00            
ATOM   4402  N   ARG   341      74.270  68.110  71.250  1.00  0.00            
ATOM   4403  HN  ARG   341      73.800  68.390  72.080  1.00  0.00            
ATOM   4404  CA  ARG   341      75.220  67.040  71.340  1.00  0.00            
ATOM   4405  HA  ARG   341      76.120  67.410  70.880  1.00  0.00            
ATOM   4406  CB  ARG   341      75.470  66.700  72.820  1.00  0.00            
ATOM   4407  HB1 ARG   341      74.540  66.340  73.300  1.00  0.00            
ATOM   4408  HB2 ARG   341      75.800  67.600  73.380  1.00  0.00            
ATOM   4409  CG  ARG   341      76.530  65.620  73.020  1.00  0.00            
ATOM   4410  HG1 ARG   341      77.420  65.730  72.360  1.00  0.00            
ATOM   4411  HG2 ARG   341      76.040  64.670  72.720  1.00  0.00            
ATOM   4412  CD  ARG   341      77.020  65.530  74.460  1.00  0.00            
ATOM   4413  HD1 ARG   341      76.150  65.220  75.070  1.00  0.00            
ATOM   4414  HD2 ARG   341      77.440  66.490  74.830  1.00  0.00            
ATOM   4415  NE  ARG   341      77.990  64.410  74.650  1.00  0.00            
ATOM   4416  HE  ARG   341      78.360  64.060  73.790  1.00  0.00            
ATOM   4417  CZ  ARG   341      78.200  63.640  75.760  1.00  0.00            
ATOM   4418  NH1 ARG   341      77.770  64.010  77.000  1.00  0.00            
ATOM   4419 HH11 ARG   341      77.150  64.790  77.070  1.00  0.00            
ATOM   4420 HH12 ARG   341      77.690  63.310  77.720  1.00  0.00            
ATOM   4421  NH2 ARG   341      79.110  62.630  75.570  1.00  0.00            
ATOM   4422 HH21 ARG   341      79.330  62.430  74.620  1.00  0.00            
ATOM   4423 HH22 ARG   341      79.580  62.150  76.310  1.00  0.00            
ATOM   4424  C   ARG   341      74.830  65.840  70.540  1.00  0.00            
ATOM   4425  O   ARG   341      75.710  65.200  69.960  1.00  0.00            
ATOM   4426  N   ALA   342      73.510  65.630  70.420  1.00  0.00            
ATOM   4427  HN  ALA   342      72.920  66.180  70.990  1.00  0.00            
ATOM   4428  CA  ALA   342      72.890  64.640  69.580  1.00  0.00            
ATOM   4429  HA  ALA   342      73.370  63.700  69.760  1.00  0.00            
ATOM   4430  CB  ALA   342      71.420  64.530  70.030  1.00  0.00            
ATOM   4431  HB1 ALA   342      70.960  63.580  69.690  1.00  0.00            
ATOM   4432  HB2 ALA   342      70.860  65.420  69.670  1.00  0.00            
ATOM   4433  HB3 ALA   342      71.430  64.530  71.140  1.00  0.00            
ATOM   4434  C   ALA   342      73.060  64.980  68.140  1.00  0.00            
ATOM   4435  O   ALA   342      73.510  64.170  67.320  1.00  0.00            
ATOM   4436  N   GLY   343      72.740  66.240  67.820  1.00  0.00            
ATOM   4437  HN  GLY   343      72.350  66.900  68.470  1.00  0.00            
ATOM   4438  CA  GLY   343      72.860  66.740  66.490  1.00  0.00            
ATOM   4439  HA1 GLY   343      72.730  67.810  66.550  1.00  0.00            
ATOM   4440  HA2 GLY   343      72.350  66.130  65.760  1.00  0.00            
ATOM   4441  C   GLY   343      74.240  66.670  65.910  1.00  0.00            
ATOM   4442  O   GLY   343      74.410  66.260  64.770  1.00  0.00            
ATOM   4443  N   VAL   344      75.320  67.030  66.620  1.00  0.00            
ATOM   4444  HN  VAL   344      75.110  67.470  67.490  1.00  0.00            
ATOM   4445  CA  VAL   344      76.660  67.090  66.120  1.00  0.00            
ATOM   4446  HA  VAL   344      76.610  67.250  65.060  1.00  0.00            
ATOM   4447  CB  VAL   344      77.430  68.230  66.720  1.00  0.00            
ATOM   4448  HB  VAL   344      76.870  69.190  66.620  1.00  0.00            
ATOM   4449  CG1 VAL   344      77.890  67.990  68.170  1.00  0.00            
ATOM   4450 HG11 VAL   344      78.400  68.920  68.510  1.00  0.00            
ATOM   4451 HG12 VAL   344      78.650  67.180  68.200  1.00  0.00            
ATOM   4452 HG13 VAL   344      77.020  67.820  68.850  1.00  0.00            
ATOM   4453  CG2 VAL   344      78.690  68.340  65.850  1.00  0.00            
ATOM   4454 HG21 VAL   344      78.540  68.500  64.760  1.00  0.00            
ATOM   4455 HG22 VAL   344      79.370  67.470  65.890  1.00  0.00            
ATOM   4456 HG23 VAL   344      79.410  69.100  66.210  1.00  0.00            
ATOM   4457  C   VAL   344      77.240  65.730  66.320  1.00  0.00            
ATOM   4458  O   VAL   344      78.000  65.230  65.500  1.00  0.00            
ATOM   4459  N   GLY   345      76.790  65.040  67.390  1.00  0.00            
ATOM   4460  HN  GLY   345      76.270  65.480  68.110  1.00  0.00            
ATOM   4461  CA  GLY   345      77.010  63.630  67.570  1.00  0.00            
ATOM   4462  HA1 GLY   345      76.350  63.420  68.390  1.00  0.00            
ATOM   4463  HA2 GLY   345      78.050  63.480  67.840  1.00  0.00            
ATOM   4464  C   GLY   345      76.670  62.670  66.480  1.00  0.00            
ATOM   4465  O   GLY   345      77.380  61.700  66.240  1.00  0.00            
ATOM   4466  N   PHE   346      75.580  62.940  65.740  1.00  0.00            
ATOM   4467  HN  PHE   346      74.930  63.680  65.910  1.00  0.00            
ATOM   4468  CA  PHE   346      75.140  62.140  64.640  1.00  0.00            
ATOM   4469  HA  PHE   346      75.240  61.080  64.840  1.00  0.00            
ATOM   4470  CB  PHE   346      73.620  62.320  64.490  1.00  0.00            
ATOM   4471  HB1 PHE   346      73.250  61.870  63.540  1.00  0.00            
ATOM   4472  HB2 PHE   346      73.380  63.390  64.340  1.00  0.00            
ATOM   4473  CG  PHE   346      72.790  61.640  65.520  1.00  0.00            
ATOM   4474  CD1 PHE   346      73.100  60.440  66.100  1.00  0.00            
ATOM   4475  HD1 PHE   346      74.010  59.890  65.910  1.00  0.00            
ATOM   4476  CE1 PHE   346      72.230  59.810  66.970  1.00  0.00            
ATOM   4477  HE1 PHE   346      72.590  58.880  67.390  1.00  0.00            
ATOM   4478  CZ  PHE   346      71.100  60.440  67.420  1.00  0.00            
ATOM   4479  HZ  PHE   346      70.380  59.990  68.090  1.00  0.00            
ATOM   4480  CD2 PHE   346      71.680  62.290  66.010  1.00  0.00            
ATOM   4481  HD2 PHE   346      71.350  63.250  65.640  1.00  0.00            
ATOM   4482  CE2 PHE   346      70.830  61.690  66.900  1.00  0.00            
ATOM   4483  HE2 PHE   346      69.890  62.170  67.130  1.00  0.00            
ATOM   4484  C   PHE   346      75.810  62.330  63.320  1.00  0.00            
ATOM   4485  O   PHE   346      75.440  61.650  62.360  1.00  0.00            
ATOM   4486  N   ILE   347      76.760  63.280  63.230  1.00  0.00            
ATOM   4487  HN  ILE   347      76.980  63.870  64.010  1.00  0.00            
ATOM   4488  CA  ILE   347      77.530  63.420  62.040  1.00  0.00            
ATOM   4489  HA  ILE   347      76.730  63.630  61.350  1.00  0.00            
ATOM   4490  CB  ILE   347      78.350  64.680  62.080  1.00  0.00            
ATOM   4491  HB  ILE   347      78.860  64.730  63.060  1.00  0.00            
ATOM   4492  CG2 ILE   347      79.420  64.940  61.010  1.00  0.00            
ATOM   4493 HG21 ILE   347      80.060  64.070  60.730  1.00  0.00            
ATOM   4494 HG22 ILE   347      80.130  65.740  61.300  1.00  0.00            
ATOM   4495 HG23 ILE   347      78.940  65.240  60.050  1.00  0.00            
ATOM   4496  CG1 ILE   347      77.370  65.850  61.980  1.00  0.00            
ATOM   4497 HG11 ILE   347      76.540  65.780  62.720  1.00  0.00            
ATOM   4498 HG12 ILE   347      76.860  65.820  60.990  1.00  0.00            
ATOM   4499  CD  ILE   347      77.940  67.250  62.190  1.00  0.00            
ATOM   4500  HD1 ILE   347      78.230  67.700  61.210  1.00  0.00            
ATOM   4501  HD2 ILE   347      78.890  67.230  62.780  1.00  0.00            
ATOM   4502  HD3 ILE   347      77.220  68.020  62.530  1.00  0.00            
ATOM   4503  C   ILE   347      78.130  62.180  61.470  1.00  0.00            
ATOM   4504  O   ILE   347      78.050  61.980  60.260  1.00  0.00            
ATOM   4505  N   PRO   348      78.590  61.290  62.290  1.00  0.00            
ATOM   4506  CD  PRO   348      79.480  61.710  63.360  1.00  0.00            
ATOM   4507  HD1 PRO   348      78.870  62.230  64.130  1.00  0.00            
ATOM   4508  HD2 PRO   348      80.120  62.590  63.100  1.00  0.00            
ATOM   4509  CA  PRO   348      79.010  60.020  61.760  1.00  0.00            
ATOM   4510  HA  PRO   348      79.840  60.240  61.110  1.00  0.00            
ATOM   4511  CB  PRO   348      79.560  59.410  63.050  1.00  0.00            
ATOM   4512  HB1 PRO   348      80.180  58.520  62.810  1.00  0.00            
ATOM   4513  HB2 PRO   348      78.740  59.120  63.750  1.00  0.00            
ATOM   4514  CG  PRO   348      80.440  60.540  63.620  1.00  0.00            
ATOM   4515  HG1 PRO   348      80.510  60.400  64.720  1.00  0.00            
ATOM   4516  HG2 PRO   348      81.440  60.550  63.130  1.00  0.00            
ATOM   4517  C   PRO   348      78.060  59.180  60.980  1.00  0.00            
ATOM   4518  O   PRO   348      78.370  58.580  59.950  1.00  0.00            
ATOM   4519  N   PHE   349      76.840  59.100  61.530  1.00  0.00            
ATOM   4520  HN  PHE   349      76.590  59.720  62.270  1.00  0.00            
ATOM   4521  CA  PHE   349      75.760  58.510  60.810  1.00  0.00            
ATOM   4522  HA  PHE   349      75.980  57.460  60.710  1.00  0.00            
ATOM   4523  CB  PHE   349      74.560  58.470  61.770  1.00  0.00            
ATOM   4524  HB1 PHE   349      74.440  59.450  62.290  1.00  0.00            
ATOM   4525  HB2 PHE   349      74.670  57.750  62.600  1.00  0.00            
ATOM   4526  CG  PHE   349      73.220  58.190  61.180  1.00  0.00            
ATOM   4527  CD1 PHE   349      72.880  56.910  60.790  1.00  0.00            
ATOM   4528  HD1 PHE   349      73.540  56.060  60.860  1.00  0.00            
ATOM   4529  CE1 PHE   349      71.620  56.710  60.270  1.00  0.00            
ATOM   4530  HE1 PHE   349      71.310  55.690  60.150  1.00  0.00            
ATOM   4531  CZ  PHE   349      70.760  57.760  60.060  1.00  0.00            
ATOM   4532  HZ  PHE   349      69.820  57.570  59.550  1.00  0.00            
ATOM   4533  CD2 PHE   349      72.370  59.260  60.990  1.00  0.00            
ATOM   4534  HD2 PHE   349      72.670  60.260  61.260  1.00  0.00            
ATOM   4535  CE2 PHE   349      71.120  59.030  60.450  1.00  0.00            
ATOM   4536  HE2 PHE   349      70.400  59.820  60.320  1.00  0.00            
ATOM   4537  C   PHE   349      75.450  59.140  59.500  1.00  0.00            
ATOM   4538  O   PHE   349      75.430  58.470  58.470  1.00  0.00            
ATOM   4539  N   VAL   350      75.470  60.490  59.430  1.00  0.00            
ATOM   4540  HN  VAL   350      75.650  60.960  60.290  1.00  0.00            
ATOM   4541  CA  VAL   350      75.340  61.290  58.260  1.00  0.00            
ATOM   4542  HA  VAL   350      74.400  61.040  57.800  1.00  0.00            
ATOM   4543  CB  VAL   350      75.110  62.690  58.740  1.00  0.00            
ATOM   4544  HB  VAL   350      75.910  62.930  59.470  1.00  0.00            
ATOM   4545  CG1 VAL   350      75.190  63.690  57.560  1.00  0.00            
ATOM   4546 HG11 VAL   350      76.210  63.530  57.160  1.00  0.00            
ATOM   4547 HG12 VAL   350      75.150  64.750  57.880  1.00  0.00            
ATOM   4548 HG13 VAL   350      74.440  63.420  56.790  1.00  0.00            
ATOM   4549  CG2 VAL   350      73.770  62.840  59.470  1.00  0.00            
ATOM   4550 HG21 VAL   350      73.930  62.270  60.410  1.00  0.00            
ATOM   4551 HG22 VAL   350      72.910  62.400  58.920  1.00  0.00            
ATOM   4552 HG23 VAL   350      73.580  63.920  59.620  1.00  0.00            
ATOM   4553  C   VAL   350      76.250  61.030  57.100  1.00  0.00            
ATOM   4554  O   VAL   350      75.880  60.900  55.940  1.00  0.00            
ATOM   4555  N   ILE   351      77.510  60.770  57.510  1.00  0.00            
ATOM   4556  HN  ILE   351      77.750  60.900  58.470  1.00  0.00            
ATOM   4557  CA  ILE   351      78.480  60.350  56.550  1.00  0.00            
ATOM   4558  HA  ILE   351      78.390  60.990  55.680  1.00  0.00            
ATOM   4559  CB  ILE   351      79.900  60.440  57.020  1.00  0.00            
ATOM   4560  HB  ILE   351      80.060  59.830  57.940  1.00  0.00            
ATOM   4561  CG2 ILE   351      80.940  59.960  55.990  1.00  0.00            
ATOM   4562 HG21 ILE   351      81.010  58.860  55.910  1.00  0.00            
ATOM   4563 HG22 ILE   351      81.960  60.390  56.100  1.00  0.00            
ATOM   4564 HG23 ILE   351      80.570  60.260  54.990  1.00  0.00            
ATOM   4565  CG1 ILE   351      80.130  61.920  57.370  1.00  0.00            
ATOM   4566 HG11 ILE   351      81.110  62.080  57.870  1.00  0.00            
ATOM   4567 HG12 ILE   351      79.370  62.340  58.060  1.00  0.00            
ATOM   4568  CD  ILE   351      80.140  62.950  56.240  1.00  0.00            
ATOM   4569  HD1 ILE   351      81.030  62.810  55.580  1.00  0.00            
ATOM   4570  HD2 ILE   351      80.160  64.000  56.590  1.00  0.00            
ATOM   4571  HD3 ILE   351      79.210  62.770  55.650  1.00  0.00            
ATOM   4572  C   ILE   351      78.210  59.020  55.930  1.00  0.00            
ATOM   4573  O   ILE   351      78.360  58.940  54.710  1.00  0.00            
ATOM   4574  N   ALA   352      77.730  58.060  56.740  1.00  0.00            
ATOM   4575  HN  ALA   352      77.490  58.200  57.700  1.00  0.00            
ATOM   4576  CA  ALA   352      77.730  56.680  56.370  1.00  0.00            
ATOM   4577  HA  ALA   352      78.630  56.370  55.850  1.00  0.00            
ATOM   4578  CB  ALA   352      77.650  55.960  57.730  1.00  0.00            
ATOM   4579  HB1 ALA   352      77.570  54.870  57.520  1.00  0.00            
ATOM   4580  HB2 ALA   352      76.750  56.290  58.290  1.00  0.00            
ATOM   4581  HB3 ALA   352      78.590  56.240  58.260  1.00  0.00            
ATOM   4582  C   ALA   352      76.480  56.370  55.620  1.00  0.00            
ATOM   4583  O   ALA   352      76.460  55.420  54.840  1.00  0.00            
ATOM   4584  N   MET   353      75.350  57.050  55.850  1.00  0.00            
ATOM   4585  HN  MET   353      75.310  57.770  56.540  1.00  0.00            
ATOM   4586  CA  MET   353      74.220  57.090  54.980  1.00  0.00            
ATOM   4587  HA  MET   353      73.700  56.140  54.960  1.00  0.00            
ATOM   4588  CB  MET   353      73.340  58.250  55.480  1.00  0.00            
ATOM   4589  HB1 MET   353      73.840  59.240  55.360  1.00  0.00            
ATOM   4590  HB2 MET   353      73.270  58.050  56.570  1.00  0.00            
ATOM   4591  CG  MET   353      71.980  58.280  54.780  1.00  0.00            
ATOM   4592  HG1 MET   353      72.110  58.520  53.700  1.00  0.00            
ATOM   4593  HG2 MET   353      71.460  59.110  55.310  1.00  0.00            
ATOM   4594  SD  MET   353      71.030  56.740  54.930  1.00  0.00            
ATOM   4595  CE  MET   353      69.340  57.300  54.580  1.00  0.00            
ATOM   4596  HE1 MET   353      68.930  57.960  55.380  1.00  0.00            
ATOM   4597  HE2 MET   353      68.690  56.450  54.270  1.00  0.00            
ATOM   4598  HE3 MET   353      69.410  57.850  53.620  1.00  0.00            
ATOM   4599  C   MET   353      74.590  57.330  53.560  1.00  0.00            
ATOM   4600  O   MET   353      74.060  56.700  52.640  1.00  0.00            
ATOM   4601  N   GLY   354      75.460  58.340  53.370  1.00  0.00            
ATOM   4602  HN  GLY   354      75.590  58.980  54.120  1.00  0.00            
ATOM   4603  CA  GLY   354      75.900  58.720  52.060  1.00  0.00            
ATOM   4604  HA1 GLY   354      76.680  59.470  52.120  1.00  0.00            
ATOM   4605  HA2 GLY   354      75.110  59.140  51.460  1.00  0.00            
ATOM   4606  C   GLY   354      76.550  57.590  51.340  1.00  0.00            
ATOM   4607  O   GLY   354      76.170  57.150  50.250  1.00  0.00            
ATOM   4608  N   ILE   355      77.550  57.000  52.010  1.00  0.00            
ATOM   4609  HN  ILE   355      77.760  57.340  52.920  1.00  0.00            
ATOM   4610  CA  ILE   355      78.340  55.860  51.650  1.00  0.00            
ATOM   4611  HA  ILE   355      78.840  56.130  50.730  1.00  0.00            
ATOM   4612  CB  ILE   355      79.400  55.470  52.640  1.00  0.00            
ATOM   4613  HB  ILE   355      78.790  55.290  53.550  1.00  0.00            
ATOM   4614  CG2 ILE   355      80.130  54.150  52.310  1.00  0.00            
ATOM   4615 HG21 ILE   355      79.390  53.330  52.400  1.00  0.00            
ATOM   4616 HG22 ILE   355      81.080  54.020  52.880  1.00  0.00            
ATOM   4617 HG23 ILE   355      80.510  54.150  51.270  1.00  0.00            
ATOM   4618  CG1 ILE   355      80.370  56.640  52.900  1.00  0.00            
ATOM   4619 HG11 ILE   355      79.830  57.580  53.110  1.00  0.00            
ATOM   4620 HG12 ILE   355      80.880  56.830  51.930  1.00  0.00            
ATOM   4621  CD  ILE   355      81.440  56.380  53.950  1.00  0.00            
ATOM   4622  HD1 ILE   355      82.250  55.690  53.610  1.00  0.00            
ATOM   4623  HD2 ILE   355      81.000  56.000  54.900  1.00  0.00            
ATOM   4624  HD3 ILE   355      81.940  57.340  54.210  1.00  0.00            
ATOM   4625  C   ILE   355      77.500  54.680  51.320  1.00  0.00            
ATOM   4626  O   ILE   355      77.700  54.010  50.310  1.00  0.00            
ATOM   4627  N   GLY   356      76.500  54.380  52.180  1.00  0.00            
ATOM   4628  HN  GLY   356      76.310  54.910  53.010  1.00  0.00            
ATOM   4629  CA  GLY   356      75.730  53.200  51.980  1.00  0.00            
ATOM   4630  HA1 GLY   356      75.110  53.020  52.840  1.00  0.00            
ATOM   4631  HA2 GLY   356      76.360  52.320  51.960  1.00  0.00            
ATOM   4632  C   GLY   356      74.820  53.260  50.800  1.00  0.00            
ATOM   4633  O   GLY   356      74.650  52.350  49.990  1.00  0.00            
ATOM   4634  N   LEU   357      74.180  54.420  50.560  1.00  0.00            
ATOM   4635  HN  LEU   357      74.200  55.170  51.200  1.00  0.00            
ATOM   4636  CA  LEU   357      73.380  54.900  49.470  1.00  0.00            
ATOM   4637  HA  LEU   357      72.520  54.250  49.370  1.00  0.00            
ATOM   4638  CB  LEU   357      72.720  56.270  49.680  1.00  0.00            
ATOM   4639  HB1 LEU   357      72.250  56.570  48.720  1.00  0.00            
ATOM   4640  HB2 LEU   357      73.520  57.010  49.900  1.00  0.00            
ATOM   4641  CG  LEU   357      71.670  56.420  50.800  1.00  0.00            
ATOM   4642  HG  LEU   357      72.010  55.880  51.710  1.00  0.00            
ATOM   4643  CD1 LEU   357      71.470  57.870  51.260  1.00  0.00            
ATOM   4644 HD11 LEU   357      71.310  58.520  50.370  1.00  0.00            
ATOM   4645 HD12 LEU   357      72.400  58.170  51.790  1.00  0.00            
ATOM   4646 HD13 LEU   357      70.520  57.920  51.830  1.00  0.00            
ATOM   4647  CD2 LEU   357      70.330  55.810  50.330  1.00  0.00            
ATOM   4648 HD21 LEU   357      70.050  56.150  49.310  1.00  0.00            
ATOM   4649 HD22 LEU   357      69.640  56.110  51.140  1.00  0.00            
ATOM   4650 HD23 LEU   357      70.460  54.710  50.390  1.00  0.00            
ATOM   4651  C   LEU   357      74.140  54.830  48.190  1.00  0.00            
ATOM   4652  O   LEU   357      73.650  54.270  47.210  1.00  0.00            
ATOM   4653  N   GLY   358      75.390  55.330  48.210  1.00  0.00            
ATOM   4654  HN  GLY   358      75.760  55.810  49.000  1.00  0.00            
ATOM   4655  CA  GLY   358      76.260  55.210  47.080  1.00  0.00            
ATOM   4656  HA1 GLY   358      77.170  55.710  47.390  1.00  0.00            
ATOM   4657  HA2 GLY   358      75.740  55.620  46.230  1.00  0.00            
ATOM   4658  C   GLY   358      76.600  53.830  46.640  1.00  0.00            
ATOM   4659  O   GLY   358      76.580  53.480  45.460  1.00  0.00            
ATOM   4660  N   VAL   359      76.960  52.930  47.570  1.00  0.00            
ATOM   4661  HN  VAL   359      76.970  53.240  48.520  1.00  0.00            
ATOM   4662  CA  VAL   359      77.120  51.530  47.330  1.00  0.00            
ATOM   4663  HA  VAL   359      77.930  51.500  46.620  1.00  0.00            
ATOM   4664  CB  VAL   359      77.600  50.690  48.480  1.00  0.00            
ATOM   4665  HB  VAL   359      76.870  50.780  49.310  1.00  0.00            
ATOM   4666  CG1 VAL   359      77.810  49.190  48.190  1.00  0.00            
ATOM   4667 HG11 VAL   359      76.940  48.510  48.040  1.00  0.00            
ATOM   4668 HG12 VAL   359      78.300  48.700  49.060  1.00  0.00            
ATOM   4669 HG13 VAL   359      78.580  49.010  47.410  1.00  0.00            
ATOM   4670  CG2 VAL   359      79.000  51.240  48.820  1.00  0.00            
ATOM   4671 HG21 VAL   359      78.840  52.250  49.270  1.00  0.00            
ATOM   4672 HG22 VAL   359      79.630  51.410  47.920  1.00  0.00            
ATOM   4673 HG23 VAL   359      79.580  50.610  49.530  1.00  0.00            
ATOM   4674  C   VAL   359      75.880  50.890  46.810  1.00  0.00            
ATOM   4675  O   VAL   359      75.900  50.160  45.820  1.00  0.00            
ATOM   4676  N   SER   360      74.730  51.230  47.410  1.00  0.00            
ATOM   4677  HN  SER   360      74.650  51.790  48.230  1.00  0.00            
ATOM   4678  CA  SER   360      73.490  50.630  47.020  1.00  0.00            
ATOM   4679  HA  SER   360      73.550  49.550  47.030  1.00  0.00            
ATOM   4680  CB  SER   360      72.310  51.110  47.890  1.00  0.00            
ATOM   4681  HB1 SER   360      72.020  52.140  47.580  1.00  0.00            
ATOM   4682  HB2 SER   360      72.620  51.260  48.940  1.00  0.00            
ATOM   4683  OG  SER   360      71.240  50.180  47.750  1.00  0.00            
ATOM   4684  HG1 SER   360      71.240  49.670  48.560  1.00  0.00            
ATOM   4685  C   SER   360      73.100  50.920  45.610  1.00  0.00            
ATOM   4686  O   SER   360      72.660  50.040  44.870  1.00  0.00            
ATOM   4687  N   SER   361      73.410  52.170  45.230  1.00  0.00            
ATOM   4688  HN  SER   361      73.960  52.640  45.910  1.00  0.00            
ATOM   4689  CA  SER   361      73.300  52.680  43.890  1.00  0.00            
ATOM   4690  HA  SER   361      72.240  52.560  43.730  1.00  0.00            
ATOM   4691  CB  SER   361      73.670  54.170  43.770  1.00  0.00            
ATOM   4692  HB1 SER   361      73.670  54.520  42.720  1.00  0.00            
ATOM   4693  HB2 SER   361      74.720  54.370  44.050  1.00  0.00            
ATOM   4694  OG  SER   361      72.850  55.000  44.580  1.00  0.00            
ATOM   4695  HG1 SER   361      73.150  54.900  45.480  1.00  0.00            
ATOM   4696  C   SER   361      74.070  51.950  42.840  1.00  0.00            
ATOM   4697  O   SER   361      73.530  51.800  41.750  1.00  0.00            
ATOM   4698  N   GLN   362      75.280  51.450  43.140  1.00  0.00            
ATOM   4699  HN  GLN   362      75.800  51.530  43.990  1.00  0.00            
ATOM   4700  CA  GLN   362      76.060  50.630  42.260  1.00  0.00            
ATOM   4701  HA  GLN   362      75.860  50.830  41.220  1.00  0.00            
ATOM   4702  CB  GLN   362      77.530  50.970  42.570  1.00  0.00            
ATOM   4703  HB1 GLN   362      78.220  50.370  41.940  1.00  0.00            
ATOM   4704  HB2 GLN   362      77.830  50.790  43.630  1.00  0.00            
ATOM   4705  CG  GLN   362      77.980  52.420  42.380  1.00  0.00            
ATOM   4706  HG1 GLN   362      79.090  52.490  42.450  1.00  0.00            
ATOM   4707  HG2 GLN   362      77.640  53.120  43.170  1.00  0.00            
ATOM   4708  CD  GLN   362      77.420  52.850  41.040  1.00  0.00            
ATOM   4709  OE1 GLN   362      76.280  53.290  40.880  1.00  0.00            
ATOM   4710  NE2 GLN   362      78.160  52.570  39.940  1.00  0.00            
ATOM   4711 HE21 GLN   362      77.730  52.750  39.060  1.00  0.00            
ATOM   4712 HE22 GLN   362      79.100  52.210  39.980  1.00  0.00            
ATOM   4713  C   GLN   362      75.600  49.210  42.300  1.00  0.00            
ATOM   4714  O   GLN   362      75.900  48.510  41.340  1.00  0.00            
ATOM   4715  N   LEU   363      74.860  48.770  43.330  1.00  0.00            
ATOM   4716  HN  LEU   363      74.520  49.360  44.060  1.00  0.00            
ATOM   4717  CA  LEU   363      74.580  47.370  43.500  1.00  0.00            
ATOM   4718  HA  LEU   363      75.230  46.730  42.930  1.00  0.00            
ATOM   4719  CB  LEU   363      74.600  46.960  44.990  1.00  0.00            
ATOM   4720  HB1 LEU   363      74.060  45.990  45.060  1.00  0.00            
ATOM   4721  HB2 LEU   363      73.950  47.710  45.480  1.00  0.00            
ATOM   4722  CG  LEU   363      75.990  46.660  45.560  1.00  0.00            
ATOM   4723  HG  LEU   363      76.620  47.570  45.470  1.00  0.00            
ATOM   4724  CD1 LEU   363      75.910  46.230  47.040  1.00  0.00            
ATOM   4725 HD11 LEU   363      75.190  46.950  47.490  1.00  0.00            
ATOM   4726 HD12 LEU   363      76.950  46.240  47.440  1.00  0.00            
ATOM   4727 HD13 LEU   363      75.490  45.230  47.240  1.00  0.00            
ATOM   4728  CD2 LEU   363      76.800  45.620  44.760  1.00  0.00            
ATOM   4729 HD21 LEU   363      77.730  45.420  45.330  1.00  0.00            
ATOM   4730 HD22 LEU   363      77.040  45.980  43.740  1.00  0.00            
ATOM   4731 HD23 LEU   363      76.200  44.690  44.630  1.00  0.00            
ATOM   4732  C   LEU   363      73.250  47.030  42.910  1.00  0.00            
ATOM   4733  O   LEU   363      73.100  45.900  42.460  1.00  0.00            
ATOM   4734  N   VAL   364      72.310  47.990  42.840  1.00  0.00            
ATOM   4735  HN  VAL   364      72.580  48.830  43.310  1.00  0.00            
ATOM   4736  CA  VAL   364      70.950  47.630  42.580  1.00  0.00            
ATOM   4737  HA  VAL   364      70.700  46.770  43.180  1.00  0.00            
ATOM   4738  CB  VAL   364      70.030  48.700  43.080  1.00  0.00            
ATOM   4739  HB  VAL   364      70.280  48.840  44.150  1.00  0.00            
ATOM   4740  CG1 VAL   364      70.240  50.050  42.370  1.00  0.00            
ATOM   4741 HG11 VAL   364      70.350  49.930  41.280  1.00  0.00            
ATOM   4742 HG12 VAL   364      71.130  50.630  42.700  1.00  0.00            
ATOM   4743 HG13 VAL   364      69.310  50.660  42.430  1.00  0.00            
ATOM   4744  CG2 VAL   364      68.560  48.250  42.930  1.00  0.00            
ATOM   4745 HG21 VAL   364      68.270  48.130  41.860  1.00  0.00            
ATOM   4746 HG22 VAL   364      67.870  49.010  43.370  1.00  0.00            
ATOM   4747 HG23 VAL   364      68.370  47.310  43.480  1.00  0.00            
ATOM   4748  C   VAL   364      70.620  47.230  41.180  1.00  0.00            
ATOM   4749  O   VAL   364      69.570  46.660  40.860  1.00  0.00            
ATOM   4750  N   SER   365      71.480  47.480  40.180  1.00  0.00            
ATOM   4751  HN  SER   365      72.230  48.100  40.400  1.00  0.00            
ATOM   4752  CA  SER   365      71.400  47.050  38.820  1.00  0.00            
ATOM   4753  HA  SER   365      70.360  47.130  38.530  1.00  0.00            
ATOM   4754  CB  SER   365      72.300  47.800  37.830  1.00  0.00            
ATOM   4755  HB1 SER   365      71.680  48.710  37.680  1.00  0.00            
ATOM   4756  HB2 SER   365      72.350  47.260  36.860  1.00  0.00            
ATOM   4757  OG  SER   365      73.560  48.080  38.400  1.00  0.00            
ATOM   4758  HG1 SER   365      73.550  48.980  38.720  1.00  0.00            
ATOM   4759  C   SER   365      71.690  45.600  38.630  1.00  0.00            
ATOM   4760  O   SER   365      71.460  44.970  37.600  1.00  0.00            
ATOM   4761  N   ARG   366      72.320  44.940  39.620  1.00  0.00            
ATOM   4762  HN  ARG   366      72.430  45.530  40.420  1.00  0.00            
ATOM   4763  CA  ARG   366      72.770  43.590  39.550  1.00  0.00            
ATOM   4764  HA  ARG   366      72.570  43.160  38.580  1.00  0.00            
ATOM   4765  CB  ARG   366      74.310  43.630  39.620  1.00  0.00            
ATOM   4766  HB1 ARG   366      74.720  44.230  40.470  1.00  0.00            
ATOM   4767  HB2 ARG   366      74.740  44.060  38.690  1.00  0.00            
ATOM   4768  CG  ARG   366      75.000  42.280  39.810  1.00  0.00            
ATOM   4769  HG1 ARG   366      74.650  41.940  40.810  1.00  0.00            
ATOM   4770  HG2 ARG   366      76.090  42.460  39.820  1.00  0.00            
ATOM   4771  CD  ARG   366      74.680  41.230  38.740  1.00  0.00            
ATOM   4772  HD1 ARG   366      75.310  41.390  37.840  1.00  0.00            
ATOM   4773  HD2 ARG   366      73.630  40.980  38.490  1.00  0.00            
ATOM   4774  NE  ARG   366      75.210  39.950  39.280  1.00  0.00            
ATOM   4775  HE  ARG   366      76.120  39.700  38.930  1.00  0.00            
ATOM   4776  CZ  ARG   366      74.700  39.150  40.260  1.00  0.00            
ATOM   4777  NH1 ARG   366      73.470  39.430  40.780  1.00  0.00            
ATOM   4778 HH11 ARG   366      72.970  40.280  40.620  1.00  0.00            
ATOM   4779 HH12 ARG   366      73.280  38.930  41.630  1.00  0.00            
ATOM   4780  NH2 ARG   366      75.410  38.070  40.690  1.00  0.00            
ATOM   4781 HH21 ARG   366      76.230  37.830  40.170  1.00  0.00            
ATOM   4782 HH22 ARG   366      74.820  37.490  41.260  1.00  0.00            
ATOM   4783  C   ARG   366      72.030  42.760  40.540  1.00  0.00            
ATOM   4784  O   ARG   366      71.680  41.620  40.230  1.00  0.00            
ATOM   4785  N   PHE   367      71.870  43.330  41.750  1.00  0.00            
ATOM   4786  HN  PHE   367      72.300  44.170  42.070  1.00  0.00            
ATOM   4787  CA  PHE   367      71.370  42.610  42.880  1.00  0.00            
ATOM   4788  HA  PHE   367      71.340  41.530  42.790  1.00  0.00            
ATOM   4789  CB  PHE   367      72.210  42.780  44.160  1.00  0.00            
ATOM   4790  HB1 PHE   367      71.740  42.320  45.050  1.00  0.00            
ATOM   4791  HB2 PHE   367      72.240  43.870  44.330  1.00  0.00            
ATOM   4792  CG  PHE   367      73.530  42.130  43.900  1.00  0.00            
ATOM   4793  CD1 PHE   367      74.650  42.870  43.620  1.00  0.00            
ATOM   4794  HD1 PHE   367      74.620  43.950  43.580  1.00  0.00            
ATOM   4795  CE1 PHE   367      75.850  42.290  43.260  1.00  0.00            
ATOM   4796  HE1 PHE   367      76.600  43.050  43.080  1.00  0.00            
ATOM   4797  CZ  PHE   367      76.010  40.940  43.410  1.00  0.00            
ATOM   4798  HZ  PHE   367      76.930  40.500  43.040  1.00  0.00            
ATOM   4799  CD2 PHE   367      73.740  40.780  44.050  1.00  0.00            
ATOM   4800  HD2 PHE   367      72.900  40.180  44.350  1.00  0.00            
ATOM   4801  CE2 PHE   367      74.950  40.170  43.810  1.00  0.00            
ATOM   4802  HE2 PHE   367      75.110  39.150  44.130  1.00  0.00            
ATOM   4803  C   PHE   367      69.920  42.890  43.000  1.00  0.00            
ATOM   4804  O   PHE   367      69.540  44.020  43.320  1.00  0.00            
ATOM   4805  N   SER   368      69.080  41.850  42.880  1.00  0.00            
ATOM   4806  HN  SER   368      69.490  40.960  42.730  1.00  0.00            
ATOM   4807  CA  SER   368      67.650  41.880  43.020  1.00  0.00            
ATOM   4808  HA  SER   368      67.320  42.350  42.110  1.00  0.00            
ATOM   4809  CB  SER   368      67.200  40.410  43.070  1.00  0.00            
ATOM   4810  HB1 SER   368      67.690  40.010  43.990  1.00  0.00            
ATOM   4811  HB2 SER   368      67.500  39.830  42.170  1.00  0.00            
ATOM   4812  OG  SER   368      65.800  40.250  43.220  1.00  0.00            
ATOM   4813  HG1 SER   368      65.640  39.300  43.180  1.00  0.00            
ATOM   4814  C   SER   368      67.240  42.590  44.260  1.00  0.00            
ATOM   4815  O   SER   368      67.890  42.280  45.250  1.00  0.00            
ATOM   4816  N   PRO   369      66.260  43.450  44.260  1.00  0.00            
ATOM   4817  CD  PRO   369      65.340  43.730  43.170  1.00  0.00            
ATOM   4818  HD1 PRO   369      65.140  42.820  42.560  1.00  0.00            
ATOM   4819  HD2 PRO   369      65.680  44.560  42.520  1.00  0.00            
ATOM   4820  CA  PRO   369      65.920  44.200  45.440  1.00  0.00            
ATOM   4821  HA  PRO   369      66.710  44.930  45.550  1.00  0.00            
ATOM   4822  CB  PRO   369      64.620  44.930  45.120  1.00  0.00            
ATOM   4823  HB1 PRO   369      64.850  45.910  44.660  1.00  0.00            
ATOM   4824  HB2 PRO   369      63.880  44.990  45.940  1.00  0.00            
ATOM   4825  CG  PRO   369      64.060  44.160  43.910  1.00  0.00            
ATOM   4826  HG1 PRO   369      63.270  43.400  44.100  1.00  0.00            
ATOM   4827  HG2 PRO   369      63.580  44.860  43.200  1.00  0.00            
ATOM   4828  C   PRO   369      65.850  43.420  46.710  1.00  0.00            
ATOM   4829  O   PRO   369      66.320  43.980  47.700  1.00  0.00            
ATOM   4830  N   ARG   370      65.190  42.250  46.730  1.00  0.00            
ATOM   4831  HN  ARG   370      64.810  41.900  45.880  1.00  0.00            
ATOM   4832  CA  ARG   370      65.170  41.440  47.910  1.00  0.00            
ATOM   4833  HA  ARG   370      64.720  42.070  48.660  1.00  0.00            
ATOM   4834  CB  ARG   370      64.220  40.250  47.740  1.00  0.00            
ATOM   4835  HB1 ARG   370      63.340  40.700  47.230  1.00  0.00            
ATOM   4836  HB2 ARG   370      63.970  39.780  48.720  1.00  0.00            
ATOM   4837  CG  ARG   370      64.630  39.190  46.720  1.00  0.00            
ATOM   4838  HG1 ARG   370      65.540  38.600  46.970  1.00  0.00            
ATOM   4839  HG2 ARG   370      64.680  39.730  45.750  1.00  0.00            
ATOM   4840  CD  ARG   370      63.360  38.340  46.600  1.00  0.00            
ATOM   4841  HD1 ARG   370      62.390  38.860  46.490  1.00  0.00            
ATOM   4842  HD2 ARG   370      63.410  37.640  47.460  1.00  0.00            
ATOM   4843  NE  ARG   370      63.620  37.590  45.340  1.00  0.00            
ATOM   4844  HE  ARG   370      64.530  37.600  44.920  1.00  0.00            
ATOM   4845  CZ  ARG   370      62.700  36.950  44.570  1.00  0.00            
ATOM   4846  NH1 ARG   370      61.430  36.690  45.000  1.00  0.00            
ATOM   4847 HH11 ARG   370      60.770  36.300  44.340  1.00  0.00            
ATOM   4848 HH12 ARG   370      61.260  36.780  45.980  1.00  0.00            
ATOM   4849  NH2 ARG   370      63.010  36.620  43.280  1.00  0.00            
ATOM   4850 HH21 ARG   370      63.840  37.050  42.930  1.00  0.00            
ATOM   4851 HH22 ARG   370      62.420  36.110  42.650  1.00  0.00            
ATOM   4852  C   ARG   370      66.480  41.050  48.490  1.00  0.00            
ATOM   4853  O   ARG   370      66.750  41.150  49.690  1.00  0.00            
ATOM   4854  N   VAL   371      67.430  40.670  47.610  1.00  0.00            
ATOM   4855  HN  VAL   371      67.150  40.750  46.660  1.00  0.00            
ATOM   4856  CA  VAL   371      68.770  40.310  47.960  1.00  0.00            
ATOM   4857  HA  VAL   371      68.640  39.460  48.620  1.00  0.00            
ATOM   4858  CB  VAL   371      69.590  39.920  46.770  1.00  0.00            
ATOM   4859  HB  VAL   371      69.510  40.680  45.970  1.00  0.00            
ATOM   4860  CG1 VAL   371      71.060  39.690  47.150  1.00  0.00            
ATOM   4861 HG11 VAL   371      71.110  38.970  47.990  1.00  0.00            
ATOM   4862 HG12 VAL   371      71.590  40.570  47.570  1.00  0.00            
ATOM   4863 HG13 VAL   371      71.660  39.290  46.310  1.00  0.00            
ATOM   4864  CG2 VAL   371      68.980  38.600  46.270  1.00  0.00            
ATOM   4865 HG21 VAL   371      68.850  37.830  47.060  1.00  0.00            
ATOM   4866 HG22 VAL   371      69.490  38.190  45.370  1.00  0.00            
ATOM   4867 HG23 VAL   371      67.950  38.850  45.920  1.00  0.00            
ATOM   4868  C   VAL   371      69.440  41.480  48.610  1.00  0.00            
ATOM   4869  O   VAL   371      70.180  41.340  49.580  1.00  0.00            
ATOM   4870  N   LEU   372      69.310  42.690  48.040  1.00  0.00            
ATOM   4871  HN  LEU   372      68.760  42.770  47.220  1.00  0.00            
ATOM   4872  CA  LEU   372      70.080  43.820  48.480  1.00  0.00            
ATOM   4873  HA  LEU   372      71.090  43.480  48.630  1.00  0.00            
ATOM   4874  CB  LEU   372      70.160  44.780  47.290  1.00  0.00            
ATOM   4875  HB1 LEU   372      69.130  45.130  47.060  1.00  0.00            
ATOM   4876  HB2 LEU   372      70.430  44.240  46.360  1.00  0.00            
ATOM   4877  CG  LEU   372      71.110  45.990  47.210  1.00  0.00            
ATOM   4878  HG  LEU   372      70.940  46.850  47.880  1.00  0.00            
ATOM   4879  CD1 LEU   372      72.530  45.510  47.570  1.00  0.00            
ATOM   4880 HD11 LEU   372      72.980  44.920  46.740  1.00  0.00            
ATOM   4881 HD12 LEU   372      72.530  44.830  48.450  1.00  0.00            
ATOM   4882 HD13 LEU   372      73.230  46.320  47.860  1.00  0.00            
ATOM   4883  CD2 LEU   372      71.040  46.660  45.830  1.00  0.00            
ATOM   4884 HD21 LEU   372      70.020  46.700  45.410  1.00  0.00            
ATOM   4885 HD22 LEU   372      71.630  46.040  45.120  1.00  0.00            
ATOM   4886 HD23 LEU   372      71.420  47.700  45.910  1.00  0.00            
ATOM   4887  C   LEU   372      69.500  44.400  49.720  1.00  0.00            
ATOM   4888  O   LEU   372      70.190  44.710  50.690  1.00  0.00            
ATOM   4889  N   THR   373      68.160  44.420  49.890  1.00  0.00            
ATOM   4890  HN  THR   373      67.560  44.070  49.180  1.00  0.00            
ATOM   4891  CA  THR   373      67.500  44.670  51.130  1.00  0.00            
ATOM   4892  HA  THR   373      67.630  45.670  51.530  1.00  0.00            
ATOM   4893  CB  THR   373      66.020  44.470  51.030  1.00  0.00            
ATOM   4894  HB  THR   373      65.800  43.420  50.720  1.00  0.00            
ATOM   4895  OG1 THR   373      65.560  45.450  50.100  1.00  0.00            
ATOM   4896  HG1 THR   373      65.490  45.050  49.230  1.00  0.00            
ATOM   4897  CG2 THR   373      65.240  44.870  52.290  1.00  0.00            
ATOM   4898 HG21 THR   373      65.610  45.900  52.500  1.00  0.00            
ATOM   4899 HG22 THR   373      65.390  44.190  53.150  1.00  0.00            
ATOM   4900 HG23 THR   373      64.150  44.930  52.090  1.00  0.00            
ATOM   4901  C   THR   373      67.930  43.810  52.260  1.00  0.00            
ATOM   4902  O   THR   373      68.360  44.270  53.320  1.00  0.00            
ATOM   4903  N   ILE   374      67.970  42.490  51.980  1.00  0.00            
ATOM   4904  HN  ILE   374      67.780  42.060  51.110  1.00  0.00            
ATOM   4905  CA  ILE   374      68.460  41.600  53.000  1.00  0.00            
ATOM   4906  HA  ILE   374      67.850  41.690  53.880  1.00  0.00            
ATOM   4907  CB  ILE   374      68.290  40.200  52.500  1.00  0.00            
ATOM   4908  HB  ILE   374      68.590  40.080  51.440  1.00  0.00            
ATOM   4909  CG2 ILE   374      69.180  39.150  53.190  1.00  0.00            
ATOM   4910 HG21 ILE   374      68.930  39.110  54.270  1.00  0.00            
ATOM   4911 HG22 ILE   374      70.230  39.490  53.070  1.00  0.00            
ATOM   4912 HG23 ILE   374      69.210  38.130  52.740  1.00  0.00            
ATOM   4913  CG1 ILE   374      66.810  39.790  52.530  1.00  0.00            
ATOM   4914 HG11 ILE   374      66.090  40.440  51.980  1.00  0.00            
ATOM   4915 HG12 ILE   374      66.440  39.770  53.570  1.00  0.00            
ATOM   4916  CD  ILE   374      66.650  38.390  51.940  1.00  0.00            
ATOM   4917  HD1 ILE   374      65.590  38.050  51.880  1.00  0.00            
ATOM   4918  HD2 ILE   374      67.220  37.660  52.560  1.00  0.00            
ATOM   4919  HD3 ILE   374      67.170  38.310  50.970  1.00  0.00            
ATOM   4920  C   ILE   374      69.880  41.850  53.390  1.00  0.00            
ATOM   4921  O   ILE   374      70.250  41.810  54.560  1.00  0.00            
ATOM   4922  N   GLY   375      70.730  42.140  52.400  1.00  0.00            
ATOM   4923  HN  GLY   375      70.280  42.250  51.510  1.00  0.00            
ATOM   4924  CA  GLY   375      72.140  42.370  52.490  1.00  0.00            
ATOM   4925  HA1 GLY   375      72.550  42.550  51.500  1.00  0.00            
ATOM   4926  HA2 GLY   375      72.620  41.530  52.970  1.00  0.00            
ATOM   4927  C   GLY   375      72.490  43.590  53.260  1.00  0.00            
ATOM   4928  O   GLY   375      73.380  43.590  54.120  1.00  0.00            
ATOM   4929  N   GLY   376      71.730  44.650  52.950  1.00  0.00            
ATOM   4930  HN  GLY   376      71.030  44.600  52.240  1.00  0.00            
ATOM   4931  CA  GLY   376      71.720  45.810  53.790  1.00  0.00            
ATOM   4932  HA1 GLY   376      71.140  46.480  53.170  1.00  0.00            
ATOM   4933  HA2 GLY   376      72.700  46.280  53.850  1.00  0.00            
ATOM   4934  C   GLY   376      71.260  45.570  55.180  1.00  0.00            
ATOM   4935  O   GLY   376      71.850  46.040  56.160  1.00  0.00            
ATOM   4936  N   GLY   377      70.240  44.710  55.290  1.00  0.00            
ATOM   4937  HN  GLY   377      69.820  44.430  54.430  1.00  0.00            
ATOM   4938  CA  GLY   377      69.700  44.150  56.490  1.00  0.00            
ATOM   4939  HA1 GLY   377      69.100  43.300  56.210  1.00  0.00            
ATOM   4940  HA2 GLY   377      69.210  44.930  57.050  1.00  0.00            
ATOM   4941  C   GLY   377      70.520  43.500  57.550  1.00  0.00            
ATOM   4942  O   GLY   377      70.370  43.770  58.740  1.00  0.00            
ATOM   4943  N   TYR   378      71.470  42.640  57.140  1.00  0.00            
ATOM   4944  HN  TYR   378      71.500  42.510  56.150  1.00  0.00            
ATOM   4945  CA  TYR   378      72.550  42.020  57.850  1.00  0.00            
ATOM   4946  HA  TYR   378      72.040  41.520  58.660  1.00  0.00            
ATOM   4947  CB  TYR   378      73.380  41.070  56.970  1.00  0.00            
ATOM   4948  HB1 TYR   378      74.280  40.710  57.500  1.00  0.00            
ATOM   4949  HB2 TYR   378      73.440  41.610  56.000  1.00  0.00            
ATOM   4950  CG  TYR   378      72.710  39.770  56.680  1.00  0.00            
ATOM   4951  CD1 TYR   378      72.250  39.020  57.740  1.00  0.00            
ATOM   4952  HD1 TYR   378      72.500  39.210  58.770  1.00  0.00            
ATOM   4953  CE1 TYR   378      71.410  37.960  57.510  1.00  0.00            
ATOM   4954  HE1 TYR   378      70.920  37.500  58.360  1.00  0.00            
ATOM   4955  CZ  TYR   378      71.250  37.550  56.210  1.00  0.00            
ATOM   4956  OH  TYR   378      70.500  36.390  55.900  1.00  0.00            
ATOM   4957  HH  TYR   378      70.340  35.900  56.710  1.00  0.00            
ATOM   4958  CD2 TYR   378      72.460  39.410  55.380  1.00  0.00            
ATOM   4959  HD2 TYR   378      72.850  39.940  54.520  1.00  0.00            
ATOM   4960  CE2 TYR   378      71.850  38.190  55.160  1.00  0.00            
ATOM   4961  HE2 TYR   378      71.590  37.810  54.180  1.00  0.00            
ATOM   4962  C   TYR   378      73.410  43.050  58.510  1.00  0.00            
ATOM   4963  O   TYR   378      73.850  42.800  59.630  1.00  0.00            
ATOM   4964  N   LEU   379      73.760  44.150  57.820  1.00  0.00            
ATOM   4965  HN  LEU   379      73.370  44.350  56.930  1.00  0.00            
ATOM   4966  CA  LEU   379      74.630  45.170  58.340  1.00  0.00            
ATOM   4967  HA  LEU   379      75.440  44.630  58.800  1.00  0.00            
ATOM   4968  CB  LEU   379      75.030  46.160  57.240  1.00  0.00            
ATOM   4969  HB1 LEU   379      75.880  46.750  57.650  1.00  0.00            
ATOM   4970  HB2 LEU   379      74.230  46.880  56.970  1.00  0.00            
ATOM   4971  CG  LEU   379      75.530  45.650  55.870  1.00  0.00            
ATOM   4972  HG  LEU   379      74.630  45.270  55.340  1.00  0.00            
ATOM   4973  CD1 LEU   379      76.140  46.840  55.110  1.00  0.00            
ATOM   4974 HD11 LEU   379      75.430  47.690  55.000  1.00  0.00            
ATOM   4975 HD12 LEU   379      76.470  46.630  54.070  1.00  0.00            
ATOM   4976 HD13 LEU   379      76.980  47.190  55.760  1.00  0.00            
ATOM   4977  CD2 LEU   379      76.470  44.450  56.020  1.00  0.00            
ATOM   4978 HD21 LEU   379      77.240  44.720  56.780  1.00  0.00            
ATOM   4979 HD22 LEU   379      77.080  44.260  55.110  1.00  0.00            
ATOM   4980 HD23 LEU   379      76.100  43.430  56.270  1.00  0.00            
ATOM   4981  C   LEU   379      73.910  45.890  59.430  1.00  0.00            
ATOM   4982  O   LEU   379      74.510  46.220  60.450  1.00  0.00            
ATOM   4983  N   LEU   380      72.610  46.180  59.240  1.00  0.00            
ATOM   4984  HN  LEU   380      72.250  45.990  58.340  1.00  0.00            
ATOM   4985  CA  LEU   380      71.800  46.880  60.190  1.00  0.00            
ATOM   4986  HA  LEU   380      72.280  47.800  60.480  1.00  0.00            
ATOM   4987  CB  LEU   380      70.410  47.120  59.580  1.00  0.00            
ATOM   4988  HB1 LEU   380      69.930  46.240  59.110  1.00  0.00            
ATOM   4989  HB2 LEU   380      70.440  47.890  58.770  1.00  0.00            
ATOM   4990  CG  LEU   380      69.310  47.690  60.490  1.00  0.00            
ATOM   4991  HG  LEU   380      68.930  46.920  61.200  1.00  0.00            
ATOM   4992  CD1 LEU   380      69.870  48.830  61.360  1.00  0.00            
ATOM   4993 HD11 LEU   380      70.390  49.600  60.740  1.00  0.00            
ATOM   4994 HD12 LEU   380      70.470  48.530  62.240  1.00  0.00            
ATOM   4995 HD13 LEU   380      69.010  49.340  61.830  1.00  0.00            
ATOM   4996  CD2 LEU   380      68.160  48.220  59.630  1.00  0.00            
ATOM   4997 HD21 LEU   380      67.340  48.670  60.220  1.00  0.00            
ATOM   4998 HD22 LEU   380      67.790  47.420  58.940  1.00  0.00            
ATOM   4999 HD23 LEU   380      68.560  49.040  58.990  1.00  0.00            
ATOM   5000  C   LEU   380      71.610  46.170  61.490  1.00  0.00            
ATOM   5001  O   LEU   380      71.910  46.640  62.590  1.00  0.00            
ATOM   5002  N   PHE   381      71.190  44.900  61.370  1.00  0.00            
ATOM   5003  HN  PHE   381      70.880  44.600  60.470  1.00  0.00            
ATOM   5004  CA  PHE   381      71.100  43.880  62.370  1.00  0.00            
ATOM   5005  HA  PHE   381      70.350  44.260  63.050  1.00  0.00            
ATOM   5006  CB  PHE   381      70.610  42.600  61.650  1.00  0.00            
ATOM   5007  HB1 PHE   381      71.270  42.360  60.790  1.00  0.00            
ATOM   5008  HB2 PHE   381      69.630  42.860  61.210  1.00  0.00            
ATOM   5009  CG  PHE   381      70.580  41.400  62.520  1.00  0.00            
ATOM   5010  CD1 PHE   381      69.330  40.950  62.880  1.00  0.00            
ATOM   5011  HD1 PHE   381      68.480  41.590  62.670  1.00  0.00            
ATOM   5012  CE1 PHE   381      69.220  39.730  63.490  1.00  0.00            
ATOM   5013  HE1 PHE   381      68.250  39.440  63.870  1.00  0.00            
ATOM   5014  CZ  PHE   381      70.340  38.980  63.780  1.00  0.00            
ATOM   5015  HZ  PHE   381      70.090  38.130  64.400  1.00  0.00            
ATOM   5016  CD2 PHE   381      71.680  40.600  62.740  1.00  0.00            
ATOM   5017  HD2 PHE   381      72.620  40.970  62.360  1.00  0.00            
ATOM   5018  CE2 PHE   381      71.600  39.460  63.510  1.00  0.00            
ATOM   5019  HE2 PHE   381      72.530  39.000  63.830  1.00  0.00            
ATOM   5020  C   PHE   381      72.270  43.700  63.270  1.00  0.00            
ATOM   5021  O   PHE   381      72.180  43.640  64.500  1.00  0.00            
ATOM   5022  N   GLY   382      73.480  43.750  62.680  1.00  0.00            
ATOM   5023  HN  GLY   382      73.580  43.830  61.690  1.00  0.00            
ATOM   5024  CA  GLY   382      74.710  43.760  63.420  1.00  0.00            
ATOM   5025  HA1 GLY   382      75.520  43.810  62.700  1.00  0.00            
ATOM   5026  HA2 GLY   382      74.680  42.820  63.940  1.00  0.00            
ATOM   5027  C   GLY   382      75.000  44.810  64.430  1.00  0.00            
ATOM   5028  O   GLY   382      75.510  44.720  65.540  1.00  0.00            
ATOM   5029  N   ALA   383      74.740  46.040  63.940  1.00  0.00            
ATOM   5030  HN  ALA   383      74.390  46.220  63.020  1.00  0.00            
ATOM   5031  CA  ALA   383      74.890  47.230  64.710  1.00  0.00            
ATOM   5032  HA  ALA   383      75.860  47.250  65.190  1.00  0.00            
ATOM   5033  CB  ALA   383      74.780  48.450  63.780  1.00  0.00            
ATOM   5034  HB1 ALA   383      75.510  48.470  62.940  1.00  0.00            
ATOM   5035  HB2 ALA   383      74.820  49.310  64.480  1.00  0.00            
ATOM   5036  HB3 ALA   383      73.800  48.400  63.280  1.00  0.00            
ATOM   5037  C   ALA   383      73.890  47.230  65.810  1.00  0.00            
ATOM   5038  O   ALA   383      74.190  47.590  66.950  1.00  0.00            
ATOM   5039  N   MET   384      72.620  46.820  65.620  1.00  0.00            
ATOM   5040  HN  MET   384      72.360  46.760  64.660  1.00  0.00            
ATOM   5041  CA  MET   384      71.620  46.730  66.640  1.00  0.00            
ATOM   5042  HA  MET   384      71.630  47.690  67.120  1.00  0.00            
ATOM   5043  CB  MET   384      70.250  46.440  66.010  1.00  0.00            
ATOM   5044  HB1 MET   384      69.390  46.310  66.710  1.00  0.00            
ATOM   5045  HB2 MET   384      70.340  45.490  65.430  1.00  0.00            
ATOM   5046  CG  MET   384      69.760  47.660  65.230  1.00  0.00            
ATOM   5047  HG1 MET   384      70.410  47.770  64.330  1.00  0.00            
ATOM   5048  HG2 MET   384      69.810  48.470  65.990  1.00  0.00            
ATOM   5049  SD  MET   384      68.070  47.640  64.560  1.00  0.00            
ATOM   5050  CE  MET   384      68.100  45.970  63.860  1.00  0.00            
ATOM   5051  HE1 MET   384      68.020  45.150  64.600  1.00  0.00            
ATOM   5052  HE2 MET   384      69.030  45.890  63.250  1.00  0.00            
ATOM   5053  HE3 MET   384      67.280  45.860  63.120  1.00  0.00            
ATOM   5054  C   MET   384      71.810  45.760  67.760  1.00  0.00            
ATOM   5055  O   MET   384      71.470  46.000  68.920  1.00  0.00            
ATOM   5056  N   LEU   385      72.500  44.680  67.370  1.00  0.00            
ATOM   5057  HN  LEU   385      72.600  44.520  66.390  1.00  0.00            
ATOM   5058  CA  LEU   385      72.960  43.610  68.210  1.00  0.00            
ATOM   5059  HA  LEU   385      72.160  43.490  68.930  1.00  0.00            
ATOM   5060  CB  LEU   385      72.950  42.220  67.550  1.00  0.00            
ATOM   5061  HB1 LEU   385      73.450  41.520  68.250  1.00  0.00
[truncated: 184,714 more chars]
