# Supplementary material for: Structure and inhibition mechanisms of Mycobacterium tuberculosis essential transporter efflux protein A
Source: Nat Commun. 2025 Apr 1;16:3139. doi: 10.1038/s41467-025-58133-6 (PMC11961569; doi:10.1038/s41467-025-58133-6)
Supplement: Supplementary file 3 — Supplementary Data 1 [file 41467_2025_58133_MOESM3_ESM.zip › supplemental_computational_details/traj_1/data_rep1/rmsd-Protein.xvg]

# This file was created Wed May 22 13:43:46 2024
# Created by:
#                       :-) GROMACS - gmx rms, 2024.1 (-:
# 
# Executable:   /wynton/home/sali/sreeganb/bin/gromacs/bin/gmx
# Data prefix:  /wynton/home/sali/sreeganb/bin/gromacs
# Working dir:  /wynton/scratch/sreeganb/nitesh-work/membrane-calculations/gromacs/replicate-1
# Command line:
#   gmx rms -f step7_production_rep1_run1.trr -s step7_production_rep1_run1.tpr -o data_1/rmsd-Protein.xvg -tu ns
# gmx rms is part of G R O M A C S:
#
# Gromacs Runs On Most of All Computer Systems
#
@    title "RMSD"
@    xaxis  label "Time (ns)"
@    yaxis  label "RMSD (nm)"
@TYPE xy
@ subtitle "Protein after lsq fit to Protein"
   0.0000000    0.0000001
   0.2000000    0.0988440
   0.4000000    0.1005361
   0.6000000    0.1125248
   0.8000000    0.1228322
   1.0000000    0.1270561
   1.2000000    0.1258290
   1.4000001    0.1290720
   1.6000000    0.1342791
   1.8000001    0.1294270
   2.0000000    0.1348146
   2.2000000    0.1393778
   2.4000001    0.1467919
   2.6000001    0.1408777
   2.8000002    0.1355874
   3.0000002    0.1344356
   3.2000000    0.1307946
   3.4000001    0.1364821
   3.6000001    0.1324853
   3.8000002    0.1297251
   4.0000000    0.1363132
   4.2000003    0.1504987
   4.4000001    0.1416083
   4.6000004    0.1396184
   4.8000002    0.1400218
   5.0000000    0.1367394
   5.2000003    0.1526701
   5.4000001    0.1448403
   5.6000004    0.1616887
   5.8000002    0.1518917
   6.0000005    0.1504379
   6.2000003    0.1463293
   6.4000001    0.1486615
   6.6000004    0.1451637
   6.8000002    0.1417720
   7.0000005    0.1587418
   7.2000003    0.1451496
   7.4000006    0.1488421
   7.6000004    0.1398890
   7.8000002    0.1449361
   8.0000000    0.1510350
   8.2000008    0.1552142
   8.4000006    0.1565809
   8.6000004    0.1504219
   8.8000002    0.1596514
   9.0000000    0.1540940
   9.2000008    0.1518167
   9.4000006    0.1452976
   9.6000004    0.1530959
   9.8000002    0.1520317
  10.0000000    0.1520675
  10.2000008    0.1442882
  10.4000006    0.1399914
  10.6000004    0.1496177
  10.8000002    0.1507154
  11.0000010    0.1472884
  11.2000008    0.1524773
  11.4000006    0.1492426
  11.6000004    0.1559974
  11.8000002    0.1520730
  12.0000010    0.1471291
  12.2000008    0.1432166
  12.4000006    0.1388525
  12.6000004    0.1447820
  12.8000002    0.1534717
  13.0000010    0.1541576
  13.2000008    0.1483191
  13.4000006    0.1615263
  13.6000004    0.1520992
  13.8000002    0.1504398
  14.0000010    0.1502831
  14.2000008    0.1557903
  14.4000006    0.1540816
  14.6000004    0.1590565
  14.8000011    0.1482093
  15.0000010    0.1486851
  15.2000008    0.1573982
  15.4000006    0.1506068
  15.6000004    0.1478323
  15.8000011    0.1527135
  16.0000000    0.1499642
  16.2000008    0.1476933
  16.4000015    0.1492337
  16.6000004    0.1410660
  16.8000011    0.1545327
  17.0000000    0.1494155
  17.2000008    0.1523492
  17.4000015    0.1544470
  17.6000004    0.1585885
  17.8000011    0.1537916
  18.0000000    0.1516890
  18.2000008    0.1503410
  18.4000015    0.1463508
  18.6000004    0.1570908
  18.8000011    0.1544432
  19.0000000    0.1462032
  19.2000008    0.1523648
  19.4000015    0.1563098
  19.6000004    0.1568402
  19.8000011    0.1563290
  20.0000000    0.1520456
  20.2000008    0.1498082
  20.4000015    0.1464370
  20.6000004    0.1517640
  20.8000011    0.1569810
  21.0000019    0.1553227
  21.2000008    0.1661668
  21.4000015    0.1574534
  21.6000004    0.1491137
  21.8000011    0.1484059
  22.0000019    0.1647373
  22.2000008    0.1584546
  22.4000015    0.1639043
  22.6000004    0.1536765
  22.8000011    0.1600607
  23.0000019    0.1555909
  23.2000008    0.1510092
  23.4000015    0.1586698
  23.6000004    0.1564627
  23.8000011    0.1613002
  24.0000019    0.1617201
  24.2000008    0.1624147
  24.4000015    0.1486159
  24.6000004    0.1519704
  24.8000011    0.1621013
  25.0000019    0.1558350
  25.2000008    0.1523109
  25.4000015    0.1563585
  25.6000004    0.1757437
  25.8000011    0.1704563
  26.0000019    0.1512746
  26.2000008    0.1583608
  26.4000015    0.1596420
  26.6000004    0.1491724
  26.8000011    0.1589975
  27.0000019    0.1744139
  27.2000008    0.1661232
  27.4000015    0.1668706
  27.6000004    0.1670115
  27.8000011    0.1660082
  28.0000019    0.1587228
  28.2000008    0.1483733
  28.4000015    0.1494273
  28.6000023    0.1470941
  28.8000011    0.1544790
  29.0000019    0.1575088
  29.2000008    0.1622310
  29.4000015    0.1696673
  29.6000023    0.1652479
  29.8000011    0.1614490
  30.0000019    0.1591207
  30.2000008    0.1603323
  30.4000015    0.1675433
  30.6000023    0.1602279
  30.8000011    0.1708272
  31.0000019    0.1643995
  31.2000008    0.1633731
  31.4000015    0.1688963
  31.6000023    0.1765128
  31.8000011    0.1633205
  32.0000000    0.1534873
  32.2000008    0.1636862
  32.4000015    0.1828134
  32.6000023    0.1622889
  32.8000031    0.1704572
  33.0000000    0.1759782
  33.2000008    0.1693610
  33.4000015    0.1625972
  33.6000023    0.1750514
  33.8000031    0.1617453
  34.0000000    0.1630710
  34.2000008    0.1786216
  34.4000015    0.1645811
  34.6000023    0.1723581
  34.8000031    0.1669000
  35.0000000    0.1741815
  35.2000008    0.1670620
  35.4000015    0.1741288
  35.6000023    0.1660721
  35.8000031    0.1751271
  36.0000000    0.1765304
  36.2000008    0.1670418
  36.4000015    0.1661836
  36.6000023    0.1605266
  36.8000031    0.1710314
  37.0000000    0.1692156
  37.2000008    0.1693716
  37.4000015    0.1668498
  37.6000023    0.1747409
  37.8000031    0.1662296
  38.0000000    0.1672571
  38.2000008    0.1720894
  38.4000015    0.1737560
  38.6000023    0.1671684
  38.8000031    0.1659210
  39.0000000    0.1590686
  39.2000008    0.1636373
  39.4000015    0.1638060
  39.6000023    0.1725458
  39.8000031    0.1656214
  40.0000000    0.1641412
  40.2000008    0.1617077
  40.4000015    0.1680879
  40.6000023    0.1658620
  40.8000031    0.1628834
  41.0000038    0.1673505
  41.2000008    0.1692297
  41.4000015    0.1590657
  41.6000023    0.1686012
  41.8000031    0.1688997
  42.0000038    0.1614242
  42.2000008    0.1642606
  42.4000015    0.1722253
  42.6000023    0.1684390
  42.8000031    0.1718232
  43.0000038    0.1634043
  43.2000008    0.1627266
  43.4000015    0.1679421
  43.6000023    0.1662209
  43.8000031    0.1678461
  44.0000038    0.1620523
  44.2000008    0.1684552
  44.4000015    0.1660829
  44.6000023    0.1733460
  44.8000031    0.1673354
  45.0000038    0.1660609
  45.2000008    0.1623030
  45.4000015    0.1673786
  45.6000023    0.1656873
  45.8000031    0.1612211
  46.0000038    0.1607031
  46.2000008    0.1658826
  46.4000015    0.1666129
  46.6000023    0.1652277
  46.8000031    0.1630395
  47.0000038    0.1586100
  47.2000008    0.1743916
  47.4000015    0.1657870
  47.6000023    0.1606236
  47.8000031    0.1595847
  48.0000038    0.1507781
  48.2000008    0.1581855
  48.4000015    0.1569037
  48.6000023    0.1609340
  48.8000031    0.1540177
  49.0000038    0.1545521
  49.2000008    0.1548385
  49.4000015    0.1587411
  49.6000023    0.1594637
  49.8000031    0.1581001
  50.0000038    0.1543006
  50.2000008    0.1530647
  50.4000015    0.1560977
  50.6000023    0.1564729
  50.8000031    0.1601553
  51.0000038    0.1669434
  51.2000008    0.1593876
  51.4000015    0.1629973
  51.6000023    0.1674576
  51.8000031    0.1597511
  52.0000038    0.1508758
  52.2000008    0.1638229
  52.4000015    0.1612212
  52.6000023    0.1596869
  52.8000031    0.1549769
  53.0000038    0.1494244
  53.2000008    0.1540526
  53.4000015    0.1547392
  53.6000023    0.1567951
  53.8000031    0.1567330
  54.0000038    0.1615534
  54.2000008    0.1573508
  54.4000015    0.1548106
  54.6000023    0.1634622
  54.8000031    0.1603891
  55.0000038    0.1569215
  55.2000008    0.1599561
  55.4000015    0.1578369
  55.6000023    0.1682560
  55.8000031    0.1694700
  56.0000038    0.1724472
  56.2000008    0.1675984
  56.4000015    0.1836801
  56.6000023    0.1699464
  56.8000031    0.1657164
  57.0000038    0.1668762
  57.2000046    0.1694242
  57.4000015    0.1571414
  57.6000023    0.1686706
  57.8000031    0.1759536
  58.0000038    0.1711198
  58.2000046    0.1822080
  58.4000015    0.1752400
  58.6000023    0.1719785
  58.8000031    0.1747741
  59.0000038    0.1667558
  59.2000046    0.1749847
  59.4000015    0.1619113
  59.6000023    0.1725083
  59.8000031    0.1598474
  60.0000038    0.1597583
  60.2000046    0.1655613
  60.4000015    0.1739426
  60.6000023    0.1682317
  60.8000031    0.1748281
  61.0000038    0.1815335
  61.2000046    0.2028521
  61.4000015    0.1977969
  61.6000023    0.1869179
  61.8000031    0.1765216
  62.0000038    0.1810264
  62.2000046    0.1888633
  62.4000015    0.1892034
  62.6000023    0.1874642
  62.8000031    0.1950462
  63.0000038    0.2026822
  63.2000046    0.1916309
  63.4000015    0.1959702
  63.6000023    0.1876821
  63.8000031    0.1884818
  64.0000000    0.1924469
  64.2000046    0.1985648
  64.4000015    0.2021865
  64.6000061    0.1945390
  64.8000031    0.1942768
  65.0000000    0.1948198
  65.2000046    0.1849812
  65.4000015    0.2010098
  65.6000061    0.1931822
  65.8000031    0.1985691
  66.0000000    0.1909945
  66.2000046    0.1891083
  66.4000015    0.2037853
  66.6000061    0.1942207
  66.8000031    0.1994976
  67.0000000    0.2060064
  67.2000046    0.1983494
  67.4000015    0.1935812
  67.6000061    0.1988994
  67.8000031    0.2009664
  68.0000000    0.2060961
  68.2000046    0.1966390
  68.4000015    0.1946016
  68.6000061    0.1962139
  68.8000031    0.1849328
  69.0000000    0.1935848
  69.2000046    0.1905343
  69.4000015    0.1877136
  69.6000061    0.1836679
  69.8000031    0.1782493
  70.0000000    0.1789513
  70.2000046    0.1789395
  70.4000015    0.1858870
  70.6000061    0.1813356
  70.8000031    0.1784937
  71.0000000    0.1679333
  71.2000046    0.1692631
  71.4000015    0.1815039
  71.6000061    0.1826690
  71.8000031    0.1882281
  72.0000000    0.1793437
  72.2000046    0.1756771
  72.4000015    0.1742847
  72.6000061    0.1650679
  72.8000031    0.1784338
  73.0000000    0.1721183
  73.2000046    0.1728369
  73.4000015    0.1653506
  73.6000061    0.1577673
  73.8000031    0.1588776
  74.0000000    0.1666524
  74.2000046    0.1609817
  74.4000015    0.1679266
  74.6000061    0.1709555
  74.8000031    0.1774465
  75.0000000    0.1682830
  75.2000046    0.1716898
  75.4000015    0.1649996
  75.6000061    0.1659729
  75.8000031    0.1668562
  76.0000000    0.1699982
  76.2000046    0.1683981
  76.4000015    0.1649381
  76.6000061    0.1674425
  76.8000031    0.1731008
  77.0000000    0.1636176
  77.2000046    0.1725101
  77.4000015    0.1739040
  77.6000061    0.1800801
  77.8000031    0.1854897
  78.0000000    0.1768001
  78.2000046    0.1857809
  78.4000015    0.1783673
  78.6000061    0.1756620
  78.8000031    0.1856080
  79.0000000    0.1868458
  79.2000046    0.1770035
  79.4000015    0.1736968
  79.6000061    0.1766509
  79.8000031    0.1634161
  80.0000000    0.1733088
  80.2000046    0.1725418
  80.4000015    0.1752965
  80.6000061    0.1737273
  80.8000031    0.1770035
  81.0000076    0.1813254
  81.2000046    0.1833199
  81.4000015    0.1848406
  81.6000061    0.1980713
  81.8000031    0.1915325
  82.0000076    0.1710844
  82.2000046    0.1784279
  82.4000015    0.1818219
  82.6000061    0.1858438
  82.8000031    0.1756256
  83.0000076    0.1866747
  83.2000046    0.1857492
  83.4000015    0.1836254
  83.6000061    0.1922374
  83.8000031    0.1884536
  84.0000076    0.1772398
  84.2000046    0.1776295
  84.4000015    0.1813355
  84.6000061    0.1694148
  84.8000031    0.1660722
  85.0000076    0.1738657
  85.2000046    0.1673086
  85.4000015    0.1742855
  85.6000061    0.1737978
  85.8000031    0.1774246
  86.0000076    0.1832718
  86.2000046    0.1734097
  86.4000015    0.1754383
  86.6000061    0.1755194
  86.8000031    0.1702463
  87.0000076    0.1687470
  87.2000046    0.1692835
  87.4000015    0.1741704
  87.6000061    0.1729396
  87.8000031    0.1702439
  88.0000076    0.1732253
  88.2000046    0.1723911
  88.4000015    0.1650105
  88.6000061    0.1615996
  88.8000031    0.1722707
  89.0000076    0.1696067
  89.2000046    0.1724223
  89.4000015    0.1797145
  89.6000061    0.1733256
  89.8000031    0.1748173
  90.0000076    0.1711913
  90.2000046    0.1790957
  90.4000015    0.1795783
  90.6000061    0.1733086
  90.8000031    0.1790907
  91.0000076    0.1745448
  91.2000046    0.1758767
  91.4000015    0.1798055
  91.6000061    0.1762106
  91.8000031    0.1886145
  92.0000076    0.1855905
  92.2000046    0.1748318
  92.4000015    0.1757943
  92.6000061    0.1613274
  92.8000031    0.1718073
  93.0000076    0.1757201
  93.2000046    0.1653176
  93.4000015    0.1635805
  93.6000061    0.1693150
  93.8000031    0.1711199
  94.0000076    0.1676253
  94.2000046    0.1783811
  94.4000015    0.1704026
  94.6000061    0.1653129
  94.8000031    0.1690163
  95.0000076    0.1721964
  95.2000046    0.1722414
  95.4000015    0.1686098
  95.6000061    0.1809840
  95.8000031    0.1782279
  96.0000076    0.1814305
  96.2000046    0.1792956
  96.4000015    0.1653955
  96.6000061    0.1747909
  96.8000031    0.1693288
  97.0000076    0.1799635
  97.2000046    0.1785488
  97.4000015    0.1805066
  97.6000061    0.1826766
  97.8000031    0.1726809
  98.0000076    0.1756174
  98.2000046    0.1745456
  98.4000015    0.1748906
  98.6000061    0.1697058
  98.8000031    0.1768923
  99.0000076    0.1682144
  99.2000046    0.1682470
  99.4000015    0.1801778
  99.6000061    0.1807961
  99.8000031    0.1762162
 100.0000076    0.1784622
 100.2000046    0.1753123
 100.4000015    0.1770568
 100.6000061    0.1874344
 100.8000031    0.1795402
 101.0000076    0.1825782
 101.2000046    0.1764912
 101.4000015    0.1758737
 101.6000061    0.1725531
 101.8000031    0.1770974
 102.0000076    0.1783429
 102.2000046    0.1764789
 102.4000015    0.1706964
 102.6000061    0.1714495
 102.8000031    0.1644527
 103.0000076    0.1655950
 103.2000046    0.1708538
 103.4000015    0.1669796
 103.6000061    0.1693785
 103.8000031    0.1667152
 104.0000076    0.1724301
 104.2000046    0.1705125
 104.4000015    0.1765469
 104.6000061    0.1678457
 104.8000031    0.1683900
 105.0000076    0.1688846
 105.2000046    0.1767966
 105.4000015    0.1725150
 105.6000061    0.1726183
 105.8000031    0.1781411
 106.0000076    0.1751734
 106.2000046    0.1693364
 106.4000015    0.1737941
 106.6000061    0.1692198
 106.8000031    0.1647588
 107.0000076    0.1691362
 107.2000046    0.1734781
 107.4000015    0.1681321
 107.6000061    0.1705197
 107.8000031    0.1680756
 108.0000076    0.1672443
 108.2000046    0.1798479
 108.4000015    0.1652839
 108.6000061    0.1830032
 108.8000031    0.1730275
 109.0000076    0.1701255
 109.2000046    0.1721663
 109.4000015    0.1709350
 109.6000061    0.1794292
 109.8000031    0.1767204
 110.0000076    0.1760017
 110.2000046    0.1759703
 110.4000015    0.1666585
 110.6000061    0.1673414
 110.8000031    0.1661533
 111.0000076    0.1705354
 111.2000046    0.1734771
 111.4000015    0.1695158
 111.6000061    0.1674741
 111.8000031    0.1722729
 112.0000076    0.1619665
 112.2000046    0.1706588
 112.4000015    0.1644854
 112.6000061    0.1620020
 112.8000031    0.1574579
 113.0000076    0.1696316
 113.2000046    0.1594976
 113.4000092    0.1600192
 113.6000061    0.1685623
 113.8000031    0.1712956
 114.0000076    0.1617900
 114.2000046    0.1729124
 114.4000092    0.1739361
 114.6000061    0.1690861
 114.8000031    0.1730159
 115.0000076    0.1748107
 115.2000046    0.1706466
 115.4000092    0.1736016
 115.6000061    0.1619907
 115.8000031    0.1691848
 116.0000076    0.1827488
 116.2000046    0.1764409
 116.4000092    0.1829762
 116.6000061    0.1807371
 116.8000031    0.1831942
 117.0000076    0.1769432
 117.2000046    0.1730242
 117.4000092    0.1837301
 117.6000061    0.1746494
 117.8000031    0.1843786
 118.0000076    0.1792961
 118.2000046    0.1823080
 118.4000092    0.1756098
 118.6000061    0.1808168
 118.8000031    0.1817582
 119.0000076    0.1907827
 119.2000046    0.1771921
 119.4000092    0.1791748
 119.6000061    0.1793861
 119.8000031    0.1752986
 120.0000076    0.1891093
 120.2000046    0.1786183
 120.4000092    0.1818647
 120.6000061    0.1874091
 120.8000031    0.1914201
 121.0000076    0.1748735
 121.2000046    0.1712025
 121.4000092    0.1760061
 121.6000061    0.1739712
 121.8000031    0.1754844
 122.0000076    0.1748823
 122.2000046    0.1840260
 122.4000092    0.1890369
 122.6000061    0.1834951
 122.8000031    0.1779039
 123.0000076    0.1839391
 123.2000046    0.1836580
 123.4000092    0.1828366
 123.6000061    0.1768771
 123.8000031    0.1866530
 124.0000076    0.1768031
 124.2000046    0.1732655
 124.4000092    0.1772114
 124.6000061    0.1779323
 124.8000031    0.1771288
 125.0000076    0.1742642
 125.2000046    0.1658251
 125.4000092    0.1728043
 125.6000061    0.1699919
 125.8000031    0.1693282
 126.0000076    0.1727699
 126.2000046    0.1691075
 126.4000092    0.1735045
 126.6000061    0.1683833
 126.8000031    0.1845416
 127.0000076    0.1699919
 127.2000046    0.1702070
 127.4000092    0.1711946
 127.6000061    0.1705364
 127.8000031    0.1628384
 128.0000000    0.1626435
 128.2000122    0.1790941
 128.4000092    0.1722365
 128.6000061    0.1759692
 128.8000031    0.1679754
 129.0000000    0.1815634
 129.2000122    0.1674983
 129.4000092    0.1651553
 129.6000061    0.1740176
 129.8000031    0.1812931
 130.0000000    0.1748832
 130.2000122    0.1797424
 130.4000092    0.1764603
 130.6000061    0.1816434
 130.8000031    0.1744008
 131.0000000    0.1778993
 131.2000122    0.1844065
 131.4000092    0.1957828
 131.6000061    0.1982965
 131.8000031    0.1818463
 132.0000000    0.1913683
 132.2000122    0.1727376
 132.4000092    0.1816137
 132.6000061    0.1816724
 132.8000031    0.1819386
 133.0000000    0.1817374
 133.2000122    0.1788198
 133.4000092    0.1771051
 133.6000061    0.1807474
 133.8000031    0.1735216
 134.0000000    0.1803324
 134.2000122    0.1723227
 134.4000092    0.1743378
 134.6000061    0.1757918
 134.8000031    0.1704114
 135.0000000    0.1699107
 135.2000122    0.1793721
 135.4000092    0.1674139
 135.6000061    0.1725770
 135.8000031    0.1817133
 136.0000000    0.1921291
 136.2000122    0.1770165
 136.4000092    0.1801759
 136.6000061    0.1837642
 136.8000031    0.1931627
 137.0000000    0.1908842
 137.2000122    0.1912096
 137.4000092    0.1838266
 137.6000061    0.1771943
 137.8000031    0.1773101
 138.0000000    0.1825534
 138.2000122    0.1859894
 138.4000092    0.1870763
 138.6000061    0.1728769
 138.8000031    0.1954546
 139.0000000    0.2001424
 139.2000122    0.1769357
 139.4000092    0.1838350
 139.6000061    0.1795893
 139.8000031    0.1842488
 140.0000000    0.1927915
 140.2000122    0.1887732
 140.4000092    0.1968927
 140.6000061    0.1964520
 140.8000031    0.1788879
 141.0000000    0.1769562
 141.2000122    0.1839063
 141.4000092    0.1815631
 141.6000061    0.1867416
 141.8000031    0.1822134
 142.0000000    0.1929174
 142.2000122    0.2018364
 142.4000092    0.1904658
 142.6000061    0.1835379
 142.8000031    0.1987792
 143.0000000    0.1971105
 143.2000122    0.2012376
 143.4000092    0.1948807
 143.6000061    0.1992326
 143.8000031    0.1973823
 144.0000000    0.2097395
 144.2000122    0.1937116
 144.4000092    0.2017777
 144.6000061    0.1920343
 144.8000031    0.1898828
 145.0000000    0.1905388
 145.2000122    0.1700137
 145.4000092    0.1919975
 145.6000061    0.1936457
 145.8000031    0.1843818
 146.0000000    0.1818043
 146.2000122    0.2048776
 146.4000092    0.1867234
 146.6000061    0.2018721
 146.8000031    0.1940966
 147.0000000    0.2029953
 147.2000122    0.1989551
 147.4000092    0.2036323
 147.6000061    0.1890342
 147.8000031    0.1897095
 148.0000000    0.1852211
 148.2000122    0.1814296
 148.4000092    0.1818829
 148.6000061    0.1882722
 148.8000031    0.2012366
 149.0000000    0.2030139
 149.2000122    0.1853008
 149.4000092    0.1947889
 149.6000061    0.1887830
 149.8000031    0.2000873
 150.0000000    0.2013189
 150.2000122    0.1774127
 150.4000092    0.1883842
 150.6000061    0.1972730
 150.8000031    0.1819478
 151.0000000    0.1904625
 151.2000122    0.1967317
 151.4000092    0.1844357
 151.6000061    0.1934060
 151.8000031    0.1988456
 152.0000000    0.1999650
 152.2000122    0.1992000
 152.4000092    0.1856917
 152.6000061    0.1819664
 152.8000031    0.1847768
 153.0000000    0.1888914
 153.2000122    0.1948640
 153.4000092    0.1917034
 153.6000061    0.1662823
 153.8000031    0.1688427
 154.0000000    0.1722527
 154.2000122    0.1882206
 154.4000092    0.1760865
 154.6000061    0.1794250
 154.8000031    0.1789360
 155.0000000    0.1781887
 155.2000122    0.1774852
 155.4000092    0.1734893
 155.6000061    0.1733848
 155.8000031    0.1756414
 156.0000000    0.1830511
 156.2000122    0.1754768
 156.4000092    0.1815273
 156.6000061    0.1844718
 156.8000031    0.1788196
 157.0000000    0.1793472
 157.2000122    0.1749639
 157.4000092    0.1794581
 157.6000061    0.1736328
 157.8000031    0.1701557
 158.0000000    0.1781281
 158.2000122    0.1819317
 158.4000092    0.1718148
 158.6000061    0.1670449
 158.8000031    0.1798612
 159.0000000    0.1780976
 159.2000122    0.1799131
 159.4000092    0.1896728
 159.6000061    0.1792892
 159.8000031    0.1728760
 160.0000000    0.1800800
 160.2000122    0.1756203
 160.4000092    0.1752014
 160.6000061    0.1923072
 160.8000031    0.1788690
 161.0000153    0.1827178
 161.2000122    0.1837612
 161.4000092    0.1968659
 161.6000061    0.1816887
 161.8000031    0.1774864
 162.0000153    0.1856326
 162.2000122    0.1894610
 162.4000092    0.1905425
 162.6000061    0.1761227
 162.8000031    0.1805720
 163.0000153    0.1879710
 163.2000122    0.1745518
 163.4000092    0.1737842
 163.6000061    0.1785321
 163.8000031    0.1838754
 164.0000153    0.1751528
 164.2000122    0.1811689
 164.4000092    0.1733505
 164.6000061    0.1779065
 164.8000031    0.1804379
 165.0000153    0.1760193
 165.2000122    0.1768775
 165.4000092    0.1699808
 165.6000061    0.1743265
 165.8000031    0.1734227
 166.0000153    0.1824324
 166.2000122    0.1775749
 166.4000092    0.1898549
 166.6000061    0.1720193
 166.8000031    0.1780718
 167.0000153    0.1828361
 167.2000122    0.1927121
 167.4000092    0.1773884
 167.6000061    0.1759723
 167.8000031    0.1741216
 168.0000153    0.1883959
 168.2000122    0.1700893
 168.4000092    0.1802191
 168.6000061    0.1728336
 168.8000031    0.1748285
 169.0000153    0.1723812
 169.2000122    0.1739085
 169.4000092    0.1802181
 169.6000061    0.1799914
 169.8000031    0.1950770
 170.0000153    0.1827290
 170.2000122    0.1848161
 170.4000092    0.1766831
 170.6000061    0.1830906
 170.8000031    0.1895851
 171.0000153    0.1710594
 171.2000122    0.1734274
 171.4000092    0.1711010
 171.6000061    0.1834723
 171.8000031    0.1805962
 172.0000153    0.1806696
 172.2000122    0.1808897
 172.4000092    0.1796175
 172.6000061    0.1875199
 172.8000031    0.1829602
 173.0000153    0.1808128
 173.2000122    0.1793808
 173.4000092    0.1758531
 173.6000061    0.1874923
 173.8000031    0.1837315
 174.0000153    0.1932118
 174.2000122    0.1868927
 174.4000092    0.1893862
 174.6000061    0.1831148
 174.8000031    0.1920605
 175.0000153    0.1812211
 175.2000122    0.1834265
 175.4000092    0.1890444
 175.6000061    0.1949615
 175.8000031    0.1847915
 176.0000153    0.1838689
 176.2000122    0.1771176
 176.4000092    0.1717175
 176.6000061    0.1729415
 176.8000031    0.1755001
 177.0000153    0.1770409
 177.2000122    0.1864235
 177.4000092    0.1724913
 177.6000061    0.1774724
 177.8000031    0.1813777
 178.0000153    0.1794311
 178.2000122    0.1683971
 178.4000092    0.1832582
 178.6000061    0.1732635
 178.8000031    0.1755094
 179.0000153    0.1722732
 179.2000122    0.1773946
 179.4000092    0.1757554
 179.6000061    0.1794685
 179.8000031    0.1820431
 180.0000153    0.1797314
 180.2000122    0.1890090
 180.4000092    0.1833605
 180.6000061    0.1834670
 180.8000031    0.1854564
 181.0000153    0.1864663
 181.2000122    0.1802921
 181.4000092    0.1861583
 181.6000061    0.1899132
 181.8000031    0.1825549
 182.0000153    0.1882736
 182.2000122    0.1845106
 182.4000092    0.1928152
 182.6000061    0.1877944
 182.8000031    0.1890936
 183.0000153    0.1896291
 183.2000122    0.1837028
 183.4000092    0.1946135
 183.6000061    0.1869386
 183.8000031    0.1852277
 184.0000153    0.1868605
 184.2000122    0.1911726
 184.4000092    0.1936838
 184.6000061    0.1885847
 184.8000031    0.1862245
 185.0000153    0.1914006
 185.2000122    0.1860760
 185.4000092    0.1876095
 185.6000061    0.1913825
 185.8000031    0.1824864
 186.0000153    0.1860430
 186.2000122    0.1860071
 186.4000092    0.1807130
 186.6000061    0.1866194
 186.8000031    0.1766993
 187.0000153    0.1784301
 187.2000122    0.1818366
 187.4000092    0.1843756
 187.6000061    0.1892705
 187.8000031    0.1877730
 188.0000153    0.1881196
 188.2000122    0.1912206
 188.4000092    0.1914500
 188.6000061    0.1938563
 188.8000031    0.1931231
 189.0000153    0.1876941
 189.2000122    0.1834141
 189.4000092    0.1788674
 189.6000061    0.1772294
 189.8000031    0.1867568
 190.0000153    0.1813158
 190.2000122    0.1986920
 190.4000092    0.1958444
 190.6000061    0.1817724
 190.8000031    0.1843183
 191.0000153    0.1859286
 191.2000122    0.1811008
 191.4000092    0.1837961
 191.6000061    0.1883034
 191.8000031    0.1872368
 192.0000153    0.1877984
 192.2000122    0.1856240
 192.4000092    0.1777311
 192.6000061    0.1866699
 192.8000031    0.1824742
 193.0000153    0.1841369
 193.2000122    0.1744159
 193.4000092    0.1774553
 193.6000061    0.1798557
 193.8000031    0.1822738
 194.0000153    0.1845387
 194.2000122    0.1899335
 194.4000092    0.1879247
 194.6000061    0.1912516
 194.8000031    0.1835580
 195.0000153    0.1749003
 195.2000122    0.1789924
 195.4000092    0.1779008
 195.6000061    0.1807856
 195.8000031    0.1764328
 196.0000153    0.1724273
 196.2000122    0.1695348
 196.4000092    0.1848788
 196.6000061    0.1826016
 196.8000031    0.1797787
 197.0000153    0.1781799
 197.2000122    0.1750136
 197.4000092    0.1758400
 197.6000061    0.1751796
 197.8000031    0.1756885
 198.0000153    0.1788224
 198.2000122    0.1790723
 198.4000092    0.1821500
 198.6000061    0.1762404
 198.8000031    0.1788622
 199.0000153    0.1776638
 199.2000122    0.1737635
 199.4000092    0.1754375
 199.6000061    0.1787994
 199.8000031    0.1724427
 200.0000153    0.1777271
 200.2000122    0.1825439
 200.4000092    0.1825103
 200.6000061    0.1886035
 200.8000031    0.1840782
 201.0000153    0.1788199
 201.2000122    0.1734023
 201.4000092    0.1812278
 201.6000061    0.1750384
 201.8000031    0.1865032
 202.0000153    0.1819350
 202.2000122    0.1775091
 202.4000092    0.1807829
 202.6000061    0.1812693
 202.8000031    0.1825158
 203.0000153    0.1769492
 203.2000122    0.1771833
 203.4000092    0.1789198
 203.6000061    0.1757332
 203.8000031    0.1797075
 204.0000153    0.1823802
 204.2000122    0.1869894
 204.4000092    0.1814770
 204.6000061    0.1828962
 204.8000031    0.1818064
 205.0000153    0.1804856
 205.2000122    0.1841157
 205.4000092    0.1909636
 205.6000061    0.1931815
 205.8000031    0.1881513
 206.0000153    0.1941158
 206.2000122    0.1926001
 206.4000092    0.2057249
 206.6000061    0.1815566
 206.8000031    0.1878602
 207.0000153    0.1897463
 207.2000122    0.1853366
 207.4000092    0.1905055
 207.6000061    0.2043285
 207.8000031    0.1982303
 208.0000153    0.1858081
 208.2000122    0.1765432
 208.4000092    0.1735707
 208.6000061    0.1773365
 208.8000031    0.1775571
 209.0000153    0.1787009
 209.2000122    0.1914836
 209.4000092    0.1856192
 209.6000061    0.1855160
 209.8000031    0.1814823
 210.0000153    0.1754353
 210.2000122    0.1828272
 210.4000092    0.1816874
 210.6000061    0.1903687
 210.8000031    0.1839575
 211.0000153    0.1896541
 211.2000122    0.1940117
 211.4000092    0.1797456
 211.6000061    0.1972219
 211.8000031    0.1804103
 212.0000153    0.1926441
 212.2000122    0.1902110
 212.4000092    0.1918324
 212.6000061    0.1892573
 212.8000031    0.1740981
 213.0000153    0.1962219
 213.2000122    0.1807782
 213.4000092    0.1813452
 213.6000061    0.1808116
 213.8000031    0.1829022
 214.0000153    0.1695552
 214.2000122    0.1739262
 214.4000092    0.1740478
 214.6000061    0.1847408
 214.8000031    0.1805005
 215.0000153    0.1813705
 215.2000122    0.1705899
 215.4000092    0.1702823
 215.6000061    0.1779126
 215.8000031    0.1844690
 216.0000153    0.1839341
 216.2000122    0.1797704
 216.4000092    0.1820437
 216.6000061    0.1801775
 216.8000031    0.1860097
 217.0000153    0.1799995
 217.2000122    0.1817112
 217.4000092    0.1884390
 217.6000061    0.1723489
 217.8000031    0.1722389
 218.0000153    0.1804222
 218.2000122    0.1900341
 218.4000092    0.1929268
 218.6000061    0.1788533
 218.8000031    0.1817147
 219.0000153    0.1772775
 219.2000122    0.1791178
 219.4000092    0.1741533
 219.6000061    0.1896788
 219.8000031    0.1912751
 220.0000153    0.1779641
 220.2000122    0.1752541
 220.4000092    0.1714438
 220.6000061    0.1681451
 220.8000031    0.1903481
 221.0000153    0.1828070
 221.2000122    0.1711172
 221.4000092    0.1722348
 221.6000061    0.1827546
 221.8000031    0.1868057
 222.0000153    0.1771461
 222.2000122    0.1833407
 222.4000092    0.1891737
 222.6000061    0.1764422
 222.8000031    0.1766904
 223.0000153    0.1837287
 223.2000122    0.1756577
 223.4000092    0.1834289
 223.6000061    0.1813209
 223.8000031    0.1927856
 224.0000153    0.1810120
 224.2000122    0.1769063
 224.4000092    0.1776284
 224.6000061    0.1949339
 224.8000031    0.1886029
 225.0000153    0.1826590
 225.2000122    0.1824716
 225.4000092    0.1810967
 225.6000061    0.1751350
 225.8000183    0.1757057
 226.0000153    0.1709384
 226.2000122    0.1758193
 226.4000092    0.1848181
 226.6000061    0.1832786
 226.8000183    0.1879790
 227.0000153    0.1800188
 227.2000122    0.1926696
 227.4000092    0.1791249
 227.6000061    0.1925594
 227.8000183    0.1871349
 228.0000153    0.1862914
 228.2000122    0.1903559
 228.4000092    0.1872103
 228.6000061    0.1888783
 228.8000183    0.1907548
 229.0000153    0.1853707
 229.2000122    0.1762390
 229.4000092    0.1798506
 229.6000061    0.1838892
 229.8000183    0.1835839
 230.0000153    0.1752170
 230.2000122    0.1716365
 230.4000092    0.1772448
 230.6000061    0.1823159
 230.8000183    0.1758922
 231.0000153    0.1743972
 231.2000122    0.1819792
 231.4000092    0.1759390
 231.6000061    0.1666629
 231.8000183    0.1712680
 232.0000153    0.1717901
 232.2000122    0.1742137
 232.4000092    0.1755663
 232.6000061    0.1701150
 232.8000183    0.1739716
 233.0000153    0.1830346
 233.2000122    0.1723507
 233.4000092    0.1751804
 233.6000061    0.1737714
 233.8000183    0.1746379
 234.0000153    0.1768891
 234.2000122    0.1752137
 234.4000092    0.1806884
 234.6000061    0.1708638
 234.8000183    0.1806535
 235.0000153    0.1820202
 235.2000122    0.1755335
 235.4000092    0.1752782
 235.6000061    0.1731795
 235.8000183    0.1820857
 236.0000153    0.1715823
 236.2000122    0.1782035
 236.4000092    0.1785967
 236.6000061    0.1775135
 236.8000183    0.1847343
 237.0000153    0.1861982
 237.2000122    0.1860756
 237.4000092    0.1812266
 237.6000061    0.1849005
 237.8000183    0.1820801
 238.0000153    0.1775567
 238.2000122    0.1759827
 238.4000092    0.1750483
 238.6000061    0.1767783
 238.8000183    0.1790580
 239.0000153    0.1803766
 239.2000122    0.1782132
 239.4000092    0.1763368
 239.6000061    0.1790122
 239.8000183    0.1785985
 240.0000153    0.1766264
 240.2000122    0.1758662
 240.4000092    0.1819129
 240.6000061    0.1796199
 240.8000183    0.1740629
 241.0000153    0.1822414
 241.2000122    0.1798233
 241.4000092    0.1817239
 241.6000061    0.1768136
 241.8000183    0.1787065
 242.0000153    0.1824277
 242.2000122    0.1789282
 242.4000092    0.1801111
 242.6000061    0.1786141
 242.8000183    0.1805936
 243.0000153    0.1798029
 243.2000122    0.1859807
 243.4000092    0.1883067
 243.6000061    0.1795558
 243.8000183    0.1827037
 244.0000153    0.1805037
 244.2000122    0.1855735
 244.4000092    0.1800146
 244.6000061    0.1818800
 244.8000183    0.1807940
 245.0000153    0.1735147
 245.2000122    0.1839998
 245.4000092    0.1770503
 245.6000061    0.1785490
 245.8000183    0.1851463
 246.0000153    0.1836979
 246.2000122    0.1852338
 246.4000092    0.1825074
 246.6000061    0.1935746
 246.8000183    0.1885815
 247.0000153    0.1859563
 247.2000122    0.1873595
 247.4000092    0.1819123
 247.6000061    0.1892117
 247.8000183    0.1873993
 248.0000153    0.1813967
 248.2000122    0.1885307
 248.4000092    0.1872598
 248.6000061    0.1791003
 248.8000183    0.1853788
 249.0000153    0.1738494
 249.2000122    0.1872295
 249.4000092    0.1843933
 249.6000061    0.1898191
 249.8000183    0.1820354
 250.0000153    0.1841468
 250.2000122    0.1855299
 250.4000092    0.1848647
 250.6000061    0.1852786
 250.8000183    0.1815261
 251.0000153    0.1818806
 251.2000122    0.1847440
 251.4000092    0.1862639
 251.6000061    0.1872721
 251.8000183    0.1857343
 252.0000153    0.1937252
 252.2000122    0.1800283
 252.4000092    0.1805440
 252.6000061    0.1856789
 252.8000183    0.1801611
 253.0000153    0.1811563
 253.2000122    0.1811961
 253.4000092    0.1920246
 253.6000061    0.1986829
 253.8000183    0.1889097
 254.0000153    0.1812487
 254.2000122    0.1891680
 254.4000092    0.1788150
 254.6000061    0.1813348
 254.8000183    0.1780861
 255.0000153    0.1717737
 255.2000122    0.1752862
 255.4000092    0.1766667
 255.6000061    0.1804224
 255.8000183    0.1899501
 256.0000000    0.1864223
 256.2000122    0.1828600
 256.4000244    0.1824919
 256.6000061    0.1780738
 256.8000183    0.1820185
 257.0000000    0.1779777
 257.2000122    0.1839110
 257.4000244    0.1806224
 257.6000061    0.1807354
 257.8000183    0.1764912
 258.0000000    0.1812772
 258.2000122    0.1765744
 258.4000244    0.1740364
 258.6000061    0.1735494
 258.8000183    0.1792460
 259.0000000    0.1756494
 259.2000122    0.1843645
 259.4000244    0.1814459
 259.6000061    0.1820238
 259.8000183    0.1735408
 260.0000000    0.1805816
 260.2000122    0.1833314
 260.4000244    0.1682071
 260.6000061    0.1708283
 260.8000183    0.1831567
 261.0000000    0.1869835
 261.2000122    0.1773360
 261.4000244    0.1757597
 261.6000061    0.1776804
 261.8000183    0.1740189
 262.0000000    0.1765780
 262.2000122    0.1822964
 262.4000244    0.1787546
 262.6000061    0.1838527
 262.8000183    0.1808084
 263.0000000    0.1854659
 263.2000122    0.1832441
 263.4000244    0.1854280
 263.6000061    0.1830857
 263.8000183    0.1870541
 264.0000000    0.1834014
 264.2000122    0.1721088
 264.4000244    0.1734446
 264.6000061    0.1768475
 264.8000183    0.1753354
 265.0000000    0.1762469
 265.2000122    0.1797044
 265.4000244    0.1828887
 265.6000061    0.1816272
 265.8000183    0.1913467
 266.0000000    0.1820919
 266.2000122    0.1953271
 266.4000244    0.1864293
 266.6000061    0.1853674
 266.8000183    0.1855379
 267.0000000    0.1806619
 267.2000122    0.1828277
 267.4000244    0.1811430
 267.6000061    0.1812742
 267.8000183    0.1861793
 268.0000000    0.1753872
 268.2000122    0.1776669
 268.4000244    0.1969317
 268.6000061    0.1972462
 268.8000183    0.1926163
 269.0000000    0.1786420
 269.2000122    0.1814495
 269.4000244    0.1774480
 269.6000061    0.1788727
 269.8000183    0.1740844
 270.0000000    0.1876117
 270.2000122    0.1781979
 270.4000244    0.1770357
 270.6000061    0.1737333
 270.8000183    0.1755873
 271.0000000    0.1915786
 271.2000122    0.1884588
 271.4000244    0.1795188
 271.6000061    0.1737909
 271.8000183    0.1765768
 272.0000000    0.1805184
 272.2000122    0.1765509
 272.4000244    0.1804605
 272.6000061    0.1742403
 272.8000183    0.1782051
 273.0000000    0.1770469
 273.2000122    0.1728000
 273.4000244    0.1705580
 273.6000061    0.1659321
 273.8000183    0.1698389
 274.0000000    0.1691956
 274.2000122    0.1726900
 274.4000244    0.1838293
 274.6000061    0.1810075
 274.8000183    0.1760771
 275.0000000    0.1765068
 275.2000122    0.1779031
 275.4000244    0.1772185
 275.6000061    0.1719979
 275.8000183    0.1729270
 276.0000000    0.1763131
 276.2000122    0.1775124
 276.4000244    0.1752059
 276.6000061    0.1751918
 276.8000183    0.1721951
 277.0000000    0.1698451
 277.2000122    0.1678648
 277.4000244    0.1719906
 277.6000061    0.1696590
 277.8000183    0.1731005
 278.0000000    0.1756182
 278.2000122    0.1691896
 278.4000244    0.1711584
 278.6000061    0.1786058
 278.8000183    0.1915937
 279.0000000    0.1762378
 279.2000122    0.1768741
 279.4000244    0.1843748
 279.6000061    0.1821753
 279.8000183    0.1851632
 280.0000000    0.1728394
 280.2000122    0.1763923
 280.4000244    0.1865003
 280.6000061    0.1826526
 280.8000183    0.1762251
 281.0000000    0.1688838
 281.2000122    0.1767072
 281.4000244    0.1690493
 281.6000061    0.1651992
 281.8000183    0.1778907
 282.0000000    0.1801314
 282.2000122    0.1766670
 282.4000244    0.1820784
 282.6000061    0.1796736
 282.8000183    0.1872665
 283.0000000    0.1838623
 283.2000122    0.1783967
 283.4000244    0.1753335
 283.6000061    0.1820601
 283.8000183    0.1844874
 284.0000000    0.1767512
 284.2000122    0.1721050
 284.4000244    0.1710631
 284.6000061    0.1752042
 284.8000183    0.1798093
 285.0000000    0.1798012
 285.2000122    0.1782221
 285.4000244    0.1718708
 285.6000061    0.1661956
 285.8000183    0.1775382
 286.0000000    0.1683496
 286.2000122    0.1687820
 286.4000244    0.1748040
 286.6000061    0.1781198
 286.8000183    0.1802848
 287.0000000    0.1852329
 287.2000122    0.1745994
 287.4000244    0.1718775
 287.6000061    0.1813245
 287.8000183    0.1801528
 288.0000000    0.1851000
 288.2000122    0.1716404
 288.4000244    0.1735870
 288.6000061    0.1756243
 288.8000183    0.1719142
 289.0000000    0.1735648
 289.2000122    0.1755808
 289.4000244    0.1690608
 289.6000061    0.1762449
 289.8000183    0.1854955
 290.0000000    0.1802689
 290.2000122    0.1815056
 290.4000244    0.1816052
 290.6000061    0.1878716
 290.8000183    0.1779089
 291.0000000    0.1820345
 291.2000122    0.1732214
 291.4000244    0.1688788
 291.6000061    0.1862900
 291.8000183    0.1856209
 292.0000000    0.1870530
 292.2000122    0.1799146
 292.4000244    0.1743027
 292.6000061    0.1779865
 292.8000183    0.1792685
 293.0000000    0.1795562
 293.2000122    0.1773811
 293.4000244    0.1717589
 293.6000061    0.1760157
 293.8000183    0.1713319
 294.0000000    0.1801456
 294.2000122    0.1746104
 294.4000244    0.1981954
 294.6000061    0.1963367
 294.8000183    0.1937658
 295.0000000    0.1949488
 295.2000122    0.1850664
 295.4000244    0.1774625
 295.6000061    0.1790343
 295.8000183    0.1866372
 296.0000000    0.1813229
 296.2000122    0.1769783
 296.4000244    0.1881126
 296.6000061    0.1875933
 296.8000183    0.1867139
 297.0000000    0.1944552
 297.2000122    0.1846481
 297.4000244    0.2010333
 297.6000061    0.1914948
 297.8000183    0.2000844
 298.0000000    0.1992956
 298.2000122    0.1972618
 298.4000244    0.1897737
 298.6000061    0.1917890
 298.8000183    0.1816844
 299.0000000    0.1948001
 299.2000122    0.1963659
 299.4000244    0.1878372
 299.6000061    0.1834738
 299.8000183    0.1797702
 300.0000000    0.1833322
 300.2000122    0.1907844
 300.4000244    0.1881260
 300.6000061    0.1891107
 300.8000183    0.1997643
 301.0000000    0.1898895
 301.2000122    0.1889689
 301.4000244    0.1869645
 301.6000061    0.1997302
 301.8000183    0.1808572
 302.0000000    0.1867783
 302.2000122    0.1859298
 302.4000244    0.1841867
 302.6000061    0.1834895
 302.8000183    0.1831145
 303.0000000    0.1754943
 303.2000122    0.1922533
 303.4000244    0.1848386
 303.6000061    0.1809408
 303.8000183    0.1865839
 304.0000000    0.1926380
 304.2000122    0.1872938
 304.4000244    0.1847217
 304.6000061    0.1822588
 304.8000183    0.1856602
 305.0000000    0.1851293
 305.2000122    0.1851651
 305.4000244    0.1859142
 305.6000061    0.1778953
 305.8000183    0.1864873
 306.0000000    0.1822550
 306.2000122    0.1807113
 306.4000244    0.1850990
 306.6000061    0.1859836
 306.8000183    0.1796629
 307.0000000    0.1791806
 307.2000122    0.1824413
 307.4000244    0.1887705
 307.6000061    0.1823748
 307.8000183    0.1826103
 308.0000000    0.1827628
 308.2000122    0.1855548
 308.4000244    0.1862031
 308.6000061    0.1873778
 308.8000183    0.1959462
 309.0000000    0.2000971
 309.2000122    0.1913064
 309.4000244    0.1983889
 309.6000061    0.2096258
 309.8000183    0.1998007
 310.0000000    0.1997555
 310.2000122    0.1976036
 310.4000244    0.1953548
 310.6000061    0.1987240
 310.8000183    0.1947875
 311.0000000    0.1917058
 311.2000122    0.1999588
 311.4000244    0.1923680
 311.6000061    0.1917218
 311.8000183    0.1952779
 312.0000000    0.1890144
 312.2000122    0.1878275
 312.4000244    0.1967404
 312.6000061    0.1886680
 312.8000183    0.1855430
 313.0000000    0.1910456
 313.2000122    0.1871754
 313.4000244    0.1930982
 313.6000061    0.1967754
 313.8000183    0.1930137
 314.0000000    0.1897170
 314.2000122    0.1938525
 314.4000244    0.2030806
 314.6000061    0.1901376
 314.8000183    0.1847137
 315.0000000    0.1915404
 315.2000122    0.1846472
 315.4000244    0.1832362
 315.6000061    0.1833885
 315.8000183    0.1907366
 316.0000000    0.1843267
 316.2000122    0.1910297
 316.4000244    0.1908637
 316.6000061    0.1869985
 316.8000183    0.1873381
 317.0000000    0.1869673
 317.2000122    0.1947890
 317.4000244    0.1952985
 317.6000061    0.1994727
 317.8000183    0.1930735
 318.0000000    0.1875386
 318.2000122    0.1888343
 318.4000244    0.1886607
 318.6000061    0.1840665
 318.8000183    0.1797099
 319.0000000    0.1995772
 319.2000122    0.1980836
 319.4000244    0.2048700
 319.6000061    0.1877099
 319.8000183    0.1948118
 320.0000000    0.1899090
 320.2000122    0.1910015
 320.4000244    0.1921110
 320.6000061    0.1918965
 320.8000183    0.1938470
 321.0000000    0.1999350
 321.2000122    0.1880380
 321.4000244    0.1923510
 321.6000061    0.1888998
 321.8000183    0.1940705
 322.0000305    0.1938810
 322.2000122    0.1984724
 322.4000244    0.1883584
 322.6000061    0.1988321
 322.8000183    0.1993506
 323.0000305    0.2084478
 323.2000122    0.2017157
 323.4000244    0.2012396
 323.6000061    0.2027688
 323.8000183    0.1983407
 324.0000305    0.2006506
 324.2000122    0.1997411
 324.4000244    0.1906338
 324.6000061    0.1853993
 324.8000183    0.1887545
 325.0000305    0.1988220
 325.2000122    0.2020674
 325.4000244    0.1933048
 325.6000061    0.1896520
 325.8000183    0.1972372
 326.0000305    0.1896712
 326.2000122    0.1866064
 326.4000244    0.1931291
 326.6000061    0.1950306
 326.8000183    0.1835824
 327.0000305    0.1866085
 327.2000122    0.1843214
 327.4000244    0.1822413
 327.6000061    0.1811030
 327.8000183    0.1868875
 328.0000305    0.1846644
 328.2000122    0.1821235
 328.4000244    0.1843262
 328.6000061    0.1819669
 328.8000183    0.1883311
 329.0000305    0.1986622
 329.2000122    0.2113691
 329.4000244    0.1998000
 329.6000061    0.1967628
 329.8000183    0.1933691
 330.0000305    0.1942435
 330.2000122    0.1908380
 330.4000244    0.1934142
 330.6000061    0.1836760
 330.8000183    0.2034227
 331.0000305    0.2026300
 331.2000122    0.2023023
 331.4000244    0.1999265
 331.6000061    0.2008228
 331.8000183    0.2089389
 332.0000305    0.1983370
 332.2000122    0.1906669
 332.4000244    0.1904496
 332.6000061    0.1972569
 332.8000183    0.1972294
 333.0000305    0.1972831
 333.2000122    0.2059650
 333.4000244    0.2017242
 333.6000061    0.1916655
 333.8000183    0.1941836
 334.0000305    0.1969378
 334.2000122    0.1994633
 334.4000244    0.1888312
 334.6000061    0.1922892
 334.8000183    0.1942531
 335.0000305    0.1892426
 335.2000122    0.2010622
 335.4000244    0.1959841
 335.6000061    0.1942972
 335.8000183    0.1925299
 336.0000305    0.1863709
 336.2000122    0.2001649
 336.4000244    0.1948484
 336.6000061    0.1899511
 336.8000183    0.2051532
 337.0000305    0.2013247
 337.2000122    0.2004735
 337.4000244    0.2029173
 337.6000061    0.2009372
 337.8000183    0.2010525
 338.0000305    0.2093429
 338.2000122    0.1936013
 338.4000244    0.2015967
 338.6000061    0.2067759
 338.8000183    0.2110730
 339.0000305    0.2089422
 339.2000122    0.2065956
 339.4000244    0.2003446
 339.6000061    0.1965946
 339.8000183    0.2040653
 340.0000305    0.2079296
 340.2000122    0.2024228
 340.4000244    0.1948802
 340.6000061    0.2055193
 340.8000183    0.2097283
 341.0000305    0.2037372
 341.2000122    0.2120724
 341.4000244    0.2129088
 341.6000061    0.2049164
 341.8000183    0.2101457
 342.0000305    0.2073733
 342.2000122    0.2041935
 342.4000244    0.2023611
 342.6000061    0.2017887
 342.8000183    0.2008637
 343.0000305    0.2026503
 343.2000122    0.2007573
 343.4000244    0.1948548
 343.6000061    0.1974000
 343.8000183    0.1994043
 344.0000305    0.2056910
 344.2000122    0.1992579
 344.4000244    0.2029066
 344.6000061    0.2023013
 344.8000183    0.2092379
 345.0000305    0.2011866
 345.2000122    0.2047834
 345.4000244    0.2128747
 345.6000061    0.2147052
 345.8000183    0.2010931
 346.0000305    0.2122389
 346.2000122    0.2123130
 346.4000244    0.2124026
 346.6000061    0.2062764
 346.8000183    0.2084113
 347.0000305    0.2176702
 347.2000122    0.2154256
 347.4000244    0.2040980
 347.6000061    0.2009751
 347.8000183    0.1939117
 348.0000305    0.1994113
 348.2000122    0.2083580
 348.4000244    0.2036913
 348.6000061    0.2118376
 348.8000183    0.2126405
 349.0000305    0.2094929
 349.2000122    0.1996027
 349.4000244    0.1994515
 349.6000061    0.2039213
 349.8000183    0.2147236
 350.0000305    0.2043415
 350.2000122    0.1962885
 350.4000244    0.2062546
 350.6000061    0.2141329
 350.8000183    0.2086465
 351.0000305    0.2125282
 351.2000122    0.2101164
 351.4000244    0.2047241
 351.6000061    0.1955054
 351.8000183    0.2050230
 352.0000305    0.2044145
 352.2000122    0.2105259
 352.4000244    0.2105834
 352.6000061    0.2003300
 352.8000183    0.2023870
 353.0000305    0.2038225
 353.2000122    0.2062576
 353.4000244    0.1989459
 353.6000061    0.2063505
 353.8000183    0.2090839
 354.0000305    0.2086790
 354.2000122    0.2049387
 354.4000244    0.2107648
 354.6000061    0.2143560
 354.8000183    0.2157222
 355.0000305    0.2092011
 355.2000122    0.2117280
 355.4000244    0.2150487
 355.6000061    0.1963154
 355.8000183    0.2085963
 356.0000305    0.2108941
 356.2000122    0.2128813
 356.4000244    0.2154976
 356.6000061    0.2126046
 356.8000183    0.2089080
 357.0000305    0.1999687
 357.2000122    0.2045591
 357.4000244    0.2039445
 357.6000061    0.2046647
 357.8000183    0.2086012
 358.0000305    0.2231688
 358.2000122    0.2153558
 358.4000244    0.2075819
 358.6000061    0.2009360
 358.8000183    0.2150638
 359.0000305    0.2108846
 359.2000122    0.2083436
 359.4000244    0.2125703
 359.6000061    0.1943168
 359.8000183    0.2008316
 360.0000305    0.2056165
 360.2000122    0.2034164
 360.4000244    0.2074691
 360.6000061    0.2196210
 360.8000183    0.2087253
 361.0000305    0.2061113
 361.2000122    0.2132493
 361.4000244    0.2059424
 361.6000061    0.2034597
 361.8000183    0.2030839
 362.0000305    0.2040954
 362.2000122    0.1981974
 362.4000244    0.2084143
 362.6000061    0.2111145
 362.8000183    0.2076349
 363.0000305    0.2060980
 363.2000122    0.2101559
 363.4000244    0.2067696
 363.6000061    0.1983901
 363.8000183    0.2111408
 364.0000305    0.2046380
 364.2000122    0.2092181
 364.4000244    0.2040970
 364.6000061    0.1988842
 364.8000183    0.1947457
 365.0000305    0.1989684
 365.2000122    0.2005955
 365.4000244    0.2187976
 365.6000061    0.2087405
 365.8000183    0.2008895
 366.0000305    0.2056483
 366.2000122    0.2016428
 366.4000244    0.2142615
 366.6000061    0.2095858
 366.8000183    0.2003586
 367.0000305    0.1938843
 367.2000122    0.2038189
 367.4000244    0.2014048
 367.6000061    0.2029863
 367.8000183    0.2088415
 368.0000305    0.1993377
 368.2000122    0.2022912
 368.4000244    0.2151661
 368.6000061    0.2106847
 368.8000183    0.2117105
 369.0000305    0.2041071
 369.2000122    0.2164444
 369.4000244    0.2266611
 369.6000061    0.2269348
 369.8000183    0.2203960
 370.0000305    0.2153751
 370.2000122    0.2163195
 370.4000244    0.2262100
 370.6000061    0.2123619
 370.8000183    0.2164204
 371.0000305    0.2173549
 371.2000122    0.2207718
 371.4000244    0.2139035
 371.6000061    0.2178293
 371.8000183    0.2202149
 372.0000305    0.2141351
 372.2000122    0.2211851
 372.4000244    0.2242885
 372.6000061    0.2277472
 372.8000183    0.2223855
 373.0000305    0.2173984
 373.2000122    0.2144080
 373.4000244    0.2212677
 373.6000061    0.2181075
 373.8000183    0.2235756
 374.0000305    0.2201494
 374.2000122    0.2174058
 374.4000244    0.2194523
 374.6000061    0.2154166
 374.8000183    0.2114529
 375.0000305    0.2176308
 375.2000122    0.2123007
 375.4000244    0.1994474
 375.6000061    0.2102191
 375.8000183    0.2082201
 376.0000305    0.2049363
 376.2000122    0.2101131
 376.4000244    0.2087767
 376.6000061    0.2370498
 376.8000183    0.2230918
 377.0000305    0.2229945
 377.2000122    0.2177767
 377.4000244    0.2169693
 377.6000061    0.2355762
 377.8000183    0.2269260
 378.0000305    0.2242305
 378.2000122    0.2135364
 378.4000244    0.2201937
 378.6000061    0.2231477
 378.8000183    0.2186523
 379.0000305    0.1997533
 379.2000122    0.2034793
 379.4000244    0.2111084
 379.6000061    0.2153350
 379.8000183    0.1988921
 380.0000305    0.2104796
 380.2000122    0.2188721
 380.4000244    0.2288148
 380.6000061    0.2319389
 380.8000183    0.2257161
 381.0000305    0.2060162
 381.2000122    0.2198897
 381.4000244    0.2167708
 381.6000061    0.2162570
 381.8000183    0.2107486
 382.0000305    0.2164813
 382.2000122    0.2322275
 382.4000244    0.2282620
 382.6000061    0.2250708
 382.8000183    0.2146935
 383.0000305    0.2172074
 383.2000122    0.2194599
 383.4000244    0.2191799
 383.6000061    0.2115229
 383.8000183    0.2097056
 384.0000305    0.2270084
 384.2000122    0.2165972
 384.4000244    0.2046573
 384.6000061    0.2177949
 384.8000183    0.2145083
 385.0000305    0.2172737
 385.2000122    0.2157791
 385.4000244    0.2265374
 385.6000061    0.2332267
 385.8000183    0.2094069
 386.0000305    0.2126422
 386.2000122    0.2155846
 386.4000244    0.2123768
 386.6000061    0.2184930
 386.8000183    0.2137386
 387.0000305    0.2127373
 387.2000122    0.2200055
 387.4000244    0.2284644
 387.6000061    0.2183662
 387.8000183    0.2136108
 388.0000305    0.2169793
 388.2000122    0.2184750
 388.4000244    0.2147267
 388.6000061    0.2102728
 388.8000183    0.2040235
 389.0000305    0.2153211
 389.2000122    0.2235769
 389.4000244    0.2135790
 389.6000061    0.2118913
 389.8000183    0.2134817
 390.0000305    0.2233938
 390.2000122    0.2190852
 390.4000244    0.2112592
 390.6000061    0.2062642
 390.8000183    0.2027761
 391.0000305    0.2019552
 391.2000122    0.1930597
 391.4000244    0.1977767
 391.6000061    0.2144883
 391.8000183    0.2016780
 392.0000305    0.1968586
 392.2000122    0.2061368
 392.4000244    0.2082689
 392.6000061    0.2053552
 392.8000183    0.2026447
 393.0000305    0.2021392
 393.2000122    0.2023062
 393.4000244    0.1927114
 393.6000061    0.2097253
 393.8000183    0.2216806
 394.0000305    0.2222301
 394.2000122    0.2083236
 394.4000244    0.2066424
 394.6000061    0.2109384
 394.8000183    0.2110749
 395.0000305    0.2097573
 395.2000122    0.1981573
 395.4000244    0.2044764
 395.6000061    0.2039364
 395.8000183    0.2075871
 396.0000305    0.2036240
 396.2000122    0.2024534
 396.4000244    0.1977097
 396.6000061    0.2091476
 396.8000183    0.2050750
 397.0000305    0.2084458
 397.2000122    0.2021138
 397.4000244    0.1985035
 397.6000061    0.1976076
 397.8000183    0.1993044
 398.0000305    0.1945335
 398.2000122    0.1952385
 398.4000244    0.2039677
 398.6000061    0.2035053
 398.8000183    0.2133753
 399.0000305    0.1909241
 399.2000122    0.1891879
 399.4000244    0.2030899
 399.6000061    0.2064338
 399.8000183    0.2016505
 400.0000305    0.1939129
 400.2000122    0.2065360
 400.4000244    0.2004026
 400.6000061    0.2080011
 400.8000183    0.2049241
 401.0000305    0.2009512
 401.2000122    0.2051121
 401.4000244    0.2018888
 401.6000061    0.2088683
 401.8000183    0.2100874
 402.0000305    0.2027445
 402.2000122    0.2122770
 402.4000244    0.2116131
 402.6000061    0.2140309
 402.8000183    0.2073712
 403.0000305    0.1971656
 403.2000122    0.2058868
 403.4000244    0.2027922
 403.6000061    0.2068064
 403.8000183    0.2052110
 404.0000305    0.2119886
 404.2000122    0.1942864
 404.4000244    0.2001927
 404.6000061    0.1995157
 404.8000183    0.1915589
 405.0000305    0.2069912
 405.2000122    0.1900171
 405.4000244    0.1986813
 405.6000061    0.2019668
 405.8000183    0.2063505
 406.0000305    0.1961779
 406.2000122    0.2141501
 406.4000244    0.1991185
 406.6000061    0.2146191
 406.8000183    0.2141943
 407.0000305    0.2080327
 407.2000122    0.2069848
 407.4000244    0.1924101
 407.6000061    0.1991564
 407.8000183    0.1951032
 408.0000305    0.1897876
 408.2000122    0.1996252
 408.4000244    0.1880768
 408.6000061    0.1910888
 408.8000183    0.1989597
 409.0000305    0.1906908
 409.2000122    0.2002999
 409.4000244    0.1993900
 409.6000061    0.1922801
 409.8000183    0.1912651
 410.0000305    0.1960516
 410.2000122    0.2003284
 410.4000244    0.1916122
 410.6000061    0.1874110
 410.8000183    0.1898171
 411.0000305    0.1969371
 411.2000122    0.1964353
 411.4000244    0.2023266
 411.6000061    0.2047254
 411.8000183    0.1877419
 412.0000305    0.1986563
 412.2000122    0.1944965
 412.4000244    0.1855827
 412.6000061    0.1987851
 412.8000183    0.2030839
 413.0000305    0.1973950
 413.2000122    0.2055825
 413.4000244    0.2107891
 413.6000061    0.1938479
 413.8000183    0.2022970
 414.0000305    0.1968383
 414.2000122    0.1985590
 414.4000244    0.2042998
 414.6000061    0.2049351
 414.8000183    0.2059343
 415.0000305    0.1959906
 415.2000122    0.1957378
 415.4000244    0.2036902
 415.6000061    0.2060667
 415.8000183    0.2034089
 416.0000305    0.2070584
 416.2000122    0.2107132
 416.4000244    0.2012980
 416.6000061    0.1983858
 416.8000183    0.1989154
 417.0000305    0.2068068
 417.2000122    0.2017685
 417.4000244    0.2098619
 417.6000061    0.2069398
 417.8000183    0.2075821
 418.0000305    0.1968541
 418.2000122    0.2112415
 418.4000244    0.2085360
 418.6000061    0.1936563
 418.8000183    0.2044140
 419.0000305    0.1910630
 419.2000122    0.1913975
 419.4000244    0.1954418
 419.6000061    0.1988358
 419.8000183    0.1956886
 420.0000305    0.1991907
 420.2000122    0.2057536
 420.4000244    0.1910060
 420.6000061    0.2001926
 420.8000183    0.1836928
 421.0000305    0.1936168
 421.2000122    0.1933146
 421.4000244    0.1875372
 421.6000061    0.1931957
 421.8000183    0.1952674
 422.0000305    0.1949830
 422.2000122    0.1961029
 422.4000244    0.1991610
 422.6000061    0.2063477
 422.8000183    0.1991386
 423.0000305    0.2099757
 423.2000122    0.1975978
 423.4000244    0.2029971
 423.6000061    0.2052775
 423.8000183    0.2044513
 424.0000305    0.2078322
 424.2000122    0.2218690
 424.4000244    0.2195559
 424.6000061    0.2141179
 424.8000183    0.2077716
 425.0000305    0.2166178
 425.2000122    0.2074029
 425.4000244    0.2060882
 425.6000061    0.2129043
 425.8000183    0.2051697
 426.0000305    0.2080147
 426.2000122    0.2074205
 426.4000244    0.2212272
 426.6000061    0.2105276
 426.8000183    0.2263007
 427.0000305    0.2230618
 427.2000122    0.2184935
 427.4000244    0.2215569
 427.6000061    0.2085073
 427.8000183    0.2218728
 428.0000305    0.2044660
 428.2000122    0.2134540
 428.4000244    0.2064452
 428.6000061    0.2005308
 428.8000183    0.2110963
 429.0000305    0.2062604
 429.2000122    0.1998663
 429.4000244    0.2062698
 429.6000061    0.2168172
 429.8000183    0.2170408
 430.0000305    0.2018753
 430.2000122    0.2032186
 430.4000244    0.2125566
 430.6000061    0.2092806
 430.8000183    0.2120044
 431.0000305    0.2053002
 431.2000122    0.2074372
 431.4000244    0.2030789
 431.6000061    0.1987998
 431.8000183    0.1977292
 432.0000305    0.2146286
 432.2000122    0.2160153
 432.4000244    0.2119830
 432.6000061    0.2223209
 432.8000183    0.2071754
 433.0000305    0.2079636
 433.2000122    0.2121338
 433.4000244    0.2100420
 433.6000061    0.2057908
 433.8000183    0.2092286
 434.0000305    0.2138357
 434.2000122    0.2093853
 434.4000244    0.2171279
 434.6000061    0.2046086
 434.8000183    0.2091336
 435.0000305    0.2057900
 435.2000122    0.2175282
 435.4000244    0.2073924
 435.6000061    0.2033442
 435.8000183    0.2088915
 436.0000305    0.2098254
 436.2000122    0.2026186
 436.4000244    0.2201045
 436.6000061    0.2066711
 436.8000183    0.2147223
 437.0000305    0.2019059
 437.2000122    0.2182215
 437.4000244    0.2076740
 437.6000061    0.2129595
 437.8000183    0.2058536
 438.0000305    0.2088940
 438.2000122    0.2024681
 438.4000244    0.2130074
 438.6000061    0.2140946
 438.8000183    0.2060284
 439.0000305    0.2146019
 439.2000122    0.2119260
 439.4000244    0.2118641
 439.6000061    0.2071521
 439.8000183    0.2266231
 440.0000305    0.2321903
 440.2000122    0.2187227
 440.4000244    0.2207510
 440.6000061    0.2261812
 440.8000183    0.2237347
 441.0000305    0.2040529
 441.2000122    0.2157753
 441.4000244    0.2026714
 441.6000061    0.2090449
 441.8000183    0.2270606
 442.0000305    0.2141304
 442.2000122    0.2171041
 442.4000244    0.2160993
 442.6000061    0.2190844
 442.8000183    0.2101948
 443.0000305    0.2050537
 443.2000122    0.1967286
 443.4000244    0.2027133
 443.6000061    0.2017133
 443.8000183    0.2080796
 444.0000305    0.2090202
 444.2000122    0.2068897
 444.4000244    0.2024376
 444.6000061    0.2165738
 444.8000183    0.2070780
 445.0000305    0.2002648
 445.2000122    0.2004462
 445.4000244    0.2140831
 445.6000061    0.2208482
 445.8000183    0.2177889
 446.0000305    0.2063173
 446.2000122    0.2220749
 446.4000244    0.2107393
 446.6000061    0.2123627
 446.8000183    0.2118068
 447.0000305    0.2078641
 447.2000122    0.2093258
 447.4000244    0.1996900
 447.6000061    0.1909845
 447.8000183    0.2032315
 448.0000305    0.2114745
 448.2000122    0.2092741
 448.4000244    0.2036875
 448.6000061    0.1989803
 448.8000183    0.2066215
 449.0000305    0.2070357
 449.2000122    0.1956933
 449.4000244    0.2014238
 449.6000061    0.1983590
 449.8000183    0.2027736
 450.0000305    0.2004043
 450.2000122    0.2095472
 450.4000244    0.2043595
 450.6000366    0.2071576
 450.8000183    0.2039676
 451.0000305    0.2106507
 451.2000122    0.2074449
 451.4000244    0.2117847
 451.6000366    0.2174105
 451.8000183    0.2098074
 452.0000305    0.2171404
 452.2000122    0.2191192
 452.4000244    0.2200307
 452.6000366    0.2151162
 452.8000183    0.2210522
 453.0000305    0.2147828
 453.2000122    0.2213622
 453.4000244    0.2158850
 453.6000366    0.2093971
 453.8000183    0.2070677
 454.0000305    0.2130370
 454.2000122    0.2098881
 454.4000244    0.2106153
 454.6000366    0.2142769
 454.8000183    0.2033434
 455.0000305    0.1981409
 455.2000122    0.2035348
 455.4000244    0.2032524
 455.6000366    0.2127199
 455.8000183    0.2190339
 456.0000305    0.1975087
 456.2000122    0.2150610
 456.4000244    0.2024117
 456.6000366    0.2058054
 456.8000183    0.2182691
 457.0000305    0.2091611
 457.2000122    0.2098330
 457.4000244    0.2098425
 457.6000366    0.2209061
 457.8000183    0.2157744
 458.0000305    0.2248573
 458.2000122    0.2142169
 458.4000244    0.2110804
 458.6000366    0.2083692
 458.8000183    0.2174683
 459.0000305    0.2061063
 459.2000122    0.2118076
 459.4000244    0.2131609
 459.6000366    0.2067115
 459.8000183    0.2088452
 460.0000305    0.2079552
 460.2000122    0.2132007
 460.4000244    0.2057425
 460.6000366    0.2071410
 460.8000183    0.2008639
 461.0000305    0.2049698
 461.2000122    0.2002539
 461.4000244    0.2019244
 461.6000366    0.2083547
 461.8000183    0.2095756
 462.0000305    0.2056432
 462.2000122    0.1988047
 462.4000244    0.2131951
 462.6000366    0.2018492
 462.8000183    0.2053148
 463.0000305    0.2116296
 463.2000122    0.2017960
 463.4000244    0.2269571
 463.6000366    0.2123649
 463.8000183    0.2105018
 464.0000305    0.2171674
 464.2000122    0.2030336
 464.4000244    0.2199142
 464.6000366    0.2209050
 464.8000183    0.2307655
 465.0000305    0.2201639
 465.2000122    0.2177927
 465.4000244    0.2072963
 465.6000366    0.2025361
 465.8000183    0.2088934
 466.0000305    0.2207380
 466.2000122    0.2104761
 466.4000244    0.2233991
 466.6000366    0.2251498
 466.8000183    0.2162242
 467.0000305    0.2066177
 467.2000122    0.2046029
 467.4000244    0.2107573
 467.6000366    0.2141457
 467.8000183    0.2077437
 468.0000305    0.2165052
 468.2000122    0.2126630
 468.4000244    0.2070966
 468.6000366    0.2042532
 468.8000183    0.2032075
 469.0000305    0.2065300
 469.2000122    0.2139909
 469.4000244    0.2007567
 469.6000366    0.2035264
 469.8000183    0.2058587
 470.0000305    0.1992939
 470.2000122    0.2041149
 470.4000244    0.2004054
 470.6000366    0.2016337
 470.8000183    0.2079747
 471.0000305    0.2137066
 471.2000122    0.2071339
 471.4000244    0.2035441
 471.6000366    0.2082548
 471.8000183    0.2221299
 472.0000305    0.2196739
 472.2000122    0.2182712
 472.4000244    0.2168236
 472.6000366    0.2155011
 472.8000183    0.2166247
 473.0000305    0.2252757
 473.2000122    0.2242124
 473.4000244    0.2184163
 473.6000366    0.2289959
 473.8000183    0.2124737
 474.0000305    0.2168728
 474.2000122    0.2190580
 474.4000244    0.2183943
 474.6000366    0.2299390
 474.8000183    0.2337803
 475.0000305    0.2225102
 475.2000122    0.2177973
 475.4000244    0.2266898
 475.6000366    0.2224525
 475.8000183    0.2240726
 476.0000305    0.2193947
 476.2000122    0.2234452
 476.4000244    0.2252808
 476.6000366    0.2212580
 476.8000183    0.2238830
 477.0000305    0.2383138
 477.2000122    0.2280913
 477.4000244    0.2332202
 477.6000366    0.2296119
 477.8000183    0.2325222
 478.0000305    0.2195820
 478.2000122    0.2281654
 478.4000244    0.2207925
 478.6000366    0.2118588
 478.8000183    0.2206615
 479.0000305    0.2248650
 479.2000122    0.2305764
 479.4000244    0.2227201
 479.6000366    0.2155965
 479.8000183    0.2099569
 480.0000305    0.2193364
 480.2000122    0.2209869
 480.4000244    0.2133965
 480.6000366    0.2218620
 480.8000183    0.2214869
 481.0000305    0.2299165
 481.2000122    0.2215292
 481.4000244    0.2147697
 481.6000366    0.2178316
 481.8000183    0.2211060
 482.0000305    0.2128438
 482.2000122    0.2141860
 482.4000244    0.2217109
 482.6000366    0.2215185
 482.8000183    0.2067569
 483.0000305    0.2211065
 483.2000122    0.2136608
 483.4000244    0.2190467
 483.6000366    0.2168521
 483.8000183    0.2142950
 484.0000305    0.2200121
 484.2000122    0.2249548
 484.4000244    0.2266950
 484.6000366    0.2130000
 484.8000183    0.2193644
 485.0000305    0.2204281
 485.2000122    0.2223369
 485.4000244    0.2198057
 485.6000366    0.2100450
 485.8000183    0.2218436
 486.0000305    0.2219510
 486.2000122    0.2156481
 486.4000244    0.2125425
 486.6000366    0.2154087
 486.8000183    0.2110680
 487.0000305    0.2124267
 487.2000122    0.2191879
 487.4000244    0.2134370
 487.6000366    0.2052953
 487.8000183    0.2192202
 488.0000305    0.2102982
 488.2000122    0.2161244
 488.4000244    0.2196822
 488.6000366    0.2111622
 488.8000183    0.2109344
 489.0000305    0.2211567
 489.2000122    0.2136716
 489.4000244    0.2189173
 489.6000366    0.2151876
 489.8000183    0.2214480
 490.0000305    0.2158614
 490.2000122    0.2205406
 490.4000244    0.2268592
 490.6000366    0.2241276
 490.8000183    0.2203254
 491.0000305    0.2198685
 491.2000122    0.2211461
 491.4000244    0.2238375
 491.6000366    0.2228925
 491.8000183    0.2241669
 492.0000305    0.2154037
 492.2000122    0.2129162
 492.4000244    0.2235107
 492.6000366    0.2176890
 492.8000183    0.2174545
 493.0000305    0.2099376
 493.2000122    0.2105269
 493.4000244    0.2110332
 493.6000366    0.2214415
 493.8000183    0.2243340
 494.0000305    0.2101499
 494.2000122    0.2097892
 494.4000244    0.2098523
 494.6000366    0.2087220
 494.8000183    0.2089245
 495.0000305    0.2127893
 495.2000122    0.2114852
 495.4000244    0.2106353
 495.6000366    0.2165851
 495.8000183    0.2090070
 496.0000305    0.2236541
 496.2000122    0.2168475
 496.4000244    0.2215213
 496.6000366    0.2240016
 496.8000183    0.2146295
 497.0000305    0.2305687
 497.2000122    0.2184302
 497.4000244    0.2253483
 497.6000366    0.2237952
 497.8000183    0.2155483
 498.0000305    0.2246149
 498.2000122    0.2231810
 498.4000244    0.2267431
 498.6000366    0.2110197
 498.8000183    0.2197064
 499.0000305    0.2107057
 499.2000122    0.2210158
 499.4000244    0.2252563
 499.6000366    0.2181322
 499.8000183    0.2172177
 500.0000305    0.2232452
