# Supplementary material for: Structure and inhibition mechanisms of Mycobacterium tuberculosis essential transporter efflux protein A
Source: Nat Commun. 2025 Apr 1;16:3139. doi: 10.1038/s41467-025-58133-6 (PMC11961569; doi:10.1038/s41467-025-58133-6)
Supplement: Supplementary file 3 — Supplementary Data 1 [file 41467_2025_58133_MOESM3_ESM.zip › supplemental_computational_details/traj_1/data_rep1/rmsd-EPG1.xvg]

# This file was created Wed May 22 14:10:19 2024
# Created by:
#                       :-) GROMACS - gmx rms, 2024.1 (-:
# 
# Executable:   /wynton/home/sali/sreeganb/bin/gromacs/bin/gmx
# Data prefix:  /wynton/home/sali/sreeganb/bin/gromacs
# Working dir:  /wynton/scratch/sreeganb/nitesh-work/membrane-calculations/gromacs/replicate-1
# Command line:
#   gmx rms -f step7_production_rep1_run1.trr -s step7_production_rep1_run1.tpr -o data_1/rmsd-EPG1.xvg -tu ns
# gmx rms is part of G R O M A C S:
#
# GRowing Old MAkes el Chrono Sweat
#
@    title "RMSD"
@    xaxis  label "Time (ns)"
@    yaxis  label "RMSD (nm)"
@TYPE xy
@ subtitle "EPG after lsq fit to EPG"
   0.0000000    0.0000001
   0.2000000    0.0907525
   0.4000000    0.0927185
   0.6000000    0.1237949
   0.8000000    0.1046593
   1.0000000    0.1117435
   1.2000000    0.1314117
   1.4000001    0.1920742
   1.6000000    0.1419953
   1.8000001    0.1262229
   2.0000000    0.1424840
   2.2000000    0.1507454
   2.4000001    0.1785518
   2.6000001    0.1961156
   2.8000002    0.1688344
   3.0000002    0.1351326
   3.2000000    0.1391456
   3.4000001    0.1522558
   3.6000001    0.1584014
   3.8000002    0.1731206
   4.0000000    0.1506970
   4.2000003    0.2435324
   4.4000001    0.2371728
   4.6000004    0.2503148
   4.8000002    0.2584379
   5.0000000    0.2488048
   5.2000003    0.2616707
   5.4000001    0.2425436
   5.6000004    0.2213040
   5.8000002    0.2277602
   6.0000005    0.2202915
   6.2000003    0.2315999
   6.4000001    0.2446257
   6.6000004    0.2418820
   6.8000002    0.2214221
   7.0000005    0.2233746
   7.2000003    0.2430531
   7.4000006    0.2451372
   7.6000004    0.2387641
   7.8000002    0.2493254
   8.0000000    0.2446723
   8.2000008    0.2213561
   8.4000006    0.2342440
   8.6000004    0.2416966
   8.8000002    0.2176358
   9.0000000    0.1900036
   9.2000008    0.2103324
   9.4000006    0.2156395
   9.6000004    0.2149764
   9.8000002    0.1982013
  10.0000000    0.2162967
  10.2000008    0.2074846
  10.4000006    0.2172239
  10.6000004    0.2189900
  10.8000002    0.2412328
  11.0000010    0.2272831
  11.2000008    0.2051929
  11.4000006    0.2144082
  11.6000004    0.2357975
  11.8000002    0.2346675
  12.0000010    0.2507707
  12.2000008    0.2426264
  12.4000006    0.2326396
  12.6000004    0.2454116
  12.8000002    0.2396805
  13.0000010    0.2369943
  13.2000008    0.2467023
  13.4000006    0.2567509
  13.6000004    0.2577585
  13.8000002    0.2684265
  14.0000010    0.2571392
  14.2000008    0.2387854
  14.4000006    0.2446000
  14.6000004    0.2336661
  14.8000011    0.2466975
  15.0000010    0.2270107
  15.2000008    0.2635759
  15.4000006    0.2489786
  15.6000004    0.2466828
  15.8000011    0.2473138
  16.0000000    0.2313193
  16.2000008    0.2311166
  16.4000015    0.2207859
  16.6000004    0.2016992
  16.8000011    0.1794242
  17.0000000    0.2320950
  17.2000008    0.2387709
  17.4000015    0.2392763
  17.6000004    0.2180720
  17.8000011    0.2538967
  18.0000000    0.2427711
  18.2000008    0.2700110
  18.4000015    0.2322149
  18.6000004    0.2157597
  18.8000011    0.2276326
  19.0000000    0.2258872
  19.2000008    0.2258916
  19.4000015    0.2243705
  19.6000004    0.2073812
  19.8000011    0.2077124
  20.0000000    0.2168291
  20.2000008    0.2088557
  20.4000015    0.2065143
  20.6000004    0.2293756
  20.8000011    0.2410874
  21.0000019    0.2390496
  21.2000008    0.2494572
  21.4000015    0.2421155
  21.6000004    0.2335009
  21.8000011    0.2241389
  22.0000019    0.2426575
  22.2000008    0.2255762
  22.4000015    0.2459216
  22.6000004    0.2547665
  22.8000011    0.2373099
  23.0000019    0.2370695
  23.2000008    0.2387628
  23.4000015    0.2177373
  23.6000004    0.2304265
  23.8000011    0.2295818
  24.0000019    0.2128887
  24.2000008    0.2186450
  24.4000015    0.2157027
  24.6000004    0.2496339
  24.8000011    0.2579688
  25.0000019    0.2286413
  25.2000008    0.2375010
  25.4000015    0.2524446
  25.6000004    0.2505746
  25.8000011    0.2271680
  26.0000019    0.2213530
  26.2000008    0.2196256
  26.4000015    0.2327659
  26.6000004    0.2195016
  26.8000011    0.2579540
  27.0000019    0.2226162
  27.2000008    0.2295288
  27.4000015    0.2097646
  27.6000004    0.2680259
  27.8000011    0.1992702
  28.0000019    0.2040713
  28.2000008    0.1937930
  28.4000015    0.2062388
  28.6000023    0.2147425
  28.8000011    0.2294956
  29.0000019    0.2365690
  29.2000008    0.2646297
  29.4000015    0.2294424
  29.6000023    0.2351640
  29.8000011    0.2032801
  30.0000019    0.2073025
  30.2000008    0.2232284
  30.4000015    0.2257858
  30.6000023    0.2130602
  30.8000011    0.2298421
  31.0000019    0.2223514
  31.2000008    0.1951570
  31.4000015    0.2072181
  31.6000023    0.2158591
  31.8000011    0.2226511
  32.0000000    0.2130708
  32.2000008    0.2382629
  32.4000015    0.2453474
  32.6000023    0.2166228
  32.8000031    0.1891564
  33.0000000    0.2398068
  33.2000008    0.1953308
  33.4000015    0.2306401
  33.6000023    0.2074397
  33.8000031    0.2267680
  34.0000000    0.2005017
  34.2000008    0.2171359
  34.4000015    0.2343723
  34.6000023    0.2201592
  34.8000031    0.1866001
  35.0000000    0.1852457
  35.2000008    0.2197923
  35.4000015    0.2417655
  35.6000023    0.2156066
  35.8000031    0.2266636
  36.0000000    0.2105846
  36.2000008    0.2253697
  36.4000015    0.2331902
  36.6000023    0.2198552
  36.8000031    0.2274282
  37.0000000    0.2465784
  37.2000008    0.2685270
  37.4000015    0.2504898
  37.6000023    0.2506568
  37.8000031    0.2295731
  38.0000000    0.2777551
  38.2000008    0.2669728
  38.4000015    0.2509797
  38.6000023    0.2726089
  38.8000031    0.2372837
  39.0000000    0.2183968
  39.2000008    0.2373064
  39.4000015    0.2481231
  39.6000023    0.2478671
  39.8000031    0.2155226
  40.0000000    0.2251876
  40.2000008    0.2280120
  40.4000015    0.2125691
  40.6000023    0.2235492
  40.8000031    0.2478407
  41.0000038    0.2189294
  41.2000008    0.2553557
  41.4000015    0.2695596
  41.6000023    0.2539811
  41.8000031    0.2243804
  42.0000038    0.2574485
  42.2000008    0.2540244
  42.4000015    0.2568200
  42.6000023    0.2427291
  42.8000031    0.2575906
  43.0000038    0.2516457
  43.2000008    0.2548791
  43.4000015    0.2551682
  43.6000023    0.2536733
  43.8000031    0.2867478
  44.0000038    0.2599776
  44.2000008    0.2927757
  44.4000015    0.2928405
  44.6000023    0.3217070
  44.8000031    0.3017977
  45.0000038    0.2971866
  45.2000008    0.3035952
  45.4000015    0.3002926
  45.6000023    0.3207776
  45.8000031    0.3291558
  46.0000038    0.3113796
  46.2000008    0.2626433
  46.4000015    0.2850359
  46.6000023    0.2523727
  46.8000031    0.2301353
  47.0000038    0.2389681
  47.2000008    0.2456392
  47.4000015    0.2297708
  47.6000023    0.2415927
  47.8000031    0.2439966
  48.0000038    0.2397404
  48.2000008    0.2317244
  48.4000015    0.2421266
  48.6000023    0.2141105
  48.8000031    0.2358620
  49.0000038    0.2561325
  49.2000008    0.2290086
  49.4000015    0.2380035
  49.6000023    0.2577297
  49.8000031    0.2527256
  50.0000038    0.2054251
  50.2000008    0.1973490
  50.4000015    0.2371074
  50.6000023    0.2216130
  50.8000031    0.2122498
  51.0000038    0.2644408
  51.2000008    0.2110784
  51.4000015    0.2433420
  51.6000023    0.2748549
  51.8000031    0.2834768
  52.0000038    0.2844614
  52.2000008    0.3018419
  52.4000015    0.3254964
  52.6000023    0.2992856
  52.8000031    0.2726336
  53.0000038    0.3024222
  53.2000008    0.3079975
  53.4000015    0.3222362
  53.6000023    0.3009593
  53.8000031    0.3102972
  54.0000038    0.2867123
  54.2000008    0.3120320
  54.4000015    0.2734173
  54.6000023    0.2755689
  54.8000031    0.3025180
  55.0000038    0.2618711
  55.2000008    0.2810960
  55.4000015    0.3300536
  55.6000023    0.3499784
  55.8000031    0.2819842
  56.0000038    0.3312158
  56.2000008    0.2949689
  56.4000015    0.3214609
  56.6000023    0.3558494
  56.8000031    0.3357734
  57.0000038    0.3147503
  57.2000046    0.3243141
  57.4000015    0.3322728
  57.6000023    0.3336363
  57.8000031    0.3878794
  58.0000038    0.3865670
  58.2000046    0.3453736
  58.4000015    0.3363330
  58.6000023    0.3493418
  58.8000031    0.3316724
  59.0000038    0.3211714
  59.2000046    0.3212838
  59.4000015    0.3439656
  59.6000023    0.3620722
  59.8000031    0.3838589
  60.0000038    0.3786035
  60.2000046    0.3830820
  60.4000015    0.3242860
  60.6000023    0.3510326
  60.8000031    0.2760968
  61.0000038    0.3371006
  61.2000046    0.2777887
  61.4000015    0.2845227
  61.6000023    0.3323061
  61.8000031    0.3370367
  62.0000038    0.3455746
  62.2000046    0.3591211
  62.4000015    0.3588966
  62.6000023    0.3772513
  62.8000031    0.3473389
  63.0000038    0.3643492
  63.2000046    0.3474163
  63.4000015    0.2935667
  63.6000023    0.3103201
  63.8000031    0.3286256
  64.0000000    0.2803479
  64.2000046    0.2903994
  64.4000015    0.2845290
  64.6000061    0.2891059
  64.8000031    0.2498092
  65.0000000    0.2654155
  65.2000046    0.2757885
  65.4000015    0.2793386
  65.6000061    0.3056828
  65.8000031    0.3030789
  66.0000000    0.2718641
  66.2000046    0.2385854
  66.4000015    0.2577758
  66.6000061    0.2659771
  66.8000031    0.2966978
  67.0000000    0.2613255
  67.2000046    0.2573327
  67.4000015    0.2900637
  67.6000061    0.2574499
  67.8000031    0.2249843
  68.0000000    0.2350052
  68.2000046    0.2134236
  68.4000015    0.1809951
  68.6000061    0.2134126
  68.8000031    0.2042913
  69.0000000    0.2135538
  69.2000046    0.2067174
  69.4000015    0.2087330
  69.6000061    0.2164579
  69.8000031    0.2422713
  70.0000000    0.1877676
  70.2000046    0.2321302
  70.4000015    0.2022434
  70.6000061    0.2676097
  70.8000031    0.2573825
  71.0000000    0.2290108
  71.2000046    0.2809673
  71.4000015    0.2330385
  71.6000061    0.1959826
  71.8000031    0.2359316
  72.0000000    0.2536171
  72.2000046    0.2198947
  72.4000015    0.2351619
  72.6000061    0.2324768
  72.8000031    0.2300635
  73.0000000    0.2193246
  73.2000046    0.2094637
  73.4000015    0.2254152
  73.6000061    0.2247776
  73.8000031    0.2334090
  74.0000000    0.2259171
  74.2000046    0.2161559
  74.4000015    0.2217602
  74.6000061    0.1783042
  74.8000031    0.2107267
  75.0000000    0.2101350
  75.2000046    0.1699353
  75.4000015    0.2096480
  75.6000061    0.1956961
  75.8000031    0.2015426
  76.0000000    0.2227857
  76.2000046    0.1833077
  76.4000015    0.2211988
  76.6000061    0.2306521
  76.8000031    0.2256129
  77.0000000    0.2513275
  77.2000046    0.2581224
  77.4000015    0.2437596
  77.6000061    0.2612333
  77.8000031    0.2772556
  78.0000000    0.2412715
  78.2000046    0.2474016
  78.4000015    0.2479783
  78.6000061    0.2077806
  78.8000031    0.2274238
  79.0000000    0.2409716
  79.2000046    0.2268222
  79.4000015    0.2805484
  79.6000061    0.2558959
  79.8000031    0.2453631
  80.0000000    0.2268411
  80.2000046    0.2631800
  80.4000015    0.2456167
  80.6000061    0.2468302
  80.8000031    0.2362198
  81.0000076    0.2385114
  81.2000046    0.2290604
  81.4000015    0.2182447
  81.6000061    0.2293368
  81.8000031    0.2429423
  82.0000076    0.2780693
  82.2000046    0.2254278
  82.4000015    0.1984719
  82.6000061    0.2557736
  82.8000031    0.2017353
  83.0000076    0.2136987
  83.2000046    0.2353168
  83.4000015    0.2229322
  83.6000061    0.2479177
  83.8000031    0.1892156
  84.0000076    0.2674357
  84.2000046    0.3153938
  84.4000015    0.2766879
  84.6000061    0.2749384
  84.8000031    0.2720798
  85.0000076    0.2666450
  85.2000046    0.2595089
  85.4000015    0.2493245
  85.6000061    0.2524171
  85.8000031    0.2705304
  86.0000076    0.2566075
  86.2000046    0.2635750
  86.4000015    0.2594103
  86.6000061    0.2456875
  86.8000031    0.2571067
  87.0000076    0.2395828
  87.2000046    0.2760119
  87.4000015    0.2597910
  87.6000061    0.2538226
  87.8000031    0.2510671
  88.0000076    0.2561920
  88.2000046    0.2411451
  88.4000015    0.2430091
  88.6000061    0.2666855
  88.8000031    0.2670467
  89.0000076    0.2751299
  89.2000046    0.2569366
  89.4000015    0.2677543
  89.6000061    0.2463228
  89.8000031    0.2390734
  90.0000076    0.2554818
  90.2000046    0.2486333
  90.4000015    0.2578135
  90.6000061    0.2396318
  90.8000031    0.2462544
  91.0000076    0.2592445
  91.2000046    0.2503176
  91.4000015    0.2627039
  91.6000061    0.2390300
  91.8000031    0.2470908
  92.0000076    0.2806186
  92.2000046    0.2361118
  92.4000015    0.2235078
  92.6000061    0.2429357
  92.8000031    0.2379210
  93.0000076    0.2320222
  93.2000046    0.2278114
  93.4000015    0.2422890
  93.6000061    0.2442162
  93.8000031    0.2282048
  94.0000076    0.2213109
  94.2000046    0.2364557
  94.4000015    0.2273494
  94.6000061    0.2098369
  94.8000031    0.2302483
  95.0000076    0.2471028
  95.2000046    0.2266134
  95.4000015    0.2349353
  95.6000061    0.2303807
  95.8000031    0.2166350
  96.0000076    0.2351354
  96.2000046    0.2235216
  96.4000015    0.2364285
  96.6000061    0.2205048
  96.8000031    0.2418554
  97.0000076    0.2643305
  97.2000046    0.2161686
  97.4000015    0.2385240
  97.6000061    0.2451813
  97.8000031    0.2441128
  98.0000076    0.2311028
  98.2000046    0.2438969
  98.4000015    0.2462418
  98.6000061    0.2151890
  98.8000031    0.2344538
  99.0000076    0.2253788
  99.2000046    0.2264065
  99.4000015    0.2378299
  99.6000061    0.2431523
  99.8000031    0.2573085
 100.0000076    0.2329068
 100.2000046    0.2899083
 100.4000015    0.3018069
 100.6000061    0.2650190
 100.8000031    0.2529642
 101.0000076    0.3069082
 101.2000046    0.3004824
 101.4000015    0.3007576
 101.6000061    0.2840956
 101.8000031    0.2795798
 102.0000076    0.2890500
 102.2000046    0.3101302
 102.4000015    0.2718665
 102.6000061    0.2861737
 102.8000031    0.2991893
 103.0000076    0.2553108
 103.2000046    0.2845508
 103.4000015    0.2815877
 103.6000061    0.2880526
 103.8000031    0.2873799
 104.0000076    0.2956849
 104.2000046    0.3088249
 104.4000015    0.3088979
 104.6000061    0.2853897
 104.8000031    0.2969231
 105.0000076    0.2803180
 105.2000046    0.3060347
 105.4000015    0.3087651
 105.6000061    0.3044507
 105.8000031    0.3022835
 106.0000076    0.2864017
 106.2000046    0.3033773
 106.4000015    0.3437179
 106.6000061    0.3203166
 106.8000031    0.3287168
 107.0000076    0.3230607
 107.2000046    0.3164366
 107.4000015    0.2910993
 107.6000061    0.2870949
 107.8000031    0.2789719
 108.0000076    0.3093860
 108.2000046    0.3263685
 108.4000015    0.3440305
 108.6000061    0.3328299
 108.8000031    0.3409439
 109.0000076    0.3357714
 109.2000046    0.3259567
 109.4000015    0.3356925
 109.6000061    0.3392732
 109.8000031    0.3229586
 110.0000076    0.3213089
 110.2000046    0.3181339
 110.4000015    0.3040691
 110.6000061    0.3257398
 110.8000031    0.3368475
 111.0000076    0.3207982
 111.2000046    0.3118359
 111.4000015    0.3132944
 111.6000061    0.3047254
 111.8000031    0.3389445
 112.0000076    0.3221774
 112.2000046    0.3363247
 112.4000015    0.3104254
 112.6000061    0.3074854
 112.8000031    0.3302934
 113.0000076    0.3182649
 113.2000046    0.2921894
 113.4000092    0.2854899
 113.6000061    0.2705433
 113.8000031    0.3207017
 114.0000076    0.2852593
 114.2000046    0.2700059
 114.4000092    0.3120314
 114.6000061    0.2898966
 114.8000031    0.2809565
 115.0000076    0.2979704
 115.2000046    0.2859665
 115.4000092    0.3009005
 115.6000061    0.2851053
 115.8000031    0.2934358
 116.0000076    0.2931837
 116.2000046    0.2864580
 116.4000092    0.2830896
 116.6000061    0.2709935
 116.8000031    0.3143691
 117.0000076    0.3236570
 117.2000046    0.2874319
 117.4000092    0.2990370
 117.6000061    0.2957835
 117.8000031    0.3164255
 118.0000076    0.2946555
 118.2000046    0.2832133
 118.4000092    0.2416860
 118.6000061    0.2937609
 118.8000031    0.2735979
 119.0000076    0.2787741
 119.2000046    0.3219162
 119.4000092    0.3082880
 119.6000061    0.3272503
 119.8000031    0.2820666
 120.0000076    0.2402656
 120.2000046    0.2352136
 120.4000092    0.2714297
 120.6000061    0.2599004
 120.8000031    0.2522849
 121.0000076    0.2525353
 121.2000046    0.2684596
 121.4000092    0.2575452
 121.6000061    0.2484195
 121.8000031    0.2281310
 122.0000076    0.2777273
 122.2000046    0.2698191
 122.4000092    0.2405401
 122.6000061    0.2585366
 122.8000031    0.2672902
 123.0000076    0.2419036
 123.2000046    0.2586701
 123.4000092    0.2227422
 123.6000061    0.2682910
 123.8000031    0.2167547
 124.0000076    0.3143900
 124.2000046    0.2608718
 124.4000092    0.2543155
 124.6000061    0.2584967
 124.8000031    0.2505617
 125.0000076    0.2575704
 125.2000046    0.2506375
 125.4000092    0.2473604
 125.6000061    0.2462837
 125.8000031    0.2397649
 126.0000076    0.2499410
 126.2000046    0.2443059
 126.4000092    0.2530053
 126.6000061    0.2437904
 126.8000031    0.2668256
 127.0000076    0.2455156
 127.2000046    0.2644909
 127.4000092    0.2725576
 127.6000061    0.3083911
 127.8000031    0.2697873
 128.0000000    0.2657577
 128.2000122    0.2764658
 128.4000092    0.2652280
 128.6000061    0.2780601
 128.8000031    0.2808432
 129.0000000    0.2738000
 129.2000122    0.2793677
 129.4000092    0.2953070
 129.6000061    0.2664705
 129.8000031    0.2670662
 130.0000000    0.2792620
 130.2000122    0.2811055
 130.4000092    0.2804714
 130.6000061    0.2804751
 130.8000031    0.2763463
 131.0000000    0.2793022
 131.2000122    0.2674646
 131.4000092    0.2644354
 131.6000061    0.2735045
 131.8000031    0.2683125
 132.0000000    0.2479146
 132.2000122    0.2801120
 132.4000092    0.2657462
 132.6000061    0.2837645
 132.8000031    0.2827353
 133.0000000    0.2634892
 133.2000122    0.3076606
 133.4000092    0.2715130
 133.6000061    0.3164694
 133.8000031    0.2957397
 134.0000000    0.2887273
 134.2000122    0.3070221
 134.4000092    0.2951990
 134.6000061    0.2939154
 134.8000031    0.3356149
 135.0000000    0.3447773
 135.2000122    0.3074425
 135.4000092    0.2465103
 135.6000061    0.2953531
 135.8000031    0.2697036
 136.0000000    0.2774637
 136.2000122    0.2952215
 136.4000092    0.2853524
 136.6000061    0.3031766
 136.8000031    0.2849249
 137.0000000    0.2552837
 137.2000122    0.2808566
 137.4000092    0.2946801
 137.6000061    0.3000215
 137.8000031    0.2570509
 138.0000000    0.2765979
 138.2000122    0.2548201
 138.4000092    0.2564529
 138.6000061    0.2453965
 138.8000031    0.2542349
 139.0000000    0.2646893
 139.2000122    0.2777958
 139.4000092    0.2496927
 139.6000061    0.2562658
 139.8000031    0.2853852
 140.0000000    0.3034852
 140.2000122    0.2777655
 140.4000092    0.2785966
 140.6000061    0.2933946
 140.8000031    0.2886770
 141.0000000    0.2927959
 141.2000122    0.2909957
 141.4000092    0.2879874
 141.6000061    0.3041450
 141.8000031    0.2794268
 142.0000000    0.2609731
 142.2000122    0.2332028
 142.4000092    0.3148098
 142.6000061    0.2711021
 142.8000031    0.2657514
 143.0000000    0.2469850
 143.2000122    0.2563456
 143.4000092    0.2620512
 143.6000061    0.2807477
 143.8000031    0.2786087
 144.0000000    0.2615801
 144.2000122    0.3047344
 144.4000092    0.2677969
 144.6000061    0.2619066
 144.8000031    0.2863516
 145.0000000    0.2742240
 145.2000122    0.3145806
 145.4000092    0.3021267
 145.6000061    0.3029003
 145.8000031    0.3119335
 146.0000000    0.3122128
 146.2000122    0.3120703
 146.4000092    0.2955353
 146.6000061    0.2955464
 146.8000031    0.2949402
 147.0000000    0.3016931
 147.2000122    0.2842832
 147.4000092    0.2765846
 147.6000061    0.2812330
 147.8000031    0.2988826
 148.0000000    0.2627195
 148.2000122    0.2957093
 148.4000092    0.3135407
 148.6000061    0.2755831
 148.8000031    0.2636989
 149.0000000    0.2772611
 149.2000122    0.2837816
 149.4000092    0.3034822
 149.6000061    0.3117487
 149.8000031    0.2908785
 150.0000000    0.2783678
 150.2000122    0.2939936
 150.4000092    0.2966176
 150.6000061    0.2781103
 150.8000031    0.2761852
 151.0000000    0.2910717
 151.2000122    0.2947002
 151.4000092    0.2788831
 151.6000061    0.2920597
 151.8000031    0.2876874
 152.0000000    0.2829949
 152.2000122    0.2652726
 152.4000092    0.2857504
 152.6000061    0.2623188
 152.8000031    0.2576724
 153.0000000    0.2564071
 153.2000122    0.2615838
 153.4000092    0.2580883
 153.6000061    0.2525202
 153.8000031    0.2442489
 154.0000000    0.2386317
 154.2000122    0.2459458
 154.4000092    0.2063951
 154.6000061    0.2508647
 154.8000031    0.2152690
 155.0000000    0.2412936
 155.2000122    0.2241580
 155.4000092    0.2149251
 155.6000061    0.2201559
 155.8000031    0.2018432
 156.0000000    0.2238527
 156.2000122    0.2161743
 156.4000092    0.2124003
 156.6000061    0.1989741
 156.8000031    0.2319359
 157.0000000    0.2098354
 157.2000122    0.2132130
 157.4000092    0.2256310
 157.6000061    0.2146951
 157.8000031    0.2103566
 158.0000000    0.2170239
 158.2000122    0.2137327
 158.4000092    0.2097160
 158.6000061    0.2526758
 158.8000031    0.2155313
 159.0000000    0.2353303
 159.2000122    0.2100053
 159.4000092    0.2357256
 159.6000061    0.2684712
 159.8000031    0.2320230
 160.0000000    0.2343444
 160.2000122    0.2319215
 160.4000092    0.2830790
 160.6000061    0.2222081
 160.8000031    0.2333349
 161.0000153    0.2275351
 161.2000122    0.2401734
 161.4000092    0.2230650
 161.6000061    0.2543825
 161.8000031    0.2683861
 162.0000153    0.2356963
 162.2000122    0.2097815
 162.4000092    0.2506957
 162.6000061    0.2478233
 162.8000031    0.2526141
 163.0000153    0.2454088
 163.2000122    0.2238135
 163.4000092    0.2442939
 163.6000061    0.2408099
 163.8000031    0.2353404
 164.0000153    0.2636892
 164.2000122    0.2517849
 164.4000092    0.2512200
 164.6000061    0.2582132
 164.8000031    0.2539923
 165.0000153    0.2403386
 165.2000122    0.2610323
 165.4000092    0.2963840
 165.6000061    0.2733633
 165.8000031    0.2551735
 166.0000153    0.2765059
 166.2000122    0.2794362
 166.4000092    0.2556063
 166.6000061    0.2671733
 166.8000031    0.2866106
 167.0000153    0.2655793
 167.2000122    0.2570807
 167.4000092    0.2681375
 167.6000061    0.2684741
 167.8000031    0.2541026
 168.0000153    0.2546380
 168.2000122    0.2501785
 168.4000092    0.2713985
 168.6000061    0.2445873
 168.8000031    0.2734212
 169.0000153    0.2671499
 169.2000122    0.2727538
 169.4000092    0.3026616
 169.6000061    0.2856147
 169.8000031    0.2847820
 170.0000153    0.2981527
 170.2000122    0.2847204
 170.4000092    0.2819293
 170.6000061    0.2885630
 170.8000031    0.2806236
 171.0000153    0.3000995
 171.2000122    0.3117847
 171.4000092    0.3038662
 171.6000061    0.3028813
 171.8000031    0.2801717
 172.0000153    0.2767567
 172.2000122    0.2986496
 172.4000092    0.3123194
 172.6000061    0.2673576
 172.8000031    0.2781074
 173.0000153    0.2948602
 173.2000122    0.2767036
 173.4000092    0.2863883
 173.6000061    0.2818944
 173.8000031    0.2725957
 174.0000153    0.2771282
 174.2000122    0.2832124
 174.4000092    0.2855365
 174.6000061    0.2803170
 174.8000031    0.2700677
 175.0000153    0.2754851
 175.2000122    0.2541233
 175.4000092    0.2780418
 175.6000061    0.2626451
 175.8000031    0.2804291
 176.0000153    0.2845269
 176.2000122    0.2919509
 176.4000092    0.2624348
 176.6000061    0.3048477
 176.8000031    0.2756109
 177.0000153    0.2894382
 177.2000122    0.2708189
 177.4000092    0.2497594
 177.6000061    0.2621883
 177.8000031    0.2532409
 178.0000153    0.2662637
 178.2000122    0.2409405
 178.4000092    0.2221728
 178.6000061    0.2035812
 178.8000031    0.2479560
 179.0000153    0.2282435
 179.2000122    0.2252894
 179.4000092    0.2506856
 179.6000061    0.2284499
 179.8000031    0.2389095
 180.0000153    0.2386048
 180.2000122    0.2546747
 180.4000092    0.2501035
 180.6000061    0.2636302
 180.8000031    0.2559079
 181.0000153    0.2364838
 181.2000122    0.2202372
 181.4000092    0.2505495
 181.6000061    0.2519709
 181.8000031    0.2673273
 182.0000153    0.2654454
 182.2000122    0.2696120
 182.4000092    0.2514899
 182.6000061    0.2590315
 182.8000031    0.2445258
 183.0000153    0.2475279
 183.2000122    0.1969578
 183.4000092    0.2320287
 183.6000061    0.2480655
 183.8000031    0.2417768
 184.0000153    0.2334342
 184.2000122    0.2616542
 184.4000092    0.2332014
 184.6000061    0.2495800
 184.8000031    0.2389384
 185.0000153    0.2533661
 185.2000122    0.2541799
 185.4000092    0.2446808
 185.6000061    0.2384391
 185.8000031    0.2816898
 186.0000153    0.2481584
 186.2000122    0.2696643
 186.4000092    0.2657502
 186.6000061    0.2883572
 186.8000031    0.2714407
 187.0000153    0.2645916
 187.2000122    0.2526591
 187.4000092    0.2563145
 187.6000061    0.2755340
 187.8000031    0.2670578
 188.0000153    0.2675645
 188.2000122    0.2587532
 188.4000092    0.2629169
 188.6000061    0.2385000
 188.8000031    0.2897041
 189.0000153    0.2571918
 189.2000122    0.2427927
 189.4000092    0.2445294
 189.6000061    0.2664837
 189.8000031    0.2611916
 190.0000153    0.2494577
 190.2000122    0.2321334
 190.4000092    0.2793356
 190.6000061    0.2774372
 190.8000031    0.2443250
 191.0000153    0.2789572
 191.2000122    0.2491901
 191.4000092    0.2628077
 191.6000061    0.2542414
 191.8000031    0.2763315
 192.0000153    0.2172072
 192.2000122    0.1630646
 192.4000092    0.1643855
 192.6000061    0.1919533
 192.8000031    0.1561941
 193.0000153    0.1526882
 193.2000122    0.1759095
 193.4000092    0.1705202
 193.6000061    0.1982558
 193.8000031    0.1884513
 194.0000153    0.1922278
 194.2000122    0.2020937
 194.4000092    0.2201860
 194.6000061    0.2291783
 194.8000031    0.1971968
 195.0000153    0.1548417
 195.2000122    0.1790225
 195.4000092    0.1611505
 195.6000061    0.1716184
 195.8000031    0.1750533
 196.0000153    0.1723755
 196.2000122    0.1635358
 196.4000092    0.1758861
 196.6000061    0.1808202
 196.8000031    0.1627231
 197.0000153    0.1673584
 197.2000122    0.1927992
 197.4000092    0.1853485
 197.6000061    0.1764096
 197.8000031    0.1886134
 198.0000153    0.2117256
 198.2000122    0.2140187
 198.4000092    0.1842552
 198.6000061    0.2074355
 198.8000031    0.2070955
 199.0000153    0.2089068
 199.2000122    0.2209720
 199.4000092    0.2279139
 199.6000061    0.2198740
 199.8000031    0.1959043
 200.0000153    0.1665344
 200.2000122    0.1949521
 200.4000092    0.1901302
 200.6000061    0.2196750
 200.8000031    0.2254601
 201.0000153    0.2044578
 201.2000122    0.2017854
 201.4000092    0.2059902
 201.6000061    0.1933656
 201.8000031    0.2211480
 202.0000153    0.2101430
 202.2000122    0.2083293
 202.4000092    0.2150463
 202.6000061    0.1998573
 202.8000031    0.1740673
 203.0000153    0.1856436
 203.2000122    0.1985552
 203.4000092    0.2370924
 203.6000061    0.2160113
 203.8000031    0.2272052
 204.0000153    0.2198414
 204.2000122    0.2345278
 204.4000092    0.2232216
 204.6000061    0.2236004
 204.8000031    0.2392502
 205.0000153    0.2376446
 205.2000122    0.2321550
 205.4000092    0.1998974
 205.6000061    0.1972668
 205.8000031    0.2095931
 206.0000153    0.2063327
 206.2000122    0.2239485
 206.4000092    0.2182027
 206.6000061    0.1670312
 206.8000031    0.2217760
 207.0000153    0.2303490
 207.2000122    0.2714540
 207.4000092    0.2382761
 207.6000061    0.2249441
 207.8000031    0.2456200
 208.0000153    0.2194313
 208.2000122    0.2408432
 208.4000092    0.2614176
 208.6000061    0.1991311
 208.8000031    0.1991306
 209.0000153    0.2209941
 209.2000122    0.2124894
 209.4000092    0.2339697
 209.6000061    0.2510379
 209.8000031    0.2723096
 210.0000153    0.2730710
 210.2000122    0.2721942
 210.4000092    0.2796948
 210.6000061    0.2434029
 210.8000031    0.2547777
 211.0000153    0.2520314
 211.2000122    0.2753884
 211.4000092    0.2511717
 211.6000061    0.2650102
 211.8000031    0.2468748
 212.0000153    0.2565912
 212.2000122    0.2497620
 212.4000092    0.2626046
 212.6000061    0.2564546
 212.8000031    0.2551458
 213.0000153    0.2457847
 213.2000122    0.2228816
 213.4000092    0.2220009
 213.6000061    0.2324825
 213.8000031    0.2150745
 214.0000153    0.2438911
 214.2000122    0.2433008
 214.4000092    0.2207811
 214.6000061    0.2211325
 214.8000031    0.2049696
 215.0000153    0.2028204
 215.2000122    0.2011589
 215.4000092    0.2293571
 215.6000061    0.2056893
 215.8000031    0.2393017
 216.0000153    0.2350002
 216.2000122    0.2377072
 216.4000092    0.2138704
 216.6000061    0.2196357
 216.8000031    0.2115698
 217.0000153    0.2062727
 217.2000122    0.2144988
 217.4000092    0.2165174
 217.6000061    0.2239260
 217.8000031    0.1998567
 218.0000153    0.2384100
 218.2000122    0.2110595
 218.4000092    0.2119479
 218.6000061    0.1963342
 218.8000031    0.2214696
 219.0000153    0.2067929
 219.2000122    0.2308684
 219.4000092    0.2142354
 219.6000061    0.2308699
 219.8000031    0.2509172
 220.0000153    0.2375329
 220.2000122    0.2416831
 220.4000092    0.2186552
 220.6000061    0.2334446
 220.8000031    0.2374935
 221.0000153    0.2443432
 221.2000122    0.2280944
 221.4000092    0.2152680
 221.6000061    0.2403299
 221.8000031    0.2794282
 222.0000153    0.2816132
 222.2000122    0.2935165
 222.4000092    0.2838128
 222.6000061    0.2763939
 222.8000031    0.2999880
 223.0000153    0.2963563
 223.2000122    0.2661470
 223.4000092    0.3171804
 223.6000061    0.3196164
 223.8000031    0.3058110
 224.0000153    0.3599912
 224.2000122    0.3331283
 224.4000092    0.3594156
 224.6000061    0.3377915
 224.8000031    0.3490090
 225.0000153    0.3190852
 225.2000122    0.2933336
 225.4000092    0.2940351
 225.6000061    0.2859423
 225.8000183    0.3262429
 226.0000153    0.3173067
 226.2000122    0.2877946
 226.4000092    0.2882999
 226.6000061    0.3019430
 226.8000183    0.2776600
 227.0000153    0.2874684
 227.2000122    0.3280682
 227.4000092    0.3402092
 227.6000061    0.3373782
 227.8000183    0.3162377
 228.0000153    0.3034710
 228.2000122    0.2978438
 228.4000092    0.2824675
 228.6000061    0.3051510
 228.8000183    0.2923184
 229.0000153    0.2787361
 229.2000122    0.3028252
 229.4000092    0.2947451
 229.6000061    0.2779068
 229.8000183    0.3118322
 230.0000153    0.3214909
 230.2000122    0.3326451
 230.4000092    0.3314882
 230.6000061    0.2884932
 230.8000183    0.2975937
 231.0000153    0.3090464
 231.2000122    0.3254418
 231.4000092    0.3399022
 231.6000061    0.2756554
 231.8000183    0.2933852
 232.0000153    0.2878655
 232.2000122    0.2671437
 232.4000092    0.2851712
 232.6000061    0.2439268
 232.8000183    0.2616099
 233.0000153    0.2957387
 233.2000122    0.2900467
 233.4000092    0.2747029
 233.6000061    0.3041399
 233.8000183    0.2970708
 234.0000153    0.2990386
 234.2000122    0.3031907
 234.4000092    0.2710155
 234.6000061    0.2732497
 234.8000183    0.2562941
 235.0000153    0.3101965
 235.2000122    0.3162462
 235.4000092    0.3104376
 235.6000061    0.2671047
 235.8000183    0.2777886
 236.0000153    0.2359872
 236.2000122    0.2712195
 236.4000092    0.3134611
 236.6000061    0.3401953
 236.8000183    0.3192248
 237.0000153    0.3048373
 237.2000122    0.3082497
 237.4000092    0.3149383
 237.6000061    0.3090578
 237.8000183    0.2796166
 238.0000153    0.2760707
 238.2000122    0.2862779
 238.4000092    0.2664401
 238.6000061    0.2636383
 238.8000183    0.2470425
 239.0000153    0.3194013
 239.2000122    0.3042105
 239.4000092    0.3100750
 239.6000061    0.3027986
 239.8000183    0.3134386
 240.0000153    0.2656395
 240.2000122    0.3038831
 240.4000092    0.3154114
 240.6000061    0.2855201
 240.8000183    0.3004431
 241.0000153    0.3173861
 241.2000122    0.3054600
 241.4000092    0.2855747
 241.6000061    0.2620391
 241.8000183    0.2476489
 242.0000153    0.2671796
 242.2000122    0.2427431
 242.4000092    0.2872699
 242.6000061    0.2613044
 242.8000183    0.2296188
 243.0000153    0.2134870
 243.2000122    0.1917293
 243.4000092    0.1878783
 243.6000061    0.2192506
 243.8000183    0.1964525
 244.0000153    0.2105351
 244.2000122    0.1423523
 244.4000092    0.1807442
 244.6000061    0.1839832
 244.8000183    0.1537339
 245.0000153    0.1720376
 245.2000122    0.1757265
 245.4000092    0.1685465
 245.6000061    0.1687259
 245.8000183    0.1720091
 246.0000153    0.1749125
 246.2000122    0.1841354
 246.4000092    0.2003226
 246.6000061    0.1790165
 246.8000183    0.2313585
 247.0000153    0.2069421
 247.2000122    0.2267033
 247.4000092    0.2276949
 247.6000061    0.2285416
 247.8000183    0.2349050
 248.0000153    0.1946273
 248.2000122    0.2301461
 248.4000092    0.2760307
 248.6000061    0.2612196
 248.8000183    0.2749696
 249.0000153    0.2777198
 249.2000122    0.2937421
 249.4000092    0.3202837
 249.6000061    0.3247930
 249.8000183    0.3128767
 250.0000153    0.3203461
 250.2000122    0.3024313
 250.4000092    0.2808983
 250.6000061    0.2818711
 250.8000183    0.2920216
 251.0000153    0.2799651
 251.2000122    0.2487949
 251.4000092    0.2957607
 251.6000061    0.2891280
 251.8000183    0.2978963
 252.0000153    0.2838266
 252.2000122    0.2393799
 252.4000092    0.2158982
 252.6000061    0.1844576
 252.8000183    0.2189374
 253.0000153    0.2122994
 253.2000122    0.2228549
 253.4000092    0.2319260
 253.6000061    0.2660590
 253.8000183    0.2305690
 254.0000153    0.2273806
 254.2000122    0.2373855
 254.4000092    0.2666200
 254.6000061    0.2641905
 254.8000183    0.2744019
 255.0000153    0.3117176
 255.2000122    0.3092814
 255.4000092    0.3000117
 255.6000061    0.3164853
 255.8000183    0.3254651
 256.0000000    0.2702165
 256.2000122    0.3271374
 256.4000244    0.3497744
 256.6000061    0.3432784
 256.8000183    0.3338380
 257.0000000    0.3237899
 257.2000122    0.3109839
 257.4000244    0.3282644
 257.6000061    0.3454026
 257.8000183    0.3355322
 258.0000000    0.3483059
 258.2000122    0.3267627
 258.4000244    0.3155603
 258.6000061    0.3424420
 258.8000183    0.3311262
 259.0000000    0.3360838
 259.2000122    0.3182140
 259.4000244    0.3228473
 259.6000061    0.3364858
 259.8000183    0.3328638
 260.0000000    0.3308928
 260.2000122    0.3307469
 260.4000244    0.3286733
 260.6000061    0.3012479
 260.8000183    0.3128631
 261.0000000    0.3108693
 261.2000122    0.2839326
 261.4000244    0.3304387
 261.6000061    0.3252747
 261.8000183    0.2818658
 262.0000000    0.3008764
 262.2000122    0.2728623
 262.4000244    0.2964819
 262.6000061    0.3247547
 262.8000183    0.3350033
 263.0000000    0.2941611
 263.2000122    0.3052487
 263.4000244    0.3130475
 263.6000061    0.3156259
 263.8000183    0.3044428
 264.0000000    0.3286473
 264.2000122    0.3081239
 264.4000244    0.2946979
 264.6000061    0.2983184
 264.8000183    0.3251476
 265.0000000    0.3440350
 265.2000122    0.3199392
 265.4000244    0.3256972
 265.6000061    0.3514829
 265.8000183    0.3485290
 266.0000000    0.2546110
 266.2000122    0.2771479
 266.4000244    0.3083174
 266.6000061    0.3211479
 266.8000183    0.3307020
 267.0000000    0.2992342
 267.2000122    0.2847560
 267.4000244    0.3150416
 267.6000061    0.3043732
 267.8000183    0.3265654
 268.0000000    0.2945773
 268.2000122    0.3002942
 268.4000244    0.3544102
 268.6000061    0.3153669
 268.8000183    0.3251596
 269.0000000    0.3274598
 269.2000122    0.2941540
 269.4000244    0.2940415
 269.6000061    0.3181154
 269.8000183    0.2734712
 270.0000000    0.2830489
 270.2000122    0.2781018
 270.4000244    0.2814713
 270.6000061    0.3037951
 270.8000183    0.2781791
 271.0000000    0.3207597
 271.2000122    0.2924287
 271.4000244    0.2816252
 271.6000061    0.3102770
 271.8000183    0.2936655
 272.0000000    0.3016631
 272.2000122    0.3046926
 272.4000244    0.3152721
 272.6000061    0.2795900
 272.8000183    0.2888706
 273.0000000    0.2971697
 273.2000122    0.2958374
 273.4000244    0.2893818
 273.6000061    0.3066698
 273.8000183    0.3297844
 274.0000000    0.3019697
 274.2000122    0.2995332
 274.4000244    0.2783963
 274.6000061    0.2799340
 274.8000183    0.2809694
 275.0000000    0.2916995
 275.2000122    0.3010930
 275.4000244    0.3203624
 275.6000061    0.3094487
 275.8000183    0.2906208
 276.0000000    0.3082927
 276.2000122    0.3156782
 276.4000244    0.3029331
 276.6000061    0.3149020
 276.8000183    0.2877811
 277.0000000    0.3057578
 277.2000122    0.3210720
 277.4000244    0.2794614
 277.6000061    0.3142905
 277.8000183    0.3163546
 278.0000000    0.3227200
 278.2000122    0.3039061
 278.4000244    0.3139777
 278.6000061    0.3034918
 278.8000183    0.3147288
 279.0000000    0.3368370
 279.2000122    0.3147378
 279.4000244    0.2992326
 279.6000061    0.3264602
 279.8000183    0.3499323
 280.0000000    0.3214757
 280.2000122    0.3201062
 280.4000244    0.3073412
 280.6000061    0.2966326
 280.8000183    0.3076887
 281.0000000    0.3211518
 281.2000122    0.3191424
 281.4000244    0.3324102
 281.6000061    0.3223134
 281.8000183    0.3264807
 282.0000000    0.3287788
 282.2000122    0.3267655
 282.4000244    0.3276871
 282.6000061    0.3313527
 282.8000183    0.3318112
 283.0000000    0.3431870
 283.2000122    0.3411646
 283.4000244    0.3375894
 283.6000061    0.3333082
 283.8000183    0.3195023
 284.0000000    0.2979694
 284.2000122    0.3243977
 284.4000244    0.3212740
 284.6000061    0.3278826
 284.8000183    0.3315451
 285.0000000    0.3263385
 285.2000122    0.3358321
 285.4000244    0.3244583
 285.6000061    0.3150582
 285.8000183    0.3191295
 286.0000000    0.3182206
 286.2000122    0.3109990
 286.4000244    0.3342966
 286.6000061    0.3215321
 286.8000183    0.3100614
 287.0000000    0.3094808
 287.2000122    0.3140168
 287.4000244    0.3103701
 287.6000061    0.3423838
 287.8000183    0.3518437
 288.0000000    0.3173931
 288.2000122    0.3251061
 288.4000244    0.3186610
 288.6000061    0.2787513
 288.8000183    0.3075464
 289.0000000    0.3146661
 289.2000122    0.3437359
 289.4000244    0.2797670
 289.6000061    0.3427290
 289.8000183    0.3101833
 290.0000000    0.2725086
 290.2000122    0.3176346
 290.4000244    0.3121323
 290.6000061    0.3010757
 290.8000183    0.2986623
 291.0000000    0.2977590
 291.2000122    0.2530942
 291.4000244    0.2633286
 291.6000061    0.2560068
 291.8000183    0.2715003
 292.0000000    0.3003977
 292.2000122    0.3133839
 292.4000244    0.3103195
 292.6000061    0.2711869
 292.8000183    0.2955433
 293.0000000    0.3038125
 293.2000122    0.2779194
 293.4000244    0.2984660
 293.6000061    0.2769154
 293.8000183    0.2887512
 294.0000000    0.2953353
 294.2000122    0.2886481
 294.4000244    0.2505502
 294.6000061    0.2727265
 294.8000183    0.2430967
 295.0000000    0.2673968
 295.2000122    0.3048830
 295.4000244    0.2687899
 295.6000061    0.2758368
 295.8000183    0.2854889
 296.0000000    0.2643186
 296.2000122    0.2686958
 296.4000244    0.2816100
 296.6000061    0.2830326
 296.8000183    0.2736689
 297.0000000    0.2698194
 297.2000122    0.2745741
 297.4000244    0.2849091
 297.6000061    0.2713363
 297.8000183    0.2906822
 298.0000000    0.2879154
 298.2000122    0.2773265
 298.4000244    0.2714724
 298.6000061    0.2951260
 298.8000183    0.2656679
 299.0000000    0.2972721
 299.2000122    0.3000028
 299.4000244    0.2909532
 299.6000061    0.3096476
 299.8000183    0.2674751
 300.0000000    0.2872097
 300.2000122    0.2953062
 300.4000244    0.2824041
 300.6000061    0.2721909
 300.8000183    0.2545457
 301.0000000    0.2867477
 301.2000122    0.3112459
 301.4000244    0.2841828
 301.6000061    0.2775290
 301.8000183    0.2714847
 302.0000000    0.2622535
 302.2000122    0.2485593
 302.4000244    0.2952139
 302.6000061    0.2768821
 302.8000183    0.3004984
 303.0000000    0.3070990
 303.2000122    0.3128745
 303.4000244    0.3294985
 303.6000061    0.3121509
 303.8000183    0.2963838
 304.0000000    0.3096530
 304.2000122    0.3183349
 304.4000244    0.3032352
 304.6000061    0.2969605
 304.8000183    0.3173638
 305.0000000    0.3255248
 305.2000122    0.3525754
 305.4000244    0.3276692
 305.6000061    0.3430532
 305.8000183    0.2930220
 306.0000000    0.3117668
 306.2000122    0.2996750
 306.4000244    0.3124553
 306.6000061    0.2908967
 306.8000183    0.2996261
 307.0000000    0.2817088
 307.2000122    0.3367016
 307.4000244    0.2825617
 307.6000061    0.2944766
 307.8000183    0.3131420
 308.0000000    0.2850387
 308.2000122    0.2949060
 308.4000244    0.2780665
 308.6000061    0.2770711
 308.8000183    0.3268245
 309.0000000    0.3015794
 309.2000122    0.3174408
 309.4000244    0.3419875
 309.6000061    0.2996575
 309.8000183    0.2996929
 310.0000000    0.2980925
 310.2000122    0.3584952
 310.4000244    0.2691630
 310.6000061    0.2882238
 310.8000183    0.2845321
 311.0000000    0.2970567
 311.2000122    0.3234013
 311.4000244    0.3336838
 311.6000061    0.3090392
 311.8000183    0.3151649
 312.0000000    0.3173831
 312.2000122    0.2975087
 312.4000244    0.2925156
 312.6000061    0.3168513
 312.8000183    0.2910734
 313.0000000    0.2903834
 313.2000122    0.3411635
 313.4000244    0.2457885
 313.6000061    0.3070616
 313.8000183    0.2781033
 314.0000000    0.2715814
 314.2000122    0.2695212
 314.4000244    0.2519201
 314.6000061    0.2341040
 314.8000183    0.2867602
 315.0000000    0.2283367
 315.2000122    0.2978919
 315.4000244    0.3279924
 315.6000061    0.3187456
 315.8000183    0.2986211
 316.0000000    0.3073533
 316.2000122    0.3176818
 316.4000244    0.3157650
 316.6000061    0.3191806
 316.8000183    0.3108363
 317.0000000    0.3075272
 317.2000122    0.3241924
 317.4000244    0.3273147
 317.6000061    0.3456454
 317.8000183    0.3093855
 318.0000000    0.3254405
 318.2000122    0.3273458
 318.4000244    0.3156220
 318.6000061    0.3130496
 318.8000183    0.3253541
 319.0000000    0.2960081
 319.2000122    0.2933784
 319.4000244    0.3189586
 319.6000061    0.2823262
 319.8000183    0.3066824
 320.0000000    0.3403484
 320.2000122    0.3400442
 320.4000244    0.3109008
 320.6000061    0.2776299
 320.8000183    0.2437255
 321.0000000    0.2606634
 321.2000122    0.2681524
 321.4000244    0.2711858
 321.6000061    0.3073078
 321.8000183    0.2653256
 322.0000305    0.2554371
 322.2000122    0.2588996
 322.4000244    0.3060947
 322.6000061    0.2744901
 322.8000183    0.3007393
 323.0000305    0.2962312
 323.2000122    0.2675911
 323.4000244    0.2594255
 323.6000061    0.2781658
 323.8000183    0.2786972
 324.0000305    0.2630590
 324.2000122    0.2623360
 324.4000244    0.2676495
 324.6000061    0.2829676
 324.8000183    0.2553633
 325.0000305    0.2799181
 325.2000122    0.2956255
 325.4000244    0.2887723
 325.6000061    0.2452911
 325.8000183    0.2893164
 326.0000305    0.2674783
 326.2000122    0.2875478
 326.4000244    0.2818014
 326.6000061    0.2906590
 326.8000183    0.2965652
 327.0000305    0.3001475
 327.2000122    0.3193241
 327.4000244    0.2756437
 327.6000061    0.2934866
 327.8000183    0.2464445
 328.0000305    0.2848143
 328.2000122    0.2880216
 328.4000244    0.2574803
 328.6000061    0.2874005
 328.8000183    0.2776008
 329.0000305    0.2602313
 329.2000122    0.3035591
 329.4000244    0.3187498
 329.6000061    0.2726178
 329.8000183    0.2795769
 330.0000305    0.2831194
 330.2000122    0.2864185
 330.4000244    0.2857315
 330.6000061    0.2615730
 330.8000183    0.2990635
 331.0000305    0.2735858
 331.2000122    0.2902732
 331.4000244    0.2961113
 331.6000061    0.3122575
 331.8000183    0.2976898
 332.0000305    0.2998231
 332.2000122    0.2710434
 332.4000244    0.2550685
 332.6000061    0.2904769
 332.8000183    0.2710362
 333.0000305    0.2736040
 333.2000122    0.2990035
 333.4000244    0.3043548
 333.6000061    0.3003556
 333.8000183    0.3126647
 334.0000305    0.3169065
 334.2000122    0.3093410
 334.4000244    0.3039477
 334.6000061    0.3118204
 334.8000183    0.3026223
 335.0000305    0.3104382
 335.2000122    0.3367936
 335.4000244    0.3131009
 335.6000061    0.3099279
 335.8000183    0.3241183
 336.0000305    0.3093981
 336.2000122    0.2983499
 336.4000244    0.2981587
 336.6000061    0.2908562
 336.8000183    0.3162966
 337.0000305    0.3269542
 337.2000122    0.2983858
 337.4000244    0.2876717
 337.6000061    0.2997076
 337.8000183    0.3019129
 338.0000305    0.3168440
 338.2000122    0.2992025
 338.4000244    0.3017972
 338.6000061    0.3111723
 338.8000183    0.3115723
 339.0000305    0.3145611
 339.2000122    0.3170293
 339.4000244    0.3105985
 339.6000061    0.3044721
 339.8000183    0.3176443
 340.0000305    0.3217038
 340.2000122    0.3195583
 340.4000244    0.3161068
 340.6000061    0.3182921
 340.8000183    0.3118865
 341.0000305    0.3230366
 341.2000122    0.3257371
 341.4000244    0.3309520
 341.6000061    0.3114680
 341.8000183    0.3124075
 342.0000305    0.3016934
 342.2000122    0.3127689
 342.4000244    0.3071378
 342.6000061    0.3374840
 342.8000183    0.3283513
 343.0000305    0.3163806
 343.2000122    0.3351283
 343.4000244    0.3567978
 343.6000061    0.3450643
 343.8000183    0.3423639
 344.0000305    0.3291135
 344.2000122    0.3183416
 344.4000244    0.3357531
 344.6000061    0.3283868
 344.8000183    0.3569033
 345.0000305    0.3482620
 345.2000122    0.3559559
 345.4000244    0.3445757
 345.6000061    0.3097863
 345.8000183    0.2983849
 346.0000305    0.3094035
 346.2000122    0.3063411
 346.4000244    0.3204636
 346.6000061    0.3125704
 346.8000183    0.2976233
 347.0000305    0.2925206
 347.2000122    0.2940060
 347.4000244    0.2694020
 347.6000061    0.3101246
 347.8000183    0.2988788
 348.0000305    0.3217367
 348.2000122    0.3011172
 348.4000244    0.3073449
 348.6000061    0.3026874
 348.8000183    0.3020248
 349.0000305    0.3090326
 349.2000122    0.3018285
 349.4000244    0.2813389
 349.6000061    0.2991665
 349.8000183    0.3307045
 350.0000305    0.2975228
 350.2000122    0.2872971
 350.4000244    0.3086862
 350.6000061    0.2995988
 350.8000183    0.3145552
 351.0000305    0.2834299
 351.2000122    0.3054016
 351.4000244    0.3175772
 351.6000061    0.3088479
 351.8000183    0.3147949
 352.0000305    0.3212045
 352.2000122    0.3114045
 352.4000244    0.2974020
 352.6000061    0.3076472
 352.8000183    0.2988274
 353.0000305    0.3073920
 353.2000122    0.3006085
 353.4000244    0.2941626
 353.6000061    0.2891242
 353.8000183    0.3041359
 354.0000305    0.2982790
 354.2000122    0.3048199
 354.4000244    0.2838984
 354.6000061    0.3025558
 354.8000183    0.3059612
 355.0000305    0.2975039
 355.2000122    0.3044587
 355.4000244    0.3096538
 355.6000061    0.3067027
 355.8000183    0.3140705
 356.0000305    0.3100109
 356.2000122    0.2781170
 356.4000244    0.3022536
 356.6000061    0.3022753
 356.8000183    0.3005418
 357.0000305    0.2941650
 357.2000122    0.3063565
 357.4000244    0.2906079
 357.6000061    0.3019796
 357.8000183    0.3221837
 358.0000305    0.3050841
 358.2000122    0.3265558
 358.4000244    0.3236379
 358.6000061    0.3160971
 358.8000183    0.3158973
 359.0000305    0.3117658
 359.2000122    0.3089236
 359.4000244    0.2924895
 359.6000061    0.3226009
 359.8000183    0.3076324
 360.0000305    0.3045512
 360.2000122    0.3050994
 360.4000244    0.3198540
 360.6000061    0.3046915
 360.8000183    0.2929184
 361.0000305    0.3270976
 361.2000122    0.3215247
 361.4000244    0.3021412
 361.6000061    0.2920388
 361.8000183    0.2955717
 362.0000305    0.3192825
 362.2000122    0.3164102
 362.4000244    0.3010438
 362.6000061    0.3168318
 362.8000183    0.3185602
 363.0000305    0.3075224
 363.2000122    0.2719088
 363.4000244    0.2902618
 363.6000061    0.3129577
 363.8000183    0.3027646
 364.0000305    0.3142463
 364.2000122    0.2998341
 364.4000244    0.2970532
 364.6000061    0.3178752
 364.8000183    0.2887283
 365.0000305    0.3109813
 365.2000122    0.3050385
 365.4000244    0.2983602
 365.6000061    0.3130560
 365.8000183    0.3058876
 366.0000305    0.2910767
 366.2000122    0.3062628
 366.4000244    0.3025293
 366.6000061    0.3249725
 366.8000183    0.3211652
 367.0000305    0.3128749
 367.2000122    0.2965565
 367.4000244    0.2954948
 367.6000061    0.3091528
 367.8000183    0.3192165
 368.0000305    0.3091445
 368.2000122    0.3127654
 368.4000244    0.3101065
 368.6000061    0.2955584
 368.8000183    0.3104898
 369.0000305    0.3080383
 369.2000122    0.2970180
 369.4000244    0.3167077
 369.6000061    0.3162885
 369.8000183    0.2951071
 370.0000305    0.2885071
 370.2000122    0.3004104
 370.4000244    0.3223027
 370.6000061    0.3055706
 370.8000183    0.3254487
 371.0000305    0.3219088
 371.2000122    0.3258982
 371.4000244    0.3388290
 371.6000061    0.3141553
 371.8000183    0.3140082
 372.0000305    0.2734199
 372.2000122    0.3308048
 372.4000244    0.3215222
 372.6000061    0.2754664
 372.8000183    0.3092670
 373.0000305    0.2809440
 373.2000122    0.2905147
 373.4000244    0.2774697
 373.6000061    0.2729257
 373.8000183    0.3025385
 374.0000305    0.3228625
 374.2000122    0.3095045
 374.4000244    0.3303201
 374.6000061    0.3111388
 374.8000183    0.2881873
 375.0000305    0.3020169
 375.2000122    0.2889545
 375.4000244    0.3048027
 375.6000061    0.3046910
 375.8000183    0.2766204
 376.0000305    0.2665601
 376.2000122    0.2825465
 376.4000244    0.2905996
 376.6000061    0.3216741
 376.8000183    0.2987230
 377.0000305    0.3271370
 377.2000122    0.2886899
 377.4000244    0.3003365
 377.6000061    0.3021271
 377.8000183    0.3143077
 378.0000305    0.3267378
 378.2000122    0.3176955
 378.4000244    0.2952244
 378.6000061    0.3201481
 378.8000183    0.3095361
 379.0000305    0.3268004
 379.2000122    0.2936714
 379.4000244    0.3186041
 379.6000061    0.3068103
 379.8000183    0.3094589
 380.0000305    0.3053125
 380.2000122    0.3240633
 380.4000244    0.3347857
 380.6000061    0.3076107
 380.8000183    0.2983251
 381.0000305    0.3090532
 381.2000122    0.3144415
 381.4000244    0.3205349
 381.6000061    0.3235742
 381.8000183    0.3076214
 382.0000305    0.3061321
 382.2000122    0.3202366
 382.4000244    0.3192217
 382.6000061    0.3153536
 382.8000183    0.3080396
 383.0000305    0.2963821
 383.2000122    0.2908126
 383.4000244    0.3076810
 383.6000061    0.2921353
 383.8000183    0.3049228
 384.0000305    0.2746967
 384.2000122    0.2471514
 384.4000244    0.3013802
 384.6000061    0.3084438
 384.8000183    0.3036512
 385.0000305    0.3072913
 385.2000122    0.2794276
 385.4000244    0.2989891
 385.6000061    0.3120877
 385.8000183    0.3322233
 386.0000305    0.3066689
 386.2000122    0.2919629
 386.4000244    0.3287977
 386.6000061    0.3262965
 386.8000183    0.3005067
 387.0000305    0.3375434
 387.2000122    0.3231603
 387.4000244    0.3121600
 387.6000061    0.3136075
 387.8000183    0.2930559
 388.0000305    0.3230847
 388.2000122    0.3055294
 388.4000244    0.2982934
 388.6000061    0.2973043
 388.8000183    0.3040146
 389.0000305    0.3163850
 389.2000122    0.2779798
 389.4000244    0.3151558
 389.6000061    0.3154857
 389.8000183    0.2965998
 390.0000305    0.2590816
 390.2000122    0.3236985
 390.4000244    0.2747395
 390.6000061    0.2993497
 390.8000183    0.2942543
 391.0000305    0.2988490
 391.2000122    0.3063101
 391.4000244    0.3186776
 391.6000061    0.3466427
 391.8000183    0.3363974
 392.0000305    0.3404973
 392.2000122    0.3127589
 392.4000244    0.3443163
 392.6000061    0.3239108
 392.8000183    0.3479453
 393.0000305    0.3044425
 393.2000122    0.3580404
 393.4000244    0.2880473
 393.6000061    0.3183962
 393.8000183    0.2923235
 394.0000305    0.3102738
 394.2000122    0.3353649
 394.4000244    0.3143424
 394.6000061    0.3097803
 394.8000183    0.3194395
 395.0000305    0.3204195
 395.2000122    0.3255051
 395.4000244    0.3011823
 395.6000061    0.2873730
 395.8000183    0.3108188
 396.0000305    0.2918822
 396.2000122    0.3010376
 396.4000244    0.3112447
 396.6000061    0.2941301
 396.8000183    0.3350213
 397.0000305    0.3439282
 397.2000122    0.3515320
 397.4000244    0.3320636
 397.6000061    0.3450256
 397.8000183    0.3438127
 398.0000305    0.3505319
 398.2000122    0.3163433
 398.4000244    0.3015110
 398.6000061    0.3017908
 398.8000183    0.3169450
 399.0000305    0.3123389
 399.2000122    0.3009009
 399.4000244    0.3114050
 399.6000061    0.3377320
 399.8000183    0.3266094
 400.0000305    0.2804180
 400.2000122    0.3093986
 400.4000244    0.3109448
 400.6000061    0.3135456
 400.8000183    0.3015259
 401.0000305    0.3092251
 401.2000122    0.3098947
 401.4000244    0.3020651
 401.6000061    0.3240795
 401.8000183    0.3092914
 402.0000305    0.3128680
 402.2000122    0.2803184
 402.4000244    0.3333184
 402.6000061    0.3023516
 402.8000183    0.2949620
 403.0000305    0.3090023
 403.2000122    0.3051358
 403.4000244    0.3285632
 403.6000061    0.3149127
 403.8000183    0.3249308
 404.0000305    0.3028692
 404.2000122    0.3288153
 404.4000244    0.2982050
 404.6000061    0.2629282
 404.8000183    0.3012190
 405.0000305    0.2872370
 405.2000122    0.2647103
 405.4000244    0.2952063
 405.6000061    0.3384115
 405.8000183    0.2887997
 406.0000305    0.2859453
 406.2000122    0.2963496
 406.4000244    0.3006444
 406.6000061    0.3023411
 406.8000183    0.2881818
 407.0000305    0.2895268
 407.2000122    0.2856827
 407.4000244    0.2801584
 407.6000061    0.3192105
 407.8000183    0.2894852
 408.0000305    0.3150055
 408.2000122    0.3183721
 408.4000244    0.2998662
 408.6000061    0.3326236
 408.8000183    0.3048327
 409.0000305    0.2889794
 409.2000122    0.3089156
 409.4000244    0.2936960
 409.6000061    0.2873231
 409.8000183    0.2829066
 410.0000305    0.3038886
 410.2000122    0.3062802
 410.4000244    0.2737688
 410.6000061    0.3185157
 410.8000183    0.2920747
 411.0000305    0.2996323
 411.2000122    0.2992578
 411.4000244    0.2908016
 411.6000061    0.2984815
 411.8000183    0.2944190
 412.0000305    0.3145658
 412.2000122    0.3069378
 412.4000244    0.2880263
 412.6000061    0.3096733
 412.8000183    0.2988409
 413.0000305    0.2967552
 413.2000122    0.3003105
 413.4000244    0.2972021
 413.6000061    0.3036236
 413.8000183    0.3164813
 414.0000305    0.3135971
 414.2000122    0.3142710
 414.4000244    0.3158221
 414.6000061    0.3149358
 414.8000183    0.3156192
 415.0000305    0.3144203
 415.2000122    0.2997522
 415.4000244    0.2630010
 415.6000061    0.3294629
 415.8000183    0.3112241
 416.0000305    0.2787823
 416.2000122    0.2927484
 416.4000244    0.2826627
 416.6000061    0.2933846
 416.8000183    0.2953069
 417.0000305    0.2831632
 417.2000122    0.2851205
 417.4000244    0.3051040
 417.6000061    0.3138455
 417.8000183    0.3166507
 418.0000305    0.3206262
 418.2000122    0.3165243
 418.4000244    0.3188110
 418.6000061    0.3213120
 418.8000183    0.3358816
 419.0000305    0.3187354
 419.2000122    0.3003872
 419.4000244    0.2960627
 419.6000061    0.2811915
 419.8000183    0.2930278
 420.0000305    0.3138004
 420.2000122    0.3287627
 420.4000244    0.2895942
 420.6000061    0.2989299
 420.8000183    0.3222528
 421.0000305    0.3098500
 421.2000122    0.2927055
 421.4000244    0.2978797
 421.6000061    0.2985320
 421.8000183    0.3017464
 422.0000305    0.3072394
 422.2000122    0.3157531
 422.4000244    0.3033581
 422.6000061    0.2974150
 422.8000183    0.2517114
 423.0000305    0.3032597
 423.2000122    0.2947308
 423.4000244    0.2757232
 423.6000061    0.2844946
 423.8000183    0.3048107
 424.0000305    0.2525676
 424.2000122    0.3038682
 424.4000244    0.2800376
 424.6000061    0.2813987
 424.8000183    0.2985502
 425.0000305    0.2879782
 425.2000122    0.3083226
 425.4000244    0.3261795
 425.6000061    0.2992983
 425.8000183    0.3459632
 426.0000305    0.3202243
 426.2000122    0.3055826
 426.4000244    0.2984442
 426.6000061    0.3137037
 426.8000183    0.3081375
 427.0000305    0.2907477
 427.2000122    0.2936538
 427.4000244    0.3196792
 427.6000061    0.2684180
 427.8000183    0.3010163
 428.0000305    0.2714648
 428.2000122    0.2833474
 428.4000244    0.2985919
 428.6000061    0.3079734
 428.8000183    0.3169516
 429.0000305    0.3247123
 429.2000122    0.3204849
 429.4000244    0.2869228
 429.6000061    0.3026493
 429.8000183    0.2964177
 430.0000305    0.3031446
 430.2000122    0.2875211
 430.4000244    0.2992144
 430.6000061    0.3166916
 430.8000183    0.2924699
 431.0000305    0.3228693
 431.2000122    0.3237194
 431.4000244    0.3031874
 431.6000061    0.2830748
 431.8000183    0.2967340
 432.0000305    0.3073243
 432.2000122    0.3008478
 432.4000244    0.2984846
 432.6000061    0.3194843
 432.8000183    0.2905359
 433.0000305    0.3001526
 433.2000122    0.2936294
 433.4000244    0.3223955
 433.6000061    0.2768898
 433.8000183    0.2893406
 434.0000305    0.2917141
 434.2000122    0.3181972
 434.4000244    0.3125077
 434.6000061    0.2924985
 434.8000183    0.2889305
 435.0000305    0.3110242
 435.2000122    0.3027298
 435.4000244    0.3087752
 435.6000061    0.3319405
 435.8000183    0.3128313
 436.0000305    0.3371581
 436.2000122    0.2774986
 436.4000244    0.2888275
 436.6000061    0.2884560
 436.8000183    0.2697121
 437.0000305    0.2531007
 437.2000122    0.2904568
 437.4000244    0.2940966
 437.6000061    0.2887127
 437.8000183    0.2854503
 438.0000305    0.3073827
 438.2000122    0.2717530
 438.4000244    0.2878846
 438.6000061    0.2918962
 438.8000183    0.2771772
 439.0000305    0.2808687
 439.2000122    0.2787519
 439.4000244    0.3171951
 439.6000061    0.2839454
 439.8000183    0.2984721
 440.0000305    0.3128106
 440.2000122    0.2857387
 440.4000244    0.2599221
 440.6000061    0.3111363
 440.8000183    0.3080764
 441.0000305    0.2907903
 441.2000122    0.3199642
 441.4000244    0.3100198
 441.6000061    0.3186712
 441.8000183    0.3151894
 442.0000305    0.3056972
 442.2000122    0.3078779
 442.4000244    0.3188053
 442.6000061    0.2984109
 442.8000183    0.3171448
 443.0000305    0.2926635
 443.2000122    0.3103915
 443.4000244    0.2847733
 443.6000061    0.3045065
 443.8000183    0.3010335
 444.0000305    0.3387690
 444.2000122    0.3315991
 444.4000244    0.3442164
 444.6000061    0.3203658
 444.8000183    0.3376304
 445.0000305    0.3235704
 445.2000122    0.3170552
 445.4000244    0.3378245
 445.6000061    0.3542237
 445.8000183    0.3456229
 446.0000305    0.3562649
 446.2000122    0.3410721
 446.4000244    0.3422975
 446.6000061    0.3499976
 446.8000183    0.3390193
 447.0000305    0.3607965
 447.2000122    0.3427395
 447.4000244    0.3272415
 447.6000061    0.3307109
 447.8000183    0.3405199
 448.0000305    0.3441636
 448.2000122    0.3447822
 448.4000244    0.3120415
 448.6000061    0.3445688
 448.8000183    0.3571081
 449.0000305    0.3429115
 449.2000122    0.3484460
 449.4000244    0.3461078
 449.6000061    0.3090245
 449.8000183    0.3167378
 450.0000305    0.3122196
 450.2000122    0.3012140
 450.4000244    0.2906923
 450.6000366    0.3092832
 450.8000183    0.3397559
 451.0000305    0.3378011
 451.2000122    0.3165673
 451.4000244    0.3482226
 451.6000366    0.3157315
 451.8000183    0.3300173
 452.0000305    0.3223254
 452.2000122    0.3053878
 452.4000244    0.3265113
 452.6000366    0.3331313
 452.8000183    0.3517233
 453.0000305    0.3262290
 453.2000122    0.3212492
 453.4000244    0.3032816
 453.6000366    0.3156619
 453.8000183    0.3150656
 454.0000305    0.3660664
 454.2000122    0.3512842
 454.4000244    0.3257516
 454.6000366    0.3298182
 454.8000183    0.3287904
 455.0000305    0.3325936
 455.2000122    0.3289364
 455.4000244    0.3307673
 455.6000366    0.3095335
 455.8000183    0.3414078
 456.0000305    0.3102328
 456.2000122    0.3295827
 456.4000244    0.3332556
 456.6000366    0.3046459
 456.8000183    0.3503961
 457.0000305    0.3432063
 457.2000122    0.3459756
 457.4000244    0.3643285
 457.6000366    0.3510677
 457.8000183    0.3521943
 458.0000305    0.3633102
 458.2000122    0.3641604
 458.4000244    0.3424090
 458.6000366    0.3267051
 458.8000183    0.3397198
 459.0000305    0.3402450
 459.2000122    0.3229136
 459.4000244    0.3439828
 459.6000366    0.3471901
 459.8000183    0.3082209
 460.0000305    0.3263153
 460.2000122    0.3343213
 460.4000244    0.3313561
 460.6000366    0.3328247
 460.8000183    0.3622840
 461.0000305    0.3868692
 461.2000122    0.3282610
 461.4000244    0.3241973
 461.6000366    0.3285716
 461.8000183    0.3388591
 462.0000305    0.2958436
 462.2000122    0.3188471
 462.4000244    0.3308064
 462.6000366    0.3214919
 462.8000183    0.3588852
 463.0000305    0.3452970
 463.2000122    0.3226235
 463.4000244    0.3343141
 463.6000366    0.3458219
 463.8000183    0.3184090
 464.0000305    0.3174429
 464.2000122    0.3452493
 464.4000244    0.3649864
 464.6000366    0.3052941
 464.8000183    0.3081399
 465.0000305    0.3269690
 465.2000122    0.3125237
 465.4000244    0.3171277
 465.6000366    0.3015475
 465.8000183    0.2889159
 466.0000305    0.3265250
 466.2000122    0.3087434
 466.4000244    0.3284615
 466.6000366    0.3101197
 466.8000183    0.3367254
 467.0000305    0.3347548
 467.2000122    0.3240023
 467.4000244    0.3346365
 467.6000366    0.3373165
 467.8000183    0.3519367
 468.0000305    0.3516397
 468.2000122    0.3536671
 468.4000244    0.3344616
 468.6000366    0.3194495
 468.8000183    0.3327722
 469.0000305    0.3307101
 469.2000122    0.3454378
 469.4000244    0.3370594
 469.6000366    0.3496228
 469.8000183    0.3410915
 470.0000305    0.3507959
 470.2000122    0.3721025
 470.4000244    0.3606489
 470.6000366    0.3626480
 470.8000183    0.3780375
 471.0000305    0.3659796
 471.2000122    0.3827994
 471.4000244    0.3616166
 471.6000366    0.3531616
 471.8000183    0.3380150
 472.0000305    0.3368457
 472.2000122    0.3375588
 472.4000244    0.3274119
 472.6000366    0.3563400
 472.8000183    0.3291512
 473.0000305    0.3451785
 473.2000122    0.3607719
 473.4000244    0.3431823
 473.6000366    0.3440512
 473.8000183    0.3684832
 474.0000305    0.3255517
 474.2000122    0.3320566
 474.4000244    0.3283959
 474.6000366    0.3429884
 474.8000183    0.3356616
 475.0000305    0.3464848
 475.2000122    0.3454677
 475.4000244    0.3404006
 475.6000366    0.3499414
 475.8000183    0.3116839
 476.0000305    0.3541569
 476.2000122    0.3713509
 476.4000244    0.3594998
 476.6000366    0.3558590
 476.8000183    0.3835573
 477.0000305    0.3956382
 477.2000122    0.3801354
 477.4000244    0.3840700
 477.6000366    0.3921278
 477.8000183    0.3777282
 478.0000305    0.3582432
 478.2000122    0.3567779
 478.4000244    0.3378215
 478.6000366    0.3313809
 478.8000183    0.3430245
 479.0000305    0.3179259
 479.2000122    0.3123040
 479.4000244    0.3091516
 479.6000366    0.2637556
 479.8000183    0.2876100
 480.0000305    0.2979495
 480.2000122    0.2945562
 480.4000244    0.3284712
 480.6000366    0.3318666
 480.8000183    0.3445962
 481.0000305    0.3280809
 481.2000122    0.3501314
 481.4000244    0.3276682
 481.6000366    0.3073129
 481.8000183    0.3476558
 482.0000305    0.3424228
 482.2000122    0.3419955
 482.4000244    0.3469101
 482.6000366    0.3392232
 482.8000183    0.3427438
 483.0000305    0.3444497
 483.2000122    0.3338726
 483.4000244    0.3509249
 483.6000366    0.3266791
 483.8000183    0.3419576
 484.0000305    0.3419813
 484.2000122    0.3581102
 484.4000244    0.3882768
 484.6000366    0.3650866
 484.8000183    0.3617800
 485.0000305    0.3423285
 485.2000122    0.3499759
 485.4000244    0.3360062
 485.6000366    0.3573041
 485.8000183    0.3492135
 486.0000305    0.3293937
 486.2000122    0.3340287
 486.4000244    0.3065752
 486.6000366    0.3346811
 486.8000183    0.3190330
 487.0000305    0.3420480
 487.2000122    0.3346838
 487.4000244    0.3563094
 487.6000366    0.3497915
 487.8000183    0.3338729
 488.0000305    0.3714134
 488.2000122    0.3188818
 488.4000244    0.3338670
 488.6000366    0.3216148
 488.8000183    0.3402777
 489.0000305    0.3112792
 489.2000122    0.3199983
 489.4000244    0.3562523
 489.6000366    0.3176069
 489.8000183    0.3356796
 490.0000305    0.3440032
 490.2000122    0.3564546
 490.4000244    0.3332281
 490.6000366    0.3571983
 490.8000183    0.3307629
 491.0000305    0.3500938
 491.2000122    0.3499405
 491.4000244    0.3622246
 491.6000366    0.3772157
 491.8000183    0.3490965
 492.0000305    0.3531428
 492.2000122    0.3696036
 492.4000244    0.3644647
 492.6000366    0.3372691
 492.8000183    0.3607354
 493.0000305    0.3602924
 493.2000122    0.3421763
 493.4000244    0.3482331
 493.6000366    0.3608965
 493.8000183    0.3697678
 494.0000305    0.3627685
 494.2000122    0.3729164
 494.4000244    0.3310954
 494.6000366    0.3591235
 494.8000183    0.3276755
 495.0000305    0.3344364
 495.2000122    0.3585901
 495.4000244    0.3244391
 495.6000366    0.3467594
 495.8000183    0.3450986
 496.0000305    0.3714280
 496.2000122    0.3668824
 496.4000244    0.3334920
 496.6000366    0.3193539
 496.8000183    0.3571516
 497.0000305    0.3638949
 497.2000122    0.3520596
 497.4000244    0.3674239
 497.6000366    0.3522755
 497.8000183    0.3468966
 498.0000305    0.3143171
 498.2000122    0.3258467
 498.4000244    0.3526336
 498.6000366    0.3472104
 498.8000183    0.3465665
 499.0000305    0.3365727
 499.2000122    0.2942602
 499.4000244    0.3668930
 499.6000366    0.3248818
 499.8000183    0.3338957
 500.0000305    0.3282019
