# Supplementary material for: Structure and inhibition mechanisms of Mycobacterium tuberculosis essential transporter efflux protein A
Source: Nat Commun. 2025 Apr 1;16:3139. doi: 10.1038/s41467-025-58133-6 (PMC11961569; doi:10.1038/s41467-025-58133-6)
Supplement: Supplementary file 3 — Supplementary Data 1 [file 41467_2025_58133_MOESM3_ESM.zip › supplemental_computational_details/traj_1/data_rep1/rmsd-EPG3.xvg]

# This file was created Wed May 22 14:22:40 2024
# Created by:
#                       :-) GROMACS - gmx rms, 2024.1 (-:
# 
# Executable:   /wynton/home/sali/sreeganb/bin/gromacs/bin/gmx
# Data prefix:  /wynton/home/sali/sreeganb/bin/gromacs
# Working dir:  /wynton/scratch/sreeganb/nitesh-work/membrane-calculations/gromacs/replicate-1
# Command line:
#   gmx rms -f step7_production_rep1_run1.trr -s step7_production_rep1_run1.tpr -o data_1/rmsd-EPG3.xvg -tu ns
# gmx rms is part of G R O M A C S:
#
# Gravel Rubs Often Many Awfully Cauterized Sores
#
@    title "RMSD"
@    xaxis  label "Time (ns)"
@    yaxis  label "RMSD (nm)"
@TYPE xy
@ subtitle "EPG3 after lsq fit to EPG3"
   0.0000000    0.0000000
   0.2000000    0.0969470
   0.4000000    0.0923227
   0.6000000    0.0857060
   0.8000000    0.1034917
   1.0000000    0.1181710
   1.2000000    0.1507147
   1.4000001    0.1346204
   1.6000000    0.1794334
   1.8000001    0.1488224
   2.0000000    0.1337739
   2.2000000    0.1365875
   2.4000001    0.1398284
   2.6000001    0.1273196
   2.8000002    0.1541877
   3.0000002    0.1125670
   3.2000000    0.1380774
   3.4000001    0.1372523
   3.6000001    0.1621230
   3.8000002    0.1636457
   4.0000000    0.1599217
   4.2000003    0.1757107
   4.4000001    0.1629900
   4.6000004    0.1555617
   4.8000002    0.1620206
   5.0000000    0.1691765
   5.2000003    0.1401807
   5.4000001    0.1880509
   5.6000004    0.1856140
   5.8000002    0.1876777
   6.0000005    0.1510020
   6.2000003    0.1586528
   6.4000001    0.1350224
   6.6000004    0.1686510
   6.8000002    0.1456633
   7.0000005    0.1410618
   7.2000003    0.1413972
   7.4000006    0.1580162
   7.6000004    0.1863793
   7.8000002    0.2245223
   8.0000000    0.1802540
   8.2000008    0.1899994
   8.4000006    0.1760324
   8.6000004    0.2007320
   8.8000002    0.1580279
   9.0000000    0.1711785
   9.2000008    0.1704169
   9.4000006    0.1803189
   9.6000004    0.1698530
   9.8000002    0.1741267
  10.0000000    0.1747798
  10.2000008    0.1979796
  10.4000006    0.1827659
  10.6000004    0.1946503
  10.8000002    0.1662593
  11.0000010    0.1758042
  11.2000008    0.2086212
  11.4000006    0.1632756
  11.6000004    0.2003566
  11.8000002    0.1962256
  12.0000010    0.1934090
  12.2000008    0.1762722
  12.4000006    0.1874257
  12.6000004    0.1754401
  12.8000002    0.1752158
  13.0000010    0.1852200
  13.2000008    0.1402298
  13.4000006    0.1747480
  13.6000004    0.1585840
  13.8000002    0.1521115
  14.0000010    0.1519915
  14.2000008    0.1614926
  14.4000006    0.1622145
  14.6000004    0.1705439
  14.8000011    0.1655798
  15.0000010    0.1943865
  15.2000008    0.1978268
  15.4000006    0.1674193
  15.6000004    0.1545738
  15.8000011    0.1792374
  16.0000000    0.1527720
  16.2000008    0.1501124
  16.4000015    0.1780557
  16.6000004    0.1760758
  16.8000011    0.1587125
  17.0000000    0.1637438
  17.2000008    0.1908454
  17.4000015    0.2323130
  17.6000004    0.1731585
  17.8000011    0.2108824
  18.0000000    0.1692629
  18.2000008    0.1637011
  18.4000015    0.1795672
  18.6000004    0.1616269
  18.8000011    0.1691837
  19.0000000    0.1512973
  19.2000008    0.1536672
  19.4000015    0.1531198
  19.6000004    0.1648224
  19.8000011    0.1559206
  20.0000000    0.0970241
  20.2000008    0.1182893
  20.4000015    0.1388654
  20.6000004    0.1449498
  20.8000011    0.1545026
  21.0000019    0.2140531
  21.2000008    0.1672712
  21.4000015    0.1710682
  21.6000004    0.1722744
  21.8000011    0.2031936
  22.0000019    0.2399621
  22.2000008    0.1655136
  22.4000015    0.1773738
  22.6000004    0.2499226
  22.8000011    0.2162211
  23.0000019    0.1673965
  23.2000008    0.1644047
  23.4000015    0.1552276
  23.6000004    0.2031708
  23.8000011    0.2122993
  24.0000019    0.2048456
  24.2000008    0.2006718
  24.4000015    0.1989248
  24.6000004    0.2131241
  24.8000011    0.1987650
  25.0000019    0.2016045
  25.2000008    0.2210745
  25.4000015    0.2203671
  25.6000004    0.2226451
  25.8000011    0.2165271
  26.0000019    0.2183479
  26.2000008    0.2179186
  26.4000015    0.2252143
  26.6000004    0.2157895
  26.8000011    0.2143435
  27.0000019    0.2082197
  27.2000008    0.2359142
  27.4000015    0.1974033
  27.6000004    0.2023887
  27.8000011    0.2090394
  28.0000019    0.2016942
  28.2000008    0.2254576
  28.4000015    0.2271444
  28.6000023    0.2119986
  28.8000011    0.3193786
  29.0000019    0.2496531
  29.2000008    0.3093405
  29.4000015    0.2276745
  29.6000023    0.2767836
  29.8000011    0.2189671
  30.0000019    0.1917502
  30.2000008    0.2025963
  30.4000015    0.2139105
  30.6000023    0.2165967
  30.8000011    0.2307080
  31.0000019    0.2529736
  31.2000008    0.2161660
  31.4000015    0.2113506
  31.6000023    0.2075554
  31.8000011    0.2058354
  32.0000000    0.2235498
  32.2000008    0.2114048
  32.4000015    0.2075729
  32.6000023    0.2023631
  32.8000031    0.2213644
  33.0000000    0.2192156
  33.2000008    0.2135893
  33.4000015    0.2212752
  33.6000023    0.2355562
  33.8000031    0.2023346
  34.0000000    0.2064020
  34.2000008    0.2052096
  34.4000015    0.2237755
  34.6000023    0.2177594
  34.8000031    0.2263059
  35.0000000    0.2173934
  35.2000008    0.2367850
  35.4000015    0.2157761
  35.6000023    0.2414072
  35.8000031    0.2153962
  36.0000000    0.2225614
  36.2000008    0.2317155
  36.4000015    0.1902802
  36.6000023    0.2199021
  36.8000031    0.2248924
  37.0000000    0.2319857
  37.2000008    0.2107472
  37.4000015    0.2277826
  37.6000023    0.2202057
  37.8000031    0.2254171
  38.0000000    0.2335671
  38.2000008    0.1968258
  38.4000015    0.2135630
  38.6000023    0.1812747
  38.8000031    0.2104970
  39.0000000    0.1918482
  39.2000008    0.1893728
  39.4000015    0.1781851
  39.6000023    0.1960111
  39.8000031    0.1904991
  40.0000000    0.1910117
  40.2000008    0.2131895
  40.4000015    0.1907181
  40.6000023    0.1748335
  40.8000031    0.1850543
  41.0000038    0.1674221
  41.2000008    0.1682113
  41.4000015    0.1921593
  41.6000023    0.1913698
  41.8000031    0.1901765
  42.0000038    0.2176634
  42.2000008    0.2393346
  42.4000015    0.2318584
  42.6000023    0.2557451
  42.8000031    0.2373773
  43.0000038    0.2572164
  43.2000008    0.2610677
  43.4000015    0.2369783
  43.6000023    0.2368660
  43.8000031    0.2486361
  44.0000038    0.2598626
  44.2000008    0.2647457
  44.4000015    0.2655139
  44.6000023    0.2451479
  44.8000031    0.3002574
  45.0000038    0.3084160
  45.2000008    0.3092527
  45.4000015    0.2976211
  45.6000023    0.3121474
  45.8000031    0.3132413
  46.0000038    0.3079490
  46.2000008    0.3006558
  46.4000015    0.3072774
  46.6000023    0.2995506
  46.8000031    0.2934240
  47.0000038    0.2860548
  47.2000008    0.2912156
  47.4000015    0.3188007
  47.6000023    0.3020070
  47.8000031    0.2792972
  48.0000038    0.2901149
  48.2000008    0.2698980
  48.4000015    0.2763821
  48.6000023    0.2630439
  48.8000031    0.2836739
  49.0000038    0.2672641
  49.2000008    0.3127915
  49.4000015    0.3434339
  49.6000023    0.3387764
  49.8000031    0.3359235
  50.0000038    0.3415965
  50.2000008    0.3619463
  50.4000015    0.3701130
  50.6000023    0.3650422
  50.8000031    0.3426613
  51.0000038    0.3613813
  51.2000008    0.3376271
  51.4000015    0.3279940
  51.6000023    0.3292410
  51.8000031    0.3290940
  52.0000038    0.3435927
  52.2000008    0.3407816
  52.4000015    0.3499046
  52.6000023    0.3521504
  52.8000031    0.3543593
  53.0000038    0.3627935
  53.2000008    0.3760132
  53.4000015    0.3127132
  53.6000023    0.3155461
  53.8000031    0.2990390
  54.0000038    0.3037148
  54.2000008    0.3119675
  54.4000015    0.3078493
  54.6000023    0.2796751
  54.8000031    0.3955829
  55.0000038    0.3299903
  55.2000008    0.3732477
  55.4000015    0.3795698
  55.6000023    0.3747685
  55.8000031    0.4072720
  56.0000038    0.3924096
  56.2000008    0.3671800
  56.4000015    0.3894904
  56.6000023    0.3667918
  56.8000031    0.4061114
  57.0000038    0.4029081
  57.2000046    0.3894742
  57.4000015    0.3830304
  57.6000023    0.3882296
  57.8000031    0.3254953
  58.0000038    0.2930390
  58.2000046    0.3186767
  58.4000015    0.3243819
  58.6000023    0.3337895
  58.8000031    0.3162813
  59.0000038    0.3016694
  59.2000046    0.3206141
  59.4000015    0.3042511
  59.6000023    0.3214086
  59.8000031    0.3248027
  60.0000038    0.3201566
  60.2000046    0.3201040
  60.4000015    0.3201026
  60.6000023    0.3259557
  60.8000031    0.3483052
  61.0000038    0.3331078
  61.2000046    0.3030983
  61.4000015    0.3269426
  61.6000023    0.3324984
  61.8000031    0.3414904
  62.0000038    0.3287513
  62.2000046    0.3232506
  62.4000015    0.3277963
  62.6000023    0.3251533
  62.8000031    0.3533558
  63.0000038    0.3533338
  63.2000046    0.3633042
  63.4000015    0.3482313
  63.6000023    0.3569330
  63.8000031    0.3358636
  64.0000000    0.3454298
  64.2000046    0.3236736
  64.4000015    0.3421326
  64.6000061    0.3548656
  64.8000031    0.3450827
  65.0000000    0.3460256
  65.2000046    0.3413550
  65.4000015    0.3316545
  65.6000061    0.3497935
  65.8000031    0.3727033
  66.0000000    0.3640351
  66.2000046    0.3691907
  66.4000015    0.3832118
  66.6000061    0.4149883
  66.8000031    0.3812490
  67.0000000    0.4117595
  67.2000046    0.3923313
  67.4000015    0.3913790
  67.6000061    0.4116253
  67.8000031    0.3895274
  68.0000000    0.3890070
  68.2000046    0.4056111
  68.4000015    0.4013171
  68.6000061    0.3849495
  68.8000031    0.4071995
  69.0000000    0.3795659
  69.2000046    0.3913733
  69.4000015    0.3973296
  69.6000061    0.4152438
  69.8000031    0.4164809
  70.0000000    0.3785027
  70.2000046    0.4084255
  70.4000015    0.4171163
  70.6000061    0.4195160
  70.8000031    0.4127085
  71.0000000    0.3972791
  71.2000046    0.4169951
  71.4000015    0.3977682
  71.6000061    0.4191507
  71.8000031    0.4006202
  72.0000000    0.4135579
  72.2000046    0.4211321
  72.4000015    0.4023108
  72.6000061    0.4203950
  72.8000031    0.4201720
  73.0000000    0.4045710
  73.2000046    0.3783673
  73.4000015    0.3931465
  73.6000061    0.3955029
  73.8000031    0.4372191
  74.0000000    0.4203730
  74.2000046    0.4062068
  74.4000015    0.4002551
  74.6000061    0.4180555
  74.8000031    0.3958313
  75.0000000    0.4081386
  75.2000046    0.4274943
  75.4000015    0.4290564
  75.6000061    0.4217699
  75.8000031    0.3837397
  76.0000000    0.4213352
  76.2000046    0.4089053
  76.4000015    0.4021628
  76.6000061    0.4454635
  76.8000031    0.4182655
  77.0000000    0.4408446
  77.2000046    0.4340118
  77.4000015    0.4329857
  77.6000061    0.4129393
  77.8000031    0.4227894
  78.0000000    0.4301388
  78.2000046    0.4423880
  78.4000015    0.4205963
  78.6000061    0.4513088
  78.8000031    0.4621932
  79.0000000    0.4763434
  79.2000046    0.4683332
  79.4000015    0.4684145
  79.6000061    0.4799911
  79.8000031    0.4796557
  80.0000000    0.4706814
  80.2000046    0.4725793
  80.4000015    0.4741318
  80.6000061    0.4719620
  80.8000031    0.4629023
  81.0000076    0.5006388
  81.2000046    0.4926907
  81.4000015    0.4723425
  81.6000061    0.4596908
  81.8000031    0.4864389
  82.0000076    0.4479663
  82.2000046    0.3896566
  82.4000015    0.3889974
  82.6000061    0.4175117
  82.8000031    0.4028712
  83.0000076    0.4074018
  83.2000046    0.4196636
  83.4000015    0.3861937
  83.6000061    0.4179776
  83.8000031    0.3956795
  84.0000076    0.4043393
  84.2000046    0.3697190
  84.4000015    0.3899395
  84.6000061    0.3916447
  84.8000031    0.4102124
  85.0000076    0.3927966
  85.2000046    0.4247998
  85.4000015    0.4051815
  85.6000061    0.4529347
  85.8000031    0.5068427
  86.0000076    0.5281551
  86.2000046    0.4729071
  86.4000015    0.4793684
  86.6000061    0.4892969
  86.8000031    0.4419784
  87.0000076    0.4220214
  87.2000046    0.4102527
  87.4000015    0.4431129
  87.6000061    0.4753000
  87.8000031    0.4164192
  88.0000076    0.3632271
  88.2000046    0.3794128
  88.4000015    0.3790581
  88.6000061    0.3955446
  88.8000031    0.3804059
  89.0000076    0.4072223
  89.2000046    0.3870866
  89.4000015    0.4102604
  89.6000061    0.3902903
  89.8000031    0.4149206
  90.0000076    0.4063394
  90.2000046    0.3910777
  90.4000015    0.3961694
  90.6000061    0.4008577
  90.8000031    0.4111919
  91.0000076    0.4411270
  91.2000046    0.4178314
  91.4000015    0.4176503
  91.6000061    0.3967411
  91.8000031    0.3731374
  92.0000076    0.3889856
  92.2000046    0.4020760
  92.4000015    0.4212347
  92.6000061    0.4122219
  92.8000031    0.4092638
  93.0000076    0.4046806
  93.2000046    0.4026234
  93.4000015    0.4271058
  93.6000061    0.4087265
  93.8000031    0.3861054
  94.0000076    0.3948535
  94.2000046    0.3971441
  94.4000015    0.3910255
  94.6000061    0.4002734
  94.8000031    0.4257933
  95.0000076    0.4100880
  95.2000046    0.4053884
  95.4000015    0.3851077
  95.6000061    0.4026444
  95.8000031    0.3853589
  96.0000076    0.3873155
  96.2000046    0.3777747
  96.4000015    0.3955558
  96.6000061    0.3761569
  96.8000031    0.4413794
  97.0000076    0.4813232
  97.2000046    0.4588658
  97.4000015    0.4386479
  97.6000061    0.4489184
  97.8000031    0.4294090
  98.0000076    0.4307980
  98.2000046    0.4630904
  98.4000015    0.4452268
  98.6000061    0.4627880
  98.8000031    0.4692978
  99.0000076    0.4816257
  99.2000046    0.4377128
  99.4000015    0.4489168
  99.6000061    0.4552075
  99.8000031    0.4560323
 100.0000076    0.4523465
 100.2000046    0.4642552
 100.4000015    0.4625624
 100.6000061    0.4226020
 100.8000031    0.4386980
 101.0000076    0.4615538
 101.2000046    0.4252162
 101.4000015    0.4348561
 101.6000061    0.4808674
 101.8000031    0.3999626
 102.0000076    0.4118575
 102.2000046    0.3955966
 102.4000015    0.4546838
 102.6000061    0.4235569
 102.8000031    0.4171682
 103.0000076    0.3943414
 103.2000046    0.4267719
 103.4000015    0.4021486
 103.6000061    0.4155370
 103.8000031    0.4131403
 104.0000076    0.3998427
 104.2000046    0.4002317
 104.4000015    0.4452914
 104.6000061    0.4122433
 104.8000031    0.4138479
 105.0000076    0.4167435
 105.2000046    0.3970588
 105.4000015    0.4170927
 105.6000061    0.4205493
 105.8000031    0.4284483
 106.0000076    0.4187765
 106.2000046    0.4191665
 106.4000015    0.3942867
 106.6000061    0.4132296
 106.8000031    0.3927476
 107.0000076    0.4055653
 107.2000046    0.4094949
 107.4000015    0.3788538
 107.6000061    0.4045926
 107.8000031    0.3963269
 108.0000076    0.4011991
 108.2000046    0.3752672
 108.4000015    0.3712842
 108.6000061    0.3619301
 108.8000031    0.4040524
 109.0000076    0.3774265
 109.2000046    0.4145377
 109.4000015    0.3961995
 109.6000061    0.3998819
 109.8000031    0.3911442
 110.0000076    0.4003601
 110.2000046    0.4037556
 110.4000015    0.3891811
 110.6000061    0.4139938
 110.8000031    0.3968860
 111.0000076    0.3986633
 111.2000046    0.3996599
 111.4000015    0.3846827
 111.6000061    0.3891269
 111.8000031    0.3964155
 112.0000076    0.4074273
 112.2000046    0.4112733
 112.4000015    0.3949600
 112.6000061    0.4054628
 112.8000031    0.4005378
 113.0000076    0.4062876
 113.2000046    0.4124185
 113.4000092    0.4245048
 113.6000061    0.3952477
 113.8000031    0.4083630
 114.0000076    0.4105707
 114.2000046    0.3813382
 114.4000092    0.3725411
 114.6000061    0.3719977
 114.8000031    0.4030927
 115.0000076    0.4091144
 115.2000046    0.3980426
 115.4000092    0.3915490
 115.6000061    0.4049945
 115.8000031    0.4084506
 116.0000076    0.3970142
 116.2000046    0.3941444
 116.4000092    0.4122971
 116.6000061    0.4017844
 116.8000031    0.4102184
 117.0000076    0.4173067
 117.2000046    0.4111532
 117.4000092    0.3974304
 117.6000061    0.4241194
 117.8000031    0.3961398
 118.0000076    0.4012065
 118.2000046    0.4014115
 118.4000092    0.4140555
 118.6000061    0.4138554
 118.8000031    0.4216197
 119.0000076    0.4229192
 119.2000046    0.3989902
 119.4000092    0.4000153
 119.6000061    0.4395008
 119.8000031    0.4248085
 120.0000076    0.4377496
 120.2000046    0.4077101
 120.4000092    0.4229929
 120.6000061    0.4160418
 120.8000031    0.4091654
 121.0000076    0.4233880
 121.2000046    0.4132017
 121.4000092    0.4110582
 121.6000061    0.4176417
 121.8000031    0.4133917
 122.0000076    0.4111621
 122.2000046    0.4267205
 122.4000092    0.3837456
 122.6000061    0.3982751
 122.8000031    0.4131741
 123.0000076    0.4060522
 123.2000046    0.4372438
 123.4000092    0.4364799
 123.6000061    0.4812505
 123.8000031    0.4579865
 124.0000076    0.4574806
 124.2000046    0.4504667
 124.4000092    0.4797390
 124.6000061    0.4344750
 124.8000031    0.4274483
 125.0000076    0.4040774
 125.2000046    0.4054215
 125.4000092    0.4198533
 125.6000061    0.3824725
 125.8000031    0.3659809
 126.0000076    0.4061037
 126.2000046    0.3801126
 126.4000092    0.3792998
 126.6000061    0.3992418
 126.8000031    0.4058650
 127.0000076    0.4234096
 127.2000046    0.4318533
 127.4000092    0.4260620
 127.6000061    0.4268586
 127.8000031    0.4057712
 128.0000000    0.3913149
 128.2000122    0.3666649
 128.4000092    0.3935425
 128.6000061    0.4146006
 128.8000031    0.4330560
 129.0000000    0.4269268
 129.2000122    0.3854569
 129.4000092    0.3986222
 129.6000061    0.4094673
 129.8000031    0.4075431
 130.0000000    0.4062797
 130.2000122    0.4237734
 130.4000092    0.4104138
 130.6000061    0.4550117
 130.8000031    0.4370019
 131.0000000    0.4484285
 131.2000122    0.4378982
 131.4000092    0.4302415
 131.6000061    0.4536462
 131.8000031    0.4671239
 132.0000000    0.4282369
 132.2000122    0.4216821
 132.4000092    0.4060750
 132.6000061    0.4142140
 132.8000031    0.3772942
 133.0000000    0.4179880
 133.2000122    0.3675231
 133.4000092    0.3778439
 133.6000061    0.3639419
 133.8000031    0.3518713
 134.0000000    0.3931491
 134.2000122    0.3657191
 134.4000092    0.3466699
 134.6000061    0.3750245
 134.8000031    0.3478926
 135.0000000    0.3441418
 135.2000122    0.3228445
 135.4000092    0.2921516
 135.6000061    0.2913578
 135.8000031    0.3431072
 136.0000000    0.3626292
 136.2000122    0.3237104
 136.4000092    0.3333535
 136.6000061    0.3337147
 136.8000031    0.3196082
 137.0000000    0.3205158
 137.2000122    0.3096907
 137.4000092    0.2888305
 137.6000061    0.2996234
 137.8000031    0.2907210
 138.0000000    0.3036685
 138.2000122    0.3145450
 138.4000092    0.3121950
 138.6000061    0.3157483
 138.8000031    0.3312970
 139.0000000    0.3206906
 139.2000122    0.3275532
 139.4000092    0.2835671
 139.6000061    0.3080770
 139.8000031    0.2522720
 140.0000000    0.3056274
 140.2000122    0.2561699
 140.4000092    0.2644090
 140.6000061    0.2539597
 140.8000031    0.2698065
 141.0000000    0.2936909
 141.2000122    0.2912291
 141.4000092    0.2955247
 141.6000061    0.3104935
 141.8000031    0.2920569
 142.0000000    0.2868182
 142.2000122    0.2920108
 142.4000092    0.3030928
 142.6000061    0.2580353
 142.8000031    0.2979191
 143.0000000    0.2899034
 143.2000122    0.2816737
 143.4000092    0.2739138
 143.6000061    0.3131093
 143.8000031    0.2911455
 144.0000000    0.2890828
 144.2000122    0.2676438
 144.4000092    0.2857812
 144.6000061    0.3079557
 144.8000031    0.3289299
 145.0000000    0.3106979
 145.2000122    0.3097795
 145.4000092    0.3076844
 145.6000061    0.3188558
 145.8000031    0.2525457
 146.0000000    0.2892205
 146.2000122    0.2839802
 146.4000092    0.3059012
 146.6000061    0.3457616
 146.8000031    0.3217709
 147.0000000    0.3514304
 147.2000122    0.3297342
 147.4000092    0.2772165
 147.6000061    0.3589119
 147.8000031    0.3090433
 148.0000000    0.2735278
 148.2000122    0.2824743
 148.4000092    0.2813603
 148.6000061    0.2856568
 148.8000031    0.3011745
 149.0000000    0.2764436
 149.2000122    0.2982139
 149.4000092    0.2969208
 149.6000061    0.2695855
 149.8000031    0.2869235
 150.0000000    0.2936404
 150.2000122    0.2846941
 150.4000092    0.3051327
 150.6000061    0.2890624
 150.8000031    0.2886812
 151.0000000    0.2736458
 151.2000122    0.2704589
 151.4000092    0.2959628
 151.6000061    0.2738319
 151.8000031    0.2800502
 152.0000000    0.2899512
 152.2000122    0.2606041
 152.4000092    0.2724245
 152.6000061    0.2978766
 152.8000031    0.3220083
 153.0000000    0.3343620
 153.2000122    0.3403104
 153.4000092    0.3009988
 153.6000061    0.2760196
 153.8000031    0.3172258
 154.0000000    0.3227541
 154.2000122    0.3479884
 154.4000092    0.3619598
 154.6000061    0.3438690
 154.8000031    0.3397932
 155.0000000    0.3502513
 155.2000122    0.3535900
 155.4000092    0.3606919
 155.6000061    0.3495298
 155.8000031    0.3342514
 156.0000000    0.3514396
 156.2000122    0.3377619
 156.4000092    0.2621839
 156.6000061    0.2648965
 156.8000031    0.2556611
 157.0000000    0.2526605
 157.2000122    0.3308774
 157.4000092    0.4075050
 157.6000061    0.3889789
 157.8000031    0.4002268
 158.0000000    0.3908026
 158.2000122    0.3796882
 158.4000092    0.3656254
 158.6000061    0.3731715
 158.8000031    0.3743092
 159.0000000    0.3395930
 159.2000122    0.3291321
 159.4000092    0.3442773
 159.6000061    0.3302955
 159.8000031    0.3483874
 160.0000000    0.3261531
 160.2000122    0.3570686
 160.4000092    0.3585840
 160.6000061    0.3835768
 160.8000031    0.3982824
 161.0000153    0.3526603
 161.2000122    0.3590262
 161.4000092    0.3368437
 161.6000061    0.3681127
 161.8000031    0.3827646
 162.0000153    0.3697019
 162.2000122    0.3418877
 162.4000092    0.4087747
 162.6000061    0.3669348
 162.8000031    0.3563388
 163.0000153    0.3692834
 163.2000122    0.3561194
 163.4000092    0.3761690
 163.6000061    0.3838522
 163.8000031    0.3650881
 164.0000153    0.3456231
 164.2000122    0.3393902
 164.4000092    0.3408267
 164.6000061    0.3015473
 164.8000031    0.3477550
 165.0000153    0.2878482
 165.2000122    0.2974704
 165.4000092    0.3127854
 165.6000061    0.2822240
 165.8000031    0.2934059
 166.0000153    0.2771530
 166.2000122    0.2851618
 166.4000092    0.3091950
 166.6000061    0.3062861
 166.8000031    0.3265328
 167.0000153    0.3167937
 167.2000122    0.3304417
 167.4000092    0.2950778
 167.6000061    0.3134859
 167.8000031    0.2993267
 168.0000153    0.2931664
 168.2000122    0.2916754
 168.4000092    0.2896503
 168.6000061    0.3229882
 168.8000031    0.3164655
 169.0000153    0.3237087
 169.2000122    0.3214161
 169.4000092    0.3315843
 169.6000061    0.3015024
 169.8000031    0.2968866
 170.0000153    0.3189091
 170.2000122    0.2703165
 170.4000092    0.2731995
 170.6000061    0.2654432
 170.8000031    0.2825917
 171.0000153    0.2771912
 171.2000122    0.2485090
 171.4000092    0.2586964
 171.6000061    0.2663748
 171.8000031    0.2568743
 172.0000153    0.2774616
 172.2000122    0.2587064
 172.4000092    0.2463513
 172.6000061    0.2609590
 172.8000031    0.2483047
 173.0000153    0.2671647
 173.2000122    0.2517080
 173.4000092    0.3131778
 173.6000061    0.2801616
 173.8000031    0.2822793
 174.0000153    0.2867683
 174.2000122    0.2895268
 174.4000092    0.2875661
 174.6000061    0.2723241
 174.8000031    0.2506502
 175.0000153    0.3129604
 175.2000122    0.2625543
 175.4000092    0.2695237
 175.6000061    0.2771091
 175.8000031    0.2504222
 176.0000153    0.2449961
 176.2000122    0.2678371
 176.4000092    0.2926370
 176.6000061    0.2774274
 176.8000031    0.2664372
 177.0000153    0.2769348
 177.2000122    0.2566916
 177.4000092    0.3122025
 177.6000061    0.2899763
 177.8000031    0.2994571
 178.0000153    0.2855847
 178.2000122    0.2665629
 178.4000092    0.2618127
 178.6000061    0.2811431
 178.8000031    0.2775855
 179.0000153    0.2757443
 179.2000122    0.2841658
 179.4000092    0.3065030
 179.6000061    0.2924848
 179.8000031    0.3093859
 180.0000153    0.2883323
 180.2000122    0.3021521
 180.4000092    0.2918995
 180.6000061    0.3054011
 180.8000031    0.2802797
 181.0000153    0.2833249
 181.2000122    0.2928979
 181.4000092    0.2602601
 181.6000061    0.2777933
 181.8000031    0.2931111
 182.0000153    0.2551050
 182.2000122    0.2645287
 182.4000092    0.2474807
 182.6000061    0.2713151
 182.8000031    0.2790787
 183.0000153    0.2562796
 183.2000122    0.2809949
 183.4000092    0.2676141
 183.6000061    0.2625941
 183.8000031    0.2436443
 184.0000153    0.2351941
 184.2000122    0.2548966
 184.4000092    0.2481255
 184.6000061    0.2919589
 184.8000031    0.2574382
 185.0000153    0.2215253
 185.2000122    0.2165478
 185.4000092    0.2462743
 185.6000061    0.2626427
 185.8000031    0.2206888
 186.0000153    0.2663531
 186.2000122    0.2753088
 186.4000092    0.2921830
 186.6000061    0.2906259
 186.8000031    0.2924986
 187.0000153    0.2819027
 187.2000122    0.2713366
 187.4000092    0.2636404
 187.6000061    0.2892541
 187.8000031    0.2920166
 188.0000153    0.3156126
 188.2000122    0.3187796
 188.4000092    0.3589811
 188.6000061    0.3055906
 188.8000031    0.2890247
 189.0000153    0.2910466
 189.2000122    0.2875746
 189.4000092    0.2899106
 189.6000061    0.2980401
 189.8000031    0.2720218
 190.0000153    0.2240983
 190.2000122    0.2894406
 190.4000092    0.2672915
 190.6000061    0.2645757
 190.8000031    0.2532444
 191.0000153    0.2647378
 191.2000122    0.2878494
 191.4000092    0.2671619
 191.6000061    0.2812557
 191.8000031    0.2814589
 192.0000153    0.2810819
 192.2000122    0.2921683
 192.4000092    0.2842527
 192.6000061    0.2687404
 192.8000031    0.2686929
 193.0000153    0.2800688
 193.2000122    0.2455062
 193.4000092    0.2537999
 193.6000061    0.2631040
 193.8000031    0.2810235
 194.0000153    0.2773753
 194.2000122    0.2708771
 194.4000092    0.2685894
 194.6000061    0.2538854
 194.8000031    0.2737672
 195.0000153    0.2817834
 195.2000122    0.2750489
 195.4000092    0.2671001
 195.6000061    0.2683307
 195.8000031    0.2515905
 196.0000153    0.2507330
 196.2000122    0.2353223
 196.4000092    0.2735029
 196.6000061    0.2371956
 196.8000031    0.2521941
 197.0000153    0.2364860
 197.2000122    0.2469102
 197.4000092    0.2547033
 197.6000061    0.2642980
 197.8000031    0.2514493
 198.0000153    0.2581835
 198.2000122    0.2546349
 198.4000092    0.2753200
 198.6000061    0.2451893
 198.8000031    0.2677685
 199.0000153    0.2550433
 199.2000122    0.2531593
 199.4000092    0.2271832
 199.6000061    0.2277430
 199.8000031    0.2438939
 200.0000153    0.2174551
 200.2000122    0.2571044
 200.4000092    0.2411181
 200.6000061    0.2446615
 200.8000031    0.2501576
 201.0000153    0.2533020
 201.2000122    0.2760667
 201.4000092    0.2563029
 201.6000061    0.2625440
 201.8000031    0.2620433
 202.0000153    0.2250293
 202.2000122    0.2091027
 202.4000092    0.2886727
 202.6000061    0.3060409
 202.8000031    0.2755578
 203.0000153    0.3307951
 203.2000122    0.3634579
 203.4000092    0.3284013
 203.6000061    0.3180129
 203.8000031    0.2745678
 204.0000153    0.2363331
 204.2000122    0.2784266
 204.4000092    0.2744664
 204.6000061    0.3009962
 204.8000031    0.3008434
 205.0000153    0.2743061
 205.2000122    0.3316459
 205.4000092    0.3034573
 205.6000061    0.2902832
 205.8000031    0.3004696
 206.0000153    0.2964428
 206.2000122    0.2882846
 206.4000092    0.3128887
 206.6000061    0.2879727
 206.8000031    0.3072803
 207.0000153    0.3211180
 207.2000122    0.3245582
 207.4000092    0.3603188
 207.6000061    0.3336394
 207.8000031    0.2971189
 208.0000153    0.3185969
 208.2000122    0.3085079
 208.4000092    0.3053920
 208.6000061    0.3224056
 208.8000031    0.3078318
 209.0000153    0.3138332
 209.2000122    0.3484861
 209.4000092    0.3181926
 209.6000061    0.3234947
 209.8000031    0.3218532
 210.0000153    0.3349068
 210.2000122    0.3237992
 210.4000092    0.2942184
 210.6000061    0.3091953
 210.8000031    0.3035584
 211.0000153    0.3024557
 211.2000122    0.2978643
 211.4000092    0.2893415
 211.6000061    0.3089060
 211.8000031    0.2710800
 212.0000153    0.3039391
 212.2000122    0.2680357
 212.4000092    0.2851386
 212.6000061    0.2687609
 212.8000031    0.2882279
 213.0000153    0.3066961
 213.2000122    0.3008715
 213.4000092    0.2971476
 213.6000061    0.3004657
 213.8000031    0.2922285
 214.0000153    0.2843309
 214.2000122    0.3238424
 214.4000092    0.3352425
 214.6000061    0.3273019
 214.8000031    0.2653553
 215.0000153    0.3141076
 215.2000122    0.2721650
 215.4000092    0.3093504
 215.6000061    0.2976292
 215.8000031    0.2869156
 216.0000153    0.3050813
 216.2000122    0.2924054
 216.4000092    0.3540298
 216.6000061    0.3463322
 216.8000031    0.3495779
 217.0000153    0.3281404
 217.2000122    0.3540727
 217.4000092    0.3182397
 217.6000061    0.3414207
 217.8000031    0.3364528
 218.0000153    0.3197018
 218.2000122    0.3337544
 218.4000092    0.3550446
 218.6000061    0.3640507
 218.8000031    0.3337215
 219.0000153    0.3297672
 219.2000122    0.2892449
 219.4000092    0.3333502
 219.6000061    0.3333749
 219.8000031    0.3395028
 220.0000153    0.3015417
 220.2000122    0.2965792
 220.4000092    0.3352174
 220.6000061    0.3336186
 220.8000031    0.3145789
 221.0000153    0.3109139
 221.2000122    0.2871344
 221.4000092    0.3415351
 221.6000061    0.3235214
 221.8000031    0.3252377
 222.0000153    0.3262463
 222.2000122    0.2775798
 222.4000092    0.3442445
 222.6000061    0.3199554
 222.8000031    0.3112095
 223.0000153    0.3194839
 223.2000122    0.3274359
 223.4000092    0.3483738
 223.6000061    0.3699363
 223.8000031    0.3368235
 224.0000153    0.2972790
 224.2000122    0.3321792
 224.4000092    0.3356921
 224.6000061    0.3255352
 224.8000031    0.3294621
 225.0000153    0.3325885
 225.2000122    0.3308263
 225.4000092    0.3387502
 225.6000061    0.3449649
 225.8000183    0.3947296
 226.0000153    0.3690899
 226.2000122    0.3504440
 226.4000092    0.3331956
 226.6000061    0.3252140
 226.8000183    0.3445645
 227.0000153    0.3225464
 227.2000122    0.3162133
 227.4000092    0.3298227
 227.6000061    0.3216630
 227.8000183    0.3161352
 228.0000153    0.3286483
 228.2000122    0.3179637
 228.4000092    0.3271760
 228.6000061    0.3484925
 228.8000183    0.3126568
 229.0000153    0.3199284
 229.2000122    0.3250456
 229.4000092    0.3329333
 229.6000061    0.3350726
 229.8000183    0.3512126
 230.0000153    0.3235422
 230.2000122    0.3430830
 230.4000092    0.3039635
 230.6000061    0.3025962
 230.8000183    0.2898771
 231.0000153    0.3368456
 231.2000122    0.3213511
 231.4000092    0.3157966
 231.6000061    0.3142466
 231.8000183    0.3487979
 232.0000153    0.3252623
 232.2000122    0.3281656
 232.4000092    0.3434145
 232.6000061    0.3154542
 232.8000183    0.3230309
 233.0000153    0.3263247
 233.2000122    0.3147692
 233.4000092    0.3354098
 233.6000061    0.2987829
 233.8000183    0.2552538
 234.0000153    0.2936518
 234.2000122    0.2935190
 234.4000092    0.3022787
 234.6000061    0.3354549
 234.8000183    0.3154255
 235.0000153    0.2935500
 235.2000122    0.2832604
 235.4000092    0.3120756
 235.6000061    0.3103382
 235.8000183    0.2989753
 236.0000153    0.2925711
 236.2000122    0.2701244
 236.4000092    0.2901896
 236.6000061    0.2921751
 236.8000183    0.3225539
 237.0000153    0.2819229
 237.2000122    0.3077745
 237.4000092    0.2336012
 237.6000061    0.2234409
 237.8000183    0.2186742
 238.0000153    0.2164493
 238.2000122    0.2344361
 238.4000092    0.2240570
 238.6000061    0.2357270
 238.8000183    0.2461772
 239.0000153    0.2541606
 239.2000122    0.2255851
 239.4000092    0.2480326
 239.6000061    0.2449527
 239.8000183    0.2289159
 240.0000153    0.2190983
 240.2000122    0.2421417
 240.4000092    0.2532402
 240.6000061    0.2222845
 240.8000183    0.2457776
 241.0000153    0.2345676
 241.2000122    0.2293316
 241.4000092    0.2698666
 241.6000061    0.2426701
 241.8000183    0.2158230
 242.0000153    0.2264830
 242.2000122    0.2193886
 242.4000092    0.2307485
 242.6000061    0.2450275
 242.8000183    0.2478290
 243.0000153    0.2511627
 243.2000122    0.2477978
 243.4000092    0.3003523
 243.6000061    0.3010897
 243.8000183    0.2241417
 244.0000153    0.2530724
 244.2000122    0.2477715
 244.4000092    0.2926935
 244.6000061    0.3010218
 244.8000183    0.3025700
 245.0000153    0.3201196
 245.2000122    0.3342993
 245.4000092    0.2919310
 245.6000061    0.3298617
 245.8000183    0.3285581
 246.0000153    0.3083079
 246.2000122    0.3173067
 246.4000092    0.3339925
 246.6000061    0.2966141
 246.8000183    0.3200016
 247.0000153    0.3245511
 247.2000122    0.3141998
 247.4000092    0.3442702
 247.6000061    0.3199303
 247.8000183    0.3168821
 248.0000153    0.3126693
 248.2000122    0.3078723
 248.4000092    0.3074390
 248.6000061    0.3198200
 248.8000183    0.3055844
 249.0000153    0.3007743
 249.2000122    0.3277254
 249.4000092    0.3332136
 249.6000061    0.3379731
 249.8000183    0.3235265
 250.0000153    0.3111951
 250.2000122    0.3170232
 250.4000092    0.3388478
 250.6000061    0.2995764
 250.8000183    0.3178209
 251.0000153    0.3165198
 251.2000122    0.2831053
 251.4000092    0.3067208
 251.6000061    0.3162506
 251.8000183    0.3106762
 252.0000153    0.3295409
 252.2000122    0.3117829
 252.4000092    0.3320487
 252.6000061    0.3391475
 252.8000183    0.3812754
 253.0000153    0.3631390
 253.2000122    0.3224931
 253.4000092    0.3225903
 253.6000061    0.2825782
 253.8000183    0.3130729
 254.0000153    0.3141168
 254.2000122    0.3154601
 254.4000092    0.3183850
 254.6000061    0.3111045
 254.8000183    0.3314029
 255.0000153    0.3454113
 255.2000122    0.3382952
 255.4000092    0.3232457
 255.6000061    0.3165193
 255.8000183    0.3065278
 256.0000000    0.3335646
 256.2000122    0.3110180
 256.4000244    0.3085373
 256.6000061    0.3023891
 256.8000183    0.2869423
 257.0000000    0.2791331
 257.2000122    0.2683858
 257.4000244    0.2897908
 257.6000061    0.2975458
 257.8000183    0.2797277
 258.0000000    0.3148210
 258.2000122    0.3133347
 258.4000244    0.3077039
 258.6000061    0.3012562
 258.8000183    0.3147424
 259.0000000    0.3051673
 259.2000122    0.3571745
 259.4000244    0.3467199
 259.6000061    0.3656245
 259.8000183    0.3053525
 260.0000000    0.3242328
 260.2000122    0.3758452
 260.4000244    0.3555879
 260.6000061    0.3432722
 260.8000183    0.3077424
 261.0000000    0.3392848
 261.2000122    0.3168640
 261.4000244    0.2967716
 261.6000061    0.3215702
 261.8000183    0.3264543
 262.0000000    0.3495651
 262.2000122    0.3253905
 262.4000244    0.3402390
 262.6000061    0.2979487
 262.8000183    0.3157825
 263.0000000    0.3186257
 263.2000122    0.3111538
 263.4000244    0.3160586
 263.6000061    0.2991799
 263.8000183    0.2886306
 264.0000000    0.3153177
 264.2000122    0.3039820
 264.4000244    0.2751990
 264.6000061    0.2969368
 264.8000183    0.2883368
 265.0000000    0.2794130
 265.2000122    0.3074971
 265.4000244    0.3067085
 265.6000061    0.3332113
 265.8000183    0.3307811
 266.0000000    0.3449126
 266.2000122    0.3143400
 266.4000244    0.3235716
 266.6000061    0.3094682
 266.8000183    0.3089684
 267.0000000    0.2896152
 267.2000122    0.2898704
 267.4000244    0.3082278
 267.6000061    0.3004909
 267.8000183    0.2993499
 268.0000000    0.3190001
 268.2000122    0.3163645
 268.4000244    0.2884645
 268.6000061    0.3230927
 268.8000183    0.3082481
 269.0000000    0.2974619
 269.2000122    0.3013644
 269.4000244    0.3176926
 269.6000061    0.3113919
 269.8000183    0.3268699
 270.0000000    0.3476104
 270.2000122    0.3377753
 270.4000244    0.3233088
 270.6000061    0.3299212
 270.8000183    0.3253275
 271.0000000    0.3239815
 271.2000122    0.3514501
 271.4000244    0.3260882
 271.6000061    0.3245252
 271.8000183    0.3387619
 272.0000000    0.3239722
 272.2000122    0.3068576
 272.4000244    0.3117759
 272.6000061    0.3215137
 272.8000183    0.3270169
 273.0000000    0.3427540
 273.2000122    0.3575912
 273.4000244    0.3599855
 273.6000061    0.3147256
 273.8000183    0.3488244
 274.0000000    0.3515750
 274.2000122    0.3354536
 274.4000244    0.3428610
 274.6000061    0.3566496
 274.8000183    0.3327452
 275.0000000    0.3415402
 275.2000122    0.3297220
 275.4000244    0.3627566
 275.6000061    0.3718612
 275.8000183    0.3635654
 276.0000000    0.3560651
 276.2000122    0.3493157
 276.4000244    0.3587945
 276.6000061    0.3504626
 276.8000183    0.3343025
 277.0000000    0.3396338
 277.2000122    0.3668795
 277.4000244    0.3290753
 277.6000061    0.3530313
 277.8000183    0.3580694
 278.0000000    0.4152352
 278.2000122    0.3780659
 278.4000244    0.3977123
 278.6000061    0.3939823
 278.8000183    0.3963481
 279.0000000    0.4101483
 279.2000122    0.3990316
 279.4000244    0.3918058
 279.6000061    0.3517547
 279.8000183    0.3801266
 280.0000000    0.3797441
 280.2000122    0.3641666
 280.4000244    0.3564604
 280.6000061    0.3693435
 280.8000183    0.3896916
 281.0000000    0.4147832
 281.2000122    0.3634576
 281.4000244    0.3820398
 281.6000061    0.3690594
 281.8000183    0.3653475
 282.0000000    0.3574711
 282.2000122    0.3715967
 282.4000244    0.3967507
 282.6000061    0.3571887
 282.8000183    0.3479153
 283.0000000    0.3675132
 283.2000122    0.3761390
 283.4000244    0.4045272
 283.6000061    0.4070468
 283.8000183    0.3794246
 284.0000000    0.3847880
 284.2000122    0.3735045
 284.4000244    0.3645723
 284.6000061    0.3748306
 284.8000183    0.3720505
 285.0000000    0.3711548
 285.2000122    0.4102595
 285.4000244    0.3916321
 285.6000061    0.4075248
 285.8000183    0.3942240
 286.0000000    0.3846858
 286.2000122    0.3648509
 286.4000244    0.3843858
 286.6000061    0.3616329
 286.8000183    0.3523626
 287.0000000    0.3808818
 287.2000122    0.3753331
 287.4000244    0.3829368
 287.6000061    0.3775864
 287.8000183    0.3840117
 288.0000000    0.3685876
 288.2000122    0.3886012
 288.4000244    0.3854820
 288.6000061    0.3741669
 288.8000183    0.3784065
 289.0000000    0.3803409
 289.2000122    0.3683142
 289.4000244    0.3887462
 289.6000061    0.3762521
 289.8000183    0.3589759
 290.0000000    0.3690476
 290.2000122    0.3650164
 290.4000244    0.3476402
 290.6000061    0.3580467
 290.8000183    0.3751528
 291.0000000    0.3500059
 291.2000122    0.3359823
 291.4000244    0.3681623
 291.6000061    0.3542898
 291.8000183    0.3694168
 292.0000000    0.3470541
 292.2000122    0.3545098
 292.4000244    0.3314760
 292.6000061    0.3420260
 292.8000183    0.3351112
 293.0000000    0.3571136
 293.2000122    0.3910457
 293.4000244    0.3675607
 293.6000061    0.3471275
 293.8000183    0.3757805
 294.0000000    0.3669422
 294.2000122    0.3904172
 294.4000244    0.3910652
 294.6000061    0.3940033
 294.8000183    0.3806809
 295.0000000    0.4118531
 295.2000122    0.4383837
 295.4000244    0.4031435
 295.6000061    0.4466846
 295.8000183    0.4419948
 296.0000000    0.4427162
 296.2000122    0.4335358
 296.4000244    0.4189857
 296.6000061    0.4018952
 296.8000183    0.4194346
 297.0000000    0.3814893
 297.2000122    0.3889057
 297.4000244    0.3989666
 297.6000061    0.3969377
 297.8000183    0.3803264
 298.0000000    0.3888868
 298.2000122    0.3749088
 298.4000244    0.3664971
 298.6000061    0.3792033
 298.8000183    0.3777766
 299.0000000    0.3825986
 299.2000122    0.3884680
 299.4000244    0.3875554
 299.6000061    0.3787840
 299.8000183    0.3784986
 300.0000000    0.3653806
 300.2000122    0.3679486
 300.4000244    0.3564585
 300.6000061    0.3780350
 300.8000183    0.3646280
 301.0000000    0.3462555
 301.2000122    0.3493790
 301.4000244    0.3525472
 301.6000061    0.3673444
 301.8000183    0.3639537
 302.0000000    0.3676832
 302.2000122    0.3751954
 302.4000244    0.3805178
 302.6000061    0.3872083
 302.8000183    0.3723808
 303.0000000    0.3766438
 303.2000122    0.3876182
 303.4000244    0.3653318
 303.6000061    0.3445342
 303.8000183    0.4020986
 304.0000000    0.3850097
 304.2000122    0.3689587
 304.4000244    0.4083045
 304.6000061    0.3689001
 304.8000183    0.3629802
 305.0000000    0.3488371
 305.2000122    0.3356848
 305.4000244    0.3368579
 305.6000061    0.3314056
 305.8000183    0.3000202
 306.0000000    0.2791965
 306.2000122    0.2970055
 306.4000244    0.2923912
 306.6000061    0.2799772
 306.8000183    0.3238520
 307.0000000    0.3476385
 307.2000122    0.3478294
 307.4000244    0.3363818
 307.6000061    0.3436855
 307.8000183    0.3338956
 308.0000000    0.2877338
 308.2000122    0.3311702
 308.4000244    0.3262200
 308.6000061    0.3826914
 308.8000183    0.4152562
 309.0000000    0.3792914
 309.2000122    0.4090565
 309.4000244    0.3710911
 309.6000061    0.3591449
 309.8000183    0.3767327
 310.0000000    0.3563964
 310.2000122    0.3349079
 310.4000244    0.3490244
 310.6000061    0.3538994
 310.8000183    0.3905546
 311.0000000    0.3830267
 311.2000122    0.3505968
 311.4000244    0.3622304
 311.6000061    0.3369092
 311.8000183    0.3535051
 312.0000000    0.3960547
 312.2000122    0.3483531
 312.4000244    0.3591398
 312.6000061    0.3467496
 312.8000183    0.3342912
 313.0000000    0.3248861
 313.2000122    0.3139659
 313.4000244    0.3124553
 313.6000061    0.2815863
 313.8000183    0.3165979
 314.0000000    0.3132637
 314.2000122    0.2938223
 314.4000244    0.3608206
 314.6000061    0.3416233
 314.8000183    0.3694886
 315.0000000    0.4022121
 315.2000122    0.3967439
 315.4000244    0.3770316
 315.6000061    0.3994910
 315.8000183    0.3633849
 316.0000000    0.3933593
 316.2000122    0.3780907
 316.4000244    0.3761006
 316.6000061    0.3866090
 316.8000183    0.3685717
 317.0000000    0.3867008
 317.2000122    0.3710563
 317.4000244    0.3714902
 317.6000061    0.3702360
 317.8000183    0.3969943
 318.0000000    0.3849276
 318.2000122    0.3627650
 318.4000244    0.3690171
 318.6000061    0.3663605
 318.8000183    0.3599307
 319.0000000    0.3938350
 319.2000122    0.3833983
 319.4000244    0.3600679
 319.6000061    0.3766875
 319.8000183    0.3713635
 320.0000000    0.3593859
 320.2000122    0.3706992
 320.4000244    0.3615837
 320.6000061    0.3758433
 320.8000183    0.3659014
 321.0000000    0.3565086
 321.2000122    0.3918605
 321.4000244    0.3714399
 321.6000061    0.3789184
 321.8000183    0.3486675
 322.0000305    0.3943134
 322.2000122    0.3881941
 322.4000244    0.3645284
 322.6000061    0.3634732
 322.8000183    0.4237244
 323.0000305    0.3855458
 323.2000122    0.4279177
 323.4000244    0.4158111
 323.6000061    0.4008397
 323.8000183    0.4122152
 324.0000305    0.3622923
 324.2000122    0.3676164
 324.4000244    0.3642953
 324.6000061    0.3726521
 324.8000183    0.3761224
 325.0000305    0.3925676
 325.2000122    0.3546327
 325.4000244    0.3567185
 325.6000061    0.3591101
 325.8000183    0.3386300
 326.0000305    0.3696969
 326.2000122    0.3673727
 326.4000244    0.3529566
 326.6000061    0.3924522
 326.8000183    0.3576531
 327.0000305    0.3569909
 327.2000122    0.3501993
 327.4000244    0.3457967
 327.6000061    0.3461874
 327.8000183    0.3648652
 328.0000305    0.3820005
 328.2000122    0.3822465
 328.4000244    0.3769883
 328.6000061    0.3942315
 328.8000183    0.3811518
 329.0000305    0.3869040
 329.2000122    0.3896221
 329.4000244    0.3761938
 329.6000061    0.3785537
 329.8000183    0.3626008
 330.0000305    0.3520077
 330.2000122    0.3443754
 330.4000244    0.3741822
 330.6000061    0.3877769
 330.8000183    0.3949576
 331.0000305    0.3632862
 331.2000122    0.3527321
 331.4000244    0.3348743
 331.6000061    0.3746960
 331.8000183    0.3680647
 332.0000305    0.3734347
 332.2000122    0.3557329
 332.4000244    0.3556054
 332.6000061    0.3352266
 332.8000183    0.3120976
 333.0000305    0.3285690
 333.2000122    0.3339487
 333.4000244    0.3318808
 333.6000061    0.3316154
 333.8000183    0.3250060
 334.0000305    0.2977785
 334.2000122    0.3226097
 334.4000244    0.3233724
 334.6000061    0.3355404
 334.8000183    0.3341192
 335.0000305    0.3091407
 335.2000122    0.3392684
 335.4000244    0.2991960
 335.6000061    0.3354078
 335.8000183    0.3035918
 336.0000305    0.3337707
 336.2000122    0.2998589
 336.4000244    0.3158381
 336.6000061    0.3142647
 336.8000183    0.2980798
 337.0000305    0.3249777
 337.2000122    0.3090830
 337.4000244    0.2954448
 337.6000061    0.3132502
 337.8000183    0.3131226
 338.0000305    0.3056415
 338.2000122    0.3443386
 338.4000244    0.2872929
 338.6000061    0.3001299
 338.8000183    0.2723922
 339.0000305    0.2665461
 339.2000122    0.3363337
 339.4000244    0.3534371
 339.6000061    0.3728877
 339.8000183    0.3646277
 340.0000305    0.3661007
 340.2000122    0.3811871
 340.4000244    0.4200753
 340.6000061    0.4248665
 340.8000183    0.4077355
 341.0000305    0.3987110
 341.2000122    0.3871945
 341.4000244    0.3713829
 341.6000061    0.4046513
 341.8000183    0.4019486
 342.0000305    0.3983330
 342.2000122    0.3724690
 342.4000244    0.3686410
 342.6000061    0.3727901
 342.8000183    0.4036272
 343.0000305    0.3619093
 343.2000122    0.3734154
 343.4000244    0.3999381
 343.6000061    0.3711811
 343.8000183    0.3922845
 344.0000305    0.4420188
 344.2000122    0.4138473
 344.4000244    0.4123026
 344.6000061    0.3957549
 344.8000183    0.4108064
 345.0000305    0.4007980
 345.2000122    0.3777674
 345.4000244    0.4213348
 345.6000061    0.4321346
 345.8000183    0.3764167
 346.0000305    0.4255463
 346.2000122    0.3983805
 346.4000244    0.4021091
 346.6000061    0.3920474
 346.8000183    0.3990814
 347.0000305    0.4049124
 347.2000122    0.4322949
 347.4000244    0.4014612
 347.6000061    0.4068296
 347.8000183    0.4135278
 348.0000305    0.4150470
 348.2000122    0.4229255
 348.4000244    0.3800762
 348.6000061    0.3937352
 348.8000183    0.4335099
 349.0000305    0.4295164
 349.2000122    0.3950953
 349.4000244    0.4708361
 349.6000061    0.3993130
 349.8000183    0.4112940
 350.0000305    0.4540547
 350.2000122    0.3975419
 350.4000244    0.3975283
 350.6000061    0.4040621
 350.8000183    0.3998848
 351.0000305    0.4273410
 351.2000122    0.4371156
 351.4000244    0.4158114
 351.6000061    0.4428907
 351.8000183    0.4544494
 352.0000305    0.4198227
 352.2000122    0.4216441
 352.4000244    0.4427318
 352.6000061    0.4264106
 352.8000183    0.4140522
 353.0000305    0.3996751
 353.2000122    0.4166298
 353.4000244    0.4221764
 353.6000061    0.4021259
 353.8000183    0.3660430
 354.0000305    0.3763563
 354.2000122    0.4238608
 354.4000244    0.3892391
 354.6000061    0.3772403
 354.8000183    0.3987908
 355.0000305    0.3917382
 355.2000122    0.4250606
 355.4000244    0.4129167
 355.6000061    0.4217973
 355.8000183    0.4310654
 356.0000305    0.4333184
 356.2000122    0.4352047
 356.4000244    0.4230814
 356.6000061    0.4370677
 356.8000183    0.4216020
 357.0000305    0.4194513
 357.2000122    0.4317188
 357.4000244    0.4144506
 357.6000061    0.3995685
 357.8000183    0.3894820
 358.0000305    0.3833495
 358.2000122    0.3932376
 358.4000244    0.3927947
 358.6000061    0.3904852
 358.8000183    0.3778996
 359.0000305    0.3716123
 359.2000122    0.3748162
 359.4000244    0.4079362
 359.6000061    0.4242097
 359.8000183    0.4365632
 360.0000305    0.4224406
 360.2000122    0.4505998
 360.4000244    0.4574518
 360.6000061    0.4161132
 360.8000183    0.4011777
 361.0000305    0.4152078
 361.2000122    0.4151454
 361.4000244    0.4070759
 361.6000061    0.4271079
 361.8000183    0.4641184
 362.0000305    0.4374580
 362.2000122    0.4012904
 362.4000244    0.3848941
 362.6000061    0.4433380
 362.8000183    0.4095694
 363.0000305    0.4026573
 363.2000122    0.4259672
 363.4000244    0.4418542
 363.6000061    0.4301963
 363.8000183    0.3947861
 364.0000305    0.4240134
 364.2000122    0.4440905
 364.4000244    0.4651105
 364.6000061    0.4572968
 364.8000183    0.4276113
 365.0000305    0.4432293
 365.2000122    0.4298229
 365.4000244    0.4365095
 365.6000061    0.4196975
 365.8000183    0.4044342
 366.0000305    0.4206520
 366.2000122    0.3651850
 366.4000244    0.3379313
 366.6000061    0.3827935
 366.8000183    0.3877829
 367.0000305    0.3564371
 367.2000122    0.3583557
 367.4000244    0.3650105
 367.6000061    0.3605334
 367.8000183    0.3730734
 368.0000305    0.3629052
 368.2000122    0.3409165
 368.4000244    0.3302402
 368.6000061    0.3087896
 368.8000183    0.3251214
 369.0000305    0.3231728
 369.2000122    0.3295495
 369.4000244    0.3256436
 369.6000061    0.3169479
 369.8000183    0.3481040
 370.0000305    0.3394071
 370.2000122    0.3495778
 370.4000244    0.3544086
 370.6000061    0.3190687
 370.8000183    0.3280359
 371.0000305    0.3347082
 371.2000122    0.3464268
 371.4000244    0.3266777
 371.6000061    0.3222481
 371.8000183    0.3038274
 372.0000305    0.3220140
 372.2000122    0.3167841
 372.4000244    0.3400408
 372.6000061    0.3601051
 372.8000183    0.3088907
 373.0000305    0.3155784
 373.2000122    0.3299273
 373.4000244    0.3027299
 373.6000061    0.3574716
 373.8000183    0.3131826
 374.0000305    0.3316719
 374.2000122    0.3448967
 374.4000244    0.3160793
 374.6000061    0.3154696
 374.8000183    0.3541281
 375.0000305    0.3688683
 375.2000122    0.3528674
 375.4000244    0.3262948
 375.6000061    0.3287650
 375.8000183    0.3352253
 376.0000305    0.3502238
 376.2000122    0.3325491
 376.4000244    0.3639141
 376.6000061    0.3032227
 376.8000183    0.3279128
 377.0000305    0.3414783
 377.2000122    0.3685411
 377.4000244    0.3533804
 377.6000061    0.3734009
 377.8000183    0.3256186
 378.0000305    0.3653984
 378.2000122    0.3757384
 378.4000244    0.3452527
 378.6000061    0.3202861
 378.8000183    0.3349078
 379.0000305    0.4095744
 379.2000122    0.4106044
 379.4000244    0.4077130
 379.6000061    0.4131845
 379.8000183    0.4137350
 380.0000305    0.4128595
 380.2000122    0.4074297
 380.4000244    0.4381032
 380.6000061    0.4185287
 380.8000183    0.4245090
 381.0000305    0.3992690
 381.2000122    0.4152979
 381.4000244    0.4147094
 381.6000061    0.4330232
 381.8000183    0.4284268
 382.0000305    0.4224326
 382.2000122    0.4152131
 382.4000244    0.4112205
 382.6000061    0.3850961
 382.8000183    0.3900435
 383.0000305    0.4186740
 383.2000122    0.3691742
 383.4000244    0.4092079
 383.6000061    0.4058896
 383.8000183    0.4010516
 384.0000305    0.3720693
 384.2000122    0.3695127
 384.4000244    0.4086415
 384.6000061    0.3912019
 384.8000183    0.3710672
 385.0000305    0.3750148
 385.2000122    0.3793852
 385.4000244    0.3744716
 385.6000061    0.4098364
 385.8000183    0.3956021
 386.0000305    0.3922447
 386.2000122    0.3600573
 386.4000244    0.3635156
 386.6000061    0.3426347
 386.8000183    0.3284299
 387.0000305    0.3422838
 387.2000122    0.3571837
 387.4000244    0.3356075
 387.6000061    0.3420721
 387.8000183    0.3336303
 388.0000305    0.3308291
 388.2000122    0.3429867
 388.4000244    0.3465522
 388.6000061    0.3696803
 388.8000183    0.3439703
 389.0000305    0.3308910
 389.2000122    0.2910571
 389.4000244    0.2867746
 389.6000061    0.2943256
 389.8000183    0.3095229
 390.0000305    0.3158829
 390.2000122    0.3140933
 390.4000244    0.2950642
 390.6000061    0.2696778
 390.8000183    0.2728224
 391.0000305    0.2897627
 391.2000122    0.2754888
 391.4000244    0.2988057
 391.6000061    0.3102888
 391.8000183    0.3169135
 392.0000305    0.3390249
 392.2000122    0.3227806
 392.4000244    0.2920640
 392.6000061    0.2988979
 392.8000183    0.3163097
 393.0000305    0.3151966
 393.2000122    0.3176317
 393.4000244    0.3213392
 393.6000061    0.3677729
 393.8000183    0.3484407
 394.0000305    0.3348002
 394.2000122    0.3171348
 394.4000244    0.3057826
 394.6000061    0.3354969
 394.8000183    0.3620889
 395.0000305    0.3651704
 395.2000122    0.3970926
 395.4000244    0.3778343
 395.6000061    0.3920615
 395.8000183    0.3762802
 396.0000305    0.3923010
 396.2000122    0.4114060
 396.4000244    0.4430593
 396.6000061    0.4444585
 396.8000183    0.4159723
 397.0000305    0.4209940
 397.2000122    0.3883730
 397.4000244    0.4031309
 397.6000061    0.3842174
 397.8000183    0.4116746
 398.0000305    0.4178378
 398.2000122    0.4116639
 398.4000244    0.4026733
 398.6000061    0.3816074
 398.8000183    0.3930272
 399.0000305    0.3884422
 399.2000122    0.3938123
 399.4000244    0.3095282
 399.6000061    0.3185883
 399.8000183    0.3332826
 400.0000305    0.3623494
 400.2000122    0.3911206
 400.4000244    0.3844842
 400.6000061    0.4059508
 400.8000183    0.3980581
 401.0000305    0.3776431
 401.2000122    0.3633818
 401.4000244    0.3456629
 401.6000061    0.3711892
 401.8000183    0.3556875
 402.0000305    0.3705292
 402.2000122    0.3690490
 402.4000244    0.3702172
 402.6000061    0.3286280
 402.8000183    0.3431573
 403.0000305    0.3395534
 403.2000122    0.3487500
 403.4000244    0.3027180
 403.6000061    0.3275664
 403.8000183    0.3388433
 404.0000305    0.3302644
 404.2000122    0.3385051
 404.4000244    0.3436452
 404.6000061    0.3286436
 404.8000183    0.3031916
 405.0000305    0.2911147
 405.2000122    0.3161530
 405.4000244    0.3179330
 405.6000061    0.3466550
 405.8000183    0.3076489
 406.0000305    0.3263084
 406.2000122    0.3607622
 406.4000244    0.3951529
 406.6000061    0.4011953
 406.8000183    0.4102033
 407.0000305    0.3771603
 407.2000122    0.3936215
 407.4000244    0.3362611
 407.6000061    0.3619135
 407.8000183    0.3714631
 408.0000305    0.3797859
 408.2000122    0.3698544
 408.4000244    0.3800271
 408.6000061    0.3778496
 408.8000183    0.3602380
 409.0000305    0.3613822
 409.2000122    0.3233951
 409.4000244    0.3694993
 409.6000061    0.3608103
 409.8000183    0.3193038
 410.0000305    0.2559785
 410.2000122    0.2632746
 410.4000244    0.2712984
 410.6000061    0.2648816
 410.8000183    0.2794564
 411.0000305    0.2794991
 411.2000122    0.2741534
 411.4000244    0.2570587
 411.6000061    0.2672929
 411.8000183    0.2546504
 412.0000305    0.2519412
 412.2000122    0.2904235
 412.4000244    0.2659786
 412.6000061    0.2661694
 412.8000183    0.3325680
 413.0000305    0.3162197
 413.2000122    0.2954664
 413.4000244    0.3155958
 413.6000061    0.3024841
 413.8000183    0.3309370
 414.0000305    0.3268075
 414.2000122    0.3145089
 414.4000244    0.3413498
 414.6000061    0.3480756
 414.8000183    0.3250357
 415.0000305    0.3132245
 415.2000122    0.3042688
 415.4000244    0.2875563
 415.6000061    0.2787632
 415.8000183    0.2950320
 416.0000305    0.3010176
 416.2000122    0.2965712
 416.4000244    0.2876621
 416.6000061    0.2928954
 416.8000183    0.2653317
 417.0000305    0.2787575
 417.2000122    0.2600479
 417.4000244    0.2723258
 417.6000061    0.2651733
 417.8000183    0.2883341
 418.0000305    0.2739284
 418.2000122    0.2742489
 418.4000244    0.2640334
 418.6000061    0.2474690
 418.8000183    0.2638934
 419.0000305    0.2669865
 419.2000122    0.2788561
 419.4000244    0.2686015
 419.6000061    0.2611179
 419.8000183    0.2663245
 420.0000305    0.2814373
 420.2000122    0.2912112
 420.4000244    0.2611642
 420.6000061    0.2766298
 420.8000183    0.2725265
 421.0000305    0.2684358
 421.2000122    0.2514268
 421.4000244    0.2642989
 421.6000061    0.2667776
 421.8000183    0.2895168
 422.0000305    0.2801154
 422.2000122    0.3305238
 422.4000244    0.3044228
 422.6000061    0.3117494
 422.8000183    0.3043282
 423.0000305    0.3284428
 423.2000122    0.2934719
 423.4000244    0.3291170
 423.6000061    0.3460765
 423.8000183    0.3147190
 424.0000305    0.3246372
 424.2000122    0.3502566
 424.4000244    0.3564741
 424.6000061    0.3565374
 424.8000183    0.3578607
 425.0000305    0.3682339
 425.2000122    0.3541072
 425.4000244    0.3661372
 425.6000061    0.3696868
 425.8000183    0.3674359
 426.0000305    0.3693031
 426.2000122    0.3598409
 426.4000244    0.3538841
 426.6000061    0.3668011
 426.8000183    0.3420568
 427.0000305    0.3705117
 427.2000122    0.3596309
 427.4000244    0.3734335
 427.6000061    0.3504721
 427.8000183    0.3488865
 428.0000305    0.3472046
 428.2000122    0.3832270
 428.4000244    0.3764397
 428.6000061    0.3601483
 428.8000183    0.3604516
 429.0000305    0.3563879
 429.2000122    0.3393923
 429.4000244    0.3376240
 429.6000061    0.3571638
 429.8000183    0.3498099
 430.0000305    0.3774284
 430.2000122    0.3839700
 430.4000244    0.3559463
 430.6000061    0.3516886
 430.8000183    0.3568071
 431.0000305    0.3540728
 431.2000122    0.3760970
 431.4000244    0.3614884
 431.6000061    0.3725803
 431.8000183    0.3132985
 432.0000305    0.3591825
 432.2000122    0.3676405
 432.4000244    0.3757160
 432.6000061    0.3551190
 432.8000183    0.3814155
 433.0000305    0.3498583
 433.2000122    0.3363683
 433.4000244    0.3565724
 433.6000061    0.3596502
 433.8000183    0.3427747
 434.0000305    0.3557673
 434.2000122    0.3619594
 434.4000244    0.3718887
 434.6000061    0.3510750
 434.8000183    0.3535144
 435.0000305    0.3396635
 435.2000122    0.3557808
 435.4000244    0.3923001
 435.6000061    0.3704489
 435.8000183    0.4032743
 436.0000305    0.4080911
 436.2000122    0.3596714
 436.4000244    0.3310930
 436.6000061    0.3331764
 436.8000183    0.3222453
 437.0000305    0.3344214
 437.2000122    0.3447187
 437.4000244    0.3316228
 437.6000061    0.3646868
 437.8000183    0.3965528
 438.0000305    0.3860331
 438.2000122    0.3604954
 438.4000244    0.3740715
 438.6000061    0.3726857
 438.8000183    0.3509912
 439.0000305    0.3461732
 439.2000122    0.3692102
 439.4000244    0.3506935
 439.6000061    0.3480582
 439.8000183    0.3484272
 440.0000305    0.3809695
 440.2000122    0.3668369
 440.4000244    0.3488384
 440.6000061    0.3616623
 440.8000183    0.3807188
 441.0000305    0.3943490
 441.2000122    0.3714753
 441.4000244    0.3846627
 441.6000061    0.3664824
 441.8000183    0.3767313
 442.0000305    0.3670729
 442.2000122    0.3561058
 442.4000244    0.3695798
 442.6000061    0.3665045
 442.8000183    0.3741989
 443.0000305    0.3667828
 443.2000122    0.3654450
 443.4000244    0.3491839
 443.6000061    0.3632371
 443.8000183    0.3660540
 444.0000305    0.3641408
 444.2000122    0.3421123
 444.4000244    0.3502358
 444.6000061    0.3519398
 444.8000183    0.3410214
 445.0000305    0.2853962
 445.2000122    0.2996128
 445.4000244    0.3305721
 445.6000061    0.3552669
 445.8000183    0.3451285
 446.0000305    0.3314981
 446.2000122    0.3200107
 446.4000244    0.3620403
 446.6000061    0.3202752
 446.8000183    0.3348616
 447.0000305    0.3147115
 447.2000122    0.3195690
 447.4000244    0.3267658
 447.6000061    0.3356459
 447.8000183    0.3469493
 448.0000305    0.3113083
 448.2000122    0.3079292
 448.4000244    0.3498677
 448.6000061    0.3306971
 448.8000183    0.3547421
 449.0000305    0.3439019
 449.2000122    0.3407031
 449.4000244    0.3417586
 449.6000061    0.3215659
 449.8000183    0.3437887
 450.0000305    0.3367358
 450.2000122    0.3245056
 450.4000244    0.2942541
 450.6000366    0.3086883
 450.8000183    0.3233636
 451.0000305    0.3573301
 451.2000122    0.3263035
 451.4000244    0.3562822
 451.6000366    0.3834729
 451.8000183    0.3524691
 452.0000305    0.3588664
 452.2000122    0.3315577
 452.4000244    0.3213169
 452.6000366    0.3258671
 452.8000183    0.3151760
 453.0000305    0.3450525
 453.2000122    0.3635723
 453.4000244    0.3656502
 453.6000366    0.3404663
 453.8000183    0.3504378
 454.0000305    0.3494556
 454.2000122    0.3410495
 454.4000244    0.3462014
 454.6000366    0.3380267
 454.8000183    0.3634355
 455.0000305    0.3610319
 455.2000122    0.3437357
 455.4000244    0.3566050
 455.6000366    0.3348512
 455.8000183    0.3607787
 456.0000305    0.3611279
 456.2000122    0.3365402
 456.4000244    0.3436787
 456.6000366    0.3526084
 456.8000183    0.3443831
 457.0000305    0.3283643
 457.2000122    0.3689237
 457.4000244    0.3585116
 457.6000366    0.3302124
 457.8000183    0.3608727
 458.0000305    0.4050820
 458.2000122    0.3800649
 458.4000244    0.3686043
 458.6000366    0.3376784
 458.8000183    0.3716100
 459.0000305    0.3504460
 459.2000122    0.3437683
 459.4000244    0.3386454
 459.6000366    0.3390093
 459.8000183    0.3322969
 460.0000305    0.3371119
 460.2000122    0.3072234
 460.4000244    0.3095075
 460.6000366    0.2804326
 460.8000183    0.2976631
 461.0000305    0.2785007
 461.2000122    0.3472714
 461.4000244    0.3401955
 461.6000366    0.3213110
 461.8000183    0.3275601
 462.0000305    0.3098112
 462.2000122    0.3015656
 462.4000244    0.3656772
 462.6000366    0.3350464
 462.8000183    0.3466048
 463.0000305    0.3306118
 463.2000122    0.3370287
 463.4000244    0.3687763
 463.6000366    0.3787495
 463.8000183    0.3423513
 464.0000305    0.3519038
 464.2000122    0.3310522
 464.4000244    0.3220026
 464.6000366    0.3264738
 464.8000183    0.3010401
 465.0000305    0.3152686
 465.2000122    0.3307343
 465.4000244    0.3169518
 465.6000366    0.3189188
 465.8000183    0.3058713
 466.0000305    0.3143969
 466.2000122    0.3235851
 466.4000244    0.3282580
 466.6000366    0.3075834
 466.8000183    0.3198536
 467.0000305    0.3281718
 467.2000122    0.3193553
 467.4000244    0.3156524
 467.6000366    0.3675776
 467.8000183    0.3669738
 468.0000305    0.3813053
 468.2000122    0.3784333
 468.4000244    0.3677474
 468.6000366    0.3730392
 468.8000183    0.3729323
 469.0000305    0.3618341
 469.2000122    0.3822719
 469.4000244    0.3586382
 469.6000366    0.3681594
 469.8000183    0.3701473
 470.0000305    0.3875355
 470.2000122    0.3751092
 470.4000244    0.3571419
 470.6000366    0.3615662
 470.8000183    0.3476241
 471.0000305    0.3803622
 471.2000122    0.3758487
 471.4000244    0.3736927
 471.6000366    0.3598324
 471.8000183    0.3782305
 472.0000305    0.3821446
 472.2000122    0.3810423
 472.4000244    0.3718186
 472.6000366    0.3857618
 472.8000183    0.3628857
 473.0000305    0.3383901
 473.2000122    0.3168836
 473.4000244    0.3215644
 473.6000366    0.3184921
 473.8000183    0.3150102
 474.0000305    0.3213145
 474.2000122    0.3087193
 474.4000244    0.3144577
 474.6000366    0.3081155
 474.8000183    0.2972985
 475.0000305    0.3060733
 475.2000122    0.3399062
 475.4000244    0.3257736
 475.6000366    0.3510741
 475.8000183    0.3315967
 476.0000305    0.3279148
 476.2000122    0.3101332
 476.4000244    0.3165777
 476.6000366    0.3138898
 476.8000183    0.3181010
 477.0000305    0.3300473
 477.2000122    0.3524299
 477.4000244    0.3500794
 477.6000366    0.3703872
 477.8000183    0.3341577
 478.0000305    0.3454738
 478.2000122    0.3495722
 478.4000244    0.3405956
 478.6000366    0.3566456
 478.8000183    0.3417702
 479.0000305    0.3230586
 479.2000122    0.3180254
 479.4000244    0.3028621
 479.6000366    0.3135991
 479.8000183    0.3241619
 480.0000305    0.3529119
 480.2000122    0.3530911
 480.4000244    0.3457024
 480.6000366    0.3313991
 480.8000183    0.3554463
 481.0000305    0.3645235
 481.2000122    0.3169775
 481.4000244    0.3377533
 481.6000366    0.3546604
 481.8000183    0.3369737
 482.0000305    0.3411283
 482.2000122    0.3278618
 482.4000244    0.3201155
 482.6000366    0.3408256
 482.8000183    0.3260426
 483.0000305    0.3047888
 483.2000122    0.3274372
 483.4000244    0.3622039
 483.6000366    0.3750613
 483.8000183    0.3784007
 484.0000305    0.3272057
 484.2000122    0.3235460
 484.4000244    0.3265816
 484.6000366    0.3391453
 484.8000183    0.3318539
 485.0000305    0.3314969
 485.2000122    0.3130708
 485.4000244    0.3519709
 485.6000366    0.3733587
 485.8000183    0.3570363
 486.0000305    0.3200968
 486.2000122    0.3503152
 486.4000244    0.3137386
 486.6000366    0.3205552
 486.8000183    0.2974475
 487.0000305    0.3160648
 487.2000122    0.3288628
 487.4000244    0.3473296
 487.6000366    0.3257553
 487.8000183    0.3125554
 488.0000305    0.3169695
 488.2000122    0.3416731
 488.4000244    0.3167335
 488.6000366    0.3264334
 488.8000183    0.3172448
 489.0000305    0.3195904
 489.2000122    0.3041864
 489.4000244    0.3276547
 489.6000366    0.3161959
 489.8000183    0.3378837
 490.0000305    0.3216311
 490.2000122    0.3325487
 490.4000244    0.3351302
 490.6000366    0.3337457
 490.8000183    0.3159035
 491.0000305    0.3251621
 491.2000122    0.3081041
 491.4000244    0.3069144
 491.6000366    0.2990071
 491.8000183    0.2714028
 492.0000305    0.2759308
 492.2000122    0.3017565
 492.4000244    0.2873929
 492.6000366    0.3045371
 492.8000183    0.2787823
 493.0000305    0.3012716
 493.2000122    0.2936578
 493.4000244    0.2961282
 493.6000366    0.2782301
 493.8000183    0.2787172
 494.0000305    0.3099698
 494.2000122    0.2964971
 494.4000244    0.3136589
 494.6000366    0.3165807
 494.8000183    0.3068430
 495.0000305    0.3257016
 495.2000122    0.3046353
 495.4000244    0.3122594
 495.6000366    0.3048197
 495.8000183    0.3152040
 496.0000305    0.3438837
 496.2000122    0.3279764
 496.4000244    0.3509504
 496.6000366    0.3255147
 496.8000183    0.3222367
 497.0000305    0.3312902
 497.2000122    0.3227800
 497.4000244    0.3522041
 497.6000366    0.3223699
 497.8000183    0.3123125
 498.0000305    0.3030047
 498.2000122    0.3139813
 498.4000244    0.3071824
 498.6000366    0.3082456
 498.8000183    0.3190328
 499.0000305    0.3208284
 499.2000122    0.3230690
 499.4000244    0.3215979
 499.6000366    0.3303799
 499.8000183    0.3392149
 500.0000305    0.3269587
