# Supplementary material for: Structure and inhibition mechanisms of Mycobacterium tuberculosis essential transporter efflux protein A
Source: Nat Commun. 2025 Apr 1;16:3139. doi: 10.1038/s41467-025-58133-6 (PMC11961569; doi:10.1038/s41467-025-58133-6)
Supplement: Supplementary file 3 — Supplementary Data 1 [file 41467_2025_58133_MOESM3_ESM.zip › supplemental_computational_details/traj_1/data_rep1/rmsd-EPG2.xvg]

# This file was created Wed May 22 14:18:20 2024
# Created by:
#                       :-) GROMACS - gmx rms, 2024.1 (-:
# 
# Executable:   /wynton/home/sali/sreeganb/bin/gromacs/bin/gmx
# Data prefix:  /wynton/home/sali/sreeganb/bin/gromacs
# Working dir:  /wynton/scratch/sreeganb/nitesh-work/membrane-calculations/gromacs/replicate-1
# Command line:
#   gmx rms -f step7_production_rep1_run1.trr -s step7_production_rep1_run1.tpr -o data_1/rmsd-EPG2.xvg -tu ns
# gmx rms is part of G R O M A C S:
#
# Great Red Owns Many ACres of Sand 
#
@    title "RMSD"
@    xaxis  label "Time (ns)"
@    yaxis  label "RMSD (nm)"
@TYPE xy
@ subtitle "EPG2 after lsq fit to EPG2"
   0.0000000    0.0000000
   0.2000000    0.1208294
   0.4000000    0.1288753
   0.6000000    0.1016163
   0.8000000    0.1681466
   1.0000000    0.1429748
   1.2000000    0.1700166
   1.4000001    0.1636745
   1.6000000    0.1251432
   1.8000001    0.1386937
   2.0000000    0.1098299
   2.2000000    0.1365669
   2.4000001    0.1624195
   2.6000001    0.1968358
   2.8000002    0.2216313
   3.0000002    0.1991661
   3.2000000    0.2381985
   3.4000001    0.1787039
   3.6000001    0.3045502
   3.8000002    0.2394830
   4.0000000    0.2487600
   4.2000003    0.2075848
   4.4000001    0.2042655
   4.6000004    0.2551357
   4.8000002    0.2270802
   5.0000000    0.2496660
   5.2000003    0.2340865
   5.4000001    0.2154576
   5.6000004    0.2299189
   5.8000002    0.2069279
   6.0000005    0.2388272
   6.2000003    0.2137840
   6.4000001    0.1961391
   6.6000004    0.2448801
   6.8000002    0.2922145
   7.0000005    0.2827954
   7.2000003    0.2232979
   7.4000006    0.2457186
   7.6000004    0.2512007
   7.8000002    0.2504403
   8.0000000    0.2410964
   8.2000008    0.2485209
   8.4000006    0.2717431
   8.6000004    0.2413055
   8.8000002    0.2540098
   9.0000000    0.2591309
   9.2000008    0.2779399
   9.4000006    0.2827250
   9.6000004    0.3163941
   9.8000002    0.2824648
  10.0000000    0.2672072
  10.2000008    0.2430224
  10.4000006    0.2627313
  10.6000004    0.2705422
  10.8000002    0.2707631
  11.0000010    0.2696882
  11.2000008    0.2602527
  11.4000006    0.2909528
  11.6000004    0.2452329
  11.8000002    0.2743068
  12.0000010    0.2420312
  12.2000008    0.2751679
  12.4000006    0.3443740
  12.6000004    0.3050909
  12.8000002    0.2919829
  13.0000010    0.3373173
  13.2000008    0.3348507
  13.4000006    0.3703057
  13.6000004    0.3314962
  13.8000002    0.3013574
  14.0000010    0.3431154
  14.2000008    0.3423645
  14.4000006    0.3595520
  14.6000004    0.3427973
  14.8000011    0.3490117
  15.0000010    0.3564314
  15.2000008    0.3013168
  15.4000006    0.3148831
  15.6000004    0.2701531
  15.8000011    0.3079902
  16.0000000    0.2935988
  16.2000008    0.3313652
  16.4000015    0.2516508
  16.6000004    0.2477811
  16.8000011    0.2660442
  17.0000000    0.2817380
  17.2000008    0.2454384
  17.4000015    0.2617400
  17.6000004    0.2238960
  17.8000011    0.2948547
  18.0000000    0.2861618
  18.2000008    0.3397133
  18.4000015    0.2985750
  18.6000004    0.3658233
  18.8000011    0.3536367
  19.0000000    0.3529785
  19.2000008    0.3635956
  19.4000015    0.3584870
  19.6000004    0.3195305
  19.8000011    0.2637832
  20.0000000    0.2851405
  20.2000008    0.3029664
  20.4000015    0.2979411
  20.6000004    0.2707534
  20.8000011    0.2767935
  21.0000019    0.2607193
  21.2000008    0.2664480
  21.4000015    0.2606453
  21.6000004    0.2421737
  21.8000011    0.2608885
  22.0000019    0.2897196
  22.2000008    0.2477693
  22.4000015    0.2570849
  22.6000004    0.2675512
  22.8000011    0.3136907
  23.0000019    0.3202631
  23.2000008    0.2830002
  23.4000015    0.2597396
  23.6000004    0.2589679
  23.8000011    0.2844940
  24.0000019    0.2771897
  24.2000008    0.2449046
  24.4000015    0.2358781
  24.6000004    0.2343437
  24.8000011    0.2810532
  25.0000019    0.2903207
  25.2000008    0.2865702
  25.4000015    0.2321436
  25.6000004    0.2404505
  25.8000011    0.2616749
  26.0000019    0.3047035
  26.2000008    0.2740262
  26.4000015    0.2371301
  26.6000004    0.2527909
  26.8000011    0.2700322
  27.0000019    0.2585401
  27.2000008    0.2262778
  27.4000015    0.2879924
  27.6000004    0.2755475
  27.8000011    0.2859244
  28.0000019    0.3121765
  28.2000008    0.2436610
  28.4000015    0.2493961
  28.6000023    0.2785488
  28.8000011    0.3189601
  29.0000019    0.3191975
  29.2000008    0.2596434
  29.4000015    0.2806653
  29.6000023    0.2867344
  29.8000011    0.2493922
  30.0000019    0.2565447
  30.2000008    0.1954977
  30.4000015    0.2523294
  30.6000023    0.2708858
  30.8000011    0.2912066
  31.0000019    0.3063507
  31.2000008    0.2791741
  31.4000015    0.2683540
  31.6000023    0.2822324
  31.8000011    0.2817899
  32.0000000    0.3004658
  32.2000008    0.2904809
  32.4000015    0.3023393
  32.6000023    0.3138625
  32.8000031    0.2799788
  33.0000000    0.2896019
  33.2000008    0.2887155
  33.4000015    0.3223149
  33.6000023    0.3170921
  33.8000031    0.3033735
  34.0000000    0.3146090
  34.2000008    0.3127872
  34.4000015    0.3175148
  34.6000023    0.3088213
  34.8000031    0.3076381
  35.0000000    0.2928464
  35.2000008    0.3304057
  35.4000015    0.3531095
  35.6000023    0.3625605
  35.8000031    0.3267195
  36.0000000    0.3221182
  36.2000008    0.3062174
  36.4000015    0.3213975
  36.6000023    0.3399529
  36.8000031    0.3242124
  37.0000000    0.2652770
  37.2000008    0.2879812
  37.4000015    0.2713316
  37.6000023    0.2689302
  37.8000031    0.2710026
  38.0000000    0.2742804
  38.2000008    0.2794732
  38.4000015    0.2802795
  38.6000023    0.3162160
  38.8000031    0.2538386
  39.0000000    0.2837793
  39.2000008    0.2892466
  39.4000015    0.2724324
  39.6000023    0.2903727
  39.8000031    0.2645829
  40.0000000    0.2586096
  40.2000008    0.2590452
  40.4000015    0.2532732
  40.6000023    0.2842208
  40.8000031    0.2707198
  41.0000038    0.2238965
  41.2000008    0.2405745
  41.4000015    0.2754112
  41.6000023    0.2779396
  41.8000031    0.2819651
  42.0000038    0.3020952
  42.2000008    0.2800650
  42.4000015    0.2682753
  42.6000023    0.2592891
  42.8000031    0.2629513
  43.0000038    0.2728868
  43.2000008    0.2858495
  43.4000015    0.2700029
  43.6000023    0.2751914
  43.8000031    0.2717463
  44.0000038    0.2775461
  44.2000008    0.2763373
  44.4000015    0.2906495
  44.6000023    0.2768484
  44.8000031    0.2745041
  45.0000038    0.2827733
  45.2000008    0.3024552
  45.4000015    0.2912420
  45.6000023    0.3069644
  45.8000031    0.2730793
  46.0000038    0.2809996
  46.2000008    0.3290986
  46.4000015    0.3402848
  46.6000023    0.3406485
  46.8000031    0.3485234
  47.0000038    0.3006054
  47.2000008    0.2889153
  47.4000015    0.3116819
  47.6000023    0.3441263
  47.8000031    0.3163559
  48.0000038    0.3425761
  48.2000008    0.3558817
  48.4000015    0.3222714
  48.6000023    0.3852691
  48.8000031    0.3545457
  49.0000038    0.3900788
  49.2000008    0.4753821
  49.4000015    0.4113018
  49.6000023    0.4208256
  49.8000031    0.3929721
  50.0000038    0.4362610
  50.2000008    0.4442973
  50.4000015    0.4452214
  50.6000023    0.3881269
  50.8000031    0.3830515
  51.0000038    0.2759260
  51.2000008    0.2732202
  51.4000015    0.3137039
  51.6000023    0.3274552
  51.8000031    0.3531798
  52.0000038    0.4037635
  52.2000008    0.3766851
  52.4000015    0.3726623
  52.6000023    0.4059517
  52.8000031    0.3927180
  53.0000038    0.3978101
  53.2000008    0.4071108
  53.4000015    0.4192183
  53.6000023    0.2779549
  53.8000031    0.2880362
  54.0000038    0.3001029
  54.2000008    0.2641324
  54.4000015    0.3213099
  54.6000023    0.3067639
  54.8000031    0.3552265
  55.0000038    0.3344551
  55.2000008    0.3815703
  55.4000015    0.3721000
  55.6000023    0.3605782
  55.8000031    0.3619129
  56.0000038    0.3446355
  56.2000008    0.3990021
  56.4000015    0.3444518
  56.6000023    0.3680100
  56.8000031    0.3900222
  57.0000038    0.3719392
  57.2000046    0.3900490
  57.4000015    0.3626920
  57.6000023    0.3397242
  57.8000031    0.3593636
  58.0000038    0.3645289
  58.2000046    0.3592383
  58.4000015    0.3126340
  58.6000023    0.3177342
  58.8000031    0.3266266
  59.0000038    0.3382806
  59.2000046    0.3166055
  59.4000015    0.3321534
  59.6000023    0.3226637
  59.8000031    0.3531770
  60.0000038    0.3703460
  60.2000046    0.3933752
  60.4000015    0.3713726
  60.6000023    0.3890646
  60.8000031    0.3614373
  61.0000038    0.3503274
  61.2000046    0.3435232
  61.4000015    0.3659964
  61.6000023    0.4030239
  61.8000031    0.3841504
  62.0000038    0.3711371
  62.2000046    0.4184831
  62.4000015    0.4328814
  62.6000023    0.4608874
  62.8000031    0.4697462
  63.0000038    0.4190557
  63.2000046    0.4308817
  63.4000015    0.4241286
  63.6000023    0.4487547
  63.8000031    0.4225093
  64.0000000    0.4472553
  64.2000046    0.4145098
  64.4000015    0.3685662
  64.6000061    0.4039794
  64.8000031    0.4247195
  65.0000000    0.4472550
  65.2000046    0.4604905
  65.4000015    0.4348830
  65.6000061    0.4240252
  65.8000031    0.4693676
  66.0000000    0.4406061
  66.2000046    0.4117058
  66.4000015    0.4755509
  66.6000061    0.4404758
  66.8000031    0.4927800
  67.0000000    0.4226105
  67.2000046    0.4365673
  67.4000015    0.4233852
  67.6000061    0.4587461
  67.8000031    0.4610688
  68.0000000    0.4953678
  68.2000046    0.4323071
  68.4000015    0.4469767
  68.6000061    0.4058487
  68.8000031    0.4330511
  69.0000000    0.4197099
  69.2000046    0.4119945
  69.4000015    0.4452030
  69.6000061    0.4372886
  69.8000031    0.4288724
  70.0000000    0.3486489
  70.2000046    0.4547673
  70.4000015    0.3937512
  70.6000061    0.4625539
  70.8000031    0.4502631
  71.0000000    0.4529481
  71.2000046    0.4051561
  71.4000015    0.5176055
  71.6000061    0.4382843
  71.8000031    0.4612932
  72.0000000    0.5060028
  72.2000046    0.5313998
  72.4000015    0.4572505
  72.6000061    0.5028079
  72.8000031    0.4921155
  73.0000000    0.4829800
  73.2000046    0.4802154
  73.4000015    0.4723696
  73.6000061    0.3694880
  73.8000031    0.4243955
  74.0000000    0.3752134
  74.2000046    0.3634969
  74.4000015    0.3301503
  74.6000061    0.4157182
  74.8000031    0.4005391
  75.0000000    0.4286748
  75.2000046    0.4353565
  75.4000015    0.4263556
  75.6000061    0.3962414
  75.8000031    0.4201049
  76.0000000    0.4360401
  76.2000046    0.4111225
  76.4000015    0.4435880
  76.6000061    0.4033067
  76.8000031    0.4450512
  77.0000000    0.3845128
  77.2000046    0.3147879
  77.4000015    0.2498958
  77.6000061    0.2504668
  77.8000031    0.2391623
  78.0000000    0.2497802
  78.2000046    0.2299932
  78.4000015    0.2716607
  78.6000061    0.2536873
  78.8000031    0.2412760
  79.0000000    0.2719429
  79.2000046    0.2308454
  79.4000015    0.2479775
  79.6000061    0.2685926
  79.8000031    0.2948095
  80.0000000    0.2288958
  80.2000046    0.2910299
  80.4000015    0.2965674
  80.6000061    0.2572745
  80.8000031    0.3161085
  81.0000076    0.3429441
  81.2000046    0.3236642
  81.4000015    0.3254816
  81.6000061    0.3705809
  81.8000031    0.3166198
  82.0000076    0.3142948
  82.2000046    0.2942356
  82.4000015    0.2744060
  82.6000061    0.2521927
  82.8000031    0.2762244
  83.0000076    0.2889184
  83.2000046    0.3184696
  83.4000015    0.3195953
  83.6000061    0.3512895
  83.8000031    0.3920102
  84.0000076    0.3457943
  84.2000046    0.3144296
  84.4000015    0.3561260
  84.6000061    0.3401088
  84.8000031    0.3212526
  85.0000076    0.3101145
  85.2000046    0.3173804
  85.4000015    0.3120892
  85.6000061    0.3503598
  85.8000031    0.3217681
  86.0000076    0.3688141
  86.2000046    0.3725753
  86.4000015    0.4576986
  86.6000061    0.3893326
  86.8000031    0.2792391
  87.0000076    0.2879770
  87.2000046    0.3077994
  87.4000015    0.3481279
  87.6000061    0.3058207
  87.8000031    0.2885622
  88.0000076    0.2558814
  88.2000046    0.2750725
  88.4000015    0.2796576
  88.6000061    0.3128966
  88.8000031    0.3415816
  89.0000076    0.3801081
  89.2000046    0.2525958
  89.4000015    0.2929122
  89.6000061    0.2770024
  89.8000031    0.3171417
  90.0000076    0.2696365
  90.2000046    0.2476835
  90.4000015    0.2446584
  90.6000061    0.2412535
  90.8000031    0.2262757
  91.0000076    0.2440168
  91.2000046    0.2272625
  91.4000015    0.2070772
  91.6000061    0.2643155
  91.8000031    0.2658332
  92.0000076    0.2462190
  92.2000046    0.2387034
  92.4000015    0.2315576
  92.6000061    0.2511272
  92.8000031    0.2810498
  93.0000076    0.2285641
  93.2000046    0.2743245
  93.4000015    0.2770806
  93.6000061    0.2897730
  93.8000031    0.2808086
  94.0000076    0.2851541
  94.2000046    0.2719861
  94.4000015    0.2783212
  94.6000061    0.2894865
  94.8000031    0.2962624
  95.0000076    0.2857658
  95.2000046    0.3193431
  95.4000015    0.2448364
  95.6000061    0.2745090
  95.8000031    0.2706251
  96.0000076    0.2548816
  96.2000046    0.2689259
  96.4000015    0.2692729
  96.6000061    0.2716378
  96.8000031    0.2996676
  97.0000076    0.2885332
  97.2000046    0.2548078
  97.4000015    0.2574835
  97.6000061    0.2691847
  97.8000031    0.2703651
  98.0000076    0.2633043
  98.2000046    0.2612698
  98.4000015    0.2612827
  98.6000061    0.2553827
  98.8000031    0.2597485
  99.0000076    0.2843355
  99.2000046    0.2857187
  99.4000015    0.2777408
  99.6000061    0.2797219
  99.8000031    0.2787260
 100.0000076    0.2266149
 100.2000046    0.2406975
 100.4000015    0.2409233
 100.6000061    0.2418251
 100.8000031    0.2505772
 101.0000076    0.2553715
 101.2000046    0.2674839
 101.4000015    0.2660410
 101.6000061    0.2614541
 101.8000031    0.2561053
 102.0000076    0.2518809
 102.2000046    0.2354265
 102.4000015    0.2517307
 102.6000061    0.2473551
 102.8000031    0.2674980
 103.0000076    0.2758780
 103.2000046    0.2702430
 103.4000015    0.2639574
 103.6000061    0.2797912
 103.8000031    0.2891651
 104.0000076    0.2758285
 104.2000046    0.2378393
 104.4000015    0.2517256
 104.6000061    0.2319567
 104.8000031    0.2720576
 105.0000076    0.2976212
 105.2000046    0.2759541
 105.4000015    0.2762707
 105.6000061    0.2983340
 105.8000031    0.3220793
 106.0000076    0.3260087
 106.2000046    0.3106812
 106.4000015    0.3432215
 106.6000061    0.3685750
 106.8000031    0.3692482
 107.0000076    0.3653058
 107.2000046    0.4066239
 107.4000015    0.4375558
 107.6000061    0.4186482
 107.8000031    0.4687917
 108.0000076    0.4401879
 108.2000046    0.5141487
 108.4000015    0.5371861
 108.6000061    0.5693169
 108.8000031    0.5047992
 109.0000076    0.4975217
 109.2000046    0.4652587
 109.4000015    0.4961751
 109.6000061    0.5150628
 109.8000031    0.5313581
 110.0000076    0.6103382
 110.2000046    0.5671113
 110.4000015    0.5457609
 110.6000061    0.4321059
 110.8000031    0.4615922
 111.0000076    0.4507909
 111.2000046    0.4541124
 111.4000015    0.4639461
 111.6000061    0.4490633
 111.8000031    0.4459283
 112.0000076    0.4524733
 112.2000046    0.4285403
 112.4000015    0.4091254
 112.6000061    0.4004491
 112.8000031    0.3797790
 113.0000076    0.3867068
 113.2000046    0.4186974
 113.4000092    0.4475744
 113.6000061    0.4499458
 113.8000031    0.4015589
 114.0000076    0.4038799
 114.2000046    0.4133231
 114.4000092    0.3731391
 114.6000061    0.3928680
 114.8000031    0.4311920
 115.0000076    0.4269999
 115.2000046    0.4299846
 115.4000092    0.4398316
 115.6000061    0.4272119
 115.8000031    0.4707230
 116.0000076    0.4920027
 116.2000046    0.4671448
 116.4000092    0.4795957
 116.6000061    0.4715355
 116.8000031    0.5015113
 117.0000076    0.4818149
 117.2000046    0.5083067
 117.4000092    0.5002350
 117.6000061    0.5085413
 117.8000031    0.5045230
 118.0000076    0.4925680
 118.2000046    0.4603416
 118.4000092    0.5159578
 118.6000061    0.4926789
 118.8000031    0.4717690
 119.0000076    0.4496465
 119.2000046    0.4877015
 119.4000092    0.4689344
 119.6000061    0.4981870
 119.8000031    0.4576925
 120.0000076    0.4596481
 120.2000046    0.4272258
 120.4000092    0.3807483
 120.6000061    0.4135577
 120.8000031    0.3847277
 121.0000076    0.3984433
 121.2000046    0.3732962
 121.4000092    0.4020653
 121.6000061    0.4462601
 121.8000031    0.4511242
 122.0000076    0.5370867
 122.2000046    0.5086154
 122.4000092    0.4993370
 122.6000061    0.5394769
 122.8000031    0.4503091
 123.0000076    0.4804817
 123.2000046    0.4707803
 123.4000092    0.4596502
 123.6000061    0.4977613
 123.8000031    0.4879662
 124.0000076    0.4948211
 124.2000046    0.5196806
 124.4000092    0.4946000
 124.6000061    0.4842543
 124.8000031    0.4751813
 125.0000076    0.4638059
 125.2000046    0.4370541
 125.4000092    0.4815987
 125.6000061    0.4813818
 125.8000031    0.4229206
 126.0000076    0.4246241
 126.2000046    0.4703401
 126.4000092    0.4515206
 126.6000061    0.4405420
 126.8000031    0.4305423
 127.0000076    0.4718286
 127.2000046    0.4222655
 127.4000092    0.4361950
 127.6000061    0.4249131
 127.8000031    0.4692579
 128.0000000    0.4796932
 128.2000122    0.4598802
 128.4000092    0.4135628
 128.6000061    0.4688883
 128.8000031    0.4302596
 129.0000000    0.4674116
 129.2000122    0.4399699
 129.4000092    0.4316845
 129.6000061    0.4536141
 129.8000031    0.5227346
 130.0000000    0.4645357
 130.2000122    0.5299477
 130.4000092    0.5425060
 130.6000061    0.5472574
 130.8000031    0.5426597
 131.0000000    0.5419118
 131.2000122    0.4930384
 131.4000092    0.4557039
 131.6000061    0.5204653
 131.8000031    0.5447963
 132.0000000    0.4916284
 132.2000122    0.4873982
 132.4000092    0.4488237
 132.6000061    0.4273611
 132.8000031    0.3822286
 133.0000000    0.3366796
 133.2000122    0.3706056
 133.4000092    0.4215594
 133.6000061    0.4097572
 133.8000031    0.4095570
 134.0000000    0.4820870
 134.2000122    0.4204361
 134.4000092    0.4406990
 134.6000061    0.4610991
 134.8000031    0.4423932
 135.0000000    0.4947377
 135.2000122    0.4612440
 135.4000092    0.4681327
 135.6000061    0.4482966
 135.8000031    0.4630082
 136.0000000    0.4587015
 136.2000122    0.4592228
 136.4000092    0.4494455
 136.6000061    0.4558026
 136.8000031    0.4473167
 137.0000000    0.4551637
 137.2000122    0.4317126
 137.4000092    0.3967382
 137.6000061    0.4565257
 137.8000031    0.3855456
 138.0000000    0.4731093
 138.2000122    0.4462722
 138.4000092    0.4713682
 138.6000061    0.4162184
 138.8000031    0.4694701
 139.0000000    0.4495981
 139.2000122    0.4533980
 139.4000092    0.4889895
 139.6000061    0.4484098
 139.8000031    0.4424302
 140.0000000    0.4409563
 140.2000122    0.4264805
 140.4000092    0.4387253
 140.6000061    0.4713348
 140.8000031    0.4699045
 141.0000000    0.4475081
 141.2000122    0.4166435
 141.4000092    0.4216026
 141.6000061    0.4310780
 141.8000031    0.4128995
 142.0000000    0.4004117
 142.2000122    0.4013322
 142.4000092    0.3790089
 142.6000061    0.4386380
 142.8000031    0.4001007
 143.0000000    0.3574718
 143.2000122    0.2911595
 143.4000092    0.3397977
 143.6000061    0.4350171
 143.8000031    0.4385896
 144.0000000    0.3823782
 144.2000122    0.4212123
 144.4000092    0.4232653
 144.6000061    0.4338433
 144.8000031    0.4372509
 145.0000000    0.4436529
 145.2000122    0.4024366
 145.4000092    0.4492165
 145.6000061    0.4473367
 145.8000031    0.4575459
 146.0000000    0.3915445
 146.2000122    0.3763254
 146.4000092    0.4237926
 146.6000061    0.4222490
 146.8000031    0.4508879
 147.0000000    0.4391809
 147.2000122    0.4295430
 147.4000092    0.4533119
 147.6000061    0.4487299
 147.8000031    0.4201556
 148.0000000    0.4205576
 148.2000122    0.4333129
 148.4000092    0.4427263
 148.6000061    0.4502935
 148.8000031    0.5259481
 149.0000000    0.4865211
 149.2000122    0.4895283
 149.4000092    0.4723888
 149.6000061    0.4513269
 149.8000031    0.4309508
 150.0000000    0.4672192
 150.2000122    0.5355876
 150.4000092    0.5025523
 150.6000061    0.5264931
 150.8000031    0.5230355
 151.0000000    0.4557039
 151.2000122    0.4730939
 151.4000092    0.5053805
 151.6000061    0.5123121
 151.8000031    0.5181380
 152.0000000    0.4982636
 152.2000122    0.4802771
 152.4000092    0.4824975
 152.6000061    0.4522517
 152.8000031    0.5105431
 153.0000000    0.4586692
 153.2000122    0.4718187
 153.4000092    0.4586786
 153.6000061    0.5055121
 153.8000031    0.4826467
 154.0000000    0.4521960
 154.2000122    0.4907469
 154.4000092    0.4802336
 154.6000061    0.4818342
 154.8000031    0.4698460
 155.0000000    0.4818732
 155.2000122    0.4766954
 155.4000092    0.4380954
 155.6000061    0.4202206
 155.8000031    0.4132186
 156.0000000    0.4765458
 156.2000122    0.4505861
 156.4000092    0.4646466
 156.6000061    0.4319480
 156.8000031    0.4352175
 157.0000000    0.4409784
 157.2000122    0.4659366
 157.4000092    0.4122244
 157.6000061    0.3938828
 157.8000031    0.4090890
 158.0000000    0.4230957
 158.2000122    0.4160450
 158.4000092    0.4239405
 158.6000061    0.4049667
 158.8000031    0.4722162
 159.0000000    0.4719537
 159.2000122    0.4457915
 159.4000092    0.4515693
 159.6000061    0.4384486
 159.8000031    0.4082521
 160.0000000    0.4200725
 160.2000122    0.3991599
 160.4000092    0.4126040
 160.6000061    0.4900190
 160.8000031    0.4924221
 161.0000153    0.4382523
 161.2000122    0.4346422
 161.4000092    0.4347891
 161.6000061    0.4465365
 161.8000031    0.4224583
 162.0000153    0.4704883
 162.2000122    0.4660928
 162.4000092    0.4687617
 162.6000061    0.4668640
 162.8000031    0.4350477
 163.0000153    0.3720376
 163.2000122    0.4248953
 163.4000092    0.4441518
 163.6000061    0.4406358
 163.8000031    0.4778348
 164.0000153    0.4673440
 164.2000122    0.4887194
 164.4000092    0.5010076
 164.6000061    0.4628293
 164.8000031    0.4336884
 165.0000153    0.4934008
 165.2000122    0.4621392
 165.4000092    0.4625615
 165.6000061    0.4365674
 165.8000031    0.3883922
 166.0000153    0.4239035
 166.2000122    0.4104732
 166.4000092    0.3843171
 166.6000061    0.4248617
 166.8000031    0.3802533
 167.0000153    0.3893758
 167.2000122    0.4116233
 167.4000092    0.4052634
 167.6000061    0.4196377
 167.8000031    0.4339734
 168.0000153    0.4041817
 168.2000122    0.4930670
 168.4000092    0.5037252
 168.6000061    0.4830989
 168.8000031    0.5224367
 169.0000153    0.5000033
 169.2000122    0.5341097
 169.4000092    0.5301226
 169.6000061    0.4538057
 169.8000031    0.3948596
 170.0000153    0.4096631
 170.2000122    0.4450537
 170.4000092    0.4019639
 170.6000061    0.4200891
 170.8000031    0.4138720
 171.0000153    0.4132040
 171.2000122    0.4383145
 171.4000092    0.4459698
 171.6000061    0.4444390
 171.8000031    0.4537154
 172.0000153    0.4661140
 172.2000122    0.4315772
 172.4000092    0.4051417
 172.6000061    0.4181006
 172.8000031    0.4371908
 173.0000153    0.4364742
 173.2000122    0.4144261
 173.4000092    0.4838353
 173.6000061    0.5276380
 173.8000031    0.4558744
 174.0000153    0.4654950
 174.2000122    0.4293055
 174.4000092    0.4564129
 174.6000061    0.4552384
 174.8000031    0.4825201
 175.0000153    0.4839698
 175.2000122    0.5008740
 175.4000092    0.4681007
 175.6000061    0.5077726
 175.8000031    0.4746157
 176.0000153    0.4614682
 176.2000122    0.4858865
 176.4000092    0.4184312
 176.6000061    0.4509002
 176.8000031    0.4597144
 177.0000153    0.4552169
 177.2000122    0.4337268
 177.4000092    0.4458782
 177.6000061    0.4262459
 177.8000031    0.4574520
 178.0000153    0.4537761
 178.2000122    0.5057355
 178.4000092    0.4530329
 178.6000061    0.4775774
 178.8000031    0.5163383
 179.0000153    0.5196597
 179.2000122    0.5088839
 179.4000092    0.4994084
 179.6000061    0.4695313
 179.8000031    0.4627073
 180.0000153    0.4843217
 180.2000122    0.4472044
 180.4000092    0.4146666
 180.6000061    0.4954432
 180.8000031    0.4506039
 181.0000153    0.4294168
 181.2000122    0.4695048
 181.4000092    0.4630370
 181.6000061    0.4335854
 181.8000031    0.4798380
 182.0000153    0.4639012
 182.2000122    0.5199348
 182.4000092    0.4762433
 182.6000061    0.4950843
 182.8000031    0.4882244
 183.0000153    0.4718268
 183.2000122    0.4305693
 183.4000092    0.4150109
 183.6000061    0.4625037
 183.8000031    0.4273625
 184.0000153    0.4607518
 184.2000122    0.4429969
 184.4000092    0.4324614
 184.6000061    0.4647626
 184.8000031    0.4804921
 185.0000153    0.4731741
 185.2000122    0.5283430
 185.4000092    0.4137031
 185.6000061    0.4258996
 185.8000031    0.4595818
 186.0000153    0.4462644
 186.2000122    0.4613180
 186.4000092    0.4638217
 186.6000061    0.4806354
 186.8000031    0.4670832
 187.0000153    0.4189798
 187.2000122    0.4643792
 187.4000092    0.4795192
 187.6000061    0.4811832
 187.8000031    0.4350390
 188.0000153    0.4598622
 188.2000122    0.4735237
 188.4000092    0.5015771
 188.6000061    0.4863930
 188.8000031    0.4952030
 189.0000153    0.5230240
 189.2000122    0.5052911
 189.4000092    0.5035630
 189.6000061    0.5000875
 189.8000031    0.5723202
 190.0000153    0.5560243
 190.2000122    0.5376273
 190.4000092    0.5198376
 190.6000061    0.4998263
 190.8000031    0.4721598
 191.0000153    0.4414855
 191.2000122    0.4403966
 191.4000092    0.4262195
 191.6000061    0.3923000
 191.8000031    0.3616511
 192.0000153    0.3862323
 192.2000122    0.4368347
 192.4000092    0.4428894
 192.6000061    0.4346139
 192.8000031    0.4484568
 193.0000153    0.4184797
 193.2000122    0.4267067
 193.4000092    0.4506170
 193.6000061    0.4569226
 193.8000031    0.4405552
 194.0000153    0.4677135
 194.2000122    0.4975933
 194.4000092    0.4322869
 194.6000061    0.4387435
 194.8000031    0.4352074
 195.0000153    0.4849561
 195.2000122    0.4566493
 195.4000092    0.4207768
 195.6000061    0.4375075
 195.8000031    0.4566530
 196.0000153    0.4275514
 196.2000122    0.4854217
 196.4000092    0.3686857
 196.6000061    0.4382528
 196.8000031    0.4149544
 197.0000153    0.4106435
 197.2000122    0.3936009
 197.4000092    0.3608804
 197.6000061    0.4349557
 197.8000031    0.4273357
 198.0000153    0.4422015
 198.2000122    0.4687428
 198.4000092    0.4098745
 198.6000061    0.4740812
 198.8000031    0.4538499
 199.0000153    0.4665373
 199.2000122    0.4407829
 199.4000092    0.4519431
 199.6000061    0.4232423
 199.8000031    0.4368516
 200.0000153    0.4497435
 200.2000122    0.4780746
 200.4000092    0.4632559
 200.6000061    0.4153918
 200.8000031    0.4470769
 201.0000153    0.5007990
 201.2000122    0.4426363
 201.4000092    0.4520709
 201.6000061    0.4331755
 201.8000031    0.4448767
 202.0000153    0.4575548
 202.2000122    0.4404967
 202.4000092    0.4314555
 202.6000061    0.4249859
 202.8000031    0.4478897
 203.0000153    0.4600067
 203.2000122    0.4839454
 203.4000092    0.4528783
 203.6000061    0.4455247
 203.8000031    0.4221090
 204.0000153    0.4466646
 204.2000122    0.3669111
 204.4000092    0.4178342
 204.6000061    0.3576424
 204.8000031    0.3934987
 205.0000153    0.3210535
 205.2000122    0.3565572
 205.4000092    0.3432103
 205.6000061    0.4319998
 205.8000031    0.4298407
 206.0000153    0.3825322
 206.2000122    0.3799381
 206.4000092    0.3638944
 206.6000061    0.4497013
 206.8000031    0.4669275
 207.0000153    0.4306452
 207.2000122    0.4236565
 207.4000092    0.4167080
 207.6000061    0.3609630
 207.8000031    0.4434949
 208.0000153    0.4443683
 208.2000122    0.4224911
 208.4000092    0.4663129
 208.6000061    0.4580183
 208.8000031    0.4481419
 209.0000153    0.4179552
 209.2000122    0.3651892
 209.4000092    0.3573663
 209.6000061    0.3386198
 209.8000031    0.3153611
 210.0000153    0.3385436
 210.2000122    0.3509942
 210.4000092    0.3318868
 210.6000061    0.4322206
 210.8000031    0.3805205
 211.0000153    0.4087686
 211.2000122    0.4127735
 211.4000092    0.4392054
 211.6000061    0.4645499
 211.8000031    0.4686076
 212.0000153    0.4657766
 212.2000122    0.4399234
 212.4000092    0.5329261
 212.6000061    0.5514836
 212.8000031    0.5451402
 213.0000153    0.5258549
 213.2000122    0.4914320
 213.4000092    0.4431495
 213.6000061    0.4700573
 213.8000031    0.4455768
 214.0000153    0.4722930
 214.2000122    0.4395376
 214.4000092    0.4518825
 214.6000061    0.4640218
 214.8000031    0.4111975
 215.0000153    0.4636223
 215.2000122    0.4187779
 215.4000092    0.4676476
 215.6000061    0.4612365
 215.8000031    0.4591491
 216.0000153    0.4390976
 216.2000122    0.4377525
 216.4000092    0.4273468
 216.6000061    0.3864418
 216.8000031    0.4409280
 217.0000153    0.4377078
 217.2000122    0.4421548
 217.4000092    0.4340578
 217.6000061    0.4128986
 217.8000031    0.4725033
 218.0000153    0.4421592
 218.2000122    0.4236346
 218.4000092    0.4299405
 218.6000061    0.4502332
 218.8000031    0.4598427
 219.0000153    0.4489934
 219.2000122    0.4508818
 219.4000092    0.4327549
 219.6000061    0.4515564
 219.8000031    0.4437081
 220.0000153    0.4484887
 220.2000122    0.4575162
 220.4000092    0.4689140
 220.6000061    0.4514927
 220.8000031    0.4458736
 221.0000153    0.4516215
 221.2000122    0.4504844
 221.4000092    0.4682493
 221.6000061    0.4411981
 221.8000031    0.4494042
 222.0000153    0.4484962
 222.2000122    0.4438602
 222.4000092    0.4533504
 222.6000061    0.4274707
 222.8000031    0.4584181
 223.0000153    0.4416181
 223.2000122    0.4325088
 223.4000092    0.4321496
 223.6000061    0.4389336
 223.8000031    0.4351885
 224.0000153    0.4643539
 224.2000122    0.4183007
 224.4000092    0.3636525
 224.6000061    0.4131548
 224.8000031    0.4073379
 225.0000153    0.3720655
 225.2000122    0.3531119
 225.4000092    0.3764761
 225.6000061    0.3704617
 225.8000183    0.4051580
 226.0000153    0.3997135
 226.2000122    0.4189292
 226.4000092    0.4223571
 226.6000061    0.4410786
 226.8000183    0.4333490
 227.0000153    0.3842314
 227.2000122    0.4163176
 227.4000092    0.3858285
 227.6000061    0.3474264
 227.8000183    0.4167250
 228.0000153    0.3622127
 228.2000122    0.3542694
 228.4000092    0.3054959
 228.6000061    0.3154246
 228.8000183    0.3426941
 229.0000153    0.3410796
 229.2000122    0.3332500
 229.4000092    0.3283457
 229.6000061    0.3545142
 229.8000183    0.3518487
 230.0000153    0.3407152
 230.2000122    0.3160352
 230.4000092    0.3611416
 230.6000061    0.3455823
 230.8000183    0.3485643
 231.0000153    0.3552630
 231.2000122    0.3354885
 231.4000092    0.3400209
 231.6000061    0.3289028
 231.8000183    0.3341100
 232.0000153    0.3305846
 232.2000122    0.3634006
 232.4000092    0.4121897
 232.6000061    0.3938156
 232.8000183    0.3653878
 233.0000153    0.3731555
 233.2000122    0.4589431
 233.4000092    0.4110314
 233.6000061    0.4508361
 233.8000183    0.4121288
 234.0000153    0.3809448
 234.2000122    0.4395529
 234.4000092    0.4705647
 234.6000061    0.4553135
 234.8000183    0.4494653
 235.0000153    0.4685175
 235.2000122    0.4380010
 235.4000092    0.4078528
 235.6000061    0.4468008
 235.8000183    0.3720957
 236.0000153    0.3981731
 236.2000122    0.4481778
 236.4000092    0.4595619
 236.6000061    0.4344835
 236.8000183    0.4591620
 237.0000153    0.4335310
 237.2000122    0.3967694
 237.4000092    0.3904054
 237.6000061    0.4133281
 237.8000183    0.4674830
 238.0000153    0.4649583
 238.2000122    0.4624646
 238.4000092    0.4746144
 238.6000061    0.5029464
 238.8000183    0.4723197
 239.0000153    0.4526881
 239.2000122    0.4972683
 239.4000092    0.4369241
 239.6000061    0.4650137
 239.8000183    0.4866944
 240.0000153    0.4413728
 240.2000122    0.4581685
 240.4000092    0.4535084
 240.6000061    0.4250959
 240.8000183    0.4661155
 241.0000153    0.4853137
 241.2000122    0.4526384
 241.4000092    0.4574876
 241.6000061    0.4415912
 241.8000183    0.3609051
 242.0000153    0.3881852
 242.2000122    0.4469322
 242.4000092    0.4454923
 242.6000061    0.4258232
 242.8000183    0.4497135
 243.0000153    0.4467049
 243.2000122    0.4496513
 243.4000092    0.4700371
 243.6000061    0.4353268
 243.8000183    0.4319870
 244.0000153    0.4462002
 244.2000122    0.4140778
 244.4000092    0.3939784
 244.6000061    0.4032253
 244.8000183    0.4120864
 245.0000153    0.3810459
 245.2000122    0.4501517
 245.4000092    0.4022256
 245.6000061    0.4617103
 245.8000183    0.3991760
 246.0000153    0.4063378
 246.2000122    0.3851160
 246.4000092    0.4457761
 246.6000061    0.4274468
 246.8000183    0.3922920
 247.0000153    0.3894504
 247.2000122    0.4309254
 247.4000092    0.4417998
 247.6000061    0.4264985
 247.8000183    0.4522689
 248.0000153    0.4275491
 248.2000122    0.4429384
 248.4000092    0.4367549
 248.6000061    0.4750063
 248.8000183    0.4819511
 249.0000153    0.4779381
 249.2000122    0.4727781
 249.4000092    0.4857891
 249.6000061    0.4432672
 249.8000183    0.4562417
 250.0000153    0.4441527
 250.2000122    0.4281903
 250.4000092    0.4251080
 250.6000061    0.4601747
 250.8000183    0.4440284
 251.0000153    0.4037952
 251.2000122    0.4331021
 251.4000092    0.3809575
 251.6000061    0.4176345
 251.8000183    0.4313000
 252.0000153    0.4615124
 252.2000122    0.4044600
 252.4000092    0.4243625
 252.6000061    0.4164158
 252.8000183    0.4252056
 253.0000153    0.4092994
 253.2000122    0.3967304
 253.4000092    0.3912295
 253.6000061    0.3147906
 253.8000183    0.3106063
 254.0000153    0.3090417
 254.2000122    0.3736924
 254.4000092    0.4103751
 254.6000061    0.4116399
 254.8000183    0.3699399
 255.0000153    0.3935899
 255.2000122    0.3670375
 255.4000092    0.3555445
 255.6000061    0.3332495
 255.8000183    0.3376172
 256.0000000    0.3356486
 256.2000122    0.3625589
 256.4000244    0.4192962
 256.6000061    0.3677241
 256.8000183    0.3625839
 257.0000000    0.3200151
 257.2000122    0.3220517
 257.4000244    0.3700132
 257.6000061    0.3463053
 257.8000183    0.3223724
 258.0000000    0.3068713
 258.2000122    0.3171280
 258.4000244    0.3453701
 258.6000061    0.3605781
 258.8000183    0.3631309
 259.0000000    0.3554768
 259.2000122    0.3924856
 259.4000244    0.3977320
 259.6000061    0.3950723
 259.8000183    0.3856210
 260.0000000    0.3629109
 260.2000122    0.3593564
 260.4000244    0.3669824
 260.6000061    0.4049749
 260.8000183    0.3639691
 261.0000000    0.3691224
 261.2000122    0.3653376
 261.4000244    0.3934980
 261.6000061    0.3743700
 261.8000183    0.3796944
 262.0000000    0.3745380
 262.2000122    0.4088233
 262.4000244    0.3820005
 262.6000061    0.3721681
 262.8000183    0.3889907
 263.0000000    0.3857649
 263.2000122    0.4205040
 263.4000244    0.4148589
 263.6000061    0.4321333
 263.8000183    0.4018345
 264.0000000    0.4155521
 264.2000122    0.4080447
 264.4000244    0.4130168
 264.6000061    0.3891497
 264.8000183    0.3788602
 265.0000000    0.3608629
 265.2000122    0.3671255
 265.4000244    0.3892773
 265.6000061    0.4154150
 265.8000183    0.3869992
 266.0000000    0.3578374
 266.2000122    0.3697717
 266.4000244    0.3591732
 266.6000061    0.4024201
 266.8000183    0.4042566
 267.0000000    0.3874382
 267.2000122    0.3930124
 267.4000244    0.3351856
 267.6000061    0.3380843
 267.8000183    0.3409100
 268.0000000    0.3637379
 268.2000122    0.3680486
 268.4000244    0.3461362
 268.6000061    0.3404643
 268.8000183    0.3188633
 269.0000000    0.3287193
 269.2000122    0.3399779
 269.4000244    0.3335537
 269.6000061    0.3393589
 269.8000183    0.3341789
 270.0000000    0.3351345
 270.2000122    0.3086111
 270.4000244    0.3005501
 270.6000061    0.3437515
 270.8000183    0.3187211
 271.0000000    0.3024730
 271.2000122    0.3024513
 271.4000244    0.3417830
 271.6000061    0.3296497
 271.8000183    0.3586531
 272.0000000    0.3500338
 272.2000122    0.3659734
 272.4000244    0.3168006
 272.6000061    0.4020546
 272.8000183    0.4117425
 273.0000000    0.4206309
 273.2000122    0.3765188
 273.4000244    0.4237899
 273.6000061    0.4191388
 273.8000183    0.3351714
 274.0000000    0.3422882
 274.2000122    0.3455376
 274.4000244    0.3487400
 274.6000061    0.3593083
 274.8000183    0.2942754
 275.0000000    0.3516277
 275.2000122    0.3322890
 275.4000244    0.3836625
 275.6000061    0.3702936
 275.8000183    0.3551529
 276.0000000    0.3240106
 276.2000122    0.3538254
 276.4000244    0.3556795
 276.6000061    0.2927457
 276.8000183    0.3048354
 277.0000000    0.3461977
 277.2000122    0.3538094
 277.4000244    0.3651492
 277.6000061    0.3634889
 277.8000183    0.3678640
 278.0000000    0.3422448
 278.2000122    0.3665531
 278.4000244    0.3587869
 278.6000061    0.3825715
 278.8000183    0.3915716
 279.0000000    0.3280375
 279.2000122    0.2921577
 279.4000244    0.3560493
 279.6000061    0.3914282
 279.8000183    0.3568856
 280.0000000    0.4017372
 280.2000122    0.4573444
 280.4000244    0.4139773
 280.6000061    0.4331987
 280.8000183    0.4460189
 281.0000000    0.4496432
 281.2000122    0.4332089
 281.4000244    0.4382718
 281.6000061    0.5085941
 281.8000183    0.4929558
 282.0000000    0.4760053
 282.2000122    0.4659412
 282.4000244    0.4235542
 282.6000061    0.3798867
 282.8000183    0.3968287
 283.0000000    0.4382373
 283.2000122    0.3829119
 283.4000244    0.4343064
 283.6000061    0.4495038
 283.8000183    0.4605811
 284.0000000    0.4642164
 284.2000122    0.4200285
 284.4000244    0.4604855
 284.6000061    0.4512020
 284.8000183    0.4359093
 285.0000000    0.4355307
 285.2000122    0.4405240
 285.4000244    0.4209282
 285.6000061    0.4152965
 285.8000183    0.4363238
 286.0000000    0.4165209
 286.2000122    0.4132853
 286.4000244    0.3987412
 286.6000061    0.4478379
 286.8000183    0.4433512
 287.0000000    0.4348242
 287.2000122    0.4230402
 287.4000244    0.4542370
 287.6000061    0.4548995
 287.8000183    0.4445648
 288.0000000    0.5023599
 288.2000122    0.4992879
 288.4000244    0.4758632
 288.6000061    0.4954762
 288.8000183    0.5403122
 289.0000000    0.5375479
 289.2000122    0.5277538
 289.4000244    0.5122311
 289.6000061    0.5316367
 289.8000183    0.5222683
 290.0000000    0.5554239
 290.2000122    0.5560123
 290.4000244    0.5248415
 290.6000061    0.5175340
 290.8000183    0.5173887
 291.0000000    0.4989643
 291.2000122    0.5220994
 291.4000244    0.5423567
 291.6000061    0.5201973
 291.8000183    0.5352920
 292.0000000    0.5370532
 292.2000122    0.5571404
 292.4000244    0.4736176
 292.6000061    0.4163681
 292.8000183    0.4831076
 293.0000000    0.4321397
 293.2000122    0.4053150
 293.4000244    0.4011761
 293.6000061    0.4319034
 293.8000183    0.4890659
 294.0000000    0.4437878
 294.2000122    0.4652362
 294.4000244    0.4790457
 294.6000061    0.4212606
 294.8000183    0.4348456
 295.0000000    0.4179194
 295.2000122    0.4462819
 295.4000244    0.4333543
 295.6000061    0.4354400
 295.8000183    0.3738349
 296.0000000    0.4011703
 296.2000122    0.4334535
 296.4000244    0.4371494
 296.6000061    0.3766477
 296.8000183    0.3442533
 297.0000000    0.4274971
 297.2000122    0.4213739
 297.4000244    0.4091262
 297.6000061    0.4587439
 297.8000183    0.4519439
 298.0000000    0.4620979
 298.2000122    0.4917612
 298.4000244    0.5078449
 298.6000061    0.5023208
 298.8000183    0.4373798
 299.0000000    0.4025738
 299.2000122    0.3981886
 299.4000244    0.3659949
 299.6000061    0.4138723
 299.8000183    0.3809426
 300.0000000    0.3883519
 300.2000122    0.4085028
 300.4000244    0.3727668
 300.6000061    0.4165963
 300.8000183    0.3887793
 301.0000000    0.4255002
 301.2000122    0.4595397
 301.4000244    0.4941397
 301.6000061    0.4526007
 301.8000183    0.4688424
 302.0000000    0.5491009
 302.2000122    0.5733715
 302.4000244    0.5572324
 302.6000061    0.5436283
 302.8000183    0.5526726
 303.0000000    0.5628753
 303.2000122    0.5245236
 303.4000244    0.4961146
 303.6000061    0.4695068
 303.8000183    0.4997905
 304.0000000    0.5360257
 304.2000122    0.5329679
 304.4000244    0.5243002
 304.6000061    0.4896175
 304.8000183    0.5127742
 305.0000000    0.5227270
 305.2000122    0.5266662
 305.4000244    0.5329923
 305.6000061    0.5045867
 305.8000183    0.5142018
 306.0000000    0.4688377
 306.2000122    0.4811848
 306.4000244    0.4902858
 306.6000061    0.4882680
 306.8000183    0.5026585
 307.0000000    0.4247069
 307.2000122    0.4854486
 307.4000244    0.4774805
 307.6000061    0.4744689
 307.8000183    0.4837935
 308.0000000    0.4640622
 308.2000122    0.4606327
 308.4000244    0.5063307
 308.6000061    0.5508934
 308.8000183    0.5511765
 309.0000000    0.6009405
 309.2000122    0.5973433
 309.4000244    0.5794303
 309.6000061    0.5561398
 309.8000183    0.5314400
 310.0000000    0.5327895
 310.2000122    0.4230236
 310.4000244    0.4529983
 310.6000061    0.3553419
 310.8000183    0.3957440
 311.0000000    0.3870583
 311.2000122    0.3586058
 311.4000244    0.4012391
 311.6000061    0.4325845
 311.8000183    0.3906510
 312.0000000    0.3993968
 312.2000122    0.3838422
 312.4000244    0.4224261
 312.6000061    0.5064434
 312.8000183    0.4997698
 313.0000000    0.5199926
 313.2000122    0.4802949
 313.4000244    0.4717579
 313.6000061    0.4818367
 313.8000183    0.4843072
 314.0000000    0.4849481
 314.2000122    0.4669114
 314.4000244    0.4974445
 314.6000061    0.4908414
 314.8000183    0.5105813
 315.0000000    0.4630278
 315.2000122    0.4303365
 315.4000244    0.4482631
 315.6000061    0.4212664
 315.8000183    0.4372059
 316.0000000    0.4245421
 316.2000122    0.4615949
 316.4000244    0.5169035
 316.6000061    0.4779766
 316.8000183    0.4769705
 317.0000000    0.4371141
 317.2000122    0.4839168
 317.4000244    0.4870846
 317.6000061    0.4834079
 317.8000183    0.5114314
 318.0000000    0.4992920
 318.2000122    0.4790426
 318.4000244    0.4969164
 318.6000061    0.4162320
 318.8000183    0.4711676
 319.0000000    0.4544812
 319.2000122    0.4454753
 319.4000244    0.5070752
 319.6000061    0.5177776
 319.8000183    0.5279803
 320.0000000    0.5367577
 320.2000122    0.5391315
 320.4000244    0.5613269
 320.6000061    0.5459728
 320.8000183    0.5757824
 321.0000000    0.5564657
 321.2000122    0.5495933
 321.4000244    0.5437787
 321.6000061    0.5548074
 321.8000183    0.5209045
 322.0000305    0.4671756
 322.2000122    0.4445187
 322.4000244    0.4856360
 322.6000061    0.5237562
 322.8000183    0.4992744
 323.0000305    0.4450139
 323.2000122    0.4626274
 323.4000244    0.4632573
 323.6000061    0.4532586
 323.8000183    0.4515165
 324.0000305    0.4303239
 324.2000122    0.4399140
 324.4000244    0.4647585
 324.6000061    0.4551207
 324.8000183    0.4607498
 325.0000305    0.4222486
 325.2000122    0.4309956
 325.4000244    0.3937322
 325.6000061    0.4367826
 325.8000183    0.4194100
 326.0000305    0.4163106
 326.2000122    0.4252802
 326.4000244    0.4659855
 326.6000061    0.4525234
 326.8000183    0.4007908
 327.0000305    0.4185176
 327.2000122    0.4020950
 327.4000244    0.4844309
 327.6000061    0.4438137
 327.8000183    0.4243490
 328.0000305    0.4328460
 328.2000122    0.3713805
 328.4000244    0.3875149
 328.6000061    0.3824131
 328.8000183    0.4340941
 329.0000305    0.4351249
 329.2000122    0.4158378
 329.4000244    0.4149614
 329.6000061    0.3625183
 329.8000183    0.4438950
 330.0000305    0.4160785
 330.2000122    0.4076952
 330.4000244    0.4037646
 330.6000061    0.3665584
 330.8000183    0.3977962
 331.0000305    0.3730340
 331.2000122    0.4403537
 331.4000244    0.4309919
 331.6000061    0.4470956
 331.8000183    0.4061034
 332.0000305    0.4614926
 332.2000122    0.3331715
 332.4000244    0.3931896
 332.6000061    0.3750021
 332.8000183    0.3357041
 333.0000305    0.3416660
 333.2000122    0.3119642
 333.4000244    0.3281078
 333.6000061    0.2767052
 333.8000183    0.2931714
 334.0000305    0.3918480
 334.2000122    0.4130878
 334.4000244    0.3986465
 334.6000061    0.4717011
 334.8000183    0.4529833
 335.0000305    0.4828327
 335.2000122    0.5007251
 335.4000244    0.5208837
 335.6000061    0.5009282
 335.8000183    0.5082452
 336.0000305    0.5071519
 336.2000122    0.4896895
 336.4000244    0.4540469
 336.6000061    0.4662004
 336.8000183    0.4868096
 337.0000305    0.4788241
 337.2000122    0.4903488
 337.4000244    0.4823583
 337.6000061    0.4641942
 337.8000183    0.4621802
 338.0000305    0.4848290
 338.2000122    0.4232409
 338.4000244    0.4123453
 338.6000061    0.4798411
 338.8000183    0.4185762
 339.0000305    0.4567429
 339.2000122    0.4645055
 339.4000244    0.4572101
 339.6000061    0.4508596
 339.8000183    0.4476421
 340.0000305    0.4401492
 340.2000122    0.4282210
 340.4000244    0.4563460
 340.6000061    0.3961294
 340.8000183    0.3704949
 341.0000305    0.3893352
 341.2000122    0.3945632
 341.4000244    0.4624420
 341.6000061    0.4551537
 341.8000183    0.4693083
 342.0000305    0.4294769
 342.2000122    0.4192279
 342.4000244    0.4002170
 342.6000061    0.4092507
 342.8000183    0.3847885
 343.0000305    0.4273783
 343.2000122    0.4297670
 343.4000244    0.4759425
 343.6000061    0.4977938
 343.8000183    0.4755686
 344.0000305    0.4598592
 344.2000122    0.4119140
 344.4000244    0.3816926
 344.6000061    0.4502476
 344.8000183    0.4681562
 345.0000305    0.4428702
 345.2000122    0.4190434
 345.4000244    0.4393724
 345.6000061    0.3930114
 345.8000183    0.3620011
 346.0000305    0.3847466
 346.2000122    0.3367454
 346.4000244    0.3313604
 346.6000061    0.3228066
 346.8000183    0.3177829
 347.0000305    0.3577154
 347.2000122    0.3765233
 347.4000244    0.3462870
 347.6000061    0.4188326
 347.8000183    0.4418642
 348.0000305    0.4332218
 348.2000122    0.4506980
 348.4000244    0.3966248
 348.6000061    0.4103301
 348.8000183    0.3794212
 349.0000305    0.3930387
 349.2000122    0.3647804
 349.4000244    0.4319592
 349.6000061    0.3761247
 349.8000183    0.3211344
 350.0000305    0.3234943
 350.2000122    0.3368285
 350.4000244    0.3526529
 350.6000061    0.3929753
 350.8000183    0.4034992
 351.0000305    0.3460382
 351.2000122    0.3487596
 351.4000244    0.3374091
 351.6000061    0.3355331
 351.8000183    0.3521078
 352.0000305    0.4141524
 352.2000122    0.3061770
 352.4000244    0.3074780
 352.6000061    0.3797680
 352.8000183    0.3095634
 353.0000305    0.3557813
 353.2000122    0.3085884
 353.4000244    0.3742447
 353.6000061    0.3905563
 353.8000183    0.4226657
 354.0000305    0.5033885
 354.2000122    0.5108061
 354.4000244    0.4941623
 354.6000061    0.5242125
 354.8000183    0.4891135
 355.0000305    0.5196896
 355.2000122    0.5142983
 355.4000244    0.4999173
 355.6000061    0.4818411
 355.8000183    0.4771052
 356.0000305    0.4821197
 356.2000122    0.4368750
 356.4000244    0.4240222
 356.6000061    0.4688585
 356.8000183    0.4562501
 357.0000305    0.4804586
 357.2000122    0.4729274
 357.4000244    0.4829406
 357.6000061    0.4968907
 357.8000183    0.5118783
 358.0000305    0.4816568
 358.2000122    0.4655379
 358.4000244    0.4712225
 358.6000061    0.4980043
 358.8000183    0.4839838
 359.0000305    0.4676430
 359.2000122    0.4269312
 359.4000244    0.3740419
 359.6000061    0.3938809
 359.8000183    0.4347204
 360.0000305    0.4763650
 360.2000122    0.4588295
 360.4000244    0.4743453
 360.6000061    0.4669148
 360.8000183    0.4718787
 361.0000305    0.4744318
 361.2000122    0.4398631
 361.4000244    0.4704374
 361.6000061    0.4601493
 361.8000183    0.4788001
 362.0000305    0.4631914
 362.2000122    0.4744450
 362.4000244    0.4611716
 362.6000061    0.4490839
 362.8000183    0.4703148
 363.0000305    0.4644100
 363.2000122    0.4604418
 363.4000244    0.4393941
 363.6000061    0.4810157
 363.8000183    0.4778937
 364.0000305    0.4652168
 364.2000122    0.4688320
 364.4000244    0.4316118
 364.6000061    0.4434849
 364.8000183    0.4892848
 365.0000305    0.5190145
 365.2000122    0.4726965
 365.4000244    0.4677859
 365.6000061    0.4477865
 365.8000183    0.4470748
 366.0000305    0.4638728
 366.2000122    0.4430912
 366.4000244    0.4650182
 366.6000061    0.4713129
 366.8000183    0.5182909
 367.0000305    0.4805510
 367.2000122    0.4303712
 367.4000244    0.4740197
 367.6000061    0.4685820
 367.8000183    0.3981093
 368.0000305    0.4280578
 368.2000122    0.4418878
 368.4000244    0.4483497
 368.6000061    0.4046871
 368.8000183    0.3986502
 369.0000305    0.4438854
 369.2000122    0.4134976
 369.4000244    0.4396427
 369.6000061    0.4285823
 369.8000183    0.4551211
 370.0000305    0.4707280
 370.2000122    0.4408071
 370.4000244    0.4164419
 370.6000061    0.4295998
 370.8000183    0.5044972
 371.0000305    0.4794821
 371.2000122    0.5018584
 371.4000244    0.4996192
 371.6000061    0.4749298
 371.8000183    0.4819897
 372.0000305    0.4937179
 372.2000122    0.4599350
 372.4000244    0.4822080
 372.6000061    0.4649659
 372.8000183    0.4143241
 373.0000305    0.2644345
 373.2000122    0.3248610
 373.4000244    0.3900646
 373.6000061    0.4011614
 373.8000183    0.4040011
 374.0000305    0.4562988
 374.2000122    0.4404845
 374.4000244    0.4161779
 374.6000061    0.4541262
 374.8000183    0.5006735
 375.0000305    0.4957639
 375.2000122    0.4889582
 375.4000244    0.4545670
 375.6000061    0.4558810
 375.8000183    0.4511409
 376.0000305    0.4370308
 376.2000122    0.4464585
 376.4000244    0.4597068
 376.6000061    0.4198489
 376.8000183    0.4670538
 377.0000305    0.4536361
 377.2000122    0.4398299
 377.4000244    0.5000950
 377.6000061    0.4665035
 377.8000183    0.4824124
 378.0000305    0.4434774
 378.2000122    0.4269090
 378.4000244    0.3647035
 378.6000061    0.4369872
 378.8000183    0.4840802
 379.0000305    0.4761195
 379.2000122    0.4917334
 379.4000244    0.4495696
 379.6000061    0.4594868
 379.8000183    0.4275378
 380.0000305    0.4873970
 380.2000122    0.4672318
 380.4000244    0.4363612
 380.6000061    0.4456604
 380.8000183    0.4972039
 381.0000305    0.5172251
 381.2000122    0.4921759
 381.4000244    0.4462920
 381.6000061    0.4266380
 381.8000183    0.4947673
 382.0000305    0.5068961
 382.2000122    0.5121925
 382.4000244    0.5094106
 382.6000061    0.4682342
 382.8000183    0.4722614
 383.0000305    0.4670006
 383.2000122    0.4607472
 383.4000244    0.4372829
 383.6000061    0.4792920
 383.8000183    0.4911925
 384.0000305    0.4755879
 384.2000122    0.4498377
 384.4000244    0.4877599
 384.6000061    0.4883549
 384.8000183    0.4801199
 385.0000305    0.5046479
 385.2000122    0.4748214
 385.4000244    0.4636459
 385.6000061    0.4663543
 385.8000183    0.4758725
 386.0000305    0.4658120
 386.2000122    0.4419768
 386.4000244    0.4513316
 386.6000061    0.4817933
 386.8000183    0.4716460
 387.0000305    0.4096952
 387.2000122    0.4036637
 387.4000244    0.4202109
 387.6000061    0.4098380
 387.8000183    0.4892435
 388.0000305    0.4601100
 388.2000122    0.4405167
 388.4000244    0.4343585
 388.6000061    0.4521711
 388.8000183    0.5077659
 389.0000305    0.4784906
 389.2000122    0.3932048
 389.4000244    0.4212386
 389.6000061    0.3862104
 389.8000183    0.3380603
 390.0000305    0.3278212
 390.2000122    0.3385599
 390.4000244    0.4094572
 390.6000061    0.4280210
 390.8000183    0.4258216
 391.0000305    0.4431487
 391.2000122    0.4865477
 391.4000244    0.4653828
 391.6000061    0.4396676
 391.8000183    0.4615532
 392.0000305    0.4431646
 392.2000122    0.4991750
 392.4000244    0.4704927
 392.6000061    0.4431930
 392.8000183    0.4493752
 393.0000305    0.3957694
 393.2000122    0.4341727
 393.4000244    0.4410121
 393.6000061    0.4650028
 393.8000183    0.4868621
 394.0000305    0.4358996
 394.2000122    0.5128152
 394.4000244    0.4852262
 394.6000061    0.4195396
 394.8000183    0.4635973
 395.0000305    0.4544050
 395.2000122    0.4781588
 395.4000244    0.5182200
 395.6000061    0.4957581
 395.8000183    0.4436217
 396.0000305    0.5002981
 396.2000122    0.4966071
 396.4000244    0.5106367
 396.6000061    0.5417305
 396.8000183    0.4708509
 397.0000305    0.5048745
 397.2000122    0.4826587
 397.4000244    0.3835012
 397.6000061    0.3868320
 397.8000183    0.4277784
 398.0000305    0.4462138
 398.2000122    0.4331168
 398.4000244    0.4502985
 398.6000061    0.4570564
 398.8000183    0.4629614
 399.0000305    0.4531917
 399.2000122    0.3996754
 399.4000244    0.3796902
 399.6000061    0.4370450
 399.8000183    0.5244259
 400.0000305    0.5213899
 400.2000122    0.4611044
 400.4000244    0.4751050
 400.6000061    0.5006461
 400.8000183    0.4658822
 401.0000305    0.4988874
 401.2000122    0.4877907
 401.4000244    0.4294200
 401.6000061    0.4723561
 401.8000183    0.5185583
 402.0000305    0.5025027
 402.2000122    0.5239612
 402.4000244    0.5122426
 402.6000061    0.4964322
 402.8000183    0.4909829
 403.0000305    0.4928060
 403.2000122    0.5217234
 403.4000244    0.4974341
 403.6000061    0.4864416
 403.8000183    0.4483048
 404.0000305    0.4581845
 404.2000122    0.4362231
 404.4000244    0.4348097
 404.6000061    0.4807281
 404.8000183    0.4076763
 405.0000305    0.4343033
 405.2000122    0.4604844
 405.4000244    0.4284162
 405.6000061    0.4993345
 405.8000183    0.4362644
 406.0000305    0.4089904
 406.2000122    0.3971563
 406.4000244    0.4376431
 406.6000061    0.4352491
 406.8000183    0.4102665
 407.0000305    0.4138047
 407.2000122    0.4987700
 407.4000244    0.4703012
 407.6000061    0.4756777
 407.8000183    0.4641134
 408.0000305    0.4875513
 408.2000122    0.4775351
 408.4000244    0.4762891
 408.6000061    0.4870597
 408.8000183    0.4456774
 409.0000305    0.4396968
 409.2000122    0.4529163
 409.4000244    0.4571988
 409.6000061    0.4760443
 409.8000183    0.4278351
 410.0000305    0.4156575
 410.2000122    0.4395572
 410.4000244    0.4565156
 410.6000061    0.4815335
 410.8000183    0.5173782
 411.0000305    0.5165951
 411.2000122    0.4941305
 411.4000244    0.5007993
 411.6000061    0.5140193
 411.8000183    0.4969188
 412.0000305    0.5006084
 412.2000122    0.5044773
 412.4000244    0.5102650
 412.6000061    0.5037557
 412.8000183    0.4802676
 413.0000305    0.4995523
 413.2000122    0.5043262
 413.4000244    0.5119340
 413.6000061    0.5130604
 413.8000183    0.4950739
 414.0000305    0.5100769
 414.2000122    0.4942458
 414.4000244    0.4929297
 414.6000061    0.4926095
 414.8000183    0.4942994
 415.0000305    0.4854847
 415.2000122    0.4778017
 415.4000244    0.4836195
 415.6000061    0.4878381
 415.8000183    0.4908358
 416.0000305    0.4960047
 416.2000122    0.4634377
 416.4000244    0.4984192
 416.6000061    0.4951920
 416.8000183    0.5158365
 417.0000305    0.4906736
 417.2000122    0.4735553
 417.4000244    0.4673544
 417.6000061    0.4888341
 417.8000183    0.4900025
 418.0000305    0.5036516
 418.2000122    0.5496115
 418.4000244    0.5419091
 418.6000061    0.5366860
 418.8000183    0.5089784
 419.0000305    0.5133702
 419.2000122    0.5307592
 419.4000244    0.5157812
 419.6000061    0.4685815
 419.8000183    0.4311939
 420.0000305    0.4301030
 420.2000122    0.4348982
 420.4000244    0.4050365
 420.6000061    0.4284761
 420.8000183    0.4582990
 421.0000305    0.4662122
 421.2000122    0.3920000
 421.4000244    0.3936234
 421.6000061    0.3726924
 421.8000183    0.4045331
 422.0000305    0.3950159
 422.2000122    0.5168540
 422.4000244    0.4896801
 422.6000061    0.5185881
 422.8000183    0.4833673
 423.0000305    0.5188981
 423.2000122    0.5080532
 423.4000244    0.4780872
 423.6000061    0.4720197
 423.8000183    0.5036020
 424.0000305    0.5162429
 424.2000122    0.5035569
 424.4000244    0.4974104
 424.6000061    0.4914475
 424.8000183    0.5101571
 425.0000305    0.4787059
 425.2000122    0.5141074
 425.4000244    0.4799802
 425.6000061    0.4603481
 425.8000183    0.5351560
 426.0000305    0.5171822
 426.2000122    0.4878905
 426.4000244    0.5019453
 426.6000061    0.5110592
 426.8000183    0.5079012
 427.0000305    0.5271777
 427.2000122    0.4939920
 427.4000244    0.5632425
 427.6000061    0.5172426
 427.8000183    0.4960692
 428.0000305    0.4973313
 428.2000122    0.4984013
 428.4000244    0.5085745
 428.6000061    0.4728113
 428.8000183    0.4787183
 429.0000305    0.4920204
 429.2000122    0.4942172
 429.4000244    0.4779386
 429.6000061    0.5268310
 429.8000183    0.5036985
 430.0000305    0.5045850
 430.2000122    0.5007962
 430.4000244    0.4930213
 430.6000061    0.5344671
 430.8000183    0.5068744
 431.0000305    0.4907596
 431.2000122    0.4921186
 431.4000244    0.5011930
 431.6000061    0.5002890
 431.8000183    0.5179693
 432.0000305    0.5061111
 432.2000122    0.4728154
 432.4000244    0.5048658
 432.6000061    0.5200624
 432.8000183    0.4454686
 433.0000305    0.5000266
 433.2000122    0.5029176
 433.4000244    0.5114578
 433.6000061    0.5125203
 433.8000183    0.5149039
 434.0000305    0.4893590
 434.2000122    0.5077264
 434.4000244    0.5047396
 434.6000061    0.5267934
 434.8000183    0.4944340
 435.0000305    0.5198985
 435.2000122    0.5444350
 435.4000244    0.5479253
 435.6000061    0.5796313
 435.8000183    0.5982451
 436.0000305    0.5654046
 436.2000122    0.5358388
 436.4000244    0.5489167
 436.6000061    0.5101024
 436.8000183    0.4724828
 437.0000305    0.5269160
 437.2000122    0.5237127
 437.4000244    0.4357611
 437.6000061    0.5228354
 437.8000183    0.4954861
 438.0000305    0.5265576
 438.2000122    0.5071466
 438.4000244    0.5518865
 438.6000061    0.5331414
 438.8000183    0.5323357
 439.0000305    0.4980529
 439.2000122    0.5377004
 439.4000244    0.5314651
 439.6000061    0.5319342
 439.8000183    0.5270562
 440.0000305    0.5581621
 440.2000122    0.5504387
 440.4000244    0.6026040
 440.6000061    0.5890188
 440.8000183    0.5791562
 441.0000305    0.5990449
 441.2000122    0.5940992
 441.4000244    0.5855787
 441.6000061    0.5928109
 441.8000183    0.5595388
 442.0000305    0.5516905
 442.2000122    0.5542820
 442.4000244    0.5520323
 442.6000061    0.5460889
 442.8000183    0.5470240
 443.0000305    0.4942174
 443.2000122    0.4730375
 443.4000244    0.4591968
 443.6000061    0.5011652
 443.8000183    0.5120747
 444.0000305    0.4930136
 444.2000122    0.5081719
 444.4000244    0.4573324
 444.6000061    0.5156853
 444.8000183    0.4854927
 445.0000305    0.4888352
 445.2000122    0.4785046
 445.4000244    0.4659150
 445.6000061    0.4806790
 445.8000183    0.4763921
 446.0000305    0.5027939
 446.2000122    0.4665266
 446.4000244    0.4535691
 446.6000061    0.5344136
 446.8000183    0.5495020
 447.0000305    0.5123706
 447.2000122    0.4869916
 447.4000244    0.4939996
 447.6000061    0.4821871
 447.8000183    0.4628688
 448.0000305    0.4456951
 448.2000122    0.4210900
 448.4000244    0.4266107
 448.6000061    0.4364938
 448.8000183    0.4585824
 449.0000305    0.4723990
 449.2000122    0.4693588
 449.4000244    0.4095739
 449.6000061    0.3960922
 449.8000183    0.3970426
 450.0000305    0.3954909
 450.2000122    0.4034097
 450.4000244    0.4003334
 450.6000366    0.3996877
 450.8000183    0.4375308
 451.0000305    0.4875335
 451.2000122    0.4467211
 451.4000244    0.4486663
 451.6000366    0.4385780
 451.8000183    0.4463517
 452.0000305    0.4693175
 452.2000122    0.4167716
 452.4000244    0.4598880
 452.6000366    0.4717613
 452.8000183    0.4584216
 453.0000305    0.4777290
 453.2000122    0.4794370
 453.4000244    0.4291483
 453.6000366    0.3976395
 453.8000183    0.3722536
 454.0000305    0.4336059
 454.2000122    0.3879093
 454.4000244    0.4019875
 454.6000366    0.4078475
 454.8000183    0.4366187
 455.0000305    0.4296829
 455.2000122    0.4502710
 455.4000244    0.4039526
 455.6000366    0.4386626
 455.8000183    0.4513577
 456.0000305    0.4093112
 456.2000122    0.4147793
 456.4000244    0.4291901
 456.6000366    0.4085884
 456.8000183    0.4525820
 457.0000305    0.4267233
 457.2000122    0.4030234
 457.4000244    0.4315947
 457.6000366    0.4448461
 457.8000183    0.4751717
 458.0000305    0.4669623
 458.2000122    0.5074896
 458.4000244    0.4831459
 458.6000366    0.4515211
 458.8000183    0.4853421
 459.0000305    0.4916436
 459.2000122    0.4668880
 459.4000244    0.4729155
 459.6000366    0.4253789
 459.8000183    0.4822448
 460.0000305    0.4965832
 460.2000122    0.4884621
 460.4000244    0.4972916
 460.6000366    0.4699223
 460.8000183    0.4907940
 461.0000305    0.4909144
 461.2000122    0.4732896
 461.4000244    0.5155587
 461.6000366    0.4932073
 461.8000183    0.4691191
 462.0000305    0.4662878
 462.2000122    0.4863493
 462.4000244    0.4772379
 462.6000366    0.4772055
 462.8000183    0.4683014
 463.0000305    0.4621214
 463.2000122    0.4998397
 463.4000244    0.5217746
 463.6000366    0.4657579
 463.8000183    0.5218124
 464.0000305    0.5242136
 464.2000122    0.4905595
 464.4000244    0.4923141
 464.6000366    0.4691214
 464.8000183    0.5128036
 465.0000305    0.4864824
 465.2000122    0.4921379
 465.4000244    0.4826749
 465.6000366    0.4976545
 465.8000183    0.5446060
 466.0000305    0.5048885
 466.2000122    0.4844754
 466.4000244    0.4658962
 466.6000366    0.4867017
 466.8000183    0.4718643
 467.0000305    0.4609320
 467.2000122    0.4860526
 467.4000244    0.4748003
 467.6000366    0.4722939
 467.8000183    0.5146359
 468.0000305    0.4701652
 468.2000122    0.5126205
 468.4000244    0.4936857
 468.6000366    0.5011175
 468.8000183    0.4804471
 469.0000305    0.4820089
 469.2000122    0.4809115
 469.4000244    0.4752955
 469.6000366    0.4856290
 469.8000183    0.4823873
 470.0000305    0.4358174
 470.2000122    0.5040082
 470.4000244    0.4675253
 470.6000366    0.5089116
 470.8000183    0.5171391
 471.0000305    0.4858828
 471.2000122    0.4770862
 471.4000244    0.4948744
 471.6000366    0.4743422
 471.8000183    0.4576131
 472.0000305    0.4230839
 472.2000122    0.4948821
 472.4000244    0.4988234
 472.6000366    0.5008693
 472.8000183    0.5112463
 473.0000305    0.4858793
 473.2000122    0.4623683
 473.4000244    0.4771881
 473.6000366    0.4961780
 473.8000183    0.4774560
 474.0000305    0.4924142
 474.2000122    0.4833801
 474.4000244    0.5161249
 474.6000366    0.5077687
 474.8000183    0.5108883
 475.0000305    0.5072262
 475.2000122    0.5152988
 475.4000244    0.5060517
 475.6000366    0.5281364
 475.8000183    0.5119489
 476.0000305    0.5132329
 476.2000122    0.4716232
 476.4000244    0.4645242
 476.6000366    0.4895066
 476.8000183    0.4931893
 477.0000305    0.4864365
 477.2000122    0.4643377
 477.4000244    0.4811080
 477.6000366    0.4683792
 477.8000183    0.4684669
 478.0000305    0.5093608
 478.2000122    0.4579433
 478.4000244    0.4845524
 478.6000366    0.4677096
 478.8000183    0.4663278
 479.0000305    0.4826419
 479.2000122    0.4408008
 479.4000244    0.4525557
 479.6000366    0.4461696
 479.8000183    0.3959252
 480.0000305    0.4524653
 480.2000122    0.4300777
 480.4000244    0.4368374
 480.6000366    0.4703118
 480.8000183    0.4439110
 481.0000305    0.4061508
 481.2000122    0.3765224
 481.4000244    0.3703370
 481.6000366    0.3841404
 481.8000183    0.4176106
 482.0000305    0.3578628
 482.2000122    0.3836251
 482.4000244    0.3628312
 482.6000366    0.3708344
 482.8000183    0.3572099
 483.0000305    0.3624221
 483.2000122    0.3462023
 483.4000244    0.3719279
 483.6000366    0.3811820
 483.8000183    0.3941414
 484.0000305    0.3733442
 484.2000122    0.4159957
 484.4000244    0.4257786
 484.6000366    0.4180094
 484.8000183    0.4229448
 485.0000305    0.4417467
 485.2000122    0.4105262
 485.4000244    0.4552458
 485.6000366    0.4461353
 485.8000183    0.4090319
 486.0000305    0.3819976
 486.2000122    0.3953218
 486.4000244    0.3877280
 486.6000366    0.4268936
 486.8000183    0.4489326
 487.0000305    0.4983240
 487.2000122    0.4035523
 487.4000244    0.4050395
 487.6000366    0.3304914
 487.8000183    0.3744360
 488.0000305    0.3585375
 488.2000122    0.3539028
 488.4000244    0.3090686
 488.6000366    0.3112873
 488.8000183    0.3482831
 489.0000305    0.3713562
 489.2000122    0.3522610
 489.4000244    0.4088823
 489.6000366    0.3444438
 489.8000183    0.4297435
 490.0000305    0.4441474
 490.2000122    0.4523600
 490.4000244    0.4731672
 490.6000366    0.4432303
 490.8000183    0.4379753
 491.0000305    0.4383971
 491.2000122    0.4618101
 491.4000244    0.4282485
 491.6000366    0.4429970
 491.8000183    0.4165139
 492.0000305    0.4286869
 492.2000122    0.4227669
 492.4000244    0.4719685
 492.6000366    0.4277180
 492.8000183    0.4542328
 493.0000305    0.4392156
 493.2000122    0.4413123
 493.4000244    0.4339164
 493.6000366    0.4031464
 493.8000183    0.4031147
 494.0000305    0.4602283
 494.2000122    0.4135147
 494.4000244    0.4709941
 494.6000366    0.3718546
 494.8000183    0.3246698
 495.0000305    0.3865596
 495.2000122    0.3434945
 495.4000244    0.3822009
 495.6000366    0.4258136
 495.8000183    0.4463919
 496.0000305    0.4258330
 496.2000122    0.4312235
 496.4000244    0.4507162
 496.6000366    0.4604313
 496.8000183    0.4263159
 497.0000305    0.4810787
 497.2000122    0.4356791
 497.4000244    0.4680972
 497.6000366    0.4650029
 497.8000183    0.4298676
 498.0000305    0.4148005
 498.2000122    0.3828126
 498.4000244    0.4570739
 498.6000366    0.4711942
 498.8000183    0.4893936
 499.0000305    0.3781968
 499.2000122    0.4445476
 499.4000244    0.4135312
 499.6000366    0.3823561
 499.8000183    0.4142706
 500.0000305    0.4000946
