# Supplementary material for: Structure and inhibition mechanisms of Mycobacterium tuberculosis essential transporter efflux protein A
Source: Nat Commun. 2025 Apr 1;16:3139. doi: 10.1038/s41467-025-58133-6 (PMC11961569; doi:10.1038/s41467-025-58133-6)
Supplement: Supplementary file 3 — Supplementary Data 1 [file 41467_2025_58133_MOESM3_ESM.zip › supplemental_computational_details/traj_1/production_run_rep1.gro]

Title
162312
   49ARG      N    1   6.723   8.024   3.171 -0.4299 -0.4127 -1.1293
   49ARG    HT1    2   6.726   7.952   3.096 -1.3245 -1.9418  0.1425
   49ARG    HT2    3   6.813   8.071   3.192 -1.9339  2.2625  0.4160
   49ARG    HT3    4   6.648   8.092   3.147 -0.1832  0.2702 -0.1091
   49ARG     CA    5   6.680   7.963   3.299  0.0879 -0.1336 -0.8187
   49ARG     HA    6   6.680   8.038   3.377 -0.0479 -0.3405 -0.6174
   49ARG     CB    7   6.537   7.908   3.288  0.2519 -0.8142  0.1428
   49ARG    HB1    8   6.476   7.982   3.232  0.5115 -0.6945  0.0155
   49ARG    HB2    9   6.486   7.904   3.387 -1.5450  0.2803 -0.6309
   49ARG     CG   10   6.527   7.777   3.211 -0.3581 -1.1176  0.7086
   49ARG    HG1   11   6.570   7.688   3.262  1.3945 -0.2281  0.9211
   49ARG    HG2   12   6.589   7.793   3.120 -0.5473  0.4919  0.8090
   49ARG     CD   13   6.393   7.739   3.148 -0.1744  0.1872 -0.5819
   49ARG    HD1   14   6.342   7.817   3.087 -0.5723 -0.0240 -0.5209
   49ARG    HD2   15   6.323   7.702   3.226 -0.8904  1.9604 -0.2786
   49ARG     NE   16   6.408   7.626   3.053  0.3847  0.0511 -0.3363
   49ARG     HE   17   6.494   7.577   3.039  0.5486  0.0698  0.5103
   49ARG     CZ   18   6.300   7.572   2.990  0.1394  0.4212 -0.2362
   49ARG    NH1   19   6.177   7.631   2.996  0.3191  0.8362 -0.4985
   49ARG   HH11   20   6.156   7.700   3.066 -0.1119  0.4187 -0.1994
   49ARG   HH12   21   6.114   7.601   2.925  0.6339 -0.3945 -0.2998
   49ARG    NH2   22   6.312   7.466   2.904  0.0194  0.2321 -0.0202
   49ARG   HH21   23   6.227   7.429   2.866  0.8864 -0.7392 -1.1356
   49ARG   HH22   24   6.397   7.414   2.901  0.0982  0.3828 -1.1740
   49ARG      C   25   6.779   7.860   3.343 -0.1211  0.1087  0.2989
   49ARG      O   26   6.831   7.787   3.258  0.0451  0.1445  0.3700
   50SER      N   27   6.812   7.850   3.473  0.7724 -0.0847  0.0724
   50SER     HN   28   6.749   7.895   3.536  0.4871 -1.1221  0.5627
   50SER     CA   29   6.889   7.743   3.528  0.1226 -0.6192 -0.0286
   50SER     HA   30   6.963   7.718   3.453  0.7353 -0.2991  0.4480
   50SER     CB   31   6.974   7.791   3.646 -0.2881 -0.0905  0.0549
   50SER    HB1   32   6.905   7.845   3.715  0.0367  0.5413 -0.0931
   50SER    HB2   33   7.052   7.863   3.614  0.6283 -1.0356  0.0812
   50SER     OG   34   7.040   7.694   3.725  0.2513  0.4273  0.2581
   50SER    HG1   35   7.126   7.677   3.685 -0.0468  0.3430 -0.3733
   50SER      C   36   6.814   7.619   3.560 -0.2373 -0.3389  0.2258
   50SER      O   37   6.693   7.622   3.585 -0.2026  0.2028  0.3482
   51PHE      N   38   6.888   7.507   3.550  0.2992  0.0151  0.1610
   51PHE     HN   39   6.986   7.509   3.531  0.3560 -0.6126  0.3284
   51PHE     CA   40   6.843   7.372   3.567 -0.0960  0.0691 -0.4107
   51PHE     HA   41   6.752   7.360   3.509 -0.1737  1.5652 -0.6656
   51PHE     CB   42   6.952   7.276   3.517  0.0996 -0.0110  0.1562
   51PHE    HB1   43   7.039   7.289   3.585  0.6362 -0.0333 -0.5061
   51PHE    HB2   44   6.983   7.308   3.415  0.4764 -1.1340 -0.1113
   51PHE     CG   45   6.893   7.139   3.516  0.0063  0.0281  0.1957
   51PHE    CD1   46   6.909   7.052   3.621  0.1366 -0.0948  0.0751
   51PHE    HD1   47   6.946   7.094   3.714 -0.5800 -0.5851  0.6013
   51PHE    CE1   48   6.874   6.920   3.605 -0.5625  0.0809  0.0758
   51PHE    HE1   49   6.887   6.848   3.685 -1.2681 -0.2018 -0.0506
   51PHE     CZ   50   6.805   6.882   3.492 -0.1299 -0.6189  0.0326
   51PHE     HZ   51   6.785   6.776   3.484 -0.2909 -0.6857  1.0466
   51PHE    CD2   52   6.819   7.099   3.407  0.0902  0.3030  0.0360
   51PHE    HD2   53   6.798   7.170   3.327 -0.5471  0.8668  0.6809
   51PHE    CE2   54   6.771   6.971   3.393  0.5518  0.0838  0.4071
   51PHE    HE2   55   6.719   6.930   3.308  1.2437 -0.9554  0.4438
   51PHE      C   56   6.809   7.345   3.710  0.3928 -0.1356 -0.3312
   51PHE      O   57   6.709   7.282   3.743  0.3230  0.0446 -0.1977
   52ILE      N   58   6.896   7.392   3.801 -0.1763  0.2408  0.0294
   52ILE     HN   59   6.960   7.457   3.762 -0.0873  0.2466  0.1843
   52ILE     CA   60   6.894   7.382   3.944 -0.4837  0.1494  0.0199
   52ILE     HA   61   6.877   7.279   3.973 -1.2640 -0.1196 -1.2533
   52ILE     CB   62   7.024   7.437   3.995 -0.3709 -0.0286 -0.0708
   52ILE     HB   63   7.041   7.545   3.974  1.1995 -0.1093  0.5188
   52ILE    CG2   64   7.014   7.440   4.149 -1.0241  0.6385 -0.1133
   52ILE   HG21   65   6.939   7.512   4.188 -0.7887  0.5318  0.5618
   52ILE   HG22   66   7.111   7.472   4.194 -1.2650  1.4504 -0.1338
   52ILE   HG23   67   6.990   7.343   4.197  0.1785  0.0989 -0.5288
   52ILE    CG1   68   7.152   7.371   3.944 -0.2678 -0.3628  0.6001
   52ILE   HG11   69   7.244   7.420   3.981 -0.6768 -0.2461  1.4988
   52ILE   HG12   70   7.150   7.363   3.833  0.5134 -0.2429  0.5634
   52ILE     CD   71   7.176   7.230   3.998  0.8485 -0.4752 -0.1058
   52ILE    HD1   72   7.166   7.228   4.109 -0.0885 -1.5456 -0.1719
   52ILE    HD2   73   7.275   7.190   3.968  0.7146 -0.5453 -0.4667
   52ILE    HD3   74   7.098   7.162   3.957  0.0635  0.6934 -0.6524
   52ILE      C   75   6.778   7.461   3.993 -0.6203 -0.1158  0.1261
   52ILE      O   76   6.703   7.415   4.079 -0.7432  0.0774  0.1221
   53ALA      N   77   6.749   7.580   3.938  0.1824  0.2279  0.4182
   53ALA     HN   78   6.802   7.611   3.859 -0.4523 -0.3793 -0.2846
   53ALA     CA   79   6.635   7.658   3.973 -0.0671 -0.0457  0.2197
   53ALA     HA   80   6.630   7.680   4.078 -0.2516 -0.1459  0.2324
   53ALA     CB   81   6.652   7.786   3.889  0.5046 -0.2360  0.0366
   53ALA    HB1   82   6.657   7.763   3.780  0.0459  1.1475 -0.3197
   53ALA    HB2   83   6.746   7.840   3.913  0.9372 -0.3837 -1.1987
   53ALA    HB3   84   6.568   7.854   3.914  0.7213 -0.0549  0.2792
   53ALA      C   85   6.505   7.591   3.945 -0.1438  0.2865 -0.2363
   53ALA      O   86   6.420   7.594   4.033  0.2036  0.4916  0.0934
   54ALA      N   87   6.487   7.517   3.833  0.2806  0.0848 -0.1739
   54ALA     HN   88   6.557   7.524   3.762  0.1702 -0.2435 -0.3150
   54ALA     CA   89   6.373   7.437   3.804  0.3459 -0.0348 -0.1053
   54ALA     HA   90   6.285   7.500   3.804  1.0739  1.0291 -0.1995
   54ALA     CB   91   6.381   7.392   3.657  0.3276  0.5962 -0.3060
   54ALA    HB1   92   6.285   7.352   3.619  0.5069  0.9390 -1.1765
   54ALA    HB2   93   6.455   7.309   3.648 -0.0156  0.3440 -0.8771
   54ALA    HB3   94   6.404   7.470   3.581  0.2695 -0.3523 -1.3485
   54ALA      C   95   6.351   7.330   3.905 -0.1161  0.0484 -0.1104
   54ALA      O   96   6.240   7.321   3.957 -0.1647 -0.0603 -0.2296
   55VAL      N   97   6.452   7.247   3.935 -0.1989 -0.1445 -0.3480
   55VAL     HN   98   6.543   7.254   3.894  0.1152 -0.4144  0.2591
   55VAL     CA   99   6.443   7.139   4.029  0.3477 -0.0448 -0.1669
   55VAL     HA  100   6.351   7.089   4.003  0.4407  0.2628 -1.1847
   55VAL     CB  101   6.547   7.032   4.016  0.5113  0.0974 -0.0488
   55VAL     HB  102   6.536   6.956   4.096  0.5113 -0.2699 -0.3874
   55VAL    CG1  103   6.535   6.957   3.882  0.7219  0.4232 -0.2537
   55VAL   HG11  104   6.435   6.908   3.876  0.3834  0.7323  1.6045
   55VAL   HG12  105   6.600   6.867   3.877  0.5341  0.2574  0.1676
   55VAL   HG13  106   6.555   7.025   3.796 -0.1732 -0.5030 -1.2580
   55VAL    CG2  107   6.688   7.092   4.033  0.3273  0.4072  0.4368
   55VAL   HG21  108   6.759   7.007   4.044 -0.5019 -0.2236  1.1355
   55VAL   HG22  109   6.709   7.164   4.114  0.3196  0.3077  0.5264
   55VAL   HG23  110   6.711   7.147   3.939 -0.9834  1.5277  0.7092
   55VAL      C  111   6.422   7.171   4.173  0.1998 -0.6822 -0.0389
   55VAL      O  112   6.344   7.106   4.243 -0.3504 -0.5974 -0.5535
   56ILE      N  113   6.488   7.276   4.224 -0.3026 -0.1865 -0.3736
   56ILE     HN  114   6.567   7.314   4.176  0.0256  0.1562  0.3880
   56ILE     CA  115   6.457   7.342   4.348  0.1373 -0.0937 -0.3081
   56ILE     HA  116   6.444   7.269   4.427 -0.3433  0.4518  0.1256
   56ILE     CB  117   6.569   7.433   4.387 -0.1630  0.2050 -0.1402
   56ILE     HB  118   6.600   7.498   4.303 -2.1748  2.1371  0.4024
   56ILE    CG2  119   6.535   7.531   4.501  0.1950  0.1282  0.0363
   56ILE   HG21  120   6.514   7.472   4.593  1.4671 -1.9795 -0.8805
   56ILE   HG22  121   6.444   7.589   4.473 -0.2894 -0.8790 -0.6011
   56ILE   HG23  122   6.625   7.590   4.527  0.1031  0.1377  0.3478
   56ILE    CG1  123   6.695   7.352   4.420  0.2332  0.7209 -0.3666
   56ILE   HG11  124   6.786   7.416   4.418  0.1268  0.8699 -0.7761
   56ILE   HG12  125   6.716   7.269   4.349 -1.7038 -0.5117  0.3641
   56ILE     CD  126   6.709   7.298   4.562 -0.7764  0.6056 -0.2985
   56ILE    HD1  127   6.623   7.232   4.585 -0.0423 -0.2813  0.0391
   56ILE    HD2  128   6.716   7.383   4.633 -2.9024  1.1746 -0.6427
   56ILE    HD3  129   6.803   7.239   4.556 -0.5128  0.9956 -0.0510
   56ILE      C  130   6.319   7.397   4.355 -0.0089 -0.4955 -0.0163
   56ILE      O  131   6.251   7.371   4.455  0.0733 -0.4286  0.0563
   57ALA      N  132   6.277   7.471   4.252 -0.0612 -0.5577 -0.0392
   57ALA     HN  133   6.336   7.490   4.173  0.1882 -0.3889  0.1856
   57ALA     CA  134   6.147   7.531   4.257  0.2739  0.1852  0.1769
   57ALA     HA  135   6.141   7.588   4.348  0.3393 -0.5470  0.6626
   57ALA     CB  136   6.128   7.623   4.135  0.4441 -0.1015 -0.0706
   57ALA    HB1  137   6.030   7.676   4.139  0.1226 -0.7200  1.1563
   57ALA    HB2  138   6.120   7.571   4.038 -0.9824  0.2993 -0.2068
   57ALA    HB3  139   6.218   7.689   4.134 -0.6604  1.5382 -0.9303
   57ALA      C  140   6.028   7.441   4.272  0.1674  0.3148  0.1117
   57ALA      O  141   5.940   7.485   4.347 -0.4117  0.0365 -0.3919
   58ILE      N  142   6.029   7.318   4.219 -0.1435  0.1557  0.4749
   58ILE     HN  143   6.105   7.282   4.165 -0.1155  0.1911  0.4909
   58ILE     CA  144   5.920   7.225   4.232 -0.0758 -0.0111 -0.1147
   58ILE     HA  145   5.827   7.280   4.227 -0.4883 -0.7095 -0.3893
   58ILE     CB  146   5.916   7.126   4.119  0.2144 -0.1434 -0.0126
   58ILE     HB  147   5.826   7.062   4.119 -0.2957  0.5480 -0.1215
   58ILE    CG2  148   5.892   7.220   3.999  0.0822  0.0265  0.1459
   58ILE   HG21  149   5.888   7.150   3.912  0.7839  1.1028 -0.8073
   58ILE   HG22  150   5.977   7.291   3.992 -1.0936  1.5705  0.3111
   58ILE   HG23  151   5.797   7.278   4.005  0.3952  0.4696  1.6812
   58ILE    CG1  152   6.045   7.044   4.104  0.6142  0.3990  0.3483
   58ILE   HG11  153   6.079   6.984   4.191  2.3711  0.2924 -0.3271
   58ILE   HG12  154   6.128   7.112   4.076  0.5935  0.3690  0.2116
   58ILE     CD  155   6.038   6.944   3.988 -0.7661  0.3320  0.4498
   58ILE    HD1  156   6.021   6.987   3.887  0.8253 -0.3301 -0.1669
   58ILE    HD2  157   5.964   6.863   4.000 -0.0745 -0.4792 -0.4332
   58ILE    HD3  158   6.135   6.890   3.993 -1.4975 -1.1351 -0.1161
   58ILE      C  159   5.912   7.155   4.363 -0.5923  0.0912 -0.0885
   58ILE      O  160   5.809   7.101   4.404 -0.3231 -0.3499  0.0248
   59GLY      N  161   6.025   7.149   4.435 -0.3807 -0.3842 -0.4463
   59GLY     HN  162   6.109   7.192   4.402  0.3839 -1.4129  0.0359
   59GLY     CA  163   6.048   7.096   4.566 -0.3011 -0.4327 -0.4796
   59GLY    HA1  164   6.155   7.096   4.584 -0.5378  0.1162  1.3495
   59GLY    HA2  165   6.002   6.998   4.568 -0.8684 -0.1683  0.5467
   59GLY      C  166   6.013   7.185   4.680  0.0229 -0.7349 -0.1345
   59GLY      O  167   6.021   7.141   4.794 -0.0051  0.5055  0.3842
   60GLY      N  168   5.987   7.316   4.661 -0.8835 -0.8056  0.4688
   60GLY     HN  169   5.984   7.350   4.567  1.6106 -0.5989  0.3263
   60GLY     CA  170   5.974   7.411   4.767  0.4942 -0.0532  0.0094
   60GLY    HA1  171   5.951   7.503   4.715  0.4812 -0.4683 -0.7520
   60GLY    HA2  172   6.061   7.408   4.831  0.1891 -1.4138  0.4174
   60GLY      C  173   5.862   7.377   4.858  0.6004 -0.7348 -0.1066
   60GLY      O  174   5.883   7.385   4.979 -0.2299  0.1201  0.0008
   61MET      N  175   5.744   7.331   4.815  0.3269 -0.6349  0.5108
   61MET     HN  176   5.723   7.321   4.718 -1.1021  0.7775  0.5966
   61MET     CA  177   5.631   7.305   4.899 -0.0330 -0.7139  0.0154
   61MET     HA  178   5.612   7.396   4.953  1.2711  0.3694 -1.2107
   61MET     CB  179   5.508   7.297   4.807  0.3404  0.5399 -0.6354
   61MET    HB1  180   5.513   7.207   4.743 -0.2134  0.5158 -0.6508
   61MET    HB2  181   5.494   7.386   4.742  0.3089  1.0830  0.0867
   61MET     CG  182   5.375   7.282   4.881  0.5265  0.5708 -0.2898
   61MET    HG1  183   5.377   7.205   4.962 -0.0482 -0.2567 -1.0245
   61MET    HG2  184   5.300   7.237   4.812 -0.8095  0.6868  0.9860
   61MET     SD  185   5.306   7.434   4.953 -0.0018  0.1769  0.0520
   61MET     CE  186   5.363   7.422   5.125 -0.2590 -1.0415  0.0711
   61MET    HE1  187   5.278   7.408   5.196 -0.5334 -0.4217 -0.1267
   61MET    HE2  188   5.422   7.508   5.162  0.7428 -1.2628 -0.9169
   61MET    HE3  189   5.423   7.330   5.144  0.9243 -0.0137  1.8795
   61MET      C  190   5.661   7.202   5.003  0.1362 -0.3892  0.2918
   61MET      O  191   5.618   7.216   5.118 -0.1166 -0.0116  0.1571
   62GLN      N  192   5.733   7.097   4.960 -0.0010 -0.1769 -0.4800
   62GLN     HN  193   5.762   7.088   4.865  1.6055 -0.5253 -0.0124
   62GLN     CA  194   5.771   6.989   5.045  0.1685  0.0277 -0.2914
   62GLN     HA  195   5.680   6.942   5.080 -0.0927  0.2717 -0.6298
   62GLN     CB  196   5.863   6.879   4.989 -0.2108 -0.6315  0.3368
   62GLN    HB1  197   5.905   6.811   5.066  1.3186 -0.2703 -0.1135
   62GLN    HB2  198   5.958   6.924   4.953 -0.5951  0.1054  0.2066
   62GLN     CG  199   5.792   6.801   4.878 -0.1960  0.2989 -0.3528
   62GLN    HG1  200   5.856   6.719   4.837  0.0577  0.0477  0.4949
   62GLN    HG2  201   5.763   6.873   4.799  0.4694 -0.4257 -1.3139
   62GLN     CD  202   5.663   6.732   4.921  0.3626 -0.3250  0.3959
   62GLN    OE1  203   5.553   6.785   4.905  0.4690 -0.2186 -0.0189
   62GLN    NE2  204   5.680   6.609   4.977  0.4190 -0.6350 -0.2749
   62GLN   HE21  205   5.596   6.558   4.996 -0.0954  0.2107 -0.1394
   62GLN   HE22  206   5.768   6.563   4.982  0.3935 -0.6793 -0.2407
   62GLN      C  207   5.842   7.034   5.168 -0.1498 -0.3394  0.0354
   62GLN      O  208   5.802   6.992   5.277  0.3844  0.0264  0.3814
   63LEU      N  209   5.950   7.114   5.158 -0.5394  0.1525 -0.2809
   63LEU     HN  210   6.000   7.124   5.073  0.5825 -0.2564  0.2929
   63LEU     CA  211   6.018   7.181   5.264 -0.2244 -0.2664 -0.2150
   63LEU     HA  212   6.050   7.120   5.347  0.3933  0.2590 -0.0521
   63LEU     CB  213   6.148   7.247   5.214  0.0253 -0.2951  0.3811
   63LEU    HB1  214   6.145   7.322   5.132 -0.1347 -0.8404 -0.1215
   63LEU    HB2  215   6.207   7.163   5.171 -1.1660 -0.4998 -1.0181
   63LEU     CG  216   6.234   7.309   5.325 -0.4703 -0.1980  0.7178
   63LEU     HG  217   6.196   7.260   5.418 -1.2488 -1.8653 -0.3893
   63LEU    CD1  218   6.383   7.270   5.313 -0.5047 -0.1510  0.1011
   63LEU   HD11  219   6.391   7.161   5.333 -0.3847  0.0566  1.3239
   63LEU   HD12  220   6.435   7.325   5.394 -0.4884 -0.5042  0.3355
   63LEU   HD13  221   6.420   7.302   5.213 -0.3282  2.1033  0.7804
   63LEU    CD2  222   6.227   7.462   5.332 -0.6744 -0.1285 -0.5423
   63LEU   HD21  223   6.282   7.508   5.248  0.3778  0.7121  0.5231
   63LEU   HD22  224   6.273   7.491   5.429 -0.8592  1.0943 -0.7793
   63LEU   HD23  225   6.123   7.500   5.326 -0.5048  0.3801 -0.4347
   63LEU      C  226   5.942   7.284   5.340  0.3810 -0.0983  0.1762
   63LEU      O  227   5.945   7.291   5.463 -0.0019 -0.1236  0.1883
   64LEU      N  228   5.865   7.376   5.280  0.2416 -0.3872 -0.0892
   64LEU     HN  229   5.869   7.363   5.181  1.3636  0.9291 -0.2831
   64LEU     CA  230   5.779   7.471   5.344 -0.1236 -0.4731 -0.4408
   64LEU     HA  231   5.834   7.530   5.416 -0.3439 -2.2125  1.3541
   64LEU     CB  232   5.699   7.560   5.248  0.6810 -0.0078 -0.6962
   64LEU    HB1  233   5.624   7.614   5.310  0.3662 -1.2106  0.0429
   64LEU    HB2  234   5.641   7.501   5.174 -1.4227 -0.1156  0.8496
   64LEU     CG  235   5.798   7.655   5.178  0.3770  0.5046 -0.4499
   64LEU     HG  236   5.869   7.586   5.128  0.0440 -0.2810  0.1194
   64LEU    CD1  237   5.730   7.733   5.064 -0.3731 -0.1916 -0.5058
   64LEU   HD11  238   5.646   7.681   5.015 -0.0938 -0.3039 -0.8788
   64LEU   HD12  239   5.820   7.735   4.999  0.5525 -0.6473  0.6695
   64LEU   HD13  240   5.688   7.829   5.103 -1.0052 -0.7132  0.1422
   64LEU    CD2  241   5.880   7.736   5.280  0.8107 -0.3453 -0.1023
   64LEU   HD21  242   5.809   7.776   5.354 -0.5890 -0.5297 -1.2520
   64LEU   HD22  243   5.941   7.818   5.235  0.4319  1.3054  2.0664
   64LEU   HD23  244   5.953   7.673   5.336  1.4411  1.4549  1.2872
   64LEU      C  245   5.680   7.400   5.431 -0.0917  0.1165  0.0901
   64LEU      O  246   5.658   7.439   5.546 -0.2008  0.1880  0.0465
   65ALA      N  247   5.612   7.296   5.379  0.1374 -0.3345  0.6708
   65ALA     HN  248   5.616   7.269   5.284  0.0078 -0.2111  0.6285
   65ALA     CA  249   5.524   7.212   5.454 -0.4947 -0.0785  0.2364
   65ALA     HA  250   5.444   7.271   5.496 -0.0856  0.5889  0.1114
   65ALA     CB  251   5.449   7.127   5.350 -0.5240  0.4509 -0.1838
   65ALA    HB1  252   5.526   7.070   5.294  0.9822  2.4487 -0.3795
   65ALA    HB2  253   5.393   7.178   5.269  0.1151 -0.6307 -1.3862
   65ALA    HB3  254   5.375   7.063   5.404  0.2377  0.5754  1.0860
   65ALA      C  255   5.580   7.129   5.565  0.2047 -0.1494 -0.1565
   65ALA      O  256   5.530   7.136   5.677 -0.0169 -0.3608 -0.2414
   66THR      N  257   5.689   7.056   5.537  0.6508  0.5177 -0.2173
   66THR     HN  258   5.710   7.045   5.440 -1.4324 -0.9063 -0.6432
   66THR     CA  259   5.756   6.984   5.640  0.4719  0.7484  0.0628
   66THR     HA  260   5.688   6.924   5.699  2.4374 -0.8662  0.9742
   66THR     CB  261   5.860   6.881   5.607 -0.1578  0.2599 -0.4498
   66THR     HB  262   5.919   6.839   5.692 -0.0555 -0.6612 -0.9518
   66THR    OG1  263   5.949   6.936   5.511  0.2912 -0.2817 -0.3539
   66THR    HG1  264   5.904   6.932   5.427  0.6714 -0.1960 -0.5667
   66THR    CG2  265   5.797   6.761   5.534 -0.0258 -0.3196  0.3588
   66THR   HG21  266   5.871   6.702   5.476 -0.5213 -0.3235 -0.2874
   66THR   HG22  267   5.727   6.795   5.455  0.4036 -0.0160  0.1013
   66THR   HG23  268   5.756   6.698   5.616  0.0959 -1.4812 -0.4304
   66THR      C  269   5.808   7.065   5.754  0.1611  0.1080  0.6794
   66THR      O  270   5.814   7.019   5.868 -0.2300 -0.1580  0.5983
   67MET      N  271   5.853   7.185   5.711 -0.5586  0.1011 -0.1552
   67MET     HN  272   5.857   7.217   5.616  0.7228  1.7365  0.3692
   67MET     CA  273   5.905   7.283   5.800  0.3149 -0.5145  0.0400
   67MET     HA  274   5.983   7.237   5.859  1.3169  0.3511 -0.5462
   67MET     CB  275   5.984   7.398   5.734  0.0348 -0.1125  0.3920
   67MET    HB1  276   5.916   7.453   5.666  0.0651 -0.1678  0.3169
   67MET    HB2  277   6.061   7.341   5.678 -0.2977 -0.8259  0.6331
   67MET     CG  278   6.045   7.515   5.811 -0.0863  0.3535 -0.2064
   67MET    HG1  279   6.095   7.475   5.902 -1.0406 -1.6824 -0.4619
   67MET    HG2  280   5.961   7.571   5.857 -1.5556 -1.1367 -0.8603
   67MET     SD  281   6.160   7.618   5.715  0.5000  0.1018  0.2117
   67MET     CE  282   6.028   7.714   5.635  0.0234 -0.7261 -0.0268
   67MET    HE1  283   6.079   7.792   5.574  0.9101 -1.5455 -0.3795
   67MET    HE2  284   5.967   7.764   5.713  0.1210  0.0497 -0.4205
   67MET    HE3  285   5.955   7.656   5.575  1.0024  0.2749 -2.4433
   67MET      C  286   5.802   7.339   5.892 -0.1002 -0.7917 -0.2536
   67MET      O  287   5.811   7.347   6.015  0.2170 -0.3251 -0.3017
   68ASP      N  288   5.685   7.381   5.840  0.1222 -0.3469 -0.4060
   68ASP     HN  289   5.678   7.389   5.741  0.2040  0.2088 -0.3726
   68ASP     CA  290   5.577   7.436   5.917  0.0090 -0.3283 -0.5752
   68ASP     HA  291   5.616   7.516   5.978 -0.7549  0.6537 -1.3050
   68ASP     CB  292   5.494   7.505   5.807  0.0143  0.4413 -0.1066
   68ASP    HB1  293   5.471   7.429   5.730  1.0358 -1.0112  0.9184
   68ASP    HB2  294   5.545   7.590   5.757 -1.3539  1.8368  0.6995
   68ASP     CG  295   5.362   7.561   5.858 -0.0446  0.1595  0.0560
   68ASP    OD1  296   5.268   7.479   5.875  0.0615  0.1600  0.7343
   68ASP    OD2  297   5.347   7.686   5.863 -0.1708  0.1514 -0.1230
   68ASP      C  298   5.498   7.345   6.005 -0.4289  0.3746 -0.2264
   68ASP      O  299   5.466   7.370   6.122 -0.2685  0.3066 -0.1654
   69SER      N  300   5.472   7.225   5.951  0.8521 -0.1769  0.2811
   69SER     HN  301   5.497   7.210   5.856  2.0617 -0.3069  0.5809
   69SER     CA  302   5.412   7.117   6.024 -0.0951 -0.0002 -0.1954
   69SER     HA  303   5.323   7.161   6.066  0.0515  1.0216 -0.8697
   69SER     CB  304   5.371   6.991   5.947  0.4278 -0.3494  0.0810
   69SER    HB1  305   5.290   7.021   5.877  0.6438  0.1482  0.0362
   69SER    HB2  306   5.328   6.913   6.013 -0.0445  0.5523  0.8963
   69SER     OG  307   5.478   6.941   5.868  0.6863  0.3944 -0.0532
   69SER    HG1  308   5.489   7.009   5.800 -0.3441 -0.8907 -1.6618
   69SER      C  309   5.493   7.070   6.140 -0.2644  0.3417  0.0687
   69SER      O  310   5.434   7.039   6.244 -0.2618  0.6763  0.1742
   70THR      N  311   5.626   7.061   6.127 -0.2983 -0.2116  0.0114
   70THR     HN  312   5.660   7.070   6.033 -0.1428  2.3062  0.1571
   70THR     CA  313   5.723   7.038   6.229 -0.0350 -0.2216 -0.2341
   70THR     HA  314   5.694   6.941   6.266 -0.0338  0.0381  0.4843
   70THR     CB  315   5.864   7.029   6.178 -0.0316 -0.4807 -0.1875
   70THR     HB  316   5.882   7.123   6.121 -0.7475 -0.1212  0.1499
   70THR    OG1  317   5.882   6.919   6.090  0.7000 -0.6619  0.1759
   70THR    HG1  318   5.841   6.950   6.009  0.6480 -0.2100  0.3735
   70THR    CG2  319   5.961   6.996   6.292 -0.1741  0.4352  0.2136
   70THR   HG21  320   6.064   6.966   6.261  0.0369  0.3739  0.9404
   70THR   HG22  321   5.916   6.919   6.358 -0.2741 -0.7771 -1.1661
   70THR   HG23  322   5.983   7.087   6.352  0.9514  0.8362 -0.7236
   70THR      C  323   5.715   7.139   6.338 -0.3718 -0.3266 -0.1589
   70THR      O  324   5.697   7.113   6.458 -0.2505  0.6175  0.0817
   71VAL      N  325   5.721   7.268   6.300  0.0395 -0.1407  0.5013
   71VAL     HN  326   5.726   7.286   6.202 -1.9834 -0.2774  0.2770
   71VAL     CA  327   5.726   7.383   6.385  0.3476  0.1181  0.1343
   71VAL     HA  328   5.811   7.376   6.451  0.3657  0.8490  0.2095
   71VAL     CB  329   5.736   7.509   6.303  0.5548  0.2494  0.3639
   71VAL     HB  330   5.671   7.488   6.216 -0.3392 -0.2128  1.1080
   71VAL    CG1  331   5.684   7.634   6.376  0.5298 -0.0877  0.9367
   71VAL   HG11  332   5.731   7.648   6.476  1.1457 -0.6853  0.7494
   71VAL   HG12  333   5.573   7.637   6.371  0.5473 -0.2580 -1.1206
   71VAL   HG13  334   5.711   7.717   6.307 -0.2332 -0.4316  0.1926
   71VAL    CG2  335   5.881   7.535   6.258  0.6384 -0.5684  0.1463
   71VAL   HG21  336   5.870   7.608   6.175 -0.7509 -1.8307 -0.9188
   71VAL   HG22  337   5.935   7.441   6.231  1.0051 -0.5375  0.7591
   71VAL   HG23  338   5.933   7.574   6.347 -0.5261 -0.7738  0.9643
   71VAL      C  339   5.611   7.396   6.479  0.1071 -0.1700 -0.1206
   71VAL      O  340   5.627   7.429   6.596  0.5678  0.1336 -0.2635
   72ALA      N  341   5.489   7.376   6.426  0.0852  0.2553 -0.2328
   72ALA     HN  342   5.494   7.358   6.328  0.2996  0.6465 -0.3000
   72ALA     CA  343   5.363   7.370   6.494  0.2863  0.0138  0.1180
   72ALA     HA  344   5.343   7.470   6.529 -0.0283  0.1883 -0.5302
   72ALA     CB  345   5.253   7.349   6.389  0.0434 -0.6443  0.4969
   72ALA    HB1  346   5.157   7.380   6.436 -0.4131  0.8327 -1.2122
   72ALA    HB2  347   5.235   7.250   6.341  0.0670 -0.6176  0.4386
   72ALA    HB3  348   5.271   7.416   6.303  1.0232  0.2764  1.3725
   72ALA      C  349   5.350   7.275   6.609  0.1367  0.2629  0.3077
   72ALA      O  350   5.287   7.317   6.706 -0.2263  0.8851 -0.1747
   73ILE      N  351   5.396   7.149   6.607 -0.9927 -0.1625 -0.3232
   73ILE     HN  352   5.452   7.102   6.539 -0.8786  0.5076 -0.7091
   73ILE     CA  353   5.387   7.064   6.721  0.3837  0.0478 -0.0289
   73ILE     HA  354   5.299   7.085   6.780  0.9189  1.1262  0.4386
   73ILE     CB  355   5.387   6.916   6.695  0.3544  0.0526 -0.0514
   73ILE     HB  356   5.398   6.857   6.789 -0.4921  0.3109  0.2223
   73ILE    CG2  357   5.247   6.871   6.651  0.3746  0.1646 -0.2308
   73ILE   HG21  358   5.248   6.760   6.653 -0.2325  0.1274  1.7315
   73ILE   HG22  359   5.229   6.909   6.548 -1.1721  1.3027  0.3831
   73ILE   HG23  360   5.176   6.899   6.732  0.2215  0.1348 -0.3526
   73ILE    CG1  361   5.498   6.882   6.595  0.2687  0.4108 -0.2716
   73ILE   HG11  362   5.587   6.940   6.627  0.9542 -0.4064 -0.5922
   73ILE   HG12  363   5.467   6.921   6.495 -0.8745 -0.3101 -0.2317
   73ILE     CD  364   5.522   6.731   6.582 -0.2372  0.2944  0.0866
   73ILE    HD1  365   5.442   6.670   6.536  0.3247 -0.9207  0.6233
   73ILE    HD2  366   5.549   6.684   6.679  0.5810 -0.1368 -0.3255
   73ILE    HD3  367   5.606   6.721   6.510 -0.7423 -0.6940 -0.3915
   73ILE      C  368   5.495   7.092   6.820 -0.0108  0.0358  0.4168
   73ILE      O  369   5.477   7.093   6.941  0.0973 -0.0354  0.4338
   74VAL      N  370   5.611   7.145   6.777  0.0033 -0.0789  0.3135
   74VAL     HN  371   5.621   7.163   6.679  1.0533  0.4948  0.4991
   74VAL     CA  372   5.719   7.171   6.867 -0.1831 -0.1857  0.5722
   74VAL     HA  373   5.738   7.087   6.933  0.6117 -0.8805 -0.4568
   74VAL     CB  374   5.838   7.185   6.776 -0.3746 -0.5530  0.2566
   74VAL     HB  375   5.821   7.263   6.697  1.9332  0.0072  0.1827
   74VAL    CG1  376   5.959   7.237   6.855 -0.0229  0.4296 -0.8561
   74VAL   HG11  377   5.971   7.166   6.940  1.5783  1.1186 -0.4312
   74VAL   HG12  378   5.949   7.341   6.892  0.4050  0.2316 -0.1273
   74VAL   HG13  379   6.053   7.230   6.796  0.6220  0.0704  0.1547
   74VAL    CG2  380   5.883   7.058   6.703  0.2304  0.1191 -0.5897
   74VAL   HG21  381   5.797   7.021   6.642 -0.2999 -0.4512  0.4565
   74VAL   HG22  382   5.906   6.974   6.772  0.2471  0.1757 -0.5265
   74VAL   HG23  383   5.968   7.067   6.632  0.6601 -0.9312 -0.2470
   74VAL      C  384   5.698   7.284   6.962  0.4453  0.0861  0.4047
   74VAL      O  385   5.715   7.266   7.082  0.5457 -0.3546  0.3297
   75ALA      N  386   5.648   7.402   6.923 -0.2258 -0.0392  0.8466
   75ALA     HN  387   5.619   7.417   6.828  0.5935  0.2864  0.6312
   75ALA     CA  388   5.623   7.517   7.005 -0.1090  0.6007  0.0166
   75ALA     HA  389   5.693   7.504   7.085  1.3109 -0.7699 -1.3088
   75ALA     CB  390   5.647   7.643   6.921  0.4254  0.6609  0.2506
   75ALA    HB1  391   5.637   7.735   6.983 -1.2827  0.3093  0.5976
   75ALA    HB2  392   5.568   7.667   6.846 -0.4398  0.9018  1.1906
   75ALA    HB3  393   5.748   7.635   6.876  0.7927 -0.0616  1.1500
   75ALA      C  394   5.481   7.519   7.050 -0.0483  0.0309  0.2488
   75ALA      O  395   5.419   7.617   7.091 -0.2832  0.1217 -0.3012
   76LEU      N  396   5.417   7.400   7.044  0.5261 -0.2798  0.1106
   76LEU     HN  397   5.455   7.322   6.996  0.7660  0.2405 -0.5627
   76LEU     CA  398   5.282   7.390   7.091  0.6341 -0.1867  0.4484
   76LEU     HA  399   5.223   7.464   7.039 -0.0779 -1.1649 -0.1724
   76LEU     CB  400   5.236   7.250   7.049  0.7366  0.0156 -0.3626
   76LEU    HB1  401   5.307   7.171   7.081  0.2870 -0.1189  0.3421
   76LEU    HB2  402   5.232   7.250   6.938  0.2069 -1.1449 -0.3765
   76LEU     CG  403   5.096   7.203   7.089  0.7548 -0.0107 -0.3271
   76LEU     HG  404   5.084   7.207   7.200  0.0448  0.8368 -0.4146
   76LEU    CD1  405   4.991   7.297   7.028  1.3291  0.5079 -0.5379
   76LEU   HD11  406   4.887   7.261   7.046  1.4930  0.2252 -0.1231
   76LEU   HD12  407   5.007   7.292   6.918 -0.4565 -1.2979 -0.8468
   76LEU   HD13  408   4.991   7.399   7.071  0.1890 -0.1527  1.2541
   76LEU    CD2  409   5.081   7.059   7.038 -1.1460 -0.0914  0.3012
   76LEU   HD21  410   4.976   7.020   7.043 -1.0673 -0.6442 -1.2676
   76LEU   HD22  411   5.154   6.993   7.089  0.0178  1.3400  0.5985
   76LEU   HD23  412   5.107   7.059   6.930  0.4446  0.9887  0.6233
   76LEU      C  413   5.245   7.427   7.231 -0.0829  0.2061  0.1664
   76LEU      O  414   5.143   7.490   7.258 -0.0122  0.6913 -0.6215
   77PRO      N  415   5.327   7.392   7.325 -0.6112 -0.4776  0.3871
   77PRO     CD  416   5.431   7.290   7.316 -0.1356 -0.0147  0.5221
   77PRO    HD1  417   5.525   7.329   7.273 -0.8578  0.7478 -0.4498
   77PRO    HD2  418   5.407   7.203   7.252  0.2610  0.7606 -0.7473
   77PRO     CA  419   5.325   7.451   7.456  0.3289  0.0963  0.1581
   77PRO     HA  420   5.227   7.419   7.486  0.1131  0.3711 -0.2292
   77PRO     CB  421   5.444   7.392   7.531 -0.3365 -0.3552  0.8814
   77PRO    HB1  422   5.413   7.381   7.637 -0.6576  0.5173  0.8921
   77PRO    HB2  423   5.536   7.452   7.517 -0.4201  0.0460  1.8992
   77PRO     CG  424   5.457   7.254   7.464  0.7020 -0.0285  0.3774
   77PRO    HG1  425   5.546   7.192   7.484  0.6277 -0.2336  0.0867
   77PRO    HG2  426   5.366   7.202   7.500 -0.5103  1.1023 -0.8000
   77PRO      C  427   5.333   7.600   7.458  0.5396  0.0821  0.4150
   77PRO      O  428   5.260   7.654   7.541  0.0546  0.7379 -0.4053
   78LYS      N  429   5.418   7.669   7.379  0.0850 -0.0802 -0.2281
   78LYS     HN  430   5.460   7.617   7.305  0.1389 -0.4263  0.0352
   78LYS     CA  431   5.418   7.811   7.394  0.1853 -0.0306 -0.6839
   78LYS     HA  432   5.434   7.833   7.498  0.8119 -1.7513 -0.3434
   78LYS     CB  433   5.535   7.881   7.323  0.0199  0.3632 -0.5767
   78LYS    HB1  434   5.530   7.991   7.331 -0.4056  0.2796  0.5920
   78LYS    HB2  435   5.537   7.850   7.216 -0.7577  0.1950 -0.5482
   78LYS     CG  436   5.672   7.839   7.378  0.0947  0.3969 -0.7350
   78LYS    HG1  437   5.751   7.872   7.307 -0.3315  0.3121 -1.2627
   78LYS    HG2  438   5.675   7.728   7.381  0.4833  0.4118  0.1138
   78LYS     CD  439   5.704   7.902   7.514 -0.3177  0.0709 -0.4796
   78LYS    HD1  440   5.621   7.888   7.585  0.6463 -0.0520  0.6888
   78LYS    HD2  441   5.722   8.009   7.490  1.4474 -0.1736 -0.5322
   78LYS     CE  442   5.835   7.849   7.574 -0.6321 -0.2467 -0.0672
   78LYS    HE1  443   5.852   7.905   7.669 -2.6465 -0.3067  0.4419
   78LYS    HE2  444   5.919   7.870   7.505  0.7981 -1.6072  1.1292
   78LYS     NZ  445   5.828   7.703   7.596 -0.4452 -0.2107  0.2456
   78LYS    HZ1  446   5.745   7.678   7.654 -1.6801  0.2767 -1.1752
   78LYS    HZ2  447   5.915   7.664   7.637 -0.2433 -1.1324 -0.9703
   78LYS    HZ3  448   5.821   7.651   7.506  0.0857 -0.9492  0.6163
   78LYS      C  449   5.296   7.879   7.344 -0.1115  0.0319  0.1049
   78LYS      O  450   5.238   7.969   7.406  0.3179 -0.0239  0.5968
   79ILE      N  451   5.244   7.826   7.232 -0.5318 -0.2452  0.4256
   79ILE     HN  452   5.294   7.751   7.190  1.1175  0.5453  0.8211
   79ILE     CA  453   5.119   7.847   7.166 -0.0912 -0.1787 -0.4176
   79ILE     HA  454   5.128   7.948   7.128  0.9910 -0.1013 -0.0225
   79ILE     CB  455   5.103   7.756   7.049  0.3048 -0.4709 -0.2475
   79ILE     HB  456   5.119   7.647   7.067  0.7682 -0.5745 -1.1393
   79ILE    CG2  457   4.965   7.775   6.984  0.0978 -0.7796  0.0978
   79ILE   HG21  458   4.940   7.882   6.969 -0.7138 -0.9600  0.0489
   79ILE   HG22  459   4.878   7.737   7.042 -0.4875 -0.0749 -0.2752
   79ILE   HG23  460   4.955   7.726   6.885 -1.1596 -0.4621  0.0249
   79ILE    CG1  461   5.203   7.810   6.946  0.1212  0.0835 -0.1387
   79ILE   HG11  462   5.303   7.816   6.994  0.1087 -0.3868 -0.0493
   79ILE   HG12  463   5.174   7.913   6.915 -0.9089 -0.1039  0.1579
   79ILE     CD  464   5.211   7.727   6.818 -0.0414 -0.0931 -0.0347
   79ILE    HD1  465   5.112   7.729   6.768 -0.7806  0.1384  1.3447
   79ILE    HD2  466   5.231   7.618   6.827 -0.6091 -0.1358  0.9970
   79ILE    HD3  467   5.287   7.772   6.750  0.5952  0.9634  1.2853
   79ILE      C  468   5.002   7.833   7.258 -0.0599 -0.6462 -0.4434
   79ILE      O  469   4.923   7.926   7.274  0.6647 -0.0037 -0.4677
   80GLN      N  470   4.990   7.717   7.324  0.4706 -0.6666 -0.3725
   80GLN     HN  471   5.047   7.641   7.293  0.8259 -0.1671 -0.9999
   80GLN     CA  472   4.890   7.689   7.423  0.7943  0.2953  0.2553
   80GLN     HA  473   4.794   7.703   7.375  0.9333 -0.3362 -0.2461
   80GLN     CB  474   4.897   7.542   7.466 -0.2542 -0.0402 -0.6238
   80GLN    HB1  475   4.996   7.511   7.505 -0.4274 -0.8851 -0.8104
   80GLN    HB2  476   4.884   7.479   7.375 -0.1631 -0.4520 -0.3622
   80GLN     CG  477   4.788   7.505   7.568 -0.2435  0.0802 -0.5663
   80GLN    HG1  478   4.688   7.545   7.543 -0.6987 -1.4526 -1.4206
   80GLN    HG2  479   4.816   7.546   7.668  0.7447  0.4288 -0.9555
   80GLN     CD  480   4.771   7.354   7.578  0.3025  0.0633  0.4379
   80GLN    OE1  481   4.859   7.276   7.543 -0.0511 -0.0972 -0.1271
   80GLN    NE2  482   4.650   7.314   7.624  0.6428 -0.9513  0.5028
   80GLN   HE21  483   4.620   7.218   7.626 -0.3654 -0.6633  0.5887
   80GLN   HE22  484   4.585   7.381   7.660  1.2460  0.2553 -0.4942
   80GLN      C  485   4.881   7.784   7.537 -0.1288  0.0542  0.3990
   80GLN      O  486   4.775   7.826   7.584 -0.0833 -0.0846  0.6318
   81ASN      N  487   5.000   7.824   7.586  0.2239 -0.1255 -0.2913
   81ASN     HN  488   5.076   7.768   7.554 -0.1618 -0.8148 -0.0457
   81ASN     CA  489   5.027   7.920   7.689  0.4051 -0.1400 -0.3220
   81ASN     HA  490   4.965   7.893   7.773  0.5490  0.3290 -0.0584
   81ASN     CB  491   5.176   7.926   7.726  0.2588  0.1652  0.2487
   81ASN    HB1  492   5.236   7.982   7.651 -0.5796 -1.1321 -1.5612
   81ASN    HB2  493   5.216   7.822   7.724  0.4088  0.2267 -0.6473
   81ASN     CG  494   5.192   7.985   7.865 -0.0808  0.2201  0.2679
   81ASN    OD1  495   5.257   8.088   7.885 -0.2196  0.2594  0.5274
   81ASN    ND2  496   5.132   7.914   7.964 -0.2467 -0.7769 -0.5194
   81ASN   HD21  497   5.086   7.826   7.952 -2.6053  0.0153  1.2222
   81ASN   HD22  498   5.145   7.955   8.054 -0.8686  0.1684 -0.8348
   81ASN      C  499   4.990   8.058   7.649  0.5301  0.0656  0.2519
   81ASN      O  500   4.924   8.134   7.720  0.2860  0.0326  0.0668
   82GLU      N  501   5.020   8.109   7.527 -0.4468  0.3712  0.1161
   82GLU     HN  502   5.083   8.055   7.471  0.4653  0.1616  1.2593
   82GLU     CA  503   4.987   8.236   7.471 -0.2472  0.2369 -0.3128
   82GLU     HA  504   5.011   8.307   7.548 -0.1049 -0.5491  0.3977
   82GLU     CB  505   5.067   8.271   7.344 -0.6489 -0.1612 -0.6898
   82GLU    HB1  506   5.013   8.333   7.270 -0.1129  1.3952  0.1364
   82GLU    HB2  507   5.087   8.177   7.288 -0.9357 -0.6773  0.0375
   82GLU     CG  508   5.204   8.337   7.361 -0.7269 -0.1049 -0.2473
   82GLU    HG1  509   5.259   8.365   7.269  0.9641  1.0819  0.9816
   82GLU    HG2  510   5.274   8.273   7.420  0.4458  0.1661 -1.2487
   82GLU     CD  511   5.195   8.469   7.436  0.2551  0.0018 -0.2841
   82GLU    OE1  512   5.237   8.489   7.553 -0.3310  0.0421 -0.0734
   82GLU    OE2  513   5.134   8.557   7.368 -0.3482 -0.2552 -0.0843
   82GLU      C  514   4.843   8.261   7.439 -0.3376 -0.0323 -0.1319
   82GLU      O  515   4.788   8.365   7.475 -0.1986  0.0404 -0.1236
   83LEU      N  516   4.785   8.161   7.369  0.0414  0.0018 -0.5091
   83LEU     HN  517   4.834   8.076   7.354  0.3249  0.1659 -0.5463
   83LEU     CA  518   4.655   8.184   7.314 -0.1776  0.3618  0.1327
   83LEU     HA  519   4.616   8.283   7.329 -0.7966  0.0215  0.9370
   83LEU     CB  520   4.639   8.137   7.168  0.3469 -0.5091  0.3371
   83LEU    HB1  521   4.536   8.152   7.130  0.5367 -0.4369 -0.1610
   83LEU    HB2  522   4.669   8.031   7.165 -0.0856 -0.6197 -0.5689
   83LEU     CG  523   4.739   8.205   7.074 -0.0910 -0.2687  0.0376
   83LEU     HG  524   4.845   8.193   7.105  0.0234  0.5364  0.0057
   83LEU    CD1  525   4.726   8.131   6.940  0.3422 -1.0275  0.4010
   83LEU   HD11  526   4.769   8.029   6.944 -0.1806 -1.3223 -0.7574
   83LEU   HD12  527   4.779   8.192   6.863 -0.0114 -0.1350  0.8323
   83LEU   HD13  528   4.620   8.112   6.915 -0.1146 -0.3907  1.6791
   83LEU    CD2  529   4.714   8.355   7.049 -0.4116 -0.3262  0.0060
   83LEU   HD21  530   4.787   8.402   6.979 -0.4188  0.5878  0.5780
   83LEU   HD22  531   4.725   8.421   7.138 -1.2057  0.3714 -0.3897
   83LEU   HD23  532   4.616   8.376   7.003 -0.8152  0.0424  0.9753
   83LEU      C  533   4.557   8.106   7.395 -0.1333 -0.2008 -0.3385
   83LEU      O  534   4.435   8.107   7.374 -0.2433 -0.3044  0.2537
   84SER      N  535   4.603   8.037   7.500  0.2986  1.1159  0.3901
   84SER     HN  536   4.702   8.037   7.512  0.6197  0.3734 -1.5159
   84SER     CA  537   4.521   7.989   7.607  0.3060  0.3432  0.0645
   84SER     HA  538   4.592   7.964   7.684 -0.4878 -0.7944  0.4850
   84SER     CB  539   4.434   8.095   7.676 -0.2982  0.1670 -0.4021
   84SER    HB1  540   4.350   8.136   7.617 -0.1079  0.7033 -0.3122
   84SER    HB2  541   4.501   8.180   7.701 -0.4243  0.1470  0.0233
   84SER     OG  542   4.387   8.049   7.802  0.2738  0.2018 -0.1688
   84SER    HG1  543   4.351   7.962   7.783  0.7517 -0.0259 -0.0485
   84SER      C  544   4.433   7.873   7.574  0.1369  0.5246 -0.1423
   84SER      O  545   4.315   7.869   7.609  0.2373  0.5864  0.2208
   85LEU      N  546   4.476   7.780   7.486 -0.7003  0.5628 -0.6196
   85LEU     HN  547   4.566   7.793   7.446 -0.3800 -0.3905 -0.2690
   85LEU     CA  548   4.409   7.662   7.443 -0.1985  0.0247  0.0155
   85LEU     HA  549   4.315   7.694   7.401 -0.6842 -1.9798 -0.6850
   85LEU     CB  550   4.468   7.588   7.321  0.7237  0.2289  0.3207
   85LEU    HB1  551   4.396   7.516   7.276  0.4882  0.2755  0.6159
   85LEU    HB2  552   4.542   7.509   7.347  0.1790 -0.8645 -1.1993
   85LEU     CG  553   4.533   7.670   7.209  0.1413 -0.6191 -0.6817
   85LEU     HG  554   4.615   7.730   7.255 -0.4475 -1.0944  1.1747
   85LEU    CD1  555   4.587   7.571   7.105 -0.2145 -0.5165 -0.9684
   85LEU   HD11  556   4.501   7.511   7.069 -1.1518  0.3611 -0.2965
   85LEU   HD12  557   4.671   7.511   7.146 -0.6990 -0.3977  0.2711
   85LEU   HD13  558   4.642   7.632   7.030  1.5659 -0.3037  0.3646
   85LEU    CD2  559   4.441   7.763   7.128  0.5157 -0.4659 -0.9444
   85LEU   HD21  560   4.412   7.846   7.196  0.9721  0.0295 -1.3412
   85LEU   HD22  561   4.352   7.712   7.084  0.3909 -0.9573 -0.1807
   85LEU   HD23  562   4.490   7.809   7.041  0.5772 -0.0995 -0.7179
   85LEU      C  563   4.372   7.564   7.549  0.0409 -0.2063 -0.1079
   85LEU      O  564   4.447   7.527   7.639 -0.2688 -0.0285  0.2309
   86SER      N  565   4.250   7.508   7.536  0.0911 -0.4137  0.2735
   86SER     HN  566   4.189   7.555   7.473  0.4408 -0.6529 -0.2552
   86SER     CA  567   4.199   7.389   7.597 -0.4342 -0.0780  0.5069
   86SER     HA  568   4.238   7.390   7.698 -0.0385  1.2562  0.3761
   86SER     CB  569   4.046   7.378   7.606 -0.5008  0.3470 -0.0195
   86SER    HB1  570   4.004   7.473   7.646 -0.6270  0.0545  0.5628
   86SER    HB2  571   4.015   7.293   7.670  1.1747 -0.9826 -0.7984
   86SER     OG  572   3.994   7.352   7.476 -0.7497  0.1299  0.1211
   86SER    HG1  573   3.902   7.377   7.483 -1.0811 -0.8400 -0.3720
   86SER      C  574   4.257   7.272   7.525 -0.0347  0.4052  0.0265
   86SER      O  575   4.322   7.289   7.422 -0.3634 -0.5894 -0.3703
   87ASP      N  576   4.236   7.149   7.574  0.3563  0.4163  0.2287
   87ASP     HN  577   4.189   7.137   7.662  0.8288  0.1062  0.4469
   87ASP     CA  578   4.268   7.023   7.516  0.2679  0.5698 -0.1640
   87ASP     HA  579   4.375   7.019   7.498  0.2927  0.3715  0.0083
   87ASP     CB  580   4.226   6.911   7.613 -0.1612  0.4852 -0.4417
   87ASP    HB1  581   4.251   6.813   7.567  0.1499 -0.6543  1.8534
   87ASP    HB2  582   4.118   6.912   7.640 -0.2052 -0.6661 -0.4780
   87ASP     CG  583   4.303   6.906   7.744 -0.3150 -0.2774 -0.3678
   87ASP    OD1  584   4.380   7.000   7.778 -0.6890 -0.0960  0.0016
   87ASP    OD2  585   4.272   6.811   7.820  0.1916 -0.0397  0.1568
   87ASP      C  586   4.194   7.004   7.388  0.3063  0.5058 -0.1781
   87ASP      O  587   4.247   6.955   7.289 -0.3360  0.3608 -0.4615
   88ALA      N  588   4.063   7.033   7.382  0.1773  0.1113  0.4701
   88ALA     HN  589   4.002   7.058   7.456 -0.9422 -1.7708  0.3316
   88ALA     CA  590   3.996   7.040   7.255  0.4209 -0.7407  0.2814
   88ALA     HA  591   4.012   6.947   7.202  0.5328 -0.2310 -0.6184
   88ALA     CB  592   3.851   7.080   7.284  0.5545  0.4406 -0.5778
   88ALA    HB1  593   3.790   7.098   7.193 -0.9441  0.6259  0.3887
   88ALA    HB2  594   3.848   7.176   7.341  0.9626  1.1610 -1.6966
   88ALA    HB3  595   3.813   6.997   7.347 -0.4930  0.6521 -0.8780
   88ALA      C  596   4.048   7.137   7.155 -1.0272 -0.1028  0.1012
   88ALA      O  597   4.077   7.107   7.040  0.4091  0.2524  0.3302
   89GLY      N  598   4.080   7.261   7.198  0.3459 -0.4154  0.0688
   89GLY     HN  599   4.075   7.286   7.294 -0.6892 -0.1058 -0.0372
   89GLY     CA  600   4.143   7.356   7.112  0.4848 -0.3397  0.2528
   89GLY    HA1  601   4.148   7.437   7.183 -1.6683 -0.9825  1.3026
   89GLY    HA2  602   4.079   7.371   7.026 -0.4794 -0.3379  0.9470
   89GLY      C  603   4.282   7.325   7.067  0.4485 -0.2183  0.0515
   89GLY      O  604   4.324   7.344   6.953 -0.1577  0.3686 -0.0864
   90ARG      N  605   4.361   7.264   7.157  0.0710 -0.7575  0.0298
   90ARG     HN  606   4.342   7.273   7.255 -0.0404  1.0288 -0.0844
   90ARG     CA  607   4.489   7.216   7.117  0.2049 -0.3433 -0.0487
   90ARG     HA  608   4.543   7.304   7.086  1.0469 -1.0627 -0.7559
   90ARG     CB  609   4.569   7.183   7.245  0.0879 -0.0980  0.0857
   90ARG    HB1  610   4.500   7.153   7.326 -0.4090 -0.3662 -0.4197
   90ARG    HB2  611   4.606   7.282   7.279  1.4654 -0.5238 -0.0295
   90ARG     CG  612   4.684   7.083   7.228  0.0470 -0.0746 -0.3610
   90ARG    HG1  613   4.729   7.105   7.129  0.2190  0.2583 -0.2118
   90ARG    HG2  614   4.640   6.981   7.223  0.1695 -0.0962 -1.2158
   90ARG     CD  615   4.793   7.088   7.335  0.1689 -0.0577 -0.4858
   90ARG    HD1  616   4.735   7.074   7.429 -0.9487  0.6623 -1.0204
   90ARG    HD2  617   4.852   7.182   7.332 -0.7553  0.6396  0.8938
   90ARG     NE  618   4.886   6.972   7.324  0.3498  0.0846 -0.4733
   90ARG     HE  619   4.867   6.895   7.263  0.9935 -0.3088 -0.1921
   90ARG     CZ  620   5.003   6.971   7.395  0.3067  0.3544 -0.3949
   90ARG    NH1  621   5.032   7.065   7.490 -0.5498 -0.0638  0.3094
   90ARG   HH11  622   4.959   7.130   7.510 -0.2414  0.4027 -0.0387
   90ARG   HH12  623   5.116   7.059   7.544  0.3106 -0.9137 -0.9888
   90ARG    NH2  624   5.096   6.873   7.377 -0.1435  0.0094 -0.9683
   90ARG   HH21  625   5.097   6.803   7.306  0.3600 -2.0187  0.8339
   90ARG   HH22  626   5.177   6.874   7.436 -0.4359 -1.5224 -0.4681
   90ARG      C  627   4.507   7.110   7.014 -0.0532 -0.0062 -0.4408
   90ARG      O  628   4.592   7.120   6.925  0.0454  0.5155 -0.2921
   91SER      N  629   4.416   7.012   7.023  0.7057 -0.6411  0.7585
   91SER     HN  630   4.335   7.016   7.081 -0.4959 -0.9515 -0.7575
   91SER     CA  631   4.382   6.929   6.912  0.1050  0.2533  0.2571
   91SER     HA  632   4.459   6.859   6.882 -0.0214  0.5794 -0.9179
   91SER     CB  633   4.269   6.834   6.958  0.4373 -0.1863  0.1668
   91SER    HB1  634   4.178   6.888   6.990  0.4068 -0.2506  0.1822
   91SER    HB2  635   4.305   6.796   7.056  1.3815  0.8203  0.2521
   91SER     OG  636   4.226   6.735   6.866  0.1871 -0.0468  0.1341
   91SER    HG1  637   4.277   6.656   6.889 -0.1620 -0.1152  0.7332
   91SER      C  638   4.342   7.003   6.788  0.5652  0.7339  0.3963
   91SER      O  639   4.387   6.966   6.680 -0.0407 -0.7369  0.6022
   92TRP      N  640   4.254   7.104   6.804 -0.6179 -0.2344  0.2581
   92TRP     HN  641   4.207   7.109   6.891 -0.8432 -0.2561  0.1387
   92TRP     CA  642   4.201   7.167   6.687  0.2742  0.0142 -0.0309
   92TRP     HA  643   4.175   7.096   6.610 -0.7985  0.6058 -0.2471
   92TRP     CB  644   4.066   7.233   6.719  0.3238  0.0120  0.1799
   92TRP    HB1  645   4.089   7.314   6.792  0.0647  0.2691 -0.0183
   92TRP    HB2  646   3.992   7.165   6.765  0.2570  0.9464  1.5852
   92TRP     CG  647   3.999   7.314   6.613 -0.0008 -0.0828  0.3113
   92TRP    CD1  648   3.954   7.442   6.630  0.1919  0.0654 -0.2625
   92TRP    HD1  649   3.957   7.500   6.721 -0.3319 -0.7691  0.3095
   92TRP    NE1  650   3.878   7.473   6.520 -0.3033 -0.3339 -0.0388
   92TRP    HE1  651   3.826   7.555   6.513 -0.3099 -0.3421 -0.0836
   92TRP    CE2  652   3.886   7.372   6.427  0.0085 -0.3569  0.0120
   92TRP    CD2  653   3.957   7.268   6.485  1.0180  0.2123 -0.1496
   92TRP    CE3  654   3.966   7.150   6.418  0.0530 -0.0105  0.0729
   92TRP    HE3  655   4.010   7.064   6.466 -0.3802  0.1209  0.7254
   92TRP    CZ3  656   3.922   7.137   6.288 -0.1861  0.0111  0.1517
   92TRP    HZ3  657   3.929   7.044   6.234 -0.0711  0.7269 -1.1504
   92TRP    CZ2  658   3.839   7.364   6.300  0.0787 -0.0706 -0.0340
   92TRP    HZ2  659   3.784   7.444   6.252  0.5757  0.0890 -0.3539
   92TRP    CH2  660   3.864   7.248   6.231 -0.2736 -0.1382 -0.0497
   92TRP    HH2  661   3.842   7.244   6.125  1.0683  0.3366 -0.3821
   92TRP      C  662   4.300   7.254   6.617  0.1690  0.0547 -0.1289
   92TRP      O  663   4.294   7.263   6.495 -0.4075  0.1635 -0.0972
   93VAL      N  664   4.397   7.311   6.690  0.0468 -0.1710  0.2145
   93VAL     HN  665   4.393   7.296   6.789 -1.8686 -1.1463  0.0792
   93VAL     CA  666   4.506   7.379   6.627 -0.0884 -0.1550  0.0005
   93VAL     HA  667   4.452   7.450   6.565  0.2482 -0.3115 -0.4841
   93VAL     CB  668   4.583   7.455   6.730 -0.1279  0.2090 -0.2336
   93VAL     HB  669   4.598   7.386   6.816  0.1419  0.6971  0.1263
   93VAL    CG1  670   4.725   7.495   6.685  0.1179 -0.1607  0.1943
   93VAL   HG11  671   4.710   7.566   6.601 -1.0250 -0.4352  0.1343
   93VAL   HG12  672   4.784   7.408   6.648 -0.1791  0.0886 -0.9288
   93VAL   HG13  673   4.774   7.553   6.765  0.5853  0.2150 -0.3507
   93VAL    CG2  674   4.500   7.577   6.773 -0.2622 -0.0213  0.1748
   93VAL   HG21  675   4.414   7.544   6.834  0.1599 -1.0272  0.2539
   93VAL   HG22  676   4.456   7.624   6.682  0.1464  0.0300  0.0003
   93VAL   HG23  677   4.557   7.648   6.837  0.4110 -0.9577  0.6589
   93VAL      C  678   4.588   7.290   6.541  0.2446 -0.0105  0.1666
   93VAL      O  679   4.623   7.334   6.431  0.3776  0.2517  0.3124
   94ILE      N  680   4.626   7.168   6.584  0.4123 -0.1739 -0.4123
   94ILE     HN  681   4.595   7.133   6.673  0.6427 -0.5993 -0.4970
   94ILE     CA  682   4.692   7.067   6.508  0.2300 -0.7379  0.1596
   94ILE     HA  683   4.775   7.115   6.457 -0.4064  0.5579  0.2717
   94ILE     CB  684   4.756   6.970   6.603 -0.1710 -0.8018  0.3654
   94ILE     HB  685   4.667   6.917   6.644 -1.0057 -0.0361 -0.3686
   94ILE    CG2  686   4.851   6.870   6.535 -0.0489 -0.3798 -0.0911
   94ILE   HG21  687   4.860   6.773   6.587 -1.2474 -0.1411  0.6204
   94ILE   HG22  688   4.956   6.904   6.518 -0.6118  1.4201 -0.4585
   94ILE   HG23  689   4.801   6.847   6.439 -1.7556  0.8456  0.4154
   94ILE    CG1  690   4.836   7.031   6.720  0.4854  0.1520 -0.5533
   94ILE   HG11  691   4.888   6.956   6.783  0.1913  1.0129  0.8081
   94ILE   HG12  692   4.769   7.092   6.784 -0.5729 -0.8203 -0.6844
   94ILE     CD  693   4.942   7.130   6.672  0.2474  0.0492 -1.3233
   94ILE    HD1  694   5.018   7.077   6.611  0.3421 -0.2461 -0.9549
   94ILE    HD2  695   4.997   7.159   6.764  0.2784 -0.9667 -0.9983
   94ILE    HD3  696   4.900   7.213   6.612 -0.5570 -0.0921 -0.9705
   94ILE      C  697   4.614   7.020   6.390  0.0175 -0.2302  0.0941
   94ILE      O  698   4.658   7.036   6.276 -0.2128  0.5288  0.0974
   95THR      N  699   4.486   6.984   6.411 -0.2126  0.4640 -0.0590
   95THR     HN  700   4.449   7.004   6.502 -0.0693  0.5655 -0.0219
   95THR     CA  701   4.395   6.929   6.316  0.2242 -0.2025 -0.1050
   95THR     HA  702   4.436   6.837   6.276 -1.3995 -1.3845  0.6897
   95THR     CB  703   4.260   6.906   6.377  0.2841  0.1740  0.1782
   95THR     HB  704   4.212   7.000   6.413  0.3216  0.0162  0.6582
   95THR    OG1  705   4.270   6.813   6.484 -0.2348 -0.3059 -0.1812
   95THR    HG1  706   4.310   6.859   6.557 -0.4821 -0.4675  0.0608
   95THR    CG2  707   4.162   6.837   6.281  0.6286  0.7515 -0.6137
   95THR   HG21  708   4.066   6.814   6.333  1.0924 -1.5449 -0.5590
   95THR   HG22  709   4.190   6.735   6.246 -1.0568  0.1692 -0.4745
   95THR   HG23  710   4.136   6.900   6.194 -0.1556  0.7210 -0.4198
   95THR      C  711   4.367   7.017   6.199  0.0899 -0.5383 -0.3278
   95THR      O  712   4.366   6.976   6.083  0.2344 -0.0999 -0.4862
   96ALA      N  713   4.338   7.147   6.217 -0.5022 -0.7587  0.4405
   96ALA     HN  714   4.328   7.179   6.311 -0.5616  1.6115 -0.2542
   96ALA     CA  715   4.308   7.241   6.113  0.2969 -0.7431  0.2042
   96ALA     HA  716   4.206   7.213   6.089  0.2303 -1.0582  0.7887
   96ALA     CB  717   4.300   7.382   6.174 -1.0175 -0.4969 -0.4612
   96ALA    HB1  718   4.240   7.390   6.268  1.0326 -1.2700  1.0622
   96ALA    HB2  719   4.274   7.461   6.101  0.7401  0.1072 -0.5296
   96ALA    HB3  720   4.399   7.412   6.214 -0.8625 -2.2556  0.6942
   96ALA      C  721   4.385   7.251   5.986 -0.1083 -0.0315  0.0019
   96ALA      O  722   4.325   7.248   5.879 -0.1512 -0.3063  0.0293
   97TYR      N  723   4.519   7.253   5.986 -0.1019 -0.3087 -0.0362
   97TYR     HN  724   4.561   7.260   6.076 -0.0563 -0.4535 -0.0448
   97TYR     CA  725   4.594   7.226   5.867 -0.0763  0.0508 -0.1046
   97TYR     HA  726   4.557   7.283   5.783 -0.5662  1.2217  0.8462
   97TYR     CB  727   4.742   7.257   5.896 -0.0771 -0.2364  0.2240
   97TYR    HB1  728   4.779   7.191   5.977 -0.3812 -0.4228  0.2121
   97TYR    HB2  729   4.756   7.365   5.920  1.4372 -0.0335 -1.2177
   97TYR     CG  730   4.825   7.231   5.775  0.1219 -0.0179  0.3101
   97TYR    CD1  731   4.834   7.321   5.672 -0.1455 -0.3030  0.0271
   97TYR    HD1  732   4.793   7.421   5.676 -0.6997 -0.4902  2.5483
   97TYR    CE1  733   4.910   7.284   5.563  0.3798 -0.1799  0.3394
   97TYR    HE1  734   4.923   7.358   5.486 -0.7021  1.5929  1.6935
   97TYR     CZ  735   4.982   7.167   5.559  0.5742 -0.0528  0.1205
   97TYR     OH  736   5.063   7.133   5.448 -0.0304 -0.1283 -0.3129
   97TYR     HH  737   5.098   7.044   5.464 -1.0748 -0.3937  0.7370
   97TYR    CD2  738   4.889   7.109   5.771 -0.2790 -0.2398  0.4788
   97TYR    HD2  739   4.888   7.032   5.846 -0.2997 -0.7919 -0.0749
   97TYR    CE2  740   4.968   7.078   5.662 -0.5489  0.1529  0.1642
   97TYR    HE2  741   5.012   6.979   5.667 -0.1318  0.3506  0.4931
   97TYR      C  742   4.579   7.086   5.817  0.0898 -0.0322  0.0768
   97TYR      O  743   4.561   7.070   5.697 -0.2863  0.5838  0.0408
   98VAL      N  744   4.588   6.986   5.907  0.4430  0.0429  0.1289
   98VAL     HN  745   4.608   7.008   6.002 -0.5178  0.1445  0.3324
   98VAL     CA  746   4.591   6.847   5.876 -0.0423  0.0018  0.2551
   98VAL     HA  747   4.668   6.844   5.800  0.5833  1.6178  0.7491
   98VAL     CB  748   4.630   6.772   6.000 -0.1563  0.0983  0.3478
   98VAL     HB  749   4.581   6.820   6.088  0.5157  0.3006  0.6276
   98VAL    CG1  750   4.581   6.627   6.008  0.1228  0.0188  0.6665
   98VAL   HG11  751   4.472   6.609   6.002  0.2734 -1.2621  1.0699
   98VAL   HG12  752   4.601   6.585   6.109 -0.1568 -0.6220  0.4645
   98VAL   HG13  753   4.621   6.568   5.922 -0.7353 -0.5622  0.6459
   98VAL    CG2  754   4.781   6.791   6.023  0.0608 -0.9505 -0.1466
   98VAL   HG21  755   4.827   6.765   5.925 -0.7867  0.3167 -0.9391
   98VAL   HG22  756   4.819   6.734   6.111  0.1445  0.1057  0.5260
   98VAL   HG23  757   4.803   6.899   6.029 -0.8573 -0.7940  1.6420
   98VAL      C  758   4.470   6.794   5.807 -0.1898  0.1244  0.4219
   98VAL      O  759   4.481   6.728   5.703 -0.1794  0.7414  0.0251
   99LEU      N  760   4.351   6.840   5.849 -0.2403  0.4673 -0.0910
   99LEU     HN  761   4.348   6.902   5.927  0.9404  0.8874 -0.3448
   99LEU     CA  762   4.224   6.808   5.791  0.0563 -0.3346 -0.3167
   99LEU     HA  763   4.221   6.700   5.780  1.4830 -0.4036 -0.3006
   99LEU     CB  764   4.121   6.870   5.887 -0.0943 -0.1349 -0.6078
   99LEU    HB1  765   4.130   6.980   5.881 -1.8066  0.0646 -0.5904
   99LEU    HB2  766   4.153   6.845   5.990  0.9358  0.9594 -0.6242
   99LEU     CG  767   3.971   6.859   5.854 -0.1163  0.6528 -0.7808
   99LEU     HG  768   3.944   6.923   5.767 -0.3075  1.0480 -0.4402
   99LEU    CD1  769   3.922   6.714   5.840  0.3978  0.4467 -0.4849
   99LEU   HD11  770   3.990   6.637   5.799 -0.3370  0.1844 -1.2619
   99LEU   HD12  771   3.820   6.712   5.795 -0.3460 -0.5896  1.0803
   99LEU   HD13  772   3.908   6.686   5.947  0.6839 -0.1402 -0.5939
   99LEU    CD2  773   3.909   6.937   5.972  0.1029  0.6468 -0.6608
   99LEU   HD21  774   3.805   6.959   5.939 -0.3482 -0.1655  0.1110
   99LEU   HD22  775   3.948   7.041   5.976  1.2124  0.2292  0.3470
   99LEU   HD23  776   3.904   6.896   6.075 -0.5950  0.6525 -0.6836
   99LEU      C  777   4.205   6.868   5.656  0.3744  0.4860 -0.0006
   99LEU      O  778   4.159   6.799   5.565  0.4064 -0.3881  0.6304
  100THR      N  779   4.239   6.998   5.643  0.3110  0.5097  0.0832
  100THR     HN  780   4.273   7.054   5.718  0.2032  0.4635  0.1692
  100THR     CA  781   4.232   7.064   5.517 -0.8128 -0.3181 -0.3234
  100THR     HA  782   4.132   7.050   5.480 -0.4161 -1.5868 -1.0491
  100THR     CB  783   4.268   7.210   5.520  0.0825 -0.5307 -0.2168
  100THR     HB  784   4.369   7.238   5.557 -0.1299  0.0334 -0.0555
  100THR    OG1  785   4.191   7.285   5.612  0.3242 -0.3090 -0.1956
  100THR    HG1  786   4.215   7.272   5.704  0.0327 -0.0727 -0.0819
  100THR    CG2  787   4.237   7.282   5.388 -0.0187  0.2529  0.2227
  100THR   HG21  788   4.130   7.288   5.357 -0.0003 -1.8186 -0.5718
  100THR   HG22  789   4.305   7.249   5.307  0.7776  0.3885  0.8084
  100THR   HG23  790   4.255   7.390   5.405 -0.3616  0.2148  0.8966
  100THR      C  791   4.322   7.006   5.413 -0.3411 -0.0002 -0.0977
  100THR      O  792   4.275   6.970   5.305  0.7436 -0.8190 -0.3325
  101PHE      N  793   4.449   6.978   5.449 -0.5076 -0.2783  0.2862
  101PHE     HN  794   4.484   7.005   5.538  2.3111 -2.3102  0.0580
  101PHE     CA  795   4.554   6.915   5.375 -0.3468  0.2513  0.0557
  101PHE     HA  796   4.568   6.965   5.280 -0.0419 -0.6810 -0.4161
  101PHE     CB  797   4.683   6.908   5.458 -0.2645  0.5008 -0.0457
  101PHE    HB1  798   4.682   6.856   5.556  0.7273  0.5330 -0.0018
  101PHE    HB2  799   4.698   7.014   5.490 -0.6137 -0.0102  2.1722
  101PHE     CG  800   4.816   6.885   5.395  0.0474  0.2275  0.6965
  101PHE    CD1  801   4.844   6.924   5.266 -0.0251 -0.3116  0.5158
  101PHE    HD1  802   4.769   6.972   5.205  0.6551 -0.7868 -0.7701
  101PHE    CE1  803   4.968   6.898   5.212 -0.2680 -0.1764 -0.1201
  101PHE    HE1  804   5.003   6.931   5.115 -0.4152 -0.0451 -0.1293
  101PHE     CZ  805   5.061   6.820   5.277 -0.2069  0.1163  0.1489
  101PHE     HZ  806   5.164   6.807   5.246 -0.3266 -1.3971  0.2350
  101PHE    CD2  807   4.908   6.803   5.456  0.2712  0.3245  0.4946
  101PHE    HD2  808   4.878   6.762   5.552  1.1957 -0.6491  0.4052
  101PHE    CE2  809   5.030   6.772   5.402  0.0232 -0.0589  0.1392
  101PHE    HE2  810   5.107   6.722   5.460 -0.4796 -1.6097 -0.4255
  101PHE      C  811   4.515   6.776   5.339  0.4613 -0.0629  0.3627
  101PHE      O  812   4.511   6.738   5.222  0.7348  0.1308  0.2878
  102GLY      N  813   4.465   6.697   5.435 -0.4549 -0.0981 -0.1194
  102GLY     HN  814   4.464   6.737   5.526  1.3707  1.1081 -0.5150
  102GLY     CA  815   4.419   6.563   5.414  0.0288 -0.3489  0.3538
  102GLY    HA1  816   4.393   6.531   5.514 -0.6595  0.7187  0.5456
  102GLY    HA2  817   4.499   6.505   5.370  0.1463 -0.1224  0.2646
  102GLY      C  818   4.302   6.555   5.322  0.6437  0.4776 -0.5449
  102GLY      O  819   4.300   6.466   5.237  0.2830 -0.1166  0.0600
  103GLY      N  820   4.200   6.641   5.333  0.1634 -0.1325 -0.0057
  103GLY     HN  821   4.203   6.711   5.404 -1.4671  0.6408 -0.6037
  103GLY     CA  822   4.082   6.657   5.254 -0.0384  0.1129  0.3295
  103GLY    HA1  823   4.022   6.739   5.287 -2.1963 -0.5590 -1.4032
  103GLY    HA2  824   4.030   6.562   5.252  0.2690 -0.0710  0.7413
  103GLY      C  825   4.107   6.691   5.111  0.2583 -0.3294  0.2690
  103GLY      O  826   4.053   6.632   5.017 -0.1661  0.3172  0.0963
  104LEU      N  827   4.190   6.792   5.080 -0.1430 -0.0556  0.0486
  104LEU     HN  828   4.229   6.848   5.153  1.2346  0.5292 -1.0464
  104LEU     CA  829   4.199   6.844   4.947 -0.0564  0.0328  0.0881
  104LEU     HA  830   4.115   6.808   4.890 -0.9804  1.4113  0.4606
  104LEU     CB  831   4.208   6.998   4.954 -0.7061  0.0663  0.3226
  104LEU    HB1  832   4.262   7.035   4.865 -1.0033 -1.6604 -0.6568
  104LEU    HB2  833   4.288   7.020   5.029 -0.3915  0.5166 -0.1384
  104LEU     CG  834   4.078   7.078   4.974 -0.2569  0.7891  0.4352
  104LEU     HG  835   4.037   7.033   5.067  0.8527  0.6718  0.9009
  104LEU    CD1  836   4.090   7.229   4.997 -0.9196  0.7162  1.3922
  104LEU   HD11  837   3.993   7.282   4.987 -1.6858 -0.8136 -0.8230
  104LEU   HD12  838   4.157   7.279   4.923 -0.5669 -0.4720  0.8623
  104LEU   HD13  839   4.121   7.237   5.103 -1.3924  1.0441  1.5109
  104LEU    CD2  840   3.986   7.062   4.851  0.8010 -0.8148 -0.2158
  104LEU   HD21  841   4.016   7.115   4.758  1.0686 -0.9838 -0.2274
  104LEU   HD22  842   3.883   7.100   4.865  0.6988 -0.9245 -0.6572
  104LEU   HD23  843   3.952   6.957   4.835 -1.1951 -0.2589 -0.1731
  104LEU      C  844   4.320   6.799   4.873  0.2246 -0.0142  0.5599
  104LEU      O  845   4.340   6.836   4.757 -0.4957  0.5159  0.5888
  105MET      N  846   4.402   6.711   4.933  0.2750  0.0375  0.5693
  105MET     HN  847   4.407   6.692   5.031 -0.5494 -2.5359  0.2424
  105MET     CA  848   4.514   6.655   4.862  0.0923  0.6855 -0.2626
  105MET     HA  849   4.576   6.740   4.836  0.3620  0.6374  0.2032
  105MET     CB  850   4.601   6.569   4.956 -0.5175 -0.2042 -0.4877
  105MET    HB1  851   4.541   6.498   5.016  0.0485  0.0339  0.3886
  105MET    HB2  852   4.644   6.625   5.041  0.0641 -0.9933 -0.2442
  105MET     CG  853   4.710   6.488   4.885 -0.3692 -0.4876  0.0589
  105MET    HG1  854   4.759   6.559   4.816  0.3869 -0.4038  0.6555
  105MET    HG2  855   4.660   6.408   4.827  0.0352 -0.2081 -0.6913
  105MET     SD  856   4.844   6.421   4.988 -0.1060  0.1803  0.1591
  105MET     CE  857   4.940   6.573   5.015  0.5762 -0.2079 -0.0373
  105MET    HE1  858   4.869   6.649   5.055  0.8955 -0.1671  0.4687
  105MET    HE2  859   4.986   6.613   4.921  1.3556 -1.0918 -0.0608
  105MET    HE3  860   5.026   6.568   5.085 -0.0028  0.9946  0.8359
  105MET      C  861   4.484   6.587   4.733 -0.3320  0.1551  0.1057
  105MET      O  862   4.553   6.621   4.637 -0.1001 -0.6871 -0.0369
  106LEU      N  863   4.385   6.495   4.730  0.0464 -0.2632  0.2452
  106LEU     HN  864   4.337   6.472   4.814  0.3397  0.0140  0.4968
  106LEU     CA  865   4.340   6.435   4.609 -0.4835  0.0031  0.3034
  106LEU     HA  866   4.424   6.382   4.566 -0.2862  0.3398  0.2647
  106LEU     CB  867   4.226   6.340   4.649 -0.3016 -0.1968  0.3544
  106LEU    HB1  868   4.149   6.408   4.692  0.8240  1.7382 -0.4291
  106LEU    HB2  869   4.255   6.284   4.741 -0.0136 -0.2593  0.2287
  106LEU     CG  870   4.177   6.242   4.541 -0.0950 -0.3087  0.3587
  106LEU     HG  871   4.127   6.303   4.462  0.5159 -0.4060 -0.1158
  106LEU    CD1  872   4.292   6.165   4.474 -0.2930  0.0964 -0.4779
  106LEU   HD11  873   4.254   6.110   4.385 -0.5139 -0.0048 -0.3259
  106LEU   HD12  874   4.345   6.088   4.534 -2.4303 -2.0073 -0.9598
  106LEU   HD13  875   4.373   6.234   4.444  0.0927  0.0060  0.3121
  106LEU    CD2  876   4.070   6.150   4.601 -0.6143  0.0063 -0.0543
  106LEU   HD21  877   4.023   6.097   4.516 -0.8785  0.2989 -0.0935
  106LEU   HD22  878   3.993   6.215   4.648  0.5011  0.7295  0.8779
  106LEU   HD23  879   4.106   6.070   4.670  0.1559  0.2973 -0.0976
  106LEU      C  880   4.306   6.529   4.499  0.3108  0.6370  0.5832
  106LEU      O  881   4.345   6.521   4.382  0.0022 -0.2410  0.5270
  107LEU      N  882   4.232   6.635   4.535 -0.0213  0.3731  0.6928
  107LEU     HN  883   4.191   6.639   4.626 -0.5874 -0.4994  0.4976
  107LEU     CA  884   4.192   6.733   4.439  0.1527  0.1538  0.3932
  107LEU     HA  885   4.134   6.683   4.364  0.1512  0.2808  0.3080
  107LEU     CB  886   4.096   6.843   4.487 -0.4126 -0.1697  0.0148
  107LEU    HB1  887   4.149   6.899   4.567 -1.0118  1.3600 -0.5772
  107LEU    HB2  888   4.013   6.785   4.534  0.3310 -1.0174  0.3476
  107LEU     CG  889   4.042   6.952   4.393 -0.4792 -0.2355 -0.0218
  107LEU     HG  890   4.050   6.905   4.293  0.1202 -1.1623  0.4362
  107LEU    CD1  891   3.895   6.982   4.430 -0.1890  1.0053  0.2128
  107LEU   HD11  892   3.844   6.884   4.421  0.0421  0.7186  1.5268
  107LEU   HD12  893   3.849   7.060   4.365 -0.0326  0.4064 -0.6434
  107LEU   HD13  894   3.880   7.000   4.539 -2.1519  0.6412  0.0781
  107LEU    CD2  895   4.111   7.089   4.401 -0.1587 -0.4067  0.1579
  107LEU   HD21  896   4.215   7.075   4.367 -0.4649 -0.3304 -0.8598
  107LEU   HD22  897   4.096   7.129   4.504 -0.3732 -0.2999  0.0859
  107LEU   HD23  898   4.066   7.153   4.322  1.4750 -0.1458 -0.6412
  107LEU      C  899   4.301   6.800   4.361  0.4432 -0.5896  0.1403
  107LEU      O  900   4.294   6.820   4.240 -0.5055  0.2238  0.3000
  108GLY      N  901   4.408   6.838   4.432  0.1149  0.3466  0.1665
  108GLY     HN  902   4.413   6.808   4.527  0.4126 -0.1792 -0.0078
  108GLY     CA  903   4.531   6.901   4.393  0.7148 -0.3892  0.8026
  108GLY    HA1  904   4.591   6.887   4.482  0.6992 -0.2849  0.8303
  108GLY    HA2  905   4.501   7.001   4.367  0.3515 -0.6911 -0.0088
  108GLY      C  906   4.597   6.843   4.273 -0.1336  0.4543 -0.1002
  108GLY      O  907   4.643   6.906   4.178  0.4444  0.2762  0.0607
  109GLY      N  908   4.608   6.709   4.270 -0.3626  0.4426 -0.7493
  109GLY     HN  909   4.565   6.651   4.339  0.9832 -0.6099 -0.7095
  109GLY     CA  910   4.663   6.636   4.160  0.0847 -0.0479 -0.2077
  109GLY    HA1  911   4.623   6.541   4.191 -0.1947  0.1604  0.0703
  109GLY    HA2  912   4.771   6.639   4.168  0.0301  0.0509  0.6456
  109GLY      C  913   4.614   6.655   4.021 -0.3591 -0.5615 -0.1240
  109GLY      O  914   4.690   6.678   3.927 -0.4028 -0.2239 -0.0768
  110ARG      N  915   4.481   6.640   4.008 -0.3574 -0.5757 -0.1166
  110ARG     HN  916   4.412   6.603   4.069 -1.3680 -0.3690 -1.0628
  110ARG     CA  917   4.418   6.668   3.883  0.2401 -0.1164 -0.3249
  110ARG     HA  918   4.486   6.633   3.807  0.9025 -0.5916  0.4548
  110ARG     CB  919   4.292   6.579   3.878  0.2346 -0.1643  0.4245
  110ARG    HB1  920   4.218   6.598   3.958 -1.4271 -0.4428 -0.9112
  110ARG    HB2  921   4.327   6.475   3.895 -1.0502 -0.7881 -0.4066
  110ARG     CG  922   4.209   6.569   3.749  0.4180  0.5480  0.2436
  110ARG    HG1  923   4.167   6.668   3.719  0.6148  0.6896  0.4244
  110ARG    HG2  924   4.119   6.508   3.771 -0.3810  1.6597  0.2783
  110ARG     CD  925   4.283   6.521   3.625 -0.1455  0.1267  0.0605
  110ARG    HD1  926   4.379   6.571   3.597  0.0460  0.4139  1.1434
  110ARG    HD2  927   4.217   6.550   3.540 -1.1868 -0.5532  0.6044
  110ARG     NE  928   4.277   6.373   3.615 -0.3028  0.1081  0.4036
  110ARG     HE  929   4.193   6.323   3.635  0.6450 -1.9137 -0.0604
  110ARG     CZ  930   4.367   6.298   3.544 -0.6351 -0.1885  0.2854
  110ARG    NH1  931   4.471   6.359   3.480 -0.4665 -0.0525  0.6815
  110ARG   HH11  932   4.507   6.450   3.503 -0.4401  0.3052 -0.6014
  110ARG   HH12  933   4.533   6.309   3.420  1.2104  1.9539  0.5104
  110ARG    NH2  934   4.351   6.163   3.541 -0.0857 -0.2514 -0.0379
  110ARG   HH21  935   4.264   6.140   3.583 -0.2194  0.2110 -0.0503
  110ARG   HH22  936   4.404   6.093   3.491 -0.0287  0.0746 -0.4477
  110ARG      C  937   4.401   6.814   3.858  0.8821  0.0186 -0.0081
  110ARG      O  938   4.391   6.845   3.739 -0.0052  0.1829  0.0995
  111LEU      N  939   4.394   6.907   3.954  0.2247 -0.7204  0.6855
  111LEU     HN  940   4.409   6.882   4.050  0.8805  0.5046  0.9409
  111LEU     CA  941   4.363   7.045   3.936  0.0479 -0.8413  0.0186
  111LEU     HA  942   4.269   7.057   3.884 -0.4324  0.3181  1.0432
  111LEU     CB  943   4.346   7.114   4.073 -0.0565  0.6162 -0.6831
  111LEU    HB1  944   4.432   7.107   4.142 -0.1414  0.5739 -0.5848
  111LEU    HB2  945   4.267   7.056   4.126  0.0814  0.3924 -0.7215
  111LEU     CG  946   4.315   7.264   4.071 -0.0831  0.6137 -0.4522
  111LEU     HG  947   4.395   7.314   4.011  0.1987 -0.0147 -0.6112
  111LEU    CD1  948   4.181   7.287   3.999 -0.4364  0.7433  0.2376
  111LEU   HD11  949   4.157   7.396   3.999 -0.6709  0.6927  0.1545
  111LEU   HD12  950   4.099   7.231   4.048  0.1777  0.1822  0.6592
  111LEU   HD13  951   4.174   7.247   3.896  0.3241 -0.1566  0.5101
  111LEU    CD2  952   4.314   7.324   4.213 -0.2626  0.1960 -0.2773
  111LEU   HD21  953   4.225   7.285   4.266 -0.7680 -0.9597 -1.8292
  111LEU   HD22  954   4.305   7.432   4.193 -0.1101  0.0282 -1.4013
  111LEU   HD23  955   4.414   7.307   4.259 -0.2840 -0.6408 -0.4967
  111LEU      C  956   4.466   7.114   3.854 -0.4095  0.0696  0.1852
  111LEU      O  957   4.446   7.193   3.762 -0.2171 -0.7044 -0.5409
  112GLY      N  958   4.593   7.069   3.858 -0.4590 -0.1029 -0.2385
  112GLY     HN  959   4.618   7.013   3.937 -0.6493  1.7529  1.2844
  112GLY     CA  960   4.697   7.130   3.782 -0.4921 -0.0023 -0.2008
  112GLY    HA1  961   4.788   7.090   3.824 -0.3673  0.5683  0.0828
  112GLY    HA2  962   4.691   7.238   3.787 -0.9751  0.0106 -0.7574
  112GLY      C  963   4.700   7.097   3.636 -0.3731  0.0850 -0.2165
  112GLY      O  964   4.761   7.160   3.550  0.6991 -0.1899  0.3028
  113ASP      N  965   4.625   6.991   3.599  0.3607 -0.6340  0.2700
  113ASP     HN  966   4.569   6.943   3.667  0.7346 -1.0434  0.2942
  113ASP     CA  967   4.591   6.975   3.461  0.2103  0.3238  0.1780
  113ASP     HA  968   4.683   6.973   3.405  0.1347  0.7294  0.0354
  113ASP     CB  969   4.522   6.840   3.433  0.5970  0.2608 -0.5007
  113ASP    HB1  970   4.498   6.842   3.325  1.8384  0.2075 -0.8077
  113ASP    HB2  971   4.427   6.833   3.489  0.1926  0.2095 -1.1779
  113ASP     CG  972   4.616   6.720   3.437  0.2451 -0.0039  0.1877
  113ASP    OD1  973   4.714   6.722   3.358  0.0793 -0.2514 -0.0278
  113ASP    OD2  974   4.603   6.623   3.517  0.2726 -0.0409  0.1473
  113ASP      C  975   4.511   7.082   3.396 -0.2929 -0.1781 -0.0525
  113ASP      O  976   4.528   7.122   3.281  0.7195  0.2625  0.2215
  114THR      N  977   4.412   7.132   3.473 -0.4909 -0.1984 -0.2919
  114THR     HN  978   4.411   7.110   3.570  1.6166  0.3040 -0.0640
  114THR     CA  979   4.315   7.224   3.421 -0.1236  0.1480 -0.3806
  114THR     HA  980   4.317   7.228   3.313  0.6078 -0.0515 -0.3859
  114THR     CB  981   4.177   7.173   3.447  0.0255 -0.2927 -0.4298
  114THR     HB  982   4.185   7.066   3.419  0.1147 -0.3610 -0.1539
  114THR    OG1  983   4.084   7.229   3.356 -0.0940 -0.3413 -0.3398
  114THR    HG1  984   4.113   7.194   3.271  1.0825  1.0298 -0.5714
  114THR    CG2  985   4.119   7.181   3.590 -0.0269 -1.0320 -0.4001
  114THR   HG21  986   4.118   7.288   3.619  0.3265 -1.2396  0.4171
  114THR   HG22  987   4.183   7.124   3.661 -0.4743 -0.3627  0.5688
  114THR   HG23  988   4.015   7.145   3.600 -0.8059  1.0066 -0.2575
  114THR      C  989   4.334   7.365   3.463  0.2933  0.1118 -0.4339
  114THR      O  990   4.253   7.449   3.424  0.0978  0.3693  0.4668
  115ILE      N  991   4.436   7.403   3.543  0.0212 -0.3981  0.1725
  115ILE     HN  992   4.480   7.332   3.597 -0.8755 -1.5515 -0.5085
  115ILE     CA  993   4.473   7.538   3.574  0.5985 -0.5074 -0.0111
  115ILE     HA  994   4.400   7.602   3.528  0.5835 -0.1992  0.4322
  115ILE     CB  995   4.485   7.551   3.723 -0.4774  0.1718  0.0363
  115ILE     HB  996   4.543   7.459   3.748 -0.2461  0.4682  0.6353
  115ILE    CG2  997   4.560   7.677   3.769 -0.4825  0.1510  0.1046
  115ILE   HG21  998   4.664   7.668   3.729 -1.0301  0.0474 -1.4454
  115ILE   HG22  999   4.573   7.681   3.879  0.1080 -0.2741  0.0663
  115ILE   HG23 1000   4.507   7.769   3.736  0.8525  0.8844 -0.1423
  115ILE    CG1 1001   4.349   7.544   3.796 -0.4344 -0.0852  0.0959
  115ILE   HG11 1002   4.356   7.557   3.906 -1.1368  0.9746  0.0468
  115ILE   HG12 1003   4.290   7.453   3.772 -0.1813 -0.2401  0.0552
  115ILE     CD 1004   4.254   7.658   3.759  0.1373  0.4289  0.1826
  115ILE    HD1 1005   4.220   7.643   3.654  0.8550  0.2911 -0.0410
  115ILE    HD2 1006   4.305   7.756   3.746 -1.3232  1.3789  1.0936
  115ILE    HD3 1007   4.172   7.661   3.834  0.4390 -0.8229  0.6081
  115ILE      C 1008   4.607   7.557   3.513  0.2486 -0.4145 -0.7769
  115ILE      O 1009   4.651   7.667   3.479  0.7696 -0.2808  0.2411
  116GLY      N 1010   4.682   7.450   3.481  0.2271 -0.2854 -1.2871
  116GLY     HN 1011   4.639   7.361   3.472  0.4736 -0.5416 -0.2725
  116GLY     CA 1012   4.820   7.448   3.445  0.4312 -0.0351 -0.5603
  116GLY    HA1 1013   4.834   7.537   3.385 -1.2001  0.5565 -0.1544
  116GLY    HA2 1014   4.834   7.352   3.399  0.7907  0.5282 -1.7053
  116GLY      C 1015   4.906   7.446   3.567  0.2337  0.4319 -0.4082
  116GLY      O 1016   4.878   7.514   3.666 -0.3059  0.4511 -0.5662
  117ARG      N 1017   5.009   7.360   3.563 -0.2072 -0.1720  0.4700
  117ARG     HN 1018   5.039   7.304   3.486 -0.4917 -0.9659  0.9158
  117ARG     CA 1019   5.087   7.326   3.678 -0.1167 -0.7821  0.2352
  117ARG     HA 1020   5.014   7.312   3.756 -0.4647 -0.0583  0.0524
  117ARG     CB 1021   5.160   7.192   3.658  0.8851 -0.2315  0.0709
  117ARG    HB1 1022   5.244   7.186   3.731  0.7427  0.0994  0.2688
  117ARG    HB2 1023   5.194   7.190   3.552 -0.3792 -0.6548 -0.3626
  117ARG     CG 1024   5.065   7.072   3.665  0.1070  0.3895  0.4164
  117ARG    HG1 1025   5.002   7.081   3.574 -0.2653  0.9493  0.7117
  117ARG    HG2 1026   4.995   7.085   3.750 -0.2683 -0.3479  0.2349
  117ARG     CD 1027   5.125   6.932   3.674 -0.3039  0.1724 -0.0686
  117ARG    HD1 1028   5.209   6.926   3.748 -0.3596 -0.1694 -0.0297
  117ARG    HD2 1029   5.161   6.902   3.574  0.2253  1.6423 -0.3791
  117ARG     NE 1030   5.006   6.851   3.713 -0.4804  0.4813  0.0430
  117ARG     HE 1031   4.992   6.836   3.810 -1.5666  1.5922  0.0976
  117ARG     CZ 1032   4.911   6.804   3.628  0.0592  0.2308 -0.4360
  117ARG    NH1 1033   4.924   6.817   3.492  0.5526  0.6552 -0.3529
  117ARG   HH11 1034   4.999   6.860   3.442 -0.1793  1.4131 -0.8349
  117ARG   HH12 1035   4.847   6.777   3.442 -0.0001  0.5062  0.5596
  117ARG    NH2 1036   4.801   6.740   3.677  0.3767  0.0327  0.0325
  117ARG   HH21 1037   4.787   6.729   3.775  0.1573 -0.4488 -0.0443
  117ARG   HH22 1038   4.740   6.695   3.611  0.4768  1.1667 -0.9001
  117ARG      C 1039   5.171   7.439   3.727  0.1607 -0.7811 -0.2284
  117ARG      O 1040   5.170   7.461   3.848 -0.1082 -0.1978 -0.3309
  118LYS      N 1041   5.234   7.514   3.635  0.4496 -0.7571 -0.0138
  118LYS     HN 1042   5.228   7.486   3.540  0.0138 -0.5061 -0.0642
  118LYS     CA 1043   5.322   7.622   3.669  0.0924 -0.5018  0.1112
  118LYS     HA 1044   5.408   7.585   3.722  0.8504 -1.2927 -1.5107
  118LYS     CB 1045   5.391   7.689   3.548  0.5289  0.2959  0.7798
  118LYS    HB1 1046   5.313   7.715   3.474  1.0011 -0.3719  0.0164
  118LYS    HB2 1047   5.452   7.611   3.497 -0.6954  0.2402 -0.7419
  118LYS     CG 1048   5.482   7.810   3.567 -0.0852  0.9888 -0.4426
  118LYS    HG1 1049   5.571   7.780   3.626 -0.1256 -1.2022 -1.3200
  118LYS    HG2 1050   5.420   7.887   3.618 -1.5053 -0.4644  0.2016
  118LYS     CD 1051   5.535   7.860   3.432  0.4934  0.4722 -0.4191
  118LYS    HD1 1052   5.448   7.898   3.374 -0.1148  1.4734  1.0143
  118LYS    HD2 1053   5.584   7.779   3.374 -0.8903 -1.2429  0.6002
  118LYS     CE 1054   5.633   7.977   3.447  0.8478  0.0327  1.0475
  118LYS    HE1 1055   5.721   7.932   3.498  1.1608 -0.2230  0.2963
  118LYS    HE2 1056   5.588   8.048   3.520  0.1096  0.3831  0.2842
  118LYS     NZ 1057   5.669   8.050   3.323 -0.3720 -0.1495  0.5517
  118LYS    HZ1 1058   5.744   8.004   3.267 -0.6663 -0.0560  0.0770
  118LYS    HZ2 1059   5.697   8.147   3.346 -1.4878  0.4807 -0.5624
  118LYS    HZ3 1060   5.586   8.048   3.261 -0.1816 -0.9036  0.2921
  118LYS      C 1061   5.249   7.723   3.751  0.1117 -0.2287 -0.1993
  118LYS      O 1062   5.297   7.759   3.859 -0.2043  0.6174 -0.3278
  119ARG      N 1063   5.131   7.768   3.704 -0.0939 -0.3079  0.2289
  119ARG     HN 1064   5.103   7.711   3.628  0.4297 -0.1745 -0.0778
  119ARG     CA 1065   5.037   7.851   3.773 -0.4126 -0.0181 -0.5358
  119ARG     HA 1066   5.087   7.944   3.794 -0.8201 -0.1617  1.3631
  119ARG     CB 1067   4.920   7.897   3.684 -0.4605  0.5417 -0.1910
  119ARG    HB1 1068   4.840   7.951   3.739  0.0711 -0.2849  1.5235
  119ARG    HB2 1069   4.864   7.803   3.662  0.2440  0.1436 -0.3400
  119ARG     CG 1070   4.967   7.974   3.561  0.5136  0.1783 -0.0674
  119ARG    HG1 1071   5.035   7.917   3.494 -0.2885 -0.1647 -0.6391
  119ARG    HG2 1072   5.018   8.061   3.607 -0.9281  0.6259  0.8315
  119ARG     CD 1073   4.853   8.023   3.471  0.7600 -0.2962 -0.6540
  119ARG    HD1 1074   4.775   8.046   3.547  0.8319 -0.0281 -0.6556
  119ARG    HD2 1075   4.828   7.939   3.403 -0.7967  0.1521 -0.7164
  119ARG     NE 1076   4.884   8.139   3.383  0.3831  0.3411  0.0220
  119ARG     HE 1077   4.978   8.165   3.358 -0.1058  1.0925 -1.2017
  119ARG     CZ 1078   4.791   8.181   3.293 -0.0121  0.2808  0.3974
  119ARG    NH1 1079   4.663   8.134   3.281  0.2211 -0.1870 -0.4666
  119ARG   HH11 1080   4.642   8.061   3.345  1.0025  1.0112  1.3234
  119ARG   HH12 1081   4.617   8.140   3.192 -0.9432 -0.4568  0.0809
  119ARG    NH2 1082   4.838   8.266   3.197 -0.0026 -0.0769  0.0799
  119ARG   HH21 1083   4.926   8.310   3.213 -0.2434 -0.1064  1.8823
  119ARG   HH22 1084   4.770   8.302   3.133 -1.1520 -1.6740  0.2971
  119ARG      C 1085   4.990   7.795   3.903 -0.0771 -0.0126 -0.4090
  119ARG      O 1086   5.007   7.859   4.006  0.1332  0.0708 -0.4929
  120THR      N 1087   4.947   7.667   3.907  0.3272 -0.1391  0.0600
  120THR     HN 1088   4.944   7.614   3.823 -0.2567 -1.2704  0.7487
  120THR     CA 1089   4.903   7.596   4.023  0.0170 -0.4629 -0.2510
  120THR     HA 1090   4.817   7.652   4.055  0.3212  0.2127 -0.5618
  120THR     CB 1091   4.860   7.454   4.005 -0.1918 -0.3897 -0.3226
  120THR     HB 1092   4.950   7.390   3.991  0.5055  0.3870  0.4591
  120THR    OG1 1093   4.767   7.443   3.897  0.1505  0.5961 -0.7373
  120THR    HG1 1094   4.819   7.469   3.821  0.2311 -0.1518 -0.9492
  120THR    CG2 1095   4.792   7.394   4.129  0.0627 -0.0434 -0.0120
  120THR   HG21 1096   4.712   7.455   4.176 -0.5078 -0.2642 -0.6608
  120THR   HG22 1097   4.866   7.366   4.206  0.7111  0.6915 -0.3408
  120THR   HG23 1098   4.741   7.302   4.094 -1.4085  0.4123  0.7696
  120THR      C 1099   5.002   7.594   4.135 -0.0008 -0.3525 -0.2354
  120THR      O 1100   4.964   7.615   4.250 -0.0680  0.0436 -0.3257
  121PHE      N 1101   5.131   7.574   4.104  0.1702  0.1856  0.1017
  121PHE     HN 1102   5.158   7.550   4.011  0.5444  0.6054  0.0959
  121PHE     CA 1103   5.230   7.566   4.207  0.0992  0.1671  0.1672
  121PHE     HA 1104   5.201   7.494   4.281 -0.1341  0.3322  0.2382
  121PHE     CB 1105   5.360   7.511   4.146  0.1831  0.0860  0.4235
  121PHE    HB1 1106   5.419   7.584   4.087 -0.8653  0.1950 -0.5534
  121PHE    HB2 1107   5.338   7.422   4.083 -0.1985 -0.1370  0.8530
  121PHE     CG 1108   5.450   7.461   4.254  0.4235 -0.0880  0.1439
  121PHE    CD1 1109   5.557   7.540   4.291  0.4859  0.1734 -0.5709
  121PHE    HD1 1110   5.567   7.640   4.251 -0.7872 -0.0467 -1.5698
  121PHE    CE1 1111   5.638   7.508   4.397 -0.1624 -0.5680 -0.2816
  121PHE    HE1 1112   5.712   7.575   4.438 -0.9294  0.4091 -0.4396
  121PHE     CZ 1113   5.621   7.383   4.452  0.2222 -0.4733  0.0639
  121PHE     HZ 1114   5.676   7.359   4.542  1.3324 -0.0022 -0.4489
  121PHE    CD2 1115   5.428   7.342   4.319  0.1958 -0.4523 -0.5876
  121PHE    HD2 1116   5.342   7.283   4.292 -1.1140  0.7449  0.6674
  121PHE    CE2 1117   5.518   7.300   4.414  0.1184 -0.1495 -0.3801
  121PHE    HE2 1118   5.510   7.212   4.477  0.0820  1.0640  1.4877
  121PHE      C 1119   5.258   7.696   4.276  0.3042  0.1391  0.1317
  121PHE      O 1120   5.250   7.702   4.398  0.0050  0.6107  0.0916
  122ILE      N 1121   5.273   7.804   4.197 -0.5879 -0.3003 -0.6743
  122ILE     HN 1122   5.290   7.794   4.099 -0.3012 -1.2676 -0.5450
  122ILE     CA 1123   5.293   7.939   4.239 -0.1616 -0.5227 -0.1544
  122ILE     HA 1124   5.375   7.944   4.309 -1.3927  1.3019  1.3423
  122ILE     CB 1125   5.322   8.022   4.117 -0.1927 -0.4189 -0.0896
  122ILE     HB 1126   5.244   8.011   4.039 -0.3602 -0.0962  0.0299
  122ILE    CG2 1127   5.335   8.171   4.149  0.5621 -0.5950  0.4658
  122ILE   HG21 1128   5.403   8.206   4.230 -0.0162  0.0800  0.6843
  122ILE   HG22 1129   5.236   8.220   4.167  1.3043  1.1068  0.3350
  122ILE   HG23 1130   5.378   8.222   4.060 -0.7275 -0.7511 -0.2840
  122ILE    CG1 1131   5.462   7.987   4.063 -0.3977 -0.4447 -0.6162
  122ILE   HG11 1132   5.482   7.878   4.068  1.3235 -0.2642 -1.8539
  122ILE   HG12 1133   5.539   8.033   4.128 -0.3616  0.8057 -1.4777
  122ILE     CD 1134   5.493   8.040   3.923  0.5566  0.5801 -0.0416
  122ILE    HD1 1135   5.560   7.971   3.869 -0.1117 -0.6857  0.6581
  122ILE    HD2 1136   5.550   8.134   3.938 -0.3334  0.9582  1.3835
  122ILE    HD3 1137   5.401   8.065   3.866  0.3035  0.7269  0.4136
  122ILE      C 1138   5.180   7.995   4.317  0.0333 -0.2575 -0.0630
  122ILE      O 1139   5.199   8.066   4.415 -0.3191 -0.2931  0.0316
  123VAL      N 1140   5.057   7.955   4.280 -0.3379  0.4534  0.3605
  123VAL     HN 1141   5.069   7.899   4.198  1.6397  0.1347  0.7650
  123VAL     CA 1142   4.933   7.982   4.347 -0.4437 -0.0375  0.3764
  123VAL     HA 1143   4.939   8.089   4.365  1.2136  0.0653 -0.3800
  123VAL     CB 1144   4.808   7.942   4.275 -0.3811  0.6603 -0.1457
  123VAL     HB 1145   4.836   7.850   4.220  1.5452  0.7148  0.6037
  123VAL    CG1 1146   4.691   7.912   4.370 -0.2851  0.1082 -0.1964
  123VAL   HG11 1147   4.593   7.893   4.320 -0.4364 -0.0912  0.1638
  123VAL   HG12 1148   4.687   7.983   4.455  0.8640  0.6494 -0.5525
  123VAL   HG13 1149   4.721   7.818   4.420  0.8169  0.6778  0.2748
  123VAL    CG2 1150   4.763   8.049   4.174 -0.4092  0.4668 -0.3393
  123VAL   HG21 1151   4.689   8.122   4.214 -1.0007  0.1987 -0.9056
  123VAL   HG22 1152   4.720   8.003   4.082 -0.0776  0.9962 -0.7713
  123VAL   HG23 1153   4.857   8.096   4.137  0.7135 -0.4352  1.1475
  123VAL      C 1154   4.938   7.926   4.485 -0.0262  0.0052  0.3810
  123VAL      O 1155   4.923   8.002   4.581  0.1081 -0.0483  0.4448
  124GLY      N 1156   4.972   7.797   4.505  0.2489 -0.0521 -0.3903
  124GLY     HN 1157   5.012   7.733   4.440 -0.1764 -1.5963  0.7615
  124GLY     CA 1158   4.971   7.734   4.633 -0.4321  0.4076 -0.1564
  124GLY    HA1 1159   5.001   7.632   4.614 -0.2667  0.6281 -1.1602
  124GLY    HA2 1160   4.871   7.737   4.673 -0.4322 -0.4766 -0.0498
  124GLY      C 1161   5.064   7.787   4.738  0.0063 -0.3454 -0.1484
  124GLY      O 1162   5.027   7.824   4.849 -0.0229 -0.0067 -0.2692
  125VAL      N 1163   5.190   7.805   4.694  0.0534 -0.4851 -0.0706
  125VAL     HN 1164   5.205   7.780   4.599 -2.3566 -0.2632 -0.6516
  125VAL     CA 1165   5.299   7.857   4.769 -0.2025 -0.1258  0.0597
  125VAL     HA 1166   5.307   7.799   4.860 -1.7724  0.2461  0.4953
  125VAL     CB 1167   5.431   7.852   4.699 -0.4604 -0.3496 -0.4164
  125VAL     HB 1168   5.437   7.904   4.601  0.9540 -0.5980 -0.5165
  125VAL    CG1 1169   5.536   7.900   4.801 -1.3547  0.4700  0.1463
  125VAL   HG11 1170   5.635   7.890   4.752 -1.1798 -0.5221  0.6483
  125VAL   HG12 1171   5.527   7.833   4.889 -1.0421 -0.0926 -0.2322
  125VAL   HG13 1172   5.530   8.008   4.828  0.1189  0.7863 -0.5630
  125VAL    CG2 1173   5.464   7.706   4.662  0.1533 -0.4208  0.3546
  125VAL   HG21 1174   5.372   7.665   4.616 -0.5608  0.4222  0.9529
  125VAL   HG22 1175   5.507   7.648   4.746  0.6893 -0.1759  0.2609
  125VAL   HG23 1176   5.544   7.708   4.585 -0.0758 -0.0732  0.1183
  125VAL      C 1177   5.273   8.000   4.803 -0.8900 -0.2425  0.0520
  125VAL      O 1178   5.295   8.051   4.913  0.3997  0.6018 -0.5468
  126ALA      N 1179   5.225   8.085   4.710 -0.6096 -0.5429 -0.3738
  126ALA     HN 1180   5.209   8.067   4.613  0.3312  1.0870 -0.9164
  126ALA     CA 1181   5.188   8.220   4.738  0.4757 -0.3198  0.0717
  126ALA     HA 1182   5.273   8.267   4.786 -0.1393  0.3476  0.5452
  126ALA     CB 1183   5.160   8.309   4.615 -0.3060 -0.4619  0.1383
  126ALA    HB1 1184   5.238   8.294   4.537 -0.0295 -0.9976  0.5035
  126ALA    HB2 1185   5.152   8.417   4.639  0.6282  0.0440 -1.4967
  126ALA    HB3 1186   5.065   8.275   4.570 -0.3482 -0.0147 -0.1167
  126ALA      C 1187   5.074   8.241   4.830  0.5573  0.0356  0.0979
  126ALA      O 1188   5.089   8.325   4.919 -0.1916  0.4697 -0.1612
  127LEU      N 1189   4.965   8.162   4.818  0.0732  0.7062 -0.0685
  127LEU     HN 1190   4.966   8.102   4.738 -0.3549  1.0453 -0.3377
  127LEU     CA 1191   4.861   8.147   4.914 -0.2192  0.3948 -0.4243
  127LEU     HA 1192   4.808   8.240   4.927 -0.6297  0.0076  1.1272
  127LEU     CB 1193   4.762   8.048   4.850  0.0821 -0.0994 -0.1421
  127LEU    HB1 1194   4.811   7.965   4.795 -0.1122  0.2542 -0.8628
  127LEU    HB2 1195   4.708   8.101   4.769 -0.9105 -0.9540 -0.0811
  127LEU     CG 1196   4.671   7.969   4.946  0.2600 -0.3039 -0.1386
  127LEU     HG 1197   4.739   7.896   4.995 -0.9784 -1.0994  0.4978
  127LEU    CD1 1198   4.593   8.055   5.047 -0.4169  0.3144 -1.1455
  127LEU   HD11 1199   4.620   8.029   5.151 -0.9811  0.6792 -0.9023
  127LEU   HD12 1200   4.484   8.068   5.030 -0.8595  0.8963  1.3984
  127LEU   HD13 1201   4.633   8.158   5.042  0.5693  0.0024 -0.3275
  127LEU    CD2 1202   4.562   7.915   4.852 -0.2404  0.5798 -0.0905
  127LEU   HD21 1203   4.496   7.845   4.907 -0.1637  1.1277  0.7263
  127LEU   HD22 1204   4.617   7.868   4.767 -0.8074  0.0503 -0.1795
  127LEU   HD23 1205   4.506   8.004   4.817  0.5625  1.2049  0.1640
  127LEU      C 1206   4.908   8.100   5.048 -0.3114  0.2495 -0.4397
  127LEU      O 1207   4.880   8.157   5.153 -0.0342 -0.0119 -0.2182
  128PHE      N 1208   4.998   8.000   5.050 -0.3040  0.2502 -0.5724
  128PHE     HN 1209   5.021   7.959   4.962 -1.6303  0.0279 -0.8489
  128PHE     CA 1210   5.066   7.951   5.165 -0.7210  0.0458 -0.4076
  128PHE     HA 1211   4.997   7.911   5.238  0.2012 -0.5735  0.1796
  128PHE     CB 1212   5.160   7.833   5.134  0.3127  0.7208  0.0254
  128PHE    HB1 1213   5.247   7.858   5.069  0.1098  0.1194 -0.5091
  128PHE    HB2 1214   5.085   7.766   5.087  0.4920 -0.4334  1.2505
  128PHE     CG 1215   5.219   7.759   5.249 -0.0205 -0.5208 -0.5590
  128PHE    CD1 1216   5.151   7.653   5.304 -0.2036 -0.1216  0.0077
  128PHE    HD1 1217   5.062   7.626   5.249  0.4089 -1.6024 -0.3651
  128PHE    CE1 1218   5.204   7.576   5.405 -0.2604  0.0739  0.1891
  128PHE    HE1 1219   5.143   7.496   5.442 -1.0084 -0.1712 -1.4236
  128PHE     CZ 1220   5.326   7.610   5.458 -0.5227  0.6218  0.4605
  128PHE     HZ 1221   5.377   7.561   5.540 -1.0699 -0.3226  0.2705
  128PHE    CD2 1222   5.334   7.796   5.316 -0.3806  0.2754 -0.3647
  128PHE    HD2 1223   5.374   7.891   5.284  0.8748 -0.4636 -1.1301
  128PHE    CE2 1224   5.392   7.723   5.417 -0.1103 -0.0155 -0.7261
  128PHE    HE2 1225   5.487   7.754   5.460 -0.6580  0.1537  0.4150
  128PHE      C 1226   5.147   8.055   5.233 -0.1368 -0.7937  0.2385
  128PHE      O 1227   5.142   8.077   5.354 -0.0684  0.5400  0.0342
  129THR      N 1228   5.223   8.139   5.159  0.2327 -0.6384  0.7729
  129THR     HN 1229   5.232   8.119   5.062  1.9349  1.2797  0.4062
  129THR     CA 1230   5.307   8.243   5.208  0.1011 -0.1652  0.0263
  129THR     HA 1231   5.363   8.179   5.275 -0.1798 -0.9776 -0.4855
  129THR     CB 1232   5.410   8.303   5.117  0.4983  0.0392  0.5935
  129THR     HB 1233   5.354   8.332   5.026  0.1851  0.8867  1.0367
  129THR    OG1 1234   5.513   8.210   5.083  0.1433  0.0050 -0.4673
  129THR    HG1 1235   5.470   8.140   5.034  0.5085 -0.5488 -0.0251
  129THR    CG2 1236   5.476   8.430   5.172 -0.0017  0.5230  0.1062
  129THR   HG21 1237   5.563   8.439   5.104 -0.3440 -0.1492 -0.4419
  129THR   HG22 1238   5.509   8.418   5.278 -0.1223  1.4558  0.2703
  129THR   HG23 1239   5.410   8.519   5.163 -0.5576  0.4051  1.9868
  129THR      C 1240   5.242   8.350   5.289 -0.0402 -0.3830  0.2054
  129THR      O 1241   5.280   8.374   5.404 -0.4790 -0.1514  0.3075
  130ILE      N 1242   5.132   8.405   5.234  0.2408  0.3911  0.3838
  130ILE     HN 1243   5.095   8.354   5.157 -0.4759 -1.1267  1.6107
  130ILE     CA 1244   5.052   8.506   5.295 -0.1657  0.3573 -0.0827
  130ILE     HA 1245   5.112   8.589   5.331  0.1384 -0.0994  0.4985
  130ILE     CB 1246   4.956   8.560   5.193 -0.0880  0.6817  0.0144
  130ILE     HB 1247   4.916   8.466   5.148 -0.7391  0.5315  0.8564
  130ILE    CG2 1248   4.849   8.642   5.267  0.0977  0.8171  0.1347
  130ILE   HG21 1249   4.881   8.711   5.348  0.9528 -0.0449  0.5549
  130ILE   HG22 1250   4.773   8.570   5.304  0.0290  0.7129 -0.1987
  130ILE   HG23 1251   4.787   8.700   5.194  0.0394 -0.2316 -0.6995
  130ILE    CG1 1252   5.020   8.650   5.086 -0.1555 -0.0454 -0.6462
  130ILE   HG11 1253   4.935   8.696   5.030 -0.5843  0.3559  0.2996
  130ILE   HG12 1254   5.081   8.582   5.023 -0.0512 -0.0550 -0.5340
  130ILE     CD 1255   5.102   8.765   5.143 -0.3134 -0.3992  0.3214
  130ILE    HD1 1256   5.207   8.732   5.160 -0.5970 -1.3396  0.3540
  130ILE    HD2 1257   5.063   8.807   5.238  1.0269 -0.0785  0.7786
  130ILE    HD3 1258   5.104   8.846   5.068 -0.1480 -0.4425  0.2795
  130ILE      C 1259   4.983   8.454   5.417 -0.6044 -0.1037 -0.5205
  130ILE      O 1260   4.991   8.514   5.524  0.7254 -0.4356 -0.3956
  131SER      N 1261   4.923   8.334   5.413 -0.5303 -0.1610  0.0229
  131SER     HN 1262   4.909   8.297   5.322 -0.3513 -0.1827  0.0030
  131SER     CA 1263   4.871   8.266   5.528 -0.2761  0.6977  0.6750
  131SER     HA 1264   4.790   8.329   5.561 -0.5374  1.0150 -0.4475
  131SER     CB 1265   4.818   8.126   5.489 -0.2123  0.8060  0.1773
  131SER    HB1 1266   4.776   8.068   5.574 -0.4845  0.6066 -0.0898
  131SER    HB2 1267   4.900   8.067   5.442  0.1826  1.3545  0.1504
  131SER     OG 1268   4.713   8.136   5.394 -0.3810 -0.1707  0.2409
  131SER    HG1 1269   4.755   8.113   5.311 -0.7730 -0.9362  0.2335
  131SER      C 1270   4.964   8.233   5.639 -0.1490 -0.5320  0.2445
  131SER      O 1271   4.930   8.216   5.756  0.1796 -0.1479  0.4035
  132SER      N 1272   5.093   8.212   5.609 -0.2493 -0.6154 -0.1432
  132SER     HN 1273   5.122   8.215   5.514  0.1168  0.7753 -0.0230
  132SER     CA 1274   5.200   8.203   5.704 -0.0739 -0.3598 -0.3129
  132SER     HA 1275   5.171   8.124   5.772 -0.2033 -1.0362 -1.1206
  132SER     CB 1276   5.339   8.167   5.650  0.0299 -0.3078 -0.0892
  132SER    HB1 1277   5.406   8.151   5.737 -0.7030  0.0687  0.5719
  132SER    HB2 1278   5.369   8.249   5.581 -1.1234  0.2642  0.0378
  132SER     OG 1279   5.324   8.048   5.573  0.2498 -0.3060 -0.1367
  132SER    HG1 1280   5.274   8.070   5.493  0.6939  0.0528 -0.3250
  132SER      C 1281   5.214   8.330   5.781  0.0057 -0.5107 -0.0741
  132SER      O 1282   5.238   8.334   5.902 -0.5635  0.3926  0.0290
  133VAL      N 1283   5.203   8.443   5.710 -0.1756 -0.1754  0.4693
  133VAL     HN 1284   5.191   8.441   5.611  0.7994  1.8183  0.1890
  133VAL     CA 1285   5.195   8.575   5.766 -0.3545  0.1844 -0.3570
  133VAL     HA 1286   5.280   8.589   5.832 -1.4229  1.3556  0.8958
  133VAL     CB 1287   5.222   8.691   5.675 -0.0807  0.3910 -0.0251
  133VAL     HB 1288   5.147   8.693   5.593  0.4430  0.1785 -0.5209
  133VAL    CG1 1289   5.221   8.817   5.763  0.4179  0.7725 -0.5447
  133VAL   HG11 1290   5.252   8.821   5.870 -1.2461  1.0099 -0.0115
  133VAL   HG12 1291   5.118   8.860   5.765  0.4329  0.7950  0.0987
  133VAL   HG13 1292   5.281   8.892   5.709  0.0884  1.0909 -0.4752
  133VAL    CG2 1293   5.357   8.684   5.601 -0.0603 -0.3015  0.0578
  133VAL   HG21 1294   5.352   8.620   5.510 -1.1073  1.2233 -1.0768
  133VAL   HG22 1295   5.441   8.654   5.666  0.4613  0.1152 -0.4019
  133VAL   HG23 1296   5.394   8.780   5.560  0.0865 -0.7467 -0.8985
  133VAL      C 1297   5.082   8.590   5.862 -0.0736 -0.0245  0.0222
  133VAL      O 1298   5.104   8.627   5.977 -0.0335  0.0171  0.0037
  134LEU      N 1299   4.961   8.544   5.825 -0.1986  0.0808  0.2872
  134LEU     HN 1300   4.951   8.517   5.730 -0.8943  1.6109 -0.1427
  134LEU     CA 1301   4.846   8.528   5.909 -0.1368 -0.5653  0.2634
  134LEU     HA 1302   4.833   8.630   5.941  0.1613 -0.6602  0.6982
  134LEU     CB 1303   4.718   8.491   5.830 -0.2674  0.5282 -0.0789
  134LEU    HB1 1304   4.626   8.501   5.892 -0.3989 -0.7320 -0.0207
  134LEU    HB2 1305   4.731   8.386   5.796 -0.2733  1.0108 -1.7249
  134LEU     CG 1306   4.698   8.572   5.701 -0.3387  0.1988 -0.2795
  134LEU     HG 1307   4.785   8.551   5.636  0.4142 -0.3055  0.8307
  134LEU    CD1 1308   4.568   8.532   5.629 -0.6467  0.5549  0.0644
  134LEU   HD11 1309   4.571   8.594   5.536  0.4289  1.3855  0.6049
  134LEU   HD12 1310   4.474   8.568   5.675 -0.6956  0.4137  0.0736
  134LEU   HD13 1311   4.564   8.425   5.599 -1.2207  0.9334 -1.4332
  134LEU    CD2 1312   4.692   8.725   5.715 -0.3685  0.1015  1.0839
  134LEU   HD21 1313   4.660   8.768   5.617  0.5846  0.7637  1.0414
  134LEU   HD22 1314   4.780   8.780   5.754 -0.3277  1.6795 -0.8985
  134LEU   HD23 1315   4.615   8.748   5.792 -0.8637  0.7020  0.4422
  134LEU      C 1316   4.859   8.446   6.033  0.9539  0.1268  0.6334
  134LEU      O 1317   4.809   8.482   6.139 -0.2594  0.0562  0.1279
  135CYS      N 1318   4.922   8.328   6.022  0.1151 -0.2705 -0.2564
  135CYS     HN 1319   4.948   8.290   5.934  0.1420 -1.0905  0.0808
  135CYS     CA 1320   4.951   8.239   6.130 -0.1466  0.3563  0.3465
  135CYS     HA 1321   4.862   8.217   6.187 -0.7509 -0.0383 -0.6877
  135CYS     CB 1322   5.018   8.111   6.076 -0.2250  0.6100 -0.3715
  135CYS    HB1 1323   5.115   8.127   6.025  0.3935  1.3130  0.9157
  135CYS    HB2 1324   4.952   8.078   5.993  0.7819 -1.3881 -0.4760
  135CYS     SG 1325   5.029   7.973   6.193 -0.1322  0.5418 -0.4603
  135CYS    HG1 1326   5.125   8.024   6.269 -0.0901 -1.5048  1.0188
  135CYS      C 1327   5.033   8.302   6.238  0.4437 -0.1909  0.2281
  135CYS      O 1328   4.997   8.292   6.355  0.7667 -0.2641  0.3249
  136ALA      N 1329   5.136   8.378   6.197  0.3303  0.1549  0.5721
  136ALA     HN 1330   5.159   8.374   6.100 -0.6549  0.3786  0.3122
  136ALA     CA 1331   5.218   8.456   6.284  0.1749  0.4516  0.4540
  136ALA     HA 1332   5.264   8.389   6.355  1.0624  0.1402 -0.3672
  136ALA     CB 1333   5.335   8.519   6.206  0.4990 -0.2439  0.3598
  136ALA    HB1 1334   5.415   8.537   6.281  0.7726 -1.0508  0.2772
  136ALA    HB2 1335   5.297   8.610   6.154  0.4922 -0.9295 -0.9041
  136ALA    HB3 1336   5.383   8.458   6.127 -0.2296 -0.5458  0.1332
  136ALA      C 1337   5.152   8.564   6.362 -0.3921  0.1108  0.4546
  136ALA      O 1338   5.190   8.585   6.477  0.7375  0.1735  0.0912
  137VAL      N 1339   5.060   8.639   6.297  0.1151 -0.2900 -0.7827
  137VAL     HN 1340   5.029   8.612   6.206 -0.2149 -0.7604 -0.5380
  137VAL     CA 1341   5.009   8.760   6.354  0.7135 -0.4383  0.1118
  137VAL     HA 1342   5.076   8.793   6.432  0.8815 -0.5745  0.0273
  137VAL     CB 1343   5.004   8.872   6.254  0.2137  0.0091  0.6314
  137VAL     HB 1344   4.961   8.962   6.304  0.1363  0.3385 -0.0111
  137VAL    CG1 1345   5.140   8.903   6.188  0.5504 -0.8146  0.9175
  137VAL   HG11 1346   5.117   8.982   6.113  0.1979 -1.5691  0.1890
  137VAL   HG12 1347   5.188   8.813   6.142  0.7990 -0.2852  0.1046
  137VAL   HG13 1348   5.216   8.937   6.260 -0.1564  0.6035  1.0628
  137VAL    CG2 1349   4.899   8.834   6.149 -0.1328  0.0524  0.9615
  137VAL   HG21 1350   4.938   8.742   6.101 -0.6226  0.4308 -0.2640
  137VAL   HG22 1351   4.903   8.914   6.071  0.9688  0.5654  1.4977
  137VAL   HG23 1352   4.794   8.827   6.185 -0.2808  0.6981  0.6891
  137VAL      C 1353   4.880   8.744   6.425  0.4003 -0.3914 -0.4428
  137VAL      O 1354   4.818   8.839   6.474  0.0235 -0.2500 -1.1713
  138ALA      N 1355   4.841   8.619   6.456  0.1054  0.0421  1.1121
  138ALA     HN 1356   4.899   8.546   6.422  1.5283  1.3935  0.3594
  138ALA     CA 1357   4.712   8.581   6.504 -0.2074 -0.3574  0.0237
  138ALA     HA 1358   4.639   8.634   6.446  0.5617  0.8015  0.0496
  138ALA     CB 1359   4.685   8.430   6.486 -0.4471 -0.4487  1.0339
  138ALA    HB1 1360   4.760   8.364   6.536  0.5523 -0.4745 -0.3949
  138ALA    HB2 1361   4.695   8.401   6.380  0.0997  1.8201  0.3501
  138ALA    HB3 1362   4.586   8.409   6.532 -0.9560  0.3580  0.3584
  138ALA      C 1363   4.693   8.631   6.644  0.2528  0.8178 -0.3143
  138ALA      O 1364   4.783   8.621   6.727 -0.3495 -0.7313  0.2296
  139TRP      N 1365   4.578   8.685   6.686  0.2882  0.5117  0.1892
  139TRP     HN 1366   4.501   8.699   6.623  0.0095  0.6351  0.5523
  139TRP     CA 1367   4.547   8.730   6.818 -0.1986 -0.0835  0.2890
  139TRP     HA 1368   4.641   8.736   6.871 -0.4227 -1.2280  0.8679
  139TRP     CB 1369   4.479   8.868   6.806 -0.3145 -0.1915 -0.3679
  139TRP    HB1 1370   4.559   8.941   6.781  0.6629  0.0827  2.7186
  139TRP    HB2 1371   4.441   8.906   6.903 -0.3982 -0.0333 -0.4621
  139TRP     CG 1372   4.375   8.869   6.699 -0.2131 -0.4198 -0.4727
  139TRP    CD1 1373   4.247   8.825   6.717 -0.0876 -0.5645  0.1211
  139TRP    HD1 1374   4.202   8.784   6.807 -0.7706  0.2247  0.1586
  139TRP    NE1 1375   4.172   8.847   6.605 -0.2800  0.1877  0.3856
  139TRP    HE1 1376   4.107   8.778   6.579  0.5769 -0.4829 -0.0601
  139TRP    CE2 1377   4.251   8.911   6.513 -0.1483 -0.1368  0.2709
  139TRP    CD2 1378   4.376   8.930   6.570 -0.1357  0.6222  0.0052
  139TRP    CE3 1379   4.473   8.992   6.498  0.0664  0.5666  0.2239
  139TRP    HE3 1380   4.576   9.006   6.528  0.6068 -0.3838 -0.9898
  139TRP    CZ3 1381   4.439   9.050   6.378 -0.0508 -0.4592 -0.2623
  139TRP    HZ3 1382   4.517   9.105   6.327 -0.7016  1.2663  0.4720
  139TRP    CZ2 1383   4.218   8.963   6.392 -0.1191  0.0782  0.3536
  139TRP    HZ2 1384   4.123   8.942   6.346  0.1190 -0.3835  0.0543
  139TRP    CH2 1385   4.313   9.037   6.325 -0.2934  0.1171  0.1461
  139TRP    HH2 1386   4.293   9.086   6.231 -0.6977 -1.2921 -0.5716
  139TRP      C 1387   4.458   8.642   6.899  0.2959 -0.4346  0.4638
  139TRP      O 1388   4.436   8.658   7.019  0.2135 -0.3714  0.4406
  140ASP      N 1389   4.417   8.527   6.842 -0.1260  0.1837 -0.5442
  140ASP     HN 1390   4.439   8.508   6.747  0.2633  0.1634 -0.4530
  140ASP     CA 1391   4.341   8.426   6.909  0.1476  0.3360  0.0049
  140ASP     HA 1392   4.397   8.401   6.998 -0.4954  0.7676  0.5512
  140ASP     CB 1393   4.203   8.477   6.955 -0.1117 -0.4774  0.1559
  140ASP    HB1 1394   4.209   8.574   7.008 -0.4773  0.1345 -0.8781
  140ASP    HB2 1395   4.151   8.411   7.028  1.6878 -1.5411  0.6232
  140ASP     CG 1396   4.107   8.491   6.838  0.1145 -0.2089 -0.0002
  140ASP    OD1 1397   3.987   8.519   6.860  0.1140  0.0135 -0.2795
  140ASP    OD2 1398   4.144   8.461   6.721  1.1391 -0.0874  0.2711
  140ASP      C 1399   4.352   8.297   6.836 -0.4550  0.4088 -0.2215
  140ASP      O 1400   4.403   8.272   6.727  0.5658  0.2168  0.2800
  141GLU      N 1401   4.305   8.191   6.903  0.2183  0.0784 -0.2598
  141GLU     HN 1402   4.250   8.199   6.986 -1.0177  1.0691 -1.1210
  141GLU     CA 1403   4.293   8.062   6.842 -0.2063 -0.0849  0.1578
  141GLU     HA 1404   4.389   8.024   6.808  0.0735  1.0195 -0.3628
  141GLU     CB 1405   4.248   7.970   6.957 -0.4567  0.7845  0.7790
  141GLU    HB1 1406   4.324   7.982   7.037  0.0247  0.3909  0.4004
  141GLU    HB2 1407   4.257   7.864   6.924 -1.4183  0.8521  0.2356
  141GLU     CG 1408   4.100   7.975   6.996 -0.8109  0.1518 -0.4002
  141GLU    HG1 1409   4.085   7.876   7.043 -0.5727  0.5167  0.4679
  141GLU    HG2 1410   4.034   7.978   6.906  0.0662  0.3517 -1.0665
  141GLU     CD 1411   4.068   8.066   7.113  0.1722 -0.1650  0.1309
  141GLU    OE1 1412   4.033   8.016   7.223 -0.2233 -0.0912  0.0400
  141GLU    OE2 1413   4.087   8.189   7.090 -0.3112 -0.1873 -0.4198
  141GLU      C 1414   4.203   8.053   6.724 -0.1180 -0.1417  0.0943
  141GLU      O 1415   4.228   7.973   6.635  0.0694  0.0029  0.0182
  142ALA      N 1416   4.091   8.127   6.714 -0.0966 -0.1980 -0.6469
  142ALA     HN 1417   4.083   8.199   6.783  0.2718  0.4478 -1.2583
  142ALA     CA 1418   4.003   8.128   6.602 -0.7433  0.0310 -0.1483
  142ALA     HA 1419   3.966   8.027   6.590 -0.9869  0.0282  0.5568
  142ALA     CB 1420   3.876   8.212   6.625 -1.1364 -0.4238 -0.6084
  142ALA    HB1 1421   3.834   8.176   6.721  2.0428 -0.6228  0.9829
  142ALA    HB2 1422   3.816   8.219   6.532 -1.2386 -0.3141 -0.5313
  142ALA    HB3 1423   3.915   8.315   6.640  0.8643 -1.1056 -0.6191
  142ALA      C 1424   4.072   8.174   6.478  0.1522 -0.2604  0.2297
  142ALA      O 1425   4.073   8.110   6.373  0.3244 -0.0490  0.1043
  143THR      N 1426   4.141   8.289   6.483  0.0158 -0.1558 -0.2458
  143THR     HN 1427   4.153   8.352   6.559  0.1253  0.5770 -0.8425
  143THR     CA 1428   4.222   8.340   6.377 -0.4617  0.0580 -0.5112
  143THR     HA 1429   4.159   8.330   6.290 -0.4788 -0.1354 -0.4760
  143THR     CB 1430   4.253   8.487   6.387  0.0826 -0.0748 -0.1992
  143THR     HB 1431   4.324   8.512   6.306  0.2187 -0.7599 -0.3037
  143THR    OG1 1432   4.314   8.519   6.512 -0.7463  0.2614  0.1316
  143THR    HG1 1433   4.252   8.517   6.585 -0.4076  1.3731  0.4741
  143THR    CG2 1434   4.124   8.570   6.375  0.1368 -0.0192 -0.3870
  143THR   HG21 1435   4.056   8.564   6.462 -0.0496 -0.2744 -0.5502
  143THR   HG22 1436   4.069   8.530   6.288 -0.3189  0.3833 -0.2918
  143THR   HG23 1437   4.157   8.672   6.346  0.7194 -0.5273 -1.6966
  143THR      C 1438   4.341   8.254   6.351 -0.1129  0.2580  0.3524
  143THR      O 1439   4.374   8.246   6.232 -1.1471 -0.1807  0.0670
  144LEU      N 1440   4.402   8.180   6.445 -0.1562 -0.3439 -0.0761
  144LEU     HN 1441   4.363   8.189   6.537  0.7998  0.7580  0.2648
  144LEU     CA 1442   4.505   8.083   6.424 -0.0379 -0.3839  0.6182
  144LEU     HA 1443   4.582   8.129   6.364  0.3639 -0.5061  1.0376
  144LEU     CB 1444   4.570   8.042   6.556  0.1944 -0.9255  0.3385
  144LEU    HB1 1445   4.487   8.015   6.625 -1.5272  1.2576 -0.6615
  144LEU    HB2 1446   4.617   8.136   6.594  0.9998 -1.1792  0.0222
  144LEU     CG 1447   4.689   7.945   6.543  0.5000 -0.5176  0.0616
  144LEU     HG 1448   4.652   7.847   6.506  0.2162 -0.1708 -0.6104
  144LEU    CD1 1449   4.802   8.005   6.457 -0.1388  0.3127 -0.2251
  144LEU   HD11 1450   4.835   8.102   6.499 -1.6678  1.0751 -0.6213
  144LEU   HD12 1451   4.770   8.020   6.352  0.3866 -0.4491 -0.5128
  144LEU   HD13 1452   4.880   7.927   6.445 -0.3750  0.1360 -0.6510
  144LEU    CD2 1453   4.732   7.906   6.685  0.2495  0.6188  0.4640
  144LEU   HD21 1454   4.814   7.832   6.674  0.2465  0.7538 -0.6228
  144LEU   HD22 1455   4.651   7.869   6.751  0.4628 -1.7947 -0.4320
  144LEU   HD23 1456   4.786   7.986   6.740 -0.3577  0.0442  2.0066
  144LEU      C 1457   4.451   7.968   6.347 -0.3195  0.1137  0.0546
  144LEU      O 1458   4.505   7.921   6.247 -0.0253  0.7881 -0.1097
  145VAL      N 1459   4.328   7.920   6.376 -0.4177  0.3187 -0.0292
  145VAL     HN 1460   4.274   7.950   6.454 -1.0061 -0.3723 -0.1485
  145VAL     CA 1461   4.269   7.815   6.299  0.0091  0.0232  0.0454
  145VAL     HA 1462   4.337   7.731   6.292  0.1157 -0.0452  1.3616
  145VAL     CB 1463   4.144   7.772   6.371 -0.2631  0.5165 -0.1282
  145VAL     HB 1464   4.071   7.850   6.402 -0.3542 -0.2480  1.8833
  145VAL    CG1 1465   4.061   7.678   6.282  0.7302 -0.7398  0.2105
  145VAL   HG11 1466   4.005   7.736   6.206  0.5219 -0.1266  0.8084
  145VAL   HG12 1467   3.986   7.615   6.335 -0.6951  0.8576  0.2672
  145VAL   HG13 1468   4.117   7.616   6.209  0.3404 -0.5006 -0.3035
  145VAL    CG2 1469   4.192   7.693   6.494 -0.5716  0.2941 -0.1497
  145VAL   HG21 1470   4.105   7.683   6.562 -0.1197 -0.6759  0.3154
  145VAL   HG22 1471   4.283   7.727   6.549 -0.3559 -1.3219  0.5866
  145VAL   HG23 1472   4.220   7.589   6.468 -0.5592  0.3611 -0.4072
  145VAL      C 1473   4.247   7.854   6.157  0.1095  0.1107  0.0544
  145VAL      O 1474   4.278   7.786   6.060  0.0665  0.3838 -0.1531
  146ILE      N 1475   4.195   7.977   6.134 -1.0304 -0.3502  0.0278
  146ILE     HN 1476   4.175   8.032   6.215  0.1588  1.2329 -0.6444
  146ILE     CA 1477   4.174   8.040   6.008  0.4610  0.0683 -0.0465
  146ILE     HA 1478   4.116   7.966   5.955  0.1885  0.7322 -0.7124
  146ILE     CB 1479   4.090   8.163   6.027 -0.1806 -0.3882  0.1294
  146ILE     HB 1480   4.122   8.235   6.106 -0.1068 -0.5050  0.2035
  146ILE    CG2 1481   4.083   8.250   5.900 -0.6585 -0.7287 -0.0795
  146ILE   HG21 1482   4.180   8.280   5.856 -1.3473  0.4120 -0.9539
  146ILE   HG22 1483   4.050   8.346   5.944 -1.0002 -1.4149  1.2908
  146ILE   HG23 1484   4.007   8.214   5.827 -0.0521  0.3990 -1.3480
  146ILE    CG1 1485   3.947   8.125   6.067 -0.1198 -0.3683  0.3615
  146ILE   HG11 1486   3.974   8.066   6.157 -0.3437  0.0161  0.6892
  146ILE   HG12 1487   3.893   8.056   5.999 -0.6212 -0.3795  0.7611
  146ILE     CD 1488   3.860   8.242   6.113 -0.1413 -0.2555  0.0378
  146ILE    HD1 1489   3.779   8.205   6.179  0.0281 -0.0915  0.3486
  146ILE    HD2 1490   3.810   8.291   6.027 -1.1241  0.9222  1.1815
  146ILE    HD3 1491   3.927   8.312   6.168  0.9141 -0.7178 -0.6064
  146ILE      C 1492   4.299   8.055   5.928  0.3258  0.6417 -0.1609
  146ILE      O 1493   4.304   8.016   5.811 -0.3975 -0.0098  0.0077
  147ALA      N 1494   4.414   8.085   5.991  0.3686  0.5029 -0.1714
  147ALA     HN 1495   4.403   8.115   6.086 -0.4504 -0.4754  0.0821
  147ALA     CA 1496   4.542   8.075   5.927  0.1590 -0.1086 -0.5141
  147ALA     HA 1497   4.525   8.129   5.835 -1.0438  0.0895 -0.2193
  147ALA     CB 1498   4.658   8.140   6.004 -0.3414 -0.2419  0.3842
  147ALA    HB1 1499   4.699   8.081   6.089  0.6714  2.0335  1.6816
  147ALA    HB2 1500   4.625   8.236   6.050 -0.6694 -0.5402  0.7874
  147ALA    HB3 1501   4.735   8.169   5.929 -0.6905 -2.0038 -0.7785
  147ALA      C 1502   4.587   7.940   5.884  0.8768 -0.0958  0.1483
  147ALA      O 1503   4.617   7.919   5.767 -0.2098 -0.2078 -0.1398
  148ARG      N 1504   4.567   7.838   5.969 -0.7872 -0.0967 -0.1587
  148ARG     HN 1505   4.522   7.854   6.056 -0.7924 -0.7505 -0.0298
  148ARG     CA 1506   4.598   7.701   5.941  0.0926 -0.0048  0.2606
  148ARG     HA 1507   4.698   7.690   5.903  0.1725 -0.7212  0.6531
  148ARG     CB 1508   4.595   7.619   6.071  0.4921 -0.3550  0.0539
  148ARG    HB1 1509   4.606   7.511   6.048 -1.1282 -0.4576 -0.4088
  148ARG    HB2 1510   4.502   7.633   6.129  0.1739 -0.9512 -0.3032
  148ARG     CG 1511   4.701   7.655   6.176  0.6585  0.2101 -0.2956
  148ARG    HG1 1512   4.699   7.586   6.263  0.1983  0.0001 -0.4679
  148ARG    HG2 1513   4.664   7.751   6.217  0.2914  0.0416 -0.2214
  148ARG     CD 1514   4.845   7.669   6.128  0.7132  0.0923 -0.1698
  148ARG    HD1 1515   4.899   7.715   6.213  0.3754  1.0737 -0.4532
  148ARG    HD2 1516   4.859   7.729   6.035  0.0299  0.7772  0.1493
  148ARG     NE 1517   4.894   7.531   6.101  0.1941 -0.1459  0.0786
  148ARG     HE 1518   4.837   7.456   6.134 -0.5916  0.1279 -0.5813
  148ARG     CZ 1519   5.026   7.507   6.075  0.2209  0.3345 -0.2552
  148ARG    NH1 1520   5.106   7.613   6.043 -0.3179  0.6508 -0.6071
  148ARG   HH11 1521   5.183   7.590   5.983  0.0351 -0.1353  0.0938
  148ARG   HH12 1522   5.066   7.698   6.010 -0.3087  1.0622  0.3734
  148ARG    NH2 1523   5.078   7.382   6.064 -0.4070  0.0826 -0.4623
  148ARG   HH21 1524   5.018   7.303   6.075  0.6544 -0.7106 -0.0508
  148ARG   HH22 1525   5.158   7.382   6.003  0.4104 -0.0974  0.5544
  148ARG      C 1526   4.511   7.636   5.838  0.1159  0.2475  0.0783
  148ARG      O 1527   4.552   7.544   5.767  0.4320  0.3398  0.1386
  149LEU      N 1528   4.380   7.667   5.839  0.0531 -0.0017 -0.0224
  149LEU     HN 1529   4.341   7.717   5.916  1.2137  0.9968 -0.0168
  149LEU     CA 1530   4.291   7.631   5.734 -0.1991  0.0142  0.1843
  149LEU     HA 1531   4.290   7.523   5.728  0.6331 -0.0680  1.0266
  149LEU     CB 1532   4.148   7.676   5.768 -0.2564  0.0726 -0.1303
  149LEU    HB1 1533   4.078   7.671   5.681 -0.1269 -0.6710 -0.2018
  149LEU    HB2 1534   4.168   7.779   5.805 -0.4308 -0.0141  0.2144
  149LEU     CG 1535   4.081   7.603   5.885 -0.0041  0.2173  0.1047
  149LEU     HG 1536   4.152   7.598   5.971  0.2979 -1.4586 -0.1773
  149LEU    CD1 1537   3.948   7.667   5.928 -0.0030 -0.0087  0.4551
  149LEU   HD11 1538   3.922   7.618   6.025 -0.9242  1.4396  1.0171
  149LEU   HD12 1539   3.880   7.629   5.849  0.1877  0.9642 -0.2130
  149LEU   HD13 1540   3.945   7.778   5.927 -1.4293  0.0121 -0.7656
  149LEU    CD2 1541   4.055   7.454   5.860 -0.7002  0.3148  0.1982
  149LEU   HD21 1542   4.016   7.401   5.949 -1.3305 -0.5434 -0.5551
  149LEU   HD22 1543   4.145   7.398   5.827 -1.0293  0.4265 -0.9569
  149LEU   HD23 1544   3.982   7.438   5.778 -0.7185  1.0193  0.0671
  149LEU      C 1545   4.331   7.691   5.604 -0.2545 -0.4516 -0.0537
  149LEU      O 1546   4.319   7.626   5.500  0.7580 -0.7972  0.0226
  150SER      N 1547   4.371   7.820   5.601 -0.8318 -0.2647  0.0760
  150SER     HN 1548   4.375   7.878   5.682 -0.8211 -0.9393  0.5845
  150SER     CA 1549   4.414   7.893   5.486  0.4680 -0.2272  0.5537
  150SER     HA 1550   4.342   7.884   5.406  0.8642  0.5060  0.0994
  150SER     CB 1551   4.422   8.044   5.510 -0.6905 -0.0763  0.1234
  150SER    HB1 1552   4.434   8.106   5.418 -0.1654  0.0259  0.2551
  150SER    HB2 1553   4.516   8.068   5.565 -1.3262  1.3115  0.7072
  150SER     OG 1554   4.308   8.101   5.573 -0.3529  0.4173  0.3042
  150SER    HG1 1555   4.309   8.067   5.663 -1.1644 -1.4344 -0.2890
  150SER      C 1556   4.545   7.848   5.430  0.2946 -0.6389  0.4638
  150SER      O 1557   4.567   7.841   5.309 -0.0356 -0.1793  0.3690
  151GLN      N 1558   4.641   7.810   5.515  0.3563 -0.5891  0.4174
  151GLN     HN 1559   4.631   7.832   5.612 -0.6909 -0.4595  0.3000
  151GLN     CA 1560   4.766   7.752   5.476  0.3013 -0.4922  0.0974
  151GLN     HA 1561   4.811   7.817   5.403 -0.2693 -0.1957 -0.0049
  151GLN     CB 1562   4.860   7.730   5.595 -0.2037  0.1384  0.6220
  151GLN    HB1 1563   4.943   7.675   5.546 -0.9695 -0.7362  0.2438
  151GLN    HB2 1564   4.814   7.658   5.667  1.0423 -1.9191 -0.4768
  151GLN     CG 1565   4.922   7.857   5.655 -0.2880  0.1679  0.6475
  151GLN    HG1 1566   4.843   7.914   5.708 -0.9016 -0.2806  0.2367
  151GLN    HG2 1567   4.977   7.917   5.580 -0.7802  0.2169  0.3139
  151GLN     CD 1568   5.031   7.819   5.754  0.1454 -0.4879 -0.0529
  151GLN    OE1 1569   5.003   7.821   5.874  0.0269 -0.7304 -0.0755
  151GLN    NE2 1570   5.153   7.788   5.704  0.0410 -0.4012 -0.3660
  151GLN   HE21 1571   5.220   7.752   5.770 -0.0249 -0.4975 -0.3519
  151GLN   HE22 1572   5.171   7.773   5.607 -0.3499 -0.6327 -0.4051
  151GLN      C 1573   4.743   7.619   5.411  0.3850 -0.5934  0.2749
  151GLN      O 1574   4.815   7.571   5.324  0.0073 -0.1667 -0.2865
  152GLY      N 1575   4.636   7.551   5.456  0.1735 -0.1954  0.3883
  152GLY     HN 1576   4.586   7.597   5.529  0.1999 -0.7848  0.7898
  152GLY     CA 1577   4.602   7.419   5.414  0.5561 -0.0448 -0.4296
  152GLY    HA1 1578   4.515   7.388   5.469  1.3566 -1.3163  0.2479
  152GLY    HA2 1579   4.679   7.347   5.439 -0.2890 -0.6170  0.6914
  152GLY      C 1580   4.563   7.413   5.270 -0.4586  0.4229 -0.1909
  152GLY      O 1581   4.595   7.321   5.195 -0.1098  0.3950 -0.0141
  153VAL      N 1582   4.482   7.510   5.224 -1.0367 -0.1746 -0.4583
  153VAL     HN 1583   4.450   7.577   5.291 -0.0925  0.2184 -0.3698
  153VAL     CA 1584   4.435   7.513   5.089 -0.6530  0.2307 -0.5851
  153VAL     HA 1585   4.390   7.415   5.081 -0.4026 -0.0717  1.0809
  153VAL     CB 1586   4.313   7.596   5.065 -0.6084  0.3919 -0.2486
  153VAL     HB 1587   4.353   7.699   5.077  1.2962 -0.2766 -0.3137
  153VAL    CG1 1588   4.250   7.577   4.926 -0.9658  0.4241 -0.0945
  153VAL   HG11 1589   4.327   7.602   4.850 -0.4673 -0.3475  0.1354
  153VAL   HG12 1590   4.161   7.642   4.911 -0.7673  0.5555 -0.7639
  153VAL   HG13 1591   4.227   7.469   4.915  1.1324 -0.2558  1.0597
  153VAL    CG2 1592   4.207   7.557   5.170 -0.2021 -0.2369 -0.0643
  153VAL   HG21 1593   4.125   7.631   5.160  0.3771  0.4623  0.1808
  153VAL   HG22 1594   4.241   7.557   5.276  0.6541 -0.8890 -0.3172
  153VAL   HG23 1595   4.164   7.456   5.152 -1.2696  0.3180 -0.8263
  153VAL      C 1596   4.543   7.517   4.986  0.0291 -0.6563  0.0675
  153VAL      O 1597   4.524   7.457   4.880 -0.1331 -0.8288  0.1936
  154GLY      N 1598   4.650   7.594   5.010 -0.0742 -0.6939  0.6633
  154GLY     HN 1599   4.658   7.631   5.103  0.4646  0.0475  0.3380
  154GLY     CA 1600   4.751   7.614   4.911 -1.0129 -0.3486 -0.2580
  154GLY    HA1 1601   4.801   7.707   4.935 -0.7402 -0.6155  0.2512
  154GLY    HA2 1602   4.715   7.611   4.809 -2.0344  0.2985  0.0482
  154GLY      C 1603   4.851   7.504   4.910 -0.3921  0.2018 -0.0495
  154GLY      O 1604   4.892   7.457   4.803  0.2932  0.6148  0.0203
  155SER      N 1605   4.880   7.437   5.023 -0.1591 -0.0459 -0.2535
  155SER     HN 1606   4.850   7.475   5.110  0.2322  1.4139 -0.6951
  155SER     CA 1607   4.962   7.320   5.029  0.1495  0.1871  0.1136
  155SER     HA 1608   5.050   7.334   4.968 -0.1546 -0.1791 -0.4264
  155SER     CB 1609   4.998   7.283   5.174 -0.7503 -0.7229  0.1236
  155SER    HB1 1610   4.917   7.243   5.238 -0.5128 -0.1956  0.7739
  155SER    HB2 1611   5.029   7.383   5.210  1.0400 -0.8394 -0.8504
  155SER     OG 1612   5.112   7.199   5.183 -0.0208  0.2246  0.0252
  155SER    HG1 1613   5.131   7.168   5.272  2.4485  0.2772 -0.3477
  155SER      C 1614   4.897   7.198   4.973 -0.0552  0.2171  0.2818
  155SER      O 1615   4.970   7.110   4.927 -0.4945  0.0200 -0.0503
  156ALA      N 1616   4.763   7.195   4.959 -0.0053  0.2530 -0.2645
  156ALA     HN 1617   4.709   7.275   4.984 -0.5467 -0.4128  0.8590
  156ALA     CA 1618   4.686   7.082   4.918 -0.3121  0.3518  0.0229
  156ALA     HA 1619   4.727   6.989   4.957 -2.2979 -0.7185 -0.1894
  156ALA     CB 1620   4.546   7.103   4.976 -0.5444  0.1759 -0.4631
  156ALA    HB1 1621   4.538   7.107   5.087  1.5200  0.4458 -0.2535
  156ALA    HB2 1622   4.473   7.031   4.932  0.2393 -0.3430 -0.9709
  156ALA    HB3 1623   4.504   7.202   4.946  0.7130  0.6519 -0.7618
  156ALA      C 1624   4.679   7.077   4.769  0.0627  0.1316  0.0097
  156ALA      O 1625   4.692   6.971   4.706  0.5210  0.3641 -0.2973
  157ILE      N 1626   4.672   7.194   4.703  0.3452  0.3495  0.3621
  157ILE     HN 1627   4.662   7.276   4.760  0.1105  0.0312  0.7989
  157ILE     CA 1628   4.664   7.215   4.562  0.2597  0.1798  0.3417
  157ILE     HA 1629   4.607   7.128   4.533  0.9385 -0.4061  0.6867
  157ILE     CB 1630   4.591   7.338   4.518 -0.3729  0.0247  0.9326
  157ILE     HB 1631   4.582   7.341   4.407  0.3022  1.3140  0.8678
  157ILE    CG2 1632   4.445   7.322   4.566 -1.0007 -0.1162 -0.8540
  157ILE   HG21 1633   4.376   7.397   4.521  0.2377  1.0239 -0.9919
  157ILE   HG22 1634   4.442   7.326   4.677 -0.3782 -0.5730 -0.8126
  157ILE   HG23 1635   4.406   7.223   4.538 -0.1350 -0.5329 -0.6692
  157ILE    CG1 1636   4.671   7.464   4.557  0.2091  0.0261 -0.2030
  157ILE   HG11 1637   4.761   7.474   4.492  0.3927  0.8392  0.1520
  157ILE   HG12 1638   4.704   7.436   4.659 -0.0838  0.6538  0.0784
  157ILE     CD 1639   4.581   7.588   4.563 -0.1482 -0.2327 -0.1093
  157ILE    HD1 1640   4.648   7.662   4.612 -0.9124  0.3193  0.1292
  157ILE    HD2 1641   4.496   7.576   4.633 -0.2151  0.0795 -0.1346
  157ILE    HD3 1642   4.555   7.617   4.459 -0.9258  1.6970  0.5431
  157ILE      C 1643   4.797   7.210   4.495  0.0519  0.1413 -0.0695
  157ILE      O 1644   4.807   7.188   4.374  0.3383 -0.1354  0.0008
  158ALA      N 1645   4.906   7.223   4.572 -0.4652  0.6428  0.5974
  158ALA     HN 1646   4.895   7.253   4.666 -0.0473  2.4802  0.1323
  158ALA     CA 1647   5.038   7.224   4.518 -0.5210 -0.0910  0.4158
  158ALA     HA 1648   5.037   7.220   4.410 -0.1502 -0.3895  0.4203
  158ALA     CB 1649   5.107   7.356   4.557  0.0879 -0.0732 -0.6290
  158ALA    HB1 1650   5.213   7.353   4.524  0.0800  0.1082 -0.6760
  158ALA    HB2 1651   5.099   7.366   4.668  0.7847 -0.4387 -0.5322
  158ALA    HB3 1652   5.050   7.439   4.510 -0.4008 -0.2380 -0.3417
  158ALA      C 1653   5.127   7.111   4.554 -0.3331 -0.0609  0.0657
  158ALA      O 1654   5.225   7.081   4.486 -0.2976 -0.4065  0.2598
  159SER      N 1655   5.099   7.033   4.661 -0.3696 -0.6942 -0.3909
  159SER     HN 1656   5.021   7.059   4.717  0.3469  1.0756 -0.0611
  159SER     CA 1657   5.183   6.925   4.703  0.0327 -0.1775  0.1908
  159SER     HA 1658   5.284   6.964   4.701  0.2523 -0.6510  0.9171
  159SER     CB 1659   5.162   6.878   4.848  0.3143 -0.3903  0.1700
  159SER    HB1 1660   5.225   6.789   4.870 -0.5441 -0.6051  2.2287
  159SER    HB2 1661   5.059   6.850   4.880  0.0416  1.3205  1.0024
  159SER     OG 1662   5.211   6.974   4.939 -0.5452  0.2136  0.0258
  159SER    HG1 1663   5.146   7.044   4.941 -0.5572  0.2031  0.6410
  159SER      C 1664   5.186   6.818   4.599  0.6160 -0.7500  0.7703
  159SER      O 1665   5.296   6.780   4.558  0.4424 -0.2724 -0.2014
  160PRO      N 1666   5.077   6.774   4.543  0.5964  0.7502 -0.5347
  160PRO     CD 1667   4.946   6.774   4.605  0.3546  0.5267 -1.0297
  160PRO    HD1 1668   4.894   6.871   4.587 -0.1188  0.5790  0.3702
  160PRO    HD2 1669   4.957   6.771   4.715  0.2997 -0.4407 -1.0361
  160PRO     CA 1670   5.085   6.676   4.439 -0.5747 -0.1435  0.1578
  160PRO     HA 1671   5.152   6.598   4.473 -0.1920  0.0807 -0.0554
  160PRO     CB 1672   4.942   6.625   4.421 -0.4829 -0.3148 -0.1217
  160PRO    HB1 1673   4.952   6.521   4.382  0.4917 -0.1645 -0.3348
  160PRO    HB2 1674   4.879   6.687   4.354 -1.3206  0.8381  1.6082
  160PRO     CG 1675   4.877   6.645   4.558 -0.1857  0.4528 -0.0820
  160PRO    HG1 1676   4.769   6.656   4.536 -0.3870 -1.0236 -0.0607
  160PRO    HG2 1677   4.896   6.554   4.619 -0.7727  0.7753  0.6207
  160PRO      C 1678   5.139   6.733   4.312 -0.2450 -0.4341  0.1588
  160PRO      O 1679   5.188   6.664   4.222  0.0847 -0.2258  0.1732
  161THR      N 1680   5.114   6.864   4.295  0.0359 -0.4666 -0.6210
  161THR     HN 1681   5.045   6.911   4.350 -0.1897 -0.1006 -1.1951
  161THR     CA 1682   5.163   6.941   4.185  0.0066  0.4429 -0.0231
  161THR     HA 1683   5.130   6.881   4.101 -1.0059  0.6021  0.2315
  161THR     CB 1684   5.099   7.074   4.160 -0.0623  0.3496 -0.3407
  161THR     HB 1685   5.140   7.144   4.236 -0.3884  0.7174 -0.4938
  161THR    OG1 1686   4.957   7.064   4.170 -0.0295  0.4790  0.2745
  161THR    HG1 1687   4.918   7.146   4.203  0.2316  0.0644  1.7913
  161THR    CG2 1688   5.123   7.117   4.014 -0.7262 -0.9279 -0.8663
  161THR   HG21 1689   5.226   7.159   4.015 -0.6707 -1.0558 -0.3182
  161THR   HG22 1690   5.075   7.217   4.001  0.0771 -0.0840  1.5475
  161THR   HG23 1691   5.109   7.037   3.939 -0.5552 -1.3404 -0.4684
  161THR      C 1692   5.312   6.938   4.174  0.0218 -0.6463  0.2735
  161THR      O 1693   5.370   6.924   4.066 -0.2016 -0.0838  0.0726
  162GLY      N 1694   5.387   6.949   4.285 -0.4331  0.1542  0.5168
  162GLY     HN 1695   5.342   6.975   4.370  0.5998  0.0087  1.1337
  162GLY     CA 1696   5.526   6.924   4.304 -0.3173  0.3393 -0.0667
  162GLY    HA1 1697   5.545   6.925   4.410  0.0126 -0.6828 -0.0957
  162GLY    HA2 1698   5.593   6.992   4.252 -0.3679  0.1007 -0.4557
  162GLY      C 1699   5.575   6.792   4.256 -0.1335  0.3707  0.0363
  162GLY      O 1700   5.671   6.793   4.179 -0.3085  0.6610 -0.1752
  163LEU      N 1701   5.516   6.674   4.285  0.5161  0.1070  0.3416
  163LEU     HN 1702   5.433   6.683   4.340  0.2827 -0.1310  0.0306
  163LEU     CA 1703   5.559   6.549   4.231  0.7388  0.3440 -0.0354
  163LEU     HA 1704   5.667   6.544   4.227  0.7645  1.0310 -1.1245
  163LEU     CB 1705   5.511   6.439   4.326 -0.0148  0.6181 -0.0861
  163LEU    HB1 1706   5.402   6.426   4.312  0.1967 -0.3860 -1.1144
  163LEU    HB2 1707   5.548   6.457   4.430 -1.5031 -0.1649  0.6546
  163LEU     CG 1708   5.554   6.295   4.291 -0.1318  0.5638 -0.0118
  163LEU     HG 1709   5.522   6.277   4.186  1.3905  0.6973 -0.5498
  163LEU    CD1 1710   5.706   6.277   4.307 -0.3755 -1.4378  0.5103
  163LEU   HD11 1711   5.761   6.340   4.234  0.2466 -2.5377 -0.0142
  163LEU   HD12 1712   5.749   6.175   4.291 -1.1638 -1.7705  0.4084
  163LEU   HD13 1713   5.746   6.314   4.404  1.0441  1.3410 -0.9084
  163LEU    CD2 1714   5.489   6.192   4.385  0.0732  0.2330 -0.2288
  163LEU   HD21 1715   5.380   6.215   4.383 -0.1169 -0.5643  0.1875
  163LEU   HD22 1716   5.520   6.190   4.491 -2.0136 -0.7762  0.4676
  163LEU   HD23 1717   5.509   6.087   4.356 -0.9860 -0.0200 -0.1335
  163LEU      C 1718   5.518   6.525   4.090 -0.5702 -0.4062  0.4457
  163LEU      O 1719   5.577   6.446   4.016 -0.7113 -0.5409  0.4745
  164ALA      N 1720   5.410   6.588   4.040 -0.1206 -0.1810 -0.2762
  164ALA     HN 1721   5.351   6.637   4.104  1.3156  2.5028 -0.7028
  164ALA     CA 1722   5.356   6.579   3.908 -0.3258  0.3407 -0.2346
  164ALA     HA 1723   5.354   6.476   3.877 -0.1227  0.2752 -0.0416
  164ALA     CB 1724   5.212   6.632   3.895 -0.6222 -0.3939 -0.0703
  164ALA    HB1 1725   5.210   6.733   3.942 -0.7563  0.2995 -1.4506
  164ALA    HB2 1726   5.139   6.567   3.948 -0.3719  0.0418  0.8679
  164ALA    HB3 1727   5.186   6.637   3.787  0.1083  1.7297 -0.2382
  164ALA      C 1728   5.450   6.648   3.816 -0.2216  0.1830 -0.2494
  164ALA      O 1729   5.487   6.597   3.711  0.0392 -0.4637  0.1430
  165LEU      N 1730   5.509   6.761   3.861  0.5738 -0.3995  0.2286
  165LEU     HN 1731   5.473   6.813   3.939 -0.3470  1.0315 -1.0370
  165LEU     CA 1732   5.610   6.836   3.794 -0.1287  0.2618 -0.1222
  165LEU     HA 1733   5.575   6.846   3.692  1.2599 -0.2172 -0.6865
  165LEU     CB 1734   5.635   6.977   3.851 -0.3623  0.0327  0.5618
  165LEU    HB1 1735   5.729   7.011   3.803 -0.0953 -0.6997  0.5332
  165LEU    HB2 1736   5.660   6.970   3.959  0.4586 -0.9248  0.3370
  165LEU     CG 1737   5.521   7.075   3.820  0.1090  0.4015 -0.0496
  165LEU     HG 1738   5.430   7.013   3.827  0.1239  0.0436 -1.9647
  165LEU    CD1 1739   5.502   7.178   3.934 -0.3189 -0.4591  0.6795
  165LEU   HD11 1740   5.432   7.261   3.910 -0.4931 -0.1296  2.1566
  165LEU   HD12 1741   5.602   7.225   3.947 -0.5511  0.7714 -1.2037
  165LEU   HD13 1742   5.476   7.142   4.035  0.0408 -1.5135  0.4250
  165LEU    CD2 1743   5.545   7.117   3.674 -0.0091  0.0209 -0.1788
  165LEU   HD21 1744   5.463   7.184   3.641  0.0170 -0.9098 -2.5215
  165LEU   HD22 1745   5.543   7.029   3.606  0.2574  0.4010 -0.6873
  165LEU   HD23 1746   5.645   7.164   3.667 -0.5713  1.5804  0.9521
  165LEU      C 1747   5.738   6.762   3.780  0.1248  0.6632  0.0609
  165LEU      O 1748   5.793   6.761   3.670 -0.0643  0.2801 -0.0308
  166VAL      N 1749   5.774   6.686   3.886 -0.6735 -0.0155 -0.1346
  166VAL     HN 1750   5.729   6.687   3.975 -1.0186  0.4934 -0.3063
  166VAL     CA 1751   5.882   6.593   3.899 -0.6011  0.0657 -0.1803
  166VAL     HA 1752   5.973   6.648   3.884 -0.0922 -0.4893  0.7370
  166VAL     CB 1753   5.901   6.529   4.033 -0.8125  0.2525 -0.0614
  166VAL     HB 1754   5.801   6.493   4.065 -0.9117  0.1476 -0.4810
  166VAL    CG1 1755   5.981   6.398   4.029 -0.3195  0.5402  0.1106
  166VAL   HG11 1756   6.001   6.357   4.130 -0.6728 -1.0996 -0.4130
  166VAL   HG12 1757   6.080   6.412   3.979 -0.1114 -0.5640  0.1471
  166VAL   HG13 1758   5.929   6.319   3.970  0.3007  0.5761 -0.5077
  166VAL    CG2 1759   5.958   6.630   4.134 -0.0782 -0.7419  0.5504
  166VAL   HG21 1760   5.882   6.708   4.154  0.2257 -0.3120  0.0808
  166VAL   HG22 1761   6.054   6.671   4.095 -0.3644 -0.5361  0.0507
  166VAL   HG23 1762   5.980   6.584   4.233  0.8598  0.9364  1.2066
  166VAL      C 1763   5.889   6.499   3.783 -0.4734  0.1259 -0.2205
  166VAL      O 1764   5.993   6.484   3.720 -0.4749  0.0733 -0.2099
  167ALA      N 1765   5.776   6.431   3.752 -0.4889  0.0850 -0.0703
  167ALA     HN 1766   5.700   6.432   3.816 -0.3268  0.4941  0.1253
  167ALA     CA 1767   5.761   6.350   3.635  0.2223 -0.1015 -0.0450
  167ALA     HA 1768   5.839   6.276   3.632  1.1231  0.7988 -0.0360
  167ALA     CB 1769   5.629   6.273   3.652  0.4621 -0.4456  0.3086
  167ALA    HB1 1770   5.607   6.229   3.751 -0.7750 -0.7083 -0.0380
  167ALA    HB2 1771   5.640   6.184   3.587 -0.2124 -0.0004 -0.4641
  167ALA    HB3 1772   5.532   6.324   3.629 -0.2968 -2.2899 -1.1094
  167ALA      C 1773   5.750   6.416   3.501  0.2448  0.3935  0.1911
  167ALA      O 1774   5.799   6.365   3.400 -1.6965 -0.4519 -0.4269
  168THR      N 1775   5.667   6.520   3.488 -0.1532  0.0337 -0.2064
  168THR     HN 1776   5.624   6.563   3.568 -1.5564 -0.1108 -0.8265
  168THR     CA 1777   5.647   6.591   3.365  0.1543  0.0138 -0.2665
  168THR     HA 1778   5.630   6.514   3.292  0.2086  0.8264 -1.1670
  168THR     CB 1779   5.531   6.686   3.360 -0.2817 -0.4934  0.0350
  168THR     HB 1780   5.512   6.750   3.271 -0.7419 -0.3422  0.2423
  168THR    OG1 1781   5.535   6.770   3.474 -0.0358  0.2301 -0.4916
  168THR    HG1 1782   5.469   6.837   3.454 -0.5501  0.0751  0.5646
  168THR    CG2 1783   5.397   6.610   3.366 -0.3770 -0.3994 -0.6983
  168THR   HG21 1784   5.319   6.681   3.332 -0.7866  0.2140  1.2572
  168THR   HG22 1785   5.374   6.587   3.472  0.6539 -0.9697 -0.5705
  168THR   HG23 1786   5.405   6.518   3.305  0.3158 -0.1584 -0.9956
  168THR      C 1787   5.758   6.674   3.309  0.0997  0.4610  0.2732
  168THR      O 1788   5.788   6.657   3.191 -0.2051 -0.3176  0.2924
  169THR      N 1789   5.833   6.752   3.389  0.4856  0.0567  0.3070
  169THR     HN 1790   5.809   6.755   3.486  1.2521  1.0821  0.4902
  169THR     CA 1791   5.929   6.843   3.335  0.1141  0.2367 -0.0557
  169THR     HA 1792   5.874   6.891   3.256 -0.8146 -0.5412  0.0808
  169THR     CB 1793   5.961   6.952   3.434  0.0992  0.3637 -0.1912
  169THR     HB 1794   6.035   6.921   3.510  0.0619 -0.7685 -0.5734
  169THR    OG1 1795   5.840   6.987   3.499  0.3105  0.1999  0.2976
  169THR    HG1 1796   5.833   6.912   3.558 -0.3086  0.5968  0.7489
  169THR    CG2 1797   6.000   7.081   3.360  0.2193  0.2773 -0.2797
  169THR   HG21 1798   5.937   7.079   3.269 -0.0059 -2.3381 -0.1929
  169THR   HG22 1799   6.102   7.082   3.316  0.5955 -0.0152  0.5388
  169THR   HG23 1800   5.987   7.172   3.423 -0.0416 -0.3897  0.6852
  169THR      C 1801   6.052   6.778   3.283 -0.3897 -0.2816 -0.6305
  169THR      O 1802   6.120   6.832   3.196 -0.0426  0.2979 -0.0245
  170PHE      N 1803   6.081   6.657   3.335 -0.4757 -0.0311  0.0189
  170PHE     HN 1804   6.016   6.608   3.392 -0.1681 -0.9915 -0.4235
  170PHE     CA 1805   6.203   6.589   3.302 -0.5190 -0.1610  0.1290
  170PHE     HA 1806   6.253   6.652   3.229 -0.1615 -0.2323  0.3145
  170PHE     CB 1807   6.287   6.566   3.428 -0.5314 -0.1939  0.1303
  170PHE    HB1 1808   6.388   6.527   3.402  0.2238  0.6531  1.5021
  170PHE    HB2 1809   6.230   6.492   3.487 -1.3480  0.1343 -0.2211
  170PHE     CG 1810   6.308   6.697   3.497 -0.2083 -0.1734 -0.0042
  170PHE    CD1 1811   6.405   6.785   3.453 -0.0436  0.2066  1.0673
  170PHE    HD1 1812   6.455   6.765   3.360  0.4810 -0.3988  1.4615
  170PHE    CE1 1813   6.423   6.909   3.510  0.1985  0.4144  0.5510
  170PHE    HE1 1814   6.488   6.982   3.465 -0.6955  0.9284  0.0350
  170PHE     CZ 1815   6.343   6.948   3.615 -0.3498  0.0809  0.2636
  170PHE     HZ 1816   6.350   7.051   3.646  1.4824  0.3365 -0.7385
  170PHE    CD2 1817   6.234   6.734   3.606 -0.1172  0.1308 -0.0452
  170PHE    HD2 1818   6.157   6.667   3.641 -0.3783  0.1650 -0.5455
  170PHE    CE2 1819   6.244   6.862   3.657 -0.4015  0.0798  0.1428
  170PHE    HE2 1820   6.189   6.887   3.747 -0.7817  0.9780 -0.3165
  170PHE      C 1821   6.179   6.455   3.242 -0.4450 -0.1559  0.0918
  170PHE      O 1822   6.107   6.369   3.294 -0.4796 -0.3481 -0.2706
  171ARG      N 1823   6.254   6.421   3.136 -0.0602 -0.2386  0.3920
  171ARG     HN 1824   6.317   6.491   3.100  0.0667 -0.7162 -0.3567
  171ARG     CA 1825   6.260   6.296   3.068 -0.0977 -0.0498  0.0426
  171ARG     HA 1826   6.159   6.259   3.083  0.3634 -0.8819  1.5249
  171ARG     CB 1827   6.308   6.302   2.922 -0.0564  1.3514  0.0945
  171ARG    HB1 1828   6.297   6.198   2.885 -0.9708  0.9649  1.3242
  171ARG    HB2 1829   6.413   6.339   2.917  0.3907  0.1667  0.2028
  171ARG     CG 1830   6.239   6.393   2.820 -0.2152  0.6201 -0.4640
  171ARG    HG1 1831   6.273   6.369   2.717 -0.1257 -0.5468 -0.1951
  171ARG    HG2 1832   6.253   6.501   2.841  0.8167  0.4075  0.0631
  171ARG     CD 1833   6.090   6.360   2.805 -0.1921  0.3374 -0.0964
  171ARG    HD1 1834   6.067   6.252   2.792  0.2378  0.1336  0.7339
  171ARG    HD2 1835   6.054   6.408   2.711  0.2698 -0.4731 -0.7227
  171ARG     NE 1836   6.016   6.418   2.920  0.4682 -0.1396  0.5926
  171ARG     HE 1837   6.058   6.495   2.968 -0.3027  0.3027  0.6023
  171ARG     CZ 1838   5.888   6.376   2.942  0.1633  0.4106 -0.0398
  171ARG    NH1 1839   5.829   6.266   2.888  0.0044 -0.1827  1.2622
  171ARG   HH11 1840   5.865   6.218   2.808  0.0715  1.0539  0.4948
  171ARG   HH12 1841   5.734   6.255   2.916 -0.4439  0.4690  0.1091
  171ARG    NH2 1842   5.808   6.432   3.038  0.3844  0.4681  0.1140
  171ARG   HH21 1843   5.832   6.511   3.094  0.9736  0.8445 -0.6338
  171ARG   HH22 1844   5.718   6.389   3.050  0.2108  1.1395  1.5297
  171ARG      C 1845   6.344   6.198   3.142 -0.0239  0.1124  0.1636
  171ARG      O 1846   6.446   6.242   3.196  0.0271  0.1618  0.0219
  172LYS      N 1847   6.295   6.074   3.161 -0.3166  0.2098  0.0258
  172LYS     HN 1848   6.214   6.055   3.106  0.3277  0.6444 -1.1401
  172LYS     CA 1849   6.358   5.965   3.228 -0.1200 -0.0320 -0.5488
  172LYS     HA 1850   6.346   5.986   3.334 -1.2870 -1.3277 -0.3575
  172LYS     CB 1851   6.304   5.823   3.204 -0.4662 -0.0280  0.1595
  172LYS    HB1 1852   6.205   5.834   3.254 -0.3512  0.6622  0.2539
  172LYS    HB2 1853   6.341   5.743   3.271 -0.2539 -0.4918 -0.4972
  172LYS     CG 1854   6.294   5.775   3.059 -0.3539  1.1440 -0.2549
  172LYS    HG1 1855   6.396   5.736   3.040 -0.2635  0.4590  1.3629
  172LYS    HG2 1856   6.288   5.866   2.996 -0.5112  1.0236 -0.4168
  172LYS     CD 1857   6.178   5.676   3.040 -0.1445  0.8721 -0.1168
  172LYS    HD1 1858   6.080   5.727   3.028 -0.1602  0.5783 -1.8768
  172LYS    HD2 1859   6.172   5.597   3.118 -0.1627  0.5458 -0.4412
  172LYS     CE 1860   6.192   5.594   2.911 -0.4365  0.2269  0.2526
  172LYS    HE1 1861   6.195   5.666   2.826  0.4022  0.9551  0.8624
  172LYS    HE2 1862   6.114   5.517   2.894 -0.0682  0.0094 -0.5077
  172LYS     NZ 1863   6.325   5.530   2.908 -0.6974 -0.3246  0.2799
  172LYS    HZ1 1864   6.336   5.497   2.810 -0.4149 -0.7208  0.4427
  172LYS    HZ2 1865   6.331   5.452   2.976  0.4036 -0.9936 -0.5155
  172LYS    HZ3 1866   6.400   5.596   2.937 -1.4507 -0.0417  1.7849
  172LYS      C 1867   6.506   5.950   3.223 -0.1966 -0.8841 -0.5195
  172LYS      O 1868   6.573   5.998   3.132  0.2318 -0.5409 -0.0348
  173GLY      N 1869   6.567   5.892   3.329 -0.4025 -0.6099 -0.2483
  173GLY     HN 1870   6.509   5.857   3.401 -0.3085 -0.0882  0.0916
  173GLY     CA 1871   6.709   5.898   3.343 -0.4455 -0.3176  0.1003
  173GLY    HA1 1872   6.749   5.911   3.243 -1.2043 -0.6855 -0.2699
  173GLY    HA2 1873   6.743   5.805   3.386 -1.1653 -0.8408 -0.4147
  173GLY      C 1874   6.749   6.017   3.423  0.1801  0.0492 -0.7205
  173GLY      O 1875   6.664   6.086   3.480  0.4045 -0.3266  0.1013
  174PRO      N 1876   6.877   6.038   3.428  0.1572  0.0934 -0.1794
  174PRO     CD 1877   6.975   5.948   3.370 -0.2139 -0.4549  0.0254
  174PRO    HD1 1878   6.965   5.937   3.260 -0.6310 -1.8458  0.1754
  174PRO    HD2 1879   6.966   5.846   3.411 -0.1333 -0.1861  0.7411
  174PRO     CA 1880   6.940   6.143   3.502  0.2099  0.2800 -0.4833
  174PRO     HA 1881   6.962   6.104   3.601 -0.9663  0.6367 -0.0449
  174PRO     CB 1882   7.067   6.157   3.419  0.3952 -0.2113 -0.2879
  174PRO    HB1 1883   7.150   6.214   3.466  0.2618 -0.3799  0.1526
  174PRO    HB2 1884   7.045   6.211   3.324 -0.1677 -0.0905 -0.0919
  174PRO     CG 1885   7.110   6.010   3.411 -0.3228 -0.4741  0.4204
  174PRO    HG1 1886   7.172   6.002   3.319 -0.3945  0.1425  0.3150
  174PRO    HG2 1887   7.154   5.980   3.508 -0.3769 -0.6135  0.4021
  174PRO      C 1888   6.866   6.270   3.530  0.1733  0.1724 -0.0819
  174PRO      O 1889   6.853   6.301   3.648  0.0658 -0.1534 -0.0062
  175ALA      N 1890   6.803   6.335   3.431 -0.3423 -0.3781 -0.1246
  175ALA     HN 1891   6.803   6.290   3.342  0.6424 -0.1406 -0.2605
  175ALA     CA 1892   6.721   6.450   3.454 -0.5630 -0.4603 -0.5042
  175ALA     HA 1893   6.787   6.523   3.498  0.0654 -0.7610 -0.9227
  175ALA     CB 1894   6.661   6.502   3.322 -0.0980  0.6131 -0.3098
  175ALA    HB1 1895   6.587   6.423   3.298 -0.0951 -0.2224  2.0058
  175ALA    HB2 1896   6.750   6.514   3.256  0.3996 -0.6193  0.0857
  175ALA    HB3 1897   6.610   6.598   3.345 -0.7564  0.2917 -0.3963
  175ALA      C 1898   6.605   6.430   3.545 -0.5993  0.3522 -0.3650
  175ALA      O 1899   6.586   6.513   3.634  0.4312  0.0857  0.1240
  176ARG      N 1900   6.523   6.325   3.527 -0.1967  0.0369 -0.3515
  176ARG     HN 1901   6.546   6.276   3.443 -0.9535  0.5149 -0.8614
  176ARG     CA 1902   6.416   6.288   3.614  0.1651  0.0875  0.1170
  176ARG     HA 1903   6.356   6.374   3.641 -0.2316 -0.0761 -0.2382
  176ARG     CB 1904   6.322   6.189   3.544 -0.2909  0.4445  0.2157
  176ARG    HB1 1905   6.368   6.090   3.525 -1.2131  0.2433 -1.3812
  176ARG    HB2 1906   6.306   6.223   3.439  1.1214  0.3888 -0.0565
  176ARG     CG 1907   6.189   6.159   3.612 -0.2417 -0.2660  0.0170
  176ARG    HG1 1908   6.131   6.245   3.654 -0.0148 -0.4918  0.8163
  176ARG    HG2 1909   6.211   6.107   3.707  0.5559  1.3467  0.8060
  176ARG     CD 1910   6.100   6.058   3.540  0.1755 -0.3782 -0.3425
  176ARG    HD1 1911   6.018   6.021   3.605 -0.3689 -0.6910 -1.1647
  176ARG    HD2 1912   6.165   5.978   3.498 -0.6004 -0.8981 -0.5972
  176ARG     NE 1913   6.043   6.130   3.423 -0.1966 -0.0469  0.0392
  176ARG     HE 1914   6.058   6.224   3.394 -1.4224  0.3823  0.6391
  176ARG     CZ 1915   5.951   6.064   3.348  0.4656  0.0627 -0.9037
  176ARG    NH1 1916   5.931   5.930   3.363  0.0160  0.2248  0.0854
  176ARG   HH11 1917   5.982   5.876   3.430 -1.2213  0.9473  1.7551
  176ARG   HH12 1918   5.854   5.890   3.313  0.0561 -0.6430  0.6845
  176ARG    NH2 1919   5.865   6.133   3.266  0.3304  0.0026 -0.8123
  176ARG   HH21 1920   5.775   6.095   3.244 -0.0870  0.8153 -0.5861
  176ARG   HH22 1921   5.861   6.226   3.302 -0.4423 -0.3127 -0.0269
  176ARG      C 1922   6.456   6.222   3.742 -0.0529  0.1258  0.2045
  176ARG      O 1923   6.384   6.235   3.841 -0.5804 -0.3856 -0.0971
  177ASN      N 1924   6.563   6.141   3.741 -0.4032 -0.3450 -0.0990
  177ASN     HN 1925   6.620   6.131   3.659 -0.0561 -0.8159  0.1887
  177ASN     CA 1926   6.615   6.098   3.867 -0.1985  0.0227 -0.0549
  177ASN     HA 1927   6.539   6.038   3.914  0.9389 -0.1476  1.7622
  177ASN     CB 1928   6.746   6.018   3.850 -0.0976  0.1847 -0.0491
  177ASN    HB1 1929   6.789   5.980   3.944  0.3190 -0.1651 -0.3737
  177ASN    HB2 1930   6.830   6.072   3.802  0.1482  0.2130  0.4043
  177ASN     CG 1931   6.723   5.898   3.760 -0.4358  0.2344 -0.0327
  177ASN    OD1 1932   6.611   5.849   3.741 -0.3323 -0.0176  0.0007
  177ASN    ND2 1933   6.838   5.838   3.718 -0.3741 -0.5542  1.1708
  177ASN   HD21 1934   6.925   5.875   3.751 -0.3434  0.3799  0.1717
  177ASN   HD22 1935   6.815   5.748   3.683 -1.6703 -0.2080  1.0396
  177ASN      C 1936   6.651   6.209   3.960  0.2033 -0.5472  0.4906
  177ASN      O 1937   6.613   6.203   4.077 -0.7105  0.9212  0.3238
  178ALA      N 1938   6.719   6.314   3.911 -0.9047  0.0876  0.2314
  178ALA     HN 1939   6.759   6.314   3.820 -0.4074 -0.3883  0.4367
  178ALA     CA 1940   6.760   6.427   3.988 -0.1887 -0.0541  0.0742
  178ALA     HA 1941   6.814   6.386   4.073  1.1900  0.6449 -0.4064
  178ALA     CB 1942   6.865   6.501   3.903  0.1185 -0.1116  0.3960
  178ALA    HB1 1943   6.957   6.441   3.883  0.1171 -0.0379  0.1569
  178ALA    HB2 1944   6.897   6.593   3.957 -0.9359  0.6403 -0.2024
  178ALA    HB3 1945   6.825   6.520   3.802  0.0009 -0.4270  0.3783
  178ALA      C 1946   6.646   6.507   4.042 -0.0478  0.3405 -0.1956
  178ALA      O 1947   6.641   6.548   4.158  0.3569 -0.5033  0.1431
  179ALA      N 1948   6.545   6.532   3.958  0.2947  0.1300 -0.6858
  179ALA     HN 1949   6.557   6.525   3.859 -0.3760  0.2073 -0.7860
  179ALA     CA 1950   6.422   6.595   3.997  0.0286 -0.5128 -0.4685
  179ALA     HA 1951   6.449   6.692   4.036 -0.2993 -0.7297  0.3261
  179ALA     CB 1952   6.343   6.613   3.867 -0.2577 -0.9352 -0.3565
  179ALA    HB1 1953   6.416   6.642   3.789 -0.2984 -0.1626 -0.1228
  179ALA    HB2 1954   6.256   6.682   3.878 -0.0284 -0.6970 -0.0178
  179ALA    HB3 1955   6.301   6.514   3.838 -1.1009 -0.7333  0.1101
  179ALA      C 1956   6.345   6.530   4.107  0.1154  0.1723  0.0044
  179ALA      O 1957   6.313   6.587   4.212  0.1815  0.2315 -0.0072
  180THR      N 1958   6.326   6.398   4.089 -0.7079  0.4002 -0.9637
  180THR     HN 1959   6.329   6.357   3.999 -0.9365  0.3392 -0.9447
  180THR     CA 1960   6.290   6.305   4.192  0.0594  0.3940 -0.6879
  180THR     HA 1961   6.185   6.317   4.215 -0.1045  0.0206 -1.1964
  180THR     CB 1962   6.295   6.163   4.144 -0.1065  0.0327  0.3218
  180THR     HB 1963   6.400   6.129   4.134  0.0079  0.2907  0.6236
  180THR    OG1 1964   6.219   6.148   4.025  0.6418  0.1151 -0.1756
  180THR    HG1 1965   6.276   6.185   3.957  2.1832  0.3177  1.1142
  180THR    CG2 1966   6.228   6.068   4.245 -0.2711 -0.0732  0.1167
  180THR   HG21 1967   6.207   5.973   4.192  0.7237  0.3359 -1.1029
  180THR   HG22 1968   6.132   6.115   4.274 -0.0766  0.0840  0.5393
  180THR   HG23 1969   6.299   6.049   4.329  0.3707  1.5295  0.0090
  180THR      C 1970   6.366   6.315   4.320 -0.1384 -0.1099 -0.5263
  180THR      O 1971   6.306   6.325   4.427  0.0162  0.1907 -0.4662
  181ALA      N 1972   6.500   6.309   4.313 -0.0989 -0.1956  0.1980
  181ALA     HN 1973   6.538   6.276   4.227  1.1357 -0.5050  0.8146
  181ALA     CA 1974   6.598   6.316   4.417  0.0624 -0.3271  0.0583
  181ALA     HA 1975   6.585   6.243   4.495  1.6482  0.3592  1.0555
  181ALA     CB 1976   6.733   6.273   4.357 -0.0477  0.6221 -0.9298
  181ALA    HB1 1977   6.805   6.254   4.439 -0.3618 -1.3467 -1.0152
  181ALA    HB2 1978   6.782   6.345   4.288  0.6764  0.8248 -0.2303
  181ALA    HB3 1979   6.719   6.178   4.302 -1.7794 -0.3090  0.8559
  181ALA      C 1980   6.600   6.447   4.488  0.0381 -0.1940 -0.1829
  181ALA      O 1981   6.600   6.455   4.611  0.4281  0.0825 -0.1959
  182VAL      N 1982   6.601   6.563   4.420  0.4991  0.1141  0.3281
  182VAL     HN 1983   6.609   6.562   4.321  0.9333 -0.3624  0.3594
  182VAL     CA 1984   6.586   6.695   4.473  0.1181  0.1740  0.0827
  182VAL     HA 1985   6.665   6.705   4.546  0.4082  0.4630 -0.2598
  182VAL     CB 1986   6.616   6.806   4.376  0.7723 -0.1241 -0.0696
  182VAL     HB 1987   6.551   6.785   4.288 -0.9898  0.4205  0.9900
  182VAL    CG1 1988   6.572   6.946   4.421 -0.0403 -0.3490 -0.1322
  182VAL   HG11 1989   6.601   7.023   4.347  0.2090 -0.0794  0.2381
  182VAL   HG12 1990   6.613   6.968   4.522  1.8644  0.8399 -1.0518
  182VAL   HG13 1991   6.461   6.949   4.420 -0.0330  0.1692 -0.0472
  182VAL    CG2 1992   6.766   6.800   4.343  0.8121  0.3125  0.0288
  182VAL   HG21 1993   6.826   6.810   4.437 -0.0072 -0.1225  0.6245
  182VAL   HG22 1994   6.792   6.893   4.288  0.6811  1.2824  1.4719
  182VAL   HG23 1995   6.786   6.701   4.297 -1.0804 -0.0029 -0.2946
  182VAL      C 1996   6.456   6.713   4.543 -0.0429 -0.2115 -0.1086
  182VAL      O 1997   6.454   6.766   4.654  0.0223  0.2184 -0.3069
  183PHE      N 1998   6.346   6.654   4.494  0.1840 -0.5373 -0.2320
  183PHE     HN 1999   6.350   6.611   4.404 -1.0419 -1.2516  0.0052
  183PHE     CA 2000   6.223   6.652   4.568  0.1096  0.3156 -0.3149
  183PHE     HA 2001   6.193   6.750   4.601 -0.9353 -0.2204  0.4145
  183PHE     CB 2002   6.110   6.611   4.473  0.2645  0.1372 -0.4256
  183PHE    HB1 2003   6.144   6.518   4.421  0.5885 -0.5512  0.9225
  183PHE    HB2 2004   6.099   6.681   4.387  1.0348 -0.0770 -0.7161
  183PHE     CG 2005   5.973   6.589   4.528  0.3166 -0.1524 -0.4065
  183PHE    CD1 2006   5.886   6.694   4.519  0.4125 -0.0411 -0.0627
  183PHE    HD1 2007   5.914   6.795   4.490  1.1040  0.0221  0.7440
  183PHE    CE1 2008   5.753   6.674   4.550  0.5442 -0.1466  0.4538
  183PHE    HE1 2009   5.675   6.748   4.554 -0.5320 -1.2208  0.6393
  183PHE     CZ 2010   5.709   6.551   4.594  0.0511 -0.2831 -0.3795
  183PHE     HZ 2011   5.604   6.549   4.618  0.1991 -2.3146  0.4690
  183PHE    CD2 2012   5.928   6.471   4.583  0.6081 -0.1689 -0.1963
  183PHE    HD2 2013   6.003   6.394   4.592 -0.3830 -1.1485  0.1176
  183PHE    CE2 2014   5.796   6.446   4.612  0.3579 -0.2022 -1.2756
  183PHE    HE2 2015   5.766   6.344   4.633  0.5664 -0.1195 -0.5001
  183PHE      C 2016   6.227   6.584   4.700  0.1237  0.6432 -0.1413
  183PHE      O 2017   6.181   6.632   4.803 -0.2182 -0.5120  0.2764
  184ALA      N 2018   6.285   6.463   4.700 -0.4806  0.3406 -0.4764
  184ALA     HN 2019   6.323   6.421   4.618  0.7622 -0.1919  0.3064
  184ALA     CA 2020   6.314   6.388   4.819 -0.0337  0.2575 -0.6309
  184ALA     HA 2021   6.221   6.358   4.866  0.6767 -0.6922  0.2581
  184ALA     CB 2022   6.384   6.259   4.773 -0.6206 -0.2265 -0.2008
  184ALA    HB1 2023   6.313   6.201   4.710  0.3273 -0.8203 -0.7622
  184ALA    HB2 2024   6.415   6.197   4.860 -0.4589 -0.2130 -0.2484
  184ALA    HB3 2025   6.469   6.283   4.706  0.8195 -1.7408  0.8924
  184ALA      C 2026   6.407   6.455   4.914  0.0847 -0.3579 -0.2951
  184ALA      O 2027   6.377   6.465   5.033 -0.1243  0.2524 -0.3906
  185ALA      N 2028   6.516   6.518   4.867 -0.1920  0.0895 -0.3546
  185ALA     HN 2029   6.546   6.519   4.772 -0.6675  1.1412 -0.5171
  185ALA     CA 2030   6.605   6.594   4.949 -0.0023 -0.5106  0.0108
  185ALA     HA 2031   6.629   6.539   5.038 -0.0867 -0.3174  0.1537
  185ALA     CB 2032   6.726   6.627   4.860 -0.1930  0.1905 -0.0014
  185ALA    HB1 2033   6.790   6.697   4.918 -0.1197 -0.1429  0.3261
  185ALA    HB2 2034   6.691   6.653   4.758 -0.4555 -0.0197  0.0357
  185ALA    HB3 2035   6.778   6.529   4.854  0.4343  0.4106  1.1852
  185ALA      C 2036   6.548   6.721   5.002  0.3502 -0.2763 -0.1604
  185ALA      O 2037   6.572   6.755   5.118  0.1363  0.1766 -0.2427
  186MET      N 2038   6.462   6.792   4.927  0.1238  0.1372  0.4769
  186MET     HN 2039   6.457   6.764   4.832 -0.2418 -0.1485  0.5717
  186MET     CA 2040   6.384   6.900   4.981  0.4306  0.3923  0.4224
  186MET     HA 2041   6.452   6.970   5.026  2.0588 -0.5609 -0.3593
  186MET     CB 2042   6.299   6.980   4.881 -0.5518  0.0384  0.9452
  186MET    HB1 2043   6.229   7.054   4.927 -2.0846 -0.0012 -1.0604
  186MET    HB2 2044   6.239   6.916   4.813  0.3801 -0.3225  0.4434
  186MET     CG 2045   6.389   7.065   4.792 -0.3477 -0.3647  0.7639
  186MET    HG1 2046   6.338   7.102   4.700  1.1065  0.8148  0.3494
  186MET    HG2 2047   6.467   7.006   4.740 -0.6618 -0.0889 -0.0617
  186MET     SD 2048   6.476   7.205   4.869 -0.5612  0.3988 -0.3267
  186MET     CE 2049   6.336   7.307   4.923 -0.0732  0.7864  0.2384
  186MET    HE1 2050   6.250   7.250   4.965  0.1915  0.1799 -0.0269
  186MET    HE2 2051   6.286   7.345   4.831 -0.4121  1.0092  0.5115
  186MET    HE3 2052   6.357   7.393   4.990 -1.2091  0.5669  0.9318
  186MET      C 2053   6.293   6.869   5.096 -0.7597  0.7108 -0.3903
  186MET      O 2054   6.284   6.939   5.196 -0.1013 -0.1152  0.2756
  187THR      N 2055   6.232   6.750   5.085 -0.6993  0.6669 -0.2501
  187THR     HN 2056   6.236   6.686   5.009 -0.6330 -0.1861  0.4289
  187THR     CA 2057   6.156   6.692   5.192  0.0134  0.4124  0.1296
  187THR     HA 2058   6.091   6.770   5.227  0.6698  0.5543  1.1364
  187THR     CB 2059   6.068   6.580   5.146 -0.0340  0.5673 -0.1572
  187THR     HB 2060   6.124   6.485   5.129 -2.2955 -1.1084  0.7291
  187THR    OG1 2061   6.003   6.599   5.021  0.0231  0.1036 -0.2609
  187THR    HG1 2062   6.073   6.616   4.958  0.4110  0.8989  0.3499
  187THR    CG2 2063   5.966   6.541   5.254 -0.2747  0.4477 -0.4280
  187THR   HG21 2064   5.907   6.464   5.200  0.0597  0.6537 -1.1167
  187THR   HG22 2065   5.899   6.627   5.277 -0.9168 -0.3859  1.0586
  187THR   HG23 2066   6.016   6.496   5.341  0.5553 -0.2476 -1.2213
  187THR      C 2067   6.234   6.654   5.314  0.0293  0.0612  0.0118
  187THR      O 2068   6.200   6.696   5.424  0.2118  0.1805  0.0242
  188ALA      N 2069   6.345   6.580   5.296 -0.8386 -1.2164 -0.4226
  188ALA     HN 2070   6.379   6.559   5.205  0.1164 -0.2578 -0.3312
  188ALA     CA 2071   6.427   6.529   5.402 -0.4980 -0.0866 -0.1079
  188ALA     HA 2072   6.370   6.463   5.466  0.8148 -0.1915  1.0263
  188ALA     CB 2073   6.528   6.435   5.335  0.2150  0.5467  0.0449
  188ALA    HB1 2074   6.601   6.483   5.267  0.3089 -1.0524 -1.1245
  188ALA    HB2 2075   6.469   6.352   5.290 -0.1792  0.0253  1.4239
  188ALA    HB3 2076   6.583   6.393   5.422 -0.2547 -0.5331 -0.1361
  188ALA      C 2077   6.489   6.633   5.488 -0.0310 -0.4154 -0.0445
  188ALA      O 2078   6.499   6.618   5.610  0.7123 -0.5202 -0.1047
  189ILE      N 2079   6.533   6.745   5.428 -0.0834 -0.2280  0.2622
  189ILE     HN 2080   6.516   6.754   5.330 -0.2760 -0.6963  0.2487
  189ILE     CA 2081   6.586   6.856   5.501  0.1866 -0.0952 -0.1298
  189ILE     HA 2082   6.656   6.824   5.577  0.6863 -0.5985 -0.7765
  189ILE     CB 2083   6.661   6.948   5.410 -0.2161  0.3520 -0.0106
  189ILE     HB 2084   6.603   6.966   5.317  1.6831 -0.6788 -1.5400
  189ILE    CG2 2085   6.688   7.084   5.478  0.3196 -0.2256  0.9648
  189ILE   HG21 2086   6.741   7.054   5.571 -0.4222 -1.1955  1.1040
  189ILE   HG22 2087   6.587   7.128   5.490  0.4281  0.6549 -0.7292
  189ILE   HG23 2088   6.750   7.143   5.406  0.2701 -0.5047  0.6871
  189ILE    CG1 2089   6.784   6.870   5.364 -0.5242 -0.1262 -0.0333
  189ILE   HG11 2090   6.757   6.764   5.342  0.8164 -0.5369  0.1133
  189ILE   HG12 2091   6.861   6.858   5.443  0.4100 -1.4236 -1.0389
  189ILE     CD 2092   6.845   6.940   5.242 -0.3213  0.1647  0.2336
  189ILE    HD1 2093   6.770   6.973   5.167 -0.1022 -0.7578 -0.4326
  189ILE    HD2 2094   6.912   6.865   5.194 -0.3710 -0.3895  0.9976
  189ILE    HD3 2095   6.918   7.019   5.267  0.6352 -0.4311 -0.5224
  189ILE      C 2096   6.482   6.928   5.579  0.2619  0.0338 -0.1506
  189ILE      O 2097   6.507   6.971   5.692  0.3516 -0.2407 -0.0663
  190GLY      N 2098   6.358   6.944   5.528 -0.0069  0.1723  0.5256
  190GLY     HN 2099   6.322   6.910   5.442  0.4023  0.1619  0.3549
  190GLY     CA 2100   6.263   7.031   5.590 -0.2117  0.1211  0.2834
  190GLY    HA1 2101   6.177   7.026   5.525  0.3966 -0.4470 -0.5261
  190GLY    HA2 2102   6.310   7.129   5.592  0.0755  0.0094 -0.3771
  190GLY      C 2103   6.218   7.001   5.728  0.0134 -0.1207  0.3051
  190GLY      O 2104   6.206   7.092   5.810 -0.2034 -0.1318  0.2866
  191SER      N 2105   6.212   6.870   5.762  0.4704 -0.0456  0.7037
  191SER     HN 2106   6.253   6.805   5.699 -1.0697 -0.6678  0.2537
  191SER     CA 2107   6.180   6.828   5.895  0.0856 -0.4120  0.4994
  191SER     HA 2108   6.081   6.866   5.913 -0.3987 -0.7019 -1.1710
  191SER     CB 2109   6.156   6.676   5.903  0.3974 -0.4495  0.7622
  191SER    HB1 2110   6.049   6.656   5.884  0.6666 -1.0803 -0.2911
  191SER    HB2 2111   6.180   6.638   6.004  0.3770 -0.8647  0.6148
  191SER     OG 2112   6.242   6.600   5.818  0.0891  0.3633 -0.3187
  191SER    HG1 2113   6.287   6.542   5.879  1.1942 -0.0571 -1.4422
  191SER      C 2114   6.282   6.866   5.997  0.1284  0.2138  0.2309
  191SER      O 2115   6.247   6.913   6.105  0.0015 -0.2097  0.3775
  192VAL      N 2116   6.410   6.844   5.964  0.2311 -0.2211  0.8856
  192VAL     HN 2117   6.430   6.789   5.882 -0.3478 -0.5155  0.9324
  192VAL     CA 2118   6.523   6.873   6.046  0.2165 -0.1580  0.8832
  192VAL     HA 2119   6.508   6.827   6.143 -1.3303 -0.6516  0.4664
  192VAL     CB 2120   6.643   6.819   5.974 -0.1961 -0.2495  0.2514
  192VAL     HB 2121   6.631   6.854   5.869 -0.7525  0.7933  0.6365
  192VAL    CG1 2122   6.771   6.872   6.042 -0.2262 -0.0576  0.1608
  192VAL   HG11 2123   6.785   6.979   6.016  0.4853 -0.2030 -0.0838
  192VAL   HG12 2124   6.863   6.820   6.009 -0.0170  0.5008 -0.1624
  192VAL   HG13 2125   6.761   6.861   6.152  0.3002  0.1762  0.2346
  192VAL    CG2 2126   6.636   6.666   5.979 -0.5651 -0.2366  0.1906
  192VAL   HG21 2127   6.736   6.628   5.951 -0.2521  0.1235  0.7769
  192VAL   HG22 2128   6.558   6.626   5.910  0.1683  0.8745 -1.4180
  192VAL   HG23 2129   6.618   6.625   6.081  1.7794 -0.2910  0.7016
  192VAL      C 2130   6.537   7.020   6.068  0.9259 -0.0969  0.1194
  192VAL      O 2131   6.551   7.062   6.182  0.5022  0.2339  0.0564
  193MET      N 2132   6.532   7.092   5.954  0.3907 -0.1574  0.0959
  193MET     HN 2133   6.516   7.048   5.866  1.0049 -0.6158  0.1929
  193MET     CA 2134   6.531   7.235   5.957 -0.0321 -0.1611  0.2110
  193MET     HA 2135   6.619   7.281   6.001 -0.8468  0.1902  1.5893
  193MET     CB 2136   6.513   7.302   5.820 -0.5009  0.2464  0.4676
  193MET    HB1 2137   6.432   7.260   5.757 -0.4051  1.7240 -0.7335
  193MET    HB2 2138   6.601   7.271   5.759 -1.4256 -1.5780 -0.0747
  193MET     CG 2139   6.506   7.454   5.805 -0.1407  0.2325  0.1572
  193MET    HG1 2140   6.417   7.488   5.862 -0.0596  0.1895  0.3110
  193MET    HG2 2141   6.488   7.473   5.697 -0.1439 -0.3214  0.0538
  193MET     SD 2142   6.661   7.532   5.861 -0.1371  0.0786  0.3657
  193MET     CE 2143   6.590   7.690   5.805 -0.5598 -0.2639 -0.0890
  193MET    HE1 2144   6.545   7.689   5.703 -0.6871  1.8024 -0.1440
  193MET    HE2 2145   6.662   7.774   5.802 -1.1607  0.3330  0.9018
  193MET    HE3 2146   6.515   7.726   5.879  0.6471  1.3073  0.4966
  193MET      C 2147   6.419   7.284   6.042 -0.2232  0.3143 -0.3158
  193MET      O 2148   6.443   7.369   6.127 -0.7275  0.3005 -0.1550
  194GLY      N 2149   6.293   7.238   6.027 -0.0058 -0.3374 -0.1872
  194GLY     HN 2150   6.275   7.175   5.953  0.6695 -0.7109 -0.0484
  194GLY     CA 2151   6.182   7.275   6.109 -0.0559 -0.4697 -0.2005
  194GLY    HA1 2152   6.099   7.220   6.068 -0.3180 -0.1850 -0.0550
  194GLY    HA2 2153   6.177   7.381   6.089  1.3358 -0.3056  0.1066
  194GLY      C 2154   6.200   7.260   6.256  0.2684  0.0524 -0.1845
  194GLY      O 2155   6.156   7.339   6.340 -0.0500 -0.0293 -0.2775
  195LEU      N 2156   6.267   7.151   6.297  0.4276  0.0036 -0.5702
  195LEU     HN 2157   6.291   7.086   6.226  1.4096  1.6804 -1.9055
  195LEU     CA 2158   6.305   7.131   6.434 -0.5768 -0.1585 -0.2969
  195LEU     HA 2159   6.216   7.142   6.494 -0.6855 -0.4687 -0.3929
  195LEU     CB 2160   6.365   6.990   6.451  0.0771  0.1580  0.1264
  195LEU    HB1 2161   6.460   6.991   6.394 -0.0933  0.0306 -0.1680
  195LEU    HB2 2162   6.295   6.914   6.410 -0.2183 -0.3424  1.4719
  195LEU     CG 2163   6.399   6.944   6.594  0.1386  0.1468  0.1082
  195LEU     HG 2164   6.479   7.011   6.631  0.0056  1.0158 -1.0689
  195LEU    CD1 2165   6.282   6.955   6.693  0.0638 -0.0373  0.0423
  195LEU   HD11 2166   6.319   6.942   6.797  0.6760 -0.8509 -0.2539
  195LEU   HD12 2167   6.205   6.879   6.668  0.0248  0.4035 -1.2978
  195LEU   HD13 2168   6.226   7.051   6.689 -0.0131 -0.0975 -0.3954
  195LEU    CD2 2169   6.459   6.803   6.608  0.2739  0.1696 -0.2224
  195LEU   HD21 2170   6.494   6.787   6.712  0.4799 -0.0813 -0.3282
  195LEU   HD22 2171   6.549   6.797   6.543  1.0042  1.3167  0.5880
  195LEU   HD23 2172   6.391   6.718   6.589  0.7571 -0.2341 -0.1718
  195LEU      C 2173   6.401   7.234   6.483 -0.5818 -0.3083  0.0360
  195LEU      O 2174   6.388   7.285   6.594 -0.1176  0.3841 -0.2154
  196VAL      N 2175   6.511   7.261   6.410 -0.7081  0.1977  0.0226
  196VAL     HN 2176   6.514   7.224   6.317 -0.5499 -0.3349  0.2328
  196VAL     CA 2177   6.615   7.351   6.450  0.1400 -0.3098 -0.9267
  196VAL     HA 2178   6.655   7.312   6.542  0.8868  0.4771 -0.8948
  196VAL     CB 2179   6.730   7.355   6.354  0.7022  0.1522 -0.2520
  196VAL     HB 2180   6.693   7.377   6.252 -0.8682  1.1214  0.4507
  196VAL    CG1 2181   6.834   7.464   6.385  0.1131  0.7917 -0.4748
  196VAL   HG11 2182   6.780   7.560   6.369 -0.9795  0.4977  1.0688
  196VAL   HG12 2183   6.923   7.460   6.318  1.3293  0.7842  1.0183
  196VAL   HG13 2184   6.869   7.457   6.490  0.0540  1.0101 -0.4387
  196VAL    CG2 2185   6.798   7.217   6.350 -0.1244 -0.2894  0.3141
  196VAL   HG21 2186   6.862   7.210   6.260  0.0701  1.5853  0.2382
  196VAL   HG22 2187   6.732   7.128   6.350  0.3154 -0.6988 -1.5087
  196VAL   HG23 2188   6.876   7.226   6.429  0.5812  1.0754 -0.4739
  196VAL      C 2189   6.556   7.486   6.477 -0.0907 -0.6440  0.3845
  196VAL      O 2190   6.587   7.564   6.566 -0.6129 -0.4568  0.4087
  197VAL      N 2191   6.462   7.529   6.391  0.8164  0.4996 -0.0829
  197VAL     HN 2192   6.442   7.473   6.311 -0.3953  0.9027 -0.0973
  197VAL     CA 2193   6.386   7.650   6.387  0.2794  0.1772  0.0862
  197VAL     HA 2194   6.454   7.731   6.412 -0.6230  1.2315 -0.6494
  197VAL     CB 2195   6.309   7.679   6.261 -0.4037  0.1304  0.4878
  197VAL     HB 2196   6.248   7.588   6.239 -0.3132  0.1293  0.2342
  197VAL    CG1 2197   6.216   7.801   6.266 -0.1799  0.3236  0.0297
  197VAL   HG11 2198   6.148   7.817   6.179  0.4141  0.7256 -0.3735
  197VAL   HG12 2199   6.283   7.889   6.276 -0.4416  0.5054  0.2601
  197VAL   HG13 2200   6.148   7.787   6.353 -0.4477  0.7361 -0.1026
  197VAL    CG2 2201   6.403   7.705   6.143 -0.2334  0.5751  0.7187
  197VAL   HG21 2202   6.458   7.800   6.161  0.1407  0.4968  0.0611
  197VAL   HG22 2203   6.337   7.714   6.054 -0.2155  0.2027  0.6656
  197VAL   HG23 2204   6.465   7.616   6.121 -1.0453  0.2430 -0.3791
  197VAL      C 2205   6.297   7.655   6.506 -0.0885  0.3434 -0.1902
  197VAL      O 2206   6.297   7.747   6.588  0.3293 -0.0954  0.3220
  198GLY      N 2207   6.227   7.545   6.537 -0.0003  0.2840 -0.2006
  198GLY     HN 2208   6.237   7.461   6.485 -1.2953 -0.2788  0.3552
  198GLY     CA 2209   6.146   7.547   6.655  0.5642 -0.0228  0.1987
  198GLY    HA1 2210   6.101   7.449   6.668  1.0156 -0.2101  0.4041
  198GLY    HA2 2211   6.079   7.630   6.637 -0.0618 -0.7380 -1.0234
  198GLY      C 2212   6.217   7.557   6.786  0.1883  0.1760  0.3904
  198GLY      O 2213   6.188   7.641   6.871 -0.2170  0.5184 -0.0791
  199GLY      N 2214   6.320   7.470   6.796  0.2355  0.0313 -1.0223
  199GLY     HN 2215   6.351   7.419   6.716  0.7901  0.3242 -1.0046
  199GLY     CA 2216   6.399   7.462   6.914 -0.6149  0.6888 -0.3814
  199GLY    HA1 2217   6.469   7.380   6.924 -0.3620  0.8246 -0.9639
  199GLY    HA2 2218   6.320   7.462   6.988 -0.9040  1.3607 -0.6749
  199GLY      C 2219   6.479   7.585   6.939  0.8009 -0.2568 -0.0142
  199GLY      O 2220   6.487   7.630   7.053  0.0409 -0.0354 -0.0395
  200ALA      N 2221   6.539   7.653   6.839  1.1421 -0.2089  0.2189
  200ALA     HN 2222   6.556   7.615   6.749  0.1654 -0.5118  0.1400
  200ALA     CA 2223   6.592   7.784   6.858  0.0995  0.2471  0.1035
  200ALA     HA 2224   6.669   7.781   6.933 -0.0078 -0.6324  0.1920
  200ALA     CB 2225   6.655   7.837   6.727  0.3222  0.2358  0.2056
  200ALA    HB1 2226   6.701   7.752   6.672 -0.8249 -1.1358  1.2075
  200ALA    HB2 2227   6.722   7.924   6.740  0.2595  0.3543 -0.2438
  200ALA    HB3 2228   6.565   7.866   6.669  0.4798  1.6612  0.6158
  200ALA      C 2229   6.491   7.887   6.898 -0.1501  0.3361 -0.7133
  200ALA      O 2230   6.523   7.954   6.996 -0.4856 -0.4639 -0.0301
  201LEU      N 2231   6.375   7.900   6.832 -0.2559  0.1558 -0.5640
  201LEU     HN 2232   6.357   7.835   6.759 -0.4025 -0.2252 -0.1988
  201LEU     CA 2233   6.285   8.011   6.846 -0.4759 -0.0469 -0.3311
  201LEU     HA 2234   6.339   8.099   6.878 -0.7203 -0.0479  0.0982
  201LEU     CB 2235   6.234   8.042   6.703 -0.1823  0.3227 -0.3581
  201LEU    HB1 2236   6.167   8.130   6.704 -0.5896  0.0282 -0.9352
  201LEU    HB2 2237   6.162   7.965   6.670 -0.5214  0.2471  0.5005
  201LEU     CG 2238   6.336   8.080   6.595  0.3385 -0.3085 -0.1080
  201LEU     HG 2239   6.414   8.002   6.583 -0.0149 -0.5416 -1.0745
  201LEU    CD1 2240   6.264   8.093   6.459 -0.0598 -0.6786  0.0633
  201LEU   HD11 2241   6.347   8.094   6.385 -0.2565  0.6529 -0.1929
  201LEU   HD12 2242   6.199   8.182   6.447  0.0172 -0.5861  0.3120
  201LEU   HD13 2243   6.199   8.004   6.450 -0.0948 -0.6146 -0.3845
  201LEU    CD2 2244   6.413   8.208   6.632 -0.9094  0.2942  0.4993
  201LEU   HD21 2245   6.492   8.229   6.557 -1.1727  0.9761  0.3920
  201LEU   HD22 2246   6.452   8.200   6.736  0.0914 -0.6723  0.0793
  201LEU   HD23 2247   6.337   8.287   6.613 -0.6847  0.1064 -1.5620
  201LEU      C 2248   6.170   8.009   6.941 -0.0935  0.3620  0.1500
  201LEU      O 2249   6.104   8.107   6.972 -0.0647  0.4925 -0.1923
  202THR      N 2250   6.145   7.898   7.014 -0.5394  1.0439  1.0784
  202THR     HN 2251   6.207   7.823   6.993 -0.2348  1.5912 -0.2190
  202THR     CA 2252   6.044   7.870   7.111 -1.3959  0.0596 -0.0460
  202THR     HA 2253   5.951   7.872   7.055 -0.2597 -0.9385 -2.2586
  202THR     CB 2254   6.068   7.732   7.164 -0.1849 -0.1670 -1.0806
  202THR     HB 2255   6.051   7.666   7.076  0.6139 -1.3300 -0.4414
  202THR    OG1 2256   5.979   7.698   7.270  0.3673  0.2929 -0.4551
  202THR    HG1 2257   6.010   7.616   7.309 -0.3367  0.3257  0.2061
  202THR    CG2 2258   6.212   7.710   7.215 -0.5793 -0.5363 -0.0809
  202THR   HG21 2259   6.287   7.740   7.139 -0.5431 -0.0304  0.1404
  202THR   HG22 2260   6.219   7.607   7.256  0.6515 -0.7375 -0.6999
  202THR   HG23 2261   6.224   7.785   7.296 -0.8812 -1.5365  0.9488
  202THR      C 2262   6.042   7.971   7.220 -0.1241  0.3531 -0.2676
  202THR      O 2263   5.931   8.019   7.241 -0.4594 -0.4509 -0.1409
  203GLU      N 2264   6.151   8.015   7.287 -0.0034 -0.2630 -0.0395
  203GLU     HN 2265   6.236   7.967   7.271 -0.4467 -0.9193 -0.5286
  203GLU     CA 2266   6.151   8.121   7.383 -0.3759 -0.3768  0.0891
  203GLU     HA 2267   6.046   8.139   7.404 -0.2024 -0.2264  0.8909
  203GLU     CB 2268   6.226   8.087   7.513  0.6153 -0.5664 -0.5115
  203GLU    HB1 2269   6.208   8.165   7.590  1.7842 -0.4295 -0.3350
  203GLU    HB2 2270   6.335   8.096   7.494  0.3667  0.3092 -1.7034
  203GLU     CG 2271   6.196   7.952   7.579 -0.2126 -0.1793 -0.0596
  203GLU    HG1 2272   6.271   7.884   7.533  0.4989  0.6293 -0.1567
  203GLU    HG2 2273   6.092   7.929   7.548 -0.0032 -0.9403 -0.2361
  203GLU     CD 2274   6.202   7.946   7.731  0.3815 -0.4277 -0.0859
  203GLU    OE1 2275   6.158   7.846   7.794  0.3347 -0.0595  0.4797
  203GLU    OE2 2276   6.241   8.048   7.795  0.0626 -0.3560 -0.0021
  203GLU      C 2277   6.205   8.249   7.331 -0.2213 -0.4883 -0.0304
  203GLU      O 2278   6.254   8.331   7.408 -0.0866 -0.1822 -0.4336
  204VAL      N 2279   6.200   8.282   7.200 -0.0552 -0.0856  0.0596
  204VAL     HN 2280   6.165   8.208   7.142 -1.2048  0.1225  0.4346
  204VAL     CA 2281   6.228   8.406   7.136  0.0199 -0.0560  0.1464
  204VAL     HA 2282   6.265   8.477   7.209  0.1525 -0.6325  0.6524
  204VAL     CB 2283   6.312   8.377   7.015  0.1329 -0.3173  0.2860
  204VAL     HB 2284   6.261   8.323   6.932  0.5340  0.8593 -0.7862
  204VAL    CG1 2285   6.358   8.508   6.949  0.1764 -0.5738 -0.2087
  204VAL   HG11 2286   6.416   8.568   7.023 -0.7325  1.0036 -0.6672
  204VAL   HG12 2287   6.266   8.557   6.911  0.4775  0.8378  0.7199
  204VAL   HG13 2288   6.430   8.496   6.866  0.0825  0.0250 -0.3866
  204VAL    CG2 2289   6.441   8.306   7.060  0.3020 -0.3617 -0.2582
  204VAL   HG21 2290   6.519   8.314   6.981  0.7623 -0.8735  0.1280
  204VAL   HG22 2291   6.422   8.199   7.085 -0.6191 -0.1891 -0.1385
  204VAL   HG23 2292   6.483   8.355   7.150 -0.1229 -0.6540  0.1080
  204VAL      C 2293   6.094   8.460   7.098  0.0539  0.1754  0.3444
  204VAL      O 2294   6.069   8.580   7.108  0.8382  0.3164  0.8060
  205SER      N 2295   6.006   8.363   7.068  0.0251  0.2199  0.2769
  205SER     HN 2296   6.040   8.269   7.060 -0.0532  0.1535  0.6685
  205SER     CA 2297   5.866   8.374   7.041  0.0622 -0.0427 -0.0506
  205SER     HA 2298   5.808   8.345   7.127 -0.6633  0.5309 -0.3198
  205SER     CB 2299   5.812   8.512   7.000  0.2369 -0.3639 -1.4936
  205SER    HB1 2300   5.880   8.555   6.923  1.0217 -0.7678 -1.0580
  205SER    HB2 2301   5.824   8.577   7.090 -0.0033  0.9425 -2.3553
  205SER     OG 2302   5.675   8.510   6.966 -0.4609 -1.0147  0.9538
  205SER    HG1 2303   5.628   8.566   7.029 -0.3863  0.3190 -0.0750
  205SER      C 2304   5.834   8.278   6.931 -0.0133 -0.5316  0.3887
  205SER      O 2305   5.902   8.275   6.828  0.0962  0.7593  0.3883
  206TRP      N 2306   5.720   8.207   6.938 -0.5688  0.2366 -0.3430
  206TRP     HN 2307   5.659   8.219   7.017 -0.3419 -0.8805  0.0433
  206TRP     CA 2308   5.674   8.121   6.834  0.2568 -0.0130 -0.5155
  206TRP     HA 2309   5.750   8.048   6.810 -0.6360 -1.1617 -0.0731
  206TRP     CB 2310   5.553   8.034   6.873 -0.1291  0.2253 -1.1486
  206TRP    HB1 2311   5.582   7.971   6.960 -0.8114  1.2379 -0.1438
  206TRP    HB2 2312   5.522   7.963   6.794 -1.4613  0.2811 -0.7253
  206TRP     CG 2313   5.433   8.108   6.921  0.6957  0.6306  0.4269
  206TRP    CD1 2314   5.406   8.151   7.048 -0.1220  0.6061  0.2747
  206TRP    HD1 2315   5.478   8.139   7.128  1.2800 -0.2128 -0.9767
  206TRP    NE1 2316   5.279   8.200   7.056 -0.2670  0.3126 -0.1239
  206TRP    HE1 2317   5.250   8.244   7.138 -1.1320 -0.1200 -0.1728
  206TRP    CE2 2318   5.223   8.194   6.932 -0.0480  0.1366 -0.2147
  206TRP    CD2 2319   5.316   8.140   6.845  0.5414  0.0886  0.4315
  206TRP    CE3 2320   5.290   8.135   6.711  0.0038 -0.1175  0.5412
  206TRP    HE3 2321   5.374   8.101   6.652 -0.0761  0.1046  0.2941
  206TRP    CZ3 2322   5.163   8.167   6.668  0.0334 -0.5922  0.0942
  206TRP    HZ3 2323   5.120   8.146   6.571  0.0310 -0.9693  0.1707
  206TRP    CZ2 2324   5.100   8.233   6.888 -0.1988  0.0990  0.1639
  206TRP    HZ2 2325   5.029   8.280   6.954  0.4294  2.0407 -0.4062
  206TRP    CH2 2326   5.072   8.224   6.753  0.5978  0.5613 -0.0459
  206TRP    HH2 2327   4.981   8.263   6.710  0.9379 -0.3793 -1.7735
  206TRP      C 2328   5.643   8.183   6.702 -0.5802  0.2081 -0.2238
  206TRP      O 2329   5.626   8.109   6.606 -0.1761 -0.2694  0.0655
  207ARG      N 2330   5.633   8.317   6.693  0.1582  0.2525 -0.5005
  207ARG     HN 2331   5.644   8.363   6.781  0.4079 -0.2178 -0.2792
  207ARG     CA 2332   5.581   8.394   6.584 -0.0871  0.2954 -0.3538
  207ARG     HA 2333   5.505   8.337   6.532 -0.2159  0.1554 -0.0215
  207ARG     CB 2334   5.512   8.517   6.646 -0.5615 -0.0621 -0.1601
  207ARG    HB1 2335   5.489   8.584   6.560  1.0155  0.6090 -0.1204
  207ARG    HB2 2336   5.589   8.576   6.699 -0.5646  1.0378 -1.2789
  207ARG     CG 2337   5.393   8.505   6.742  0.1205 -0.3410  0.6697
  207ARG    HG1 2338   5.428   8.452   6.833  1.0113  0.2995  0.7287
  207ARG    HG2 2339   5.309   8.454   6.692  0.6395 -0.9840  0.4277
  207ARG     CD 2340   5.362   8.647   6.791  0.4869 -0.1944  0.4879
  207ARG    HD1 2341   5.340   8.716   6.707  0.5035  0.2386  0.8362
  207ARG    HD2 2342   5.446   8.686   6.852 -0.0515 -1.2778  2.0574
  207ARG     NE 2343   5.244   8.634   6.882  0.0250  0.0001 -0.0710
  207ARG     HE 2344   5.262   8.627   6.980  0.5295 -0.3432 -0.1775
  207ARG     CZ 2345   5.114   8.624   6.845  0.0096 -0.0049 -0.0124
  207ARG    NH1 2346   5.069   8.625   6.715 -0.0677  0.7090  0.0144
  207ARG   HH11 2347   5.142   8.597   6.653 -0.8069  0.4080 -0.7423
  207ARG   HH12 2348   4.970   8.616   6.702 -0.2464  0.2748  1.3347
  207ARG    NH2 2349   5.008   8.647   6.928  0.2152 -0.1741  0.2979
  207ARG   HH21 2350   5.027   8.670   7.023  0.6476  0.3989  0.0858
  207ARG   HH22 2351   4.915   8.667   6.898  0.8034  1.0850 -0.9144
  207ARG      C 2352   5.692   8.426   6.491  0.3220 -0.5783 -0.1893
  207ARG      O 2353   5.668   8.470   6.378 -0.0274  0.0866  0.1338
  208TRP      N 2354   5.816   8.399   6.535  0.1804 -0.5113  0.2580
  208TRP     HN 2355   5.829   8.359   6.626 -0.7440  0.8602  1.0602
  208TRP     CA 2356   5.930   8.405   6.448  0.2360  0.0595  0.3633
  208TRP     HA 2357   5.918   8.492   6.386  0.2557 -0.1436  0.0716
  208TRP     CB 2358   6.057   8.420   6.532  0.3900  0.3508  0.0821
  208TRP    HB1 2359   6.149   8.429   6.469 -0.5086  0.1183 -1.3508
  208TRP    HB2 2360   6.069   8.337   6.606 -1.1355  1.1222  1.2936
  208TRP     CG 2361   6.046   8.546   6.611 -0.3138  0.1722  0.2805
  208TRP    CD1 2362   6.040   8.562   6.747 -1.2667 -0.0264  0.2714
  208TRP    HD1 2363   6.066   8.483   6.815 -0.1623  0.3588  0.3368
  208TRP    NE1 2364   6.050   8.696   6.774  0.4507 -0.0777  0.0890
  208TRP    HE1 2365   5.992   8.741   6.838 -0.8844  0.3725 -1.3230
  208TRP    CE2 2366   6.075   8.765   6.659 -0.4135  0.3080  0.1238
  208TRP    CD2 2367   6.069   8.675   6.554 -0.3029  0.1553  0.2508
  208TRP    CE3 2368   6.099   8.722   6.430 -0.1766 -0.4853  0.0332
  208TRP    HE3 2369   6.116   8.651   6.350  0.4037 -0.2521 -0.0600
  208TRP    CZ3 2370   6.114   8.856   6.404 -0.1405 -0.4488  0.2442
  208TRP    HZ3 2371   6.143   8.888   6.305 -0.2154 -1.3740 -0.0895
  208TRP    CZ2 2372   6.100   8.898   6.640 -0.9852  0.4112  0.0518
  208TRP    HZ2 2373   6.099   8.969   6.721 -0.4050 -0.4057  0.8188
  208TRP    CH2 2374   6.113   8.943   6.511 -0.3767 -0.0653 -0.0625
  208TRP    HH2 2375   6.136   9.045   6.484  1.7433 -0.4446 -0.0238
  208TRP      C 2376   5.938   8.288   6.356 -0.9395 -0.1111  0.4424
  208TRP      O 2377   5.966   8.306   6.237 -0.2221  0.2793  0.6576
  209ALA      N 2378   5.912   8.166   6.406 -0.9316 -0.2998 -0.0001
  209ALA     HN 2379   5.912   8.169   6.506  0.8938 -0.1629  0.0600
  209ALA     CA 2380   5.901   8.041   6.338  0.4788 -0.4290 -0.0443
  209ALA     HA 2381   5.995   8.019   6.290  0.5983 -1.2312  0.5204
  209ALA     CB 2382   5.868   7.935   6.444 -0.8832 -0.1947 -0.2028
  209ALA    HB1 2383   5.949   7.936   6.520 -1.2268  0.2990  0.1737
  209ALA    HB2 2384   5.872   7.832   6.403 -0.5349 -0.7058  1.0095
  209ALA    HB3 2385   5.772   7.952   6.498  0.0299  0.9361  1.2018
  209ALA      C 2386   5.804   8.024   6.226  0.3352  0.2212 -0.0299
  209ALA      O 2387   5.839   7.954   6.131  0.0065  0.3703 -0.2620
  210PHE      N 2388   5.682   8.078   6.234 -0.0405 -0.5336 -0.4215
  210PHE     HN 2389   5.657   8.109   6.325  1.3151 -1.3890  0.2910
  210PHE     CA 2390   5.589   8.080   6.125 -0.2005  0.2773 -0.2859
  210PHE     HA 2391   5.595   7.980   6.086 -0.3494  0.2118 -0.1446
  210PHE     CB 2392   5.453   8.116   6.188 -0.0878 -0.3469  0.3381
  210PHE    HB1 2393   5.373   8.133   6.112 -0.2759 -0.8024  0.4245
  210PHE    HB2 2394   5.455   8.207   6.251 -0.0317  0.4574 -0.7571
  210PHE     CG 2395   5.399   8.001   6.266 -0.2113 -0.4819  0.0592
  210PHE    CD1 2396   5.401   8.005   6.403 -0.9589  0.4434  0.0661
  210PHE    HD1 2397   5.427   8.098   6.452 -0.2006 -0.0504  0.6623
  210PHE    CE1 2398   5.365   7.893   6.474 -0.2780  0.4185  0.3935
  210PHE    HE1 2399   5.367   7.891   6.582  0.0430  0.9168  0.4016
  210PHE     CZ 2400   5.313   7.784   6.407  0.4690  0.0444  0.3995
  210PHE     HZ 2401   5.282   7.702   6.471 -0.5967 -0.6485 -0.9074
  210PHE    CD2 2402   5.357   7.888   6.200 -0.0094 -0.6384  0.1954
  210PHE    HD2 2403   5.363   7.882   6.092  0.4791  0.3777  0.1456
  210PHE    CE2 2404   5.322   7.775   6.270  0.0949 -0.5423  0.4041
  210PHE    HE2 2405   5.296   7.688   6.212  1.0960 -0.8163  0.3336
  210PHE      C 2406   5.622   8.171   6.011 -0.0692  0.2680 -0.2572
  210PHE      O 2407   5.583   8.150   5.896 -0.3953 -0.0746 -0.0901
  211LEU      N 2408   5.696   8.280   6.038  0.2897  0.1120 -0.5847
  211LEU     HN 2409   5.735   8.300   6.128 -0.6298 -0.6830  0.0388
  211LEU     CA 2410   5.756   8.368   5.943  0.0850  0.4399 -0.4150
  211LEU     HA 2411   5.678   8.383   5.871 -1.0196  0.4024  0.7055
  211LEU     CB 2412   5.785   8.496   6.024 -0.1740 -0.1604  0.6691
  211LEU    HB1 2413   5.849   8.567   5.968  0.3893  0.4150  1.9591
  211LEU    HB2 2414   5.849   8.471   6.112  0.4738 -0.7613  0.0607
  211LEU     CG 2415   5.662   8.579   6.065 -0.2704 -0.0827  0.2343
  211LEU     HG 2416   5.599   8.535   6.145 -0.1883  0.9133  0.8861
  211LEU    CD1 2417   5.707   8.712   6.129  0.3480  0.4026 -1.1202
  211LEU   HD11 2418   5.747   8.782   6.053  0.4566  0.7431 -0.7537
  211LEU   HD12 2419   5.792   8.690   6.197 -0.5714  1.1469  0.3627
  211LEU   HD13 2420   5.633   8.757   6.198  1.6768 -0.1433  0.8134
  211LEU    CD2 2421   5.569   8.599   5.944  1.2770 -0.6633 -1.1268
  211LEU   HD21 2422   5.499   8.680   5.973  0.6417 -1.5996  0.1602
  211LEU   HD22 2423   5.512   8.507   5.920 -0.9698  0.0504  0.7415
  211LEU   HD23 2424   5.630   8.634   5.857  2.5025 -0.2947 -0.1818
  211LEU      C 2425   5.870   8.313   5.864 -0.0640 -0.1806 -0.2166
  211LEU      O 2426   5.895   8.369   5.757  0.1003  0.2667  0.0506
  212VAL      N 2427   5.939   8.207   5.908  0.3854  0.2400  0.1222
  212VAL     HN 2428   5.928   8.185   6.005 -1.0865  0.3747  0.0282
  212VAL     CA 2429   6.048   8.149   5.836  0.3145 -0.1596  0.3252
  212VAL     HA 2430   6.120   8.226   5.811 -0.4863  0.3487 -0.5655
  212VAL     CB 2431   6.108   8.042   5.923 -0.3017 -0.6522  0.1661
  212VAL     HB 2432   6.035   7.966   5.958 -1.5241 -0.4116 -1.5809
  212VAL    CG1 2433   6.227   7.967   5.861  0.2013  0.2737 -0.0249
  212VAL   HG11 2434   6.316   8.020   5.820  0.2530 -0.7421 -1.3367
  212VAL   HG12 2435   6.204   7.895   5.780  0.3191  0.8399 -0.5775
  212VAL   HG13 2436   6.261   7.895   5.939 -0.4914  0.5045  0.5145
  212VAL    CG2 2437   6.170   8.111   6.046 -0.0494 -0.5474 -0.0173
  212VAL   HG21 2438   6.225   8.046   6.118  0.2595  0.2480  0.4923
  212VAL   HG22 2439   6.096   8.167   6.107  0.7123  0.1440  0.3088
  212VAL   HG23 2440   6.237   8.189   6.005 -0.4787 -0.0111  0.2685
  212VAL      C 2441   6.013   8.094   5.701  0.0719  0.7417  0.0072
  212VAL      O 2442   6.089   8.097   5.605  0.6852 -0.3263  0.4187
  213ASN      N 2443   5.890   8.041   5.689  0.5845 -0.3967 -0.5843
  213ASN     HN 2444   5.840   8.019   5.773 -0.5250 -0.4155 -1.2094
  213ASN     CA 2445   5.817   8.016   5.569 -0.0299  0.1992 -0.3515
  213ASN     HA 2446   5.861   7.927   5.526  0.9107  1.2755 -1.7943
  213ASN     CB 2447   5.668   7.989   5.596  0.1350  0.0554  0.4706
  213ASN    HB1 2448   5.610   7.982   5.501 -0.4915 -1.2633  0.8929
  213ASN    HB2 2449   5.617   8.076   5.643 -0.2395 -0.2960  0.7362
  213ASN     CG 2450   5.634   7.876   5.693  0.4693  0.1503  0.7018
  213ASN    OD1 2451   5.723   7.796   5.721  0.4040  0.1625  0.9481
  213ASN    ND2 2452   5.503   7.860   5.725  0.2312  0.3778 -0.0982
  213ASN   HD21 2453   5.470   7.786   5.784  0.4871 -0.2316 -0.6971
  213ASN   HD22 2454   5.435   7.923   5.687 -0.4888 -0.8221 -0.9347
  213ASN      C 2455   5.829   8.125   5.468  0.5017  0.2328 -0.2557
  213ASN      O 2456   5.837   8.099   5.348 -0.1089  0.0907 -0.2703
  214VAL      N 2457   5.821   8.252   5.512 -0.2689  0.0686  0.1092
  214VAL     HN 2458   5.826   8.275   5.609 -1.5573  0.5702  0.0983
  214VAL     CA 2459   5.808   8.357   5.417 -0.3699 -0.3134 -0.3037
  214VAL     HA 2460   5.726   8.320   5.357  0.2903 -0.9700 -0.8291
  214VAL     CB 2461   5.767   8.483   5.488 -0.6264 -0.3075 -0.4595
  214VAL     HB 2462   5.845   8.496   5.566 -0.6285  0.6479 -0.5919
  214VAL    CG1 2463   5.753   8.616   5.412  0.5847 -0.0115 -0.2018
  214VAL   HG11 2464   5.729   8.690   5.492 -0.3837  0.2799 -0.7335
  214VAL   HG12 2465   5.658   8.617   5.355  0.3148  1.8377  0.1619
  214VAL   HG13 2466   5.839   8.660   5.358  0.4137  0.7223  0.1000
  214VAL    CG2 2467   5.633   8.464   5.562 -0.0566 -0.1966  0.6479
  214VAL   HG21 2468   5.553   8.435   5.490  0.3694  0.2859 -0.0506
  214VAL   HG22 2469   5.608   8.562   5.607 -1.0067 -0.2781  0.3356
  214VAL   HG23 2470   5.635   8.382   5.637  0.2090 -0.0685  0.7822
  214VAL      C 2471   5.923   8.383   5.325  0.1365  0.3261  0.4850
  214VAL      O 2472   5.889   8.395   5.207 -0.4561 -0.0345  0.6090
  215PRO      N 2473   6.048   8.392   5.357  0.1579  0.1883  0.4387
  215PRO     CD 2474   6.096   8.419   5.492  0.1505 -0.0429  0.4883
  215PRO    HD1 2475   6.048   8.351   5.566 -0.5097 -0.0472  0.0731
  215PRO    HD2 2476   6.076   8.525   5.518 -0.7686 -0.4016  1.3867
  215PRO     CA 2477   6.149   8.424   5.260 -0.1446 -0.1478  0.0107
  215PRO     HA 2478   6.119   8.507   5.197  2.2367 -0.3802 -1.7013
  215PRO     CB 2479   6.271   8.455   5.345 -0.1944 -0.5416  0.2321
  215PRO    HB1 2480   6.279   8.564   5.366  0.6415 -0.5397 -0.0181
  215PRO    HB2 2481   6.361   8.425   5.286 -0.8336  0.3150 -1.3029
  215PRO     CG 2482   6.249   8.401   5.487  0.1694  0.1034  0.5445
  215PRO    HG1 2483   6.272   8.293   5.497  0.4615  0.1251  0.1216
  215PRO    HG2 2484   6.297   8.465   5.564 -0.1000  1.7702 -0.5710
  215PRO      C 2485   6.173   8.306   5.172  0.0289 -0.0843 -0.0263
  215PRO      O 2486   6.210   8.324   5.055  0.3477 -0.3304  0.0338
  216ILE      N 2487   6.164   8.181   5.221 -0.1888 -0.1622 -0.2617
  216ILE     HN 2488   6.132   8.178   5.316 -0.6372  0.4084 -0.3795
  216ILE     CA 2489   6.185   8.057   5.153  0.0544 -0.2025 -0.1109
  216ILE     HA 2490   6.277   8.080   5.101 -0.3471 -0.1570 -0.8267
  216ILE     CB 2491   6.208   7.930   5.229 -0.5089 -0.0845  0.2671
  216ILE     HB 2492   6.109   7.909   5.275 -0.6617 -1.3579 -0.5438
  216ILE    CG2 2493   6.252   7.829   5.122 -0.1243  0.4802 -0.1172
  216ILE   HG21 2494   6.169   7.796   5.056 -0.2618 -0.8286  0.6325
  216ILE   HG22 2495   6.291   7.743   5.181 -0.1678 -1.0169 -2.0506
  216ILE   HG23 2496   6.337   7.877   5.069  0.0025  0.2912 -0.0917
  216ILE    CG1 2497   6.305   7.937   5.348  0.1373 -0.1031 -0.2446
  216ILE   HG11 2498   6.318   7.832   5.382 -1.5903 -0.4532 -0.4921
  216ILE   HG12 2499   6.249   7.987   5.430 -0.4090 -1.2093  0.1014
  216ILE     CD 2500   6.444   7.998   5.328  0.0916  0.1592  0.2016
  216ILE    HD1 2501   6.427   8.106   5.305 -2.0277  0.1077  1.0731
  216ILE    HD2 2502   6.492   7.949   5.241  1.4521  1.4982  0.1278
  216ILE    HD3 2503   6.508   7.987   5.418  1.3121  0.9601 -0.5164
  216ILE      C 2504   6.078   8.053   5.050 -0.0222  0.2170 -0.0488
  216ILE      O 2505   6.107   8.034   4.932  0.1724  0.5096 -0.0488
  217GLY      N 2506   5.951   8.078   5.086 -0.0521 -0.1841  0.1242
  217GLY     HN 2507   5.933   8.101   5.182 -1.1718 -0.4986  0.0195
  217GLY     CA 2508   5.835   8.095   5.005  0.3300  0.2268 -0.3483
  217GLY    HA1 2509   5.756   8.141   5.064 -0.1148 -0.2145 -0.5851
  217GLY    HA2 2510   5.810   7.998   4.965 -0.5556  0.1857  0.2285
  217GLY      C 2511   5.849   8.190   4.891  0.0895  0.3462 -0.2790
  217GLY      O 2512   5.831   8.156   4.775 -0.0107  0.2953 -0.2485
  218LEU      N 2513   5.897   8.313   4.919 -0.6303  0.6526 -0.3429
  218LEU     HN 2514   5.911   8.326   5.016  0.1710 -0.5291 -0.2581
  218LEU     CA 2515   5.925   8.415   4.823  0.0889  0.4008 -0.4128
  218LEU     HA 2516   5.839   8.436   4.760  0.0298  0.3495 -0.3498
  218LEU     CB 2517   5.974   8.545   4.889  0.5020  0.1413 -0.2004
  218LEU    HB1 2518   6.010   8.603   4.802  0.2763 -0.1055 -0.4615
  218LEU    HB2 2519   6.064   8.525   4.952  0.4639  1.2988  0.2837
  218LEU     CG 2520   5.864   8.626   4.961  0.9626  0.5243  0.0893
  218LEU     HG 2521   5.818   8.552   5.028  1.0009  0.4078 -0.0099
  218LEU    CD1 2522   5.921   8.731   5.057 -0.7648  0.9514  0.7112
  218LEU   HD11 2523   6.000   8.690   5.124  0.2092  0.3510 -0.7227
  218LEU   HD12 2524   5.847   8.791   5.115 -0.6391  1.3164  0.5017
  218LEU   HD13 2525   5.977   8.807   4.998 -0.0813 -1.1176 -1.6184
  218LEU    CD2 2526   5.751   8.683   4.873  1.0043  0.2652 -0.1342
  218LEU   HD21 2527   5.720   8.598   4.808  1.3090 -0.5771  0.7701
  218LEU   HD22 2528   5.784   8.769   4.811  0.5419 -0.3281 -1.2589
  218LEU   HD23 2529   5.667   8.720   4.935  0.7657  0.5846 -0.6300
  218LEU      C 2530   6.031   8.380   4.725  0.4012  0.9453 -0.2807
  218LEU      O 2531   6.011   8.406   4.606 -0.6641 -0.0190 -0.3491
  219VAL      N 2532   6.142   8.321   4.773 -0.0839  0.2355 -0.0062
  219VAL     HN 2533   6.152   8.303   4.871  1.3207 -0.0238 -0.1598
  219VAL     CA 2534   6.247   8.263   4.695  0.0790  0.4044  0.0835
  219VAL     HA 2535   6.276   8.338   4.623 -0.7437  0.0052 -0.7126
  219VAL     CB 2536   6.360   8.209   4.777  0.2192 -0.4484 -0.6470
  219VAL     HB 2537   6.327   8.153   4.867  0.7060  0.1085 -0.1080
  219VAL    CG1 2538   6.457   8.128   4.689  0.4317 -0.4232 -0.4377
  219VAL   HG11 2539   6.412   8.027   4.687  1.2376 -0.8097 -0.2652
  219VAL   HG12 2540   6.560   8.134   4.731  0.1139  0.1762  0.3032
  219VAL   HG13 2541   6.471   8.159   4.583 -1.1383 -0.3100 -0.6451
  219VAL    CG2 2542   6.434   8.333   4.829  0.2342 -0.9255  0.5263
  219VAL   HG21 2543   6.541   8.309   4.846  1.0229  0.4382 -1.6989
  219VAL   HG22 2544   6.388   8.377   4.920  1.4300 -0.9145  1.1662
  219VAL   HG23 2545   6.433   8.414   4.753  2.2177 -0.5477  0.8056
  219VAL      C 2546   6.197   8.152   4.609  0.1767  0.2373  0.2379
  219VAL      O 2547   6.214   8.155   4.487 -0.0346  0.0338  0.2024
  220MET      N 2548   6.118   8.055   4.658  0.2454 -0.2765 -0.6224
  220MET     HN 2549   6.100   8.057   4.756 -0.0537  0.0921 -0.6758
  220MET     CA 2550   6.046   7.959   4.580 -0.0276 -0.1717 -0.5048
  220MET     HA 2551   6.124   7.909   4.525  2.0975  0.5993  1.4845
  220MET     CB 2552   5.983   7.854   4.673  0.1280  0.6876  0.6261
  220MET    HB1 2553   5.932   7.783   4.604 -0.3326  1.2859  0.3350
  220MET    HB2 2554   5.913   7.894   4.749 -1.3715  0.7527 -0.6625
  220MET     CG 2555   6.082   7.764   4.747 -0.2369 -0.5459 -0.3129
  220MET    HG1 2556   6.026   7.695   4.813  1.1452 -0.5706  0.9539
  220MET    HG2 2557   6.135   7.833   4.816 -1.1011 -0.7860  0.6419
  220MET     SD 2558   6.214   7.677   4.656 -0.0602 -0.1577 -0.4334
  220MET     CE 2559   6.328   7.642   4.793  0.5504  0.6603 -0.7100
  220MET    HE1 2560   6.366   7.738   4.834  0.0426  0.4115  0.4308
  220MET    HE2 2561   6.404   7.567   4.762 -1.0873 -0.6057 -2.1093
  220MET    HE3 2562   6.277   7.585   4.875  0.5517  1.3715 -0.1982
  220MET      C 2563   5.949   8.009   4.478  0.1769  0.2321 -0.5118
  220MET      O 2564   5.950   7.951   4.370 -0.2010 -0.0363 -0.3774
  221ILE      N 2565   5.869   8.115   4.503  0.4172  0.2845  0.0789
  221ILE     HN 2566   5.859   8.152   4.595 -0.1450  0.0785  0.1100
  221ILE     CA 2567   5.782   8.173   4.406  0.1110  0.4921  0.4770
  221ILE     HA 2568   5.741   8.088   4.354  0.0779  0.6025  0.3202
  221ILE     CB 2569   5.659   8.245   4.454 -0.2563 -0.0541  0.3593
  221ILE     HB 2570   5.607   8.256   4.357  0.1990 -1.1339 -0.0424
  221ILE    CG2 2571   5.571   8.157   4.545  0.8715 -0.8390  0.7416
  221ILE   HG21 2572   5.621   8.146   4.643  0.3303 -0.3677  1.0845
  221ILE   HG22 2573   5.555   8.055   4.503  0.5235 -0.4417 -0.1521
  221ILE   HG23 2574   5.466   8.194   4.547  1.4150  1.0470 -0.4988
  221ILE    CG1 2575   5.689   8.385   4.510  0.4806 -0.1922  0.3283
  221ILE   HG11 2576   5.716   8.456   4.430 -0.2611 -0.0444  0.1928
  221ILE   HG12 2577   5.770   8.358   4.582  1.3486 -0.2909 -0.6393
  221ILE     CD 2578   5.572   8.449   4.584  0.1893 -0.3605  0.0148
  221ILE    HD1 2579   5.484   8.472   4.519 -0.4142  0.1597  0.9628
  221ILE    HD2 2580   5.602   8.540   4.641  0.3039 -0.7951  0.6675
  221ILE    HD3 2581   5.535   8.381   4.664  0.7672  0.2932  0.8766
  221ILE      C 2582   5.846   8.241   4.289 -0.5128  0.5146  0.1414
  221ILE      O 2583   5.808   8.236   4.172  0.3085  0.8564 -0.1513
  222TYR      N 2584   5.961   8.304   4.319  0.0468 -0.3328 -0.1269
  222TYR     HN 2585   5.983   8.318   4.416 -0.5829  0.8083 -0.1063
  222TYR     CA 2586   6.053   8.356   4.224 -0.1418  0.1464 -0.0550
  222TYR     HA 2587   5.998   8.424   4.160 -0.5553  0.0283  0.1704
  222TYR     CB 2588   6.159   8.439   4.298 -0.1397 -0.3390  0.4962
  222TYR    HB1 2589   6.213   8.378   4.373  1.3816 -0.4480 -0.5910
  222TYR    HB2 2590   6.126   8.531   4.351 -1.1397 -0.3785 -0.0311
  222TYR     CG 2591   6.266   8.491   4.207 -0.2859 -0.1126  0.4544
  222TYR    CD1 2592   6.395   8.445   4.221 -0.3741 -0.5788 -0.1648
  222TYR    HD1 2593   6.403   8.368   4.295 -2.4528 -0.1098  0.6760
  222TYR    CE1 2594   6.499   8.488   4.142 -0.5314 -0.0036 -0.0748
  222TYR    HE1 2595   6.600   8.452   4.158 -0.0254  0.8338 -1.1305
  222TYR     CZ 2596   6.475   8.581   4.044 -0.6339 -0.3970 -0.4290
  222TYR     OH 2597   6.589   8.621   3.972  0.2707 -0.5949  0.8272
  222TYR     HH 2598   6.561   8.685   3.906  0.3627  0.0143  1.3629
  222TYR    CD2 2599   6.245   8.587   4.111 -0.0819  0.0273  0.5508
  222TYR    HD2 2600   6.145   8.628   4.111  0.3097  1.0373  0.2432
  222TYR    CE2 2601   6.349   8.634   4.034 -0.5016 -0.0084 -0.0548
  222TYR    HE2 2602   6.336   8.715   3.964  0.6530  0.6718  0.4646
  222TYR      C 2603   6.119   8.249   4.144  0.1419  0.6086 -0.4625
  222TYR      O 2604   6.129   8.263   4.022  0.0985  0.0417 -0.5420
  223LEU      N 2605   6.163   8.134   4.200 -0.9897 -0.1535 -1.0314
  223LEU     HN 2606   6.155   8.131   4.299 -0.2553 -0.2706 -0.9638
  223LEU     CA 2607   6.215   8.020   4.131  0.0505 -0.3142 -0.0500
  223LEU     HA 2608   6.267   8.059   4.044  0.9304 -0.6055  0.3232
  223LEU     CB 2609   6.318   7.939   4.212  0.3901  0.2841  0.1433
  223LEU    HB1 2610   6.362   7.865   4.142 -0.3382  0.3079 -0.3601
  223LEU    HB2 2611   6.261   7.879   4.285  0.8961  0.3121  0.5744
  223LEU     CG 2612   6.442   7.998   4.280  0.7486 -0.4185  0.1174
  223LEU     HG 2613   6.413   8.037   4.380  0.2702 -1.3019  0.3445
  223LEU    CD1 2614   6.544   7.890   4.324  0.9089 -0.3166 -0.0001
  223LEU   HD11 2615   6.531   7.799   4.262  1.1028 -0.3375 -0.0103
  223LEU   HD12 2616   6.525   7.849   4.425  0.2587 -1.6964 -0.6331
  223LEU   HD13 2617   6.648   7.923   4.308  0.5653  1.0511  0.3046
  223LEU    CD2 2618   6.517   8.099   4.192 -0.2151  0.2349  0.0168
  223LEU   HD21 2619   6.527   8.056   4.090  1.1253  0.8562 -0.1621
  223LEU   HD22 2620   6.619   8.106   4.235  0.0065  0.9209 -0.5706
  223LEU   HD23 2621   6.471   8.200   4.198  0.4145  0.5595 -0.3585
  223LEU      C 2622   6.115   7.949   4.047  0.2858  0.0929 -0.6993
  223LEU      O 2623   6.138   7.913   3.931 -0.1035 -0.1833 -0.6977
  224ALA      N 2624   5.994   7.938   4.103  0.6238  0.5049  0.1600
  224ALA     HN 2625   5.972   7.957   4.198 -1.6874 -0.4310 -0.0284
  224ALA     CA 2626   5.878   7.885   4.037  0.6168  0.0843  0.4897
  224ALA     HA 2627   5.913   7.791   3.996  1.7098  0.3915  0.6586
  224ALA     CB 2628   5.771   7.862   4.145  0.1179 -0.3704 -0.0840
  224ALA    HB1 2629   5.810   7.794   4.224 -1.4477 -1.3698 -0.0814
  224ALA    HB2 2630   5.681   7.819   4.096  0.2267 -1.1348  0.3487
  224ALA    HB3 2631   5.747   7.961   4.188  1.1348 -0.2857  0.3500
  224ALA      C 2632   5.825   7.967   3.924 -0.4351 -0.1691  0.7718
  224ALA      O 2633   5.792   7.903   3.824  0.4311  0.1277  0.2743
  225ARG      N 2634   5.824   8.102   3.928 -0.2752 -0.1312  0.0075
  225ARG     HN 2635   5.829   8.152   4.014  1.0444  1.7854 -1.0461
  225ARG     CA 2636   5.822   8.183   3.810  0.6556  0.2678  0.2424
  225ARG     HA 2637   5.728   8.172   3.758  1.0199 -0.3725 -0.3177
  225ARG     CB 2638   5.830   8.332   3.846 -0.4235  0.3867  0.0543
  225ARG    HB1 2639   5.918   8.363   3.907 -0.1647  1.4946 -0.8269
  225ARG    HB2 2640   5.742   8.362   3.908 -0.5449  0.9374 -0.3701
  225ARG     CG 2641   5.809   8.426   3.728  0.2205  0.3269 -0.1141
  225ARG    HG1 2642   5.904   8.422   3.670  0.5921 -0.4089  0.5088
  225ARG    HG2 2643   5.788   8.530   3.763 -1.5342 -0.2821  0.9096
  225ARG     CD 2644   5.689   8.395   3.639 -0.1970  0.1977  0.4800
  225ARG    HD1 2645   5.597   8.388   3.701 -0.6736  0.5289 -0.1553
  225ARG    HD2 2646   5.703   8.299   3.585 -0.1780  0.2963  0.3018
  225ARG     NE 2647   5.679   8.510   3.544 -0.7217 -0.0887  0.1728
  225ARG     HE 2648   5.760   8.568   3.535 -1.0934  0.6422  1.0995
  225ARG     CZ 2649   5.561   8.562   3.501 -0.6649  0.2114  0.3702
  225ARG    NH1 2650   5.440   8.502   3.521 -0.6623 -0.1364 -0.5533
  225ARG   HH11 2651   5.443   8.405   3.545 -1.9694 -0.3257 -0.9856
  225ARG   HH12 2652   5.357   8.547   3.488 -0.3265  1.6071  0.7157
  225ARG    NH2 2653   5.573   8.673   3.422 -0.3665 -0.2341 -0.2254
  225ARG   HH21 2654   5.661   8.719   3.430  0.0111 -0.8356 -0.7178
  225ARG   HH22 2655   5.494   8.728   3.395  0.4918  0.5634 -1.3005
  225ARG      C 2656   5.919   8.152   3.701  0.3271  0.7869 -0.2100
  225ARG      O 2657   5.884   8.129   3.585  0.0275 -0.1304  0.0353
  226THR      N 2658   6.048   8.142   3.736  0.2977 -0.1723 -0.3166
  226THR     HN 2659   6.076   8.132   3.831  1.4301 -0.1926 -0.6186
  226THR     CA 2660   6.151   8.175   3.642 -0.2473  0.6233 -0.6521
  226THR     HA 2661   6.111   8.239   3.565 -0.9705  1.1169  0.0982
  226THR     CB 2662   6.271   8.248   3.694 -0.0065 -0.1454 -0.0911
  226THR     HB 2663   6.235   8.331   3.758  1.0158 -0.3039  0.7518
  226THR    OG1 2664   6.354   8.292   3.587  0.6671  0.0749  0.5054
  226THR    HG1 2665   6.398   8.368   3.627  1.8741  0.2108 -0.9133
  226THR    CG2 2666   6.357   8.161   3.788  0.1442  0.2548  0.1468
  226THR   HG21 2667   6.404   8.076   3.735  0.0250  0.1467  0.2142
  226THR   HG22 2668   6.291   8.124   3.870 -0.5804 -0.0232 -0.5401
  226THR   HG23 2669   6.443   8.221   3.823 -0.1985  0.6706  0.3030
  226THR      C 2670   6.200   8.052   3.573 -0.2035  0.1437  0.2088
  226THR      O 2671   6.240   8.051   3.457 -0.0602  0.5117  0.2532
  227ALA      N 2672   6.194   7.935   3.640  0.0641 -0.0516 -0.1031
  227ALA     HN 2673   6.152   7.918   3.729  0.2895 -1.5568 -0.2293
  227ALA     CA 2674   6.256   7.820   3.582  0.0878  0.1329 -0.4454
  227ALA     HA 2675   6.334   7.842   3.510  0.4775 -0.9884 -0.3952
  227ALA     CB 2676   6.333   7.752   3.696 -0.2031 -0.0324 -0.3464
  227ALA    HB1 2677   6.268   7.701   3.769  1.2066 -0.3816  0.7559
  227ALA    HB2 2678   6.389   7.819   3.765 -0.7057  0.3614 -0.3133
  227ALA    HB3 2679   6.399   7.671   3.658 -0.2901 -0.7459  0.9190
  227ALA      C 2680   6.167   7.721   3.517 -0.4367  0.0485  0.3792
  227ALA      O 2681   6.218   7.626   3.456 -0.2319  0.1849  0.3372
  228LEU      N 2682   6.034   7.744   3.518 -0.3551  0.7192 -0.6457
  228LEU     HN 2683   6.010   7.834   3.554 -0.9787  0.3539 -0.1041
  228LEU     CA 2684   5.940   7.638   3.496 -0.2575  0.3955  0.3814
  228LEU     HA 2685   5.996   7.547   3.482 -0.4124  0.3449  0.0954
  228LEU     CB 2686   5.847   7.601   3.613 -0.0028 -0.5172  0.3127
  228LEU    HB1 2687   5.787   7.508   3.603  0.0097 -0.6964  1.5656
  228LEU    HB2 2688   5.778   7.687   3.628  1.4725  0.6391  0.9915
  228LEU     CG 2689   5.914   7.584   3.750  0.1381  0.4150  0.3759
  228LEU     HG 2690   5.960   7.680   3.782  0.6557 -0.2827  1.9187
  228LEU    CD1 2691   5.813   7.550   3.860 -0.3513  0.2222 -0.1213
  228LEU   HD11 2692   5.861   7.526   3.958 -1.4223 -0.8293  0.2070
  228LEU   HD12 2693   5.756   7.460   3.829  0.0655  0.1067 -0.5725
  228LEU   HD13 2694   5.746   7.636   3.881  0.7550  1.2896 -0.7586
  228LEU    CD2 2695   6.031   7.484   3.746 -0.3961 -0.2363  0.5866
  228LEU   HD21 2696   6.003   7.391   3.692  1.1876  0.2384 -1.2956
  228LEU   HD22 2697   6.068   7.458   3.847  0.0544  1.1615  0.8218
  228LEU   HD23 2698   6.119   7.524   3.690 -0.1424 -0.9530  0.4436
  228LEU      C 2699   5.866   7.667   3.371 -0.5035  0.0910  0.4557
  228LEU      O 2700   5.838   7.779   3.330 -0.5962  0.0781  0.4828
  229ARG      N 2701   5.837   7.559   3.295  0.0846  0.5532 -0.4613
  229ARG     HN 2702   5.883   7.476   3.325  1.9757  1.7031  0.2005
  229ARG     CA 2703   5.770   7.571   3.169 -0.4064  0.1599 -0.2438
  229ARG     HA 2704   5.808   7.659   3.120 -0.3409 -0.0721 -0.6195
  229ARG     CB 2705   5.803   7.454   3.074 -0.0621 -0.1470  0.2398
  229ARG    HB1 2706   5.913   7.448   3.084 -0.0402  0.0366  0.1280
  229ARG    HB2 2707   5.766   7.470   2.970  0.2138 -0.2811  0.1199
  229ARG     CG 2708   5.742   7.318   3.110  0.0542 -0.3300 -0.2394
  229ARG    HG1 2709   5.633   7.311   3.090  0.0164  0.5707 -0.4413
  229ARG    HG2 2710   5.764   7.305   3.218 -0.8089  0.2671  0.0245
  229ARG     CD 2711   5.813   7.212   3.025 -0.1020 -0.5065 -0.1493
  229ARG    HD1 2712   5.916   7.197   3.062  0.2110  0.8648 -0.3472
  229ARG    HD2 2713   5.801   7.241   2.919 -0.2439 -0.9056 -0.2475
  229ARG     NE 2714   5.748   7.082   3.060 -0.4356 -0.2708  0.1316
  229ARG     HE 2715   5.704   7.078   3.150  1.0641  0.1931  0.9742
  229ARG     CZ 2716   5.752   6.974   2.977  0.5219  0.1396 -0.3904
  229ARG    NH1 2717   5.850   6.952   2.884  0.1154 -0.2800 -0.7269
  229ARG   HH11 2718   5.943   6.989   2.887  0.0686 -0.1811 -0.2982
  229ARG   HH12 2719   5.848   6.860   2.845  0.4430 -1.2101  1.2130
  229ARG    NH2 2720   5.663   6.874   3.000  0.7024  0.2019  0.6817
  229ARG   HH21 2721   5.585   6.892   3.060 -0.4576 -0.3077 -0.5666
  229ARG   HH22 2722   5.660   6.802   2.930  1.1812  1.3705 -0.6376
  229ARG      C 2723   5.622   7.585   3.176 -0.4094  0.1436 -0.3087
  229ARG      O 2724   5.563   7.513   3.256  0.3276  0.0755  0.1961
  230GLU      N 2725   5.566   7.668   3.086  0.6246  0.3745 -0.7751
  230GLU     HN 2726   5.614   7.745   3.045 -0.6905  0.4411 -2.4052
  230GLU     CA 2727   5.425   7.651   3.063  0.4710 -0.1617  0.4074
  230GLU     HA 2728   5.367   7.643   3.154 -0.0631 -0.8176  0.0187
  230GLU     CB 2729   5.367   7.776   2.995 -0.6795 -0.5690  0.6082
  230GLU    HB1 2730   5.270   7.765   2.941  0.0193  0.3212 -0.9685
  230GLU    HB2 2731   5.444   7.804   2.921 -0.6934  0.7186  1.0327
  230GLU     CG 2732   5.354   7.905   3.077  0.0728 -0.2028  0.1715
  230GLU    HG1 2733   5.345   7.864   3.180 -1.9372  0.1330  0.2088
  230GLU    HG2 2734   5.257   7.951   3.049 -0.4036 -0.5779  1.1128
  230GLU     CD 2735   5.464   8.007   3.051 -0.1785 -0.0414 -0.2877
  230GLU    OE1 2736   5.475   8.086   3.149 -0.1765 -0.3557 -0.0298
  230GLU    OE2 2737   5.537   8.012   2.949  0.1593  0.0157 -0.0451
  230GLU      C 2738   5.385   7.538   2.976 -0.1370 -0.1087  0.6166
  230GLU      O 2739   5.464   7.483   2.900 -0.2509  0.0293  0.3974
  231THR      N 2740   5.258   7.493   2.981 -0.0977 -0.2663  0.2416
  231THR     HN 2741   5.179   7.529   3.030 -0.9494 -0.7773 -0.7017
  231THR     CA 2742   5.216   7.384   2.899  0.8086 -0.0641 -0.5178
  231THR     HA 2743   5.292   7.364   2.825  0.9184  0.1541 -0.4617
  231THR     CB 2744   5.181   7.263   2.981 -0.2430  0.1601 -0.6168
  231THR     HB 2745   5.121   7.283   3.072  0.8539 -0.5854  0.3214
  231THR    OG1 2746   5.306   7.213   3.025 -0.6054 -0.1855  0.0549
  231THR    HG1 2747   5.364   7.288   3.040  0.7435 -1.1509  0.0815
  231THR    CG2 2748   5.116   7.146   2.906  0.3192 -0.2868 -0.4185
  231THR   HG21 2749   5.014   7.177   2.874 -0.0219 -1.1381 -0.2197
  231THR   HG22 2750   5.084   7.075   2.986  0.2108 -0.0719 -0.2705
  231THR   HG23 2751   5.187   7.099   2.834  0.5004  0.1080 -0.4972
  231THR      C 2752   5.092   7.417   2.824  0.3741 -0.5187 -0.0136
  231THR      O 2753   4.988   7.446   2.883  0.2627 -0.6201 -0.1615
  232ASN      N 2754   5.096   7.415   2.689 -0.3489  0.1511 -0.0545
  232ASN     HN 2755   5.175   7.397   2.632 -0.3743  0.1717 -0.0943
  232ASN     CA 2756   4.992   7.461   2.602 -0.1659 -0.0292 -0.3656
  232ASN     HA 2757   4.914   7.518   2.650 -2.0481 -1.5680 -1.3402
  232ASN     CB 2758   5.061   7.537   2.488 -0.2767  0.4006 -0.1460
  232ASN    HB1 2759   4.984   7.589   2.427 -0.4576  0.3704  0.0557
  232ASN    HB2 2760   5.122   7.468   2.426  0.2699 -0.3134  1.1083
  232ASN     CG 2761   5.150   7.646   2.545  0.0837 -0.3410  0.7568
  232ASN    OD1 2762   5.092   7.750   2.576 -0.3460 -0.4885  0.4606
  232ASN    ND2 2763   5.284   7.621   2.549  0.3179  0.6808  0.2472
  232ASN   HD21 2764   5.348   7.688   2.585  0.8209  0.6524 -0.5506
  232ASN   HD22 2765   5.309   7.524   2.539  0.8219  0.8677 -0.3862
  232ASN      C 2766   4.915   7.343   2.552  0.1693 -0.3761 -0.0648
  232ASN      O 2767   4.797   7.360   2.522  0.2588  0.4685  0.0122
  233LYS      N 2768   4.971   7.221   2.556  0.2448 -0.3348  0.0184
  233LYS     HN 2769   5.066   7.218   2.584  0.0124  0.5827  1.0124
  233LYS     CA 2770   4.908   7.099   2.516 -0.4617  0.1450 -0.3745
  233LYS     HA 2771   4.896   7.094   2.409  0.8109 -0.6253 -0.5167
  233LYS     CB 2772   5.001   6.976   2.522 -0.2130  0.3383 -0.3012
  233LYS    HB1 2773   4.946   6.882   2.499 -0.2926  0.4331 -0.4980
  233LYS    HB2 2774   5.027   6.983   2.629  0.3066  1.4265 -0.4750
  233LYS     CG 2775   5.122   6.975   2.428 -0.2377  0.0508 -0.3282
  233LYS    HG1 2776   5.174   6.878   2.446  1.5119  0.8807 -0.5626
  233LYS    HG2 2777   5.197   7.054   2.450  0.2707 -0.3518 -0.5696
  233LYS     CD 2778   5.088   6.978   2.279 -0.6231  0.1397 -0.2413
  233LYS    HD1 2779   5.002   6.915   2.248 -1.4370  1.1250 -0.1116
  233LYS    HD2 2780   5.183   6.936   2.240  0.2104  1.9554 -0.3822
  233LYS     CE 2781   5.093   7.120   2.222 -0.0064  0.1725 -0.1163
  233LYS    HE1 2782   5.186   7.170   2.257 -0.1580  1.5171 -1.4017
  233LYS    HE2 2783   5.007   7.186   2.246 -0.4378  0.1378 -1.4044
  233LYS     NZ 2784   5.113   7.122   2.075  0.9220  0.3381 -0.0008
  233LYS    HZ1 2785   5.111   7.215   2.030  0.2062  0.2987 -0.0704
  233LYS    HZ2 2786   5.032   7.072   2.032 -0.0875  0.2661  1.8061
  233LYS    HZ3 2787   5.206   7.083   2.046  0.4178 -0.6192 -0.4258
  233LYS      C 2788   4.786   7.062   2.594 -0.1054 -0.0835  0.0826
  233LYS      O 2789   4.758   7.107   2.705 -0.6373  0.0533 -0.1002
  234GLU      N 2790   4.707   6.970   2.535 -0.4118  0.4284 -0.3224
  234GLU     HN 2791   4.727   6.935   2.444  0.1097  1.3941 -0.6027
  234GLU     CA 2792   4.583   6.936   2.598 -0.0941  0.0600  0.1155
  234GLU     HA 2793   4.534   7.025   2.634  0.9266  0.7971 -0.2288
  234GLU     CB 2794   4.495   6.864   2.494  0.2745  0.0117 -0.1690
  234GLU    HB1 2795   4.396   6.846   2.541 -0.0128  0.2898 -0.6490
  234GLU    HB2 2796   4.537   6.766   2.466  1.4963  0.4283  0.0895
  234GLU     CG 2797   4.470   6.943   2.365  0.8647  0.1366 -0.2084
  234GLU    HG1 2798   4.389   6.888   2.313  0.3121  0.3661  0.3826
  234GLU    HG2 2799   4.557   6.951   2.296  0.1048  0.7359 -1.1477
  234GLU     CD 2800   4.412   7.081   2.392  0.1116 -0.3210  0.6349
  234GLU    OE1 2801   4.305   7.081   2.458 -0.1381 -0.9072  0.2421
  234GLU    OE2 2802   4.470   7.179   2.336 -0.4483 -0.1720  0.2925
  234GLU      C 2803   4.602   6.857   2.723 -0.1518 -0.1486 -0.0083
  234GLU      O 2804   4.672   6.756   2.718 -0.0085 -0.0298 -0.5250
  235ARG      N 2805   4.522   6.889   2.826 -0.0330 -0.5664  0.2201
  235ARG     HN 2806   4.465   6.971   2.827 -0.1674 -0.4610  3.4111
  235ARG     CA 2807   4.528   6.831   2.957 -0.2063 -0.5215  0.2484
  235ARG     HA 2808   4.567   6.731   2.943  2.1067  0.3172 -0.2150
  235ARG     CB 2809   4.617   6.914   3.050 -0.0541 -0.8008  0.3557
  235ARG    HB1 2810   4.604   6.883   3.156 -0.8341 -0.0530  0.5016
  235ARG    HB2 2811   4.573   7.017   3.048 -0.0886 -0.8106  0.5869
  235ARG     CG 2812   4.769   6.921   3.033 -0.1037  0.9269  0.1963
  235ARG    HG1 2813   4.826   7.004   3.081  1.1958  0.4203 -0.3636
  235ARG    HG2 2814   4.769   6.952   2.927 -0.9027  0.5493  0.0714
  235ARG     CD 2815   4.832   6.782   3.045 -0.4028  0.7891  0.1839
  235ARG    HD1 2816   4.792   6.704   2.976  0.2156  0.2813  0.3771
  235ARG    HD2 2817   4.810   6.750   3.149 -1.0423 -1.0572 -0.4371
  235ARG     NE 2818   4.979   6.792   3.024 -0.3295 -0.3959  0.0027
  235ARG     HE 2819   5.040   6.828   3.094 -0.6812  0.2115  0.0052
  235ARG     CZ 2820   5.032   6.776   2.899 -0.2174  0.2962 -0.0469
  235ARG    NH1 2821   4.964   6.743   2.786 -0.7351  0.3901  0.2325
  235ARG   HH11 2822   4.864   6.743   2.786 -0.7690  0.6682 -0.9566
  235ARG   HH12 2823   5.016   6.731   2.701  1.5606 -0.7347  1.6203
  235ARG    NH2 2824   5.166   6.800   2.889 -0.2173  0.7400  0.8030
  235ARG   HH21 2825   5.220   6.816   2.972 -0.3116 -0.0260  1.0320
  235ARG   HH22 2826   5.209   6.782   2.801 -0.5724 -0.0273  0.7700
  235ARG      C 2827   4.391   6.815   3.014 -0.3437  0.2643  0.1662
  235ARG      O 2828   4.300   6.897   3.001 -0.1544  0.4947  0.2670
  236MET      N 2829   4.365   6.703   3.084  0.1099 -0.4423 -0.7510
  236MET     HN 2830   4.439   6.645   3.119 -1.0021 -1.2381  0.4483
  236MET     CA 2831   4.235   6.670   3.132  0.3505  0.2396  0.4946
  236MET     HA 2832   4.162   6.667   3.051  1.2418 -0.3232 -0.3359
  236MET     CB 2833   4.238   6.530   3.195  0.0089 -0.0461 -0.0969
  236MET    HB1 2834   4.145   6.504   3.249 -0.1004  0.0586 -0.2348
  236MET    HB2 2835   4.319   6.531   3.272  0.4591  0.1924 -0.5584
  236MET     CG 2836   4.266   6.415   3.098  0.1672  0.0186 -0.1294
  236MET    HG1 2837   4.366   6.425   3.051  0.4926 -1.3966  0.1708
  236MET    HG2 2838   4.200   6.421   3.008  0.3410 -0.7181 -0.3197
  236MET     SD 2839   4.256   6.244   3.160  0.4907  0.0284 -0.0453
  236MET     CE 2840   4.219   6.160   3.003 -0.6400  0.3151  0.0453
  236MET    HE1 2841   4.149   6.213   2.935 -0.1076 -0.4854 -1.1940
  236MET    HE2 2842   4.167   6.063   3.020  0.4802 -0.1646  1.0503
  236MET    HE3 2843   4.308   6.136   2.941 -0.5083  0.7446  0.0624
  236MET      C 2844   4.155   6.757   3.223 -0.3169  0.3361 -0.1517
  236MET      O 2845   4.201   6.786   3.334 -0.2104  0.1293 -0.1398
  237LYS      N 2846   4.035   6.800   3.182 -0.4682 -0.0647 -0.1386
  237LYS     HN 2847   4.013   6.786   3.086 -0.9975  0.1324 -0.0513
  237LYS     CA 2848   3.940   6.866   3.267 -0.5030 -0.0130 -0.2183
  237LYS     HA 2849   3.986   6.960   3.293  0.8120 -0.5273 -0.5429
  237LYS     CB 2850   3.812   6.897   3.187 -0.6527  0.4044  0.1770
  237LYS    HB1 2851   3.828   6.965   3.101 -0.4278 -0.2835 -0.3510
  237LYS    HB2 2852   3.741   6.941   3.260 -0.0766  0.0556  0.9850
  237LYS     CG 2853   3.738   6.774   3.133  0.1720 -0.1854  0.3504
  237LYS    HG1 2854   3.736   6.704   3.219  1.0317  0.1243  0.6439
  237LYS    HG2 2855   3.801   6.719   3.060  0.7196  0.2748  0.4590
  237LYS     CD 2856   3.596   6.803   3.083  0.2034 -0.3770  0.1458
  237LYS    HD1 2857   3.615   6.862   2.991  0.1664 -0.7729 -0.1225
  237LYS    HD2 2858   3.543   6.857   3.164  0.9113 -0.2648  0.5524
  237LYS     CE 2859   3.516   6.681   3.036 -0.0593 -0.3506  0.5088
  237LYS    HE1 2860   3.564   6.630   2.949 -1.9111  0.6515 -1.2516
  237LYS    HE2 2861   3.415   6.711   3.003  0.3227  0.3214 -0.1331
  237LYS     NZ 2862   3.500   6.573   3.136  0.1900 -0.3794  0.5200
  237LYS    HZ1 2863   3.444   6.495   3.094 -0.5427  0.6147 -0.4858
  237LYS    HZ2 2864   3.456   6.609   3.223  0.5294  1.9598 -0.1257
  237LYS    HZ3 2865   3.593   6.539   3.166  0.1211 -0.0042  1.1860
  237LYS      C 2866   3.914   6.797   3.396  0.8884  0.1747  0.1866
  237LYS      O 2867   3.911   6.674   3.396 -0.1470  0.1728 -0.6480
  238LEU      N 2868   3.874   6.864   3.506  0.6474  0.1426  0.1166
  238LEU     HN 2869   3.851   6.961   3.510  0.5927  0.1329  0.0316
  238LEU     CA 2870   3.823   6.791   3.618  0.0385 -0.0798 -0.2884
  238LEU     HA 2871   3.842   6.686   3.607  0.3052  0.0474 -1.2517
  238LEU     CB 2872   3.883   6.860   3.742 -0.0645 -0.2088 -0.1678
  238LEU    HB1 2873   3.853   6.967   3.739 -0.5700 -0.3587 -1.2902
  238LEU    HB2 2874   3.992   6.856   3.722  0.0161  0.4926  0.0812
  238LEU     CG 2875   3.852   6.808   3.884 -0.0318  0.1146 -0.0400
  238LEU     HG 2876   3.754   6.854   3.911 -0.4253  1.2386 -2.7336
  238LEU    CD1 2877   3.849   6.655   3.896 -0.0673  0.1435  0.3318
  238LEU   HD11 2878   3.953   6.617   3.883  0.2114  0.8837  0.3106
  238LEU   HD12 2879   3.784   6.602   3.823  0.8017 -1.6137  0.7083
  238LEU   HD13 2880   3.793   6.627   3.987 -1.7405  0.5310 -0.4989
  238LEU    CD2 2881   3.964   6.852   3.980  0.1775 -0.2158 -0.1304
  238LEU   HD21 2882   3.983   6.961   3.971  0.9921 -0.3128  0.2310
  238LEU   HD22 2883   4.062   6.809   3.951  0.4448  0.3568 -0.0964
  238LEU   HD23 2884   3.952   6.814   4.083 -0.6690  0.6355  0.1136
  238LEU      C 2885   3.676   6.807   3.631  0.0652  0.1584 -0.2751
  238LEU      O 2886   3.629   6.921   3.639 -0.0465  0.0769  0.2831
  239ASP      N 2887   3.599   6.697   3.640  0.1789  0.0687 -0.3975
  239ASP     HN 2888   3.638   6.606   3.647 -0.1581 -0.0187  0.6072
  239ASP     CA 2889   3.457   6.692   3.661  0.1979  0.0295 -0.2775
  239ASP     HA 2890   3.403   6.770   3.609 -1.1708  0.0199  1.0254
  239ASP     CB 2891   3.413   6.560   3.595 -0.8769  0.4816 -0.4932
  239ASP    HB1 2892   3.308   6.540   3.628 -0.6010  0.2802  0.3146
  239ASP    HB2 2893   3.483   6.482   3.631 -0.5433  1.3120  0.8127
  239ASP     CG 2894   3.416   6.552   3.443 -0.4781  0.2229 -0.4742
  239ASP    OD1 2895   3.391   6.446   3.380  0.0692 -0.0265 -0.2851
  239ASP    OD2 2896   3.434   6.662   3.384  0.0123  0.5906  0.3184
  239ASP      C 2897   3.417   6.696   3.804  0.3076 -0.3601 -0.2323
  239ASP      O 2898   3.436   6.603   3.881  0.1368 -0.4650 -0.3146
  240ALA      N 2899   3.345   6.800   3.851  0.8607 -0.1460  0.1586
  240ALA     HN 2900   3.318   6.864   3.779  1.5790  0.7301  0.6234
  240ALA     CA 2901   3.306   6.828   3.985  0.0860  0.1720 -0.1205
  240ALA     HA 2902   3.399   6.831   4.040  0.0247  0.3668 -0.0255
  240ALA     CB 2903   3.234   6.963   3.998 -0.4898 -0.1304 -0.1021
  240ALA    HB1 2904   3.295   7.037   3.942 -1.2319  0.3883 -0.2622
  240ALA    HB2 2905   3.227   6.994   4.105  0.9857  0.6441 -0.1829
  240ALA    HB3 2906   3.132   6.964   3.953 -0.1702  0.2785 -0.8526
  240ALA      C 2907   3.235   6.722   4.064 -0.1170  0.0811 -0.4264
  240ALA      O 2908   3.248   6.708   4.185  0.0274 -0.2255 -0.4778
  241THR      N 2909   3.157   6.636   3.996 -0.1708 -0.0162 -0.2390
  241THR     HN 2910   3.163   6.639   3.896  0.1480 -1.5239 -0.3166
  241THR     CA 2911   3.077   6.539   4.064  0.0057  0.2998  0.4295
  241THR     HA 2912   3.015   6.589   4.137  0.1534  0.2335  0.6006
  241THR     CB 2913   2.979   6.466   3.978  0.2282  0.3001  0.1749
  241THR     HB 2914   2.939   6.377   4.030  0.0901  0.6718  0.7197
  241THR    OG1 2915   3.041   6.423   3.858  0.2872  0.1055  0.2751
  241THR    HG1 2916   3.060   6.500   3.803  0.3578 -0.0040  0.1458
  241THR    CG2 2917   2.855   6.555   3.953 -0.1921 -0.2671  0.2042
  241THR   HG21 2918   2.891   6.650   3.908 -0.4516 -0.4782 -0.4714
  241THR   HG22 2919   2.796   6.576   4.044 -0.6956  0.1931 -0.2180
  241THR   HG23 2920   2.793   6.504   3.876  0.1425 -0.8253  0.2874
  241THR      C 2921   3.152   6.431   4.134  0.4259  0.4425  0.2089
  241THR      O 2922   3.110   6.390   4.243  0.0919  0.6075  0.1447
  242GLY      N 2923   3.267   6.383   4.084 -0.1138 -0.3609 -0.3254
  242GLY     HN 2924   3.298   6.424   3.999  1.6124  0.6763  0.6567
  242GLY     CA 2925   3.350   6.288   4.152  0.3317  0.3368  0.1421
  242GLY    HA1 2926   3.407   6.225   4.084 -0.2979  0.1493 -0.2323
  242GLY    HA2 2927   3.285   6.227   4.212  0.8013  0.3456  0.6763
  242GLY      C 2928   3.445   6.357   4.244  0.0531  0.5406  0.2810
  242GLY      O 2929   3.485   6.297   4.344 -0.4872 -0.0469  0.1625
  243ALA      N 2930   3.477   6.484   4.212 -0.2809  0.4529 -0.4561
  243ALA     HN 2931   3.451   6.525   4.126  0.8881  1.8851 -0.2051
  243ALA     CA 2932   3.564   6.564   4.292 -0.0517  0.1242 -0.3705
  243ALA     HA 2933   3.653   6.505   4.310 -0.3928 -0.6853 -1.1994
  243ALA     CB 2934   3.597   6.691   4.212  0.1794  0.3748  0.1114
  243ALA    HB1 2935   3.664   6.765   4.261  0.3152  1.3370 -1.4179
  243ALA    HB2 2936   3.508   6.753   4.188 -0.2053  0.2000  0.9885
  243ALA    HB3 2937   3.651   6.671   4.117 -1.2650  0.4563 -0.7840
  243ALA      C 2938   3.506   6.601   4.424  0.0231  0.0313 -0.3111
  243ALA      O 2939   3.575   6.619   4.524 -0.4561  0.0857  0.0202
  244ILE      N 2940   3.373   6.617   4.439  0.0379 -0.0752 -0.0566
  244ILE     HN 2941   3.318   6.597   4.359  0.6842  0.7465 -0.7445
  244ILE     CA 2942   3.312   6.649   4.565  0.2854  0.0113  0.0420
  244ILE     HA 2943   3.379   6.719   4.613 -0.5877  0.2466  0.9726
  244ILE     CB 2944   3.181   6.719   4.549  0.4455  0.2570 -0.2097
  244ILE     HB 2945   3.201   6.797   4.473  2.1136 -0.2532 -0.3617
  244ILE    CG2 2946   3.070   6.632   4.487  0.2571  0.6372 -0.4116
  244ILE   HG21 2947   3.096   6.606   4.382  0.4358  0.0630 -0.2349
  244ILE   HG22 2948   2.970   6.679   4.499 -0.0967 -0.3318  0.9997
  244ILE   HG23 2949   3.064   6.543   4.553  0.1683  1.4622  0.7516
  244ILE    CG1 2950   3.143   6.797   4.676 -0.8723 -0.3119 -0.2141
  244ILE   HG11 2951   3.115   6.900   4.646  0.1941 -0.0306 -0.3550
  244ILE   HG12 2952   3.226   6.807   4.749  0.0493  1.3705 -1.3548
  244ILE     CD 2953   3.018   6.744   4.745 -0.7251 -0.2867  0.0764
  244ILE    HD1 2954   2.926   6.739   4.683 -1.1538 -0.6589  0.7233
  244ILE    HD2 2955   3.006   6.803   4.839  2.0780  0.9259 -0.1289
  244ILE    HD3 2956   3.030   6.638   4.776  0.3743 -0.5611 -1.1536
  244ILE      C 2957   3.301   6.535   4.660 -0.5438 -0.0256 -0.0844
  244ILE      O 2958   3.339   6.537   4.778  0.1466 -0.1289 -0.2962
  245LEU      N 2959   3.266   6.418   4.603  0.0215 -0.1625 -0.1625
  245LEU     HN 2960   3.224   6.423   4.513 -0.7652 -0.5977  0.1697
  245LEU     CA 2961   3.265   6.297   4.680 -0.3498 -0.1202 -0.1019
  245LEU     HA 2962   3.202   6.305   4.767 -0.8815 -0.3338 -0.4549
  245LEU     CB 2963   3.203   6.181   4.601  0.5283 -0.2633 -0.6028
  245LEU    HB1 2964   3.210   6.088   4.661  0.2199 -0.1316 -0.3598
  245LEU    HB2 2965   3.263   6.169   4.508  1.4916 -0.7995  0.0628
  245LEU     CG 2966   3.057   6.195   4.553  0.1496 -0.4102  0.4558
  245LEU     HG 2967   3.034   6.298   4.518 -1.5476 -0.5549  0.9779
  245LEU    CD1 2968   3.028   6.095   4.440 -0.1149  0.4836 -0.2842
  245LEU   HD11 2969   3.077   5.997   4.454  0.3218  0.8267  0.7356
  245LEU   HD12 2970   3.071   6.121   4.340 -0.9634 -0.8996 -1.0749
  245LEU   HD13 2971   2.918   6.076   4.443  0.0378 -0.4677  1.2970
  245LEU    CD2 2972   2.960   6.173   4.670 -0.2053 -0.0820  0.2283
  245LEU   HD21 2973   2.937   6.065   4.687  0.5254 -0.2191  0.4063
  245LEU   HD22 2974   2.861   6.216   4.645 -0.6561 -0.5125  1.1705
  245LEU   HD23 2975   3.011   6.208   4.763  0.3008  0.2142 -0.1492
  245LEU      C 2976   3.398   6.258   4.734 -0.1569 -0.2387 -0.6570
  245LEU      O 2977   3.414   6.219   4.850 -0.0115  0.0197 -0.5919
  246ALA      N 2978   3.505   6.280   4.656  0.4256  0.0357  0.1971
  246ALA     HN 2979   3.478   6.317   4.567  1.3860 -0.2287 -0.2362
  246ALA     CA 2980   3.643   6.245   4.668  0.3703 -0.1950  0.1365
  246ALA     HA 2981   3.642   6.140   4.692 -0.6994 -0.2346  0.0242
  246ALA     CB 2982   3.712   6.277   4.534 -0.5626  0.0889 -0.2925
  246ALA    HB1 2983   3.816   6.239   4.542 -1.2982 -2.0672  0.4590
  246ALA    HB2 2984   3.702   6.381   4.495 -0.6319  0.5833  0.9632
  246ALA    HB3 2985   3.665   6.212   4.457 -0.3361 -0.4777  0.0380
  246ALA      C 2986   3.705   6.321   4.780  0.1574  0.1176  0.0415
  246ALA      O 2987   3.766   6.266   4.871  0.2720  0.3809  0.1266
  247THR      N 2988   3.678   6.453   4.786  0.7572  0.2565 -0.1535
  247THR     HN 2989   3.619   6.493   4.717  2.0039  1.7802 -0.4673
  247THR     CA 2990   3.709   6.544   4.892 -0.3146  0.3481  0.1056
  247THR     HA 2991   3.816   6.533   4.907 -0.2261 -0.0723 -0.7189
  247THR     CB 2992   3.680   6.685   4.848  0.1952  0.3463 -0.2556
  247THR     HB 2993   3.574   6.715   4.848 -0.2468 -1.0545  0.0210
  247THR    OG1 2994   3.732   6.714   4.718  0.1552 -0.1788 -0.3969
  247THR    HG1 2995   3.670   6.666   4.662  0.4958 -0.8343 -0.2308
  247THR    CG2 2996   3.763   6.779   4.937  0.5012 -0.5027  0.3888
  247THR   HG21 2997   3.866   6.742   4.951  0.7329 -0.2197 -0.4033
  247THR   HG22 2998   3.710   6.782   5.034 -2.3518 -1.3874 -0.9046
  247THR   HG23 2999   3.779   6.882   4.898 -1.0312  0.1483  1.3005
  247THR      C 3000   3.637   6.508   5.017  0.5137 -0.2191  0.4412
  247THR      O 3001   3.699   6.498   5.123  0.0263 -0.1014  0.7494
  248LEU      N 3002   3.507   6.474   5.007  0.3620  0.4450 -0.0420
  248LEU     HN 3003   3.464   6.469   4.918 -0.5703 -0.3044  0.4127
  248LEU     CA 3004   3.420   6.442   5.116  0.1659 -0.2272 -0.3814
  248LEU     HA 3005   3.416   6.520   5.191 -0.6666 -0.8473  0.2606
  248LEU     CB 3006   3.277   6.438   5.058  0.0108 -0.3408 -0.0001
  248LEU    HB1 3007   3.279   6.371   4.970 -0.7281  0.5689 -0.7539
  248LEU    HB2 3008   3.247   6.540   5.024  0.0105 -0.1356  0.5897
  248LEU     CG 3009   3.160   6.400   5.149  0.2264 -0.5438  0.1949
  248LEU     HG 3010   3.175   6.300   5.196 -0.0349 -0.7939 -0.2398
  248LEU    CD1 3011   3.146   6.510   5.256  1.0290 -0.4215  0.1819
  248LEU   HD11 3012   3.229   6.514   5.330  0.5024 -1.0991  0.8472
  248LEU   HD12 3013   3.059   6.474   5.315  0.5193  0.0192 -0.2861
  248LEU   HD13 3014   3.117   6.610   5.219 -1.1915 -1.1056 -0.2280
  248LEU    CD2 3015   3.026   6.384   5.074  0.2675 -1.2301  0.2552
  248LEU   HD21 3016   2.953   6.347   5.149 -0.7193 -0.6134 -0.3669
  248LEU   HD22 3017   3.018   6.302   4.999  1.0559 -1.4192  0.3576
  248LEU   HD23 3018   2.975   6.474   5.037 -0.5328 -1.6986  0.1845
  248LEU      C 3019   3.459   6.320   5.191 -0.5084 -0.2822 -0.1011
  248LEU      O 3020   3.464   6.307   5.313 -0.7067  0.6932  0.0281
  249ALA      N 3021   3.499   6.219   5.112 -0.6853 -0.3704 -0.0827
  249ALA     HN 3022   3.485   6.224   5.013 -0.1214 -0.3405 -0.1738
  249ALA     CA 3023   3.543   6.093   5.165  0.7712 -0.2841 -0.9461
  249ALA     HA 3024   3.474   6.050   5.237  1.2055  1.8182  0.9653
  249ALA     CB 3025   3.563   5.997   5.048  0.1364 -0.5375 -0.8541
  249ALA    HB1 3026   3.466   5.956   5.010 -0.2200 -1.8466  1.1480
  249ALA    HB2 3027   3.629   5.912   5.077  0.1631 -0.8079 -1.6295
  249ALA    HB3 3028   3.620   6.055   4.972  0.3505 -0.2709 -0.4925
  249ALA      C 3029   3.671   6.109   5.240  0.1294 -0.0864  0.1548
  249ALA      O 3030   3.694   6.062   5.352  0.5417 -0.1226  0.0584
  250CYS      N 3031   3.766   6.178   5.176  0.2489 -0.6234 -0.2617
  250CYS     HN 3032   3.727   6.214   5.092 -3.1245 -0.5972  1.0098
  250CYS     CA 3033   3.894   6.208   5.233  0.1423 -0.5133 -0.0743
  250CYS     HA 3034   3.936   6.115   5.269  0.1290 -0.1325  0.9769
  250CYS     CB 3035   3.983   6.280   5.130  0.1149 -0.1847  0.1307
  250CYS    HB1 3036   4.070   6.312   5.191 -0.6769 -1.1787  1.9233
  250CYS    HB2 3037   3.940   6.373   5.087  0.2891 -0.3846 -0.5056
  250CYS     SG 3038   4.037   6.184   4.985 -0.2129  0.3240 -0.3398
  250CYS    HG1 3039   3.916   6.165   4.935 -0.1926 -0.6541 -0.0648
  250CYS      C 3040   3.885   6.290   5.356  0.4158  0.0769 -0.4411
  250CYS      O 3041   3.933   6.254   5.464 -0.4617 -0.3444 -0.1759
  251THR      N 3042   3.809   6.401   5.354  0.1530 -0.0844  0.1322
  251THR     HN 3043   3.757   6.428   5.274 -1.0076  0.4632  1.0011
  251THR     CA 3044   3.774   6.487   5.463  0.5003 -0.3914  0.4943
  251THR     HA 3045   3.868   6.524   5.501  0.6471 -0.1537 -0.0824
  251THR     CB 3046   3.686   6.602   5.421  0.2139 -0.7192  0.1803
  251THR     HB 3047   3.585   6.574   5.385 -0.7561  0.9215  1.3567
  251THR    OG1 3048   3.752   6.682   5.324 -0.3939  0.2155  0.5149
  251THR    HG1 3049   3.765   6.635   5.241 -0.4205 -0.8803  1.0982
  251THR    CG2 3050   3.674   6.697   5.542  0.5860 -0.4093 -0.0211
  251THR   HG21 3051   3.635   6.794   5.507  0.3937  1.1427  3.6687
  251THR   HG22 3052   3.762   6.740   5.595  0.7306 -0.0355 -0.5503
  251THR   HG23 3053   3.594   6.656   5.606  0.2542 -1.0958 -0.8278
  251THR      C 3054   3.705   6.419   5.577 -0.3682  0.3943  0.4640
  251THR      O 3055   3.745   6.427   5.693  0.0721 -0.6022  0.3982
  252ALA      N 3056   3.602   6.336   5.550  0.1723 -0.0500 -0.3132
  252ALA     HN 3057   3.581   6.317   5.455  1.5560  0.1717 -0.7058
  252ALA     CA 3058   3.524   6.274   5.652  0.0696  0.4344 -0.0942
  252ALA     HA 3059   3.519   6.348   5.731  1.0228  0.5040 -0.0817
  252ALA     CB 3060   3.378   6.245   5.613 -0.0351 -0.2721  0.7606
  252ALA    HB1 3061   3.338   6.338   5.568  0.3423  0.1003  1.1778
  252ALA    HB2 3062   3.312   6.226   5.700  0.0466 -0.0320  0.8771
  252ALA    HB3 3063   3.373   6.154   5.550  1.0882  0.3488 -0.3195
  252ALA      C 3064   3.591   6.159   5.719  0.1449  0.5911  0.0956
  252ALA      O 3065   3.566   6.142   5.838 -0.0832  0.4410  0.0239
  253ALA      N 3066   3.676   6.087   5.644 -0.5150  0.1297 -0.2153
  253ALA     HN 3067   3.709   6.121   5.557  1.0094  0.8888  0.5796
  253ALA     CA 3068   3.771   5.997   5.703 -0.4162  0.0836 -0.4502
  253ALA     HA 3069   3.737   5.909   5.756  1.6932 -0.5531  0.0379
  253ALA     CB 3070   3.839   5.923   5.586  0.5398  0.8294 -0.3832
  253ALA    HB1 3071   3.759   5.879   5.523  0.9212  0.3443 -0.5380
  253ALA    HB2 3072   3.896   5.831   5.606 -0.9500 -0.4189 -1.3993
  253ALA    HB3 3073   3.892   5.995   5.519  1.0929  0.6347 -0.1604
  253ALA      C 3074   3.876   6.052   5.793 -0.6202 -0.1516 -0.0704
  253ALA      O 3075   3.888   6.019   5.911 -0.2657  0.2132 -0.0038
  254VAL      N 3076   3.949   6.156   5.751 -0.4942 -0.1103  0.2482
  254VAL     HN 3077   3.936   6.194   5.659 -0.1304  0.1094  0.2856
  254VAL     CA 3078   4.043   6.232   5.827 -0.8084  0.6402 -0.0868
  254VAL     HA 3079   4.116   6.159   5.860 -0.7957  0.8298  0.3175
  254VAL     CB 3080   4.121   6.328   5.742  0.5262  0.1335  0.4985
  254VAL     HB 3081   4.044   6.390   5.692 -0.3232 -0.7615  0.6376
  254VAL    CG1 3082   4.225   6.411   5.819  0.4305  0.9240 -0.1868
  254VAL   HG11 3083   4.286   6.478   5.755  0.4619  1.3871  0.3101
  254VAL   HG12 3084   4.298   6.344   5.871  0.5888  0.3862 -1.0657
  254VAL   HG13 3085   4.175   6.462   5.905 -1.1381 -0.3890 -0.2209
  254VAL    CG2 3086   4.199   6.254   5.632  0.3285  0.5078  0.1014
  254VAL   HG21 3087   4.284   6.200   5.677 -0.2950 -0.3604  0.2840
  254VAL   HG22 3088   4.245   6.325   5.559  0.5177  0.2473 -0.0341
  254VAL   HG23 3089   4.149   6.177   5.571  0.9685  0.5973 -0.5618
  254VAL      C 3090   3.984   6.293   5.949 -0.0540  0.4329  0.3978
  254VAL      O 3091   4.041   6.292   6.058  0.0837  0.0141  0.3232
  255PHE      N 3092   3.861   6.348   5.937 -0.0789  0.3400  0.2419
  255PHE     HN 3093   3.818   6.333   5.848  0.1725 -0.0925  0.1880
  255PHE     CA 3094   3.787   6.394   6.050  0.4435  0.4234  0.5560
  255PHE     HA 3095   3.848   6.452   6.118  0.2125 -0.0536  1.1876
  255PHE     CB 3096   3.663   6.474   6.005  0.4599 -0.1757 -0.6344
  255PHE    HB1 3097   3.592   6.413   5.945 -1.4157  1.5924 -0.4398
  255PHE    HB2 3098   3.696   6.562   5.946  0.7900 -0.8009 -1.4213
  255PHE     CG 3099   3.588   6.527   6.122  0.7748 -0.5074 -0.2743
  255PHE    CD1 3100   3.461   6.487   6.156  0.5389  0.6293  0.2793
  255PHE    HD1 3101   3.412   6.413   6.095  0.0266  1.3790 -0.2471
  255PHE    CE1 3102   3.400   6.532   6.272  0.0307  0.7165 -0.0134
  255PHE    HE1 3103   3.303   6.496   6.302  0.2590  0.2202  0.1532
  255PHE     CZ 3104   3.470   6.616   6.356  0.4895 -0.2971  0.6544
  255PHE     HZ 3105   3.431   6.633   6.455  0.3281 -2.3170  1.0352
  255PHE    CD2 3106   3.646   6.626   6.198  0.3123 -0.3088 -0.1695
  255PHE    HD2 3107   3.734   6.675   6.159  0.6964 -1.0593 -0.2824
  255PHE    CE2 3108   3.592   6.666   6.318 -0.0054  0.1352 -0.4512
  255PHE    HE2 3109   3.645   6.740   6.376 -1.2908  0.7052  0.0720
  255PHE      C 3110   3.745   6.284   6.141  0.5936 -0.3165 -0.2463
  255PHE      O 3111   3.766   6.303   6.261  0.1035  0.0361 -0.2139
  256ALA      N 3112   3.694   6.171   6.088 -0.0142 -0.0538 -0.2352
  256ALA     HN 3113   3.672   6.159   5.992 -0.0944 -0.7180 -0.1438
  256ALA     CA 3114   3.651   6.063   6.171  0.0932 -0.3701 -0.5870
  256ALA     HA 3115   3.570   6.104   6.229  0.4515  0.7969 -0.8657
  256ALA     CB 3116   3.587   5.949   6.090  0.2172 -0.8258 -0.0580
  256ALA    HB1 3117   3.563   5.862   6.155 -0.3839 -0.4358  0.2549
  256ALA    HB2 3118   3.655   5.916   6.009  1.0245  0.0339  0.2475
  256ALA    HB3 3119   3.485   5.965   6.047  0.2582 -0.2029  0.0628
  256ALA      C 3120   3.755   6.000   6.257  0.0746  0.5961  0.1813
  256ALA      O 3121   3.726   5.943   6.362 -0.1025 -0.0184 -0.1821
  257PHE      N 3122   3.881   6.001   6.208 -0.0605 -1.2572 -0.3637
  257PHE     HN 3123   3.902   6.049   6.123  1.1080 -0.5066  0.2995
  257PHE     CA 3124   4.005   5.963   6.269  0.2858 -0.2242 -0.3872
  257PHE     HA 3125   3.992   5.871   6.323 -0.1351  0.2082  0.2727
  257PHE     CB 3126   4.110   5.931   6.160  0.1057 -0.3094 -0.5408
  257PHE    HB1 3127   4.127   6.017   6.092  0.5162 -0.1013 -0.1877
  257PHE    HB2 3128   4.076   5.852   6.090  0.0990  0.3936 -1.3722
  257PHE     CG 3129   4.240   5.876   6.207  0.0005  0.0457  0.2033
  257PHE    CD1 3130   4.353   5.951   6.187 -0.0307  0.0458  0.0167
  257PHE    HD1 3131   4.344   6.048   6.140 -0.5505  0.5442  1.0530
  257PHE    CE1 3132   4.476   5.904   6.226  0.0354 -0.1988 -0.4792
  257PHE    HE1 3133   4.562   5.969   6.211  0.4580 -0.8011 -0.7672
  257PHE     CZ 3134   4.484   5.784   6.292  0.2663  0.0371 -0.0721
  257PHE     HZ 3135   4.576   5.746   6.334  0.0885 -0.4646 -0.1255
  257PHE    CD2 3136   4.250   5.756   6.274  0.4672 -0.1561 -0.2133
  257PHE    HD2 3137   4.159   5.698   6.290 -0.3952  1.0312 -0.5389
  257PHE    CE2 3138   4.372   5.707   6.314  0.3976 -0.1233  0.0457
  257PHE    HE2 3139   4.376   5.607   6.355 -1.0242 -0.5907 -0.7892
  257PHE      C 3140   4.058   6.053   6.375  0.0964 -0.3226 -0.2011
  257PHE      O 3141   4.121   6.019   6.475  0.3493  0.0636 -0.2219
  258SER      N 3142   4.029   6.184   6.364  0.2559 -0.1851  0.8092
  258SER     HN 3143   3.976   6.209   6.283  0.5824 -0.9635  0.3350
  258SER     CA 3144   4.068   6.287   6.456  0.7298  0.3559  0.0349
  258SER     HA 3145   4.162   6.264   6.504  0.4640  0.2194  0.5040
  258SER     CB 3146   4.089   6.426   6.395 -0.7067  0.7175  0.2759
  258SER    HB1 3147   4.134   6.495   6.470  0.7680 -0.9387  1.0638
  258SER    HB2 3148   3.996   6.470   6.355 -0.4843 -0.1070 -1.3133
  258SER     OG 3149   4.184   6.418   6.289 -0.5971  0.1479  0.4071
  258SER    HG1 3150   4.141   6.378   6.213 -0.8521  0.7175  0.2384
  258SER      C 3151   3.971   6.312   6.567  0.2693 -0.4218 -0.1660
  258SER      O 3152   4.014   6.353   6.675  0.0870  0.1954 -0.3185
  259ILE      N 3153   3.841   6.287   6.548  0.0212  0.5498  0.1252
  259ILE     HN 3154   3.818   6.246   6.460  0.2438 -1.2872  0.8487
  259ILE     CA 3155   3.734   6.309   6.640 -0.2161  0.1280 -0.0383
  259ILE     HA 3156   3.757   6.386   6.713 -0.9350  0.5606 -0.2434
  259ILE     CB 3157   3.613   6.366   6.572  0.1390  0.3252 -0.5178
  259ILE     HB 3158   3.638   6.436   6.490 -1.4593  0.5777 -0.8714
  259ILE    CG2 3159   3.535   6.262   6.490 -0.0738  0.2906 -0.2724
  259ILE   HG21 3160   3.462   6.309   6.420 -0.7216 -0.5594 -0.2058
  259ILE   HG22 3161   3.490   6.202   6.573 -0.1104  0.7876  0.0814
  259ILE   HG23 3162   3.598   6.198   6.425 -0.3974 -1.0955  0.6776
  259ILE    CG1 3163   3.514   6.438   6.665  0.2282  0.2988 -0.4017
  259ILE   HG11 3164   3.486   6.366   6.745  0.2176 -0.4752 -1.0813
  259ILE   HG12 3165   3.413   6.457   6.622  0.0941  0.7714  0.0858
  259ILE     CD 3166   3.564   6.572   6.720 -0.2596  0.1870  0.3558
  259ILE    HD1 3167   3.556   6.649   6.640  0.7044  1.3796  1.3183
  259ILE    HD2 3168   3.670   6.565   6.755 -0.5774  0.5178  1.4559
  259ILE    HD3 3169   3.496   6.602   6.802  0.1554  0.5950  0.5663
  259ILE      C 3170   3.698   6.198   6.732  0.5077 -0.0630  0.0224
  259ILE      O 3171   3.649   6.216   6.843  0.6743 -0.4361  0.1625
  260GLY      N 3172   3.737   6.077   6.688  0.2776 -0.1841  0.1428
  260GLY     HN 3173   3.765   6.056   6.594 -0.6000 -0.7276 -0.0247
  260GLY     CA 3174   3.738   5.959   6.768 -0.2588 -0.5057 -0.3119
  260GLY    HA1 3175   3.797   5.881   6.722  0.3952 -0.6375  0.6841
  260GLY    HA2 3176   3.638   5.918   6.767  0.2214 -1.8185 -1.6400
  260GLY      C 3177   3.811   5.966   6.897 -0.0084 -0.0649 -0.4761
  260GLY      O 3178   3.758   5.918   6.997  0.6666  0.4899  0.1714
  261PRO      N 3179   3.927   6.024   6.909  0.0809 -0.3530  0.1753
  261PRO     CD 3180   4.024   6.035   6.800 -0.5817 -0.2259 -0.4185
  261PRO    HD1 3181   4.008   6.131   6.747 -0.3692 -0.2113 -0.4567
  261PRO    HD2 3182   4.015   5.960   6.719 -0.3046  0.3681 -1.0179
  261PRO     CA 3183   3.989   6.051   7.035  0.0446  0.0591  0.1068
  261PRO     HA 3184   3.987   5.958   7.089 -1.6766 -0.2939 -0.4279
  261PRO     CB 3185   4.129   6.106   7.007  0.0092 -0.1310 -0.4726
  261PRO    HB1 3186   4.207   6.088   7.084 -1.0333 -0.3566  0.6065
  261PRO    HB2 3187   4.132   6.214   6.983 -0.9333 -0.0749 -0.4047
  261PRO     CG 3188   4.160   6.040   6.872 -0.5608 -0.4924 -0.4351
  261PRO    HG1 3189   4.234   6.107   6.823 -0.8494  1.4865  1.4877
  261PRO    HG2 3190   4.209   5.940   6.877  0.7551  0.0840 -0.9061
  261PRO      C 3191   3.915   6.153   7.115  0.2898  0.0872  0.3019
  261PRO      O 3192   3.918   6.142   7.238 -0.1879 -0.4999  0.2723
  262GLU      N 3193   3.867   6.258   7.046 -0.3883  0.1432  0.8429
  262GLU     HN 3194   3.897   6.271   6.952  0.6900  1.7135  1.3312
  262GLU     CA 3195   3.820   6.377   7.111 -0.1167  0.3876  0.5948
  262GLU     HA 3196   3.870   6.410   7.201  0.1404  0.3242  0.4756
  262GLU     CB 3197   3.829   6.505   7.026  0.2302 -0.3124 -0.4575
  262GLU    HB1 3198   3.777   6.582   7.087  1.2741  0.3060 -0.3039
  262GLU    HB2 3199   3.776   6.497   6.929  1.1281  0.3102 -1.0290
  262GLU     CG 3200   3.974   6.548   7.004  0.1567  0.1851  0.0048
  262GLU    HG1 3201   3.987   6.637   6.938 -0.2077  0.7866  0.7152
  262GLU    HG2 3202   4.018   6.462   6.950  0.4767  0.4347 -0.1426
  262GLU     CD 3203   4.045   6.585   7.134  0.1984  0.4227 -0.0843
  262GLU    OE1 3204   4.003   6.678   7.207 -0.2973 -0.1791  0.4179
  262GLU    OE2 3205   4.153   6.523   7.158 -0.1910 -0.1601  0.2080
  262GLU      C 3206   3.682   6.354   7.163 -0.3307  0.4580  0.0561
  262GLU      O 3207   3.651   6.413   7.266  0.2181  0.0998  0.4304
  263LYS      N 3208   3.594   6.275   7.098 -0.0604  0.2530 -0.0630
  263LYS     HN 3209   3.616   6.231   7.012 -0.0611 -1.2892  0.6559
  263LYS     CA 3210   3.464   6.233   7.139  0.0287 -0.2419 -0.2769
  263LYS     HA 3211   3.436   6.269   7.237  2.0097 -0.6792  0.5289
  263LYS     CB 3212   3.358   6.292   7.044  0.1659  0.3438 -0.0727
  263LYS    HB1 3213   3.260   6.247   7.069 -0.3901  1.3071 -0.4199
  263LYS    HB2 3214   3.375   6.258   6.940  1.8390 -0.5779  0.4254
  263LYS     CG 3215   3.341   6.444   7.038 -0.7560  0.2451 -0.2278
  263LYS    HG1 3216   3.275   6.466   6.952 -0.0172  1.2006 -0.5917
  263LYS    HG2 3217   3.443   6.484   7.018 -0.0560  0.2001  2.4674
  263LYS     CD 3218   3.289   6.508   7.167 -0.3815  0.6556 -0.2727
  263LYS    HD1 3219   3.260   6.612   7.142 -1.3954  0.4287 -0.1408
  263LYS    HD2 3220   3.375   6.514   7.237 -0.1713  1.1902 -0.5712
  263LYS     CE 3221   3.164   6.437   7.222 -0.1585  0.3196 -0.1918
  263LYS    HE1 3222   3.182   6.329   7.244  0.4719 -0.0820 -2.2433
  263LYS    HE2 3223   3.089   6.441   7.140  0.1061 -0.1686 -0.4682
  263LYS     NZ 3224   3.120   6.500   7.348  0.5112  0.5411 -0.0598
  263LYS    HZ1 3225   3.019   6.485   7.368  0.4105  1.0390 -0.1558
  263LYS    HZ2 3226   3.146   6.600   7.355  0.3982  0.6181 -0.6709
  263LYS    HZ3 3227   3.170   6.443   7.419  2.1798 -0.0356 -1.5542
  263LYS      C 3228   3.446   6.089   7.172  0.1473 -0.2792 -0.3744
  263LYS      O 3229   3.345   6.056   7.234  0.0636  0.0462 -0.3335
  264GLY      N 3230   3.538   5.999   7.133  0.5771 -0.0755  0.1307
  264GLY     HN 3231   3.609   6.022   7.067 -0.4006  1.4028 -0.5214
  264GLY     CA 3232   3.518   5.858   7.147  1.2687 -0.2054 -0.1288
  264GLY    HA1 3233   3.436   5.840   7.214  0.2851  1.6458 -0.7227
  264GLY    HA2 3234   3.612   5.812   7.176  1.2736  0.4069  0.9536
  264GLY      C 3235   3.467   5.793   7.024 -0.0803  0.0427  0.2723
  264GLY      O 3236   3.379   5.844   6.953  0.0232 -0.4054 -0.1976
  265TRP      N 3237   3.512   5.670   6.992  0.7680  0.4486 -0.1630
  265TRP     HN 3238   3.579   5.625   7.050  0.2123 -0.5165 -0.2330
  265TRP     CA 3239   3.468   5.581   6.889  0.1309  0.6450 -0.0729
  265TRP     HA 3240   3.491   5.635   6.798  1.2995 -1.2789 -1.0490
  265TRP     CB 3241   3.565   5.461   6.889 -0.2817  0.2978 -0.8113
  265TRP    HB1 3242   3.539   5.390   6.808  0.6630 -0.9701 -0.0795
  265TRP    HB2 3243   3.560   5.407   6.986  0.2095  0.9722 -0.3931
  265TRP     CG 3244   3.710   5.497   6.883 -0.2436  0.4055  0.2774
  265TRP    CD1 3245   3.806   5.469   6.975  0.1904 -0.5964 -0.4455
  265TRP    HD1 3246   3.791   5.410   7.065  0.2970  0.4602  0.3044
  265TRP    NE1 3247   3.931   5.509   6.933 -0.1050  0.0596 -0.7279
  265TRP    HE1 3248   4.011   5.508   6.988 -0.3024  0.4674 -0.4204
  265TRP    CE2 3249   3.916   5.566   6.809  0.0103 -0.0739 -0.8056
  265TRP    CD2 3250   3.782   5.557   6.775 -0.1779 -0.2714 -0.0632
  265TRP    CE3 3251   3.747   5.601   6.651 -0.0153  0.2747  0.0787
  265TRP    HE3 3252   3.646   5.593   6.613  0.6083 -1.5614 -1.5301
  265TRP    CZ3 3253   3.839   5.663   6.570  0.2187 -0.1437  0.0133
  265TRP    HZ3 3254   3.812   5.689   6.469  0.4540 -1.6057 -0.4723
  265TRP    CZ2 3255   4.006   5.636   6.735  0.7740 -0.4400 -0.2541
  265TRP    HZ2 3256   4.108   5.651   6.765  0.6434 -0.0390  0.0127
  265TRP    CH2 3257   3.967   5.690   6.614  0.2906 -0.3547 -0.0637
  265TRP    HH2 3258   4.032   5.744   6.548 -1.5532  0.0346 -1.7669
  265TRP      C 3259   3.323   5.545   6.890  0.3048 -0.0961  0.1166
  265TRP      O 3260   3.255   5.538   6.789  0.5422 -0.0498 -0.0491
  266MET      N 3261   3.270   5.523   7.012  0.4753 -0.4718  0.1263
  266MET     HN 3262   3.331   5.514   7.090  0.0563  0.0121  0.5288
  266MET     CA 3263   3.134   5.486   7.041  0.2361  0.4032  0.1645
  266MET     HA 3264   3.118   5.407   6.970  0.8919 -0.4025  0.8707
  266MET     CB 3265   3.131   5.440   7.188  0.6388 -0.1366  0.0118
  266MET    HB1 3266   3.205   5.360   7.203  0.0205 -0.6470  0.4466
  266MET    HB2 3267   3.033   5.392   7.208  0.4423  0.2599  0.0339
  266MET     CG 3268   3.155   5.541   7.301 -0.2407  0.1407 -0.0327
  266MET    HG1 3269   3.239   5.609   7.278  0.6828 -0.8768  0.1574
  266MET    HG2 3270   3.198   5.477   7.381  1.4402  0.1111 -0.8745
  266MET     SD 3271   3.005   5.627   7.357 -0.2286 -0.0388  0.2799
  266MET     CE 3272   3.101   5.732   7.470 -0.1773 -0.6165  0.7840
  266MET    HE1 3273   3.174   5.792   7.411 -1.4625  0.2112 -0.0880
  266MET    HE2 3274   3.153   5.673   7.549  0.9966 -0.4167  0.2108
  266MET    HE3 3275   3.023   5.793   7.520 -0.7901 -1.3666  0.7889
  266MET      C 3276   3.034   5.595   7.024  0.1048  0.2138 -0.3255
  266MET      O 3277   2.916   5.561   7.036  0.1725  0.0902  0.0225
  267SER      N 3278   3.081   5.721   7.010  0.1264  0.3157  0.5641
  267SER     HN 3279   3.179   5.729   7.000  0.1956 -0.5828  0.3860
  267SER     CA 3280   3.006   5.842   6.995 -0.2245  0.0884  0.4522
  267SER     HA 3281   2.928   5.846   7.069  0.1384  0.4353  0.8279
  267SER     CB 3282   3.088   5.971   7.009 -0.1251  0.0876 -0.0874
  267SER    HB1 3283   3.151   5.982   6.918 -0.0334 -0.0489 -0.0396
  267SER    HB2 3284   3.163   5.962   7.090  0.6541  0.3479 -0.7457
  267SER     OG 3285   2.997   6.081   7.013 -0.2430 -0.0047 -0.1975
  267SER    HG1 3286   2.974   6.079   7.106  1.3862 -0.9313  0.2838
  267SER      C 3287   2.951   5.851   6.857  0.1009  0.1635  0.3264
  267SER      O 3288   3.018   5.818   6.759 -0.2677 -0.4787  0.2832
  268GLY      N 3289   2.826   5.901   6.849 -0.1687 -0.4988  0.3343
  268GLY     HN 3290   2.782   5.929   6.934 -1.0594 -0.0989 -0.2333
  268GLY     CA 3291   2.745   5.906   6.731  0.2486 -0.1531  0.0581
  268GLY    HA1 3292   2.651   5.938   6.774  0.8660 -0.1450  1.5187
  268GLY    HA2 3293   2.724   5.804   6.702  0.2815 -0.0310 -0.3895
  268GLY      C 3294   2.785   5.988   6.613  0.0490  0.0048  0.1011
  268GLY      O 3295   2.771   5.948   6.498  0.6990 -0.0964  0.0526
  269ILE      N 3296   2.857   6.098   6.641  0.3085  0.0007 -0.5319
  269ILE     HN 3297   2.850   6.134   6.734 -0.6346  0.3085 -0.7002
  269ILE     CA 3298   2.933   6.176   6.548  0.4585  0.0421 -0.3730
  269ILE     HA 3299   2.875   6.210   6.464  1.2012  0.5615 -0.6966
  269ILE     CB 3300   2.984   6.298   6.619  0.3618 -0.2161  0.1490
  269ILE     HB 3301   2.896   6.352   6.662 -0.7382 -2.4108  0.9966
  269ILE    CG2 3302   3.066   6.264   6.744  0.1723  0.8213  0.5769
  269ILE   HG21 3303   2.996   6.208   6.811 -0.4147  0.3194 -0.4034
  269ILE   HG22 3304   3.108   6.353   6.796  0.0189  0.8508  0.6531
  269ILE   HG23 3305   3.146   6.194   6.714 -1.2795 -1.0755  0.7338
  269ILE    CG1 3306   3.055   6.400   6.529  0.0516 -0.2885 -0.1814
  269ILE   HG11 3307   3.134   6.350   6.468  0.2669 -0.1962  0.0211
  269ILE   HG12 3308   3.114   6.470   6.591 -0.7075  0.2222 -0.0201
  269ILE     CD 3309   2.972   6.488   6.436 -0.0100 -0.2605 -0.0990
  269ILE    HD1 3310   3.033   6.568   6.390 -1.0501  0.0022 -1.1210
  269ILE    HD2 3311   2.895   6.538   6.499 -1.1174 -1.4196 -0.4308
  269ILE    HD3 3312   2.927   6.424   6.356  0.6247  0.5422 -1.1543
  269ILE      C 3313   3.048   6.105   6.484  0.6261 -0.0997  0.0799
  269ILE      O 3314   3.078   6.127   6.367 -0.0422 -0.0005 -0.0812
  270THR      N 3315   3.127   6.022   6.553  0.4806  0.2114  0.6320
  270THR     HN 3316   3.107   6.009   6.650  0.0342 -0.9887  0.4152
  270THR     CA 3317   3.244   5.949   6.513  0.0399 -0.3084  0.2641
  270THR     HA 3318   3.304   6.015   6.452 -0.3467 -0.7786 -0.6700
  270THR     CB 3319   3.320   5.882   6.624  0.6591 -0.2935 -0.1432
  270THR     HB 3320   3.256   5.813   6.683  0.2692  0.4077  0.2643
  270THR    OG1 3321   3.363   5.980   6.717 -0.0070 -0.3702  0.2587
  270THR    HG1 3322   3.357   5.945   6.806 -0.5367  0.4895  0.5849
  270THR    CG2 3323   3.457   5.825   6.584  1.0510  0.6475 -0.1762
  270THR   HG21 3324   3.524   5.895   6.528  0.7173  0.9703 -0.1769
  270THR   HG22 3325   3.436   5.742   6.513  0.5966  0.2481  0.4147
  270THR   HG23 3326   3.518   5.788   6.669 -1.0094 -0.4553  0.9504
  270THR      C 3327   3.203   5.844   6.416  0.0931 -0.1106  0.0271
  270THR      O 3328   3.262   5.842   6.308 -0.0457  0.3100 -0.0594
  271ILE      N 3329   3.095   5.770   6.447 -0.3982  0.3401 -0.5595
  271ILE     HN 3330   3.058   5.782   6.539 -0.6994 -0.2576 -0.5906
  271ILE     CA 3331   3.036   5.671   6.363 -0.2706 -0.0138 -0.2378
  271ILE     HA 3332   3.123   5.623   6.322  0.5690  0.7095  0.5947
  271ILE     CB 3333   2.946   5.571   6.429  0.2304 -0.1481  0.2563
  271ILE     HB 3334   3.018   5.521   6.498  1.2893  0.8311 -0.0861
  271ILE    CG2 3335   2.849   5.649   6.520 -0.1952  0.2548 -0.5275
  271ILE   HG21 3336   2.910   5.702   6.596 -0.4235 -0.6393  0.3147
  271ILE   HG22 3337   2.777   5.588   6.579  0.2497  0.5724  0.3792
  271ILE   HG23 3338   2.791   5.733   6.476 -0.3824  0.7303  0.5696
  271ILE    CG1 3339   2.894   5.458   6.339  0.2717 -0.7685  0.9949
  271ILE   HG11 3340   2.825   5.500   6.263  2.6681  1.8006 -0.0957
  271ILE   HG12 3341   2.839   5.391   6.409 -0.7189  0.2067  1.2101
  271ILE     CD 3342   2.999   5.394   6.248 -0.6989 -0.5948 -0.2970
  271ILE    HD1 3343   2.946   5.340   6.166 -0.2341 -0.7534 -0.5041
  271ILE    HD2 3344   3.055   5.316   6.304  0.1907  0.3892  0.2471
  271ILE    HD3 3345   3.073   5.465   6.205 -0.3868 -0.7431 -0.0170
  271ILE      C 3346   2.971   5.734   6.245  0.5329  0.6027 -0.3696
  271ILE      O 3347   2.993   5.690   6.132 -0.5270 -0.7126 -0.1231
  272GLY      N 3348   2.888   5.838   6.266  0.1176  0.0925  0.6526
  272GLY     HN 3349   2.880   5.873   6.359  0.5031 -0.5474  0.9396
  272GLY     CA 3350   2.817   5.908   6.163  0.3409 -0.3088  0.2222
  272GLY    HA1 3351   2.760   5.982   6.217  0.2675  0.0705 -0.3590
  272GLY    HA2 3352   2.755   5.834   6.114 -0.0323 -0.4373  0.8696
  272GLY      C 3353   2.899   5.978   6.060 -0.4516  0.3370  0.0169
  272GLY      O 3354   2.870   5.969   5.940  0.0351 -0.1020 -0.0706
  273SER      N 3355   3.016   6.029   6.102 -0.1512 -0.2195 -0.1262
  273SER     HN 3356   3.016   6.069   6.193 -1.1559 -0.1454 -0.1326
  273SER     CA 3357   3.118   6.075   6.012  0.1399  0.1158  0.3684
  273SER     HA 3358   3.071   6.146   5.946  0.5769 -0.2486 -0.3509
  273SER     CB 3359   3.225   6.150   6.093  0.2960 -0.4891  0.7355
  273SER    HB1 3360   3.312   6.182   6.031 -0.1184  0.3087  0.5313
  273SER    HB2 3361   3.259   6.079   6.171  1.6429 -0.6748  0.0343
  273SER     OG 3362   3.172   6.264   6.159  0.0942  0.0301 -0.2829
  273SER    HG1 3363   3.168   6.236   6.251  1.9422  0.7127  0.0854
  273SER      C 3364   3.176   5.963   5.934 -0.4209  0.1694 -0.1383
  273SER      O 3365   3.206   5.982   5.816 -0.0272  0.1038 -0.0503
  274GLY      N 3366   3.196   5.847   5.999  0.0145  0.0756 -0.4267
  274GLY     HN 3367   3.166   5.841   6.094 -0.2151 -0.1526 -0.5098
  274GLY     CA 3368   3.257   5.730   5.944  0.2990 -0.0565  0.1567
  274GLY    HA1 3369   3.261   5.652   6.019 -0.3445 -0.8296 -0.5617
  274GLY    HA2 3370   3.355   5.756   5.909  0.4551 -0.6146  0.1579
  274GLY      C 3371   3.178   5.668   5.834  0.4334  0.2130 -0.0919
  274GLY      O 3372   3.237   5.620   5.737  0.4396  0.0613 -0.0136
  275LEU      N 3373   3.045   5.664   5.850  0.4075  0.0885 -0.3180
  275LEU     HN 3374   3.017   5.684   5.944  2.2082  0.3444  0.2376
  275LEU     CA 3375   2.950   5.631   5.748 -0.2852  0.2513  0.2533
  275LEU     HA 3376   2.984   5.537   5.707 -0.8134  0.1976 -0.0697
  275LEU     CB 3377   2.813   5.601   5.811 -0.0601 -0.5162  0.3991
  275LEU    HB1 3378   2.752   5.564   5.725  1.5050 -1.1995 -0.5077
  275LEU    HB2 3379   2.779   5.700   5.847 -0.8162 -0.4313 -0.4672
  275LEU     CG 3380   2.799   5.498   5.924  0.4104 -0.4721  0.5014
  275LEU     HG 3381   2.880   5.512   6.000  0.7339  0.5777  0.0063
  275LEU    CD1 3382   2.676   5.539   6.008 -0.4056 -0.5531 -0.6160
  275LEU   HD11 3383   2.667   5.473   6.097 -1.0097  0.9985  0.5453
  275LEU   HD12 3384   2.582   5.539   5.949 -0.3047 -0.6723 -0.7827
  275LEU   HD13 3385   2.699   5.637   6.053  0.9960 -0.7491 -0.8023
  275LEU    CD2 3386   2.791   5.350   5.886 -0.5057 -0.4304  0.4985
  275LEU   HD21 3387   2.871   5.313   5.818  0.4904  0.2514  1.2553
  275LEU   HD22 3388   2.697   5.335   5.828  0.5342 -0.5917 -1.2890
  275LEU   HD23 3389   2.796   5.281   5.973 -0.2939 -1.1019 -0.0251
  275LEU      C 3390   2.945   5.727   5.634 -0.8389  0.0152  0.0715
  275LEU      O 3391   2.932   5.688   5.519  0.6057 -0.2189 -0.0513
  276VAL      N 3392   2.959   5.859   5.657 -0.4388 -0.0833  0.4154
  276VAL     HN 3393   2.931   5.899   5.744  0.5860  0.5562  0.4900
  276VAL     CA 3394   2.973   5.957   5.554  0.4468 -0.0897  0.5170
  276VAL     HA 3395   2.902   5.933   5.476 -0.0786 -1.3230  1.3091
  276VAL     CB 3396   2.972   6.099   5.600  0.1817 -0.0047  0.2474
  276VAL     HB 3397   3.049   6.111   5.679  0.6847 -0.7351 -0.1081
  276VAL    CG1 3398   3.009   6.195   5.486  0.0307 -0.5436 -0.2625
  276VAL   HG11 3399   2.968   6.296   5.508 -0.8895 -0.8945 -0.3141
  276VAL   HG12 3400   2.967   6.157   5.391 -0.5334 -1.3423  0.2861
  276VAL   HG13 3401   3.120   6.206   5.490  0.1247 -1.5102  0.1665
  276VAL    CG2 3402   2.822   6.123   5.626  0.1150  0.2800 -0.3603
  276VAL   HG21 3403   2.794   6.227   5.652  0.6979  0.0510  1.4777
  276VAL   HG22 3404   2.786   6.056   5.708  1.0821 -0.2023 -0.2956
  276VAL   HG23 3405   2.769   6.082   5.538  0.7425  0.0725 -0.6576
  276VAL      C 3406   3.092   5.932   5.466  0.3114  0.5256  0.1530
  276VAL      O 3407   3.088   5.931   5.343 -0.1204  0.2721  0.1658
  277ALA      N 3408   3.207   5.899   5.526  0.1464 -0.1895  0.0824
  277ALA     HN 3409   3.211   5.890   5.625 -0.7957 -1.0681  0.0791
  277ALA     CA 3410   3.329   5.874   5.455 -0.0779 -0.0843 -0.3404
  277ALA     HA 3411   3.353   5.957   5.391  0.0593  0.1661  0.0315
  277ALA     CB 3412   3.441   5.864   5.559 -0.3634  0.2854  0.0080
  277ALA    HB1 3413   3.422   5.928   5.648  0.1265  0.2891  0.1166
  277ALA    HB2 3414   3.539   5.897   5.518 -0.8739  2.4168  0.2775
  277ALA    HB3 3415   3.441   5.760   5.598  1.2450 -0.4172 -1.5796
  277ALA      C 3416   3.325   5.751   5.370 -0.0723 -0.1555 -0.2366
  277ALA      O 3417   3.367   5.754   5.255 -0.3387 -0.3255 -0.3400
  278LEU      N 3418   3.265   5.639   5.414 -0.3780 -0.0256 -0.3219
  278LEU     HN 3419   3.234   5.635   5.509 -1.0936  1.3613 -0.4423
  278LEU     CA 3420   3.235   5.530   5.327 -0.0558  0.1402 -0.6463
  278LEU     HA 3421   3.328   5.505   5.279 -0.2076 -0.6054 -0.5896
  278LEU     CB 3422   3.187   5.413   5.415  0.5683  0.0420 -0.4288
  278LEU    HB1 3423   3.097   5.447   5.472  0.6257 -0.4950  0.0009
  278LEU    HB2 3424   3.274   5.404   5.484  0.3669 -0.1769 -0.2007
  278LEU     CG 3425   3.155   5.282   5.343 -0.3192 -0.0962  0.1767
  278LEU     HG 3426   3.061   5.302   5.288  0.0926  0.1536 -0.4691
  278LEU    CD1 3427   3.275   5.242   5.255 -0.2022 -0.4845  0.5089
  278LEU   HD11 3428   3.293   5.313   5.172 -1.4164 -1.1277 -0.3557
  278LEU   HD12 3429   3.247   5.146   5.207  0.2259 -0.5558  0.3921
  278LEU   HD13 3430   3.366   5.238   5.319  0.8191  1.2660 -0.6570
  278LEU    CD2 3431   3.135   5.168   5.444  0.2169 -0.4442 -0.1004
  278LEU   HD21 3432   3.112   5.067   5.403  1.4711 -1.3236  1.1483
  278LEU   HD22 3433   3.058   5.205   5.515  0.2742 -0.2159 -0.1579
  278LEU   HD23 3434   3.224   5.140   5.505 -0.3973 -0.5976  0.7703
  278LEU      C 3435   3.132   5.550   5.220 -0.5696 -0.2924 -0.2500
  278LEU      O 3436   3.155   5.532   5.101  0.2467  0.4160 -0.2233
  279ALA      N 3437   3.016   5.610   5.252 -0.6576 -0.4750 -0.2195
  279ALA     HN 3438   2.995   5.641   5.344 -0.2393  0.2693 -0.3508
  279ALA     CA 3439   2.912   5.645   5.160 -0.3587  0.5348 -0.1991
  279ALA     HA 3440   2.876   5.553   5.118 -1.7606  0.3141  1.2869
  279ALA     CB 3441   2.791   5.709   5.229 -0.4400 -0.0151  0.1812
  279ALA    HB1 3442   2.807   5.812   5.268 -0.7404  0.4744 -0.9193
  279ALA    HB2 3443   2.758   5.646   5.315 -0.8339 -0.1375 -0.0553
  279ALA    HB3 3444   2.707   5.721   5.157 -0.8376  0.5404  0.7122
  279ALA      C 3445   2.954   5.727   5.042  0.7133 -0.6864 -0.7184
  279ALA      O 3446   2.920   5.698   4.928 -0.0155  0.0502 -0.7104
  280ALA      N 3447   3.031   5.831   5.076  0.3108 -0.2532 -1.0863
  280ALA     HN 3448   3.056   5.855   5.170 -1.0947  1.2737 -1.0173
  280ALA     CA 3449   3.098   5.912   4.979  0.0307  0.7389 -0.4846
  280ALA     HA 3450   3.021   5.947   4.913  0.1234 -0.5178 -1.3302
  280ALA     CB 3451   3.154   6.029   5.062  0.2478 -0.3338  0.9777
  280ALA    HB1 3452   3.072   6.090   5.107 -0.6893 -0.7447 -0.0564
  280ALA    HB2 3453   3.220   6.089   4.995 -0.7833 -0.0349  0.1649
  280ALA    HB3 3454   3.205   5.989   5.152 -1.0183 -0.7059  1.5821
  280ALA      C 3455   3.198   5.841   4.895 -0.3839 -0.4091 -0.0509
  280ALA      O 3456   3.196   5.863   4.774 -0.1620  0.0314  0.0234
  281ALA      N 3457   3.290   5.755   4.944 -0.4416 -0.3027  0.2454
  281ALA     HN 3458   3.278   5.724   5.038  0.3990 -0.5937  0.2749
  281ALA     CA 3459   3.378   5.678   4.863  0.0610  0.3775  0.1248
  281ALA     HA 3460   3.425   5.750   4.798 -0.6594 -0.3173 -1.2704
  281ALA     CB 3461   3.479   5.605   4.954  0.3903  0.9117  0.1987
  281ALA    HB1 3462   3.423   5.519   4.997 -1.5005  1.1582 -1.4704
  281ALA    HB2 3463   3.522   5.667   5.035 -0.0343 -0.0245  1.1922
  281ALA    HB3 3464   3.561   5.560   4.893 -0.5264  1.2298 -1.3905
  281ALA      C 3465   3.315   5.578   4.772  0.5938 -0.2154  0.3821
  281ALA      O 3466   3.341   5.572   4.652 -0.1024  0.3628  0.1874
  282VAL      N 3467   3.217   5.504   4.827 -0.1090  0.1790 -0.2869
  282VAL     HN 3468   3.198   5.504   4.925 -0.4491 -0.8650 -0.3286
  282VAL     CA 3469   3.132   5.411   4.761 -0.3350  0.0088  0.2303
  282VAL     HA 3470   3.191   5.330   4.721 -0.3446  0.0075  0.2186
  282VAL     CB 3471   3.033   5.345   4.853  0.0824 -0.3099  0.4553
  282VAL     HB 3472   3.001   5.420   4.928 -0.3626 -0.8737  0.8444
  282VAL    CG1 3473   2.905   5.289   4.789  0.1657  0.1754 -0.1491
  282VAL   HG11 3474   2.928   5.235   4.695  1.8259  0.3515  0.0953
  282VAL   HG12 3475   2.842   5.373   4.751  0.9268  0.6720 -0.3554
  282VAL   HG13 3476   2.847   5.229   4.863  0.2019  0.4764  0.1293
  282VAL    CG2 3477   3.105   5.234   4.932  0.0696 -0.7114 -0.0887
  282VAL   HG21 3478   3.200   5.271   4.974 -0.7915  1.5704  0.1205
  282VAL   HG22 3479   3.122   5.151   4.859  0.1416  0.0503 -0.9780
  282VAL   HG23 3480   3.036   5.197   5.011  0.0354  1.0178  0.7707
  282VAL      C 3481   3.058   5.468   4.645 -0.0368 -0.1622 -0.0480
  282VAL      O 3482   3.065   5.417   4.533 -0.2288 -0.6970  0.1717
  283ALA      N 3483   2.999   5.588   4.658  0.7899  0.3461 -0.7520
  283ALA     HN 3484   3.010   5.634   4.746  0.6021 -0.9324 -0.0120
  283ALA     CA 3485   2.937   5.660   4.551 -0.3644  0.7883  0.1684
  283ALA     HA 3486   2.872   5.595   4.495  0.2414  1.2314 -1.1373
  283ALA     CB 3487   2.861   5.782   4.606 -0.5893  0.6554  0.1565
  283ALA    HB1 3488   2.771   5.748   4.661  0.4750 -0.1762  1.4875
  283ALA    HB2 3489   2.828   5.844   4.519  0.5445 -0.1263 -0.8971
  283ALA    HB3 3490   2.927   5.838   4.675  0.8411  1.1117 -1.4293
  283ALA      C 3491   3.034   5.705   4.447 -0.0900 -0.0081  0.0710
  283ALA      O 3492   3.006   5.703   4.327  0.2289 -0.2284 -0.0028
  284PHE      N 3493   3.152   5.750   4.493 -0.2871 -0.0553  0.6449
  284PHE     HN 3494   3.174   5.758   4.590  1.7491 -0.5506  0.3183
  284PHE     CA 3495   3.259   5.789   4.406 -0.9587  0.3073 -0.0411
  284PHE     HA 3496   3.237   5.869   4.336  0.3140  1.8258  1.1204
  284PHE     CB 3497   3.369   5.846   4.498 -0.4844 -0.4588 -0.1171
  284PHE    HB1 3498   3.393   5.793   4.592 -0.2396 -1.1494 -0.5515
  284PHE    HB2 3499   3.334   5.950   4.518  0.0307 -0.4725  1.0095
  284PHE     CG 3500   3.500   5.866   4.430 -0.1845 -0.2856  0.4963
  284PHE    CD1 3501   3.526   5.984   4.364  0.7965 -0.4684  0.5290
  284PHE    HD1 3502   3.452   6.062   4.375 -0.8354 -1.5018 -1.5818
  284PHE    CE1 3503   3.642   6.000   4.292 -0.1327 -0.5602 -1.0841
  284PHE    HE1 3504   3.665   6.091   4.238 -1.6483  0.5948  0.0307
  284PHE     CZ 3505   3.737   5.900   4.298  0.4386 -0.0001 -0.0776
  284PHE     HZ 3506   3.833   5.899   4.249  0.1609  0.0863 -0.6422
  284PHE    CD2 3507   3.593   5.764   4.428 -0.2082 -0.3103 -0.5722
  284PHE    HD2 3508   3.555   5.670   4.466 -2.3183  0.2133 -1.1148
  284PHE    CE2 3509   3.714   5.783   4.366  0.3447  0.4236  0.6490
  284PHE    HE2 3510   3.797   5.714   4.373 -0.1100 -0.1296  0.7933
  284PHE      C 3511   3.315   5.683   4.318  0.4360  0.6242  0.4071
  284PHE      O 3512   3.341   5.707   4.200 -0.0603 -0.3385  0.0766
  285VAL      N 3513   3.331   5.555   4.356  0.2558  0.4175 -0.1818
  285VAL     HN 3514   3.315   5.534   4.453  0.3742 -0.7750 -0.3862
  285VAL     CA 3515   3.358   5.442   4.273  0.1511 -0.1531  0.5320
  285VAL     HA 3516   3.453   5.466   4.227 -0.4097  1.3802  0.0676
  285VAL     CB 3517   3.375   5.315   4.350  0.3527 -0.3333  0.1996
  285VAL     HB 3518   3.294   5.297   4.424  0.7075 -1.2589  0.4001
  285VAL    CG1 3519   3.387   5.193   4.257  0.3786  0.0709 -0.3327
  285VAL   HG11 3520   3.421   5.106   4.316  0.3667  0.0005 -0.4283
  285VAL   HG12 3521   3.451   5.207   4.167  0.1755  0.2170 -0.4580
  285VAL   HG13 3522   3.285   5.168   4.220 -0.2129  0.3791  0.9898
  285VAL    CG2 3523   3.512   5.327   4.420  0.1837  0.5315  0.3969
  285VAL   HG21 3524   3.552   5.230   4.457  0.5090  0.6974  0.4866
  285VAL   HG22 3525   3.516   5.401   4.503 -0.9481 -0.6961  1.6548
  285VAL   HG23 3526   3.583   5.366   4.343  0.4198  0.9541  0.8172
  285VAL      C 3527   3.268   5.422   4.156  0.5764 -0.4781  0.2481
  285VAL      O 3528   3.307   5.388   4.045  0.1400 -0.2846  0.0317
  286ILE      N 3529   3.133   5.422   4.167  0.4879 -0.1406 -0.6784
  286ILE     HN 3530   3.092   5.448   4.254 -0.4649  1.1260 -1.4262
  286ILE     CA 3531   3.036   5.400   4.065 -0.2864  0.0787 -0.0088
  286ILE     HA 3532   3.074   5.324   3.998  0.0752  0.3231 -0.0850
  286ILE     CB 3533   2.908   5.349   4.127  0.1135 -0.2794  0.5533
  286ILE     HB 3534   2.820   5.343   4.059 -0.9496 -0.6983  1.8951
  286ILE    CG2 3535   2.922   5.199   4.158 -0.0543 -0.6775 -1.0671
  286ILE   HG21 3536   2.829   5.157   4.200 -0.1831  0.9397  0.5005
  286ILE   HG22 3537   2.993   5.190   4.243  0.9163  1.0610 -1.5939
  286ILE   HG23 3538   2.952   5.150   4.063 -2.2019 -1.4116 -1.4718
  286ILE    CG1 3539   2.857   5.437   4.242  0.7812  0.6350  0.1787
  286ILE   HG11 3540   2.864   5.541   4.204  0.9937 -0.0814 -2.0359
  286ILE   HG12 3541   2.924   5.429   4.331 -0.0110 -0.0974  0.7462
  286ILE     CD 3542   2.715   5.402   4.286  0.8278  0.0080 -0.1526
  286ILE    HD1 3543   2.667   5.479   4.349  0.4031  0.1093 -0.5895
  286ILE    HD2 3544   2.714   5.308   4.346 -0.0700  0.0549 -0.0731
  286ILE    HD3 3545   2.649   5.395   4.197  0.6991  0.3854 -0.0890
  286ILE      C 3546   3.022   5.522   3.981 -0.3996 -0.0520 -0.1856
  286ILE      O 3547   3.015   5.514   3.858  0.1065  0.2625 -0.2412
  287VAL      N 3548   3.035   5.645   4.033  0.6754 -0.1714 -0.1262
  287VAL     HN 3549   3.029   5.660   4.131 -0.9223 -0.7489 -0.0759
  287VAL     CA 3550   3.046   5.767   3.959  0.0605  0.0352  0.1134
  287VAL     HA 3551   2.965   5.771   3.888  0.2339  0.8655 -0.0596
  287VAL     CB 3552   3.042   5.891   4.044 -0.3553  0.0220  0.1194
  287VAL     HB 3553   3.100   5.876   4.138 -1.6090  0.6505  1.0588
  287VAL    CG1 3554   3.093   6.014   3.968 -0.1954 -0.0083  0.1770
  287VAL   HG11 3555   3.032   6.030   3.877 -1.3543 -0.5733  0.8194
  287VAL   HG12 3556   3.204   6.008   3.957 -0.0577  1.4275  0.4157
  287VAL   HG13 3557   3.076   6.103   4.033 -0.2712  0.9288 -1.0474
  287VAL    CG2 3558   2.896   5.920   4.085 -0.3632  0.3222 -0.1167
  287VAL   HG21 3559   2.848   5.963   3.994 -0.1840  0.5731 -0.0951
  287VAL   HG22 3560   2.902   5.989   4.171 -1.2787  0.0823  0.1616
  287VAL   HG23 3561   2.840   5.827   4.109 -1.2007  0.4686 -1.3368
  287VAL      C 3562   3.158   5.768   3.861  0.1569  0.2835  0.2241
  287VAL      O 3563   3.144   5.807   3.745  0.8832 -0.2947 -0.0721
  288GLU      N 3564   3.278   5.727   3.905  0.3245  0.3453 -0.1688
  288GLU     HN 3565   3.280   5.711   4.003  0.8430 -1.0090 -0.3437
  288GLU     CA 3566   3.396   5.714   3.825  0.3522  0.2070 -0.1070
  288GLU     HA 3567   3.401   5.808   3.771  0.7113  0.3070  0.0905
  288GLU     CB 3568   3.524   5.683   3.904  0.1923  0.3093  0.1909
  288GLU    HB1 3569   3.605   5.631   3.850 -0.2798 -0.7972  0.4927
  288GLU    HB2 3570   3.491   5.611   3.982 -0.8966  0.0305 -0.4950
  288GLU     CG 3571   3.593   5.800   3.976  0.2383  0.2329  0.2696
  288GLU    HG1 3572   3.673   5.764   4.045 -1.0043 -0.7991  1.2659
  288GLU    HG2 3573   3.528   5.866   4.036  1.2990  0.6752  1.0046
  288GLU     CD 3574   3.659   5.898   3.880  0.1140  0.3799  0.3360
  288GLU    OE1 3575   3.579   5.957   3.803 -0.2687  0.0450  0.4708
  288GLU    OE2 3576   3.784   5.903   3.870  0.1186  0.1340  0.2549
  288GLU      C 3577   3.394   5.613   3.715  0.1727 -0.2961  0.3539
  288GLU      O 3578   3.455   5.636   3.611 -0.2988  0.3839  0.2154
  289ARG      N 3579   3.312   5.507   3.728 -0.1758  0.0169  0.7824
  289ARG     HN 3580   3.254   5.516   3.808  0.8993 -0.4471  1.6746
  289ARG     CA 3581   3.294   5.395   3.641 -0.0647  0.5390  0.0700
  289ARG     HA 3582   3.393   5.353   3.626 -0.6084 -0.9608  0.3180
  289ARG     CB 3583   3.192   5.296   3.699  0.5761 -0.1350  0.0773
  289ARG    HB1 3584   3.102   5.357   3.721  0.5681  0.0980 -0.5490
  289ARG    HB2 3585   3.240   5.261   3.793  0.2166 -0.5469  0.1127
  289ARG     CG 3586   3.155   5.172   3.617  0.2435  0.0634 -0.0796
  289ARG    HG1 3587   3.114   5.209   3.521  0.2631  0.5930  0.1137
  289ARG    HG2 3588   3.081   5.101   3.660  1.3196 -0.6938  0.6518
  289ARG     CD 3589   3.276   5.087   3.577  0.1025 -0.0810 -0.1998
  289ARG    HD1 3590   3.335   5.060   3.667 -0.2725 -0.9038 -0.1785
  289ARG    HD2 3591   3.343   5.137   3.504  0.8737 -0.7205  0.0453
  289ARG     NE 3592   3.233   4.966   3.501  0.1494 -0.1967 -0.0437
  289ARG     HE 3593   3.139   4.953   3.470 -0.4030  1.0838  0.9261
  289ARG     CZ 3594   3.313   4.856   3.490  0.0782 -0.2467 -0.0673
  289ARG    NH1 3595   3.445   4.857   3.526  0.0860  0.1036 -0.0931
  289ARG   HH11 3596   3.487   4.947   3.530  0.8344 -0.2549  1.1421
  289ARG   HH12 3597   3.500   4.775   3.510 -1.2867 -1.0289  0.5029
  289ARG    NH2 3598   3.274   4.739   3.432  0.3664 -0.4898  0.2149
  289ARG   HH21 3599   3.188   4.729   3.380  0.7287  0.1467 -0.5529
  289ARG   HH22 3600   3.347   4.672   3.418  0.3106 -0.4553 -0.2759
  289ARG      C 3601   3.254   5.429   3.501 -0.0808 -0.2246 -0.1213
  289ARG      O 3602   3.309   5.383   3.402  0.8107 -0.2140  0.3470
  290THR      N 3603   3.163   5.528   3.495 -0.0084 -0.1807 -0.5799
  290THR     HN 3604   3.148   5.581   3.578  0.0278 -0.1941 -0.5641
  290THR     CA 3605   3.116   5.583   3.372 -0.6319  0.1896 -0.1898
  290THR     HA 3606   3.147   5.515   3.294 -0.4581 -0.2322  0.2332
  290THR     CB 3607   2.966   5.583   3.380 -0.6573 -0.4798 -0.5027
  290THR     HB 3608   2.930   5.482   3.409  0.3686 -0.8382 -0.3781
  290THR    OG1 3609   2.918   5.619   3.252  0.1011  0.0366 -0.6615
  290THR    HG1 3610   2.985   5.683   3.228  0.4563  1.1009  2.3307
  290THR    CG2 3611   2.914   5.692   3.476 -0.8226  0.0932 -1.2228
  290THR   HG21 3612   2.804   5.679   3.486 -0.6081 -1.2028  0.4010
  290THR   HG22 3613   2.939   5.794   3.439 -1.3198  0.6931 -0.0084
  290THR   HG23 3614   2.953   5.684   3.580 -0.7844 -0.2930 -1.2635
  290THR      C 3615   3.173   5.719   3.346  0.1449 -0.1422 -0.2762
  290THR      O 3616   3.142   5.776   3.242  0.4394  0.4334 -0.0555
  291ALA      N 3617   3.267   5.771   3.427 -0.5613  0.7930 -0.0348
  291ALA     HN 3618   3.303   5.710   3.497 -1.5091  0.5619  0.2884
  291ALA     CA 3619   3.319   5.903   3.410  0.1267  0.5662  0.2269
  291ALA     HA 3620   3.239   5.966   3.372 -1.6729 -1.2234  0.6895
  291ALA     CB 3621   3.367   5.961   3.544  0.8222  0.4857  0.0247
  291ALA    HB1 3622   3.455   5.913   3.591  0.4310  0.8778  1.2539
  291ALA    HB2 3623   3.287   5.950   3.621  1.1105 -0.4574  0.2113
  291ALA    HB3 3624   3.389   6.070   3.541 -0.6582  0.8316 -0.0648
  291ALA      C 3625   3.431   5.904   3.311  0.0536  0.0533  0.1313
  291ALA      O 3626   3.488   5.804   3.269  0.0814  0.0040  0.2819
  292GLU      N 3627   3.465   6.024   3.262  0.2456 -0.1438 -0.2273
  292GLU     HN 3628   3.441   6.109   3.308  0.8638 -0.5525  0.9356
  292GLU     CA 3629   3.553   6.040   3.150  0.1172 -0.3387 -0.3600
  292GLU     HA 3630   3.541   5.956   3.084 -2.5130  0.8475 -1.6993
  292GLU     CB 3631   3.512   6.166   3.072 -0.1098  0.2140  0.6225
  292GLU    HB1 3632   3.567   6.181   2.977 -0.0608  0.6118  0.7093
  292GLU    HB2 3633   3.535   6.256   3.133 -0.7789  0.6495  0.2698
  292GLU     CG 3634   3.364   6.178   3.036 -0.0557  0.2677  0.4173
  292GLU    HG1 3635   3.298   6.165   3.124 -0.0904  0.8167  0.4812
  292GLU    HG2 3636   3.334   6.092   2.972 -0.7440 -0.6883  1.9097
  292GLU     CD 3637   3.329   6.302   2.954  0.6909  0.2191  0.0089
  292GLU    OE1 3638   3.343   6.416   3.007  0.1572  0.4843 -0.3963
  292GLU    OE2 3639   3.275   6.285   2.842  0.3086  0.4276  0.1561
  292GLU      C 3640   3.697   6.053   3.186 -0.0106 -0.1703  0.1133
  292GLU      O 3641   3.783   5.984   3.131 -0.1896 -0.5099  0.2494
  293ASN      N 3642   3.739   6.140   3.281  0.1686  0.1950 -0.2911
  293ASN     HN 3643   3.667   6.190   3.327 -0.4342 -0.4877 -0.4520
  293ASN     CA 3644   3.874   6.175   3.313 -0.0831  0.2740  0.7404
  293ASN     HA 3645   3.928   6.136   3.228 -0.2638  0.3623  0.5852
  293ASN     CB 3646   3.885   6.328   3.301  0.5720  0.1953  0.1553
  293ASN    HB1 3647   3.988   6.365   3.318  0.7341  0.9993 -1.9870
  293ASN    HB2 3648   3.805   6.376   3.362 -0.0199  1.0811 -1.2194
  293ASN     CG 3649   3.845   6.383   3.165 -0.0008 -0.4227  0.0612
  293ASN    OD1 3650   3.740   6.447   3.157  0.3596  0.1523 -0.2141
  293ASN    ND2 3651   3.922   6.366   3.055  0.0391  0.1938 -0.0122
  293ASN   HD21 3652   3.876   6.388   2.969 -0.7552  0.0790  0.3642
  293ASN   HD22 3653   3.999   6.303   3.057 -0.8474 -0.9877 -0.4455
  293ASN      C 3654   3.912   6.135   3.452 -0.2638  0.1072  0.7468
  293ASN      O 3655   3.878   6.215   3.539  0.0704  0.2794  0.7266
  294PRO      N 3656   3.980   6.029   3.482 -0.3373  0.0582  0.7615
  294PRO     CD 3657   4.014   5.929   3.381  0.5637  0.3283  0.7795
  294PRO    HD1 3658   4.086   5.967   3.305 -0.7181  0.2187 -0.5706
  294PRO    HD2 3659   3.923   5.898   3.326 -0.0194  0.5879  1.5523
  294PRO     CA 3660   4.012   5.987   3.616  0.1128 -0.1263  0.6045
  294PRO     HA 3661   3.926   5.931   3.651 -0.6823  0.2322 -0.6453
  294PRO     CB 3662   4.113   5.876   3.585  0.0494 -0.0428  0.0632
  294PRO    HB1 3663   4.130   5.802   3.666 -0.3297  0.3295  0.4972
  294PRO    HB2 3664   4.214   5.918   3.566  0.5720  0.0488  2.3925
  294PRO     CG 3665   4.069   5.806   3.455 -0.6763 -0.4277  0.5018
  294PRO    HG1 3666   4.142   5.745   3.398 -0.8632  0.0789 -0.3076
  294PRO    HG2 3667   3.983   5.737   3.467 -1.0378 -0.1126 -0.1995
  294PRO      C 3668   4.045   6.079   3.728  0.7042 -0.4620  0.7199
  294PRO      O 3669   4.124   6.171   3.708 -0.2210  0.2839  0.3213
  295VAL      N 3670   3.993   6.067   3.852 -0.3856 -0.2204  0.3069
  295VAL     HN 3671   3.917   6.005   3.869 -0.3363 -0.3915 -0.0644
  295VAL     CA 3672   4.027   6.143   3.969  0.2108  0.3827 -0.2396
  295VAL     HA 3673   4.096   6.222   3.943 -0.7984  1.3235 -0.2054
  295VAL     CB 3674   3.906   6.210   4.026  0.0944 -0.1129  0.1119
  295VAL     HB 3675   3.824   6.141   4.052  0.3154 -0.5511 -0.3205
  295VAL    CG1 3676   3.944   6.291   4.152  0.2326  0.1927 -0.1223
  295VAL   HG11 3677   4.013   6.376   4.136  1.2586 -0.6987 -0.7878
  295VAL   HG12 3678   3.994   6.221   4.223 -0.9807 -0.2238  0.3776
  295VAL   HG13 3679   3.849   6.330   4.192 -0.4325 -0.4786 -0.9658
  295VAL    CG2 3680   3.852   6.304   3.917 -0.2848 -0.0983  0.3082
  295VAL   HG21 3681   3.926   6.378   3.880  0.9053 -1.4515 -0.2456
  295VAL   HG22 3682   3.757   6.350   3.951 -1.1782 -1.5408 -0.0287
  295VAL   HG23 3683   3.828   6.245   3.825  0.3453 -0.2956  0.2614
  295VAL      C 3684   4.100   6.059   4.068  0.0751  0.0301 -0.4336
  295VAL      O 3685   4.183   6.106   4.146 -0.6343  0.2145  0.2390
  296VAL      N 3686   4.073   5.928   4.058 -0.3552  0.0644  0.1821
  296VAL     HN 3687   3.985   5.912   4.014  0.3071 -0.5564 -1.0215
  296VAL     CA 3688   4.154   5.819   4.104 -0.2770  0.0859  0.0921
  296VAL     HA 3689   4.255   5.849   4.129 -0.1955  0.3799 -0.5506
  296VAL     CB 3690   4.084   5.742   4.212 -0.1403 -0.4450 -0.1946
  296VAL     HB 3691   3.976   5.733   4.189 -0.3674  0.4186  0.4679
  296VAL    CG1 3692   4.145   5.603   4.239  0.2773 -0.1239  0.5485
  296VAL   HG11 3693   4.094   5.549   4.321  0.4508 -0.0731  0.6921
  296VAL   HG12 3694   4.255   5.601   4.257  0.3999 -0.8846 -0.1801
  296VAL   HG13 3695   4.126   5.538   4.151  0.4400  0.5676 -0.0225
  296VAL    CG2 3696   4.102   5.828   4.338  0.1292 -0.0326 -0.5085
  296VAL   HG21 3697   4.211   5.838   4.359  0.0390  0.6342 -0.3305
  296VAL   HG22 3698   4.056   5.776   4.424 -0.3978 -0.2372 -0.9046
  296VAL   HG23 3699   4.052   5.927   4.331  0.1970 -0.0323 -1.1055
  296VAL      C 3700   4.169   5.728   3.987 -0.1226 -0.0002  0.1823
  296VAL      O 3701   4.067   5.687   3.932 -0.5210  0.1693  0.7801
  297PRO      N 3702   4.281   5.681   3.939  0.1070  0.1566  0.5556
  297PRO     CD 3703   4.414   5.715   3.988  0.3155  0.1787 -0.0106
  297PRO    HD1 3704   4.435   5.668   4.086 -0.6519 -0.9420 -0.2918
  297PRO    HD2 3705   4.422   5.826   3.990 -1.5385  0.4013 -0.6675
  297PRO     CA 3706   4.285   5.594   3.825  0.7914  0.1122  0.6071
  297PRO     HA 3707   4.200   5.612   3.761 -0.5395 -0.6628  2.0254
  297PRO     CB 3708   4.417   5.642   3.765  0.5811  0.3902  0.3566
  297PRO    HB1 3709   4.396   5.735   3.708 -0.6522  0.7450  1.3127
  297PRO    HB2 3710   4.473   5.581   3.691  1.3281  0.1479  1.0861
  297PRO     CG 3711   4.513   5.663   3.883  0.5784 -0.3609  0.5014
  297PRO    HG1 3712   4.553   5.565   3.919  0.5009 -0.8364 -0.6267
  297PRO    HG2 3713   4.597   5.732   3.861 -0.2831  1.1041  1.5087
  297PRO      C 3714   4.276   5.449   3.858  0.4945  0.0629  0.3270
  297PRO      O 3715   4.380   5.383   3.853  0.0242 -0.6704 -0.0205
  298PHE      N 3716   4.155   5.399   3.887  0.3721  0.1618 -0.0026
  298PHE     HN 3717   4.074   5.456   3.879  0.5866  0.5863  0.6456
  298PHE     CA 3718   4.138   5.262   3.927  0.2034  0.2166  0.1171
  298PHE     HA 3719   4.190   5.251   4.021  0.5552 -0.5380 -0.1537
  298PHE     CB 3720   3.990   5.221   3.938  0.2658 -0.0662 -0.0781
  298PHE    HB1 3721   3.973   5.113   3.952  0.3109 -0.0589  0.0273
  298PHE    HB2 3722   3.944   5.240   3.839  1.3383  0.5006 -0.5132
  298PHE     CG 3723   3.929   5.304   4.045  0.3236 -0.2734  0.1181
  298PHE    CD1 3724   3.943   5.263   4.176  0.8578  0.2879  0.2472
  298PHE    HD1 3725   3.991   5.167   4.180 -0.3443 -0.3749 -0.0204
  298PHE    CE1 3726   3.889   5.325   4.287 -0.6538 -0.4002 -0.0473
  298PHE    HE1 3727   3.909   5.291   4.388 -0.4639  0.8994  0.3837
  298PHE     CZ 3728   3.818   5.440   4.264  0.2176  0.1570 -0.0750
  298PHE     HZ 3729   3.780   5.483   4.356 -0.0831 -0.0825 -0.0816
  298PHE    CD2 3730   3.854   5.419   4.030  0.0454 -0.4553  0.0899
  298PHE    HD2 3731   3.845   5.457   3.930  2.1269  0.0951  0.0268
  298PHE    CE2 3732   3.793   5.483   4.136  0.0959 -0.0473 -0.1219
  298PHE    HE2 3733   3.726   5.566   4.120  0.1779  0.3172  1.1953
  298PHE      C 3734   4.200   5.164   3.834  0.2640  0.3710 -0.0056
  298PHE      O 3735   4.244   5.054   3.870  0.3412  0.2796 -0.3711
  299HSD      N 3736   4.209   5.194   3.703  0.7518 -0.1315 -0.0939
  299HSD     HN 3737   4.154   5.272   3.676  0.3979 -0.3468 -0.0059
  299HSD     CA 3738   4.257   5.096   3.611  0.0379 -0.3471 -0.2487
  299HSD     HA 3739   4.210   4.999   3.625  0.4499 -0.5082  0.0771
  299HSD     CB 3740   4.238   5.142   3.466  0.1470 -0.1614 -0.2041
  299HSD    HB1 3741   4.135   5.169   3.437  0.0009 -0.6466 -0.1547
  299HSD    HB2 3742   4.266   5.056   3.400 -0.8473 -1.0972  0.5238
  299HSD    ND1 3743   4.265   5.393   3.441  0.1079 -0.0245 -0.2468
  299HSD    HD1 3744   4.181   5.428   3.481 -0.2328  0.2836 -1.1783
  299HSD     CG 3745   4.317   5.265   3.434  0.1609 -0.0364  0.2987
  299HSD    CE1 3746   4.361   5.469   3.381  0.4322 -0.1647  0.0922
  299HSD    HE1 3747   4.357   5.576   3.360 -0.3204 -0.6036 -2.8614
  299HSD    NE2 3748   4.473   5.405   3.352  0.5164 -0.0042  0.0598
  299HSD    CD2 3749   4.441   5.273   3.378  0.2733  0.1547  0.5727
  299HSD    HD2 3750   4.507   5.194   3.346 -0.4116 -0.0651 -0.3840
  299HSD      C 3751   4.403   5.066   3.626 -0.0213 -0.5756 -0.1370
  299HSD      O 3752   4.440   4.953   3.595  0.7764 -0.1789 -0.6948
  300LEU      N 3753   4.487   5.151   3.686 -0.4972 -0.4713  0.4004
  300LEU     HN 3754   4.459   5.240   3.722 -0.7241 -0.1531 -0.5130
  300LEU     CA 3755   4.627   5.126   3.705 -0.3946 -0.0340  0.2446
  300LEU     HA 3756   4.662   5.088   3.611  0.0774 -1.0432  0.7993
  300LEU     CB 3757   4.709   5.251   3.742 -0.2293 -0.1677  0.3344
  300LEU    HB1 3758   4.807   5.228   3.788 -0.7762 -0.3596  1.4785
  300LEU    HB2 3759   4.660   5.302   3.828  0.2101  0.6651  0.1144
  300LEU     CG 3760   4.734   5.358   3.634  0.1829 -0.6219 -0.0290
  300LEU     HG 3761   4.635   5.404   3.614  0.2758 -0.3283  0.1585
  300LEU    CD1 3762   4.825   5.469   3.690 -0.3507 -0.2713  0.1653
  300LEU   HD11 3763   4.846   5.549   3.616  0.5906 -0.6881 -0.0609
  300LEU   HD12 3764   4.923   5.434   3.729 -0.0479  0.3648  0.0034
  300LEU   HD13 3765   4.785   5.534   3.771  0.7454  0.7098 -0.0327
  300LEU    CD2 3766   4.799   5.306   3.505  0.2947  0.2388 -0.3348
  300LEU   HD21 3767   4.780   5.200   3.476 -0.1201  0.5365 -1.2235
  300LEU   HD22 3768   4.908   5.321   3.519  0.6542  0.8354 -2.8612
  300LEU   HD23 3769   4.782   5.357   3.408 -0.1607 -0.7070 -0.7782
  300LEU      C 3770   4.648   5.024   3.812 -0.4593 -0.6927 -0.3561
  300LEU      O 3771   4.756   4.968   3.828  0.1195  0.3113 -0.5555
  301PHE      N 3772   4.539   4.996   3.886 -0.4561 -0.2081 -0.1634
  301PHE     HN 3773   4.462   5.059   3.873 -0.1395  0.1036 -0.6005
  301PHE     CA 3774   4.547   4.902   3.993 -0.3715 -0.2058 -0.1687
  301PHE     HA 3775   4.649   4.902   4.029  0.0455  0.9547 -1.2180
  301PHE     CB 3776   4.456   4.945   4.109  0.5004 -0.6503  0.7059
  301PHE    HB1 3777   4.469   4.869   4.189  0.7521 -1.0168  0.3295
  301PHE    HB2 3778   4.351   4.951   4.075  0.4199 -1.1114  0.8585
  301PHE     CG 3779   4.500   5.078   4.159  0.5945  0.0458 -1.1061
  301PHE    CD1 3780   4.588   5.085   4.265 -0.1749  0.0162 -0.4462
  301PHE    HD1 3781   4.631   4.994   4.304  1.2560  0.7231 -0.2354
  301PHE    CE1 3782   4.626   5.206   4.318  0.5508 -0.0878 -0.7095
  301PHE    HE1 3783   4.684   5.209   4.409 -0.4620 -0.7331 -0.0052
  301PHE     CZ 3784   4.571   5.324   4.275  0.6035  0.1742 -0.0736
  301PHE     HZ 3785   4.608   5.416   4.319 -1.2402  1.6719 -1.3346
  301PHE    CD2 3786   4.457   5.197   4.104  0.3035  0.2090 -0.5507
  301PHE    HD2 3787   4.398   5.196   4.013  0.3712  0.5555 -0.6043
  301PHE    CE2 3788   4.490   5.316   4.164 -0.1053 -0.1667  0.4498
  301PHE    HE2 3789   4.455   5.412   4.132  1.5269  0.1825 -0.5279
  301PHE      C 3790   4.515   4.764   3.945 -0.8417 -0.0911 -0.1846
  301PHE      O 3791   4.514   4.668   4.021  0.3808 -0.2737 -0.3693
  302ARG      N 3792   4.499   4.745   3.812  0.2593  0.0440 -0.3509
  302ARG     HN 3793   4.498   4.821   3.747  1.0122  0.8324  0.4875
  302ARG     CA 3794   4.473   4.614   3.762  0.1682 -0.3283  0.6267
  302ARG     HA 3795   4.425   4.549   3.834 -0.5977  0.5484  0.9371
  302ARG     CB 3796   4.367   4.625   3.651  0.4636  0.8349  0.4343
  302ARG    HB1 3797   4.338   4.519   3.635  1.2523  0.7122 -0.3109
  302ARG    HB2 3798   4.412   4.656   3.554  1.5650 -0.5173  0.4447
  302ARG     CG 3799   4.238   4.695   3.694 -0.4568 -0.5604  0.0809
  302ARG    HG1 3800   4.273   4.800   3.707  0.1269 -0.7035 -0.2599
  302ARG    HG2 3801   4.202   4.655   3.791 -0.5937  1.0779  0.7661
  302ARG     CD 3802   4.126   4.695   3.590 -0.2262 -0.4109 -0.1731
  302ARG    HD1 3803   4.178   4.710   3.493  1.4261 -0.5870  0.6146
  302ARG    HD2 3804   4.056   4.779   3.609 -0.4620 -0.9619  1.9115
  302ARG     NE 3805   4.056   4.564   3.595 -0.3792 -0.3438 -0.5393
  302ARG     HE 3806   4.087   4.483   3.544  0.4702 -0.6576  0.4123
  302ARG     CZ 3807   3.933   4.556   3.655 -0.0028 -0.0919  0.2909
  302ARG    NH1 3808   3.879   4.644   3.744  0.1424  0.3793 -0.0731
  302ARG   HH11 3809   3.917   4.735   3.755 -0.4260  0.6300 -0.0946
  302ARG   HH12 3810   3.786   4.634   3.779 -0.0946  0.6683 -0.5878
  302ARG    NH2 3811   3.874   4.434   3.641 -0.2859  0.1335 -0.6809
  302ARG   HH21 3812   3.927   4.373   3.582 -0.6867 -1.2615  0.2873
  302ARG   HH22 3813   3.779   4.427   3.673 -0.2991 -0.6913 -0.8645
  302ARG      C 3814   4.595   4.556   3.698 -0.0198  0.3655 -0.4099
  302ARG      O 3815   4.602   4.442   3.653 -0.3897  0.0962  0.1989
  303ASP      N 3816   4.704   4.636   3.704  0.0064  0.3447 -0.6343
  303ASP     HN 3817   4.692   4.729   3.737 -0.3813  0.0529  0.0872
  303ASP     CA 3818   4.831   4.592   3.655  0.2835  0.2358  0.1515
  303ASP     HA 3819   4.818   4.503   3.595 -0.0849  0.3046  0.1257
  303ASP     CB 3820   4.866   4.705   3.557  0.2585 -0.1312 -0.2883
  303ASP    HB1 3821   4.892   4.795   3.617 -1.4078 -0.1643  0.5728
  303ASP    HB2 3822   4.785   4.732   3.485  0.8269  0.0817 -0.8737
  303ASP     CG 3823   4.978   4.667   3.461  0.1489 -0.0860 -0.4363
  303ASP    OD1 3824   5.045   4.759   3.406 -0.2586  0.2340 -0.4092
  303ASP    OD2 3825   4.994   4.548   3.423  0.3616 -0.1143 -0.2653
  303ASP      C 3826   4.920   4.562   3.770  0.0558 -0.3503  0.1811
  303ASP      O 3827   4.933   4.642   3.862 -0.1717 -0.0364 -0.0567
  304ARG      N 3828   4.985   4.445   3.781 -0.0766 -0.4491 -0.0625
  304ARG     HN 3829   4.977   4.394   3.696  1.0479  0.8129 -0.9958
  304ARG     CA 3830   5.048   4.396   3.900  0.1935 -0.1646 -0.0837
  304ARG     HA 3831   4.974   4.389   3.979  0.4276  0.2068  0.1768
  304ARG     CB 3832   5.097   4.252   3.876 -0.1843 -0.4302  0.6654
  304ARG    HB1 3833   5.174   4.248   3.797 -1.4713 -1.0326 -0.6581
  304ARG    HB2 3834   5.008   4.190   3.852  0.3972 -1.5096  1.1638
  304ARG     CG 3835   5.159   4.188   4.001 -0.0717  0.0210  0.8453
  304ARG    HG1 3836   5.087   4.209   4.083  0.5438  1.3015  1.1116
  304ARG    HG2 3837   5.259   4.228   4.025  0.3889 -1.4325  1.5901
  304ARG     CD 3838   5.188   4.038   3.989  0.3434  0.1704 -0.3881
  304ARG    HD1 3839   5.251   4.005   4.075  0.8570  0.0976 -0.7848
  304ARG    HD2 3840   5.250   4.007   3.903  0.2123 -1.3148 -0.0004
  304ARG     NE 3841   5.062   3.960   3.976  0.2515  0.1495  0.4698
  304ARG     HE 3842   4.977   4.013   3.979 -0.4956 -0.9405  0.0624
  304ARG     CZ 3843   5.056   3.824   3.969  0.4496  0.1616 -0.0236
  304ARG    NH1 3844   5.164   3.743   3.985  0.3422  0.0836  0.3176
  304ARG   HH11 3845   5.255   3.783   3.991  0.1214  0.5591  0.5825
  304ARG   HH12 3846   5.156   3.643   3.978 -0.1833  0.1195  0.3708
  304ARG    NH2 3847   4.941   3.751   3.957  0.8537 -0.4542 -0.2484
  304ARG   HH21 3848   4.931   3.652   3.963 -1.0344 -0.2887  1.3475
  304ARG   HH22 3849   4.854   3.801   3.954  1.1863  0.3342  1.2151
  304ARG      C 3850   5.167   4.473   3.946  0.1214 -0.2741  0.2954
  304ARG      O 3851   5.185   4.503   4.064  0.3753  0.6790  0.0250
  305ASN      N 3852   5.255   4.512   3.852 -0.5176  0.0548 -0.1757
  305ASN     HN 3853   5.224   4.507   3.757 -0.6779  0.8744 -0.1839
  305ASN     CA 3854   5.379   4.572   3.889 -0.0809 -0.8591 -0.1041
  305ASN     HA 3855   5.423   4.518   3.972 -0.7849 -1.5385 -0.1516
  305ASN     CB 3856   5.476   4.573   3.769 -0.2311  0.3761 -0.2423
  305ASN    HB1 3857   5.574   4.618   3.795  0.6113 -1.3120 -0.2175
  305ASN    HB2 3858   5.438   4.624   3.678 -0.3331  0.4794 -0.1420
  305ASN     CG 3859   5.523   4.433   3.733 -0.4491  0.3087 -0.2648
  305ASN    OD1 3860   5.489   4.325   3.780 -0.3747  0.4298  0.0728
  305ASN    ND2 3861   5.606   4.435   3.625  0.1837  0.5218  0.2099
  305ASN   HD21 3862   5.636   4.521   3.583 -1.5990  0.5752 -1.2076
  305ASN   HD22 3863   5.636   4.343   3.600 -0.4300 -0.1728  1.7821
  305ASN      C 3864   5.361   4.705   3.954 -0.4108 -1.0575  0.2182
  305ASN      O 3865   5.424   4.747   4.050  0.5294  0.4693 -0.9670
  306ARG      N 3866   5.268   4.782   3.895  0.1727  0.0650  0.6989
  306ARG     HN 3867   5.226   4.741   3.814 -0.1482  0.5374  0.6149
  306ARG     CA 3868   5.203   4.899   3.946 -0.2223 -0.0211  0.4194
  306ARG     HA 3869   5.288   4.965   3.961 -0.9310  0.7721  1.1660
  306ARG     CB 3870   5.110   4.959   3.840 -0.4427 -1.0420  0.0099
  306ARG    HB1 3871   5.023   5.020   3.872 -0.6459 -0.2626 -1.7392
  306ARG    HB2 3872   5.058   4.880   3.783 -1.0980  0.2833 -1.3740
  306ARG     CG 3873   5.182   5.055   3.744 -0.5006 -0.3284  0.6548
  306ARG    HG1 3874   5.280   5.008   3.722  0.1002  0.8821  0.5934
  306ARG    HG2 3875   5.202   5.148   3.800 -1.4769 -0.2524  0.9111
  306ARG     CD 3876   5.110   5.091   3.614  0.3291 -0.0051  0.2686
  306ARG    HD1 3877   5.004   5.123   3.627 -0.2530 -1.6756  0.1336
  306ARG    HD2 3878   5.099   4.996   3.557 -1.1600 -0.3869  1.0772
  306ARG     NE 3879   5.197   5.187   3.541  0.6453 -0.3632  0.1647
  306ARG     HE 3880   5.270   5.234   3.592  0.2669  1.8180 -1.0656
  306ARG     CZ 3881   5.191   5.219   3.409 -0.0517  0.1696  0.3120
  306ARG    NH1 3882   5.095   5.179   3.321 -0.2042  0.8882  0.1358
  306ARG   HH11 3883   5.018   5.124   3.353  0.5328 -0.9913 -0.9576
  306ARG   HH12 3884   5.101   5.228   3.234  0.7536  0.5138 -0.0293
  306ARG    NH2 3885   5.286   5.307   3.365  0.0215  0.0025  0.1290
  306ARG   HH21 3886   5.347   5.349   3.433  0.7956 -0.2940 -0.3492
  306ARG   HH22 3887   5.288   5.336   3.270  1.0505  0.1127  0.1616
  306ARG      C 3888   5.129   4.885   4.075  0.3031 -0.2697  0.7057
  306ARG      O 3889   5.162   4.945   4.176  0.5033  0.4060  0.2532
  307LEU      N 3890   5.031   4.793   4.085 -0.0062 -0.0303  0.0343
  307LEU     HN 3891   5.001   4.753   3.999  0.3971  0.4688 -0.3482
  307LEU     CA 3892   4.957   4.762   4.204  0.1722 -0.1688  0.1107
  307LEU     HA 3893   4.897   4.848   4.228  0.1515  0.0779 -0.7498
  307LEU     CB 3894   4.852   4.653   4.175 -0.3920  0.3731  0.0756
  307LEU    HB1 3895   4.900   4.561   4.134 -0.5533 -0.3901  1.4748
  307LEU    HB2 3896   4.787   4.696   4.096 -0.3724  0.3247  0.0325
  307LEU     CG 3897   4.779   4.587   4.294  0.4898 -0.0929  0.3747
  307LEU     HG 3898   4.859   4.556   4.365 -0.2655 -1.4303  0.7052
  307LEU    CD1 3899   4.683   4.684   4.363  0.4817 -0.1421  0.4325
  307LEU   HD11 3900   4.727   4.786   4.370  0.1644  0.1643 -1.1841
  307LEU   HD12 3901   4.668   4.654   4.469  0.4614 -1.6063  0.0529
  307LEU   HD13 3902   4.584   4.699   4.313  0.4930 -0.4088  0.3293
  307LEU    CD2 3903   4.703   4.460   4.251  0.7563 -0.2012  0.2163
  307LEU   HD21 3904   4.640   4.427   4.336  0.3234 -1.6886 -0.6188
  307LEU   HD22 3905   4.784   4.384   4.242  0.4031 -0.5680  0.1134
  307LEU   HD23 3906   4.638   4.478   4.163 -0.3218  1.5296  1.2440
  307LEU      C 3907   5.036   4.728   4.326  0.1683  0.3001  0.2469
  307LEU      O 3908   5.010   4.776   4.436 -0.1577 -0.1964  0.3910
  308VAL      N 3909   5.140   4.646   4.308 -0.2580 -0.1024 -0.4738
  308VAL     HN 3910   5.147   4.601   4.219 -0.6706  0.2407 -0.6827
  308VAL     CA 3911   5.235   4.605   4.407 -0.0145  0.2782 -0.5462
  308VAL     HA 3912   5.179   4.590   4.497 -0.0178  0.1265 -0.5721
  308VAL     CB 3913   5.290   4.468   4.382  0.3250  0.3337 -0.1357
  308VAL     HB 3914   5.320   4.453   4.276  0.7627 -1.3336  0.1641
  308VAL    CG1 3915   5.409   4.435   4.473 -0.1072 -0.2632  0.2309
  308VAL   HG11 3916   5.507   4.485   4.453 -0.0174 -0.3863  0.3603
  308VAL   HG12 3917   5.435   4.327   4.474  0.5618 -0.1105  0.3624
  308VAL   HG13 3918   5.379   4.461   4.577 -0.4285 -0.1462  0.1092
  308VAL    CG2 3919   5.169   4.375   4.404 -0.1747  0.9823 -0.1010
  308VAL   HG21 3920   5.125   4.370   4.506  1.0481  0.5842  0.4471
  308VAL   HG22 3921   5.189   4.276   4.359  0.9528  1.2264 -0.2022
  308VAL   HG23 3922   5.084   4.400   4.337 -0.1635 -0.3638 -0.6739
  308VAL      C 3923   5.329   4.714   4.448 -0.2042  0.2931 -0.1506
  308VAL      O 3924   5.358   4.728   4.567  0.1499  0.2162 -0.2261
  309THR      N 3925   5.366   4.807   4.359 -0.3336  0.2404 -0.2604
  309THR     HN 3926   5.336   4.797   4.264 -0.6774  1.1682 -0.2613
  309THR     CA 3927   5.447   4.920   4.393  0.0627 -0.0145 -0.3374
  309THR     HA 3928   5.531   4.879   4.446 -0.8086 -0.2703  0.9229
  309THR     CB 3929   5.498   4.996   4.274  0.0384  0.3518 -0.1147
  309THR     HB 3930   5.402   5.021   4.224 -0.4719 -0.0841  0.6026
  309THR    OG1 3931   5.580   4.911   4.195  0.1294 -0.1399  0.4967
  309THR    HG1 3932   5.522   4.835   4.183  0.8734 -0.6342 -0.1691
  309THR    CG2 3933   5.581   5.120   4.312  0.3249 -0.1159  0.8337
  309THR   HG21 3934   5.678   5.082   4.351  0.3381 -1.6216 -0.4858
  309THR   HG22 3935   5.527   5.179   4.390 -2.1635 -0.9492 -0.0564
  309THR   HG23 3936   5.601   5.188   4.227  1.0643  0.6637  1.5977
  309THR      C 3937   5.368   5.010   4.482  0.0914 -0.5047  0.1945
  309THR      O 3938   5.413   5.066   4.582 -0.6163 -0.1761  0.3366
  310PHE      N 3939   5.237   5.021   4.457  0.1914  0.2674 -0.0361
  310PHE     HN 3940   5.189   4.978   4.380 -0.0347  0.5774 -0.0717
  310PHE     CA 3941   5.148   5.103   4.533 -0.5188 -0.4657 -0.0508
  310PHE     HA 3942   5.197   5.197   4.550 -0.8431 -0.4601  1.0264
  310PHE     CB 3943   5.017   5.137   4.459 -0.3534  0.4418  0.0518
  310PHE    HB1 3944   4.949   5.200   4.520  1.6646  2.3258  0.6066
  310PHE    HB2 3945   4.971   5.038   4.437  0.0991  0.4312 -0.9194
  310PHE     CG 3946   5.029   5.226   4.341  0.1698  0.3149  0.0042
  310PHE    CD1 3947   4.960   5.187   4.228  0.4956  0.0693 -0.1097
  310PHE    HD1 3948   4.908   5.093   4.239  1.2074 -0.2043  1.5121
  310PHE    CE1 3949   4.964   5.270   4.119  0.1159 -0.3245 -0.4315
  310PHE    HE1 3950   4.919   5.225   4.032  0.6962 -0.3296 -0.7392
  310PHE     CZ 3951   5.025   5.393   4.123 -0.6589  0.0515  0.4151
  310PHE     HZ 3952   5.024   5.463   4.041 -0.1983  0.0404  0.3955
  310PHE    CD2 3953   5.084   5.352   4.348  0.1867  0.3168 -0.1534
  310PHE    HD2 3954   5.127   5.377   4.444  0.0925  0.7312 -0.2147
  310PHE    CE2 3955   5.085   5.437   4.239  0.1597  0.3719 -0.1099
  310PHE    HE2 3956   5.116   5.540   4.248 -0.1371  0.4082  0.7697
  310PHE      C 3957   5.132   5.057   4.674  0.5590  0.1765  0.3016
  310PHE      O 3958   5.132   5.135   4.769 -0.0417  0.2877  0.2150
  311SER      N 3959   5.126   4.923   4.685  0.1180  0.1943  0.3314
  311SER     HN 3960   5.137   4.860   4.608  1.1569 -0.0638  0.6600
  311SER     CA 3961   5.143   4.859   4.812 -0.0067 -0.0247  0.2385
  311SER     HA 3962   5.070   4.907   4.877 -1.1076  0.3085 -1.1367
  311SER     CB 3963   5.115   4.708   4.810  0.2380 -0.0686  0.0838
  311SER    HB1 3964   5.127   4.660   4.910  1.2753 -0.1681 -0.0679
  311SER    HB2 3965   5.188   4.661   4.741  0.7104 -0.9596  1.1344
  311SER     OG 3966   4.986   4.680   4.757  0.2816 -0.1586  0.0252
  311SER    HG1 3967   4.974   4.737   4.680 -0.2153 -0.8352 -0.4151
  311SER      C 3968   5.276   4.872   4.878  0.0537 -0.0115  0.1143
  311SER      O 3969   5.289   4.896   4.998  0.0698 -0.3411  0.1774
  312ALA      N 3970   5.383   4.869   4.797 -0.0332  1.1566 -0.0915
  312ALA     HN 3971   5.375   4.835   4.703 -1.0717 -0.3750  0.4719
  312ALA     CA 3972   5.513   4.890   4.852  0.1728 -0.1999  0.0175
  312ALA     HA 3973   5.520   4.833   4.944 -0.4303 -0.6462 -0.1991
  312ALA     CB 3974   5.622   4.848   4.751  0.3276 -0.3827  0.2551
  312ALA    HB1 3975   5.627   4.920   4.667 -0.0709 -1.3456 -0.6411
  312ALA    HB2 3976   5.597   4.748   4.710 -0.0805 -0.2395  0.1355
  312ALA    HB3 3977   5.726   4.858   4.787  0.5199  1.1164 -0.5304
  312ALA      C 3978   5.535   5.030   4.899 -0.8730 -0.1391  0.3932
  312ALA      O 3979   5.592   5.048   5.007 -0.2044 -0.1528  0.0566
  313ILE      N 3980   5.489   5.135   4.829  0.6424 -0.0366 -0.5363
  313ILE     HN 3981   5.442   5.116   4.743  0.2303  0.3211 -0.3958
  313ILE     CA 3982   5.479   5.270   4.875 -0.7325 -0.1450 -0.4463
  313ILE     HA 3983   5.581   5.292   4.899 -0.4274 -1.6000 -0.1818
  313ILE     CB 3984   5.436   5.364   4.766  0.4496  0.4669 -0.4145
  313ILE     HB 3985   5.352   5.314   4.713  0.2474 -0.9730  1.1014
  313ILE    CG2 3986   5.378   5.494   4.824 -0.0524 -0.0328  0.2381
  313ILE   HG21 3987   5.282   5.479   4.878 -0.4598 -1.6982 -0.8099
  313ILE   HG22 3988   5.346   5.558   4.739 -0.1924  0.0038  0.3162
  313ILE   HG23 3989   5.451   5.538   4.895  0.5377 -1.2181  0.4150
  313ILE    CG1 3990   5.549   5.386   4.663  0.5460  0.8163 -0.2412
  313ILE   HG11 3991   5.596   5.286   4.650  0.0457  0.0243  2.5112
  313ILE   HG12 3992   5.628   5.453   4.703  0.6800  0.7593 -0.4097
  313ILE     CD 3993   5.492   5.444   4.534 -0.5777 -0.4656 -0.3704
  313ILE    HD1 3994   5.452   5.547   4.546  0.6019 -0.1161  1.2953
  313ILE    HD2 3995   5.407   5.379   4.506 -0.5722 -0.8258  0.3949
  313ILE    HD3 3996   5.566   5.450   4.451  0.5618 -0.7277  0.5701
  313ILE      C 3997   5.404   5.283   5.003  0.3059  0.0243  0.1681
  313ILE      O 3998   5.447   5.352   5.096 -0.3501  0.4714  0.1563
  314LEU      N 3999   5.285   5.220   5.012  0.2637  0.0532 -0.1584
  314LEU     HN 4000   5.246   5.169   4.935 -0.5188  0.7195 -0.2284
  314LEU     CA 4001   5.202   5.214   5.127  0.5260 -0.3872  0.0118
  314LEU     HA 4002   5.182   5.318   5.151 -0.4865 -0.4428 -0.4913
  314LEU     CB 4003   5.066   5.148   5.098  0.5513 -0.7051  0.5749
  314LEU    HB1 4004   5.070   5.056   5.037  0.2336 -0.6114  0.4113
  314LEU    HB2 4005   5.016   5.214   5.023  0.8609 -0.3565  0.6736
  314LEU     CG 4006   4.964   5.129   5.212  0.6331 -0.3196  0.7156
  314LEU     HG 4007   5.011   5.063   5.288  1.1071 -1.0936 -0.2042
  314LEU    CD1 4008   4.915   5.262   5.272  1.3760  0.0019  0.6354
  314LEU   HD11 4009   4.875   5.325   5.191  1.5742 -0.0388  0.5038
  314LEU   HD12 4010   5.000   5.320   5.314  0.6919  1.6498 -0.1062
  314LEU   HD13 4011   4.839   5.246   5.351 -0.4563  0.0324 -0.9922
  314LEU    CD2 4012   4.841   5.053   5.160  0.5351 -0.2033  0.7745
  314LEU   HD21 4013   4.757   5.050   5.232 -1.1510  0.6654 -0.9571
  314LEU   HD22 4014   4.865   4.949   5.131  0.6546  0.1017 -0.3571
  314LEU   HD23 4015   4.793   5.102   5.072 -0.9163 -1.1905  0.9534
  314LEU      C 4016   5.269   5.156   5.247  0.3244 -0.0313  0.2989
  314LEU      O 4017   5.261   5.215   5.355 -0.5524  0.2670  0.0898
  315LEU      N 4018   5.343   5.044   5.241  0.3770 -0.0157  0.6428
  315LEU     HN 4019   5.336   4.985   5.160  0.3585 -1.3365  1.5392
  315LEU     CA 4020   5.408   4.980   5.351  0.4583 -0.1082  0.5381
  315LEU     HA 4021   5.337   4.973   5.432  0.5019 -0.4812  0.5410
  315LEU     CB 4022   5.435   4.834   5.310  0.0832 -0.1051  0.2818
  315LEU    HB1 4023   5.511   4.845   5.230 -0.3140  1.5226  0.0487
  315LEU    HB2 4024   5.352   4.774   5.268 -0.5916  0.5489  0.6370
  315LEU     CG 4025   5.500   4.748   5.420  0.1298 -0.3712  0.0427
  315LEU     HG 4026   5.605   4.777   5.444  0.5753 -0.4515 -1.5786
  315LEU    CD1 4027   5.436   4.765   5.558 -0.1168 -0.3247 -0.0772
  315LEU   HD11 4028   5.517   4.742   5.631 -0.2617 -0.5326  0.0217
  315LEU   HD12 4029   5.359   4.686   5.571  0.1968 -0.6041  0.1322
  315LEU   HD13 4030   5.392   4.864   5.581 -0.4388 -0.6023  0.5556
  315LEU    CD2 4031   5.503   4.598   5.388 -0.5951 -0.3693 -0.0592
  315LEU   HD21 4032   5.552   4.585   5.289 -1.3272 -0.2866 -0.4420
  315LEU   HD22 4033   5.400   4.557   5.381 -0.7934  0.2451 -1.2013
  315LEU   HD23 4034   5.568   4.552   5.466 -0.7705  0.0334  0.3310
  315LEU      C 4035   5.538   5.049   5.373  0.3877  0.2702 -0.2061
  315LEU      O 4036   5.601   5.041   5.478  0.4791 -0.4348 -0.3108
  316ALA      N 4037   5.580   5.129   5.273 -0.1229 -0.0722 -0.7091
  316ALA     HN 4038   5.532   5.154   5.189  0.0961 -0.0820 -0.8363
  316ALA     CA 4039   5.706   5.195   5.295 -0.0644 -0.1425 -0.8418
  316ALA     HA 4040   5.773   5.142   5.360 -1.4068 -0.2226  0.6124
  316ALA     CB 4041   5.776   5.214   5.159  0.5620 -0.3295 -0.5495
  316ALA    HB1 4042   5.792   5.110   5.124 -2.0404 -0.9126 -0.4224
  316ALA    HB2 4043   5.876   5.258   5.179  0.1290  0.6356 -0.3822
  316ALA    HB3 4044   5.711   5.274   5.092  0.4926  0.7181  0.3923
  316ALA      C 4045   5.686   5.326   5.362  0.0550 -0.3050 -0.4910
  316ALA      O 4046   5.770   5.358   5.447 -0.3823 -0.1685 -0.0965
  317GLY      N 4047   5.577   5.401   5.337  0.4481  0.2009 -0.7324
  317GLY     HN 4048   5.506   5.367   5.276 -0.1421  0.0401  0.0154
  317GLY     CA 4049   5.540   5.518   5.410  0.7572 -0.2745  0.2154
  317GLY    HA1 4050   5.452   5.560   5.365  0.4532 -0.4166  0.6663
  317GLY    HA2 4051   5.623   5.587   5.411  0.2033  0.4417 -0.6641
  317GLY      C 4052   5.505   5.493   5.553 -0.3891 -0.0566 -0.0117
  317GLY      O 4053   5.543   5.569   5.641 -0.6153  0.3112 -0.2257
  318GLY      N 4054   5.436   5.381   5.584  0.4226 -0.5507  0.0688
  318GLY     HN 4055   5.404   5.316   5.515  0.4069 -0.8903  0.3899
  318GLY     CA 4056   5.408   5.331   5.715 -0.2488 -0.1139  0.1061
  318GLY    HA1 4057   5.341   5.248   5.699 -0.2902  0.0517 -0.6572
  318GLY    HA2 4058   5.357   5.405   5.774 -0.7882  0.3192 -0.8534
  318GLY      C 4059   5.525   5.276   5.790  0.1555  0.0430 -0.3947
  318GLY      O 4060   5.546   5.302   5.909  0.4388  0.1520 -0.4658
  319VAL      N 4061   5.616   5.205   5.721  0.1722 -0.4858  0.1523
  319VAL     HN 4062   5.599   5.176   5.627  0.2213  0.6910 -0.2533
  319VAL     CA 4063   5.745   5.176   5.776  0.5911  0.4477 -0.2888
  319VAL     HA 4064   5.730   5.131   5.873  0.5752  0.6645 -0.1868
  319VAL     CB 4065   5.829   5.087   5.690 -0.0472 -0.1391 -0.3313
  319VAL     HB 4066   5.825   5.119   5.583  1.3855 -0.2600 -0.4581
  319VAL    CG1 4067   5.980   5.084   5.720 -0.0438  0.3098 -0.2812
  319VAL   HG11 4068   6.030   5.002   5.664  0.0626  0.2899 -0.1585
  319VAL   HG12 4069   5.995   5.050   5.825  1.5945  0.3535 -0.4455
  319VAL   HG13 4070   6.039   5.177   5.707  0.3955  0.3624  1.5845
  319VAL    CG2 4071   5.763   4.949   5.697  0.0589 -0.1632  0.2755
  319VAL   HG21 4072   5.795   4.897   5.604  1.0842 -0.3368  0.6973
  319VAL   HG22 4073   5.653   4.958   5.696  0.0046  0.4845 -2.3461
  319VAL   HG23 4074   5.797   4.883   5.780  0.7073 -0.5574 -0.2746
  319VAL      C 4075   5.832   5.290   5.816  0.8832  0.0449  0.2546
  319VAL      O 4076   5.884   5.297   5.927  0.2685  0.1736  0.5449
  320MET      N 4077   5.854   5.387   5.726 -0.3634 -0.3425 -0.5190
  320MET     HN 4078   5.809   5.384   5.637 -1.0896 -0.0876 -0.1797
  320MET     CA 4079   5.938   5.501   5.746 -0.1325 -0.5850 -0.0746
  320MET     HA 4080   6.033   5.462   5.779 -0.0983 -0.6093 -0.1997
  320MET     CB 4081   5.938   5.576   5.611 -1.1558 -0.1643  0.1412
  320MET    HB1 4082   5.832   5.604   5.592 -1.4254  0.0608  1.6877
  320MET    HB2 4083   5.961   5.506   5.528 -0.0888  1.2576 -0.8491
  320MET     CG 4084   6.020   5.704   5.602 -0.0923 -0.8198  0.2115
  320MET    HG1 4085   5.977   5.779   5.671 -0.1720 -1.1790  0.5614
  320MET    HG2 4086   5.998   5.765   5.512  0.3443 -0.6059  0.2433
  320MET     SD 4087   6.197   5.684   5.643  0.0896 -0.1397 -0.2045
  320MET     CE 4088   6.224   5.862   5.624  0.3880 -0.1168  0.4024
  320MET    HE1 4089   6.245   5.876   5.516 -0.5527 -0.9139  0.0850
  320MET    HE2 4090   6.307   5.903   5.686  0.6323 -0.9967  0.6867
  320MET    HE3 4091   6.145   5.934   5.654 -0.4653 -0.9442  0.2301
  320MET      C 4092   5.892   5.595   5.852 -0.1906 -0.7252  0.0265
  320MET      O 4093   5.963   5.644   5.940 -0.6515 -0.1399  0.0922
  321PHE      N 4094   5.763   5.635   5.851  0.0654  0.1528  0.2114
  321PHE     HN 4095   5.709   5.605   5.773  2.6671 -1.1520 -1.3621
  321PHE     CA 4096   5.706   5.718   5.953 -0.3485  0.2163 -0.0678
  321PHE     HA 4097   5.774   5.802   5.958  0.2644 -0.2984  0.6077
  321PHE     CB 4098   5.570   5.769   5.902 -0.7838 -0.7464  0.0831
  321PHE    HB1 4099   5.505   5.683   5.875 -0.0500 -1.0405 -0.8261
  321PHE    HB2 4100   5.579   5.833   5.812  0.6960 -0.9041  0.0818
  321PHE     CG 4101   5.510   5.852   6.011 -0.1791 -0.7343  0.4153
  321PHE    CD1 4102   5.432   5.794   6.107 -0.6722 -0.3472  0.2598
  321PHE    HD1 4103   5.410   5.689   6.090 -0.7656 -0.1197 -1.3362
  321PHE    CE1 4104   5.364   5.876   6.194  0.7499  0.1306  0.9729
  321PHE    HE1 4105   5.285   5.836   6.257  0.0337  1.6345  1.1093
  321PHE     CZ 4106   5.386   6.012   6.199  0.3002  0.2754 -0.3010
  321PHE     HZ 4107   5.337   6.078   6.269  0.6788 -0.3935  0.6388
  321PHE    CD2 4108   5.527   5.989   6.010 -0.2542 -0.7223 -0.0820
  321PHE    HD2 4109   5.573   6.038   5.926  0.1376 -0.7920  0.0875
  321PHE    CE2 4110   5.471   6.069   6.107  0.3064  0.0970 -0.4100
  321PHE    HE2 4111   5.485   6.176   6.110  1.1655  0.0004  1.1726
  321PHE      C 4112   5.713   5.658   6.089  0.4120 -0.0106 -0.2012
  321PHE      O 4113   5.755   5.723   6.185  0.1014 -0.8118  0.4989
  322SER      N 4114   5.687   5.526   6.097  0.3623 -0.0453 -0.8166
  322SER     HN 4115   5.636   5.476   6.028 -0.0549 -0.0392 -0.5188
  322SER     CA 4116   5.697   5.453   6.220  0.3110 -0.0067 -0.7920
  322SER     HA 4117   5.654   5.512   6.300  1.1503  0.1369 -0.4206
  322SER     CB 4118   5.633   5.314   6.218 -0.6520  0.4205 -0.5796
  322SER    HB1 4119   5.527   5.316   6.184 -1.1755 -1.0592  0.6802
  322SER    HB2 4120   5.614   5.284   6.323 -0.0739  1.5642 -0.1147
  322SER     OG 4121   5.702   5.221   6.136 -0.2652  0.2540 -0.0713
  322SER    HG1 4122   5.677   5.245   6.047  0.2941 -0.4566 -0.4430
  322SER      C 4123   5.835   5.439   6.274  0.1132 -0.0448 -0.3001
  322SER      O 4124   5.856   5.440   6.395  0.7412 -0.4280 -0.3995
  323LEU      N 4125   5.937   5.428   6.188  0.2386  0.0225 -0.1566
  323LEU     HN 4126   5.916   5.414   6.091 -0.3264  2.0237 -0.4073
  323LEU     CA 4127   6.075   5.433   6.224  0.1203 -0.1367  0.3137
  323LEU     HA 4128   6.089   5.358   6.301 -0.4723  0.4175  0.9868
  323LEU     CB 4129   6.165   5.394   6.105  0.0137  0.5196  0.0128
  323LEU    HB1 4130   6.146   5.457   6.016 -0.8338 -0.9678 -0.9497
  323LEU    HB2 4131   6.138   5.288   6.083  0.0915  0.3803  0.5550
  323LEU     CG 4132   6.314   5.403   6.140 -0.0049 -0.0731  0.2721
  323LEU     HG 4133   6.340   5.509   6.162 -0.0045  0.2103 -0.9725
  323LEU    CD1 4134   6.346   5.305   6.254 -0.4178 -0.8521 -0.2656
  323LEU   HD11 4135   6.443   5.330   6.302  0.2671  0.5141 -2.1399
  323LEU   HD12 4136   6.355   5.198   6.223  0.0540 -0.6200 -0.9835
  323LEU   HD13 4137   6.266   5.301   6.332  0.0914 -1.2559  0.2559
  323LEU    CD2 4138   6.404   5.364   6.021  0.4913  0.6462  0.3936
  323LEU   HD21 4139   6.382   5.261   5.985  1.6222  0.5629 -0.1355
  323LEU   HD22 4140   6.511   5.353   6.049  0.4909  0.0230  0.1956
  323LEU   HD23 4141   6.390   5.433   5.936 -0.3986 -1.2854 -1.2082
  323LEU      C 4142   6.119   5.566   6.276 -0.5893  0.0209  0.5181
  323LEU      O 4143   6.170   5.583   6.387 -0.6257  0.3390  0.4838
  324THR      N 4144   6.079   5.666   6.196 -0.6230 -0.1694  0.2970
  324THR     HN 4145   6.021   5.644   6.118 -0.3960 -1.8993  0.5411
  324THR     CA 4146   6.119   5.800   6.226 -0.1478 -0.2303 -0.0508
  324THR     HA 4147   6.224   5.793   6.252  0.1095 -0.2100 -1.0011
  324THR     CB 4148   6.117   5.896   6.111  0.0959 -0.5399 -0.3164
  324THR     HB 4149   6.153   5.998   6.141  0.0393 -0.8848  1.0954
  324THR    OG1 4150   5.987   5.904   6.055  0.2202 -0.1940 -0.5639
  324THR    HG1 4151   5.985   5.825   6.001  0.2738 -1.7672  1.4600
  324THR    CG2 4152   6.220   5.862   6.002  0.0805  0.4324 -0.6553
  324THR   HG21 4153   6.308   5.837   6.065 -0.8918 -0.1173  0.5646
  324THR   HG22 4154   6.248   5.958   5.953  0.8687  0.2548 -0.5775
  324THR   HG23 4155   6.177   5.778   5.943 -0.9343  0.7177 -0.3721
  324THR      C 4156   6.061   5.854   6.352  0.1057 -0.2899  0.0920
  324THR      O 4157   6.137   5.912   6.429 -0.3116  0.1716  0.1638
  325VAL      N 4158   5.930   5.836   6.379  0.0745 -0.1244  0.0494
  325VAL     HN 4159   5.876   5.792   6.308 -0.2825 -1.5801  1.1371
  325VAL     CA 4160   5.872   5.878   6.502  0.4063 -0.0297  0.1763
  325VAL     HA 4161   5.894   5.983   6.518  0.0068  0.0902 -0.0281
  325VAL     CB 4162   5.723   5.868   6.488  0.4566 -0.4809 -0.0818
  325VAL     HB 4163   5.690   5.772   6.443 -1.6349  0.3404 -0.5525
  325VAL    CG1 4164   5.659   5.898   6.625  1.1836 -0.5575  0.2796
  325VAL   HG11 4165   5.675   5.814   6.697  0.6374 -0.1282  0.9265
  325VAL   HG12 4166   5.549   5.913   6.625  1.0260 -1.1027 -1.8754
  325VAL   HG13 4167   5.698   5.991   6.670 -0.0028  0.2999 -0.3760
  325VAL    CG2 4168   5.677   5.978   6.390  0.0549 -0.6002 -0.0319
  325VAL   HG21 4169   5.731   6.073   6.410  0.3410 -0.6796 -0.3994
  325VAL   HG22 4170   5.567   5.988   6.406  0.0199  0.3864 -0.7207
  325VAL   HG23 4171   5.698   5.950   6.285  1.6153  0.3715 -0.0393
  325VAL      C 4172   5.922   5.802   6.620 -0.2148 -0.5394  0.1247
  325VAL      O 4173   5.956   5.860   6.723  0.2379  0.4693 -0.5621
  326CYS      N 4174   5.935   5.668   6.613 -0.1895 -0.5284 -0.0736
  326CYS     HN 4175   5.911   5.610   6.536  1.6171  0.2318 -1.3591
  326CYS     CA 4176   6.005   5.607   6.722  0.3758 -0.0300 -0.1482
  326CYS     HA 4177   5.938   5.630   6.804 -0.5686 -1.8090 -0.3343
  326CYS     CB 4178   6.003   5.454   6.722 -0.1844 -0.0313  0.2721
  326CYS    HB1 4179   6.056   5.423   6.815  0.5858 -0.9058 -0.4103
  326CYS    HB2 4180   6.042   5.421   6.623  0.0383 -1.4215  0.7780
  326CYS     SG 4181   5.832   5.396   6.745 -0.1760 -0.0045  0.4038
  326CYS    HG1 4182   5.802   5.437   6.623  1.1698 -0.3605 -0.0893
  326CYS      C 4183   6.145   5.652   6.747  0.4279 -0.1800 -0.1579
  326CYS      O 4184   6.187   5.665   6.862  0.1255  0.1939 -0.0819
  327ILE      N 4185   6.234   5.680   6.651  1.0318 -0.0086  0.4344
  327ILE     HN 4186   6.201   5.653   6.560 -0.7179 -0.5684  1.1511
  327ILE     CA 4187   6.363   5.737   6.673  0.9523  0.4805 -0.2778
  327ILE     HA 4188   6.415   5.678   6.747 -0.5955 -0.5126  0.1180
  327ILE     CB 4189   6.438   5.740   6.543  0.1185 -0.0914 -0.7891
  327ILE     HB 4190   6.376   5.794   6.469  0.1430  1.1630  0.0551
  327ILE    CG2 4191   6.566   5.826   6.547 -0.3196  0.5720 -0.7425
  327ILE   HG21 4192   6.549   5.932   6.575 -0.7067  0.3881 -0.2522
  327ILE   HG22 4193   6.619   5.826   6.449  1.6828 -0.9666  0.2115
  327ILE   HG23 4194   6.643   5.800   6.622  0.8130  0.2170 -1.9658
  327ILE    CG1 4195   6.464   5.595   6.497 -0.3851 -0.2570 -0.5714
  327ILE   HG11 4196   6.482   5.598   6.387 -0.4540  0.7988 -0.5778
  327ILE   HG12 4197   6.370   5.536   6.504 -0.8247  0.4201 -0.4765
  327ILE     CD 4198   6.587   5.527   6.555  0.3143  0.9942 -0.5197
  327ILE    HD1 4199   6.583   5.421   6.523 -0.3227  0.3423  1.4025
  327ILE    HD2 4200   6.596   5.522   6.666 -0.3730  0.2150 -0.4818
  327ILE    HD3 4201   6.686   5.568   6.525  0.6890  0.5461  0.0513
  327ILE      C 4202   6.350   5.875   6.730 -0.2462  0.1054  0.4272
  327ILE      O 4203   6.420   5.904   6.826 -0.0490  0.3932  0.1981
  328GLY      N 4204   6.273   5.971   6.677  0.0701  0.3113  0.3352
  328GLY     HN 4205   6.222   5.956   6.593 -0.2979  2.1022  0.1420
  328GLY     CA 4206   6.260   6.101   6.736  0.0925  0.3496  0.2490
  328GLY    HA1 4207   6.195   6.155   6.668 -0.3237 -0.8423 -0.3611
  328GLY    HA2 4208   6.358   6.146   6.732  0.4291 -0.4015 -0.8193
  328GLY      C 4209   6.222   6.112   6.879  0.3436 -0.8733  0.4297
  328GLY      O 4210   6.282   6.194   6.950  0.1960 -0.2281 -0.1694
  329LEU      N 4211   6.117   6.038   6.919 -0.0176 -0.5402  0.1010
  329LEU     HN 4212   6.074   5.985   6.846  0.6533 -0.2314 -0.5470
  329LEU     CA 4213   6.069   6.025   7.053  0.0154  0.0260  0.1697
  329LEU     HA 4214   6.023   6.120   7.078 -0.2711 -0.0761  0.0386
  329LEU     CB 4215   5.955   5.923   7.067 -0.1703  0.2264  0.1131
  329LEU    HB1 4216   5.938   5.899   7.174  0.3980  0.6905  0.3139
  329LEU    HB2 4217   5.992   5.831   7.017  0.9500  1.0994 -0.7727
  329LEU     CG 4218   5.820   5.948   6.997 -0.1165  0.1427 -0.0200
  329LEU     HG 4219   5.830   5.991   6.896 -1.1776  0.6521  0.0672
  329LEU    CD1 4220   5.743   5.817   6.976 -0.2397  0.2509 -0.2426
  329LEU   HD11 4221   5.713   5.754   7.063 -0.9590  1.0954  0.1534
  329LEU   HD12 4222   5.793   5.759   6.896  0.0644  0.6393 -0.3343
  329LEU   HD13 4223   5.645   5.847   6.932 -0.0754  0.8800 -0.1837
  329LEU    CD2 4224   5.747   6.046   7.090 -0.1792 -0.4815  0.6115
  329LEU   HD21 4225   5.729   6.001   7.190  0.1881  0.1487  0.9732
  329LEU   HD22 4226   5.655   6.079   7.035  0.2066 -1.3075 -0.6139
  329LEU   HD23 4227   5.805   6.140   7.103 -1.1985  1.1254 -3.3111
  329LEU      C 4228   6.183   5.978   7.137  0.2176 -0.1418 -0.1963
  329LEU      O 4229   6.199   6.015   7.253  0.0353 -0.0426 -0.2026
  330TYR      N 4230   6.267   5.886   7.085 -0.0990 -0.4581 -0.1592
  330TYR     HN 4231   6.253   5.841   6.997 -0.2013 -0.0530 -0.3562
  330TYR     CA 4232   6.376   5.827   7.155 -0.1127  0.2069  0.4520
  330TYR     HA 4233   6.347   5.793   7.253  1.6015 -1.6425  0.4473
  330TYR     CB 4234   6.419   5.699   7.080 -0.3740 -0.0621  0.7537
  330TYR    HB1 4235   6.463   5.731   6.983  0.7307 -0.6213  1.0339
  330TYR    HB2 4236   6.332   5.633   7.062 -1.1216  1.1653 -0.5552
  330TYR     CG 4237   6.531   5.621   7.141 -0.0087 -0.3418 -0.2319
  330TYR    CD1 4238   6.509   5.522   7.234 -0.0081  0.0987  0.2473
  330TYR    HD1 4239   6.406   5.504   7.261 -0.2716  1.4597  0.2647
  330TYR    CE1 4240   6.611   5.448   7.290 -0.5090 -0.2707  0.6867
  330TYR    HE1 4241   6.580   5.389   7.375  0.1331 -0.8339  0.5479
  330TYR     CZ 4242   6.739   5.478   7.251 -0.7152  0.3318  0.4522
  330TYR     OH 4243   6.845   5.410   7.315 -0.2737  0.4895 -0.1022
  330TYR     HH 4244   6.805   5.373   7.393 -0.7876  1.0905 -0.0645
  330TYR    CD2 4245   6.657   5.638   7.090  0.0442  0.5068  0.1362
  330TYR    HD2 4246   6.670   5.706   7.008 -0.8769 -0.3268 -0.7549
  330TYR    CE2 4247   6.761   5.569   7.150 -0.3319  0.0650  0.2907
  330TYR    HE2 4248   6.863   5.593   7.123 -0.1888 -1.1820 -0.3898
  330TYR      C 4249   6.488   5.923   7.179  0.4122 -0.2519 -0.0632
  330TYR      O 4250   6.551   5.921   7.284 -0.1941  0.4534  0.3417
  331VAL      N 4251   6.512   6.019   7.088  0.4060 -0.1757  0.0146
  331VAL     HN 4252   6.455   6.022   7.006 -1.1075 -0.6299  0.9811
  331VAL     CA 4253   6.614   6.119   7.098  0.2975 -0.0089 -0.4827
  331VAL     HA 4254   6.703   6.068   7.131  0.0858 -0.7927 -1.0552
  331VAL     CB 4255   6.644   6.169   6.960 -0.3329  0.2347 -0.5385
  331VAL     HB 4256   6.549   6.193   6.909 -1.0938 -1.2125  0.0749
  331VAL    CG1 4257   6.743   6.287   6.963  0.3706 -0.3437  0.7550
  331VAL   HG11 4258   6.830   6.252   7.022 -0.2512 -1.8108  0.8874
  331VAL   HG12 4259   6.694   6.368   7.021  0.3711 -1.2160  2.0468
  331VAL   HG13 4260   6.767   6.318   6.859 -1.5053 -1.2682 -0.0627
  331VAL    CG2 4261   6.714   6.059   6.878 -0.0415  0.0536 -0.0546
  331VAL   HG21 4262   6.747   6.115   6.788  0.2931 -0.0237  0.0170
  331VAL   HG22 4263   6.647   5.975   6.847  0.6474 -0.6563  0.3073
  331VAL   HG23 4264   6.805   6.016   6.925  0.2436  0.4903 -0.2006
  331VAL      C 4265   6.571   6.225   7.193 -0.0834 -0.0863 -0.5685
  331VAL      O 4266   6.650   6.272   7.274 -0.2872 -0.2044 -0.2993
  332GLN      N 4267   6.439   6.251   7.186 -0.0318  0.3015 -0.1750
  332GLN     HN 4268   6.383   6.203   7.118 -0.3098 -0.3895  0.5239
  332GLN     CA 4269   6.375   6.337   7.281 -0.2628 -0.2021  0.1284
  332GLN     HA 4270   6.434   6.427   7.278  0.7686 -0.8420  0.4451
  332GLN     CB 4271   6.234   6.376   7.232 -0.1391  0.0488 -0.0261
  332GLN    HB1 4272   6.178   6.430   7.312  0.4443  0.3354  0.2007
  332GLN    HB2 4273   6.178   6.281   7.225 -0.3398  0.0625  1.0296
  332GLN     CG 4274   6.237   6.474   7.114  0.6668 -0.5703 -0.5348
  332GLN    HG1 4275   6.296   6.443   7.025 -0.3482 -0.3717 -1.3041
  332GLN    HG2 4276   6.279   6.569   7.154 -1.2902 -0.2693  1.1359
  332GLN     CD 4277   6.096   6.507   7.069  0.6346  0.2841  0.1464
  332GLN    OE1 4278   6.026   6.600   7.109  0.3943 -0.0867  0.6185
  332GLN    NE2 4279   6.049   6.433   6.965  0.6941 -0.0676  0.3679
  332GLN   HE21 4280   6.119   6.382   6.915  0.6263  1.0384 -0.9675
  332GLN   HE22 4281   5.957   6.457   6.935  0.8734 -0.6210 -0.6933
  332GLN      C 4282   6.379   6.308   7.427 -0.0145  0.2468  0.2111
  332GLN      O 4283   6.413   6.391   7.512 -0.0838  0.7060 -0.1987
  333ASP      N 4284   6.356   6.182   7.467 -0.5489  0.3447  0.2330
  333ASP     HN 4285   6.332   6.115   7.398  0.2176 -0.7749  0.9786
  333ASP     CA 4286   6.343   6.136   7.602  0.2138  0.2333  0.2780
  333ASP     HA 4287   6.339   6.224   7.665 -0.2253  0.7798 -0.4783
  333ASP     CB 4288   6.213   6.056   7.619 -0.1813  0.5284 -1.1103
  333ASP    HB1 4289   6.233   5.971   7.687  1.0446  2.0094  0.5818
  333ASP    HB2 4290   6.173   6.033   7.518 -0.1231  0.5865 -1.1477
  333ASP     CG 4291   6.101   6.142   7.675  0.4782  0.2629  0.7346
  333ASP    OD1 4292   5.990   6.089   7.700  0.3297  0.2697  0.1190
  333ASP    OD2 4293   6.130   6.260   7.710  0.7429  0.3002  0.3973
  333ASP      C 4294   6.464   6.058   7.640 -0.5325 -0.9349  0.3458
  333ASP      O 4295   6.542   6.104   7.723 -0.6563  0.1315 -0.0908
  334ILE      N 4296   6.478   5.938   7.580 -0.0252 -0.4380 -0.5862
  334ILE     HN 4297   6.405   5.890   7.533 -0.3240 -0.6235  0.0360
  334ILE     CA 4298   6.584   5.850   7.621  0.0200 -0.3661 -0.5395
  334ILE     HA 4299   6.556   5.836   7.724  1.5889  1.5969  0.2934
  334ILE     CB 4300   6.580   5.710   7.567  0.5368 -0.7011  0.2545
  334ILE     HB 4301   6.634   5.704   7.470  0.7089 -0.2306  0.3138
  334ILE    CG2 4302   6.655   5.618   7.665  0.4748 -0.3663  0.6250
  334ILE   HG21 4303   6.765   5.637   7.663  0.4431 -0.1987 -0.0680
  334ILE   HG22 4304   6.632   5.511   7.646  0.1424 -0.4266  1.3252
  334ILE   HG23 4305   6.614   5.637   7.766  0.0046  1.8201  0.1263
  334ILE    CG1 4306   6.438   5.653   7.553  0.0945  0.2761  0.5246
  334ILE   HG11 4307   6.448   5.550   7.511 -1.0861  0.4654 -0.3386
  334ILE   HG12 4308   6.384   5.701   7.468 -1.4358  0.5620  1.5834
  334ILE     CD 4309   6.349   5.653   7.677 -0.3263  0.5249  0.2251
  334ILE    HD1 4310   6.257   5.594   7.656  0.1801  0.0361 -0.7980
  334ILE    HD2 4311   6.320   5.752   7.719  0.0047  0.5526  0.3912
  334ILE    HD3 4312   6.405   5.601   7.757 -0.1822  0.4605  0.0825
  334ILE      C 4313   6.722   5.904   7.609  0.1166 -0.5088 -0.1367
  334ILE      O 4314   6.789   5.916   7.711  0.0824  0.8490 -0.2345
  335LEU      N 4315   6.760   5.953   7.489 -0.2131  0.4052  0.1121
  335LEU     HN 4316   6.711   5.944   7.403  1.1227  0.0900 -0.6713
  335LEU     CA 4317   6.888   6.015   7.471  0.1244 -0.3151 -0.0386
  335LEU     HA 4318   6.959   5.958   7.530 -1.5717 -1.4833  1.0658
  335LEU     CB 4319   6.948   6.009   7.329 -0.3737 -0.0038 -0.2670
  335LEU    HB1 4320   7.050   6.052   7.325 -0.1387 -0.5171  0.0421
  335LEU    HB2 4321   6.894   6.069   7.253 -0.9570 -0.7946 -0.5069
  335LEU     CG 4322   6.952   5.863   7.280 -0.2681  0.0442 -0.3978
  335LEU     HG 4323   6.852   5.826   7.250  0.5320 -0.7669 -2.4611
  335LEU    CD1 4324   7.024   5.874   7.144  0.7897  0.5262  0.1753
  335LEU   HD11 4325   7.004   5.783   7.084  0.2845 -0.5747  1.8822
  335LEU   HD12 4326   7.134   5.886   7.157  0.8733  0.3759 -0.3566
  335LEU   HD13 4327   7.002   5.974   7.102  0.4380  0.3634 -0.0302
  335LEU    CD2 4328   7.005   5.764   7.384 -0.2897  0.6611  0.2156
  335LEU   HD21 4329   7.022   5.665   7.336 -0.2841  0.2979  0.9287
  335LEU   HD22 4330   6.927   5.750   7.462 -1.0313 -0.5302 -0.6648
  335LEU   HD23 4331   7.095   5.794   7.442 -0.3516 -0.3568  0.9052
  335LEU      C 4332   6.890   6.154   7.526 -0.0202 -0.3382  0.0189
  335LEU      O 4333   6.993   6.219   7.538 -0.2019 -0.0198 -0.1482
  336GLY      N 4334   6.769   6.210   7.544  0.0761 -0.1119 -0.0490
  336GLY     HN 4335   6.693   6.152   7.514 -1.3454  2.0602 -1.1408
  336GLY     CA 4336   6.737   6.332   7.610  0.1055 -0.0623 -0.1357
  336GLY    HA1 4337   6.778   6.306   7.707 -0.2890  1.5004  0.5101
  336GLY    HA2 4338   6.631   6.351   7.622 -0.0100 -0.0054 -1.1224
  336GLY      C 4339   6.805   6.456   7.564  0.1874 -0.2691 -0.5651
  336GLY      O 4340   6.867   6.533   7.636  0.3033 -0.7952 -0.0986
  337TYR      N 4341   6.778   6.483   7.434 -0.3220  0.0428 -0.3996
  337TYR     HN 4342   6.722   6.415   7.388 -0.5321 -0.6890  0.8260
  337TYR     CA 4343   6.831   6.602   7.374  0.3247  0.0301  0.1250
  337TYR     HA 4344   6.910   6.642   7.436  0.0257  0.2082  0.3971
  337TYR     CB 4345   6.886   6.568   7.235 -0.6814  0.0978 -0.3001
  337TYR    HB1 4346   6.919   6.662   7.186  0.0199  0.5670  0.9945
  337TYR    HB2 4347   6.809   6.517   7.173  0.2074 -0.3176 -1.1218
  337TYR     CG 4348   6.996   6.468   7.224 -0.0265  0.7545  0.1707
  337TYR    CD1 4349   7.035   6.424   7.100  0.6640  0.7327  0.3871
  337TYR    HD1 4350   6.966   6.442   7.019  0.5112  0.6186  0.4909
  337TYR    CE1 4351   7.145   6.343   7.081 -0.1215 -0.3217  0.1134
  337TYR    HE1 4352   7.168   6.313   6.980  1.2189  1.0819 -0.0768
  337TYR     CZ 4353   7.225   6.311   7.189 -0.6168 -0.2179  0.5201
  337TYR     OH 4354   7.351   6.253   7.167 -0.5069  0.1181  0.2432
  337TYR     HH 4355   7.417   6.298   7.221 -0.1713 -0.8713  0.7001
  337TYR    CD2 4356   7.082   6.442   7.329  0.2000  1.0200  0.0527
  337TYR    HD2 4357   7.059   6.491   7.423  0.5753 -0.2891  0.8790
  337TYR    CE2 4358   7.195   6.366   7.311 -0.2769  0.1941  0.4218
  337TYR    HE2 4359   7.267   6.348   7.390  0.0555  0.0987  0.1029
  337TYR      C 4360   6.725   6.706   7.363 -0.0843 -0.3593  0.3528
  337TYR      O 4361   6.608   6.677   7.336 -0.0183 -0.3228  0.0297
  338SER      N 4362   6.763   6.835   7.372 -0.4541 -0.2697  0.6448
  338SER     HN 4363   6.850   6.854   7.416 -0.2318  0.0842  0.0673
  338SER     CA 4364   6.700   6.954   7.325 -0.1897 -0.2065  0.4537
  338SER     HA 4365   6.602   6.960   7.371 -0.9236  0.6185 -1.0499
  338SER     CB 4366   6.766   7.088   7.359 -0.1252 -0.1986  0.2902
  338SER    HB1 4367   6.789   7.093   7.468  1.4095 -0.5634  0.0391
  338SER    HB2 4368   6.685   7.157   7.327 -1.7233 -1.7275  0.7412
  338SER     OG 4369   6.887   7.110   7.287 -0.2196 -0.4529  0.0511
  338SER    HG1 4370   6.961   7.113   7.349  0.1705 -0.0240 -0.4231
  338SER      C 4371   6.669   6.950   7.179 -0.2089 -0.7590  0.4687
  338SER      O 4372   6.743   6.884   7.107 -0.0440 -0.2231  0.1372
  339ALA      N 4373   6.565   7.016   7.124 -0.1006 -0.5722  0.4897
  339ALA     HN 4374   6.513   7.075   7.186  0.1204  0.1039  0.0574
  339ALA     CA 4375   6.530   7.019   6.985  0.2559 -0.0006  0.4030
  339ALA     HA 4376   6.498   6.920   6.955 -0.2141  0.0126  0.8204
  339ALA     CB 4377   6.407   7.111   6.983  0.3887  0.1762  0.3325
  339ALA    HB1 4378   6.390   7.142   6.878  0.2194  0.5718  0.4709
  339ALA    HB2 4379   6.419   7.198   7.051 -1.3647 -0.0744  1.0561
  339ALA    HB3 4380   6.320   7.055   7.023 -0.2121 -0.6782 -1.8675
  339ALA      C 4381   6.641   7.060   6.894 -0.0637 -0.1735 -0.0708
  339ALA      O 4382   6.653   7.011   6.782  0.2177  0.0346 -0.1324
  340LEU      N 4383   6.726   7.155   6.938  0.0716 -0.2166 -0.2367
  340LEU     HN 4384   6.708   7.211   7.019 -0.4216  0.7276 -0.9627
  340LEU     CA 4385   6.841   7.205   6.871  0.1837  0.0422  0.1444
  340LEU     HA 4386   6.803   7.233   6.774  0.0610 -0.5235  0.0247
  340LEU     CB 4387   6.902   7.324   6.948  0.1012  0.3407 -0.2461
  340LEU    HB1 4388   7.010   7.334   6.926 -0.0965  1.4417 -0.8272
  340LEU    HB2 4389   6.907   7.315   7.059 -0.9818  0.1467 -0.1944
  340LEU     CG 4390   6.840   7.463   6.926 -0.1968  0.1305 -0.7490
  340LEU     HG 4391   6.732   7.460   6.953 -0.0340 -0.0812 -0.0838
  340LEU    CD1 4392   6.894   7.580   7.009 -0.2413 -0.2594 -0.1635
  340LEU   HD11 4393   6.860   7.671   6.955  1.3869 -0.1455 -1.1278
  340LEU   HD12 4394   7.003   7.591   6.990 -0.5750  0.9486 -1.8128
  340LEU   HD13 4395   6.863   7.572   7.116 -0.1644 -0.9634 -0.1828
  340LEU    CD2 4396   6.862   7.503   6.779 -0.2123  0.2274 -0.7250
  340LEU   HD21 4397   6.811   7.436   6.706  0.7016  0.4925 -1.6549
  340LEU   HD22 4398   6.969   7.517   6.753 -0.3401  0.9658 -0.8954
  340LEU   HD23 4399   6.821   7.601   6.747 -0.5082  0.4530  0.2874
  340LEU      C 4400   6.947   7.101   6.859  0.0939 -0.0593  0.2306
  340LEU      O 4401   7.005   7.077   6.753  0.0594 -0.4635  0.2970
  341ARG      N 4402   6.980   7.027   6.967 -0.0231 -0.2246  0.1558
  341ARG     HN 4403   6.929   7.046   7.051 -0.2224  1.5228 -0.2753
  341ARG     CA 4404   7.078   6.923   6.981 -0.1060 -0.3080  0.1197
  341ARG     HA 4405   7.159   6.962   6.922 -0.7533  0.5826 -0.2367
  341ARG     CB 4406   7.111   6.895   7.129  0.7018 -0.3197 -0.0533
  341ARG    HB1 4407   7.010   6.898   7.175  0.2621  0.6978 -0.9911
  341ARG    HB2 4408   7.159   6.987   7.168 -0.3281  0.6203 -0.8577
  341ARG     CG 4409   7.212   6.785   7.163  0.3603 -0.6499 -0.0891
  341ARG    HG1 4410   7.301   6.807   7.101  0.9073 -1.7369  0.2763
  341ARG    HG2 4411   7.175   6.689   7.121  1.3592 -0.6774 -0.9924
  341ARG     CD 4412   7.251   6.773   7.311  0.1435  0.5009  0.0838
  341ARG    HD1 4413   7.333   6.700   7.326 -1.1697 -0.7791  1.5841
  341ARG    HD2 4414   7.163   6.734   7.367  0.7972  0.1598  0.9147
  341ARG     NE 4415   7.283   6.903   7.378 -0.1999  0.5311  0.1956
  341ARG     HE 4416   7.210   6.959   7.416 -0.0386  0.5981  0.4118
  341ARG     CZ 4417   7.407   6.954   7.405 -0.0034  0.8181 -1.1112
  341ARG    NH1 4418   7.520   6.883   7.375  0.1232  0.0856  0.8205
  341ARG   HH11 4419   7.503   6.810   7.308  0.7275  0.1751  0.5606
  341ARG   HH12 4420   7.604   6.934   7.392  0.1208  0.3108  0.2203
  341ARG    NH2 4421   7.431   7.066   7.478 -0.5341  0.4746 -0.3752
  341ARG   HH21 4422   7.356   7.112   7.525  0.1408  0.7970  0.4400
  341ARG   HH22 4423   7.520   7.074   7.524 -0.9684 -0.7838  0.7916
  341ARG      C 4424   7.045   6.798   6.908 -0.1338  0.1700 -0.7216
  341ARG      O 4425   7.120   6.727   6.842 -0.1420 -0.6497  0.0922
  342ALA      N 4426   6.915   6.761   6.913  0.0291 -0.3595  0.5002
  342ALA     HN 4427   6.851   6.807   6.973 -0.5459 -0.1153 -0.2676
  342ALA     CA 4428   6.851   6.669   6.825  0.2251  0.0112 -0.0415
  342ALA     HA 4429   6.904   6.575   6.835  0.9917  0.1918 -1.7019
  342ALA     CB 4430   6.707   6.659   6.878  0.3296  0.2475  0.2882
  342ALA    HB1 4431   6.640   6.746   6.863  0.2398  0.1177 -0.1010
  342ALA    HB2 4432   6.723   6.656   6.988  1.4938 -0.3060  0.1291
  342ALA    HB3 4433   6.661   6.568   6.835  0.2087  0.6100 -0.3786
  342ALA      C 4434   6.856   6.709   6.681 -0.1802 -0.2177 -0.1208
  342ALA      O 4435   6.906   6.628   6.603 -0.2642 -0.0548 -0.3430
  343GLY      N 4436   6.821   6.833   6.643 -0.2575  0.0287  0.7069
  343GLY     HN 4437   6.792   6.897   6.712  0.6217  0.6765  0.5132
  343GLY     CA 4438   6.833   6.879   6.508  0.2982 -0.0112  0.7369
  343GLY    HA1 4439   6.803   6.982   6.510  0.9961  0.2264  0.0042
  343GLY    HA2 4440   6.766   6.818   6.449 -0.9947  1.3156  0.7304
  343GLY      C 4441   6.971   6.879   6.452  0.0256  0.3871  0.0378
  343GLY      O 4442   6.981   6.851   6.332 -0.5769  0.0227  0.0668
  344VAL      N 4443   7.072   6.914   6.534  0.1939 -0.7430  0.3494
  344VAL     HN 4444   7.066   6.946   6.628 -0.4136 -0.8911  0.3736
  344VAL     CA 4445   7.200   6.907   6.471 -0.1581  0.4480 -0.5806
  344VAL     HA 4446   7.202   6.957   6.375  0.7420  1.1929 -0.2057
  344VAL     CB 4447   7.294   6.993   6.551 -0.1143 -0.1022 -0.0296
  344VAL     HB 4448   7.235   7.078   6.591 -1.2939 -0.3094 -1.1847
  344VAL    CG1 4449   7.356   6.931   6.678 -0.1131  0.2403  0.1353
  344VAL   HG11 4450   7.410   7.016   6.725 -0.7878  0.7624  0.0135
  344VAL   HG12 4451   7.436   6.859   6.653 -0.4135 -0.1294  0.2338
  344VAL   HG13 4452   7.292   6.878   6.752  0.2909 -0.1352  0.2168
  344VAL    CG2 4453   7.406   7.051   6.464 -0.3552 -0.2912 -0.4709
  344VAL   HG21 4454   7.460   7.135   6.513  0.7327 -0.7312 -0.8353
  344VAL   HG22 4455   7.368   7.087   6.366 -0.9879 -0.0887 -0.1558
  344VAL   HG23 4456   7.479   6.974   6.429 -1.3911 -0.7950 -1.6830
  344VAL      C 4457   7.250   6.767   6.456 -0.1999  0.3929 -0.1958
  344VAL      O 4458   7.321   6.731   6.362  0.1076  0.2390  0.0938
  345GLY      N 4459   7.195   6.675   6.538 -0.6689  0.2549 -0.6618
  345GLY     HN 4460   7.130   6.714   6.603  0.3727  0.5142  0.2795
  345GLY     CA 4461   7.201   6.534   6.519 -0.5269  0.1876 -0.1218
  345GLY    HA1 4462   7.143   6.495   6.602 -0.3086  0.2467  0.0569
  345GLY    HA2 4463   7.302   6.497   6.525 -0.5809 -0.0762 -0.7202
  345GLY      C 4464   7.140   6.480   6.394 -0.5306 -0.3375  0.1004
  345GLY      O 4465   7.172   6.370   6.351 -0.1239 -0.1547 -0.0746
  346PHE      N 4466   7.049   6.557   6.330 -0.0922  0.1933  0.1058
  346PHE     HN 4467   7.040   6.649   6.367  0.4714  0.4945 -0.4673
  346PHE     CA 4468   6.992   6.520   6.204  0.2945 -0.2571  0.0591
  346PHE     HA 4469   7.010   6.415   6.186 -1.0466 -0.3810 -0.7505
  346PHE     CB 4470   6.840   6.516   6.224  0.3805 -0.1730  0.7627
  346PHE    HB1 4471   6.789   6.483   6.131  0.8396  0.2813  0.3460
  346PHE    HB2 4472   6.814   6.623   6.237  0.7635  0.3230 -1.6307
  346PHE     CG 4473   6.778   6.445   6.340 -0.3897 -0.2573  0.3172
  346PHE    CD1 4474   6.826   6.322   6.380  0.6135  0.0864  0.2316
  346PHE    HD1 4475   6.922   6.285   6.346  1.0745  1.1725  0.2640
  346PHE    CE1 4476   6.765   6.249   6.479  0.3076  0.0434  0.0163
  346PHE    HE1 4477   6.799   6.152   6.511 -1.9774 -0.7149  0.5391
  346PHE     CZ 4478   6.658   6.300   6.549 -0.1587 -0.4422 -0.3190
  346PHE     HZ 4479   6.615   6.240   6.628  0.4177 -1.0389 -0.4375
  346PHE    CD2 4480   6.674   6.496   6.413 -0.2579  0.0192  0.3149
  346PHE    HD2 4481   6.636   6.593   6.383  0.8350 -0.0179 -1.4599
  346PHE    CE2 4482   6.618   6.428   6.519 -0.3031 -0.4010  0.0262
  346PHE    HE2 4483   6.543   6.475   6.581  0.4711  0.1511  0.5728
  346PHE      C 4484   7.049   6.589   6.085  0.1950 -0.4815 -0.1188
  346PHE      O 4485   7.001   6.560   5.976 -0.4629 -0.0639  0.0526
  347ILE      N 4486   7.153   6.672   6.104  0.0867 -0.4208  0.2147
  347ILE     HN 4487   7.179   6.707   6.194 -0.5945  0.9725 -0.0813
  347ILE     CA 4488   7.233   6.718   5.995 -0.3373 -0.1307  0.0254
  347ILE     HA 4489   7.166   6.766   5.925 -0.4690  0.2109  0.3836
  347ILE     CB 4490   7.320   6.838   6.015  0.0445 -0.3661 -0.2204
  347ILE     HB 4491   7.396   6.812   6.092 -0.0908 -1.0529 -0.3071
  347ILE    CG2 4492   7.389   6.893   5.889  0.2005  0.0179  0.0295
  347ILE   HG21 4493   7.478   6.834   5.857  0.3501  0.1726  0.1613
  347ILE   HG22 4494   7.435   6.993   5.899 -0.1703  0.2400 -0.4323
  347ILE   HG23 4495   7.324   6.884   5.800 -0.4811  0.2236  0.4951
  347ILE    CG1 4496   7.243   6.955   6.078 -0.2711 -0.7449  0.1029
  347ILE   HG11 4497   7.324   7.017   6.122 -0.2079 -1.3706  0.9235
  347ILE   HG12 4498   7.182   6.930   6.168 -0.5723  0.1570  0.1631
  347ILE     CD 4499   7.158   7.048   5.992  0.0117 -0.4018  0.1916
  347ILE    HD1 4500   7.084   6.993   5.930  0.0223  0.3505 -0.5299
  347ILE    HD2 4501   7.214   7.107   5.916 -1.0007  0.1346 -0.1772
  347ILE    HD3 4502   7.119   7.129   6.058  0.1020 -0.7435  0.6716
  347ILE      C 4503   7.309   6.613   5.922 -0.0459  0.2043 -0.1555
  347ILE      O 4504   7.314   6.615   5.799  0.5573  0.3890 -0.1359
  348PRO      N 4505   7.370   6.518   5.988  0.4302  0.4881 -0.1783
  348PRO     CD 4506   7.428   6.523   6.121  0.1759 -0.8605  0.0133
  348PRO    HD1 4507   7.350   6.495   6.194 -0.4568  0.0491 -0.2783
  348PRO    HD2 4508   7.467   6.625   6.143 -0.2028 -0.6228 -0.3941
  348PRO     CA 4509   7.421   6.403   5.920 -0.2662 -0.2201  0.4606
  348PRO     HA 4510   7.486   6.438   5.841 -1.1548 -0.3013 -0.3320
  348PRO     CB 4511   7.506   6.320   6.017  0.4840 -0.0435 -0.0235
  348PRO    HB1 4512   7.592   6.265   5.973  0.2346 -0.0100 -0.5668
  348PRO    HB2 4513   7.444   6.246   6.071 -0.5282  0.5955 -0.2430
  348PRO     CG 4514   7.545   6.423   6.125  0.5994 -0.3729  0.2519
  348PRO    HG1 4515   7.577   6.390   6.226 -0.4419 -0.1294  0.6872
  348PRO    HG2 4516   7.634   6.478   6.090 -0.3701  0.9637 -0.2716
  348PRO      C 4517   7.328   6.310   5.850  0.2605 -0.3724 -0.0555
  348PRO      O 4518   7.364   6.250   5.748  0.1039 -0.2500 -0.1848
  349PHE      N 4519   7.206   6.290   5.902  0.2966 -0.2284  0.0846
  349PHE     HN 4520   7.188   6.321   5.995  0.6269 -1.0050  0.4234
  349PHE     CA 4521   7.099   6.223   5.836 -0.0708  0.2825  0.1447
  349PHE     HA 4522   7.126   6.119   5.827  0.3775  0.3969  0.1179
  349PHE     CB 4523   6.965   6.227   5.912 -0.3914  0.5391 -0.4143
  349PHE    HB1 4524   6.921   6.320   5.954  0.4034  0.1574  1.4562
  349PHE    HB2 4525   6.969   6.170   6.007 -1.7483 -0.7439 -1.0464
  349PHE     CG 4526   6.856   6.154   5.842 -0.0983 -0.5891  0.2641
  349PHE    CD1 4527   6.738   6.220   5.822  0.2542  0.0894  0.3609
  349PHE    HD1 4528   6.734   6.323   5.853 -1.9606  0.4737 -0.7403
  349PHE    CE1 4529   6.629   6.156   5.766  0.0708  0.3238  0.4437
  349PHE    HE1 4530   6.534   6.203   5.749  0.0314  0.2105  0.3464
  349PHE     CZ 4531   6.638   6.023   5.732 -0.0008  0.3151  0.4607
  349PHE     HZ 4532   6.550   5.974   5.695  0.6051 -0.3421 -0.1800
  349PHE    CD2 4533   6.863   6.018   5.820  0.0991 -0.5785  0.2485
  349PHE    HD2 4534   6.948   5.955   5.841  0.1131 -0.6601 -0.0560
  349PHE    CE2 4535   6.751   5.954   5.771 -0.1183 -0.0889  0.0963
  349PHE    HE2 4536   6.749   5.848   5.750 -0.9771 -0.0965  0.1678
  349PHE      C 4537   7.074   6.280   5.700 -0.1456 -0.0509  0.0168
  349PHE      O 4538   7.075   6.204   5.602  0.3750 -0.3064  0.2073
  350VAL      N 4539   7.052   6.411   5.680 -0.1506 -0.0034  0.3215
  350VAL     HN 4540   7.053   6.480   5.751  1.4655  1.1640 -0.7136
  350VAL     CA 4541   7.010   6.469   5.556  0.0817 -0.2935  0.1059
  350VAL     HA 4542   6.939   6.402   5.510  0.4721 -0.3982 -0.3700
  350VAL     CB 4543   6.938   6.599   5.570  0.3253 -0.1306 -0.1236
  350VAL     HB 4544   6.917   6.639   5.469 -0.5407  0.9510  0.4321
  350VAL    CG1 4545   6.812   6.571   5.653  0.4000  0.0497  0.0548
  350VAL   HG11 4546   6.843   6.527   5.750 -0.2696  0.3374  0.4121
  350VAL   HG12 4547   6.735   6.506   5.606  0.1708 -0.2759  0.8390
  350VAL   HG13 4548   6.750   6.662   5.672 -1.5284 -1.1610  0.1087
  350VAL    CG2 4549   7.023   6.706   5.641  0.3095 -0.2343  0.0525
  350VAL   HG21 4550   7.105   6.734   5.571 -0.3577  0.2030 -0.5870
  350VAL   HG22 4551   7.052   6.673   5.743  0.5548  0.6700  0.2957
  350VAL   HG23 4552   6.954   6.793   5.650  0.2610 -0.2351 -0.2724
  350VAL      C 4553   7.119   6.474   5.454  0.0396 -0.1367  0.0676
  350VAL      O 4554   7.093   6.483   5.334  0.1203  0.2882  0.0805
  351ILE      N 4555   7.247   6.474   5.497  0.0632  0.7056  0.0192
  351ILE     HN 4556   7.276   6.483   5.592  0.0758 -0.2990  0.1249
  351ILE     CA 4557   7.355   6.449   5.406  0.0918 -0.1405  0.2741
  351ILE     HA 4558   7.334   6.501   5.315 -0.9044 -0.1979  0.4453
  351ILE     CB 4559   7.486   6.489   5.466  0.1966  0.0842 -0.1021
  351ILE     HB 4560   7.497   6.430   5.560  1.0509 -0.3199 -0.4294
  351ILE    CG2 4561   7.598   6.442   5.371  0.1270 -0.8668  0.2637
  351ILE   HG21 4562   7.691   6.497   5.398 -0.4926  1.1945 -1.3193
  351ILE   HG22 4563   7.589   6.489   5.271  0.0236  0.8106  0.9928
  351ILE   HG23 4564   7.624   6.334   5.362  0.4341 -0.7681 -0.0517
  351ILE    CG1 4565   7.493   6.641   5.487  0.1805  0.1192 -0.3453
  351ILE   HG11 4566   7.398   6.688   5.519  0.2169  0.5182 -0.8006
  351ILE   HG12 4567   7.516   6.689   5.390 -0.0594 -0.8742 -0.9266
  351ILE     CD 4568   7.602   6.673   5.589 -0.7371  0.0112  0.7073
  351ILE    HD1 4569   7.576   6.657   5.696  0.7912 -0.6369  1.0378
  351ILE    HD2 4570   7.617   6.783   5.584 -0.4102  0.0088  1.3144
  351ILE    HD3 4571   7.693   6.611   5.573 -0.8368  0.2777 -1.5074
  351ILE      C 4572   7.370   6.307   5.361  1.2239 -0.1163  0.5307
  351ILE      O 4573   7.393   6.276   5.245  0.1640  0.7676  0.0552
  352ALA      N 4574   7.343   6.213   5.454  0.2715 -0.1094  0.2749
  352ALA     HN 4575   7.314   6.233   5.547 -1.0033 -1.1261  0.1486
  352ALA     CA 4576   7.332   6.074   5.426 -0.5714 -0.0464  0.2212
  352ALA     HA 4577   7.424   6.045   5.376 -0.2242 -0.8447  1.2289
  352ALA     CB 4578   7.314   5.990   5.554 -0.4905  0.4518  0.5631
  352ALA    HB1 4579   7.300   5.881   5.536  0.1623  0.4115  0.2361
  352ALA    HB2 4580   7.238   6.028   5.625 -0.1351  1.9420  0.2113
  352ALA    HB3 4581   7.412   5.996   5.607  0.2675 -0.4122 -0.6193
  352ALA      C 4582   7.226   6.026   5.333 -0.3217 -0.7677  0.2926
  352ALA      O 4583   7.243   5.948   5.239 -0.5267 -0.5063  0.0330
  353MET      N 4584   7.107   6.087   5.351  0.0666  0.1115 -0.0018
  353MET     HN 4585   7.101   6.125   5.443 -0.0007  0.4215 -0.1339
  353MET     CA 4586   6.992   6.080   5.268 -0.1124  0.4363  0.2167
  353MET     HA 4587   6.963   5.977   5.255  0.6402  0.0237  1.4990
  353MET     CB 4588   6.871   6.153   5.329  0.0245  0.3462  0.5972
  353MET    HB1 4589   6.903   6.259   5.338  1.1961  0.0531  0.2296
  353MET    HB2 4590   6.857   6.107   5.429  0.6187 -0.0806  0.4987
  353MET     CG 4591   6.743   6.157   5.245  0.0518 -0.1681  0.5255
  353MET    HG1 4592   6.774   6.199   5.147 -0.4676 -0.4958  0.2110
  353MET    HG2 4593   6.676   6.229   5.297 -0.3353 -0.2194  0.1105
  353MET     SD 4594   6.660   5.999   5.212 -0.3011  0.1209  0.0123
  353MET     CE 4595   6.500   6.069   5.161 -0.3073  0.1105  0.0164
  353MET    HE1 4596   6.507   6.146   5.081 -1.8945 -0.2797 -0.5723
  353MET    HE2 4597   6.439   6.108   5.245 -1.2543 -1.7399  0.2809
  353MET    HE3 4598   6.434   5.995   5.112  0.6596 -0.8713  0.1169
  353MET      C 4599   7.019   6.122   5.127  0.3358  0.0676  0.1894
  353MET      O 4600   6.998   6.050   5.030 -0.1660  0.2923  0.1250
  354GLY      N 4601   7.087   6.237   5.115  0.6245 -0.1353 -0.1435
  354GLY     HN 4602   7.101   6.290   5.199 -1.8001 -0.1468  0.3978
  354GLY     CA 4603   7.135   6.294   4.993  0.0636  0.3742 -0.1312
  354GLY    HA1 4604   7.191   6.382   5.023  0.0938  0.2889  0.0664
  354GLY    HA2 4605   7.055   6.324   4.926  0.0329 -0.6684 -0.5840
  354GLY      C 4606   7.226   6.200   4.922  0.1706  0.6314 -0.3381
  354GLY      O 4607   7.213   6.165   4.804 -0.7985 -0.6408  0.1014
  355ILE      N 4608   7.334   6.150   4.984 -0.0617  0.1899 -0.2800
  355ILE     HN 4609   7.360   6.180   5.075 -0.0060  0.5211 -0.4012
  355ILE     CA 4610   7.424   6.051   4.934 -0.1519 -0.0501  0.0336
  355ILE     HA 4611   7.458   6.097   4.843 -1.0920  0.1844 -0.2200
  355ILE     CB 4612   7.533   6.024   5.034 -0.1398 -0.1381 -0.0027
  355ILE     HB 4613   7.481   6.026   5.132  0.1848 -0.8128  0.1975
  355ILE    CG2 4614   7.610   5.892   5.014  0.5922  0.2093  0.4107
  355ILE   HG21 4615   7.546   5.801   5.018  0.7602  0.0304 -0.5096
  355ILE   HG22 4616   7.683   5.872   5.095 -0.0088  0.3463  1.0037
  355ILE   HG23 4617   7.663   5.883   4.917  0.9291 -0.5670  0.6545
  355ILE    CG1 4618   7.618   6.152   5.027 -0.0799 -0.1553  0.3345
  355ILE   HG11 4619   7.560   6.246   5.038  1.1950  0.6250  0.8957
  355ILE   HG12 4620   7.658   6.169   4.925 -0.4761 -1.0184  0.0140
  355ILE     CD 4621   7.729   6.168   5.131 -0.0081  0.4910  0.1682
  355ILE    HD1 4622   7.679   6.175   5.230 -1.0620 -1.6710 -0.0965
  355ILE    HD2 4623   7.797   6.255   5.124  1.6333 -0.5472  1.6275
  355ILE    HD3 4624   7.801   6.084   5.138 -0.6274  0.0104  1.2785
  355ILE      C 4625   7.363   5.923   4.890 -0.0862  0.0202 -0.2628
  355ILE      O 4626   7.392   5.878   4.779  0.1946 -0.5301  0.0278
  356GLY      N 4627   7.265   5.871   4.967 -0.0407 -0.0654 -0.2645
  356GLY     HN 4628   7.259   5.906   5.060  1.6293 -0.6251  0.1275
  356GLY     CA 4629   7.168   5.771   4.934  0.1424 -0.4337  0.2943
  356GLY    HA1 4630   7.097   5.780   5.015  1.1358  1.7682  1.0751
  356GLY    HA2 4631   7.223   5.679   4.935  0.3939 -0.3001  1.2592
  356GLY      C 4632   7.093   5.795   4.807  0.1259  0.1521  0.4069
  356GLY      O 4633   7.093   5.706   4.722  0.1277  0.3579  0.1901
  357LEU      N 4634   7.024   5.909   4.788 -0.2787 -0.0475  0.6399
  357LEU     HN 4635   7.032   5.985   4.853 -1.0644  0.3982  0.2432
  357LEU     CA 4636   6.950   5.944   4.671  0.2684 -0.0308  0.2894
  357LEU     HA 4637   6.884   5.860   4.655  0.9190 -0.3764 -0.7870
  357LEU     CB 4638   6.875   6.077   4.692  0.1137  0.0466 -0.6687
  357LEU    HB1 4639   6.819   6.099   4.598 -0.1534  0.0900 -0.5051
  357LEU    HB2 4640   6.945   6.160   4.714  0.4599 -0.3673 -0.1711
  357LEU     CG 4641   6.767   6.081   4.802  0.4515  0.0437 -0.3345
  357LEU     HG 4642   6.812   6.032   4.891 -0.9399  0.0633  0.4317
  357LEU    CD1 4643   6.730   6.227   4.832  0.6890  0.0298  0.0561
  357LEU   HD11 4644   6.813   6.296   4.857  1.0999 -0.5693  0.3876
  357LEU   HD12 4645   6.658   6.237   4.917  0.6102  0.3131 -0.0402
  357LEU   HD13 4646   6.678   6.265   4.741 -1.3576 -0.4911  0.8734
  357LEU    CD2 4647   6.639   6.008   4.758 -0.1630  0.1692  1.1291
  357LEU   HD21 4648   6.657   5.899   4.754 -0.4230  0.1332 -0.6378
  357LEU   HD22 4649   6.607   6.043   4.658 -0.4806  1.3390  1.6007
  357LEU   HD23 4650   6.554   6.020   4.828 -0.6751 -0.6036  0.6581
  357LEU      C 4651   7.038   5.944   4.551 -0.2820  0.4011 -0.1267
  357LEU      O 4652   7.001   5.897   4.444  0.0057 -0.6750  0.2207
  358GLY      N 4653   7.165   5.986   4.567 -0.0329 -0.3137 -0.1831
  358GLY     HN 4654   7.182   6.021   4.659  0.1624 -0.0685 -0.3133
  358GLY     CA 4655   7.269   5.996   4.469 -0.0019  0.4602 -0.0817
  358GLY    HA1 4656   7.341   6.052   4.526 -0.3407  0.7219  0.0923
  358GLY    HA2 4657   7.248   6.044   4.375 -0.5469 -0.9639 -0.7442
  358GLY      C 4658   7.335   5.870   4.424  0.2699  0.4389  0.3781
  358GLY      O 4659   7.335   5.847   4.304 -0.5078  0.0047  0.4509
  359VAL      N 4660   7.377   5.777   4.513 -0.2495 -0.0669  0.1049
  359VAL     HN 4661   7.396   5.795   4.609 -0.5966 -1.4387  0.4639
  359VAL     CA 4662   7.415   5.645   4.476 -0.6187 -0.2812  0.4730
  359VAL     HA 4663   7.479   5.662   4.391 -1.3251 -0.1591 -0.0517
  359VAL     CB 4664   7.496   5.566   4.575  0.4712  0.0896 -0.0899
  359VAL     HB 4665   7.524   5.471   4.524 -0.0978 -0.4223  0.5132
  359VAL    CG1 4666   7.623   5.647   4.607  0.0775  0.4051  0.7086
  359VAL   HG11 4667   7.671   5.672   4.510 -1.5017  1.3819  0.0897
  359VAL   HG12 4668   7.691   5.576   4.658  0.7231  0.3658 -0.1679
  359VAL   HG13 4669   7.603   5.739   4.667  0.4601  0.8875  0.1130
  359VAL    CG2 4670   7.419   5.535   4.704  0.6411  0.0121 -0.0066
  359VAL   HG21 4671   7.337   5.460   4.698  0.8793 -0.2180 -0.5112
  359VAL   HG22 4672   7.376   5.626   4.751  0.2444 -0.5357  0.7395
  359VAL   HG23 4673   7.498   5.493   4.771  0.3641 -0.2598  0.1574
  359VAL      C 4674   7.296   5.572   4.424 -0.2944 -0.2095 -0.4084
  359VAL      O 4675   7.299   5.507   4.320 -0.2629 -0.5028 -0.2279
  360SER      N 4676   7.176   5.584   4.484  0.0531  0.3457  0.2030
  360SER     HN 4677   7.152   5.632   4.567 -0.8428  0.1304  0.0906
  360SER     CA 4678   7.057   5.527   4.428  0.2744  0.2723 -0.1951
  360SER     HA 4679   7.079   5.421   4.421 -0.1359  0.1839 -0.1726
  360SER     CB 4680   6.937   5.548   4.520 -0.0124  0.0103 -0.5047
  360SER    HB1 4681   6.909   5.655   4.511 -1.0810 -0.2371 -0.4000
  360SER    HB2 4682   6.961   5.526   4.626  0.7317 -1.7279 -0.9782
  360SER     OG 4683   6.822   5.474   4.480  0.0319 -0.1784 -0.2888
  360SER    HG1 4684   6.825   5.384   4.513  0.6964 -0.4505 -1.0324
  360SER      C 4685   7.026   5.561   4.286 -0.1164  0.0839 -0.1551
  360SER      O 4686   7.006   5.480   4.197 -0.3494  0.4140 -0.4104
  361SER      N 4687   7.029   5.692   4.255  0.4545  0.0586 -0.2195
  361SER     HN 4688   7.033   5.754   4.333  0.9337  0.0840 -0.2595
  361SER     CA 4689   7.020   5.748   4.124 -0.3969  0.3161 -0.0629
  361SER     HA 4690   6.922   5.725   4.085  0.3323 -0.1962 -1.7855
  361SER     CB 4691   7.018   5.902   4.112  0.2895  0.3524  0.2298
  361SER    HB1 4692   7.010   5.937   4.008 -0.9231  0.0444  0.1935
  361SER    HB2 4693   7.112   5.943   4.155 -0.4421  0.2088  2.2072
  361SER     OG 4694   6.913   5.952   4.194 -0.5322 -0.6890 -0.1360
  361SER    HG1 4695   6.940   5.933   4.285 -1.0432  0.1922  0.2274
  361SER      C 4696   7.122   5.698   4.028 -0.2544  0.0282  0.2382
  361SER      O 4697   7.087   5.679   3.911  0.9059  0.4311 -0.2035
  362GLN      N 4698   7.252   5.688   4.060 -0.1480  0.5372 -0.0197
  362GLN     HN 4699   7.282   5.709   4.152 -1.4483  0.7413  0.3871
  362GLN     CA 4700   7.340   5.634   3.960  0.2554  0.1794  0.5117
  362GLN     HA 4701   7.321   5.682   3.865  0.0625  0.1910  0.5551
  362GLN     CB 4702   7.488   5.660   3.991  0.2738  0.3920  0.2579
  362GLN    HB1 4703   7.558   5.610   3.921  0.4884  0.3814  0.4775
  362GLN    HB2 4704   7.507   5.624   4.094 -0.4304 -0.7085  0.0461
  362GLN     CG 4705   7.523   5.809   3.991  0.7213  0.2950 -0.1087
  362GLN    HG1 4706   7.633   5.816   4.002  0.6718 -0.4589  1.5455
  362GLN    HG2 4707   7.477   5.850   4.084 -0.0204  0.4904 -0.5449
  362GLN     CD 4708   7.461   5.891   3.880  0.2740  0.6579  0.3960
  362GLN    OE1 4709   7.365   5.966   3.901 -0.4139 -0.0089 -0.2194
  362GLN    NE2 4710   7.519   5.887   3.757 -0.2641  0.3671  0.1422
  362GLN   HE21 4711   7.499   5.948   3.680  0.9077 -0.0392 -0.5518
  362GLN   HE22 4712   7.593   5.820   3.748 -0.7860 -0.4317  1.3717
  362GLN      C 4713   7.321   5.487   3.943  0.3638  0.2007  0.1875
  362GLN      O 4714   7.320   5.442   3.828 -0.2905  0.6221  0.0120
  363LEU      N 4715   7.293   5.414   4.052 -0.6035  0.1831 -0.0554
  363LEU     HN 4716   7.295   5.459   4.141 -0.7708  0.7632 -0.3315
  363LEU     CA 4717   7.267   5.273   4.057 -0.1053  0.1075  0.6750
  363LEU     HA 4718   7.352   5.224   4.012 -0.6563 -0.2584 -0.0019
  363LEU     CB 4719   7.260   5.215   4.199 -0.5546 -0.1283  0.5591
  363LEU    HB1 4720   7.234   5.107   4.189 -0.1749 -0.1406 -0.6719
  363LEU    HB2 4721   7.181   5.270   4.255 -0.9336  0.7423 -0.7320
  363LEU     CG 4722   7.399   5.212   4.265 -0.1818 -0.0443 -0.2039
  363LEU     HG 4723   7.457   5.304   4.241 -1.2077  0.7043  0.0373
  363LEU    CD1 4724   7.378   5.190   4.415  0.4234  0.5830 -0.0156
  363LEU   HD11 4725   7.464   5.228   4.474 -0.1338  1.1672  0.4486
  363LEU   HD12 4726   7.343   5.085   4.430  0.1140  0.6375 -0.3596
  363LEU   HD13 4727   7.295   5.256   4.447  0.0876  0.3944 -0.4734
  363LEU    CD2 4728   7.484   5.094   4.216 -0.0941  0.2080 -0.6686
  363LEU   HD21 4729   7.471   5.000   4.273  0.4125  0.7716  0.4307
  363LEU   HD22 4730   7.591   5.107   4.244  0.1430 -1.6202 -0.4743
  363LEU   HD23 4731   7.477   5.081   4.105 -0.1312 -0.6337 -0.5800
  363LEU      C 4732   7.146   5.238   3.978  0.6936  0.9248 -1.0446
  363LEU      O 4733   7.145   5.128   3.923 -0.1674  0.3436  0.0300
  364VAL      N 4734   7.038   5.318   3.974 -0.3734 -0.3588  0.0559
  364VAL     HN 4735   7.039   5.389   4.044  0.7290 -0.5827  0.3049
  364VAL     CA 4736   6.917   5.295   3.901 -0.3864 -0.1737  0.0119
  364VAL     HA 4737   6.911   5.190   3.876  0.9144 -0.0048 -1.2703
  364VAL     CB 4738   6.799   5.341   3.983 -0.2626  0.1629  0.0059
  364VAL     HB 4739   6.824   5.321   4.089 -1.1458  0.4665  0.2824
  364VAL    CG1 4740   6.774   5.492   3.977  0.2017  0.2645  0.4482
  364VAL   HG11 4741   6.869   5.548   3.991  0.1319  0.2623  0.9390
  364VAL   HG12 4742   6.709   5.524   4.061 -0.2131 -0.2767  0.3438
  364VAL   HG13 4743   6.730   5.530   3.882  1.3090 -0.5145 -0.4402
  364VAL    CG2 4744   6.674   5.261   3.942 -0.2757  0.4243 -0.4805
  364VAL   HG21 4745   6.653   5.267   3.833 -0.5367  0.2809 -0.4397
  364VAL   HG22 4746   6.589   5.304   3.998  0.0220  0.9789 -0.4316
  364VAL   HG23 4747   6.690   5.154   3.969  1.8252  0.8597  0.4478
  364VAL      C 4748   6.914   5.357   3.766  0.0006  0.1531  0.1511
  364VAL      O 4749   6.818   5.343   3.691  0.1275 -0.0895  0.0335
  365SER      N 4750   7.024   5.423   3.725  0.2798 -0.3251  0.1139
  365SER     HN 4751   7.098   5.443   3.789 -0.2043  1.3811  0.2427
  365SER     CA 4752   7.050   5.463   3.590 -0.3288 -0.0781  0.0645
  365SER     HA 4753   6.953   5.480   3.546 -0.6093  0.1637  0.7454
  365SER     CB 4754   7.118   5.600   3.595 -0.9355  0.2343  0.0236
  365SER    HB1 4755   7.214   5.587   3.651 -0.8567  0.3882 -0.0719
  365SER    HB2 4756   7.060   5.672   3.656 -0.8331  0.0292  0.3673
  365SER     OG 4757   7.154   5.652   3.468 -0.2718  0.5093  0.3138
  365SER    HG1 4758   7.236   5.702   3.474 -0.3216  0.6948 -0.3487
  365SER      C 4759   7.124   5.359   3.513 -0.9514 -0.3233 -0.2220
  365SER      O 4760   7.165   5.385   3.400 -0.2041  0.9747  0.3077
  366ARG      N 4761   7.137   5.242   3.577  0.3174  0.0477  0.2572
  366ARG     HN 4762   7.093   5.233   3.666 -1.1294  0.4333 -0.3716
  366ARG     CA 4763   7.211   5.128   3.530  0.5017  0.1666  0.2515
  366ARG     HA 4764   7.212   5.131   3.422  0.5258 -0.4106  0.2308
  366ARG     CB 4765   7.358   5.133   3.577  0.3798  0.3035  0.6300
  366ARG    HB1 4766   7.365   5.165   3.684  0.8395  0.3526  0.5890
  366ARG    HB2 4767   7.417   5.213   3.528  0.2563  0.0667  0.0846
  366ARG     CG 4768   7.434   5.005   3.545  0.4165  0.4761  0.0121
  366ARG    HG1 4769   7.425   4.975   3.438 -0.1367 -0.4971  0.3053
  366ARG    HG2 4770   7.402   4.927   3.617 -1.1685  0.2811 -0.8282
  366ARG     CD 4771   7.583   5.027   3.575  0.4077 -0.1057  0.5202
  366ARG    HD1 4772   7.585   5.051   3.684 -0.7359  0.1004  0.5254
  366ARG    HD2 4773   7.618   5.102   3.501 -1.5485 -0.1443 -0.5941
  366ARG     NE 4774   7.641   4.895   3.541 -0.5331 -0.6683  0.9953
  366ARG     HE 4775   7.594   4.830   3.481  0.0773 -0.0684 -0.2209
  366ARG     CZ 4776   7.768   4.860   3.577 -0.2727 -0.3254  0.4288
  366ARG    NH1 4777   7.846   4.950   3.644  0.2248 -0.2286 -0.2524
  366ARG   HH11 4778   7.802   5.039   3.658 -0.5536 -0.3878 -1.4141
  366ARG   HH12 4779   7.945   4.956   3.656  0.0518  0.3649  1.3058
  366ARG    NH2 4780   7.816   4.734   3.553  0.7002  0.1813 -0.4871
  366ARG   HH21 4781   7.773   4.690   3.474  0.0138 -0.3140  0.1381
  366ARG   HH22 4782   7.901   4.704   3.595  0.4098  0.6270  0.4713
  366ARG      C 4783   7.145   5.000   3.566  0.3420  0.0753 -0.3509
  366ARG      O 4784   7.080   4.936   3.483  0.0985 -0.3079  0.1280
  367PHE      N 4785   7.150   4.961   3.694 -0.2000 -0.3384 -0.4440
  367PHE     HN 4786   7.186   5.025   3.762 -0.1261  0.4647 -1.2113
  367PHE     CA 4787   7.100   4.837   3.746 -0.1831  0.0392  0.5219
  367PHE     HA 4788   7.109   4.764   3.667 -1.1792  0.4569 -0.0120
  367PHE     CB 4789   7.157   4.787   3.879  0.2341 -0.3603  0.1977
  367PHE    HB1 4790   7.130   4.683   3.909 -0.0693 -0.1742  0.5949
  367PHE    HB2 4791   7.126   4.856   3.960  0.7172 -0.0827  0.1533
  367PHE     CG 4792   7.306   4.786   3.876  0.2329 -0.0723  0.0492
  367PHE    CD1 4793   7.383   4.845   3.973 -0.0591  0.1931  0.1191
  367PHE    HD1 4794   7.333   4.899   4.052 -0.2389  0.6592 -0.3049
  367PHE    CE1 4795   7.520   4.846   3.962 -0.1141  0.9939 -0.6542
  367PHE    HE1 4796   7.591   4.895   4.027  0.4938  0.2179 -0.7023
  367PHE     CZ 4797   7.583   4.772   3.864  0.3015  0.2766  0.1325
  367PHE     HZ 4798   7.691   4.774   3.853  0.2064  0.2215 -1.0715
  367PHE    CD2 4799   7.364   4.702   3.784 -0.0139 -0.6055  0.3708
  367PHE    HD2 4800   7.313   4.646   3.707 -0.6723  0.1568  0.2324
  367PHE    CE2 4801   7.502   4.701   3.780  0.0076 -0.3120  0.8925
  367PHE    HE2 4802   7.568   4.654   3.708 -0.5170  1.5737 -1.0250
  367PHE      C 4803   6.953   4.850   3.768 -0.3249  0.0263 -0.3392
  367PHE      O 4804   6.891   4.955   3.779 -0.0389  0.2577 -0.8622
  368SER      N 4805   6.897   4.728   3.781 -0.0476 -0.0367  0.3933
  368SER     HN 4806   6.944   4.644   3.755 -0.0303  0.2779 -0.7250
  368SER     CA 4807   6.758   4.700   3.800 -0.0567 -0.3279 -0.0664
  368SER     HA 4808   6.715   4.760   3.722  1.5220  1.2597  0.1474
  368SER     CB 4809   6.709   4.555   3.786 -0.6880 -0.1306  0.0320
  368SER    HB1 4810   6.603   4.538   3.816 -0.4661 -0.6248  0.5538
  368SER    HB2 4811   6.765   4.487   3.854  0.9048  0.3825 -0.6643
  368SER     OG 4812   6.733   4.510   3.653  0.1432 -0.0095  0.1328
  368SER    HG1 4813   6.824   4.478   3.649  0.1840  0.1702 -1.4432
  368SER      C 4814   6.704   4.748   3.931  0.3958 -0.2348  0.0861
  368SER      O 4815   6.763   4.723   4.037  0.0754 -0.0704  0.3043
  369PRO      N 4816   6.592   4.812   3.941  0.2737 -0.4543  0.1024
  369PRO     CD 4817   6.534   4.894   3.835  0.6989 -0.1978  0.0642
  369PRO    HD1 4818   6.481   4.827   3.763 -0.8450  0.7516  0.2195
  369PRO    HD2 4819   6.610   4.960   3.789  0.9649 -0.0613  0.6775
  369PRO     CA 4820   6.526   4.844   4.064  0.1214  0.2402 -0.1505
  369PRO     HA 4821   6.592   4.911   4.116  1.3931 -0.5311 -0.6771
  369PRO     CB 4822   6.390   4.902   4.025 -0.0265 -0.0688 -0.0989
  369PRO    HB1 4823   6.344   4.958   4.109 -0.9795  0.3664 -0.8794
  369PRO    HB2 4824   6.318   4.828   3.985 -0.4133  0.8494 -1.1888
  369PRO     CG 4825   6.435   4.988   3.906  0.4191 -0.3397 -0.1314
  369PRO    HG1 4826   6.349   5.015   3.841  0.2471 -0.7142 -0.0631
  369PRO    HG2 4827   6.484   5.081   3.944  0.7292 -0.4872 -0.1639
  369PRO      C 4828   6.510   4.740   4.169 -0.2557  0.2329 -0.2177
  369PRO      O 4829   6.529   4.766   4.288 -0.3693 -0.0391 -0.1390
  370ARG      N 4830   6.476   4.613   4.138  0.5063  0.0146 -0.2022
  370ARG     HN 4831   6.461   4.599   4.040 -0.2301  1.2385 -0.3152
  370ARG     CA 4832   6.446   4.520   4.242  0.3167  0.1634 -0.1213
  370ARG     HA 4833   6.362   4.556   4.300 -0.1323 -0.0529 -0.6151
  370ARG     CB 4834   6.393   4.390   4.180  0.5130  0.3418 -0.6784
  370ARG    HB1 4835   6.303   4.419   4.121  0.3745 -1.1848 -1.3177
  370ARG    HB2 4836   6.361   4.315   4.255 -0.1996  1.3562  0.0900
  370ARG     CG 4837   6.488   4.320   4.082  0.4941 -0.1983 -0.3220
  370ARG    HG1 4838   6.580   4.288   4.135  0.1978 -1.4551 -0.5116
  370ARG    HG2 4839   6.512   4.392   4.000  1.5892 -0.0857  0.0644
  370ARG     CD 4840   6.427   4.193   4.023  0.3040 -0.4973  0.4879
  370ARG    HD1 4841   6.352   4.226   3.947  2.3600  0.2139 -1.4764
  370ARG    HD2 4842   6.388   4.143   4.114  2.2702 -0.2575  1.5829
  370ARG     NE 4843   6.524   4.101   3.956  0.2729 -0.5754  0.5470
  370ARG     HE 4844   6.621   4.124   3.955  0.1913  0.0296 -1.1320
  370ARG     CZ 4845   6.482   4.009   3.864 -0.1983  0.2512 -0.1025
  370ARG    NH1 4846   6.351   3.977   3.841 -0.0257 -0.5644 -0.0295
  370ARG   HH11 4847   6.327   3.932   3.756 -1.6957  0.8691 -0.4319
  370ARG   HH12 4848   6.277   4.015   3.897 -0.2049  1.3721 -1.3470
  370ARG    NH2 4849   6.579   3.932   3.807 -0.3869 -0.3310  0.3409
  370ARG   HH21 4850   6.674   3.959   3.823 -0.4235 -0.6257  1.1546
  370ARG   HH22 4851   6.555   3.839   3.779  0.3363 -0.4078 -0.0644
  370ARG      C 4852   6.556   4.495   4.339  0.5840  0.5621 -0.3131
  370ARG      O 4853   6.531   4.489   4.459 -0.3370 -0.4492 -0.5196
  371VAL      N 4854   6.682   4.486   4.294  0.3290 -0.0201 -0.9542
  371VAL     HN 4855   6.708   4.503   4.199 -0.6549 -0.9253 -1.4168
  371VAL     CA 4856   6.801   4.467   4.371 -0.3309  0.4349  0.2359
  371VAL     HA 4857   6.766   4.400   4.447 -0.4174  0.1463 -0.0525
  371VAL     CB 4858   6.913   4.398   4.298 -0.6033 -0.2165  0.4187
  371VAL     HB 4859   7.012   4.409   4.347 -0.1963  1.3322 -0.6183
  371VAL    CG1 4860   6.897   4.245   4.288  0.2023 -0.2619 -0.5725
  371VAL   HG11 4861   6.904   4.200   4.390  0.4209  0.3309 -0.3129
  371VAL   HG12 4862   6.970   4.199   4.218  0.9180 -0.0978  0.0327
  371VAL   HG13 4863   6.796   4.221   4.248 -0.8843  1.7644  0.6095
  371VAL    CG2 4864   6.937   4.459   4.159 -1.4073 -0.4441  0.1676
  371VAL   HG21 4865   6.859   4.443   4.081 -1.1682  1.0250 -0.4371
  371VAL   HG22 4866   7.034   4.414   4.129 -0.5184  0.9841  0.7009
  371VAL   HG23 4867   6.961   4.567   4.154 -1.3215 -0.4240  0.8848
  371VAL      C 4868   6.843   4.580   4.459 -0.8684  0.0804  0.9797
  371VAL      O 4869   6.899   4.563   4.567 -0.3971 -0.3129  0.6845
  372LEU      N 4870   6.812   4.705   4.420  0.1958  0.0568 -0.0932
  372LEU     HN 4871   6.776   4.722   4.329 -0.0576 -1.0879 -0.2369
  372LEU     CA 4872   6.817   4.822   4.504  0.2799  0.1392 -0.2069
  372LEU     HA 4873   6.912   4.825   4.554  0.5499  0.6643 -0.7286
  372LEU     CB 4874   6.821   4.946   4.413  0.7032  0.2883  0.0075
  372LEU    HB1 4875   6.855   5.035   4.471 -0.2724  0.2341  0.7235
  372LEU    HB2 4876   6.719   4.974   4.378  0.0420  0.3457  1.7651
  372LEU     CG 4877   6.896   4.939   4.279  0.6656 -0.2647  0.0100
  372LEU     HG 4878   6.855   4.858   4.215 -0.6642  0.4562 -0.1261
  372LEU    CD1 4879   6.864   5.073   4.211 -0.5088 -0.3861  0.2658
  372LEU   HD11 4880   6.888   5.164   4.271 -0.3788  0.1200 -0.5184
  372LEU   HD12 4881   6.760   5.082   4.175 -0.0820  0.2456 -0.9562
  372LEU   HD13 4882   6.929   5.087   4.121 -0.8396  1.5488  0.2357
  372LEU    CD2 4883   7.046   4.916   4.301  0.9154  0.4425 -0.8564
  372LEU   HD21 4884   7.078   5.000   4.366  0.6381  0.5483 -0.8554
  372LEU   HD22 4885   7.110   4.923   4.210  0.9797 -0.4608 -0.9014
  372LEU   HD23 4886   7.054   4.821   4.358 -0.4216  0.9686  0.3164
  372LEU      C 4887   6.727   4.832   4.622  0.2905 -0.2021 -0.1639
  372LEU      O 4888   6.769   4.862   4.734  0.6983 -0.4244 -0.2506
  373THR      N 4889   6.597   4.801   4.603  0.0076  0.8673 -0.1362
  373THR     HN 4890   6.549   4.788   4.517 -0.7145  0.0724  0.3500
  373THR     CA 4891   6.501   4.806   4.708 -0.1802 -0.4649 -0.1997
  373THR     HA 4892   6.498   4.908   4.746 -0.8325 -0.3466 -0.5283
  373THR     CB 4893   6.360   4.784   4.662 -0.2922 -0.3023  0.0578
  373THR     HB 4894   6.290   4.735   4.732 -0.0415 -1.9183 -0.7355
  373THR    OG1 4895   6.356   4.718   4.536  0.2875  0.2474 -0.2604
  373THR    HG1 4896   6.385   4.627   4.544  0.5152  0.2917 -0.5436
  373THR    CG2 4897   6.299   4.923   4.635  0.1570 -0.2799 -0.9363
  373THR   HG21 4898   6.307   4.982   4.729 -0.4715 -0.1192 -0.9716
  373THR   HG22 4899   6.192   4.923   4.608 -0.1659  1.1018  0.0841
  373THR   HG23 4900   6.353   4.974   4.553 -0.4088 -0.2535 -1.3018
  373THR      C 4901   6.527   4.716   4.823 -0.1625 -0.2946 -0.0685
  373THR      O 4902   6.506   4.753   4.939  0.2315 -0.2734 -0.0012
  374ILE      N 4903   6.575   4.592   4.799  0.2558 -0.1065 -0.2175
  374ILE     HN 4904   6.572   4.558   4.706 -0.1416  0.1565 -0.3083
  374ILE     CA 4905   6.615   4.496   4.898 -0.4413 -0.2051 -0.0232
  374ILE     HA 4906   6.548   4.524   4.978 -0.6066  0.4105 -0.3589
  374ILE     CB 4907   6.605   4.352   4.858 -0.6102 -0.3013  0.3635
  374ILE     HB 4908   6.499   4.348   4.824 -0.6463 -0.4078  0.4909
  374ILE    CG2 4909   6.688   4.320   4.732 -0.6950  0.1150  0.2009
  374ILE   HG21 4910   6.797   4.317   4.751 -0.3468  1.3130 -1.2283
  374ILE   HG22 4911   6.680   4.405   4.660  0.1106  0.7674  0.8413
  374ILE   HG23 4912   6.651   4.221   4.699 -0.3966 -0.1794  0.7252
  374ILE    CG1 4913   6.632   4.259   4.977 -0.1427 -0.9160 -0.2101
  374ILE   HG11 4914   6.731   4.286   5.019 -0.2981  0.2121 -0.5031
  374ILE   HG12 4915   6.634   4.157   4.934 -1.3639 -1.1583  0.2453
  374ILE     CD 4916   6.527   4.260   5.088 -0.5471  0.3070 -0.5684
  374ILE    HD1 4917   6.565   4.190   5.166  0.3861  0.9023 -0.4522
  374ILE    HD2 4918   6.430   4.215   5.059 -0.4994 -0.6882  0.6510
  374ILE    HD3 4919   6.515   4.362   5.130 -0.6720 -0.2686  0.9379
  374ILE      C 4920   6.750   4.528   4.951 -0.5164 -0.0837  0.0933
  374ILE      O 4921   6.774   4.507   5.069 -0.1350  0.2920  0.0862
  375GLY      N 4922   6.833   4.597   4.870 -0.7551  0.7482  0.5394
  375GLY     HN 4923   6.805   4.614   4.775 -1.0244  0.9504  0.6513
  375GLY     CA 4924   6.957   4.647   4.919 -0.3254  0.7667 -0.5071
  375GLY    HA1 4925   7.016   4.675   4.833  0.1741 -0.5311 -0.6292
  375GLY    HA2 4926   7.013   4.570   4.970 -0.5066  0.6408 -0.4978
  375GLY      C 4927   6.946   4.762   5.014  0.4358  0.5289 -0.1193
  375GLY      O 4928   7.016   4.764   5.115  0.0241 -0.1390  0.1942
  376GLY      N 4929   6.860   4.861   4.988  0.6006  0.6409 -0.2460
  376GLY     HN 4930   6.797   4.856   4.911 -0.4853 -0.7590  0.6354
  376GLY     CA 4931   6.826   4.969   5.077 -0.8087  0.2175 -0.2221
  376GLY    HA1 4932   6.765   5.046   5.033 -0.4573 -0.0601 -1.2548
  376GLY    HA2 4933   6.922   5.010   5.105 -1.3876  1.2222  0.3912
  376GLY      C 4934   6.770   4.916   5.204  0.4148 -0.0212  0.2423
  376GLY      O 4935   6.807   4.954   5.316 -0.6145  0.6019  0.4008
  377GLY      N 4936   6.679   4.818   5.198  0.1917  0.1671  0.4889
  377GLY     HN 4937   6.653   4.799   5.103  0.7158  2.5423 -0.2707
  377GLY     CA 4938   6.618   4.760   5.313 -0.6642 -0.2890 -0.1667
  377GLY    HA1 4939   6.556   4.684   5.269 -0.0631 -0.9018  0.0085
  377GLY    HA2 4940   6.572   4.836   5.375  0.2208  1.1085 -1.1244
  377GLY      C 4941   6.705   4.679   5.403 -0.2592 -0.0947 -0.3836
  377GLY      O 4942   6.687   4.680   5.524  0.4960  0.1570 -0.2607
  378TYR      N 4943   6.811   4.614   5.351  0.1875  0.2818  0.0378
  378TYR     HN 4944   6.810   4.591   5.254 -0.5396 -0.3734  0.1771
  378TYR     CA 4945   6.912   4.545   5.425 -0.1039 -0.1958 -0.0013
  378TYR     HA 4946   6.874   4.503   5.517  1.3451 -0.8417  0.3615
  378TYR     CB 4947   6.979   4.437   5.339 -0.7232 -0.1043 -0.6159
  378TYR    HB1 4948   7.072   4.398   5.385 -0.2189 -0.5715 -1.9215
  378TYR    HB2 4949   7.014   4.478   5.241 -0.8489 -0.2483 -0.7222
  378TYR     CG 4950   6.896   4.315   5.318 -0.2257 -0.4989 -0.3529
  378TYR    CD1 4951   6.931   4.236   5.211  0.8348 -0.2820 -0.1887
  378TYR    HD1 4952   7.002   4.262   5.134  0.2384 -0.3156 -0.7737
  378TYR    CE1 4953   6.872   4.112   5.198 -0.6094  0.3085  0.2944
  378TYR    HE1 4954   6.904   4.051   5.115  0.8810  0.7522  0.4846
  378TYR     CZ 4955   6.784   4.063   5.292  0.0604 -0.5846  0.4830
  378TYR     OH 4956   6.732   3.932   5.283 -0.5593 -0.3051 -0.1541
  378TYR     HH 4957   6.693   3.910   5.368  0.5004 -0.7241  0.2551
  378TYR    CD2 4958   6.819   4.265   5.421  0.6146 -0.3122  0.3855
  378TYR    HD2 4959   6.785   4.325   5.504  0.3260 -1.1468  0.8895
  378TYR    CE2 4960   6.767   4.139   5.405 -0.7552  0.2885 -0.1981
  378TYR    HE2 4961   6.706   4.092   5.481  0.6613 -0.9480  0.2748
  378TYR      C 4962   7.015   4.640   5.478  0.2759 -0.3603 -0.4294
  378TYR      O 4963   7.074   4.614   5.582  0.0635  0.2678 -0.1437
  379LEU      N 4964   7.038   4.755   5.413 -0.3013  0.1656  0.2609
  379LEU     HN 4965   6.994   4.770   5.324 -0.6188 -0.1573  0.3578
  379LEU     CA 4966   7.110   4.868   5.463  0.3262  0.0240 -0.3029
  379LEU     HA 4967   7.207   4.831   5.493 -0.0867 -0.8292  0.0522
  379LEU     CB 4968   7.133   4.977   5.357  0.0010 -0.2611 -0.6750
  379LEU    HB1 4969   7.139   5.075   5.408 -0.4168 -0.7182  0.3143
  379LEU    HB2 4970   7.054   4.988   5.280 -0.2467 -0.7488 -0.4997
  379LEU     CG 4971   7.267   4.964   5.282  0.3937  1.0237 -0.2504
  379LEU     HG 4972   7.282   4.855   5.265 -0.5206  0.8839 -0.2347
  379LEU    CD1 4973   7.257   5.038   5.148  0.1570  0.5873 -0.4802
  379LEU   HD11 4974   7.352   5.027   5.092  0.1735  1.2235 -0.5970
  379LEU   HD12 4975   7.227   5.144   5.162 -0.9253  0.2966 -0.4016
  379LEU   HD13 4976   7.184   4.984   5.084 -0.1358 -0.6093  0.7580
  379LEU    CD2 4977   7.394   4.996   5.363 -0.0419 -0.0316  0.9217
  379LEU   HD21 4978   7.398   5.100   5.402  0.0837  0.3243  0.0007
  379LEU   HD22 4979   7.480   4.997   5.293 -1.2741  0.9920 -0.7516
  379LEU   HD23 4980   7.413   4.931   5.451 -0.3094 -1.5185 -0.0459
  379LEU      C 4981   7.043   4.925   5.582 -0.0749 -0.4537 -0.2941
  379LEU      O 4982   7.106   4.943   5.686 -0.2510  0.5077 -0.3350
  380LEU      N 4983   6.912   4.954   5.580  0.1036  0.4629  0.1548
  380LEU     HN 4984   6.874   4.943   5.489 -0.4957 -0.2043  0.4610
  380LEU     CA 4985   6.833   5.002   5.690 -0.3804  0.0446 -0.0015
  380LEU     HA 4986   6.894   5.085   5.722 -0.0910 -0.2830  0.3191
  380LEU     CB 4987   6.694   5.045   5.640 -0.1977  0.4065 -0.1971
  380LEU    HB1 4988   6.643   4.948   5.623 -0.2439 -0.0112  1.8799
  380LEU    HB2 4989   6.710   5.109   5.550  1.2031  1.1560  0.5042
  380LEU     CG 4990   6.605   5.118   5.742  0.2937  0.9360 -0.1318
  380LEU     HG 4991   6.586   5.047   5.825 -0.0094  0.6288 -0.4514
  380LEU    CD1 4992   6.678   5.237   5.805 -0.0493  0.6795  0.7807
  380LEU   HD11 4993   6.720   5.290   5.716 -1.2900 -1.8472 -1.6243
  380LEU   HD12 4994   6.760   5.193   5.865  0.2298 -0.0583 -0.1013
  380LEU   HD13 4995   6.609   5.307   5.858 -1.1085 -0.1355  0.5479
  380LEU    CD2 4996   6.469   5.162   5.685 -0.0339 -0.5356 -0.5858
  380LEU   HD21 4997   6.417   5.212   5.770  1.2978  0.7566 -0.4471
  380LEU   HD22 4998   6.413   5.072   5.651 -0.4200 -0.5502  0.0517
  380LEU   HD23 4999   6.485   5.238   5.605 -1.0637 -0.4732 -0.7651
  380LEU      C 5000   6.823   4.905   5.803 -0.1970  0.0961  0.0584
  380LEU      O 5001   6.823   4.946   5.919  0.2267  0.3595 -0.0299
  381PHE      N 5002   6.806   4.775   5.774 -0.2979  0.0979  0.1087
  381PHE     HN 5003   6.798   4.745   5.679 -0.3566  0.8362 -0.1344
  381PHE     CA 5004   6.814   4.667   5.868  0.0173 -0.0844 -0.1241
  381PHE     HA 5005   6.744   4.691   5.946  0.0251  0.8186 -0.3633
  381PHE     CB 5006   6.755   4.540   5.804  0.0103 -0.0282 -0.2354
  381PHE    HB1 5007   6.822   4.494   5.728 -0.1789 -0.4948 -0.1308
  381PHE    HB2 5008   6.658   4.571   5.760 -0.0759  0.7119  0.4313
  381PHE     CG 5009   6.736   4.435   5.908 -0.3596 -0.4858 -0.7542
  381PHE    CD1 5010   6.811   4.320   5.904  0.1229 -0.2502  0.5103
  381PHE    HD1 5011   6.884   4.304   5.825  0.5615 -0.7906  1.0069
  381PHE    CE1 5012   6.785   4.212   5.985  0.2733 -0.9197 -0.2965
  381PHE    HE1 5013   6.844   4.122   5.988 -0.6114 -1.5114  0.8155
  381PHE     CZ 5014   6.682   4.220   6.076  0.5578 -0.8945  0.0266
  381PHE     HZ 5015   6.656   4.139   6.143 -0.2890 -1.1412 -0.5733
  381PHE    CD2 5016   6.639   4.445   6.005  0.0300 -0.7896 -0.3242
  381PHE    HD2 5017   6.579   4.534   6.013 -0.3363 -1.1117  1.4624
  381PHE    CE2 5018   6.613   4.338   6.088  1.1746 -0.5554  0.3980
  381PHE    HE2 5019   6.547   4.356   6.171  0.3759  1.8908 -0.5728
  381PHE      C 5020   6.949   4.661   5.932  0.0282  0.6607 -0.0490
  381PHE      O 5021   6.954   4.651   6.054  0.5269 -0.1477 -0.1184
  382GLY      N 5022   7.059   4.677   5.856  0.3083 -0.1985  0.1541
  382GLY     HN 5023   7.056   4.694   5.758 -0.4553 -1.2025 -0.0266
  382GLY     CA 5024   7.191   4.690   5.910  0.2802 -0.1705  0.2219
  382GLY    HA1 5025   7.265   4.703   5.833  0.3609 -0.3463  0.2675
  382GLY    HA2 5026   7.213   4.602   5.969 -0.3686 -0.1589  0.4914
  382GLY      C 5027   7.219   4.807   5.997 -0.1399 -0.0979  0.2651
  382GLY      O 5028   7.299   4.800   6.091 -0.1664  0.2521  0.3193
  383ALA      N 5029   7.151   4.919   5.966 -0.0175 -0.1937 -0.3657
  383ALA     HN 5030   7.098   4.912   5.881 -0.5080  0.9569 -0.1851
  383ALA     CA 5031   7.160   5.041   6.040 -0.0748 -0.4444  0.0650
  383ALA     HA 5032   7.262   5.074   6.044 -0.3894  0.7690 -0.7774
  383ALA     CB 5033   7.076   5.153   5.977  0.1912 -0.3296 -0.0909
  383ALA    HB1 5034   6.975   5.118   5.947  0.0282  0.9134 -1.1818
  383ALA    HB2 5035   7.123   5.198   5.886  0.2914  0.8817  0.5186
  383ALA    HB3 5036   7.058   5.234   6.050  1.3245  0.3739 -0.5438
  383ALA      C 5037   7.108   5.014   6.177  0.1379 -0.6711  0.1044
  383ALA      O 5038   7.171   5.048   6.277 -0.0906  0.5107 -0.1242
  384MET      N 5039   6.993   4.945   6.185 -0.2567 -0.0757 -0.2406
  384MET     HN 5040   6.944   4.929   6.099  1.2413 -0.0047 -1.1914
  384MET     CA 5041   6.933   4.904   6.308  0.4090 -0.3518  0.0053
  384MET     HA 5042   6.914   4.993   6.366  0.7482 -0.5645  0.4553
  384MET     CB 5043   6.788   4.854   6.293  0.0625  0.6511 -0.1523
  384MET    HB1 5044   6.792   4.751   6.251  1.0395  0.1281  1.0932
  384MET    HB2 5045   6.734   4.921   6.223 -0.2381  0.8442  0.2545
  384MET     CG 5046   6.708   4.830   6.422  0.1371  0.1383 -0.1975
  384MET    HG1 5047   6.774   4.761   6.478  0.6324  0.5434 -0.2633
  384MET    HG2 5048   6.612   4.778   6.401 -0.5593  0.5912  1.5202
  384MET     SD 5049   6.674   4.988   6.505  0.4485 -0.0802  0.3599
  384MET     CE 5050   6.675   4.908   6.667 -0.5745 -0.2517  0.2925
  384MET    HE1 5051   6.760   4.836   6.674 -0.6399 -0.2657  1.3956
  384MET    HE2 5052   6.583   4.854   6.699 -0.3853 -1.2576 -0.7346
  384MET    HE3 5053   6.687   4.989   6.743 -1.6583  0.5908 -0.3792
  384MET      C 5054   7.011   4.806   6.389  0.5143 -0.2104  0.0746
  384MET      O 5055   7.035   4.832   6.507 -0.3324  0.4075  0.1319
  385LEU      N 5056   7.064   4.700   6.326  0.2753  0.2537 -0.9496
  385LEU     HN 5057   7.065   4.685   6.228  0.9751 -0.7098 -0.8172
  385LEU     CA 5058   7.154   4.614   6.396 -0.2365  0.1887 -0.3501
  385LEU     HA 5059   7.111   4.591   6.492 -1.4254  2.1134 -0.3276
  385LEU     CB 5060   7.189   4.488   6.314 -0.1807  0.0757 -0.1550
  385LEU    HB1 5061   7.263   4.424   6.365  0.9354  0.9372 -0.5954
  385LEU    HB2 5062   7.243   4.517   6.221  0.1647 -0.7212 -0.2181
  385LEU     CG 5063   7.071   4.405   6.260 -0.3527  0.4110 -0.3065
  385LEU     HG 5064   7.024   4.470   6.183  0.8211 -0.0101 -1.4568
  385LEU    CD1 5065   7.123   4.277   6.191 -0.5183  0.4965 -0.5947
  385LEU   HD11 5066   7.168   4.209   6.266 -0.4121  1.1806 -0.0081
  385LEU   HD12 5067   7.201   4.302   6.116  0.6645  0.5203  0.5665
  385LEU   HD13 5068   7.034   4.232   6.142 -0.1409 -0.0782 -0.7652
  385LEU    CD2 5069   6.959   4.369   6.359 -0.4126 -0.5272 -0.6927
  385LEU   HD21 5070   6.924   4.456   6.418 -2.8225 -1.0872 -1.0845
  385LEU   HD22 5071   7.002   4.295   6.430 -0.8325  0.8885  1.1686
  385LEU   HD23 5072   6.871   4.328   6.305 -1.2284  0.4854 -0.2100
  385LEU      C 5073   7.286   4.669   6.439 -0.2828 -0.1036  0.1693
  385LEU      O 5074   7.340   4.645   6.547  0.1559  0.2717  0.0340
  386TYR      N 5075   7.352   4.752   6.356 -0.2522 -0.0209  0.2772
  386TYR     HN 5076   7.320   4.779   6.266 -1.6518 -0.1434  0.6742
  386TYR     CA 5077   7.472   4.818   6.396 -0.0018 -0.2013 -0.1652
  386TYR     HA 5078   7.551   4.754   6.431 -0.0094 -0.2049 -0.1549
  386TYR     CB 5079   7.529   4.877   6.266  0.5062 -0.7569 -0.2017
  386TYR    HB1 5080   7.462   4.959   6.233  0.5806 -0.1989  0.9199
  386TYR    HB2 5081   7.532   4.792   6.195 -2.0660 -1.3795  0.2170
  386TYR     CG 5082   7.672   4.919   6.272  0.2958  0.0689 -0.6298
  386TYR    CD1 5083   7.710   5.050   6.257  0.6230  0.0657  0.0971
  386TYR    HD1 5084   7.623   5.114   6.247  0.1506 -0.5586  0.1109
  386TYR    CE1 5085   7.839   5.090   6.234  0.5456  0.5054  0.4017
  386TYR    HE1 5086   7.861   5.182   6.182  0.8970  0.1338 -0.1283
  386TYR     CZ 5087   7.940   4.997   6.240  0.3606  0.2674 -0.0791
  386TYR     OH 5088   8.069   5.030   6.194 -0.0492  0.0218 -1.4983
  386TYR     HH 5089   8.100   5.109   6.239  1.2685 -1.3007  0.2103
  386TYR    CD2 5090   7.772   4.826   6.284 -0.0170 -0.1366  0.7587
  386TYR    HD2 5091   7.759   4.719   6.290 -1.4241 -0.0440  0.0192
  386TYR    CE2 5092   7.903   4.868   6.269 -0.2687  0.5534  0.4359
  386TYR    HE2 5093   7.985   4.798   6.266 -0.6169  0.1468 -0.7627
  386TYR      C 5094   7.444   4.917   6.504  0.1512  0.2260 -0.5125
  386TYR      O 5095   7.534   4.936   6.586 -0.0602 -0.4187 -0.1204
  387GLY      N 5096   7.325   4.980   6.505 -0.0546 -0.1512  0.1619
  387GLY     HN 5097   7.262   4.964   6.430  0.2073 -0.7281  0.0553
  387GLY     CA 5098   7.294   5.069   6.612  0.0154  0.0851 -0.0127
  387GLY    HA1 5099   7.204   5.121   6.580 -0.5821 -1.2946 -0.7317
  387GLY    HA2 5100   7.377   5.137   6.625  0.8807 -0.5683 -1.5638
  387GLY      C 5101   7.251   5.004   6.739  0.6517 -0.4966 -0.0839
  387GLY      O 5102   7.302   5.048   6.842  0.2735 -0.3475  0.0437
  388SER      N 5103   7.167   4.899   6.747  0.3098 -0.2425 -0.2852
  388SER     HN 5104   7.124   4.873   6.661 -0.0955  0.3385 -0.2756
  388SER     CA 5105   7.133   4.823   6.863  0.0457 -0.1486 -0.2988
  388SER     HA 5106   7.105   4.889   6.944  1.6682 -0.0999  0.2833
  388SER     CB 5107   7.014   4.733   6.822 -0.1079  0.0487 -0.2932
  388SER    HB1 5108   7.057   4.666   6.744  0.9115  0.0323  0.2376
  388SER    HB2 5109   6.927   4.784   6.776 -0.6424 -0.6050 -0.0441
  388SER     OG 5110   6.964   4.646   6.923 -0.0670  0.0753 -0.2500
  388SER    HG1 5111   6.869   4.635   6.921 -0.1428  0.2493  1.0213
  388SER      C 5112   7.256   4.754   6.910  0.2157  0.4882  0.2078
  388SER      O 5113   7.269   4.737   7.032  0.7070  0.3788  0.1459
  389PHE      N 5114   7.353   4.709   6.828  0.2564 -0.1507  0.5879
  389PHE     HN 5115   7.337   4.702   6.730  1.1190  2.9370  0.0282
  389PHE     CA 5116   7.482   4.672   6.875  0.2724 -0.5745  0.2318
  389PHE     HA 5117   7.471   4.598   6.953 -1.1376 -0.4953  0.1541
  389PHE     CB 5118   7.560   4.618   6.754 -0.4026 -0.7522 -0.1278
  389PHE    HB1 5119   7.569   4.690   6.669  1.5345 -1.3030 -0.4668
  389PHE    HB2 5120   7.501   4.535   6.710  0.7430 -1.7972  0.2126
  389PHE     CG 5121   7.700   4.574   6.773 -0.1513 -0.2222 -0.6955
  389PHE    CD1 5122   7.726   4.469   6.859  0.2478  0.0691 -0.4560
  389PHE    HD1 5123   7.642   4.431   6.915 -0.0644  0.1648 -0.8430
  389PHE    CE1 5124   7.855   4.429   6.880  0.0251 -0.2435  0.3599
  389PHE    HE1 5125   7.865   4.342   6.944 -0.4538  0.7679  1.9283
  389PHE     CZ 5126   7.961   4.500   6.829  0.0200 -0.1441  0.4880
  389PHE     HZ 5127   8.063   4.470   6.846  0.1884 -0.0320 -0.2540
  389PHE    CD2 5128   7.804   4.637   6.708  0.2714 -0.0757  0.0988
  389PHE    HD2 5129   7.775   4.706   6.629 -0.6726 -0.0622  0.4329
  389PHE    CE2 5130   7.932   4.592   6.730  0.2332  0.0624  0.6148
  389PHE    HE2 5131   8.015   4.632   6.675 -0.7025  1.0238 -0.1946
  389PHE      C 5132   7.557   4.777   6.950  0.1618 -0.2823 -0.0648
  389PHE      O 5133   7.620   4.749   7.051  0.2688  0.3885  0.0674
  390PHE      N 5134   7.547   4.906   6.913 -0.3337 -0.3363 -0.1337
  390PHE     HN 5135   7.485   4.947   6.847  0.3454  1.5012  0.2421
  390PHE     CA 5136   7.614   5.016   6.976 -0.6572 -0.1648 -0.0811
  390PHE     HA 5137   7.716   4.990   7.001 -0.8122 -1.0170 -0.2740
  390PHE     CB 5138   7.627   5.137   6.882  0.5402  0.1004  0.3872
  390PHE    HB1 5139   7.660   5.220   6.947  1.6363 -0.9974  1.3275
  390PHE    HB2 5140   7.529   5.160   6.835  0.8715 -0.5248 -0.6790
  390PHE     CG 5141   7.733   5.124   6.778 -0.3256 -0.4025 -0.4663
  390PHE    CD1 5142   7.826   5.023   6.765 -0.3323 -0.4376 -0.2353
  390PHE    HD1 5143   7.817   4.940   6.833 -2.3100  0.1211  0.3299
  390PHE    CE1 5144   7.927   5.030   6.672 -0.6980  0.1503 -0.6043
  390PHE    HE1 5145   7.995   4.946   6.673  0.6827  1.1349  1.3304
  390PHE     CZ 5146   7.953   5.148   6.606  0.3371  0.3542  0.1363
  390PHE     HZ 5147   8.036   5.149   6.537 -0.6775  0.1272 -1.1633
  390PHE    CD2 5148   7.761   5.243   6.714 -0.5191  0.2094  0.5466
  390PHE    HD2 5149   7.693   5.326   6.724  0.3440  0.9710  0.4545
  390PHE    CE2 5150   7.873   5.256   6.635  0.1232 -0.1007  1.3749
  390PHE    HE2 5151   7.904   5.347   6.587 -2.1358  0.1660  0.1568
  390PHE      C 5152   7.549   5.072   7.097 -0.3137  0.2217 -0.0716
  390PHE      O 5153   7.627   5.111   7.184  0.0067 -0.0613 -0.2251
  391MET      N 5154   7.415   5.076   7.101 -0.3121 -0.0537  0.3872
  391MET     HN 5155   7.363   5.048   7.020 -0.2119  1.1423 -0.1381
  391MET     CA 5156   7.339   5.135   7.206 -0.0965 -0.2101  0.6345
  391MET     HA 5157   7.376   5.233   7.235 -0.4053  0.6429 -1.4640
  391MET     CB 5158   7.190   5.153   7.172  0.0526  0.2902  0.2255
  391MET    HB1 5159   7.128   5.166   7.263 -0.0695 -1.6665  0.4903
  391MET    HB2 5160   7.152   5.060   7.125  0.1856  0.3023  0.0906
  391MET     CG 5161   7.166   5.268   7.074 -0.6341 -0.3022 -0.3217
  391MET    HG1 5162   7.057   5.272   7.050 -0.6110  0.6502 -0.3643
  391MET    HG2 5163   7.223   5.253   6.980 -0.3861  0.0382 -0.2288
  391MET     SD 5164   7.222   5.426   7.145 -0.4501 -0.3712 -0.3143
  391MET     CE 5165   7.160   5.518   7.002 -1.0704  0.2593  0.3466
  391MET    HE1 5166   7.079   5.463   6.949  0.3298 -1.0371 -0.6384
  391MET    HE2 5167   7.234   5.539   6.922 -1.1305  0.5514  0.3636
  391MET    HE3 5168   7.113   5.613   7.035 -0.9465  0.3501  0.2621
  391MET      C 5169   7.352   5.054   7.331  0.4981 -0.3629  0.4778
  391MET      O 5170   7.341   4.932   7.327 -0.0510 -0.3063 -0.0798
  392HSD      N 5171   7.377   5.124   7.443 -0.6705  0.6332  0.1555
  392HSD     HN 5172   7.390   5.223   7.439  1.2002  0.4374 -1.1292
  392HSD     CA 5173   7.385   5.062   7.571  0.0062  0.4465  0.0279
  392HSD     HA 5174   7.297   4.999   7.577  0.2596  0.1318  0.8797
  392HSD     CB 5175   7.516   4.983   7.590 -0.1751  0.1131 -0.0874
  392HSD    HB1 5176   7.601   5.054   7.586 -0.0055 -0.0719  0.1480
  392HSD    HB2 5177   7.524   4.921   7.498 -0.5528 -0.9233  0.5346
  392HSD    ND1 5178   7.434   4.793   7.741  0.2205  0.0566  0.2782
  392HSD    HD1 5179   7.347   4.774   7.696  0.4854  0.9217 -0.6719
  392HSD     CG 5180   7.523   4.894   7.711 -0.2043  0.3931  0.1248
  392HSD    CE1 5181   7.472   4.751   7.865 -0.7230  0.1367  0.6087
  392HSD    HE1 5182   7.417   4.677   7.924 -0.7882 -0.5005 -0.2100
  392HSD    NE2 5183   7.576   4.815   7.913 -0.6916  0.1259  0.5564
  392HSD    CD2 5184   7.610   4.906   7.815 -0.1780 -0.4137  0.2146
  392HSD    HD2 5185   7.699   4.968   7.822 -1.5388  1.6865  1.2175
  392HSD      C 5186   7.360   5.151   7.688  0.0732  0.1788  0.2501
  392HSD      O 5187   7.355   5.272   7.666 -0.7192  0.0333 -0.4866
  393ARG      N 5188   7.344   5.108   7.814 -0.1708 -0.2513  0.0754
  393ARG     HN 5189   7.344   5.012   7.839 -0.5456 -0.3841 -0.4045
  393ARG     CA 5190   7.330   5.199   7.923  0.0702  0.3335 -0.3735
  393ARG     HA 5191   7.269   5.281   7.887 -0.0003 -0.2470 -1.6736
  393ARG     CB 5192   7.251   5.124   8.031  0.1832  0.3868 -0.2552
  393ARG    HB1 5193   7.251   5.187   8.123  0.5515 -0.1456  0.1226
  393ARG    HB2 5194   7.302   5.030   8.061 -0.6261  0.1475  0.4756
  393ARG     CG 5195   7.109   5.085   7.991  0.3330 -0.3082 -0.1315
  393ARG    HG1 5196   7.063   5.023   8.071 -0.6655 -1.3176 -1.3784
  393ARG    HG2 5197   7.115   5.024   7.898 -0.4567 -0.0324 -0.3771
  393ARG     CD 5198   7.025   5.204   7.945  0.4843 -0.2177 -0.1725
  393ARG    HD1 5199   6.924   5.170   7.914  0.3181 -0.0759  0.2013
  393ARG    HD2 5200   7.069   5.240   7.849 -0.1542  0.3659 -0.2655
  393ARG     NE 5201   7.012   5.309   8.049 -0.1656 -0.2903 -0.1754
  393ARG     HE 5202   7.038   5.292   8.144 -0.3882 -0.0223 -0.0617
  393ARG     CZ 5203   6.992   5.442   8.022  0.1744 -0.0385  0.7314
  393ARG    NH1 5204   6.928   5.477   7.907  0.0135 -0.1453  0.7872
  393ARG   HH11 5205   6.902   5.408   7.839 -0.5460  0.3563  0.4753
  393ARG   HH12 5206   6.911   5.575   7.897 -0.6671 -0.2312  1.0431
  393ARG    NH2 5207   7.040   5.540   8.104  0.0845  0.0558  0.6714
  393ARG   HH21 5208   7.093   5.502   8.180  0.2121  0.9689  1.0596
  393ARG   HH22 5209   7.055   5.631   8.065  0.6055 -0.0890  0.5114
  393ARG      C 5210   7.457   5.250   7.983 -0.2370 -0.3372  0.9333
  393ARG      O 5211   7.562   5.186   7.991  0.0934  0.0989  0.2947
  394GLY      N 5212   7.463   5.382   8.008 -0.0562 -0.2956  0.6787
  394GLY     HN 5213   7.383   5.436   7.984  0.3007 -0.0565 -0.0182
  394GLY     CA 5214   7.561   5.457   8.082 -0.3036  0.1155  0.5971
  394GLY    HA1 5215   7.607   5.397   8.159 -2.0734 -0.7804  1.0771
  394GLY    HA2 5216   7.515   5.547   8.119  0.3690  0.6142  0.2646
  394GLY      C 5217   7.674   5.504   7.997 -0.5172  0.1520  0.3302
  394GLY      O 5218   7.784   5.517   8.049 -0.2904  0.4889 -0.2133
  395VAL      N 5219   7.660   5.526   7.865 -0.5252 -0.8160  0.1531
  395VAL     HN 5220   7.570   5.531   7.821  0.1417  0.7557 -1.2731
  395VAL     CA 5221   7.768   5.557   7.776 -0.2519 -0.0230  0.7352
  395VAL     HA 5222   7.861   5.569   7.830 -0.3739  0.9188  0.7761
  395VAL     CB 5223   7.782   5.452   7.670 -0.1387  0.3689  0.3525
  395VAL     HB 5224   7.833   5.486   7.578  0.4278 -0.9747  0.1194
  395VAL    CG1 5225   7.880   5.349   7.729  0.1870  1.0007  0.9363
  395VAL   HG11 5226   7.974   5.403   7.757 -0.3965  1.8390  1.3628
  395VAL   HG12 5227   7.899   5.271   7.652 -0.8841  0.4875  1.1654
  395VAL   HG13 5228   7.836   5.286   7.808 -0.4714 -1.4396 -1.1051
  395VAL    CG2 5229   7.643   5.391   7.642  0.0958  0.1086 -0.2743
  395VAL   HG21 5230   7.635   5.348   7.540 -1.9221 -0.0351 -0.1311
  395VAL   HG22 5231   7.571   5.476   7.636  0.8217  0.7841  0.1674
  395VAL   HG23 5232   7.611   5.313   7.715 -0.5915  0.6449  0.0211
  395VAL      C 5233   7.748   5.686   7.705  0.5093 -0.0332  0.4799
  395VAL      O 5234   7.635   5.736   7.706  0.4509 -0.1577  0.3867
  396PRO      N 5235   7.838   5.757   7.643 -0.0781 -0.3533 -0.8365
  396PRO     CD 5236   7.978   5.753   7.684 -0.2387  1.5268  0.1399
  396PRO    HD1 5237   8.019   5.655   7.715 -1.0177  1.0982 -0.1247
  396PRO    HD2 5238   7.999   5.824   7.767  0.8271  1.2759  0.1152
  396PRO     CA 5239   7.823   5.861   7.545  0.2955  0.4928 -0.0388
  396PRO     HA 5240   7.760   5.935   7.592 -0.8572 -0.2723 -0.2746
  396PRO     CB 5241   7.961   5.917   7.513  0.5807 -0.4345 -0.5240
  396PRO    HB1 5242   7.990   6.002   7.578  0.2467 -0.3260 -0.5133
  396PRO    HB2 5243   7.977   5.951   7.409  1.2320  1.6021  0.1296
  396PRO     CG 5244   8.050   5.799   7.556  0.1992 -0.7210 -0.5084
  396PRO    HG1 5245   8.043   5.726   7.472 -0.3026  0.6172 -1.7201
  396PRO    HG2 5246   8.155   5.832   7.572 -0.1974  0.3973  0.0123
  396PRO      C 5247   7.738   5.821   7.428  0.0857 -0.1942  0.3304
  396PRO      O 5248   7.737   5.706   7.386 -0.3387  0.0905 -0.4905
  397TYR      N 5249   7.666   5.920   7.372 -0.1073 -0.1528  0.6415
  397TYR     HN 5250   7.700   6.013   7.384  2.7352 -0.9493  0.3986
  397TYR     CA 5251   7.560   5.902   7.278  0.2082  0.4901  0.1478
  397TYR     HA 5252   7.532   5.798   7.275 -1.9605  0.9604  0.6634
  397TYR     CB 5253   7.433   5.984   7.306  0.0498  0.2289  0.1989
  397TYR    HB1 5254   7.353   5.982   7.229  0.4578  0.7478 -0.2471
  397TYR    HB2 5255   7.468   6.089   7.310 -0.7902  0.5106  1.0282
  397TYR     CG 5256   7.366   5.948   7.435 -0.3562 -0.2109 -0.1238
  397TYR    CD1 5257   7.283   6.043   7.490 -0.7748 -0.7845  0.2597
  397TYR    HD1 5258   7.285   6.134   7.433  0.7131 -1.0269 -0.1684
  397TYR    CE1 5259   7.221   6.020   7.611 -0.6655 -0.3156  0.4089
  397TYR    HE1 5260   7.161   6.097   7.657 -0.5244 -0.6969  1.2746
  397TYR     CZ 5261   7.241   5.902   7.679  1.2456  0.1433  0.7604
  397TYR     OH 5262   7.171   5.887   7.801  0.0080  0.0487  0.0731
  397TYR     HH 5263   7.208   5.945   7.868  1.1211 -1.6066  1.0343
  397TYR    CD2 5264   7.375   5.827   7.500  0.5130 -0.2757 -0.3414
  397TYR    HD2 5265   7.425   5.745   7.450  0.1627 -0.8340  0.1919
  397TYR    CE2 5266   7.309   5.800   7.618  0.2042  0.1155 -0.4211
  397TYR    HE2 5267   7.316   5.704   7.666  0.6793  0.7308  0.7987
  397TYR      C 5268   7.601   5.928   7.137 -0.3302  0.6822  0.0208
  397TYR      O 5269   7.578   5.854   7.041  0.8810 -0.0408  0.2591
  398PHE      N 5270   7.667   6.042   7.110  0.3590  0.3454  0.2431
  398PHE     HN 5271   7.671   6.111   7.183 -1.6165 -0.2117  1.0011
  398PHE     CA 5272   7.738   6.070   6.989 -0.1745  0.2032 -0.1093
  398PHE     HA 5273   7.662   6.101   6.919 -0.1376  0.6081  0.0225
  398PHE     CB 5274   7.813   6.203   7.012  0.2393 -0.1047  0.3768
  398PHE    HB1 5275   7.867   6.204   7.108  1.2186  0.4370 -0.1495
  398PHE    HB2 5276   7.743   6.288   7.021 -0.3864 -0.6481  0.8604
  398PHE     CG 5277   7.915   6.233   6.907  0.0643 -0.1615  0.1874
  398PHE    CD1 5278   7.879   6.299   6.792  0.3241 -0.4769 -0.0786
  398PHE    HD1 5279   7.775   6.315   6.769  0.1486  0.6761  1.2247
  398PHE    CE1 5280   7.971   6.359   6.709  0.3163 -0.0999  0.1761
  398PHE    HE1 5281   7.944   6.421   6.625 -0.1397 -0.3152  0.1534
  398PHE     CZ 5282   8.103   6.340   6.740  0.3890 -0.1420 -0.1555
  398PHE     HZ 5283   8.187   6.370   6.677  0.4926 -0.1964 -0.0439
  398PHE    CD2 5284   8.048   6.221   6.941  0.0111 -0.1189  0.4151
  398PHE    HD2 5285   8.082   6.178   7.034 -0.0150 -0.2257  0.3751
  398PHE    CE2 5286   8.140   6.266   6.850 -0.2753  0.0532  0.2076
  398PHE    HE2 5287   8.247   6.255   6.864 -0.3584 -0.4219  0.5166
  398PHE      C 5288   7.806   5.957   6.920  0.0186  0.0331  0.3450
  398PHE      O 5289   7.765   5.941   6.805  0.0640  0.0577  0.3251
  399PRO      N 5290   7.894   5.877   6.972  0.3903 -0.0038 -0.3112
  399PRO     CD 5291   7.955   5.898   7.102  0.2035 -0.2156 -0.1875
  399PRO    HD1 5292   7.871   5.911   7.174 -0.0988 -1.1310 -0.3503
  399PRO    HD2 5293   8.025   5.984   7.108 -0.4690  0.3297  0.1033
  399PRO     CA 5294   7.952   5.767   6.902  0.2673 -0.3301  0.0936
  399PRO     HA 5295   7.990   5.805   6.808 -0.6498 -0.2678 -0.2662
  399PRO     CB 5296   8.066   5.719   6.993  0.5321  0.2730  0.0887
  399PRO    HB1 5297   8.158   5.776   6.967  0.2599  0.8566  0.3602
  399PRO    HB2 5298   8.078   5.609   6.981 -1.1487  0.1159 -0.9413
  399PRO     CG 5299   8.023   5.764   7.134 -0.0008 -0.2527  0.1005
  399PRO    HG1 5300   7.960   5.688   7.185  1.0851  0.4019  2.7486
  399PRO    HG2 5301   8.109   5.777   7.202  0.1034  0.8919 -0.2076
  399PRO      C 5302   7.860   5.653   6.875 -0.2231  0.1401 -0.2402
  399PRO      O 5303   7.907   5.562   6.807  0.4441  0.4362 -0.1880
  400ASN      N 5304   7.740   5.643   6.936 -0.0088  0.3069  0.2117
  400ASN     HN 5305   7.697   5.717   6.987 -1.6879 -0.3989 -0.0801
  400ASN     CA 5306   7.650   5.533   6.921  0.3225  0.1224 -0.4975
  400ASN     HA 5307   7.701   5.449   6.878 -0.2516 -0.6882  0.3453
  400ASN     CB 5308   7.585   5.489   7.053  0.2049  0.3630 -0.4733
  400ASN    HB1 5309   7.505   5.414   7.033  0.2632 -0.0283  0.6479
  400ASN    HB2 5310   7.548   5.582   7.101  0.4621  1.0915 -1.6020
  400ASN     CG 5311   7.693   5.437   7.147 -0.0965  0.4415 -0.0790
  400ASN    OD1 5312   7.810   5.414   7.116 -0.1071  0.0752  0.1408
  400ASN    ND2 5313   7.657   5.432   7.278  0.1444  0.1182 -0.0222
  400ASN   HD21 5314   7.565   5.467   7.299 -0.2603 -0.0883 -1.2665
  400ASN   HD22 5315   7.729   5.413   7.344  0.0159  0.9450  0.3821
  400ASN      C 5316   7.542   5.566   6.823 -0.3417 -0.4089  0.0374
  400ASN      O 5317   7.443   5.495   6.807 -0.1576 -0.7261  0.2690
  401LEU      N 5318   7.556   5.685   6.761  0.2045 -0.4790  0.0173
  401LEU     HN 5319   7.628   5.748   6.789 -0.3781  0.6629 -0.9013
  401LEU     CA 5320   7.442   5.746   6.701  0.1521 -0.4844  0.1106
  401LEU     HA 5321   7.357   5.680   6.690 -1.0462  1.0493 -0.6290
  401LEU     CB 5322   7.393   5.861   6.790  0.0862 -1.0879  0.8774
  401LEU    HB1 5323   7.462   5.944   6.815 -0.6601  0.0076 -0.4250
  401LEU    HB2 5324   7.363   5.827   6.891  0.0275 -0.4174  1.0919
  401LEU     CG 5325   7.276   5.938   6.726  0.7597 -0.5800  0.2273
  401LEU     HG 5326   7.307   5.973   6.625 -0.0717 -1.9662 -0.5658
  401LEU    CD1 5327   7.150   5.851   6.714  0.2965 -0.0122  0.8508
  401LEU   HD11 5328   7.074   5.910   6.659  0.5065 -0.2995  0.2347
  401LEU   HD12 5329   7.113   5.830   6.817  0.2394 -0.4260  0.7479
  401LEU   HD13 5330   7.166   5.758   6.656 -0.7469 -0.1098  0.6739
  401LEU    CD2 5331   7.244   6.069   6.801  0.7011 -0.5970  0.2318
  401LEU   HD21 5332   7.313   6.151   6.774  0.1213 -0.0824  0.2741
  401LEU   HD22 5333   7.246   6.055   6.911 -0.6245 -1.4055  0.2010
  401LEU   HD23 5334   7.140   6.100   6.775  1.0404 -0.0927 -0.6200
  401LEU      C 5335   7.475   5.790   6.562  0.1957 -0.1010  0.2438
  401LEU      O 5336   7.401   5.763   6.468  0.4164  0.1289 -0.0005
  402VAL      N 5337   7.592   5.855   6.546  0.1932 -0.1516  0.0370
  402VAL     HN 5338   7.644   5.875   6.628 -1.1215  0.2507  0.8272
  402VAL     CA 5339   7.627   5.922   6.424 -0.3299 -0.0164 -0.0403
  402VAL     HA 5340   7.548   5.992   6.403  0.3970  0.6513 -0.6627
  402VAL     CB 5341   7.750   6.007   6.438 -0.0784 -0.3911  0.0413
  402VAL     HB 5342   7.813   5.940   6.500 -1.2007 -0.1938  1.5203
  402VAL    CG1 5343   7.823   6.055   6.312 -0.1490  0.1051  0.1827
  402VAL   HG11 5344   7.765   6.126   6.250  0.7514 -0.5854 -1.6065
  402VAL   HG12 5345   7.843   5.976   6.236  0.3369  0.4236 -0.0299
  402VAL   HG13 5346   7.921   6.101   6.338 -0.2089  0.0673  0.4763
  402VAL    CG2 5347   7.712   6.130   6.522  0.2054 -0.1059 -0.2468
  402VAL   HG21 5348   7.649   6.105   6.610  0.5967  0.1047  0.0987
  402VAL   HG22 5349   7.655   6.203   6.461 -0.5458 -0.7838 -0.3810
  402VAL   HG23 5350   7.808   6.179   6.548  0.0182  0.8677 -1.2361
  402VAL      C 5351   7.637   5.829   6.308 -0.1876 -0.2086  0.1281
  402VAL      O 5352   7.565   5.844   6.210  0.3286  0.2750 -0.1893
  403MET      N 5353   7.712   5.718   6.321 -0.1462 -0.1720  0.1869
  403MET     HN 5354   7.761   5.702   6.407  1.1292  0.8487 -0.2873
  403MET     CA 5355   7.712   5.626   6.212 -0.0204  0.0020  0.0424
  403MET     HA 5356   7.719   5.685   6.122  0.0877 -1.2377 -0.8137
  403MET     CB 5357   7.835   5.533   6.216 -0.1333 -0.1345  0.3179
  403MET    HB1 5358   7.806   5.436   6.172 -0.3049 -0.4745  1.1473
  403MET    HB2 5359   7.870   5.517   6.320 -0.6036  2.3788  1.0019
  403MET     CG 5360   7.953   5.592   6.139 -0.4375 -0.3753 -0.3462
  403MET    HG1 5361   8.051   5.544   6.162 -0.0652  0.7123  0.5361
  403MET    HG2 5362   7.968   5.693   6.185 -0.1891 -0.3552 -0.4682
  403MET     SD 5363   7.922   5.602   5.960 -0.0937  0.0917 -0.3860
  403MET     CE 5364   7.920   5.422   5.935  0.0983  0.0040  0.1936
  403MET    HE1 5365   8.008   5.380   5.988 -0.7102 -0.7461  0.9996
  403MET    HE2 5366   7.927   5.386   5.830 -0.6321 -0.0795  0.1685
  403MET    HE3 5367   7.829   5.373   5.973 -0.7084  1.0902 -0.2239
  403MET      C 5368   7.593   5.538   6.194 -0.0160 -0.0830  0.4420
  403MET      O 5369   7.563   5.513   6.078 -0.0178 -0.0738  0.4431
  404PRO      N 5370   7.519   5.495   6.292 -0.2664  0.1180  0.3401
  404PRO     CD 5371   7.572   5.470   6.426 -0.2348  0.1313  0.3277
  404PRO    HD1 5372   7.566   5.564   6.484 -0.3239  0.2422  0.1418
  404PRO    HD2 5373   7.678   5.439   6.419 -0.2092  0.3831 -0.8374
  404PRO     CA 5374   7.386   5.447   6.269  0.0733 -0.4905 -0.4240
  404PRO     HA 5375   7.395   5.354   6.215  0.1567 -0.5175 -0.3599
  404PRO     CB 5376   7.343   5.417   6.412  0.1859 -0.3980 -0.3721
  404PRO    HB1 5377   7.265   5.338   6.411  0.1716 -0.3871 -0.0801
  404PRO    HB2 5378   7.297   5.502   6.467  0.0995 -0.5948 -0.1414
  404PRO     CG 5379   7.472   5.366   6.479 -0.0555  0.0041  0.4169
  404PRO    HG1 5380   7.492   5.368   6.589 -0.2747 -1.1289  0.4969
  404PRO    HG2 5381   7.495   5.266   6.439  0.7479 -0.6905  2.3548
  404PRO      C 5382   7.296   5.540   6.195  0.4974  0.0922 -0.2219
  404PRO      O 5383   7.218   5.492   6.113 -0.1231  0.1308  0.3295
  405ILE      N 5384   7.296   5.672   6.223  0.3652  0.0726 -0.1308
  405ILE     HN 5385   7.343   5.703   6.305 -0.0887  0.1395  0.1079
  405ILE     CA 5386   7.222   5.769   6.147 -0.2860 -0.7326 -0.5704
  405ILE     HA 5387   7.117   5.748   6.141 -0.4802 -0.3763  0.8568
  405ILE     CB 5388   7.236   5.897   6.224 -0.2993 -0.5726 -0.8324
  405ILE     HB 5389   7.335   5.910   6.274 -1.3673  0.5194  1.2799
  405ILE    CG2 5390   7.231   6.025   6.139 -0.4676  0.0093  0.0273
  405ILE   HG21 5391   7.141   6.030   6.073 -1.1002 -1.0078  0.7534
  405ILE   HG22 5392   7.323   6.029   6.078 -0.3727 -1.8399 -0.0608
  405ILE   HG23 5393   7.233   6.113   6.207  0.4029 -0.7982  1.1262
  405ILE    CG1 5394   7.136   5.904   6.340  0.4748 -0.0858 -0.1709
  405ILE   HG11 5395   7.163   5.989   6.407 -0.2119 -0.5432  0.7260
  405ILE   HG12 5396   7.135   5.813   6.404  0.1912 -0.2018 -0.3361
  405ILE     CD 5397   6.993   5.943   6.303  0.2588  0.4947  1.1252
  405ILE    HD1 5398   6.980   6.046   6.264  0.0509  0.3480  0.7975
  405ILE    HD2 5399   6.923   5.925   6.387 -1.0980  0.2570  0.0345
  405ILE    HD3 5400   6.954   5.869   6.229 -0.5323 -0.4686  2.4245
  405ILE      C 5401   7.265   5.783   6.005  0.0946 -0.0316 -0.3989
  405ILE      O 5402   7.186   5.802   5.913  0.0701  0.3016 -0.3094
  406VAL      N 5403   7.397   5.775   5.979  0.1294  0.0639 -0.2557
  406VAL     HN 5404   7.455   5.785   6.059 -0.7056  0.9607  0.2855
  406VAL     CA 5405   7.454   5.765   5.848  0.4214  0.0408 -0.1264
  406VAL     HA 5406   7.427   5.848   5.785  1.5566  0.2890 -0.3243
  406VAL     CB 5407   7.604   5.771   5.838  0.4487 -0.0137  0.2426
  406VAL     HB 5408   7.639   5.701   5.917 -0.3014  0.1399  0.7329
  406VAL    CG1 5409   7.669   5.726   5.707 -0.5621 -1.0460  0.0648
  406VAL   HG11 5410   7.780   5.720   5.717 -0.4690  0.4550  0.3552
  406VAL   HG12 5411   7.641   5.794   5.624 -0.3527  0.7913  1.3814
  406VAL   HG13 5412   7.632   5.624   5.682 -0.4777 -1.0870  0.1002
  406VAL    CG2 5413   7.637   5.918   5.871 -0.4451  0.2144  0.1849
  406VAL   HG21 5414   7.569   5.985   5.815  0.0470  1.0166  0.5021
  406VAL   HG22 5415   7.741   5.946   5.845 -0.5267 -0.0028 -0.3875
  406VAL   HG23 5416   7.639   5.935   5.981  0.8920  0.0659  0.2154
  406VAL      C 5417   7.408   5.648   5.768  0.0957  0.2418 -0.2335
  406VAL      O 5418   7.344   5.661   5.664  0.3147 -0.5047 -0.4706
  407VAL      N 5419   7.419   5.525   5.823 -0.2326  0.3848  0.1586
  407VAL     HN 5420   7.453   5.522   5.917  0.7025  0.0242 -0.1796
  407VAL     CA 5421   7.370   5.407   5.760  0.4476  0.3298 -0.2782
  407VAL     HA 5422   7.399   5.392   5.657 -0.2063  0.5834 -0.5073
  407VAL     CB 5423   7.421   5.290   5.838 -0.0756  0.2669 -0.0235
  407VAL     HB 5424   7.368   5.297   5.936  1.0862 -0.1700  0.6939
  407VAL    CG1 5425   7.391   5.154   5.772 -0.6468  0.2960  0.1600
  407VAL   HG11 5426   7.438   5.146   5.671 -0.2804  0.1020  0.3385
  407VAL   HG12 5427   7.283   5.133   5.759 -0.7416  1.5694 -2.0686
  407VAL   HG13 5428   7.435   5.079   5.841 -0.5694  0.1859 -0.0069
  407VAL    CG2 5429   7.572   5.290   5.867 -0.1221 -0.3586  0.2754
  407VAL   HG21 5430   7.603   5.214   5.941 -0.4174  0.0276  0.8117
  407VAL   HG22 5431   7.616   5.384   5.907  0.7624 -0.3115 -0.7099
  407VAL   HG23 5432   7.620   5.273   5.768  0.8083  2.8167 -0.0524
  407VAL      C 5433   7.222   5.396   5.748  0.4432  0.0017  0.0373
  407VAL      O 5434   7.163   5.345   5.652  0.9144 -0.3950 -0.0495
  408GLY      N 5435   7.145   5.448   5.845 -0.3878 -0.0921 -0.5504
  408GLY     HN 5436   7.192   5.477   5.928  0.3273  0.0704 -0.9968
  408GLY     CA 5437   7.006   5.482   5.834 -0.4983 -0.1787  0.4141
  408GLY    HA1 5438   6.981   5.528   5.929 -0.0314  0.6407  0.1626
  408GLY    HA2 5439   6.939   5.398   5.824 -1.4149  0.5878 -0.1514
  408GLY      C 5440   6.957   5.570   5.724 -0.2464  0.0328  0.4708
  408GLY      O 5441   6.862   5.536   5.653 -0.1140 -0.2265  0.4187
  409GLY      N 5442   7.022   5.685   5.699 -0.3572 -0.0047 -0.0015
  409GLY     HN 5443   7.104   5.709   5.751 -0.6117  0.5022  0.1749
  409GLY     CA 5444   6.998   5.771   5.588 -0.5483 -0.1382 -0.0621
  409GLY    HA1 5445   7.075   5.844   5.610  0.2981 -1.2148  0.7866
  409GLY    HA2 5446   6.894   5.800   5.591 -1.0220 -1.6934  0.0163
  409GLY      C 5447   7.032   5.718   5.453  0.1138  0.1390 -0.0126
  409GLY      O 5448   6.957   5.739   5.357 -0.2292 -0.3157  0.1517
  410ILE      N 5449   7.134   5.631   5.449  0.3304  0.3925 -0.0433
  410ILE     HN 5450   7.201   5.619   5.521  1.1664 -0.7559 -0.9267
  410ILE     CA 5451   7.169   5.565   5.326 -0.1167 -0.3635  0.2194
  410ILE     HA 5452   7.153   5.633   5.244 -0.8129 -0.6568  0.0998
  410ILE     CB 5453   7.313   5.523   5.323  0.1122  0.4064 -0.0442
  410ILE     HB 5454   7.326   5.449   5.405  1.0760 -0.3990 -0.8692
  410ILE    CG2 5455   7.354   5.456   5.191 -0.5007  0.0030 -0.0394
  410ILE   HG21 5456   7.454   5.408   5.194 -0.2001  0.6196  0.2133
  410ILE   HG22 5457   7.361   5.534   5.112  0.2446  0.2980  0.2937
  410ILE   HG23 5458   7.281   5.380   5.155 -0.4079  0.1555 -0.5644
  410ILE    CG1 5459   7.400   5.649   5.337  0.2114  0.4556 -0.9554
  410ILE   HG11 5460   7.368   5.709   5.425  0.9793 -0.0764 -0.2795
  410ILE   HG12 5461   7.390   5.718   5.251  0.3306  0.6608 -0.8074
  410ILE     CD 5462   7.543   5.607   5.374  0.0838  0.5898 -0.2783
  410ILE    HD1 5463   7.606   5.698   5.365  1.6775 -0.3042  0.9111
  410ILE    HD2 5464   7.584   5.525   5.311  1.8760  0.6225  0.7264
  410ILE    HD3 5465   7.546   5.580   5.481  1.3093  0.4749 -0.3212
  410ILE      C 5466   7.076   5.454   5.294 -0.8877  0.2107  0.3922
  410ILE      O 5467   7.032   5.437   5.180  0.1187 -0.2489  0.0472
  411GLY      N 5468   7.031   5.376   5.394 -0.5374 -0.1570  0.2720
  411GLY     HN 5469   7.056   5.383   5.491 -1.5865 -0.9495  0.6329
  411GLY     CA 5470   6.936   5.271   5.378 -0.3913 -0.3080  0.3781
  411GLY    HA1 5471   6.910   5.219   5.469 -0.4658 -1.1815 -0.1205
  411GLY    HA2 5472   6.980   5.206   5.304  0.6125  0.9115 -0.1732
  411GLY      C 5473   6.803   5.321   5.331 -0.0361  0.3022 -0.0102
  411GLY      O 5474   6.737   5.252   5.253  0.2295 -0.1284  0.1351
  412ILE      N 5475   6.754   5.432   5.390 -0.8824 -0.3002  0.4662
  412ILE     HN 5476   6.801   5.471   5.469  0.1250  0.9967 -0.6814
  412ILE     CA 5477   6.633   5.497   5.352 -0.2983  0.5735  0.0248
  412ILE     HA 5478   6.552   5.427   5.366 -0.9132  1.1601 -0.4680
  412ILE     CB 5479   6.600   5.600   5.456 -0.2435  0.1569  0.4635
  412ILE     HB 5480   6.697   5.641   5.489  0.1441 -0.6933  0.4415
  412ILE    CG2 5481   6.511   5.717   5.409 -0.0798 -0.0468 -0.3888
  412ILE   HG21 5482   6.481   5.790   5.487  0.2392 -0.1864 -0.1288
  412ILE   HG22 5483   6.415   5.680   5.367 -0.3631 -0.2938  0.4330
  412ILE   HG23 5484   6.559   5.777   5.329  1.5120  0.1611  0.6181
  412ILE    CG1 5485   6.539   5.526   5.577 -0.2331 -0.4251  0.1223
  412ILE   HG11 5486   6.586   5.427   5.592  0.2146 -0.1726  0.4207
  412ILE   HG12 5487   6.432   5.500   5.564 -0.5972  0.4617  1.0704
  412ILE     CD 5488   6.552   5.604   5.708  0.6747 -0.3779  0.0169
  412ILE    HD1 5489   6.647   5.662   5.703  0.0882  0.5923 -0.4732
  412ILE    HD2 5490   6.548   5.535   5.794 -0.3803  1.2732  1.4167
  412ILE    HD3 5491   6.471   5.679   5.722  0.9250  0.1291 -1.0314
  412ILE      C 5492   6.636   5.545   5.211 -0.1444 -0.4622 -0.3471
  412ILE      O 5493   6.547   5.528   5.128 -0.2346  0.3134 -0.4308
  413GLY      N 5494   6.746   5.614   5.175 -0.3432  0.0484  0.0020
  413GLY     HN 5495   6.812   5.631   5.247 -0.7437  1.0278  0.1814
  413GLY     CA 5496   6.758   5.690   5.054  0.3153 -0.2026 -0.0976
  413GLY    HA1 5497   6.859   5.727   5.069  0.5303 -1.1127  0.9731
  413GLY    HA2 5498   6.677   5.761   5.042  0.6044  0.0471 -0.6219
  413GLY      C 5499   6.770   5.611   4.929  0.0405 -0.1488 -0.1580
  413GLY      O 5500   6.729   5.647   4.819  0.5167  0.0678 -0.2679
  414MET      N 5501   6.832   5.494   4.952  0.4554  0.0756 -0.1164
  414MET     HN 5502   6.875   5.489   5.042 -1.8961  0.8474  1.2231
  414MET     CA 5503   6.839   5.389   4.856  0.1856 -0.0865  0.0361
  414MET     HA 5504   6.892   5.437   4.775  0.4642 -0.9718 -0.3339
  414MET     CB 5505   6.924   5.272   4.910  0.2857 -0.0657 -0.0753
  414MET    HB1 5506   6.898   5.178   4.857  0.9157 -0.0689 -0.4076
  414MET    HB2 5507   6.911   5.251   5.018  0.8992  0.9143  0.2226
  414MET     CG 5508   7.072   5.309   4.894  0.1382  0.4908 -0.2216
  414MET    HG1 5509   7.128   5.239   4.960 -1.0219 -0.7229 -0.4270
  414MET    HG2 5510   7.100   5.411   4.926 -0.5216  0.3743  0.8266
  414MET     SD 5511   7.128   5.291   4.722  0.3182  0.0109 -0.1180
  414MET     CE 5512   7.139   5.111   4.734 -0.2139 -0.0259 -0.1309
  414MET    HE1 5513   7.038   5.065   4.743 -0.4358  0.1189 -1.5510
  414MET    HE2 5514   7.219   5.086   4.808  0.4272 -0.0730 -0.8178
  414MET    HE3 5515   7.175   5.069   4.638 -0.8239 -1.4136  0.1897
  414MET      C 5516   6.713   5.339   4.794  0.0515  0.4410 -0.1239
  414MET      O 5517   6.714   5.289   4.681 -0.3905 -0.0818  0.0949
  415ALA      N 5518   6.613   5.337   4.884  0.0320  0.3547 -0.1468
  415ALA     HN 5519   6.627   5.379   4.973 -0.1160 -0.8967  0.4998
  415ALA     CA 5520   6.487   5.274   4.861 -0.0643  0.4774  0.0433
  415ALA     HA 5521   6.496   5.208   4.776  0.0195  0.5151  0.0233
  415ALA     CB 5522   6.442   5.192   4.983 -0.0171 -0.3946 -0.5076
  415ALA    HB1 5523   6.346   5.140   4.960 -0.6082  0.2558  0.3717
  415ALA    HB2 5524   6.439   5.270   5.062  0.3685 -0.1905 -0.6891
  415ALA    HB3 5525   6.520   5.117   5.010 -0.7994 -1.0680  0.0124
  415ALA      C 5526   6.395   5.379   4.810  0.2565  0.4248 -0.6631
  415ALA      O 5527   6.310   5.340   4.730 -0.3259  0.3653 -0.0325
  416VAL      N 5528   6.399   5.509   4.842  0.5560  0.4596 -0.8468
  416VAL     HN 5529   6.458   5.530   4.920  0.3353 -0.4005 -0.4306
  416VAL     CA 5530   6.314   5.614   4.794 -0.1669  0.1380 -0.3095
  416VAL     HA 5531   6.211   5.599   4.823 -0.1540 -0.2097 -0.4357
  416VAL     CB 5532   6.362   5.745   4.851  0.3191 -0.1490 -0.0494
  416VAL     HB 5533   6.473   5.751   4.845  0.4558 -1.1775  0.7343
  416VAL    CG1 5534   6.317   5.870   4.773  0.4359 -0.4984 -0.6923
  416VAL   HG11 5535   6.336   5.870   4.664 -0.6109  0.7420 -0.9196
  416VAL   HG12 5536   6.366   5.955   4.824 -1.0665  0.1364 -0.1906
  416VAL   HG13 5537   6.208   5.888   4.782  0.2262 -1.9908  0.8187
  416VAL    CG2 5538   6.326   5.748   5.001  0.0290 -0.5251 -0.1062
  416VAL   HG21 5539   6.216   5.743   5.015 -0.0694 -0.3273 -0.7082
  416VAL   HG22 5540   6.352   5.850   5.036 -0.7501 -0.7054  1.1055
  416VAL   HG23 5541   6.371   5.670   5.065  1.1653 -0.1624 -0.4179
  416VAL      C 5542   6.309   5.621   4.645 -0.0464  0.1233 -0.3128
  416VAL      O 5543   6.205   5.632   4.580 -0.0116  0.1402 -0.3646
  417VAL      N 5544   6.428   5.618   4.583  0.3117  0.3905  0.3402
  417VAL     HN 5545   6.518   5.595   4.619  0.6657 -0.6450 -1.0055
  417VAL     CA 5546   6.438   5.645   4.443  0.2842 -0.5149  0.1479
  417VAL     HA 5547   6.379   5.735   4.431  0.2521 -0.1986  2.0233
  417VAL     CB 5548   6.574   5.690   4.399 -0.1253  0.3586 -0.2842
  417VAL     HB 5549   6.653   5.615   4.421 -0.0352  0.1939 -1.1328
  417VAL    CG1 5550   6.590   5.733   4.252  0.0785 -0.0768 -0.3901
  417VAL   HG11 5551   6.544   5.829   4.223  0.0980  0.0694  0.0461
  417VAL   HG12 5552   6.548   5.651   4.190 -0.8613  0.5565 -0.6247
  417VAL   HG13 5553   6.698   5.748   4.232  0.0379 -0.3908 -0.8987
  417VAL    CG2 5554   6.625   5.808   4.485  0.3286  0.3754 -0.5702
  417VAL   HG21 5555   6.631   5.785   4.593  0.6128  0.0621 -0.6495
  417VAL   HG22 5556   6.557   5.896   4.481 -0.0471  0.1775  0.7436
  417VAL   HG23 5557   6.724   5.841   4.445  0.0305  0.8643 -0.9359
  417VAL      C 5558   6.368   5.550   4.352  0.0204 -0.2451  0.0657
  417VAL      O 5559   6.292   5.600   4.270 -0.0240 -0.0170  0.2429
  418PRO      N 5560   6.373   5.421   4.369 -0.2176 -0.1872  0.6078
  418PRO     CD 5561   6.488   5.348   4.421  0.2699  0.3329  0.2772
  418PRO    HD1 5562   6.478   5.339   4.531  0.9877  0.4591  0.3600
  418PRO    HD2 5563   6.586   5.400   4.414  0.3764  0.1141  0.1611
  418PRO     CA 5564   6.297   5.334   4.284 -0.0668  0.0605  0.2209
  418PRO     HA 5565   6.309   5.358   4.179 -0.9504  0.2361  0.1472
  418PRO     CB 5566   6.344   5.191   4.310 -0.1906  0.0714  0.5047
  418PRO    HB1 5567   6.352   5.137   4.213  2.0032  0.9356  0.0843
  418PRO    HB2 5568   6.284   5.130   4.380 -1.7453  1.0241  0.0935
  418PRO     CG 5569   6.491   5.211   4.351 -0.1325  0.3829  0.1568
  418PRO    HG1 5570   6.533   5.127   4.410 -0.2067  0.5443  0.4444
  418PRO    HG2 5571   6.549   5.214   4.257 -0.7807 -0.7496 -0.3197
  418PRO      C 5572   6.150   5.340   4.305 -0.0652  0.4169  0.1252
  418PRO      O 5573   6.078   5.330   4.205  0.4850 -0.3791 -0.2139
  419LEU      N 5574   6.100   5.340   4.429 -0.2094  0.2037  0.0682
  419LEU     HN 5575   6.153   5.346   4.514  0.8038 -1.7077 -0.3313
  419LEU     CA 5576   5.958   5.341   4.448 -0.2428  0.1300 -0.1773
  419LEU     HA 5577   5.917   5.256   4.396  0.4661  0.4648 -1.3582
  419LEU     CB 5578   5.928   5.318   4.598  0.6121  0.0804 -0.0039
  419LEU    HB1 5579   5.822   5.343   4.616  0.4106 -0.6739 -0.0829
  419LEU    HB2 5580   5.983   5.400   4.649  0.7984 -0.5452  0.8454
  419LEU     CG 5581   5.959   5.178   4.653  0.2978 -0.0580 -0.1764
  419LEU     HG 5582   6.049   5.140   4.601  0.8428  1.4728 -0.4459
  419LEU    CD1 5583   5.996   5.192   4.802  1.0008 -0.0061 -0.3533
  419LEU   HD11 5584   6.027   5.101   4.857  0.9496  0.0849 -0.1728
  419LEU   HD12 5585   5.909   5.232   4.857  0.2316 -0.2761 -1.3253
  419LEU   HD13 5586   6.080   5.266   4.805  0.7935  0.2148  0.9643
  419LEU    CD2 5587   5.843   5.078   4.635 -0.0996  0.3946 -0.1517
  419LEU   HD21 5588   5.811   5.062   4.530  0.7268  0.4363 -0.4176
  419LEU   HD22 5589   5.759   5.108   4.702  0.3256 -0.3293  0.7609
  419LEU   HD23 5590   5.889   4.984   4.671  0.8245  0.7959 -0.2242
  419LEU      C 5591   5.897   5.464   4.391 -0.3319 -0.0069 -0.3783
  419LEU      O 5592   5.795   5.458   4.324 -0.7568 -0.1071  0.2555
  420THR      N 5593   5.965   5.579   4.407  0.4906 -0.4907 -0.3139
  420THR     HN 5594   6.055   5.586   4.451  0.4861  1.2857 -0.4278
  420THR     CA 5595   5.905   5.700   4.359  0.2834 -0.4721 -0.0064
  420THR     HA 5596   5.812   5.713   4.412 -0.2122 -0.0470 -0.9402
  420THR     CB 5597   5.986   5.821   4.394  0.1971 -0.3617 -0.1933
  420THR     HB 5598   6.076   5.824   4.329  1.0295 -0.3122  0.9103
  420THR    OG1 5599   6.022   5.822   4.531 -0.1293  0.0101 -0.1086
  420THR    HG1 5600   6.109   5.783   4.526 -0.5954 -1.0358 -0.9974
  420THR    CG2 5601   5.913   5.954   4.371  0.6893  0.0209  0.3828
  420THR   HG21 5602   5.809   5.951   4.411  0.6712 -1.4831  0.3549
  420THR   HG22 5603   5.910   5.970   4.261  0.7585  0.4845  0.4448
  420THR   HG23 5604   5.971   6.040   4.410  0.5937  0.5181 -0.5196
  420THR      C 5605   5.894   5.698   4.210 -0.0991  0.3892  0.0018
  420THR      O 5606   5.790   5.733   4.154 -0.1282  0.0168 -0.1778
  421LEU      N 5607   5.996   5.647   4.139 -0.1177  0.0279  0.2314
  421LEU     HN 5608   6.084   5.638   4.185 -0.5208  0.3744  1.1136
  421LEU     CA 5609   5.988   5.640   3.996 -0.2009  0.1625  0.2299
  421LEU     HA 5610   5.958   5.737   3.959 -0.3594  0.0855  0.1580
  421LEU     CB 5611   6.127   5.615   3.935 -0.2835  0.7575 -0.2195
  421LEU    HB1 5612   6.139   5.606   3.825 -0.0966 -0.5657 -0.1250
  421LEU    HB2 5613   6.161   5.513   3.962 -0.0821  0.9469  0.2594
  421LEU     CG 5614   6.231   5.721   3.977  0.5598 -0.4133  0.7987
  421LEU     HG 5615   6.215   5.748   4.083 -0.5962 -0.2295  0.6037
  421LEU    CD1 5616   6.378   5.686   3.949  0.4914 -0.1100 -0.0098
  421LEU   HD11 5617   6.439   5.775   3.977  0.0097 -0.1823  1.4293
  421LEU   HD12 5618   6.402   5.656   3.845  0.4844 -0.9115  0.2061
  421LEU   HD13 5619   6.415   5.612   4.024  1.0036  1.2791  1.2297
  421LEU    CD2 5620   6.208   5.847   3.893 -0.1276 -0.2763  1.1776
  421LEU   HD21 5621   6.226   5.823   3.786  1.2141 -0.0874  1.3217
  421LEU   HD22 5622   6.273   5.930   3.928  0.8232 -0.7386  0.6009
  421LEU   HD23 5623   6.100   5.874   3.892 -0.0805  0.0323  2.3427
  421LEU      C 5624   5.893   5.542   3.935  0.5541 -0.3414 -0.1633
  421LEU      O 5625   5.822   5.572   3.840  0.5465  0.8020  0.1714
  422SER      N 5626   5.886   5.424   4.000 -0.3644 -0.2402 -0.0526
  422SER     HN 5627   5.940   5.417   4.084 -1.3540 -0.8705  0.5777
  422SER     CA 5628   5.797   5.318   3.965 -0.5609 -0.0624 -0.1015
  422SER     HA 5629   5.810   5.284   3.863  0.1990 -0.4394  0.0974
  422SER     CB 5630   5.829   5.196   4.053 -0.4250 -0.1120 -0.2173
  422SER    HB1 5631   5.755   5.117   4.026  0.2920 -0.8802 -0.0387
  422SER    HB2 5632   5.822   5.216   4.162  0.6934  0.6703 -0.2479
  422SER     OG 5633   5.961   5.153   4.023 -0.0720  0.4764  0.4265
  422SER    HG1 5634   6.019   5.220   4.058 -1.1017  0.8842  1.4482
  422SER      C 5635   5.653   5.355   3.970 -0.4471  0.4140 -0.1951
  422SER      O 5636   5.574   5.318   3.884 -0.4593 -0.7239  0.2663
  423ALA      N 5637   5.608   5.438   4.066 -0.1803  0.5836 -0.2138
  423ALA     HN 5638   5.664   5.465   4.144  1.0120  0.0968 -0.8517
  423ALA     CA 5639   5.475   5.491   4.067 -0.5577 -0.3344  0.2484
  423ALA     HA 5640   5.405   5.409   4.053 -1.1329  0.2264 -0.2732
  423ALA     CB 5641   5.443   5.556   4.203  0.2896  0.0310  0.2851
  423ALA    HB1 5642   5.532   5.612   4.241 -0.3329 -0.2291  2.3691
  423ALA    HB2 5643   5.418   5.480   4.279 -0.2840 -0.0701  0.0071
  423ALA    HB3 5644   5.353   5.621   4.199  0.1321 -0.1836  0.2773
  423ALA      C 5645   5.446   5.580   3.952  0.0137  0.1716  0.4841
  423ALA      O 5646   5.343   5.568   3.885  0.7719 -0.1478 -0.6879
  424ILE      N 5647   5.543   5.669   3.926 -0.1344  0.1644 -0.1267
  424ILE     HN 5648   5.631   5.676   3.972 -0.4897  0.9574  0.4728
  424ILE     CA 5649   5.518   5.779   3.838  0.1441  0.0861 -0.3098
  424ILE     HA 5650   5.410   5.790   3.841 -0.0176 -1.3152  0.4974
  424ILE     CB 5651   5.578   5.906   3.890  0.2500 -0.3444  0.6565
  424ILE     HB 5652   5.538   5.989   3.827  0.5353 -0.8039 -0.1596
  424ILE    CG2 5653   5.528   5.935   4.032  0.3784 -0.6690  0.7711
  424ILE   HG21 5654   5.418   5.950   4.035  0.3970 -0.3383  0.0709
  424ILE   HG22 5655   5.576   6.028   4.070  0.5093 -0.5379  0.3017
  424ILE   HG23 5656   5.558   5.853   4.100 -0.6533 -1.3592  0.4442
  424ILE    CG1 5657   5.731   5.919   3.871  0.0694  0.7242 -0.2653
  424ILE   HG11 5658   5.769   5.907   3.767  1.5822 -1.1061  0.3896
  424ILE   HG12 5659   5.770   5.836   3.933 -0.3564  1.1503  0.6189
  424ILE     CD 5660   5.789   6.050   3.924  0.2731  0.4458  0.2089
  424ILE    HD1 5661   5.815   6.036   4.031  1.9395 -0.6156 -0.2632
  424ILE    HD2 5662   5.709   6.127   3.921 -0.9689 -0.7846 -0.4110
  424ILE    HD3 5663   5.871   6.088   3.860  0.2046 -0.2181 -0.2927
  424ILE      C 5664   5.559   5.757   3.696 -0.1724 -0.3834 -0.3356
  424ILE      O 5665   5.540   5.846   3.612  0.8677  0.3650  0.1777
  425ALA      N 5666   5.608   5.639   3.656  0.1280 -0.4918  0.3232
  425ALA     HN 5667   5.632   5.573   3.727  0.8128  0.0314  0.6050
  425ALA     CA 5668   5.657   5.613   3.524 -0.0270 -0.9931  0.3616
  425ALA     HA 5669   5.686   5.708   3.483 -0.8974 -0.3006  1.2599
  425ALA     CB 5670   5.767   5.505   3.527 -0.1519 -1.1379 -0.1516
  425ALA    HB1 5671   5.840   5.541   3.602 -0.6543 -0.3824 -0.0088
  425ALA    HB2 5672   5.818   5.511   3.428  0.2422  1.4082  0.0751
  425ALA    HB3 5673   5.728   5.403   3.545  0.1117 -1.4120 -0.9917
  425ALA      C 5674   5.559   5.553   3.429  0.0602 -0.0116 -0.3809
  425ALA      O 5675   5.499   5.450   3.458  0.7860 -0.2082  0.5351
  426GLY      N 5676   5.549   5.605   3.306 -0.0755 -0.1650 -0.4356
  426GLY     HN 5677   5.601   5.688   3.284  0.1243 -0.0270  0.4937
  426GLY     CA 5678   5.462   5.570   3.198 -0.4108 -0.3008 -0.1234
  426GLY    HA1 5679   5.473   5.466   3.171  0.2331 -0.3026  0.1205
  426GLY    HA2 5680   5.489   5.644   3.124  1.0890 -0.4240  0.2333
  426GLY      C 5681   5.317   5.587   3.229 -0.3322  0.3594 -0.0748
  426GLY      O 5682   5.235   5.520   3.167 -0.1801  0.3863 -0.3073
  427VAL      N 5683   5.273   5.673   3.322 -0.4666  0.1590  0.0483
  427VAL     HN 5684   5.338   5.723   3.379 -0.4581  0.8127 -0.5089
  427VAL     CA 5685   5.134   5.699   3.341 -0.5706  0.0327 -0.5097
  427VAL     HA 5686   5.080   5.611   3.310 -0.0430 -0.2888 -0.5354
  427VAL     CB 5687   5.094   5.729   3.482  0.3065  0.2678 -0.2987
  427VAL     HB 5688   4.984   5.715   3.493  0.3307  0.4881  0.3277
  427VAL    CG1 5689   5.161   5.621   3.569  0.2395 -0.1310 -0.7400
  427VAL   HG11 5690   5.154   5.516   3.531  0.7669 -0.7024  0.6434
  427VAL   HG12 5691   5.110   5.623   3.667  0.0442  1.0494 -0.8381
  427VAL   HG13 5692   5.269   5.645   3.579  0.0141  0.9180 -0.5841
  427VAL    CG2 5693   5.134   5.869   3.533 -0.0747 -0.0121  0.8454
  427VAL   HG21 5694   5.077   5.883   3.627  1.0105 -0.9261  1.7044
  427VAL   HG22 5695   5.103   5.946   3.459 -1.2019 -0.6960  0.5563
  427VAL   HG23 5696   5.241   5.879   3.561  0.0643  1.7352 -0.0065
  427VAL      C 5697   5.088   5.809   3.252 -0.1193  0.5426 -0.1255
  427VAL      O 5698   4.968   5.818   3.225 -0.2898 -0.1537  0.3467
  428GLY      N 5699   5.180   5.882   3.187 -0.0070 -0.0474 -0.6404
  428GLY     HN 5700   5.277   5.877   3.210  0.7668  0.8735 -3.0670
  428GLY     CA 5701   5.150   5.976   3.084 -0.0195  0.2405 -0.3728
  428GLY    HA1 5702   5.071   5.937   3.022 -1.4886  0.2144  1.3621
  428GLY    HA2 5703   5.230   6.012   3.022 -0.2874  0.0081 -0.8637
  428GLY      C 5704   5.078   6.096   3.136 -0.3712  0.0313 -0.3753
  428GLY      O 5705   5.043   6.109   3.254  0.5161  0.0880 -0.1045
  429PHE      N 5706   5.058   6.188   3.040  0.1757 -0.0329 -0.5545
  429PHE     HN 5707   5.072   6.156   2.947  1.0739 -0.9052 -0.1601
  429PHE     CA 5708   4.998   6.315   3.065  0.4098 -0.0590  0.1892
  429PHE     HA 5709   5.045   6.380   3.139  0.3778  0.0219  0.1373
  429PHE     CB 5710   4.998   6.414   2.947 -0.2291  0.3695  0.5381
  429PHE    HB1 5711   4.983   6.521   2.974 -0.8942  0.1975  0.9123
  429PHE    HB2 5712   4.921   6.390   2.870 -0.1341 -0.1624  0.6035
  429PHE     CG 5713   5.136   6.419   2.891 -0.4134 -0.4373 -0.0140
  429PHE    CD1 5714   5.232   6.489   2.960  0.1471 -0.1084 -1.0863
  429PHE    HD1 5715   5.213   6.526   3.059 -0.2189 -2.0196 -0.3495
  429PHE    CE1 5716   5.363   6.487   2.919  0.2578 -0.2508 -0.7323
  429PHE    HE1 5717   5.441   6.533   2.978  0.4684 -1.0340 -0.3688
  429PHE     CZ 5718   5.393   6.446   2.791  0.0916 -0.8714 -0.5786
  429PHE     HZ 5719   5.492   6.469   2.755  0.2453  1.9936  1.1051
  429PHE    CD2 5720   5.165   6.379   2.763 -0.5727  0.7210 -0.4324
  429PHE    HD2 5721   5.085   6.341   2.702  0.0008 -0.6633 -0.3890
  429PHE    CE2 5722   5.293   6.392   2.713 -0.5037  0.0087 -0.4564
  429PHE    HE2 5723   5.307   6.338   2.620 -0.2471  0.7989 -0.8987
  429PHE      C 5724   4.855   6.309   3.107  0.4704 -0.3665  0.3453
  429PHE      O 5725   4.808   6.393   3.184 -0.3326 -0.1238 -0.3868
  430ASP      N 5726   4.789   6.200   3.065  0.5163 -0.4175  0.4067
  430ASP     HN 5727   4.838   6.142   3.000  0.0953  0.6814 -0.9974
  430ASP     CA 5728   4.662   6.152   3.110  0.1839  0.3048  0.2556
  430ASP     HA 5729   4.583   6.220   3.081 -0.8147 -0.7756  0.2828
  430ASP     CB 5730   4.624   6.032   3.022  0.1920  0.4419  0.0635
  430ASP    HB1 5731   4.519   6.008   3.050  0.7065 -0.5256  1.4004
  430ASP    HB2 5732   4.686   5.940   3.035 -0.8942 -0.1490  1.5336
  430ASP     CG 5733   4.613   6.062   2.873 -0.1671  0.3512  0.0699
  430ASP    OD1 5734   4.600   6.184   2.841 -0.1183  0.0754 -1.0600
  430ASP    OD2 5735   4.594   5.968   2.792  0.5069  0.0017  0.3072
  430ASP      C 5736   4.645   6.122   3.255 -0.3234 -0.7595 -0.0049
  430ASP      O 5737   4.539   6.155   3.308  0.0740 -0.2469  0.4936
  431GLN      N 5738   4.743   6.066   3.327  0.1338  0.1578  0.1100
  431GLN     HN 5739   4.832   6.038   3.292 -0.1062 -0.3217 -0.1242
  431GLN     CA 5740   4.706   6.016   3.456 -0.2024 -0.1494 -0.1037
  431GLN     HA 5741   4.614   6.046   3.505  0.4515 -0.4622  1.4455
  431GLN     CB 5742   4.695   5.863   3.450  0.0087 -0.1693  0.0499
  431GLN    HB1 5743   4.657   5.832   3.550  1.1238 -1.1161  0.2250
  431GLN    HB2 5744   4.797   5.819   3.445  0.3151  0.5824 -0.5749
  431GLN     CG 5745   4.605   5.794   3.348  0.3436  0.1431 -0.4600
  431GLN    HG1 5746   4.600   5.689   3.386  0.6662  0.5761  0.8829
  431GLN    HG2 5747   4.661   5.793   3.251  0.1554 -1.3876 -0.6054
  431GLN     CD 5748   4.468   5.860   3.340  0.3929  0.3143  0.0809
  431GLN    OE1 5749   4.425   5.924   3.436  0.3846  0.2076  0.1485
  431GLN    NE2 5750   4.393   5.846   3.228 -0.3382  0.7799  0.5005
  431GLN   HE21 5751   4.305   5.894   3.228 -0.2602  0.9249  0.4094
  431GLN   HE22 5752   4.412   5.783   3.153  0.8740  0.5978  0.9210
  431GLN      C 5753   4.803   6.057   3.562  0.1223  0.0260 -0.4679
  431GLN      O 5754   4.787   6.009   3.674 -1.0216  0.5895 -0.3602
  432ILE      N 5755   4.902   6.144   3.535 -0.1958  0.5429 -0.0160
  432ILE     HN 5756   4.915   6.164   3.438 -0.1707  2.4788  0.3125
  432ILE     CA 5757   5.007   6.181   3.624  0.0134 -0.2231  0.0692
  432ILE     HA 5758   5.048   6.091   3.668  0.7428  0.3014  0.5016
  432ILE     CB 5759   5.129   6.234   3.555 -0.0001 -0.1618  0.0979
  432ILE     HB 5760   5.159   6.166   3.473 -0.5980  0.7500 -0.9263
  432ILE    CG2 5761   5.093   6.365   3.482 -0.1681 -0.2009  0.1124
  432ILE   HG21 5762   5.048   6.449   3.538 -0.8663 -1.0083  0.8322
  432ILE   HG22 5763   5.027   6.335   3.397  0.8939 -0.5326 -0.6426
  432ILE   HG23 5764   5.189   6.398   3.437  0.3015 -0.2889  0.9963
  432ILE    CG1 5765   5.254   6.265   3.639  0.4512 -0.1380 -0.5701
  432ILE   HG11 5766   5.238   6.348   3.711 -0.5454 -0.6440 -0.1844
  432ILE   HG12 5767   5.327   6.306   3.566 -0.6775  1.7407 -0.7974
  432ILE     CD 5768   5.307   6.139   3.708  0.5030 -0.0233 -0.3984
  432ILE    HD1 5769   5.401   6.177   3.753  0.0360  1.0534 -0.2540
  432ILE    HD2 5770   5.320   6.059   3.632  0.3958 -0.3445 -0.0805
  432ILE    HD3 5771   5.231   6.100   3.779 -0.1583 -0.6955 -1.4217
  432ILE      C 5772   4.971   6.258   3.747 -0.0086 -0.1654  0.0248
  432ILE      O 5773   5.010   6.227   3.859  0.1006  0.0192  0.0385
  433GLY      N 5774   4.876   6.351   3.726  0.3215  0.2405  0.3028
  433GLY     HN 5775   4.854   6.370   3.631  0.6336 -0.0828  0.1612
  433GLY     CA 5776   4.814   6.426   3.831 -0.6234  0.3775 -0.3254
  433GLY    HA1 5777   4.736   6.489   3.792 -0.4292  1.2092  0.5404
  433GLY    HA2 5778   4.890   6.492   3.871 -0.6449 -0.1329  0.6075
  433GLY      C 5779   4.764   6.347   3.947 -0.0231 -0.1177 -0.3872
  433GLY      O 5780   4.814   6.362   4.059  0.2011 -0.5524 -0.4268
  434PRO      N 5781   4.668   6.261   3.931 -0.6259  0.3841  0.3058
  434PRO     CD 5782   4.580   6.249   3.816  0.2598 -0.3359 -0.3389
  434PRO    HD1 5783   4.619   6.181   3.737  0.9365  0.5552 -0.8093
  434PRO    HD2 5784   4.549   6.350   3.780 -0.3591  0.6808  2.5163
  434PRO     CA 5785   4.625   6.175   4.037 -0.1378 -0.2664  0.0000
  434PRO     HA 5786   4.602   6.239   4.121 -1.2852  0.2139 -0.6444
  434PRO     CB 5787   4.500   6.103   3.987 -0.9878  0.7657  0.5451
  434PRO    HB1 5788   4.428   6.066   4.063 -2.4352 -0.9925 -1.4444
  434PRO    HB2 5789   4.526   6.010   3.932 -0.8432  0.8262  0.5082
  434PRO     CG 5790   4.448   6.198   3.877 -0.0047  0.4542 -0.2215
  434PRO    HG1 5791   4.379   6.151   3.804  0.4678 -1.4562  0.4220
  434PRO    HG2 5792   4.386   6.274   3.928 -1.1742  0.0514 -0.9672
  434PRO      C 5793   4.729   6.074   4.074 -0.9417 -1.3156 -0.4673
  434PRO      O 5794   4.726   6.048   4.194  0.1913 -0.0250 -0.0934
  435VAL      N 5795   4.828   6.022   3.999  0.4244  0.4204 -0.0288
  435VAL     HN 5796   4.816   6.033   3.901 -0.9429  0.3649  0.0920
[truncated: 10,799,636 more chars]
