# Supplementary material for: Structure and inhibition mechanisms of Mycobacterium tuberculosis essential transporter efflux protein A
Source: Nat Commun. 2025 Apr 1;16:3139. doi: 10.1038/s41467-025-58133-6 (PMC11961569; doi:10.1038/s41467-025-58133-6)
Supplement: Supplementary file 3 — Supplementary Data 1 [file 41467_2025_58133_MOESM3_ESM.zip › supplemental_computational_details/traj_1/final_coordinate_production_rep1.pdb]

CRYST1  118.778  118.778  109.702  90.00  90.00  90.00 P 1           1
MODEL        1
ATOM      1  N   ARG A  49      77.060  69.190  31.520  1.00  0.00           N
ATOM      2  HT1 ARG A  49      76.700  69.990  30.950  1.00  0.00           H
ATOM      3  HT2 ARG A  49      76.370  68.420  31.390  1.00  0.00           H
ATOM      4  HT3 ARG A  49      77.940  68.880  31.070  1.00  0.00           H
ATOM      5  CA  ARG A  49      77.290  69.540  32.940  1.00  0.00           C
ATOM      6  HA  ARG A  49      77.610  68.660  33.470  1.00  0.00           H
ATOM      7  CB  ARG A  49      78.360  70.630  33.090  1.00  0.00           C
ATOM      8  HB1 ARG A  49      77.960  71.640  33.330  1.00  0.00           H
ATOM      9  HB2 ARG A  49      78.830  70.860  32.110  1.00  0.00           H
ATOM     10  CG  ARG A  49      79.530  70.340  34.030  1.00  0.00           C
ATOM     11  HG1 ARG A  49      80.100  69.600  33.420  1.00  0.00           H
ATOM     12  HG2 ARG A  49      79.160  69.750  34.890  1.00  0.00           H
ATOM     13  CD  ARG A  49      80.530  71.460  34.350  1.00  0.00           C
ATOM     14  HD1 ARG A  49      80.820  71.830  33.350  1.00  0.00           H
ATOM     15  HD2 ARG A  49      81.320  71.160  35.080  1.00  0.00           H
ATOM     16  NE  ARG A  49      79.740  72.590  34.910  1.00  0.00           N
ATOM     17  HE  ARG A  49      79.070  72.290  35.590  1.00  0.00           H
ATOM     18  CZ  ARG A  49      80.080  73.910  35.020  1.00  0.00           C
ATOM     19  NH1 ARG A  49      81.220  74.430  34.480  1.00  0.00           N
ATOM     20 HH11 ARG A  49      82.010  73.870  34.200  1.00  0.00           H
ATOM     21 HH12 ARG A  49      81.490  75.350  34.750  1.00  0.00           H
ATOM     22  NH2 ARG A  49      79.350  74.740  35.820  1.00  0.00           N
ATOM     23 HH21 ARG A  49      79.640  75.690  35.720  1.00  0.00           H
ATOM     24 HH22 ARG A  49      78.400  74.530  36.070  1.00  0.00           H
ATOM     25  C   ARG A  49      75.990  69.970  33.530  1.00  0.00           C
ATOM     26  O   ARG A  49      74.980  69.750  32.850  1.00  0.00           O
ATOM     27  N   SER A  50      75.990  70.520  34.750  1.00  0.00           N
ATOM     28  HN  SER A  50      76.790  70.520  35.350  1.00  0.00           H
ATOM     29  CA  SER A  50      74.850  71.160  35.330  1.00  0.00           C
ATOM     30  HA  SER A  50      75.310  71.850  36.020  1.00  0.00           H
ATOM     31  CB  SER A  50      73.960  71.940  34.360  1.00  0.00           C
ATOM     32  HB1 SER A  50      73.250  72.620  34.880  1.00  0.00           H
ATOM     33  HB2 SER A  50      73.330  71.290  33.720  1.00  0.00           H
ATOM     34  OG  SER A  50      74.650  72.820  33.480  1.00  0.00           O
ATOM     35  HG1 SER A  50      74.900  73.580  34.010  1.00  0.00           H
ATOM     36  C   SER A  50      73.970  70.180  36.020  1.00  0.00           C
ATOM     37  O   SER A  50      72.790  70.450  36.240  1.00  0.00           O
ATOM     38  N   PHE A  51      74.490  69.040  36.520  1.00  0.00           N
ATOM     39  HN  PHE A  51      75.420  68.790  36.260  1.00  0.00           H
ATOM     40  CA  PHE A  51      73.720  67.970  37.080  1.00  0.00           C
ATOM     41  HA  PHE A  51      72.730  67.950  36.650  1.00  0.00           H
ATOM     42  CB  PHE A  51      74.410  66.640  36.760  1.00  0.00           C
ATOM     43  HB1 PHE A  51      75.460  66.530  37.110  1.00  0.00           H
ATOM     44  HB2 PHE A  51      74.520  66.710  35.650  1.00  0.00           H
ATOM     45  CG  PHE A  51      73.700  65.350  36.980  1.00  0.00           C
ATOM     46  CD1 PHE A  51      74.080  64.560  38.040  1.00  0.00           C
ATOM     47  HD1 PHE A  51      74.880  64.990  38.630  1.00  0.00           H
ATOM     48  CE1 PHE A  51      73.400  63.430  38.430  1.00  0.00           C
ATOM     49  HE1 PHE A  51      73.720  62.770  39.220  1.00  0.00           H
ATOM     50  CZ  PHE A  51      72.480  62.930  37.540  1.00  0.00           C
ATOM     51  HZ  PHE A  51      71.980  62.020  37.820  1.00  0.00           H
ATOM     52  CD2 PHE A  51      72.670  64.860  36.200  1.00  0.00           C
ATOM     53  HD2 PHE A  51      72.160  65.540  35.530  1.00  0.00           H
ATOM     54  CE2 PHE A  51      72.030  63.670  36.470  1.00  0.00           C
ATOM     55  HE2 PHE A  51      71.240  63.410  35.780  1.00  0.00           H
ATOM     56  C   PHE A  51      73.560  68.070  38.550  1.00  0.00           C
ATOM     57  O   PHE A  51      72.520  67.710  39.100  1.00  0.00           O
ATOM     58  N   ILE A  52      74.490  68.660  39.330  1.00  0.00           N
ATOM     59  HN  ILE A  52      75.260  69.050  38.830  1.00  0.00           H
ATOM     60  CA  ILE A  52      74.320  68.840  40.740  1.00  0.00           C
ATOM     61  HA  ILE A  52      74.060  67.900  41.200  1.00  0.00           H
ATOM     62  CB  ILE A  52      75.640  69.210  41.360  1.00  0.00           C
ATOM     63  HB  ILE A  52      76.330  68.380  41.080  1.00  0.00           H
ATOM     64  CG2 ILE A  52      76.150  70.560  40.820  1.00  0.00           C
ATOM     65 HG21 ILE A  52      76.030  70.700  39.720  1.00  0.00           H
ATOM     66 HG22 ILE A  52      77.210  70.730  41.100  1.00  0.00           H
ATOM     67 HG23 ILE A  52      75.550  71.350  41.320  1.00  0.00           H
ATOM     68  CG1 ILE A  52      75.570  69.320  42.890  1.00  0.00           C
ATOM     69 HG11 ILE A  52      74.790  70.050  43.180  1.00  0.00           H
ATOM     70 HG12 ILE A  52      76.530  69.790  43.210  1.00  0.00           H
ATOM     71  CD  ILE A  52      75.460  67.950  43.540  1.00  0.00           C
ATOM     72  HD1 ILE A  52      76.160  67.210  43.090  1.00  0.00           H
ATOM     73  HD2 ILE A  52      74.440  67.530  43.420  1.00  0.00           H
ATOM     74  HD3 ILE A  52      75.630  67.910  44.630  1.00  0.00           H
ATOM     75  C   ILE A  52      73.190  69.750  41.060  1.00  0.00           C
ATOM     76  O   ILE A  52      72.430  69.490  41.990  1.00  0.00           O
ATOM     77  N   ALA A  53      72.970  70.810  40.260  1.00  0.00           N
ATOM     78  HN  ALA A  53      73.610  71.070  39.540  1.00  0.00           H
ATOM     79  CA  ALA A  53      71.860  71.710  40.410  1.00  0.00           C
ATOM     80  HA  ALA A  53      72.010  72.170  41.370  1.00  0.00           H
ATOM     81  CB  ALA A  53      71.950  72.680  39.220  1.00  0.00           C
ATOM     82  HB1 ALA A  53      71.910  72.240  38.200  1.00  0.00           H
ATOM     83  HB2 ALA A  53      72.780  73.410  39.300  1.00  0.00           H
ATOM     84  HB3 ALA A  53      71.050  73.330  39.270  1.00  0.00           H
ATOM     85  C   ALA A  53      70.500  71.090  40.420  1.00  0.00           C
ATOM     86  O   ALA A  53      69.690  71.380  41.300  1.00  0.00           O
ATOM     87  N   ALA A  54      70.290  70.190  39.450  1.00  0.00           N
ATOM     88  HN  ALA A  54      71.010  69.950  38.810  1.00  0.00           H
ATOM     89  CA  ALA A  54      69.130  69.400  39.140  1.00  0.00           C
ATOM     90  HA  ALA A  54      68.340  70.130  39.100  1.00  0.00           H
ATOM     91  CB  ALA A  54      69.310  68.690  37.790  1.00  0.00           C
ATOM     92  HB1 ALA A  54      68.370  68.180  37.480  1.00  0.00           H
ATOM     93  HB2 ALA A  54      70.120  67.930  37.780  1.00  0.00           H
ATOM     94  HB3 ALA A  54      69.710  69.410  37.040  1.00  0.00           H
ATOM     95  C   ALA A  54      68.750  68.420  40.200  1.00  0.00           C
ATOM     96  O   ALA A  54      67.660  68.400  40.750  1.00  0.00           O
ATOM     97  N   VAL A  55      69.750  67.620  40.610  1.00  0.00           N
ATOM     98  HN  VAL A  55      70.650  67.630  40.180  1.00  0.00           H
ATOM     99  CA  VAL A  55      69.620  66.780  41.760  1.00  0.00           C
ATOM    100  HA  VAL A  55      68.660  66.310  41.630  1.00  0.00           H
ATOM    101  CB  VAL A  55      70.630  65.670  41.780  1.00  0.00           C
ATOM    102  HB  VAL A  55      70.340  64.880  42.510  1.00  0.00           H
ATOM    103  CG1 VAL A  55      70.640  64.910  40.450  1.00  0.00           C
ATOM    104 HG11 VAL A  55      69.600  64.780  40.090  1.00  0.00           H
ATOM    105 HG12 VAL A  55      71.000  63.880  40.660  1.00  0.00           H
ATOM    106 HG13 VAL A  55      71.250  65.280  39.600  1.00  0.00           H
ATOM    107  CG2 VAL A  55      72.070  66.070  42.160  1.00  0.00           C
ATOM    108 HG21 VAL A  55      72.730  65.250  41.830  1.00  0.00           H
ATOM    109 HG22 VAL A  55      72.150  66.140  43.270  1.00  0.00           H
ATOM    110 HG23 VAL A  55      72.330  66.990  41.600  1.00  0.00           H
ATOM    111  C   VAL A  55      69.380  67.480  43.050  1.00  0.00           C
ATOM    112  O   VAL A  55      68.530  67.040  43.820  1.00  0.00           O
ATOM    113  N   ILE A  56      70.090  68.580  43.370  1.00  0.00           N
ATOM    114  HN  ILE A  56      70.870  68.850  42.820  1.00  0.00           H
ATOM    115  CA  ILE A  56      69.790  69.340  44.550  1.00  0.00           C
ATOM    116  HA  ILE A  56      69.960  68.700  45.400  1.00  0.00           H
ATOM    117  CB  ILE A  56      70.640  70.570  44.630  1.00  0.00           C
ATOM    118  HB  ILE A  56      70.660  71.110  43.660  1.00  0.00           H
ATOM    119  CG2 ILE A  56      70.220  71.650  45.650  1.00  0.00           C
ATOM    120 HG21 ILE A  56      70.890  72.530  45.710  1.00  0.00           H
ATOM    121 HG22 ILE A  56      70.040  71.230  46.660  1.00  0.00           H
ATOM    122 HG23 ILE A  56      69.270  72.150  45.370  1.00  0.00           H
ATOM    123  CG1 ILE A  56      72.090  70.160  44.950  1.00  0.00           C
ATOM    124 HG11 ILE A  56      72.890  70.910  44.780  1.00  0.00           H
ATOM    125 HG12 ILE A  56      72.400  69.250  44.390  1.00  0.00           H
ATOM    126  CD  ILE A  56      72.360  69.710  46.390  1.00  0.00           C
ATOM    127  HD1 ILE A  56      72.420  70.500  47.170  1.00  0.00           H
ATOM    128  HD2 ILE A  56      73.370  69.240  46.340  1.00  0.00           H
ATOM    129  HD3 ILE A  56      71.620  68.920  46.640  1.00  0.00           H
ATOM    130  C   ILE A  56      68.370  69.780  44.620  1.00  0.00           C
ATOM    131  O   ILE A  56      67.740  69.610  45.660  1.00  0.00           O
ATOM    132  N   ALA A  57      67.800  70.290  43.510  1.00  0.00           N
ATOM    133  HN  ALA A  57      68.340  70.350  42.680  1.00  0.00           H
ATOM    134  CA  ALA A  57      66.410  70.620  43.340  1.00  0.00           C
ATOM    135  HA  ALA A  57      66.230  71.420  44.040  1.00  0.00           H
ATOM    136  CB  ALA A  57      66.230  71.270  41.960  1.00  0.00           C
ATOM    137  HB1 ALA A  57      65.160  71.570  41.950  1.00  0.00           H
ATOM    138  HB2 ALA A  57      66.430  70.620  41.080  1.00  0.00           H
ATOM    139  HB3 ALA A  57      67.000  72.070  41.860  1.00  0.00           H
ATOM    140  C   ALA A  57      65.410  69.550  43.620  1.00  0.00           C
ATOM    141  O   ALA A  57      64.440  69.970  44.250  1.00  0.00           O
ATOM    142  N   ILE A  58      65.540  68.290  43.170  1.00  0.00           N
ATOM    143  HN  ILE A  58      66.360  67.920  42.730  1.00  0.00           H
ATOM    144  CA  ILE A  58      64.570  67.260  43.370  1.00  0.00           C
ATOM    145  HA  ILE A  58      63.600  67.750  43.330  1.00  0.00           H
ATOM    146  CB  ILE A  58      64.420  66.220  42.300  1.00  0.00           C
ATOM    147  HB  ILE A  58      63.620  65.510  42.580  1.00  0.00           H
ATOM    148  CG2 ILE A  58      63.780  66.790  41.020  1.00  0.00           C
ATOM    149 HG21 ILE A  58      64.490  67.470  40.510  1.00  0.00           H
ATOM    150 HG22 ILE A  58      62.910  67.470  41.180  1.00  0.00           H
ATOM    151 HG23 ILE A  58      63.580  65.970  40.290  1.00  0.00           H
ATOM    152  CG1 ILE A  58      65.740  65.470  42.050  1.00  0.00           C
ATOM    153 HG11 ILE A  58      66.530  66.230  41.870  1.00  0.00           H
ATOM    154 HG12 ILE A  58      65.680  65.010  41.040  1.00  0.00           H
ATOM    155  CD  ILE A  58      66.190  64.510  43.150  1.00  0.00           C
ATOM    156  HD1 ILE A  58      65.420  63.960  43.730  1.00  0.00           H
ATOM    157  HD2 ILE A  58      66.740  65.060  43.950  1.00  0.00           H
ATOM    158  HD3 ILE A  58      66.860  63.760  42.690  1.00  0.00           H
ATOM    159  C   ILE A  58      64.640  66.600  44.710  1.00  0.00           C
ATOM    160  O   ILE A  58      63.710  65.920  45.160  1.00  0.00           O
ATOM    161  N   GLY A  59      65.690  66.870  45.490  1.00  0.00           N
ATOM    162  HN  GLY A  59      66.470  67.380  45.150  1.00  0.00           H
ATOM    163  CA  GLY A  59      65.780  66.630  46.900  1.00  0.00           C
ATOM    164  HA1 GLY A  59      66.820  66.570  47.180  1.00  0.00           H
ATOM    165  HA2 GLY A  59      65.160  65.790  47.170  1.00  0.00           H
ATOM    166  C   GLY A  59      65.390  67.760  47.790  1.00  0.00           C
ATOM    167  O   GLY A  59      65.600  67.840  49.000  1.00  0.00           O
ATOM    168  N   GLY A  60      64.870  68.790  47.100  1.00  0.00           N
ATOM    169  HN  GLY A  60      64.990  68.780  46.110  1.00  0.00           H
ATOM    170  CA  GLY A  60      64.580  70.080  47.650  1.00  0.00           C
ATOM    171  HA1 GLY A  60      64.220  70.790  46.920  1.00  0.00           H
ATOM    172  HA2 GLY A  60      65.490  70.470  48.080  1.00  0.00           H
ATOM    173  C   GLY A  60      63.450  70.160  48.620  1.00  0.00           C
ATOM    174  O   GLY A  60      63.550  70.820  49.660  1.00  0.00           O
ATOM    175  N   MET A  61      62.370  69.400  48.390  1.00  0.00           N
ATOM    176  HN  MET A  61      62.420  68.710  47.670  1.00  0.00           H
ATOM    177  CA  MET A  61      61.280  69.360  49.320  1.00  0.00           C
ATOM    178  HA  MET A  61      61.120  70.290  49.840  1.00  0.00           H
ATOM    179  CB  MET A  61      59.950  69.020  48.630  1.00  0.00           C
ATOM    180  HB1 MET A  61      59.950  67.950  48.340  1.00  0.00           H
ATOM    181  HB2 MET A  61      59.950  69.560  47.660  1.00  0.00           H
ATOM    182  CG  MET A  61      58.670  69.290  49.420  1.00  0.00           C
ATOM    183  HG1 MET A  61      58.810  68.830  50.420  1.00  0.00           H
ATOM    184  HG2 MET A  61      57.820  68.830  48.870  1.00  0.00           H
ATOM    185  SD  MET A  61      58.320  71.060  49.700  1.00  0.00           S
ATOM    186  CE  MET A  61      58.920  71.320  51.390  1.00  0.00           C
ATOM    187  HE1 MET A  61      58.570  70.570  52.130  1.00  0.00           H
ATOM    188  HE2 MET A  61      58.490  72.240  51.850  1.00  0.00           H
ATOM    189  HE3 MET A  61      60.020  71.450  51.450  1.00  0.00           H
ATOM    190  C   MET A  61      61.700  68.440  50.410  1.00  0.00           C
ATOM    191  O   MET A  61      61.400  68.670  51.590  1.00  0.00           O
ATOM    192  N   GLN A  62      62.440  67.350  50.130  1.00  0.00           N
ATOM    193  HN  GLN A  62      62.510  67.070  49.180  1.00  0.00           H
ATOM    194  CA  GLN A  62      62.950  66.490  51.150  1.00  0.00           C
ATOM    195  HA  GLN A  62      62.070  66.140  51.680  1.00  0.00           H
ATOM    196  CB  GLN A  62      63.700  65.290  50.550  1.00  0.00           C
ATOM    197  HB1 GLN A  62      64.160  64.750  51.400  1.00  0.00           H
ATOM    198  HB2 GLN A  62      64.570  65.580  49.920  1.00  0.00           H
ATOM    199  CG  GLN A  62      62.770  64.400  49.720  1.00  0.00           C
ATOM    200  HG1 GLN A  62      63.190  63.430  49.380  1.00  0.00           H
ATOM    201  HG2 GLN A  62      62.410  65.000  48.860  1.00  0.00           H
ATOM    202  CD  GLN A  62      61.470  63.940  50.370  1.00  0.00           C
ATOM    203  OE1 GLN A  62      60.330  64.220  50.000  1.00  0.00           O
ATOM    204  NE2 GLN A  62      61.680  63.150  51.450  1.00  0.00           N
ATOM    205 HE21 GLN A  62      60.870  62.840  51.940  1.00  0.00           H
ATOM    206 HE22 GLN A  62      62.590  62.930  51.810  1.00  0.00           H
ATOM    207  C   GLN A  62      63.770  67.130  52.210  1.00  0.00           C
ATOM    208  O   GLN A  62      63.530  66.930  53.400  1.00  0.00           O
ATOM    209  N   LEU A  63      64.730  67.990  51.830  1.00  0.00           N
ATOM    210  HN  LEU A  63      64.890  68.150  50.850  1.00  0.00           H
ATOM    211  CA  LEU A  63      65.580  68.800  52.640  1.00  0.00           C
ATOM    212  HA  LEU A  63      66.030  68.190  53.400  1.00  0.00           H
ATOM    213  CB  LEU A  63      66.560  69.550  51.730  1.00  0.00           C
ATOM    214  HB1 LEU A  63      65.940  70.120  51.000  1.00  0.00           H
ATOM    215  HB2 LEU A  63      67.090  68.660  51.320  1.00  0.00           H
ATOM    216  CG  LEU A  63      67.510  70.500  52.490  1.00  0.00           C
ATOM    217  HG  LEU A  63      67.000  71.040  53.320  1.00  0.00           H
ATOM    218  CD1 LEU A  63      68.700  69.780  53.160  1.00  0.00           C
ATOM    219 HD11 LEU A  63      68.390  69.400  54.150  1.00  0.00           H
ATOM    220 HD12 LEU A  63      69.540  70.470  53.390  1.00  0.00           H
ATOM    221 HD13 LEU A  63      69.080  68.960  52.510  1.00  0.00           H
ATOM    222  CD2 LEU A  63      68.000  71.620  51.570  1.00  0.00           C
ATOM    223 HD21 LEU A  63      68.570  71.220  50.710  1.00  0.00           H
ATOM    224 HD22 LEU A  63      68.670  72.360  52.060  1.00  0.00           H
ATOM    225 HD23 LEU A  63      67.130  72.040  51.010  1.00  0.00           H
ATOM    226  C   LEU A  63      64.770  69.790  53.420  1.00  0.00           C
ATOM    227  O   LEU A  63      64.910  69.930  54.630  1.00  0.00           O
ATOM    228  N   LEU A  64      63.930  70.590  52.750  1.00  0.00           N
ATOM    229  HN  LEU A  64      63.950  70.510  51.760  1.00  0.00           H
ATOM    230  CA  LEU A  64      63.150  71.600  53.410  1.00  0.00           C
ATOM    231  HA  LEU A  64      63.880  72.250  53.880  1.00  0.00           H
ATOM    232  CB  LEU A  64      62.450  72.470  52.360  1.00  0.00           C
ATOM    233  HB1 LEU A  64      61.550  72.990  52.750  1.00  0.00           H
ATOM    234  HB2 LEU A  64      62.090  71.780  51.560  1.00  0.00           H
ATOM    235  CG  LEU A  64      63.290  73.540  51.650  1.00  0.00           C
ATOM    236  HG  LEU A  64      64.260  73.080  51.360  1.00  0.00           H
ATOM    237  CD1 LEU A  64      62.580  73.930  50.340  1.00  0.00           C
ATOM    238 HD11 LEU A  64      61.650  74.450  50.630  1.00  0.00           H
ATOM    239 HD12 LEU A  64      62.280  73.100  49.650  1.00  0.00           H
ATOM    240 HD13 LEU A  64      63.250  74.650  49.830  1.00  0.00           H
ATOM    241  CD2 LEU A  64      63.520  74.730  52.590  1.00  0.00           C
ATOM    242 HD21 LEU A  64      63.870  75.610  52.000  1.00  0.00           H
ATOM    243 HD22 LEU A  64      64.290  74.420  53.330  1.00  0.00           H
ATOM    244 HD23 LEU A  64      62.610  74.980  53.180  1.00  0.00           H
ATOM    245  C   LEU A  64      62.150  71.240  54.460  1.00  0.00           C
ATOM    246  O   LEU A  64      62.180  71.860  55.520  1.00  0.00           O
ATOM    247  N   ALA A  65      61.360  70.170  54.220  1.00  0.00           N
ATOM    248  HN  ALA A  65      61.460  69.770  53.310  1.00  0.00           H
ATOM    249  CA  ALA A  65      60.360  69.730  55.140  1.00  0.00           C
ATOM    250  HA  ALA A  65      59.690  70.550  55.390  1.00  0.00           H
ATOM    251  CB  ALA A  65      59.440  68.710  54.450  1.00  0.00           C
ATOM    252  HB1 ALA A  65      59.910  67.770  54.080  1.00  0.00           H
ATOM    253  HB2 ALA A  65      58.800  69.080  53.620  1.00  0.00           H
ATOM    254  HB3 ALA A  65      58.780  68.310  55.240  1.00  0.00           H
ATOM    255  C   ALA A  65      60.880  68.990  56.320  1.00  0.00           C
ATOM    256  O   ALA A  65      60.510  69.260  57.450  1.00  0.00           O
ATOM    257  N   THR A  66      61.870  68.080  56.190  1.00  0.00           N
ATOM    258  HN  THR A  66      62.210  67.970  55.260  1.00  0.00           H
ATOM    259  CA  THR A  66      62.540  67.450  57.290  1.00  0.00           C
ATOM    260  HA  THR A  66      61.820  67.080  58.000  1.00  0.00           H
ATOM    261  CB  THR A  66      63.420  66.340  56.810  1.00  0.00           C
ATOM    262  HB  THR A  66      64.040  65.890  57.610  1.00  0.00           H
ATOM    263  OG1 THR A  66      64.390  66.800  55.870  1.00  0.00           O
ATOM    264  HG1 THR A  66      64.040  66.800  54.980  1.00  0.00           H
ATOM    265  CG2 THR A  66      62.590  65.230  56.130  1.00  0.00           C
ATOM    266 HG21 THR A  66      62.000  65.730  55.340  1.00  0.00           H
ATOM    267 HG22 THR A  66      61.920  64.860  56.940  1.00  0.00           H
ATOM    268 HG23 THR A  66      63.220  64.380  55.790  1.00  0.00           H
ATOM    269  C   THR A  66      63.330  68.460  58.040  1.00  0.00           C
ATOM    270  O   THR A  66      63.450  68.330  59.260  1.00  0.00           O
ATOM    271  N   MET A  67      63.910  69.520  57.460  1.00  0.00           N
ATOM    272  HN  MET A  67      63.970  69.530  56.470  1.00  0.00           H
ATOM    273  CA  MET A  67      64.540  70.530  58.260  1.00  0.00           C
ATOM    274  HA  MET A  67      65.350  70.070  58.810  1.00  0.00           H
ATOM    275  CB  MET A  67      65.370  71.410  57.310  1.00  0.00           C
ATOM    276  HB1 MET A  67      64.720  71.840  56.510  1.00  0.00           H
ATOM    277  HB2 MET A  67      66.100  70.700  56.880  1.00  0.00           H
ATOM    278  CG  MET A  67      66.030  72.620  57.960  1.00  0.00           C
ATOM    279  HG1 MET A  67      66.670  72.310  58.810  1.00  0.00           H
ATOM    280  HG2 MET A  67      65.260  73.330  58.330  1.00  0.00           H
ATOM    281  SD  MET A  67      67.190  73.720  57.090  1.00  0.00           S
ATOM    282  CE  MET A  67      66.020  74.130  55.760  1.00  0.00           C
ATOM    283  HE1 MET A  67      65.950  73.350  54.970  1.00  0.00           H
ATOM    284  HE2 MET A  67      66.170  75.090  55.220  1.00  0.00           H
ATOM    285  HE3 MET A  67      64.970  74.250  56.120  1.00  0.00           H
ATOM    286  C   MET A  67      63.590  71.290  59.120  1.00  0.00           C
ATOM    287  O   MET A  67      63.820  71.300  60.330  1.00  0.00           O
ATOM    288  N   ASP A  68      62.460  71.760  58.560  1.00  0.00           N
ATOM    289  HN  ASP A  68      62.300  71.670  57.580  1.00  0.00           H
ATOM    290  CA  ASP A  68      61.410  72.510  59.190  1.00  0.00           C
ATOM    291  HA  ASP A  68      61.810  73.400  59.660  1.00  0.00           H
ATOM    292  CB  ASP A  68      60.430  72.920  58.080  1.00  0.00           C
ATOM    293  HB1 ASP A  68      60.210  72.020  57.470  1.00  0.00           H
ATOM    294  HB2 ASP A  68      60.990  73.650  57.450  1.00  0.00           H
ATOM    295  CG  ASP A  68      59.170  73.530  58.670  1.00  0.00           C
ATOM    296  OD1 ASP A  68      58.220  72.790  59.050  1.00  0.00           O
ATOM    297  OD2 ASP A  68      59.210  74.780  58.770  1.00  0.00           O
ATOM    298  C   ASP A  68      60.770  71.780  60.320  1.00  0.00           C
ATOM    299  O   ASP A  68      60.650  72.280  61.440  1.00  0.00           O
ATOM    300  N   SER A  69      60.340  70.540  60.040  1.00  0.00           N
ATOM    301  HN  SER A  69      60.590  70.160  59.150  1.00  0.00           H
ATOM    302  CA  SER A  69      59.690  69.720  61.010  1.00  0.00           C
ATOM    303  HA  SER A  69      58.720  70.150  61.210  1.00  0.00           H
ATOM    304  CB  SER A  69      59.520  68.320  60.390  1.00  0.00           C
ATOM    305  HB1 SER A  69      59.410  67.570  61.200  1.00  0.00           H
ATOM    306  HB2 SER A  69      60.410  68.040  59.780  1.00  0.00           H
ATOM    307  OG  SER A  69      58.390  68.270  59.540  1.00  0.00           O
ATOM    308  HG1 SER A  69      58.620  68.780  58.760  1.00  0.00           H
ATOM    309  C   SER A  69      60.560  69.410  62.180  1.00  0.00           C
ATOM    310  O   SER A  69      60.110  69.470  63.330  1.00  0.00           O
ATOM    311  N   THR A  70      61.860  69.170  61.940  1.00  0.00           N
ATOM    312  HN  THR A  70      62.130  69.050  60.990  1.00  0.00           H
ATOM    313  CA  THR A  70      62.820  69.070  62.990  1.00  0.00           C
ATOM    314  HA  THR A  70      62.410  68.280  63.610  1.00  0.00           H
ATOM    315  CB  THR A  70      64.190  68.630  62.540  1.00  0.00           C
ATOM    316  HB  THR A  70      64.680  69.510  62.070  1.00  0.00           H
ATOM    317  OG1 THR A  70      64.170  67.500  61.680  1.00  0.00           O
ATOM    318  HG1 THR A  70      63.760  67.750  60.840  1.00  0.00           H
ATOM    319  CG2 THR A  70      64.990  68.180  63.770  1.00  0.00           C
ATOM    320 HG21 THR A  70      65.500  69.030  64.280  1.00  0.00           H
ATOM    321 HG22 THR A  70      65.940  67.670  63.480  1.00  0.00           H
ATOM    322 HG23 THR A  70      64.400  67.710  64.580  1.00  0.00           H
ATOM    323  C   THR A  70      62.960  70.310  63.810  1.00  0.00           C
ATOM    324  O   THR A  70      63.110  70.180  65.020  1.00  0.00           O
ATOM    325  N   VAL A  71      63.050  71.530  63.240  1.00  0.00           N
ATOM    326  HN  VAL A  71      62.960  71.550  62.250  1.00  0.00           H
ATOM    327  CA  VAL A  71      63.170  72.770  63.930  1.00  0.00           C
ATOM    328  HA  VAL A  71      64.080  72.780  64.520  1.00  0.00           H
ATOM    329  CB  VAL A  71      63.360  73.880  62.930  1.00  0.00           C
ATOM    330  HB  VAL A  71      62.800  73.770  61.980  1.00  0.00           H
ATOM    331  CG1 VAL A  71      63.120  75.250  63.590  1.00  0.00           C
ATOM    332 HG11 VAL A  71      62.060  75.540  63.770  1.00  0.00           H
ATOM    333 HG12 VAL A  71      63.580  75.940  62.860  1.00  0.00           H
ATOM    334 HG13 VAL A  71      63.650  75.240  64.570  1.00  0.00           H
ATOM    335  CG2 VAL A  71      64.870  73.880  62.600  1.00  0.00           C
ATOM    336 HG21 VAL A  71      65.290  72.850  62.640  1.00  0.00           H
ATOM    337 HG22 VAL A  71      65.510  74.440  63.320  1.00  0.00           H
ATOM    338 HG23 VAL A  71      65.140  74.330  61.630  1.00  0.00           H
ATOM    339  C   VAL A  71      62.050  73.030  64.870  1.00  0.00           C
ATOM    340  O   VAL A  71      62.250  73.370  66.040  1.00  0.00           O
ATOM    341  N   ALA A  72      60.770  72.920  64.460  1.00  0.00           N
ATOM    342  HN  ALA A  72      60.590  72.740  63.500  1.00  0.00           H
ATOM    343  CA  ALA A  72      59.570  73.030  65.230  1.00  0.00           C
ATOM    344  HA  ALA A  72      59.620  74.060  65.550  1.00  0.00           H
ATOM    345  CB  ALA A  72      58.390  72.710  64.290  1.00  0.00           C
ATOM    346  HB1 ALA A  72      58.270  73.520  63.540  1.00  0.00           H
ATOM    347  HB2 ALA A  72      57.480  72.810  64.910  1.00  0.00           H
ATOM    348  HB3 ALA A  72      58.550  71.690  63.890  1.00  0.00           H
ATOM    349  C   ALA A  72      59.500  72.150  66.430  1.00  0.00           C
ATOM    350  O   ALA A  72      59.100  72.500  67.540  1.00  0.00           O
ATOM    351  N   ILE A  73      59.950  70.890  66.290  1.00  0.00           N
ATOM    352  HN  ILE A  73      60.220  70.620  65.370  1.00  0.00           H
ATOM    353  CA  ILE A  73      59.810  69.840  67.250  1.00  0.00           C
ATOM    354  HA  ILE A  73      58.950  69.930  67.900  1.00  0.00           H
ATOM    355  CB  ILE A  73      59.390  68.550  66.600  1.00  0.00           C
ATOM    356  HB  ILE A  73      58.790  68.900  65.730  1.00  0.00           H
ATOM    357  CG2 ILE A  73      60.500  67.730  65.920  1.00  0.00           C
ATOM    358 HG21 ILE A  73      61.100  67.380  66.780  1.00  0.00           H
ATOM    359 HG22 ILE A  73      61.100  68.350  65.220  1.00  0.00           H
ATOM    360 HG23 ILE A  73      60.080  66.870  65.360  1.00  0.00           H
ATOM    361  CG1 ILE A  73      58.540  67.700  67.560  1.00  0.00           C
ATOM    362 HG11 ILE A  73      57.890  68.250  68.270  1.00  0.00           H
ATOM    363 HG12 ILE A  73      59.210  67.170  68.270  1.00  0.00           H
ATOM    364  CD  ILE A  73      57.680  66.710  66.770  1.00  0.00           C
ATOM    365  HD1 ILE A  73      57.260  65.860  67.350  1.00  0.00           H
ATOM    366  HD2 ILE A  73      58.170  66.290  65.870  1.00  0.00           H
ATOM    367  HD3 ILE A  73      56.750  67.170  66.370  1.00  0.00           H
ATOM    368  C   ILE A  73      60.930  69.840  68.230  1.00  0.00           C
ATOM    369  O   ILE A  73      60.870  69.280  69.330  1.00  0.00           O
ATOM    370  N   VAL A  74      62.070  70.470  67.900  1.00  0.00           N
ATOM    371  HN  VAL A  74      62.180  70.910  67.010  1.00  0.00           H
ATOM    372  CA  VAL A  74      63.180  70.660  68.780  1.00  0.00           C
ATOM    373  HA  VAL A  74      63.140  69.950  69.580  1.00  0.00           H
ATOM    374  CB  VAL A  74      64.460  70.540  68.010  1.00  0.00           C
ATOM    375  HB  VAL A  74      64.360  71.060  67.030  1.00  0.00           H
ATOM    376  CG1 VAL A  74      65.590  71.240  68.790  1.00  0.00           C
ATOM    377 HG11 VAL A  74      65.750  70.860  69.820  1.00  0.00           H
ATOM    378 HG12 VAL A  74      65.600  72.350  68.780  1.00  0.00           H
ATOM    379 HG13 VAL A  74      66.590  71.090  68.320  1.00  0.00           H
ATOM    380  CG2 VAL A  74      64.790  69.070  67.700  1.00  0.00           C
ATOM    381 HG21 VAL A  74      65.020  68.590  68.670  1.00  0.00           H
ATOM    382 HG22 VAL A  74      65.700  68.880  67.090  1.00  0.00           H
ATOM    383 HG23 VAL A  74      63.880  68.610  67.260  1.00  0.00           H
ATOM    384  C   VAL A  74      62.970  71.870  69.630  1.00  0.00           C
ATOM    385  O   VAL A  74      63.220  71.820  70.840  1.00  0.00           O
ATOM    386  N   ALA A  75      62.390  72.970  69.120  1.00  0.00           N
ATOM    387  HN  ALA A  75      62.210  72.960  68.140  1.00  0.00           H
ATOM    388  CA  ALA A  75      62.190  74.230  69.760  1.00  0.00           C
ATOM    389  HA  ALA A  75      62.830  74.310  70.630  1.00  0.00           H
ATOM    390  CB  ALA A  75      62.410  75.340  68.730  1.00  0.00           C
ATOM    391  HB1 ALA A  75      61.520  75.260  68.060  1.00  0.00           H
ATOM    392  HB2 ALA A  75      63.370  75.280  68.170  1.00  0.00           H
ATOM    393  HB3 ALA A  75      62.300  76.350  69.190  1.00  0.00           H
ATOM    394  C   ALA A  75      60.770  74.200  70.240  1.00  0.00           C
ATOM    395  O   ALA A  75      60.200  75.230  70.570  1.00  0.00           O
ATOM    396  N   LEU A  76      60.100  73.040  70.380  1.00  0.00           N
ATOM    397  HN  LEU A  76      60.530  72.240  69.960  1.00  0.00           H
ATOM    398  CA  LEU A  76      58.740  72.930  70.810  1.00  0.00           C
ATOM    399  HA  LEU A  76      58.170  73.610  70.210  1.00  0.00           H
ATOM    400  CB  LEU A  76      58.240  71.490  70.580  1.00  0.00           C
ATOM    401  HB1 LEU A  76      58.730  70.710  71.190  1.00  0.00           H
ATOM    402  HB2 LEU A  76      58.500  71.160  69.560  1.00  0.00           H
ATOM    403  CG  LEU A  76      56.720  71.230  70.620  1.00  0.00           C
ATOM    404  HG  LEU A  76      56.420  71.570  71.640  1.00  0.00           H
ATOM    405  CD1 LEU A  76      55.830  71.920  69.570  1.00  0.00           C
ATOM    406 HD11 LEU A  76      55.730  73.020  69.690  1.00  0.00           H
ATOM    407 HD12 LEU A  76      54.810  71.520  69.750  1.00  0.00           H
ATOM    408 HD13 LEU A  76      56.170  71.730  68.530  1.00  0.00           H
ATOM    409  CD2 LEU A  76      56.440  69.720  70.560  1.00  0.00           C
ATOM    410 HD21 LEU A  76      55.350  69.510  70.680  1.00  0.00           H
ATOM    411 HD22 LEU A  76      57.010  69.120  71.300  1.00  0.00           H
ATOM    412 HD23 LEU A  76      56.650  69.430  69.510  1.00  0.00           H
ATOM    413  C   LEU A  76      58.470  73.440  72.190  1.00  0.00           C
ATOM    414  O   LEU A  76      57.540  74.220  72.350  1.00  0.00           O
ATOM    415  N   PRO A  77      59.190  73.130  73.230  1.00  0.00           N
ATOM    416  CD  PRO A  77      60.010  71.930  73.340  1.00  0.00           C
ATOM    417  HD1 PRO A  77      60.480  71.710  72.350  1.00  0.00           H
ATOM    418  HD2 PRO A  77      59.430  71.040  73.660  1.00  0.00           H
ATOM    419  CA  PRO A  77      59.040  73.840  74.460  1.00  0.00           C
ATOM    420  HA  PRO A  77      58.000  73.750  74.740  1.00  0.00           H
ATOM    421  CB  PRO A  77      59.900  73.030  75.430  1.00  0.00           C
ATOM    422  HB1 PRO A  77      59.300  72.240  75.920  1.00  0.00           H
ATOM    423  HB2 PRO A  77      60.410  73.640  76.210  1.00  0.00           H
ATOM    424  CG  PRO A  77      60.900  72.280  74.540  1.00  0.00           C
ATOM    425  HG1 PRO A  77      61.780  72.920  74.340  1.00  0.00           H
ATOM    426  HG2 PRO A  77      61.260  71.350  75.030  1.00  0.00           H
ATOM    427  C   PRO A  77      59.370  75.290  74.340  1.00  0.00           C
ATOM    428  O   PRO A  77      58.570  76.050  74.880  1.00  0.00           O
ATOM    429  N   LYS A  78      60.330  75.700  73.490  1.00  0.00           N
ATOM    430  HN  LYS A  78      60.860  75.090  72.910  1.00  0.00           H
ATOM    431  CA  LYS A  78      60.580  77.100  73.340  1.00  0.00           C
ATOM    432  HA  LYS A  78      60.710  77.500  74.330  1.00  0.00           H
ATOM    433  CB  LYS A  78      61.800  77.340  72.430  1.00  0.00           C
ATOM    434  HB1 LYS A  78      61.960  78.430  72.570  1.00  0.00           H
ATOM    435  HB2 LYS A  78      61.600  77.110  71.360  1.00  0.00           H
ATOM    436  CG  LYS A  78      63.050  76.650  72.980  1.00  0.00           C
ATOM    437  HG1 LYS A  78      63.920  77.030  72.400  1.00  0.00           H
ATOM    438  HG2 LYS A  78      62.980  75.580  72.680  1.00  0.00           H
ATOM    439  CD  LYS A  78      63.300  76.890  74.470  1.00  0.00           C
ATOM    440  HD1 LYS A  78      64.230  76.330  74.680  1.00  0.00           H
ATOM    441  HD2 LYS A  78      62.480  76.540  75.130  1.00  0.00           H
ATOM    442  CE  LYS A  78      63.510  78.360  74.830  1.00  0.00           C
ATOM    443  HE1 LYS A  78      62.600  78.990  74.880  1.00  0.00           H
ATOM    444  HE2 LYS A  78      64.250  78.860  74.160  1.00  0.00           H
ATOM    445  NZ  LYS A  78      64.210  78.450  76.130  1.00  0.00           N
ATOM    446  HZ1 LYS A  78      64.160  79.460  76.400  1.00  0.00           H
ATOM    447  HZ2 LYS A  78      65.210  78.180  76.200  1.00  0.00           H
ATOM    448  HZ3 LYS A  78      63.580  77.900  76.750  1.00  0.00           H
ATOM    449  C   LYS A  78      59.400  77.820  72.780  1.00  0.00           C
ATOM    450  O   LYS A  78      59.100  78.960  73.130  1.00  0.00           O
ATOM    451  N   ILE A  79      58.730  77.210  71.780  1.00  0.00           N
ATOM    452  HN  ILE A  79      59.120  76.340  71.490  1.00  0.00           H
ATOM    453  CA  ILE A  79      57.550  77.700  71.140  1.00  0.00           C
ATOM    454  HA  ILE A  79      57.550  78.750  70.880  1.00  0.00           H
ATOM    455  CB  ILE A  79      57.260  76.770  69.990  1.00  0.00           C
ATOM    456  HB  ILE A  79      57.430  75.710  70.270  1.00  0.00           H
ATOM    457  CG2 ILE A  79      55.810  76.920  69.480  1.00  0.00           C
ATOM    458 HG21 ILE A  79      55.050  76.310  70.020  1.00  0.00           H
ATOM    459 HG22 ILE A  79      55.900  76.650  68.410  1.00  0.00           H
ATOM    460 HG23 ILE A  79      55.520  77.990  69.520  1.00  0.00           H
ATOM    461  CG1 ILE A  79      58.220  77.030  68.830  1.00  0.00           C
ATOM    462 HG11 ILE A  79      59.220  77.220  69.280  1.00  0.00           H
ATOM    463 HG12 ILE A  79      57.920  77.960  68.300  1.00  0.00           H
ATOM    464  CD  ILE A  79      58.340  75.900  67.810  1.00  0.00           C
ATOM    465  HD1 ILE A  79      57.820  76.190  66.870  1.00  0.00           H
ATOM    466  HD2 ILE A  79      57.950  74.950  68.250  1.00  0.00           H
ATOM    467  HD3 ILE A  79      59.380  75.720  67.470  1.00  0.00           H
ATOM    468  C   ILE A  79      56.440  77.740  72.130  1.00  0.00           C
ATOM    469  O   ILE A  79      55.620  78.650  72.250  1.00  0.00           O
ATOM    470  N   GLN A  80      56.270  76.730  73.000  1.00  0.00           N
ATOM    471  HN  GLN A  80      56.900  75.960  72.970  1.00  0.00           H
ATOM    472  CA  GLN A  80      55.260  76.610  74.020  1.00  0.00           C
ATOM    473  HA  GLN A  80      54.360  76.960  73.540  1.00  0.00           H
ATOM    474  CB  GLN A  80      55.030  75.180  74.540  1.00  0.00           C
ATOM    475  HB1 GLN A  80      56.010  74.690  74.350  1.00  0.00           H
ATOM    476  HB2 GLN A  80      54.270  74.640  73.930  1.00  0.00           H
ATOM    477  CG  GLN A  80      54.610  74.960  75.990  1.00  0.00           C
ATOM    478  HG1 GLN A  80      53.720  75.550  76.290  1.00  0.00           H
ATOM    479  HG2 GLN A  80      55.420  75.280  76.680  1.00  0.00           H
ATOM    480  CD  GLN A  80      54.360  73.500  76.320  1.00  0.00           C
ATOM    481  OE1 GLN A  80      55.260  72.660  76.290  1.00  0.00           O
ATOM    482  NE2 GLN A  80      53.100  73.140  76.680  1.00  0.00           N
ATOM    483 HE21 GLN A  80      52.980  72.180  76.960  1.00  0.00           H
ATOM    484 HE22 GLN A  80      52.390  73.840  76.750  1.00  0.00           H
ATOM    485  C   GLN A  80      55.340  77.660  75.070  1.00  0.00           C
ATOM    486  O   GLN A  80      54.320  78.230  75.470  1.00  0.00           O
ATOM    487  N   ASN A  81      56.580  77.950  75.510  1.00  0.00           N
ATOM    488  HN  ASN A  81      57.340  77.390  75.190  1.00  0.00           H
ATOM    489  CA  ASN A  81      56.880  79.010  76.430  1.00  0.00           C
ATOM    490  HA  ASN A  81      56.300  78.860  77.320  1.00  0.00           H
ATOM    491  CB  ASN A  81      58.360  78.890  76.830  1.00  0.00           C
ATOM    492  HB1 ASN A  81      58.730  79.700  77.490  1.00  0.00           H
ATOM    493  HB2 ASN A  81      58.970  78.870  75.900  1.00  0.00           H
ATOM    494  CG  ASN A  81      58.570  77.620  77.650  1.00  0.00           C
ATOM    495  OD1 ASN A  81      57.680  76.970  78.190  1.00  0.00           O
ATOM    496  ND2 ASN A  81      59.860  77.270  77.890  1.00  0.00           N
ATOM    497 HD21 ASN A  81      59.990  76.300  78.070  1.00  0.00           H
ATOM    498 HD22 ASN A  81      60.570  77.960  77.760  1.00  0.00           H
ATOM    499  C   ASN A  81      56.470  80.370  75.990  1.00  0.00           C
ATOM    500  O   ASN A  81      55.920  81.150  76.760  1.00  0.00           O
ATOM    501  N   GLU A  82      56.750  80.680  74.710  1.00  0.00           N
ATOM    502  HN  GLU A  82      57.060  79.970  74.080  1.00  0.00           H
ATOM    503  CA  GLU A  82      56.560  81.980  74.150  1.00  0.00           C
ATOM    504  HA  GLU A  82      56.940  82.710  74.860  1.00  0.00           H
ATOM    505  CB  GLU A  82      57.180  82.020  72.740  1.00  0.00           C
ATOM    506  HB1 GLU A  82      56.750  81.360  71.960  1.00  0.00           H
ATOM    507  HB2 GLU A  82      58.200  81.590  72.890  1.00  0.00           H
ATOM    508  CG  GLU A  82      57.430  83.440  72.240  1.00  0.00           C
ATOM    509  HG1 GLU A  82      56.600  84.100  72.580  1.00  0.00           H
ATOM    510  HG2 GLU A  82      57.220  83.470  71.150  1.00  0.00           H
ATOM    511  CD  GLU A  82      58.720  84.120  72.680  1.00  0.00           C
ATOM    512  OE1 GLU A  82      58.700  85.380  72.700  1.00  0.00           O
ATOM    513  OE2 GLU A  82      59.750  83.490  73.040  1.00  0.00           O
ATOM    514  C   GLU A  82      55.110  82.270  73.980  1.00  0.00           C
ATOM    515  O   GLU A  82      54.730  83.410  74.240  1.00  0.00           O
ATOM    516  N   LEU A  83      54.370  81.220  73.590  1.00  0.00           N
ATOM    517  HN  LEU A  83      54.900  80.420  73.330  1.00  0.00           H
ATOM    518  CA  LEU A  83      52.970  81.370  73.300  1.00  0.00           C
ATOM    519  HA  LEU A  83      52.680  82.400  73.180  1.00  0.00           H
ATOM    520  CB  LEU A  83      52.590  80.650  71.990  1.00  0.00           C
ATOM    521  HB1 LEU A  83      51.500  80.750  71.800  1.00  0.00           H
ATOM    522  HB2 LEU A  83      52.690  79.550  72.100  1.00  0.00           H
ATOM    523  CG  LEU A  83      53.340  81.050  70.710  1.00  0.00           C
ATOM    524  HG  LEU A  83      54.360  80.750  71.010  1.00  0.00           H
ATOM    525  CD1 LEU A  83      52.790  80.320  69.470  1.00  0.00           C
ATOM    526 HD11 LEU A  83      51.680  80.280  69.460  1.00  0.00           H
ATOM    527 HD12 LEU A  83      53.070  79.250  69.580  1.00  0.00           H
ATOM    528 HD13 LEU A  83      53.170  80.740  68.510  1.00  0.00           H
ATOM    529  CD2 LEU A  83      53.390  82.580  70.560  1.00  0.00           C
ATOM    530 HD21 LEU A  83      52.480  83.150  70.880  1.00  0.00           H
ATOM    531 HD22 LEU A  83      53.580  82.850  69.500  1.00  0.00           H
ATOM    532 HD23 LEU A  83      54.240  82.950  71.170  1.00  0.00           H
ATOM    533  C   LEU A  83      52.090  80.840  74.380  1.00  0.00           C
ATOM    534  O   LEU A  83      50.870  80.780  74.230  1.00  0.00           O
ATOM    535  N   SER A  84      52.690  80.410  75.500  1.00  0.00           N
ATOM    536  HN  SER A  84      53.660  80.630  75.480  1.00  0.00           H
ATOM    537  CA  SER A  84      52.110  79.780  76.650  1.00  0.00           C
ATOM    538  HA  SER A  84      52.960  79.290  77.100  1.00  0.00           H
ATOM    539  CB  SER A  84      51.440  80.740  77.650  1.00  0.00           C
ATOM    540  HB1 SER A  84      51.090  80.220  78.560  1.00  0.00           H
ATOM    541  HB2 SER A  84      50.590  81.300  77.210  1.00  0.00           H
ATOM    542  OG  SER A  84      52.320  81.750  78.120  1.00  0.00           O
ATOM    543  HG1 SER A  84      52.520  82.260  77.330  1.00  0.00           H
ATOM    544  C   SER A  84      51.130  78.690  76.400  1.00  0.00           C
ATOM    545  O   SER A  84      49.990  78.570  76.850  1.00  0.00           O
ATOM    546  N   LEU A  85      51.570  77.770  75.520  1.00  0.00           N
ATOM    547  HN  LEU A  85      52.500  77.700  75.180  1.00  0.00           H
ATOM    548  CA  LEU A  85      50.800  76.680  75.020  1.00  0.00           C
ATOM    549  HA  LEU A  85      49.900  77.060  74.550  1.00  0.00           H
ATOM    550  CB  LEU A  85      51.510  76.000  73.840  1.00  0.00           C
ATOM    551  HB1 LEU A  85      50.760  75.280  73.440  1.00  0.00           H
ATOM    552  HB2 LEU A  85      52.330  75.400  74.300  1.00  0.00           H
ATOM    553  CG  LEU A  85      51.830  76.820  72.580  1.00  0.00           C
ATOM    554  HG  LEU A  85      52.520  77.620  72.950  1.00  0.00           H
ATOM    555  CD1 LEU A  85      52.590  75.990  71.530  1.00  0.00           C
ATOM    556 HD11 LEU A  85      52.920  76.650  70.710  1.00  0.00           H
ATOM    557 HD12 LEU A  85      51.930  75.140  71.240  1.00  0.00           H
ATOM    558 HD13 LEU A  85      53.490  75.530  71.990  1.00  0.00           H
ATOM    559  CD2 LEU A  85      50.590  77.440  71.920  1.00  0.00           C
ATOM    560 HD21 LEU A  85      49.930  76.580  71.650  1.00  0.00           H
ATOM    561 HD22 LEU A  85      50.850  77.880  70.940  1.00  0.00           H
ATOM    562 HD23 LEU A  85      50.190  78.250  72.570  1.00  0.00           H
ATOM    563  C   LEU A  85      50.450  75.700  76.090  1.00  0.00           C
ATOM    564  O   LEU A  85      51.380  75.410  76.850  1.00  0.00           O
ATOM    565  N   SER A  86      49.240  75.110  76.070  1.00  0.00           N
ATOM    566  HN  SER A  86      48.620  75.340  75.330  1.00  0.00           H
ATOM    567  CA  SER A  86      48.890  73.980  76.870  1.00  0.00           C
ATOM    568  HA  SER A  86      49.380  74.070  77.830  1.00  0.00           H
ATOM    569  CB  SER A  86      47.350  73.920  76.960  1.00  0.00           C
ATOM    570  HB1 SER A  86      46.940  74.860  77.380  1.00  0.00           H
ATOM    571  HB2 SER A  86      47.000  73.110  77.640  1.00  0.00           H
ATOM    572  OG  SER A  86      46.750  73.880  75.680  1.00  0.00           O
ATOM    573  HG1 SER A  86      46.840  74.760  75.310  1.00  0.00           H
ATOM    574  C   SER A  86      49.370  72.770  76.140  1.00  0.00           C
ATOM    575  O   SER A  86      49.810  72.920  75.010  1.00  0.00           O
ATOM    576  N   ASP A  87      49.470  71.610  76.820  1.00  0.00           N
ATOM    577  HN  ASP A  87      49.190  71.530  77.770  1.00  0.00           H
ATOM    578  CA  ASP A  87      49.960  70.410  76.220  1.00  0.00           C
ATOM    579  HA  ASP A  87      51.000  70.520  75.960  1.00  0.00           H
ATOM    580  CB  ASP A  87      49.690  69.270  77.220  1.00  0.00           C
ATOM    581  HB1 ASP A  87      50.170  68.390  76.740  1.00  0.00           H
ATOM    582  HB2 ASP A  87      48.620  69.120  77.480  1.00  0.00           H
ATOM    583  CG  ASP A  87      50.250  69.540  78.610  1.00  0.00           C
ATOM    584  OD1 ASP A  87      50.070  68.650  79.480  1.00  0.00           O
ATOM    585  OD2 ASP A  87      50.720  70.630  79.020  1.00  0.00           O
ATOM    586  C   ASP A  87      49.210  69.980  75.000  1.00  0.00           C
ATOM    587  O   ASP A  87      49.710  69.610  73.940  1.00  0.00           O
ATOM    588  N   ALA A  88      47.870  69.990  75.050  1.00  0.00           N
ATOM    589  HN  ALA A  88      47.340  70.160  75.880  1.00  0.00           H
ATOM    590  CA  ALA A  88      47.010  69.760  73.920  1.00  0.00           C
ATOM    591  HA  ALA A  88      47.260  68.790  73.530  1.00  0.00           H
ATOM    592  CB  ALA A  88      45.590  69.730  74.510  1.00  0.00           C
ATOM    593  HB1 ALA A  88      45.260  70.740  74.820  1.00  0.00           H
ATOM    594  HB2 ALA A  88      45.530  68.930  75.280  1.00  0.00           H
ATOM    595  HB3 ALA A  88      44.850  69.450  73.730  1.00  0.00           H
ATOM    596  C   ALA A  88      47.210  70.730  72.810  1.00  0.00           C
ATOM    597  O   ALA A  88      47.220  70.440  71.610  1.00  0.00           O
ATOM    598  N   GLY A  89      47.420  72.010  73.140  1.00  0.00           N
ATOM    599  HN  GLY A  89      47.130  72.330  74.040  1.00  0.00           H
ATOM    600  CA  GLY A  89      47.760  73.080  72.240  1.00  0.00           C
ATOM    601  HA1 GLY A  89      47.730  74.080  72.640  1.00  0.00           H
ATOM    602  HA2 GLY A  89      46.970  73.050  71.500  1.00  0.00           H
ATOM    603  C   GLY A  89      49.080  72.920  71.580  1.00  0.00           C
ATOM    604  O   GLY A  89      49.250  73.180  70.390  1.00  0.00           O
ATOM    605  N   ARG A  90      50.080  72.390  72.310  1.00  0.00           N
ATOM    606  HN  ARG A  90      49.890  72.170  73.260  1.00  0.00           H
ATOM    607  CA  ARG A  90      51.300  71.930  71.730  1.00  0.00           C
ATOM    608  HA  ARG A  90      51.610  72.730  71.070  1.00  0.00           H
ATOM    609  CB  ARG A  90      52.280  71.740  72.910  1.00  0.00           C
ATOM    610  HB1 ARG A  90      51.680  71.290  73.730  1.00  0.00           H
ATOM    611  HB2 ARG A  90      52.730  72.700  73.220  1.00  0.00           H
ATOM    612  CG  ARG A  90      53.450  70.760  72.770  1.00  0.00           C
ATOM    613  HG1 ARG A  90      54.000  70.920  71.820  1.00  0.00           H
ATOM    614  HG2 ARG A  90      53.080  69.710  72.830  1.00  0.00           H
ATOM    615  CD  ARG A  90      54.540  70.820  73.840  1.00  0.00           C
ATOM    616  HD1 ARG A  90      54.150  70.730  74.870  1.00  0.00           H
ATOM    617  HD2 ARG A  90      55.070  71.790  73.930  1.00  0.00           H
ATOM    618  NE  ARG A  90      55.590  69.800  73.570  1.00  0.00           N
ATOM    619  HE  ARG A  90      55.420  69.040  72.940  1.00  0.00           H
ATOM    620  CZ  ARG A  90      56.580  69.590  74.490  1.00  0.00           C
ATOM    621  NH1 ARG A  90      56.830  70.470  75.510  1.00  0.00           N
ATOM    622 HH11 ARG A  90      56.190  71.200  75.730  1.00  0.00           H
ATOM    623 HH12 ARG A  90      57.460  70.200  76.240  1.00  0.00           H
ATOM    624  NH2 ARG A  90      57.260  68.440  74.200  1.00  0.00           N
ATOM    625 HH21 ARG A  90      56.940  67.900  73.430  1.00  0.00           H
ATOM    626 HH22 ARG A  90      58.050  68.250  74.780  1.00  0.00           H
ATOM    627  C   ARG A  90      51.230  70.730  70.860  1.00  0.00           C
ATOM    628  O   ARG A  90      51.820  70.680  69.780  1.00  0.00           O
ATOM    629  N   SER A  91      50.350  69.780  71.210  1.00  0.00           N
ATOM    630  HN  SER A  91      50.200  69.620  72.180  1.00  0.00           H
ATOM    631  CA  SER A  91      49.830  68.770  70.340  1.00  0.00           C
ATOM    632  HA  SER A  91      50.690  68.200  70.040  1.00  0.00           H
ATOM    633  CB  SER A  91      48.860  67.740  70.960  1.00  0.00           C
ATOM    634  HB1 SER A  91      48.390  67.040  70.240  1.00  0.00           H
ATOM    635  HB2 SER A  91      47.990  68.200  71.490  1.00  0.00           H
ATOM    636  OG  SER A  91      49.520  67.000  71.980  1.00  0.00           O
ATOM    637  HG1 SER A  91      48.960  66.220  72.040  1.00  0.00           H
ATOM    638  C   SER A  91      49.190  69.110  69.040  1.00  0.00           C
ATOM    639  O   SER A  91      49.410  68.520  67.980  1.00  0.00           O
ATOM    640  N   TRP A  92      48.320  70.130  69.100  1.00  0.00           N
ATOM    641  HN  TRP A  92      47.970  70.490  69.960  1.00  0.00           H
ATOM    642  CA  TRP A  92      47.650  70.720  67.980  1.00  0.00           C
ATOM    643  HA  TRP A  92      47.180  69.890  67.480  1.00  0.00           H
ATOM    644  CB  TRP A  92      46.410  71.490  68.480  1.00  0.00           C
ATOM    645  HB1 TRP A  92      46.770  72.220  69.240  1.00  0.00           H
ATOM    646  HB2 TRP A  92      45.780  70.770  69.040  1.00  0.00           H
ATOM    647  CG  TRP A  92      45.480  72.280  67.620  1.00  0.00           C
ATOM    648  CD1 TRP A  92      44.950  73.500  67.920  1.00  0.00           C
ATOM    649  HD1 TRP A  92      45.090  73.980  68.880  1.00  0.00           H
ATOM    650  NE1 TRP A  92      44.230  73.990  66.860  1.00  0.00           N
ATOM    651  HE1 TRP A  92      43.460  74.590  66.930  1.00  0.00           H
ATOM    652  CE2 TRP A  92      44.320  73.040  65.880  1.00  0.00           C
ATOM    653  CD2 TRP A  92      44.960  71.900  66.340  1.00  0.00           C
ATOM    654  CE3 TRP A  92      45.170  70.850  65.500  1.00  0.00           C
ATOM    655  HE3 TRP A  92      45.820  70.010  65.660  1.00  0.00           H
ATOM    656  CZ3 TRP A  92      44.660  70.860  64.220  1.00  0.00           C
ATOM    657  HZ3 TRP A  92      44.810  70.030  63.540  1.00  0.00           H
ATOM    658  CZ2 TRP A  92      43.820  73.090  64.610  1.00  0.00           C
ATOM    659  HZ2 TRP A  92      43.320  74.010  64.350  1.00  0.00           H
ATOM    660  CH2 TRP A  92      43.980  71.990  63.810  1.00  0.00           C
ATOM    661  HH2 TRP A  92      43.600  71.960  62.800  1.00  0.00           H
ATOM    662  C   TRP A  92      48.530  71.420  67.000  1.00  0.00           C
ATOM    663  O   TRP A  92      48.440  71.170  65.790  1.00  0.00           O
ATOM    664  N   VAL A  93      49.470  72.290  67.390  1.00  0.00           N
ATOM    665  HN  VAL A  93      49.500  72.570  68.350  1.00  0.00           H
ATOM    666  CA  VAL A  93      50.380  72.770  66.400  1.00  0.00           C
ATOM    667  HA  VAL A  93      49.850  73.270  65.610  1.00  0.00           H
ATOM    668  CB  VAL A  93      51.240  73.820  67.050  1.00  0.00           C
ATOM    669  HB  VAL A  93      50.530  74.410  67.660  1.00  0.00           H
ATOM    670  CG1 VAL A  93      52.280  73.280  68.050  1.00  0.00           C
ATOM    671 HG11 VAL A  93      52.900  72.530  67.520  1.00  0.00           H
ATOM    672 HG12 VAL A  93      51.880  72.840  68.990  1.00  0.00           H
ATOM    673 HG13 VAL A  93      52.900  74.100  68.480  1.00  0.00           H
ATOM    674  CG2 VAL A  93      51.890  74.720  65.990  1.00  0.00           C
ATOM    675 HG21 VAL A  93      51.330  74.930  65.060  1.00  0.00           H
ATOM    676 HG22 VAL A  93      52.860  74.260  65.690  1.00  0.00           H
ATOM    677 HG23 VAL A  93      52.160  75.670  66.480  1.00  0.00           H
ATOM    678  C   VAL A  93      51.170  71.760  65.640  1.00  0.00           C
ATOM    679  O   VAL A  93      51.400  71.870  64.440  1.00  0.00           O
ATOM    680  N   ILE A  94      51.610  70.650  66.260  1.00  0.00           N
ATOM    681  HN  ILE A  94      51.510  70.470  67.240  1.00  0.00           H
ATOM    682  CA  ILE A  94      52.130  69.500  65.590  1.00  0.00           C
ATOM    683  HA  ILE A  94      52.910  69.850  64.930  1.00  0.00           H
ATOM    684  CB  ILE A  94      52.800  68.490  66.480  1.00  0.00           C
ATOM    685  HB  ILE A  94      52.080  68.030  67.200  1.00  0.00           H
ATOM    686  CG2 ILE A  94      53.170  67.280  65.620  1.00  0.00           C
ATOM    687 HG21 ILE A  94      53.880  66.610  66.150  1.00  0.00           H
ATOM    688 HG22 ILE A  94      53.720  67.640  64.720  1.00  0.00           H
ATOM    689 HG23 ILE A  94      52.230  66.890  65.190  1.00  0.00           H
ATOM    690  CG1 ILE A  94      53.990  69.150  67.200  1.00  0.00           C
ATOM    691 HG11 ILE A  94      54.470  68.600  68.040  1.00  0.00           H
ATOM    692 HG12 ILE A  94      53.660  70.130  67.620  1.00  0.00           H
ATOM    693  CD  ILE A  94      55.100  69.560  66.230  1.00  0.00           C
ATOM    694  HD1 ILE A  94      55.390  68.790  65.480  1.00  0.00           H
ATOM    695  HD2 ILE A  94      56.030  69.760  66.810  1.00  0.00           H
ATOM    696  HD3 ILE A  94      54.870  70.500  65.700  1.00  0.00           H
ATOM    697  C   ILE A  94      51.140  68.910  64.650  1.00  0.00           C
ATOM    698  O   ILE A  94      51.350  68.690  63.450  1.00  0.00           O
ATOM    699  N   THR A  95      49.890  68.660  65.100  1.00  0.00           N
ATOM    700  HN  THR A  95      49.670  68.820  66.060  1.00  0.00           H
ATOM    701  CA  THR A  95      48.830  67.990  64.420  1.00  0.00           C
ATOM    702  HA  THR A  95      49.230  67.040  64.100  1.00  0.00           H
ATOM    703  CB  THR A  95      47.750  67.650  65.410  1.00  0.00           C
ATOM    704  HB  THR A  95      47.300  68.560  65.860  1.00  0.00           H
ATOM    705  OG1 THR A  95      48.240  66.820  66.450  1.00  0.00           O
ATOM    706  HG1 THR A  95      48.630  67.470  67.040  1.00  0.00           H
ATOM    707  CG2 THR A  95      46.700  66.740  64.760  1.00  0.00           C
ATOM    708 HG21 THR A  95      47.250  65.980  64.170  1.00  0.00           H
ATOM    709 HG22 THR A  95      45.950  67.180  64.070  1.00  0.00           H
ATOM    710 HG23 THR A  95      46.090  66.170  65.490  1.00  0.00           H
ATOM    711  C   THR A  95      48.360  68.770  63.240  1.00  0.00           C
ATOM    712  O   THR A  95      48.140  68.190  62.170  1.00  0.00           O
ATOM    713  N   ALA A  96      48.360  70.110  63.330  1.00  0.00           N
ATOM    714  HN  ALA A  96      48.660  70.500  64.200  1.00  0.00           H
ATOM    715  CA  ALA A  96      47.950  71.020  62.310  1.00  0.00           C
ATOM    716  HA  ALA A  96      46.910  70.880  62.060  1.00  0.00           H
ATOM    717  CB  ALA A  96      48.120  72.480  62.780  1.00  0.00           C
ATOM    718  HB1 ALA A  96      49.200  72.640  62.970  1.00  0.00           H
ATOM    719  HB2 ALA A  96      47.540  72.600  63.730  1.00  0.00           H
ATOM    720  HB3 ALA A  96      47.800  73.240  62.050  1.00  0.00           H
ATOM    721  C   ALA A  96      48.700  70.730  61.050  1.00  0.00           C
ATOM    722  O   ALA A  96      48.070  70.700  60.000  1.00  0.00           O
ATOM    723  N   TYR A  97      50.040  70.550  61.060  1.00  0.00           N
ATOM    724  HN  TYR A  97      50.440  70.440  61.960  1.00  0.00           H
ATOM    725  CA  TYR A  97      50.920  70.300  59.960  1.00  0.00           C
ATOM    726  HA  TYR A  97      50.730  71.110  59.270  1.00  0.00           H
ATOM    727  CB  TYR A  97      52.300  70.350  60.630  1.00  0.00           C
ATOM    728  HB1 TYR A  97      52.490  69.500  61.320  1.00  0.00           H
ATOM    729  HB2 TYR A  97      52.230  71.260  61.270  1.00  0.00           H
ATOM    730  CG  TYR A  97      53.490  70.430  59.730  1.00  0.00           C
ATOM    731  CD1 TYR A  97      54.080  71.630  59.410  1.00  0.00           C
ATOM    732  HD1 TYR A  97      53.670  72.550  59.810  1.00  0.00           H
ATOM    733  CE1 TYR A  97      55.230  71.810  58.680  1.00  0.00           C
ATOM    734  HE1 TYR A  97      55.590  72.770  58.330  1.00  0.00           H
ATOM    735  CZ  TYR A  97      55.940  70.680  58.350  1.00  0.00           C
ATOM    736  OH  TYR A  97      57.160  70.760  57.660  1.00  0.00           O
ATOM    737  HH  TYR A  97      57.590  71.590  57.910  1.00  0.00           H
ATOM    738  CD2 TYR A  97      54.220  69.330  59.350  1.00  0.00           C
ATOM    739  HD2 TYR A  97      53.840  68.350  59.600  1.00  0.00           H
ATOM    740  CE2 TYR A  97      55.430  69.450  58.700  1.00  0.00           C
ATOM    741  HE2 TYR A  97      55.920  68.550  58.350  1.00  0.00           H
ATOM    742  C   TYR A  97      50.560  69.030  59.280  1.00  0.00           C
ATOM    743  O   TYR A  97      50.530  69.000  58.050  1.00  0.00           O
ATOM    744  N   VAL A  98      50.410  67.920  60.030  1.00  0.00           N
ATOM    745  HN  VAL A  98      50.370  68.000  61.020  1.00  0.00           H
ATOM    746  CA  VAL A  98      50.260  66.590  59.520  1.00  0.00           C
ATOM    747  HA  VAL A  98      50.970  66.610  58.700  1.00  0.00           H
ATOM    748  CB  VAL A  98      50.920  65.500  60.320  1.00  0.00           C
ATOM    749  HB  VAL A  98      50.960  64.530  59.780  1.00  0.00           H
ATOM    750  CG1 VAL A  98      52.390  65.930  60.470  1.00  0.00           C
ATOM    751 HG11 VAL A  98      53.040  65.130  60.870  1.00  0.00           H
ATOM    752 HG12 VAL A  98      52.490  66.690  61.280  1.00  0.00           H
ATOM    753 HG13 VAL A  98      52.740  66.430  59.540  1.00  0.00           H
ATOM    754  CG2 VAL A  98      50.230  65.370  61.690  1.00  0.00           C
ATOM    755 HG21 VAL A  98      50.100  66.320  62.240  1.00  0.00           H
ATOM    756 HG22 VAL A  98      50.730  64.670  62.390  1.00  0.00           H
ATOM    757 HG23 VAL A  98      49.280  64.880  61.370  1.00  0.00           H
ATOM    758  C   VAL A  98      48.990  66.360  58.780  1.00  0.00           C
ATOM    759  O   VAL A  98      48.920  65.680  57.750  1.00  0.00           O
ATOM    760  N   LEU A  99      47.970  67.030  59.340  1.00  0.00           N
ATOM    761  HN  LEU A  99      48.130  67.540  60.180  1.00  0.00           H
ATOM    762  CA  LEU A  99      46.610  67.000  58.880  1.00  0.00           C
ATOM    763  HA  LEU A  99      46.200  66.000  58.840  1.00  0.00           H
ATOM    764  CB  LEU A  99      45.790  67.790  59.910  1.00  0.00           C
ATOM    765  HB1 LEU A  99      46.130  68.830  60.060  1.00  0.00           H
ATOM    766  HB2 LEU A  99      45.970  67.380  60.920  1.00  0.00           H
ATOM    767  CG  LEU A  99      44.260  67.870  59.730  1.00  0.00           C
ATOM    768  HG  LEU A  99      44.110  68.250  58.700  1.00  0.00           H
ATOM    769  CD1 LEU A  99      43.680  66.470  59.960  1.00  0.00           C
ATOM    770 HD11 LEU A  99      43.870  65.830  59.070  1.00  0.00           H
ATOM    771 HD12 LEU A  99      42.590  66.620  60.150  1.00  0.00           H
ATOM    772 HD13 LEU A  99      44.000  66.130  60.960  1.00  0.00           H
ATOM    773  CD2 LEU A  99      43.670  68.940  60.670  1.00  0.00           C
ATOM    774 HD21 LEU A  99      43.990  68.780  61.720  1.00  0.00           H
ATOM    775 HD22 LEU A  99      42.560  68.890  60.660  1.00  0.00           H
ATOM    776 HD23 LEU A  99      44.150  69.900  60.400  1.00  0.00           H
ATOM    777  C   LEU A  99      46.410  67.450  57.470  1.00  0.00           C
ATOM    778  O   LEU A  99      45.890  66.720  56.630  1.00  0.00           O
ATOM    779  N   THR A 100      47.010  68.580  57.060  1.00  0.00           N
ATOM    780  HN  THR A 100      47.460  69.260  57.630  1.00  0.00           H
ATOM    781  CA  THR A 100      46.850  69.020  55.710  1.00  0.00           C
ATOM    782  HA  THR A 100      45.860  68.720  55.370  1.00  0.00           H
ATOM    783  CB  THR A 100      46.830  70.520  55.720  1.00  0.00           C
ATOM    784  HB  THR A 100      46.950  71.050  54.740  1.00  0.00           H
ATOM    785  OG1 THR A 100      47.880  70.970  56.560  1.00  0.00           O
ATOM    786  HG1 THR A 100      47.800  71.920  56.640  1.00  0.00           H
ATOM    787  CG2 THR A 100      45.480  70.890  56.360  1.00  0.00           C
ATOM    788 HG21 THR A 100      44.630  70.290  55.980  1.00  0.00           H
ATOM    789 HG22 THR A 100      45.280  71.950  56.070  1.00  0.00           H
ATOM    790 HG23 THR A 100      45.530  70.830  57.470  1.00  0.00           H
ATOM    791  C   THR A 100      47.900  68.420  54.850  1.00  0.00           C
ATOM    792  O   THR A 100      47.790  68.130  53.660  1.00  0.00           O
ATOM    793  N   PHE A 101      49.090  68.100  55.390  1.00  0.00           N
ATOM    794  HN  PHE A 101      49.300  68.280  56.350  1.00  0.00           H
ATOM    795  CA  PHE A 101      50.170  67.480  54.690  1.00  0.00           C
ATOM    796  HA  PHE A 101      50.390  68.130  53.850  1.00  0.00           H
ATOM    797  CB  PHE A 101      51.460  67.470  55.530  1.00  0.00           C
ATOM    798  HB1 PHE A 101      51.290  66.870  56.450  1.00  0.00           H
ATOM    799  HB2 PHE A 101      51.700  68.520  55.820  1.00  0.00           H
ATOM    800  CG  PHE A 101      52.680  66.910  54.890  1.00  0.00           C
ATOM    801  CD1 PHE A 101      53.630  66.260  55.650  1.00  0.00           C
ATOM    802  HD1 PHE A 101      53.560  66.240  56.720  1.00  0.00           H
ATOM    803  CE1 PHE A 101      54.620  65.520  55.050  1.00  0.00           C
ATOM    804  HE1 PHE A 101      55.260  64.990  55.730  1.00  0.00           H
ATOM    805  CZ  PHE A 101      54.700  65.520  53.670  1.00  0.00           C
ATOM    806  HZ  PHE A 101      55.480  64.980  53.160  1.00  0.00           H
ATOM    807  CD2 PHE A 101      52.860  66.980  53.530  1.00  0.00           C
ATOM    808  HD2 PHE A 101      52.050  67.380  52.940  1.00  0.00           H
ATOM    809  CE2 PHE A 101      53.890  66.320  52.910  1.00  0.00           C
ATOM    810  HE2 PHE A 101      53.950  66.170  51.840  1.00  0.00           H
ATOM    811  C   PHE A 101      49.730  66.180  54.110  1.00  0.00           C
ATOM    812  O   PHE A 101      49.910  65.810  52.950  1.00  0.00           O
ATOM    813  N   GLY A 102      48.990  65.410  54.930  1.00  0.00           N
ATOM    814  HN  GLY A 102      48.960  65.630  55.900  1.00  0.00           H
ATOM    815  CA  GLY A 102      48.520  64.090  54.610  1.00  0.00           C
ATOM    816  HA1 GLY A 102      48.070  63.700  55.510  1.00  0.00           H
ATOM    817  HA2 GLY A 102      49.350  63.530  54.210  1.00  0.00           H
ATOM    818  C   GLY A 102      47.340  64.100  53.710  1.00  0.00           C
ATOM    819  O   GLY A 102      47.280  63.320  52.760  1.00  0.00           O
ATOM    820  N   GLY A 103      46.420  65.050  53.950  1.00  0.00           N
ATOM    821  HN  GLY A 103      46.600  65.780  54.610  1.00  0.00           H
ATOM    822  CA  GLY A 103      45.100  65.220  53.400  1.00  0.00           C
ATOM    823  HA1 GLY A 103      44.650  66.060  53.920  1.00  0.00           H
ATOM    824  HA2 GLY A 103      44.480  64.350  53.560  1.00  0.00           H
ATOM    825  C   GLY A 103      45.280  65.530  51.960  1.00  0.00           C
ATOM    826  O   GLY A 103      44.420  65.040  51.230  1.00  0.00           O
ATOM    827  N   LEU A 104      46.240  66.340  51.480  1.00  0.00           N
ATOM    828  HN  LEU A 104      46.940  66.700  52.090  1.00  0.00           H
ATOM    829  CA  LEU A 104      46.330  66.500  50.060  1.00  0.00           C
ATOM    830  HA  LEU A 104      45.360  66.380  49.620  1.00  0.00           H
ATOM    831  CB  LEU A 104      46.760  67.920  49.670  1.00  0.00           C
ATOM    832  HB1 LEU A 104      47.000  67.920  48.580  1.00  0.00           H
ATOM    833  HB2 LEU A 104      47.640  68.100  50.330  1.00  0.00           H
ATOM    834  CG  LEU A 104      45.760  69.060  49.930  1.00  0.00           C
ATOM    835  HG  LEU A 104      45.390  69.030  50.980  1.00  0.00           H
ATOM    836  CD1 LEU A 104      46.530  70.380  49.800  1.00  0.00           C
ATOM    837 HD11 LEU A 104      45.930  71.220  50.190  1.00  0.00           H
ATOM    838 HD12 LEU A 104      46.720  70.540  48.720  1.00  0.00           H
ATOM    839 HD13 LEU A 104      47.430  70.240  50.450  1.00  0.00           H
ATOM    840  CD2 LEU A 104      44.440  69.120  49.140  1.00  0.00           C
ATOM    841 HD21 LEU A 104      44.610  69.310  48.060  1.00  0.00           H
ATOM    842 HD22 LEU A 104      43.880  70.030  49.460  1.00  0.00           H
ATOM    843 HD23 LEU A 104      43.790  68.220  49.180  1.00  0.00           H
ATOM    844  C   LEU A 104      47.430  65.670  49.480  1.00  0.00           C
ATOM    845  O   LEU A 104      47.750  65.850  48.310  1.00  0.00           O
ATOM    846  N   MET A 105      48.110  64.780  50.230  1.00  0.00           N
ATOM    847  HN  MET A 105      47.820  64.860  51.190  1.00  0.00           H
ATOM    848  CA  MET A 105      49.230  64.030  49.760  1.00  0.00           C
ATOM    849  HA  MET A 105      50.000  64.740  49.520  1.00  0.00           H
ATOM    850  CB  MET A 105      49.790  63.150  50.900  1.00  0.00           C
ATOM    851  HB1 MET A 105      49.080  62.340  51.170  1.00  0.00           H
ATOM    852  HB2 MET A 105      49.940  63.700  51.850  1.00  0.00           H
ATOM    853  CG  MET A 105      51.030  62.330  50.540  1.00  0.00           C
ATOM    854  HG1 MET A 105      50.920  61.830  49.550  1.00  0.00           H
ATOM    855  HG2 MET A 105      51.210  61.600  51.360  1.00  0.00           H
ATOM    856  SD  MET A 105      52.470  63.410  50.300  1.00  0.00           S
ATOM    857  CE  MET A 105      53.530  61.970  49.960  1.00  0.00           C
ATOM    858  HE1 MET A 105      53.300  61.210  50.730  1.00  0.00           H
ATOM    859  HE2 MET A 105      54.590  62.220  50.170  1.00  0.00           H
ATOM    860  HE3 MET A 105      53.410  61.560  48.940  1.00  0.00           H
ATOM    861  C   MET A 105      48.820  63.140  48.650  1.00  0.00           C
ATOM    862  O   MET A 105      49.550  63.060  47.660  1.00  0.00           O
ATOM    863  N   LEU A 106      47.660  62.450  48.700  1.00  0.00           N
ATOM    864  HN  LEU A 106      47.160  62.550  49.560  1.00  0.00           H
ATOM    865  CA  LEU A 106      47.120  61.610  47.680  1.00  0.00           C
ATOM    866  HA  LEU A 106      47.970  61.100  47.230  1.00  0.00           H
ATOM    867  CB  LEU A 106      46.020  60.710  48.270  1.00  0.00           C
ATOM    868  HB1 LEU A 106      45.200  61.180  48.860  1.00  0.00           H
ATOM    869  HB2 LEU A 106      46.580  60.070  48.980  1.00  0.00           H
ATOM    870  CG  LEU A 106      45.370  59.730  47.280  1.00  0.00           C
ATOM    871  HG  LEU A 106      44.860  60.360  46.510  1.00  0.00           H
ATOM    872  CD1 LEU A 106      46.430  58.810  46.670  1.00  0.00           C
ATOM    873 HD11 LEU A 106      46.980  58.250  47.460  1.00  0.00           H
ATOM    874 HD12 LEU A 106      47.130  59.380  46.020  1.00  0.00           H
ATOM    875 HD13 LEU A 106      46.010  58.010  46.030  1.00  0.00           H
ATOM    876  CD2 LEU A 106      44.240  58.930  47.950  1.00  0.00           C
ATOM    877 HD21 LEU A 106      43.710  59.520  48.720  1.00  0.00           H
ATOM    878 HD22 LEU A 106      44.610  58.010  48.450  1.00  0.00           H
ATOM    879 HD23 LEU A 106      43.490  58.620  47.190  1.00  0.00           H
ATOM    880  C   LEU A 106      46.710  62.420  46.500  1.00  0.00           C
ATOM    881  O   LEU A 106      47.030  62.030  45.380  1.00  0.00           O
ATOM    882  N   LEU A 107      46.040  63.580  46.630  1.00  0.00           N
ATOM    883  HN  LEU A 107      45.640  63.870  47.500  1.00  0.00           H
ATOM    884  CA  LEU A 107      45.580  64.360  45.530  1.00  0.00           C
ATOM    885  HA  LEU A 107      44.980  63.780  44.850  1.00  0.00           H
ATOM    886  CB  LEU A 107      44.700  65.510  46.040  1.00  0.00           C
ATOM    887  HB1 LEU A 107      45.260  66.210  46.700  1.00  0.00           H
ATOM    888  HB2 LEU A 107      43.910  65.080  46.700  1.00  0.00           H
ATOM    889  CG  LEU A 107      43.910  66.260  44.950  1.00  0.00           C
ATOM    890  HG  LEU A 107      44.620  66.520  44.130  1.00  0.00           H
ATOM    891  CD1 LEU A 107      42.830  65.520  44.150  1.00  0.00           C
ATOM    892 HD11 LEU A 107      43.270  64.650  43.610  1.00  0.00           H
ATOM    893 HD12 LEU A 107      42.190  66.130  43.470  1.00  0.00           H
ATOM    894 HD13 LEU A 107      42.090  65.090  44.860  1.00  0.00           H
ATOM    895  CD2 LEU A 107      43.520  67.630  45.520  1.00  0.00           C
ATOM    896 HD21 LEU A 107      42.860  68.210  44.830  1.00  0.00           H
ATOM    897 HD22 LEU A 107      44.440  68.210  45.720  1.00  0.00           H
ATOM    898 HD23 LEU A 107      43.030  67.460  46.500  1.00  0.00           H
ATOM    899  C   LEU A 107      46.700  64.990  44.770  1.00  0.00           C
ATOM    900  O   LEU A 107      46.730  65.180  43.550  1.00  0.00           O
ATOM    901  N   GLY A 108      47.820  65.240  45.470  1.00  0.00           N
ATOM    902  HN  GLY A 108      47.800  64.990  46.440  1.00  0.00           H
ATOM    903  CA  GLY A 108      49.080  65.790  45.070  1.00  0.00           C
ATOM    904  HA1 GLY A 108      49.740  65.660  45.910  1.00  0.00           H
ATOM    905  HA2 GLY A 108      48.970  66.770  44.630  1.00  0.00           H
ATOM    906  C   GLY A 108      49.760  64.930  44.060  1.00  0.00           C
ATOM    907  O   GLY A 108      50.350  65.390  43.080  1.00  0.00           O
ATOM    908  N   GLY A 109      49.650  63.590  44.120  1.00  0.00           N
ATOM    909  HN  GLY A 109      49.030  63.180  44.780  1.00  0.00           H
ATOM    910  CA  GLY A 109      50.050  62.720  43.060  1.00  0.00           C
ATOM    911  HA1 GLY A 109      49.670  61.780  43.410  1.00  0.00           H
ATOM    912  HA2 GLY A 109      51.130  62.680  42.990  1.00  0.00           H
ATOM    913  C   GLY A 109      49.530  62.960  41.680  1.00  0.00           C
ATOM    914  O   GLY A 109      50.330  63.310  40.810  1.00  0.00           O
ATOM    915  N   ARG A 110      48.210  62.820  41.480  1.00  0.00           N
ATOM    916  HN  ARG A 110      47.570  62.480  42.170  1.00  0.00           H
ATOM    917  CA  ARG A 110      47.470  62.950  40.260  1.00  0.00           C
ATOM    918  HA  ARG A 110      47.880  62.310  39.490  1.00  0.00           H
ATOM    919  CB  ARG A 110      46.050  62.380  40.430  1.00  0.00           C
ATOM    920  HB1 ARG A 110      45.520  62.940  41.230  1.00  0.00           H
ATOM    921  HB2 ARG A 110      46.080  61.300  40.690  1.00  0.00           H
ATOM    922  CG  ARG A 110      45.120  62.420  39.210  1.00  0.00           C
ATOM    923  HG1 ARG A 110      44.920  63.480  38.950  1.00  0.00           H
ATOM    924  HG2 ARG A 110      44.160  61.960  39.540  1.00  0.00           H
ATOM    925  CD  ARG A 110      45.700  61.900  37.900  1.00  0.00           C
ATOM    926  HD1 ARG A 110      46.630  62.370  37.500  1.00  0.00           H
ATOM    927  HD2 ARG A 110      44.970  62.020  37.060  1.00  0.00           H
ATOM    928  NE  ARG A 110      45.930  60.440  38.100  1.00  0.00           N
ATOM    929  HE  ARG A 110      45.200  59.960  38.580  1.00  0.00           H
ATOM    930  CZ  ARG A 110      46.740  59.650  37.350  1.00  0.00           C
ATOM    931  NH1 ARG A 110      47.620  60.250  36.490  1.00  0.00           N
ATOM    932 HH11 ARG A 110      47.920  61.170  36.750  1.00  0.00           H
ATOM    933 HH12 ARG A 110      48.200  59.620  35.970  1.00  0.00           H
ATOM    934  NH2 ARG A 110      46.610  58.290  37.370  1.00  0.00           N
ATOM    935 HH21 ARG A 110      46.000  58.030  38.120  1.00  0.00           H
ATOM    936 HH22 ARG A 110      47.410  57.790  37.030  1.00  0.00           H
ATOM    937  C   ARG A 110      47.410  64.370  39.820  1.00  0.00           C
ATOM    938  O   ARG A 110      47.400  64.700  38.640  1.00  0.00           O
ATOM    939  N   LEU A 111      47.500  65.370  40.710  1.00  0.00           N
ATOM    940  HN  LEU A 111      47.530  65.180  41.690  1.00  0.00           H
ATOM    941  CA  LEU A 111      47.430  66.780  40.470  1.00  0.00           C
ATOM    942  HA  LEU A 111      46.510  67.010  39.950  1.00  0.00           H
ATOM    943  CB  LEU A 111      47.580  67.500  41.820  1.00  0.00           C
ATOM    944  HB1 LEU A 111      48.390  67.200  42.510  1.00  0.00           H
ATOM    945  HB2 LEU A 111      46.630  67.250  42.360  1.00  0.00           H
ATOM    946  CG  LEU A 111      47.550  69.040  41.730  1.00  0.00           C
ATOM    947  HG  LEU A 111      48.510  69.430  41.310  1.00  0.00           H
ATOM    948  CD1 LEU A 111      46.330  69.620  41.000  1.00  0.00           C
ATOM    949 HD11 LEU A 111      45.460  69.530  41.690  1.00  0.00           H
ATOM    950 HD12 LEU A 111      46.060  69.000  40.120  1.00  0.00           H
ATOM    951 HD13 LEU A 111      46.460  70.700  40.750  1.00  0.00           H
ATOM    952  CD2 LEU A 111      47.510  69.490  43.190  1.00  0.00           C
ATOM    953 HD21 LEU A 111      47.410  70.590  43.290  1.00  0.00           H
ATOM    954 HD22 LEU A 111      48.430  69.180  43.740  1.00  0.00           H
ATOM    955 HD23 LEU A 111      46.620  69.090  43.730  1.00  0.00           H
ATOM    956  C   LEU A 111      48.500  67.290  39.560  1.00  0.00           C
ATOM    957  O   LEU A 111      48.280  68.330  38.940  1.00  0.00           O
ATOM    958  N   GLY A 112      49.670  66.630  39.550  1.00  0.00           N
ATOM    959  HN  GLY A 112      49.770  65.870  40.190  1.00  0.00           H
ATOM    960  CA  GLY A 112      50.780  67.080  38.770  1.00  0.00           C
ATOM    961  HA1 GLY A 112      51.660  66.580  39.150  1.00  0.00           H
ATOM    962  HA2 GLY A 112      50.900  68.150  38.770  1.00  0.00           H
ATOM    963  C   GLY A 112      50.540  66.660  37.360  1.00  0.00           C
ATOM    964  O   GLY A 112      51.110  67.120  36.380  1.00  0.00           O
ATOM    965  N   ASP A 113      49.640  65.680  37.140  1.00  0.00           N
ATOM    966  HN  ASP A 113      49.020  65.300  37.820  1.00  0.00           H
ATOM    967  CA  ASP A 113      49.180  65.470  35.810  1.00  0.00           C
ATOM    968  HA  ASP A 113      50.040  65.340  35.160  1.00  0.00           H
ATOM    969  CB  ASP A 113      48.330  64.200  35.620  1.00  0.00           C
ATOM    970  HB1 ASP A 113      47.960  63.980  34.590  1.00  0.00           H
ATOM    971  HB2 ASP A 113      47.400  64.210  36.240  1.00  0.00           H
ATOM    972  CG  ASP A 113      49.250  63.070  36.050  1.00  0.00           C
ATOM    973  OD1 ASP A 113      50.250  62.730  35.370  1.00  0.00           O
ATOM    974  OD2 ASP A 113      49.060  62.580  37.200  1.00  0.00           O
ATOM    975  C   ASP A 113      48.370  66.570  35.220  1.00  0.00           C
ATOM    976  O   ASP A 113      48.470  66.840  34.020  1.00  0.00           O
ATOM    977  N   THR A 114      47.390  67.180  35.910  1.00  0.00           N
ATOM    978  HN  THR A 114      47.110  66.930  36.840  1.00  0.00           H
ATOM    979  CA  THR A 114      46.500  68.190  35.430  1.00  0.00           C
ATOM    980  HA  THR A 114      46.220  67.890  34.430  1.00  0.00           H
ATOM    981  CB  THR A 114      45.390  68.370  36.410  1.00  0.00           C
ATOM    982  HB  THR A 114      45.680  69.040  37.250  1.00  0.00           H
ATOM    983  OG1 THR A 114      45.000  67.120  36.970  1.00  0.00           O
ATOM    984  HG1 THR A 114      44.980  66.510  36.230  1.00  0.00           H
ATOM    985  CG2 THR A 114      44.190  69.050  35.730  1.00  0.00           C
ATOM    986 HG21 THR A 114      43.490  69.350  36.540  1.00  0.00           H
ATOM    987 HG22 THR A 114      43.740  68.400  34.950  1.00  0.00           H
ATOM    988 HG23 THR A 114      44.500  69.990  35.220  1.00  0.00           H
ATOM    989  C   THR A 114      47.210  69.470  35.160  1.00  0.00           C
ATOM    990  O   THR A 114      47.030  70.060  34.100  1.00  0.00           O
ATOM    991  N   ILE A 115      48.100  69.900  36.080  1.00  0.00           N
ATOM    992  HN  ILE A 115      47.990  69.350  36.900  1.00  0.00           H
ATOM    993  CA  ILE A 115      48.750  71.170  35.990  1.00  0.00           C
ATOM    994  HA  ILE A 115      48.350  71.760  35.180  1.00  0.00           H
ATOM    995  CB  ILE A 115      48.410  71.950  37.230  1.00  0.00           C
ATOM    996  HB  ILE A 115      48.900  72.940  37.080  1.00  0.00           H
ATOM    997  CG2 ILE A 115      46.910  72.270  37.360  1.00  0.00           C
ATOM    998 HG21 ILE A 115      46.450  72.530  36.380  1.00  0.00           H
ATOM    999 HG22 ILE A 115      46.720  73.110  38.060  1.00  0.00           H
ATOM   1000 HG23 ILE A 115      46.310  71.390  37.700  1.00  0.00           H
ATOM   1001  CG1 ILE A 115      48.910  71.360  38.550  1.00  0.00           C
ATOM   1002 HG11 ILE A 115      49.880  70.840  38.390  1.00  0.00           H
ATOM   1003 HG12 ILE A 115      48.210  70.610  38.970  1.00  0.00           H
ATOM   1004  CD  ILE A 115      49.050  72.470  39.600  1.00  0.00           C
ATOM   1005  HD1 ILE A 115      49.650  73.350  39.280  1.00  0.00           H
ATOM   1006  HD2 ILE A 115      49.390  72.030  40.560  1.00  0.00           H
ATOM   1007  HD3 ILE A 115      48.060  72.960  39.740  1.00  0.00           H
ATOM   1008  C   ILE A 115      50.230  71.150  35.830  1.00  0.00           C
ATOM   1009  O   ILE A 115      50.760  72.250  35.700  1.00  0.00           O
ATOM   1010  N   GLY A 116      50.900  69.990  35.670  1.00  0.00           N
ATOM   1011  HN  GLY A 116      50.340  69.170  35.640  1.00  0.00           H
ATOM   1012  CA  GLY A 116      52.300  69.960  35.360  1.00  0.00           C
ATOM   1013  HA1 GLY A 116      52.490  70.800  34.720  1.00  0.00           H
ATOM   1014  HA2 GLY A 116      52.380  69.050  34.780  1.00  0.00           H
ATOM   1015  C   GLY A 116      53.210  69.940  36.540  1.00  0.00           C
ATOM   1016  O   GLY A 116      53.190  70.830  37.390  1.00  0.00           O
ATOM   1017  N   ARG A 117      54.020  68.870  36.650  1.00  0.00           N
ATOM   1018  HN  ARG A 117      54.180  68.210  35.920  1.00  0.00           H
ATOM   1019  CA  ARG A 117      54.840  68.590  37.780  1.00  0.00           C
ATOM   1020  HA  ARG A 117      54.160  68.610  38.610  1.00  0.00           H
ATOM   1021  CB  ARG A 117      55.490  67.190  37.730  1.00  0.00           C
ATOM   1022  HB1 ARG A 117      56.300  67.070  38.480  1.00  0.00           H
ATOM   1023  HB2 ARG A 117      56.000  67.210  36.740  1.00  0.00           H
ATOM   1024  CG  ARG A 117      54.400  66.130  37.830  1.00  0.00           C
ATOM   1025  HG1 ARG A 117      53.830  66.120  36.870  1.00  0.00           H
ATOM   1026  HG2 ARG A 117      53.680  66.390  38.640  1.00  0.00           H
ATOM   1027  CD  ARG A 117      54.820  64.700  38.180  1.00  0.00           C
ATOM   1028  HD1 ARG A 117      55.470  64.770  39.080  1.00  0.00           H
ATOM   1029  HD2 ARG A 117      55.350  64.180  37.360  1.00  0.00           H
ATOM   1030  NE  ARG A 117      53.740  63.780  38.640  1.00  0.00           N
ATOM   1031  HE  ARG A 117      53.440  63.780  39.590  1.00  0.00           H
ATOM   1032  CZ  ARG A 117      52.740  63.390  37.790  1.00  0.00           C
ATOM   1033  NH1 ARG A 117      52.810  63.120  36.460  1.00  0.00           N
ATOM   1034 HH11 ARG A 117      53.630  63.300  35.910  1.00  0.00           H
ATOM   1035 HH12 ARG A 117      51.980  62.770  36.010  1.00  0.00           H
ATOM   1036  NH2 ARG A 117      51.550  63.120  38.390  1.00  0.00           N
ATOM   1037 HH21 ARG A 117      51.340  63.270  39.350  1.00  0.00           H
ATOM   1038 HH22 ARG A 117      50.800  63.020  37.730  1.00  0.00           H
ATOM   1039  C   ARG A 117      55.870  69.560  38.270  1.00  0.00           C
ATOM   1040  O   ARG A 117      55.990  69.920  39.440  1.00  0.00           O
ATOM   1041  N   LYS A 118      56.720  70.140  37.410  1.00  0.00           N
ATOM   1042  HN  LYS A 118      56.640  69.830  36.460  1.00  0.00           H
ATOM   1043  CA  LYS A 118      57.520  71.270  37.750  1.00  0.00           C
ATOM   1044  HA  LYS A 118      58.110  71.060  38.630  1.00  0.00           H
ATOM   1045  CB  LYS A 118      58.620  71.530  36.700  1.00  0.00           C
ATOM   1046  HB1 LYS A 118      58.140  71.580  35.700  1.00  0.00           H
ATOM   1047  HB2 LYS A 118      59.300  70.650  36.640  1.00  0.00           H
ATOM   1048  CG  LYS A 118      59.380  72.850  36.860  1.00  0.00           C
ATOM   1049  HG1 LYS A 118      59.510  73.090  37.940  1.00  0.00           H
ATOM   1050  HG2 LYS A 118      58.660  73.630  36.540  1.00  0.00           H
ATOM   1051  CD  LYS A 118      60.720  73.050  36.150  1.00  0.00           C
ATOM   1052  HD1 LYS A 118      61.320  72.240  36.620  1.00  0.00           H
ATOM   1053  HD2 LYS A 118      61.110  74.080  36.330  1.00  0.00           H
ATOM   1054  CE  LYS A 118      60.640  72.810  34.650  1.00  0.00           C
ATOM   1055  HE1 LYS A 118      59.660  73.150  34.240  1.00  0.00           H
ATOM   1056  HE2 LYS A 118      60.750  71.710  34.490  1.00  0.00           H
ATOM   1057  NZ  LYS A 118      61.730  73.510  33.920  1.00  0.00           N
ATOM   1058  HZ1 LYS A 118      61.830  73.170  32.940  1.00  0.00           H
ATOM   1059  HZ2 LYS A 118      62.600  73.210  34.400  1.00  0.00           H
ATOM   1060  HZ3 LYS A 118      61.680  74.540  34.020  1.00  0.00           H
ATOM   1061  C   LYS A 118      56.830  72.500  38.220  1.00  0.00           C
ATOM   1062  O   LYS A 118      57.210  73.130  39.210  1.00  0.00           O
ATOM   1063  N   ARG A 119      55.760  72.920  37.510  1.00  0.00           N
ATOM   1064  HN  ARG A 119      55.490  72.590  36.610  1.00  0.00           H
ATOM   1065  CA  ARG A 119      54.870  73.940  37.980  1.00  0.00           C
ATOM   1066  HA  ARG A 119      55.490  74.790  38.210  1.00  0.00           H
ATOM   1067  CB  ARG A 119      53.730  74.280  37.000  1.00  0.00           C
ATOM   1068  HB1 ARG A 119      53.150  73.380  36.730  1.00  0.00           H
ATOM   1069  HB2 ARG A 119      54.210  74.750  36.110  1.00  0.00           H
ATOM   1070  CG  ARG A 119      52.710  75.230  37.640  1.00  0.00           C
ATOM   1071  HG1 ARG A 119      53.280  76.080  38.070  1.00  0.00           H
ATOM   1072  HG2 ARG A 119      52.090  74.770  38.430  1.00  0.00           H
ATOM   1073  CD  ARG A 119      51.860  75.920  36.570  1.00  0.00           C
ATOM   1074  HD1 ARG A 119      52.600  76.080  35.750  1.00  0.00           H
ATOM   1075  HD2 ARG A 119      51.450  76.870  36.960  1.00  0.00           H
ATOM   1076  NE  ARG A 119      50.840  74.970  36.040  1.00  0.00           N
ATOM   1077  HE  ARG A 119      50.980  73.980  36.080  1.00  0.00           H
ATOM   1078  CZ  ARG A 119      50.010  75.450  35.070  1.00  0.00           C
ATOM   1079  NH1 ARG A 119      49.680  76.750  34.830  1.00  0.00           N
ATOM   1080 HH11 ARG A 119      50.040  77.540  35.320  1.00  0.00           H
ATOM   1081 HH12 ARG A 119      48.880  76.910  34.250  1.00  0.00           H
ATOM   1082  NH2 ARG A 119      49.310  74.510  34.360  1.00  0.00           N
ATOM   1083 HH21 ARG A 119      49.640  73.570  34.350  1.00  0.00           H
ATOM   1084 HH22 ARG A 119      48.740  74.880  33.610  1.00  0.00           H
ATOM   1085  C   ARG A 119      54.280  73.670  39.320  1.00  0.00           C
ATOM   1086  O   ARG A 119      54.190  74.520  40.210  1.00  0.00           O
ATOM   1087  N   THR A 120      53.880  72.410  39.560  1.00  0.00           N
ATOM   1088  HN  THR A 120      53.880  71.820  38.750  1.00  0.00           H
ATOM   1089  CA  THR A 120      53.290  71.910  40.760  1.00  0.00           C
ATOM   1090  HA  THR A 120      52.480  72.600  40.930  1.00  0.00           H
ATOM   1091  CB  THR A 120      52.710  70.530  40.750  1.00  0.00           C
ATOM   1092  HB  THR A 120      53.540  69.800  40.610  1.00  0.00           H
ATOM   1093  OG1 THR A 120      51.880  70.250  39.620  1.00  0.00           O
ATOM   1094  HG1 THR A 120      52.240  70.690  38.850  1.00  0.00           H
ATOM   1095  CG2 THR A 120      51.980  70.240  42.070  1.00  0.00           C
ATOM   1096 HG21 THR A 120      51.490  69.250  41.970  1.00  0.00           H
ATOM   1097 HG22 THR A 120      51.200  70.990  42.330  1.00  0.00           H
ATOM   1098 HG23 THR A 120      52.640  70.210  42.960  1.00  0.00           H
ATOM   1099  C   THR A 120      54.240  71.940  41.910  1.00  0.00           C
ATOM   1100  O   THR A 120      53.960  72.330  43.050  1.00  0.00           O
ATOM   1101  N   PHE A 121      55.500  71.530  41.670  1.00  0.00           N
ATOM   1102  HN  PHE A 121      55.690  71.030  40.830  1.00  0.00           H
ATOM   1103  CA  PHE A 121      56.520  71.530  42.670  1.00  0.00           C
ATOM   1104  HA  PHE A 121      56.160  71.110  43.600  1.00  0.00           H
ATOM   1105  CB  PHE A 121      57.700  70.790  42.020  1.00  0.00           C
ATOM   1106  HB1 PHE A 121      58.180  71.550  41.360  1.00  0.00           H
ATOM   1107  HB2 PHE A 121      57.360  69.950  41.370  1.00  0.00           H
ATOM   1108  CG  PHE A 121      58.720  70.420  43.030  1.00  0.00           C
ATOM   1109  CD1 PHE A 121      58.460  69.400  43.910  1.00  0.00           C
ATOM   1110  HD1 PHE A 121      57.510  68.880  43.820  1.00  0.00           H
ATOM   1111  CE1 PHE A 121      59.440  68.960  44.780  1.00  0.00           C
ATOM   1112  HE1 PHE A 121      59.270  68.210  45.530  1.00  0.00           H
ATOM   1113  CZ  PHE A 121      60.640  69.620  44.820  1.00  0.00           C
ATOM   1114  HZ  PHE A 121      61.440  69.300  45.470  1.00  0.00           H
ATOM   1115  CD2 PHE A 121      59.940  71.050  43.130  1.00  0.00           C
ATOM   1116  HD2 PHE A 121      60.170  71.780  42.370  1.00  0.00           H
ATOM   1117  CE2 PHE A 121      60.900  70.740  44.070  1.00  0.00           C
ATOM   1118  HE2 PHE A 121      61.840  71.250  44.250  1.00  0.00           H
ATOM   1119  C   PHE A 121      56.810  72.950  43.000  1.00  0.00           C
ATOM   1120  O   PHE A 121      56.880  73.320  44.170  1.00  0.00           O
ATOM   1121  N   ILE A 122      57.060  73.890  42.060  1.00  0.00           N
ATOM   1122  HN  ILE A 122      57.000  73.620  41.100  1.00  0.00           H
ATOM   1123  CA  ILE A 122      57.370  75.260  42.340  1.00  0.00           C
ATOM   1124  HA  ILE A 122      58.160  75.140  43.060  1.00  0.00           H
ATOM   1125  CB  ILE A 122      57.720  76.080  41.130  1.00  0.00           C
ATOM   1126  HB  ILE A 122      57.120  75.640  40.300  1.00  0.00           H
ATOM   1127  CG2 ILE A 122      57.520  77.600  41.150  1.00  0.00           C
ATOM   1128 HG21 ILE A 122      56.440  77.870  41.250  1.00  0.00           H
ATOM   1129 HG22 ILE A 122      57.960  78.040  40.230  1.00  0.00           H
ATOM   1130 HG23 ILE A 122      58.050  78.130  41.970  1.00  0.00           H
ATOM   1131  CG1 ILE A 122      59.150  75.700  40.700  1.00  0.00           C
ATOM   1132 HG11 ILE A 122      59.280  74.630  40.960  1.00  0.00           H
ATOM   1133 HG12 ILE A 122      59.840  76.280  41.360  1.00  0.00           H
ATOM   1134  CD  ILE A 122      59.470  75.780  39.210  1.00  0.00           C
ATOM   1135  HD1 ILE A 122      58.700  75.130  38.740  1.00  0.00           H
ATOM   1136  HD2 ILE A 122      60.490  75.420  38.960  1.00  0.00           H
ATOM   1137  HD3 ILE A 122      59.330  76.820  38.850  1.00  0.00           H
ATOM   1138  C   ILE A 122      56.370  76.000  43.160  1.00  0.00           C
ATOM   1139  O   ILE A 122      56.740  76.720  44.080  1.00  0.00           O
ATOM   1140  N   VAL A 123      55.080  75.870  42.790  1.00  0.00           N
ATOM   1141  HN  VAL A 123      54.980  75.270  42.000  1.00  0.00           H
ATOM   1142  CA  VAL A 123      53.890  76.370  43.410  1.00  0.00           C
ATOM   1143  HA  VAL A 123      54.060  77.430  43.440  1.00  0.00           H
ATOM   1144  CB  VAL A 123      52.610  76.020  42.710  1.00  0.00           C
ATOM   1145  HB  VAL A 123      52.630  74.960  42.380  1.00  0.00           H
ATOM   1146  CG1 VAL A 123      51.390  76.050  43.660  1.00  0.00           C
ATOM   1147 HG11 VAL A 123      51.440  75.270  44.450  1.00  0.00           H
ATOM   1148 HG12 VAL A 123      50.400  75.970  43.160  1.00  0.00           H
ATOM   1149 HG13 VAL A 123      51.370  77.050  44.130  1.00  0.00           H
ATOM   1150  CG2 VAL A 123      52.330  76.990  41.550  1.00  0.00           C
ATOM   1151 HG21 VAL A 123      52.280  78.060  41.850  1.00  0.00           H
ATOM   1152 HG22 VAL A 123      51.340  76.780  41.090  1.00  0.00           H
ATOM   1153 HG23 VAL A 123      53.170  76.860  40.850  1.00  0.00           H
ATOM   1154  C   VAL A 123      53.860  75.950  44.840  1.00  0.00           C
ATOM   1155  O   VAL A 123      53.600  76.680  45.800  1.00  0.00           O
ATOM   1156  N   GLY A 124      54.240  74.670  45.030  1.00  0.00           N
ATOM   1157  HN  GLY A 124      54.440  74.020  44.310  1.00  0.00           H
ATOM   1158  CA  GLY A 124      54.310  74.120  46.350  1.00  0.00           C
ATOM   1159  HA1 GLY A 124      54.610  73.080  46.330  1.00  0.00           H
ATOM   1160  HA2 GLY A 124      53.410  74.420  46.860  1.00  0.00           H
ATOM   1161  C   GLY A 124      55.360  74.730  47.210  1.00  0.00           C
ATOM   1162  O   GLY A 124      55.190  75.110  48.360  1.00  0.00           O
ATOM   1163  N   VAL A 125      56.600  74.870  46.700  1.00  0.00           N
ATOM   1164  HN  VAL A 125      56.680  74.560  45.750  1.00  0.00           H
ATOM   1165  CA  VAL A 125      57.760  75.380  47.360  1.00  0.00           C
ATOM   1166  HA  VAL A 125      57.930  74.850  48.290  1.00  0.00           H
ATOM   1167  CB  VAL A 125      58.960  75.110  46.510  1.00  0.00           C
ATOM   1168  HB  VAL A 125      58.750  75.380  45.450  1.00  0.00           H
ATOM   1169  CG1 VAL A 125      60.230  75.840  46.990  1.00  0.00           C
ATOM   1170 HG11 VAL A 125      60.580  75.550  48.000  1.00  0.00           H
ATOM   1171 HG12 VAL A 125      60.120  76.950  47.090  1.00  0.00           H
ATOM   1172 HG13 VAL A 125      61.050  75.700  46.250  1.00  0.00           H
ATOM   1173  CG2 VAL A 125      59.330  73.620  46.520  1.00  0.00           C
ATOM   1174 HG21 VAL A 125      58.470  72.940  46.350  1.00  0.00           H
ATOM   1175 HG22 VAL A 125      59.740  73.470  47.540  1.00  0.00           H
ATOM   1176 HG23 VAL A 125      60.160  73.350  45.820  1.00  0.00           H
ATOM   1177  C   VAL A 125      57.590  76.820  47.700  1.00  0.00           C
ATOM   1178  O   VAL A 125      57.790  77.340  48.790  1.00  0.00           O
ATOM   1179  N   ALA A 126      56.970  77.550  46.760  1.00  0.00           N
ATOM   1180  HN  ALA A 126      56.910  77.300  45.800  1.00  0.00           H
ATOM   1181  CA  ALA A 126      56.570  78.900  47.010  1.00  0.00           C
ATOM   1182  HA  ALA A 126      57.420  79.440  47.400  1.00  0.00           H
ATOM   1183  CB  ALA A 126      56.040  79.410  45.660  1.00  0.00           C
ATOM   1184  HB1 ALA A 126      55.750  80.480  45.790  1.00  0.00           H
ATOM   1185  HB2 ALA A 126      55.150  78.930  45.210  1.00  0.00           H
ATOM   1186  HB3 ALA A 126      56.820  79.200  44.890  1.00  0.00           H
ATOM   1187  C   ALA A 126      55.520  79.130  48.050  1.00  0.00           C
ATOM   1188  O   ALA A 126      55.700  79.990  48.910  1.00  0.00           O
ATOM   1189  N   LEU A 127      54.450  78.310  48.040  1.00  0.00           N
ATOM   1190  HN  LEU A 127      54.350  77.590  47.350  1.00  0.00           H
ATOM   1191  CA  LEU A 127      53.410  78.360  49.010  1.00  0.00           C
ATOM   1192  HA  LEU A 127      53.090  79.390  49.060  1.00  0.00           H
ATOM   1193  CB  LEU A 127      52.140  77.540  48.710  1.00  0.00           C
ATOM   1194  HB1 LEU A 127      52.530  76.550  48.390  1.00  0.00           H
ATOM   1195  HB2 LEU A 127      51.690  77.910  47.760  1.00  0.00           H
ATOM   1196  CG  LEU A 127      51.090  77.380  49.820  1.00  0.00           C
ATOM   1197  HG  LEU A 127      51.650  76.870  50.640  1.00  0.00           H
ATOM   1198  CD1 LEU A 127      50.550  78.760  50.230  1.00  0.00           C
ATOM   1199 HD11 LEU A 127      49.950  79.200  49.400  1.00  0.00           H
ATOM   1200 HD12 LEU A 127      51.440  79.380  50.480  1.00  0.00           H
ATOM   1201 HD13 LEU A 127      49.860  78.540  51.060  1.00  0.00           H
ATOM   1202  CD2 LEU A 127      49.960  76.510  49.250  1.00  0.00           C
ATOM   1203 HD21 LEU A 127      49.100  76.410  49.950  1.00  0.00           H
ATOM   1204 HD22 LEU A 127      50.320  75.520  48.870  1.00  0.00           H
ATOM   1205 HD23 LEU A 127      49.420  77.020  48.420  1.00  0.00           H
ATOM   1206  C   LEU A 127      53.930  78.040  50.370  1.00  0.00           C
ATOM   1207  O   LEU A 127      53.670  78.740  51.350  1.00  0.00           O
ATOM   1208  N   PHE A 128      54.790  77.020  50.440  1.00  0.00           N
ATOM   1209  HN  PHE A 128      54.960  76.550  49.580  1.00  0.00           H
ATOM   1210  CA  PHE A 128      55.550  76.660  51.600  1.00  0.00           C
ATOM   1211  HA  PHE A 128      54.810  76.540  52.380  1.00  0.00           H
ATOM   1212  CB  PHE A 128      56.420  75.420  51.330  1.00  0.00           C
ATOM   1213  HB1 PHE A 128      57.150  75.520  50.500  1.00  0.00           H
ATOM   1214  HB2 PHE A 128      55.790  74.570  50.990  1.00  0.00           H
ATOM   1215  CG  PHE A 128      57.220  74.980  52.510  1.00  0.00           C
ATOM   1216  CD1 PHE A 128      56.560  74.340  53.540  1.00  0.00           C
ATOM   1217  HD1 PHE A 128      55.490  74.280  53.430  1.00  0.00           H
ATOM   1218  CE1 PHE A 128      57.270  73.860  54.620  1.00  0.00           C
ATOM   1219  HE1 PHE A 128      56.740  73.610  55.530  1.00  0.00           H
ATOM   1220  CZ  PHE A 128      58.640  74.000  54.660  1.00  0.00           C
ATOM   1221  HZ  PHE A 128      59.160  73.560  55.490  1.00  0.00           H
ATOM   1222  CD2 PHE A 128      58.590  75.070  52.530  1.00  0.00           C
ATOM   1223  HD2 PHE A 128      59.130  75.500  51.700  1.00  0.00           H
ATOM   1224  CE2 PHE A 128      59.290  74.640  53.630  1.00  0.00           C
ATOM   1225  HE2 PHE A 128      60.360  74.540  53.750  1.00  0.00           H
ATOM   1226  C   PHE A 128      56.410  77.760  52.150  1.00  0.00           C
ATOM   1227  O   PHE A 128      56.400  78.040  53.350  1.00  0.00           O
ATOM   1228  N   THR A 129      57.030  78.540  51.250  1.00  0.00           N
ATOM   1229  HN  THR A 129      57.090  78.240  50.300  1.00  0.00           H
ATOM   1230  CA  THR A 129      57.980  79.510  51.690  1.00  0.00           C
ATOM   1231  HA  THR A 129      58.610  79.100  52.470  1.00  0.00           H
ATOM   1232  CB  THR A 129      58.970  79.880  50.630  1.00  0.00           C
ATOM   1233  HB  THR A 129      58.380  80.280  49.770  1.00  0.00           H
ATOM   1234  OG1 THR A 129      59.620  78.690  50.210  1.00  0.00           O
ATOM   1235  HG1 THR A 129      58.970  78.200  49.700  1.00  0.00           H
ATOM   1236  CG2 THR A 129      60.100  80.840  51.060  1.00  0.00           C
ATOM   1237 HG21 THR A 129      60.560  80.530  52.020  1.00  0.00           H
ATOM   1238 HG22 THR A 129      59.730  81.870  51.250  1.00  0.00           H
ATOM   1239 HG23 THR A 129      60.880  80.860  50.270  1.00  0.00           H
ATOM   1240  C   THR A 129      57.450  80.750  52.320  1.00  0.00           C
ATOM   1241  O   THR A 129      57.790  81.130  53.440  1.00  0.00           O
ATOM   1242  N   ILE A 130      56.360  81.240  51.700  1.00  0.00           N
ATOM   1243  HN  ILE A 130      55.890  80.750  50.970  1.00  0.00           H
ATOM   1244  CA  ILE A 130      55.750  82.390  52.290  1.00  0.00           C
ATOM   1245  HA  ILE A 130      56.570  83.020  52.620  1.00  0.00           H
ATOM   1246  CB  ILE A 130      54.810  83.170  51.420  1.00  0.00           C
ATOM   1247  HB  ILE A 130      55.490  83.230  50.550  1.00  0.00           H
ATOM   1248  CG2 ILE A 130      53.600  82.350  50.920  1.00  0.00           C
ATOM   1249 HG21 ILE A 130      53.020  82.060  51.820  1.00  0.00           H
ATOM   1250 HG22 ILE A 130      53.960  81.400  50.460  1.00  0.00           H
ATOM   1251 HG23 ILE A 130      52.910  82.840  50.200  1.00  0.00           H
ATOM   1252  CG1 ILE A 130      54.560  84.610  51.890  1.00  0.00           C
ATOM   1253 HG11 ILE A 130      54.440  85.090  50.890  1.00  0.00           H
ATOM   1254 HG12 ILE A 130      55.460  85.080  52.350  1.00  0.00           H
ATOM   1255  CD  ILE A 130      53.340  84.810  52.780  1.00  0.00           C
ATOM   1256  HD1 ILE A 130      52.470  84.240  52.410  1.00  0.00           H
ATOM   1257  HD2 ILE A 130      53.100  85.900  52.810  1.00  0.00           H
ATOM   1258  HD3 ILE A 130      53.420  84.570  53.870  1.00  0.00           H
ATOM   1259  C   ILE A 130      55.020  81.990  53.530  1.00  0.00           C
ATOM   1260  O   ILE A 130      54.810  82.740  54.480  1.00  0.00           O
ATOM   1261  N   SER A 131      54.580  80.730  53.650  1.00  0.00           N
ATOM   1262  HN  SER A 131      54.550  80.000  52.970  1.00  0.00           H
ATOM   1263  CA  SER A 131      54.040  80.230  54.880  1.00  0.00           C
ATOM   1264  HA  SER A 131      53.290  80.940  55.170  1.00  0.00           H
ATOM   1265  CB  SER A 131      53.260  78.900  54.780  1.00  0.00           C
ATOM   1266  HB1 SER A 131      52.840  78.660  55.770  1.00  0.00           H
ATOM   1267  HB2 SER A 131      53.900  78.060  54.420  1.00  0.00           H
ATOM   1268  OG  SER A 131      52.180  79.090  53.880  1.00  0.00           O
ATOM   1269  HG1 SER A 131      52.480  78.890  52.990  1.00  0.00           H
ATOM   1270  C   SER A 131      55.020  80.160  56.000  1.00  0.00           C
ATOM   1271  O   SER A 131      54.700  80.190  57.190  1.00  0.00           O
ATOM   1272  N   SER A 132      56.320  79.980  55.720  1.00  0.00           N
ATOM   1273  HN  SER A 132      56.520  79.880  54.750  1.00  0.00           H
ATOM   1274  CA  SER A 132      57.360  80.030  56.700  1.00  0.00           C
ATOM   1275  HA  SER A 132      57.060  79.400  57.520  1.00  0.00           H
ATOM   1276  CB  SER A 132      58.660  79.490  56.070  1.00  0.00           C
ATOM   1277  HB1 SER A 132      59.380  79.380  56.900  1.00  0.00           H
ATOM   1278  HB2 SER A 132      59.040  80.090  55.220  1.00  0.00           H
ATOM   1279  OG  SER A 132      58.440  78.160  55.610  1.00  0.00           O
ATOM   1280  HG1 SER A 132      57.660  78.080  55.060  1.00  0.00           H
ATOM   1281  C   SER A 132      57.600  81.440  57.130  1.00  0.00           C
ATOM   1282  O   SER A 132      57.950  81.800  58.250  1.00  0.00           O
ATOM   1283  N   VAL A 133      57.400  82.420  56.240  1.00  0.00           N
ATOM   1284  HN  VAL A 133      57.190  82.210  55.280  1.00  0.00           H
ATOM   1285  CA  VAL A 133      57.420  83.790  56.640  1.00  0.00           C
ATOM   1286  HA  VAL A 133      58.360  83.870  57.170  1.00  0.00           H
ATOM   1287  CB  VAL A 133      57.510  84.670  55.430  1.00  0.00           C
ATOM   1288  HB  VAL A 133      56.570  84.580  54.840  1.00  0.00           H
ATOM   1289  CG1 VAL A 133      57.710  86.140  55.850  1.00  0.00           C
ATOM   1290 HG11 VAL A 133      56.810  86.590  56.320  1.00  0.00           H
ATOM   1291 HG12 VAL A 133      57.940  86.730  54.940  1.00  0.00           H
ATOM   1292 HG13 VAL A 133      58.660  86.200  56.420  1.00  0.00           H
ATOM   1293  CG2 VAL A 133      58.550  84.290  54.370  1.00  0.00           C
ATOM   1294 HG21 VAL A 133      59.570  84.130  54.800  1.00  0.00           H
ATOM   1295 HG22 VAL A 133      58.610  85.190  53.720  1.00  0.00           H
ATOM   1296 HG23 VAL A 133      58.270  83.510  53.640  1.00  0.00           H
ATOM   1297  C   VAL A 133      56.230  84.130  57.470  1.00  0.00           C
ATOM   1298  O   VAL A 133      56.310  84.950  58.380  1.00  0.00           O
ATOM   1299  N   LEU A 134      55.100  83.420  57.270  1.00  0.00           N
ATOM   1300  HN  LEU A 134      54.990  82.860  56.450  1.00  0.00           H
ATOM   1301  CA  LEU A 134      53.920  83.510  58.070  1.00  0.00           C
ATOM   1302  HA  LEU A 134      53.750  84.560  58.290  1.00  0.00           H
ATOM   1303  CB  LEU A 134      52.600  83.090  57.410  1.00  0.00           C
ATOM   1304  HB1 LEU A 134      52.820  82.060  57.050  1.00  0.00           H
ATOM   1305  HB2 LEU A 134      52.490  83.660  56.460  1.00  0.00           H
ATOM   1306  CG  LEU A 134      51.290  83.340  58.180  1.00  0.00           C
ATOM   1307  HG  LEU A 134      51.450  82.770  59.110  1.00  0.00           H
ATOM   1308  CD1 LEU A 134      50.970  84.840  58.370  1.00  0.00           C
ATOM   1309 HD11 LEU A 134      51.870  85.370  58.750  1.00  0.00           H
ATOM   1310 HD12 LEU A 134      50.160  84.980  59.120  1.00  0.00           H
ATOM   1311 HD13 LEU A 134      50.630  85.340  57.440  1.00  0.00           H
ATOM   1312  CD2 LEU A 134      50.120  82.670  57.440  1.00  0.00           C
ATOM   1313 HD21 LEU A 134      49.190  82.690  58.050  1.00  0.00           H
ATOM   1314 HD22 LEU A 134      50.240  81.570  57.430  1.00  0.00           H
ATOM   1315 HD23 LEU A 134      49.890  83.020  56.410  1.00  0.00           H
ATOM   1316  C   LEU A 134      54.070  82.860  59.410  1.00  0.00           C
ATOM   1317  O   LEU A 134      53.620  83.370  60.430  1.00  0.00           O
ATOM   1318  N   CYS A 135      54.900  81.800  59.450  1.00  0.00           N
ATOM   1319  HN  CYS A 135      55.160  81.350  58.600  1.00  0.00           H
ATOM   1320  CA  CYS A 135      55.210  81.240  60.730  1.00  0.00           C
ATOM   1321  HA  CYS A 135      54.300  81.110  61.300  1.00  0.00           H
ATOM   1322  CB  CYS A 135      55.880  79.880  60.510  1.00  0.00           C
ATOM   1323  HB1 CYS A 135      56.950  80.020  60.240  1.00  0.00           H
ATOM   1324  HB2 CYS A 135      55.310  79.410  59.680  1.00  0.00           H
ATOM   1325  SG  CYS A 135      55.830  78.790  61.970  1.00  0.00           S
ATOM   1326  HG1 CYS A 135      57.030  79.100  62.440  1.00  0.00           H
ATOM   1327  C   CYS A 135      56.120  82.080  61.550  1.00  0.00           C
ATOM   1328  O   CYS A 135      56.050  82.090  62.780  1.00  0.00           O
ATOM   1329  N   ALA A 136      57.090  82.820  60.980  1.00  0.00           N
ATOM   1330  HN  ALA A 136      57.310  82.690  60.020  1.00  0.00           H
ATOM   1331  CA  ALA A 136      57.880  83.720  61.760  1.00  0.00           C
ATOM   1332  HA  ALA A 136      58.030  83.120  62.640  1.00  0.00           H
ATOM   1333  CB  ALA A 136      59.200  83.930  61.000  1.00  0.00           C
ATOM   1334  HB1 ALA A 136      59.890  84.650  61.490  1.00  0.00           H
ATOM   1335  HB2 ALA A 136      58.970  84.240  59.950  1.00  0.00           H
ATOM   1336  HB3 ALA A 136      59.760  82.970  61.100  1.00  0.00           H
ATOM   1337  C   ALA A 136      57.190  84.940  62.250  1.00  0.00           C
ATOM   1338  O   ALA A 136      57.440  85.490  63.330  1.00  0.00           O
ATOM   1339  N   VAL A 137      56.280  85.520  61.450  1.00  0.00           N
ATOM   1340  HN  VAL A 137      56.200  85.090  60.550  1.00  0.00           H
ATOM   1341  CA  VAL A 137      55.550  86.680  61.830  1.00  0.00           C
ATOM   1342  HA  VAL A 137      56.130  87.440  62.340  1.00  0.00           H
ATOM   1343  CB  VAL A 137      54.890  87.190  60.590  1.00  0.00           C
ATOM   1344  HB  VAL A 137      54.570  86.390  59.880  1.00  0.00           H
ATOM   1345  CG1 VAL A 137      53.710  88.120  60.920  1.00  0.00           C
ATOM   1346 HG11 VAL A 137      53.400  88.720  60.040  1.00  0.00           H
ATOM   1347 HG12 VAL A 137      54.090  88.810  61.700  1.00  0.00           H
ATOM   1348 HG13 VAL A 137      52.890  87.570  61.430  1.00  0.00           H
ATOM   1349  CG2 VAL A 137      55.940  87.890  59.710  1.00  0.00           C
ATOM   1350 HG21 VAL A 137      56.770  87.200  59.440  1.00  0.00           H
ATOM   1351 HG22 VAL A 137      56.210  88.850  60.190  1.00  0.00           H
ATOM   1352 HG23 VAL A 137      55.490  88.190  58.740  1.00  0.00           H
ATOM   1353  C   VAL A 137      54.580  86.430  62.940  1.00  0.00           C
ATOM   1354  O   VAL A 137      54.510  87.300  63.800  1.00  0.00           O
ATOM   1355  N   ALA A 138      53.830  85.320  63.000  1.00  0.00           N
ATOM   1356  HN  ALA A 138      53.880  84.590  62.320  1.00  0.00           H
ATOM   1357  CA  ALA A 138      52.860  84.830  63.940  1.00  0.00           C
ATOM   1358  HA  ALA A 138      51.910  85.290  63.700  1.00  0.00           H
ATOM   1359  CB  ALA A 138      52.840  83.300  63.730  1.00  0.00           C
ATOM   1360  HB1 ALA A 138      52.520  82.940  62.730  1.00  0.00           H
ATOM   1361  HB2 ALA A 138      52.280  82.810  64.560  1.00  0.00           H
ATOM   1362  HB3 ALA A 138      53.850  82.860  63.870  1.00  0.00           H
ATOM   1363  C   ALA A 138      53.200  85.180  65.340  1.00  0.00           C
ATOM   1364  O   ALA A 138      54.280  84.900  65.860  1.00  0.00           O
ATOM   1365  N   TRP A 139      52.170  85.620  66.100  1.00  0.00           N
ATOM   1366  HN  TRP A 139      51.300  85.900  65.710  1.00  0.00           H
ATOM   1367  CA  TRP A 139      52.330  86.120  67.430  1.00  0.00           C
ATOM   1368  HA  TRP A 139      53.340  86.170  67.800  1.00  0.00           H
ATOM   1369  CB  TRP A 139      51.920  87.610  67.390  1.00  0.00           C
ATOM   1370  HB1 TRP A 139      52.560  88.150  66.660  1.00  0.00           H
ATOM   1371  HB2 TRP A 139      52.020  88.050  68.400  1.00  0.00           H
ATOM   1372  CG  TRP A 139      50.530  87.820  66.870  1.00  0.00           C
ATOM   1373  CD1 TRP A 139      49.320  87.810  67.490  1.00  0.00           C
ATOM   1374  HD1 TRP A 139      49.160  87.610  68.540  1.00  0.00           H
ATOM   1375  NE1 TRP A 139      48.310  88.180  66.630  1.00  0.00           N
ATOM   1376  HE1 TRP A 139      47.410  87.870  66.840  1.00  0.00           H
ATOM   1377  CE2 TRP A 139      48.910  88.420  65.420  1.00  0.00           C
ATOM   1378  CD2 TRP A 139      50.270  88.150  65.510  1.00  0.00           C
ATOM   1379  CE3 TRP A 139      50.990  88.110  64.350  1.00  0.00           C
ATOM   1380  HE3 TRP A 139      52.030  87.820  64.280  1.00  0.00           H
ATOM   1381  CZ3 TRP A 139      50.400  88.590  63.210  1.00  0.00           C
ATOM   1382  HZ3 TRP A 139      50.950  88.630  62.280  1.00  0.00           H
ATOM   1383  CZ2 TRP A 139      48.310  88.680  64.230  1.00  0.00           C
ATOM   1384  HZ2 TRP A 139      47.250  88.890  64.160  1.00  0.00           H
ATOM   1385  CH2 TRP A 139      49.060  88.850  63.090  1.00  0.00           C
ATOM   1386  HH2 TRP A 139      48.630  89.070  62.120  1.00  0.00           H
ATOM   1387  C   TRP A 139      51.570  85.290  68.400  1.00  0.00           C
ATOM   1388  O   TRP A 139      51.600  85.640  69.570  1.00  0.00           O
ATOM   1389  N   ASP A 140      50.800  84.260  68.000  1.00  0.00           N
ATOM   1390  HN  ASP A 140      50.920  84.000  67.050  1.00  0.00           H
ATOM   1391  CA  ASP A 140      49.910  83.580  68.900  1.00  0.00           C
ATOM   1392  HA  ASP A 140      50.430  83.470  69.840  1.00  0.00           H
ATOM   1393  CB  ASP A 140      48.640  84.430  69.090  1.00  0.00           C
ATOM   1394  HB1 ASP A 140      48.880  85.510  69.210  1.00  0.00           H
ATOM   1395  HB2 ASP A 140      48.090  84.150  70.010  1.00  0.00           H
ATOM   1396  CG  ASP A 140      47.520  84.350  68.060  1.00  0.00           C
ATOM   1397  OD1 ASP A 140      46.390  84.820  68.350  1.00  0.00           O
ATOM   1398  OD2 ASP A 140      47.720  83.690  67.000  1.00  0.00           O
ATOM   1399  C   ASP A 140      49.670  82.170  68.480  1.00  0.00           C
ATOM   1400  O   ASP A 140      50.180  81.750  67.440  1.00  0.00           O
ATOM   1401  N   GLU A 141      48.920  81.420  69.300  1.00  0.00           N
ATOM   1402  HN  GLU A 141      48.540  81.740  70.170  1.00  0.00           H
ATOM   1403  CA  GLU A 141      48.520  80.100  68.920  1.00  0.00           C
ATOM   1404  HA  GLU A 141      49.440  79.570  68.700  1.00  0.00           H
ATOM   1405  CB  GLU A 141      47.720  79.490  70.090  1.00  0.00           C
ATOM   1406  HB1 GLU A 141      47.620  78.410  69.850  1.00  0.00           H
ATOM   1407  HB2 GLU A 141      46.700  79.930  70.080  1.00  0.00           H
ATOM   1408  CG  GLU A 141      48.270  79.850  71.470  1.00  0.00           C
ATOM   1409  HG1 GLU A 141      49.310  80.190  71.300  1.00  0.00           H
ATOM   1410  HG2 GLU A 141      48.180  78.930  72.090  1.00  0.00           H
ATOM   1411  CD  GLU A 141      47.510  81.000  72.120  1.00  0.00           C
ATOM   1412  OE1 GLU A 141      46.860  80.820  73.180  1.00  0.00           O
ATOM   1413  OE2 GLU A 141      47.670  82.170  71.660  1.00  0.00           O
ATOM   1414  C   GLU A 141      47.710  79.870  67.700  1.00  0.00           C
ATOM   1415  O   GLU A 141      47.770  78.840  67.010  1.00  0.00           O
ATOM   1416  N   ALA A 142      46.710  80.740  67.490  1.00  0.00           N
ATOM   1417  HN  ALA A 142      46.470  81.400  68.200  1.00  0.00           H
ATOM   1418  CA  ALA A 142      45.950  80.720  66.280  1.00  0.00           C
ATOM   1419  HA  ALA A 142      45.550  79.720  66.210  1.00  0.00           H
ATOM   1420  CB  ALA A 142      44.790  81.700  66.470  1.00  0.00           C
ATOM   1421  HB1 ALA A 142      45.050  82.780  66.480  1.00  0.00           H
ATOM   1422  HB2 ALA A 142      44.290  81.510  67.450  1.00  0.00           H
ATOM   1423  HB3 ALA A 142      44.060  81.540  65.650  1.00  0.00           H
ATOM   1424  C   ALA A 142      46.700  80.940  65.010  1.00  0.00           C
ATOM   1425  O   ALA A 142      46.750  80.220  64.020  1.00  0.00           O
ATOM   1426  N   THR A 143      47.520  82.010  65.000  1.00  0.00           N
ATOM   1427  HN  THR A 143      47.570  82.580  65.810  1.00  0.00           H
ATOM   1428  CA  THR A 143      48.410  82.380  63.940  1.00  0.00           C
ATOM   1429  HA  THR A 143      47.840  82.300  63.030  1.00  0.00           H
ATOM   1430  CB  THR A 143      49.070  83.730  63.900  1.00  0.00           C
ATOM   1431  HB  THR A 143      49.820  83.880  63.090  1.00  0.00           H
ATOM   1432  OG1 THR A 143      49.720  84.050  65.120  1.00  0.00           O
ATOM   1433  HG1 THR A 143      49.080  83.860  65.800  1.00  0.00           H
ATOM   1434  CG2 THR A 143      47.990  84.800  63.710  1.00  0.00           C
ATOM   1435 HG21 THR A 143      47.740  84.810  62.630  1.00  0.00           H
ATOM   1436 HG22 THR A 143      48.310  85.830  63.990  1.00  0.00           H
ATOM   1437 HG23 THR A 143      47.020  84.570  64.210  1.00  0.00           H
ATOM   1438  C   THR A 143      49.480  81.400  63.600  1.00  0.00           C
ATOM   1439  O   THR A 143      49.610  81.110  62.410  1.00  0.00           O
ATOM   1440  N   LEU A 144      50.200  80.800  64.580  1.00  0.00           N
ATOM   1441  HN  LEU A 144      50.100  81.190  65.490  1.00  0.00           H
ATOM   1442  CA  LEU A 144      51.120  79.720  64.410  1.00  0.00           C
ATOM   1443  HA  LEU A 144      51.720  80.110  63.610  1.00  0.00           H
ATOM   1444  CB  LEU A 144      51.940  79.520  65.700  1.00  0.00           C
ATOM   1445  HB1 LEU A 144      51.230  79.300  66.530  1.00  0.00           H
ATOM   1446  HB2 LEU A 144      52.420  80.470  66.030  1.00  0.00           H
ATOM   1447  CG  LEU A 144      53.060  78.470  65.720  1.00  0.00           C
ATOM   1448  HG  LEU A 144      52.680  77.490  65.380  1.00  0.00           H
ATOM   1449  CD1 LEU A 144      54.240  79.050  64.920  1.00  0.00           C
ATOM   1450 HD11 LEU A 144      54.040  79.190  63.840  1.00  0.00           H
ATOM   1451 HD12 LEU A 144      55.110  78.360  65.000  1.00  0.00           H
ATOM   1452 HD13 LEU A 144      54.540  80.020  65.380  1.00  0.00           H
ATOM   1453  CD2 LEU A 144      53.580  78.190  67.150  1.00  0.00           C
ATOM   1454 HD21 LEU A 144      54.090  79.090  67.540  1.00  0.00           H
ATOM   1455 HD22 LEU A 144      54.300  77.340  67.130  1.00  0.00           H
ATOM   1456 HD23 LEU A 144      52.720  77.830  67.760  1.00  0.00           H
ATOM   1457  C   LEU A 144      50.590  78.440  63.880  1.00  0.00           C
ATOM   1458  O   LEU A 144      51.130  77.860  62.940  1.00  0.00           O
ATOM   1459  N   VAL A 145      49.460  77.950  64.450  1.00  0.00           N
ATOM   1460  HN  VAL A 145      49.070  78.240  65.310  1.00  0.00           H
ATOM   1461  CA  VAL A 145      48.750  76.800  63.970  1.00  0.00           C
ATOM   1462  HA  VAL A 145      49.450  75.980  63.970  1.00  0.00           H
ATOM   1463  CB  VAL A 145      47.590  76.510  64.870  1.00  0.00           C
ATOM   1464  HB  VAL A 145      47.150  77.480  65.180  1.00  0.00           H
ATOM   1465  CG1 VAL A 145      46.500  75.620  64.240  1.00  0.00           C
ATOM   1466 HG11 VAL A 145      45.910  76.000  63.370  1.00  0.00           H
ATOM   1467 HG12 VAL A 145      45.670  75.420  64.940  1.00  0.00           H
ATOM   1468 HG13 VAL A 145      46.980  74.650  64.000  1.00  0.00           H
ATOM   1469  CG2 VAL A 145      48.050  75.750  66.120  1.00  0.00           C
ATOM   1470 HG21 VAL A 145      48.840  76.300  66.680  1.00  0.00           H
ATOM   1471 HG22 VAL A 145      48.590  74.860  65.730  1.00  0.00           H
ATOM   1472 HG23 VAL A 145      47.190  75.450  66.760  1.00  0.00           H
ATOM   1473  C   VAL A 145      48.380  76.830  62.520  1.00  0.00           C
ATOM   1474  O   VAL A 145      48.680  75.890  61.790  1.00  0.00           O
ATOM   1475  N   ILE A 146      47.730  77.920  62.090  1.00  0.00           N
ATOM   1476  HN  ILE A 146      47.530  78.700  62.690  1.00  0.00           H
ATOM   1477  CA  ILE A 146      47.390  78.270  60.750  1.00  0.00           C
ATOM   1478  HA  ILE A 146      46.760  77.460  60.430  1.00  0.00           H
ATOM   1479  CB  ILE A 146      46.660  79.580  60.660  1.00  0.00           C
ATOM   1480  HB  ILE A 146      47.110  80.330  61.350  1.00  0.00           H
ATOM   1481  CG2 ILE A 146      46.680  80.250  59.280  1.00  0.00           C
ATOM   1482 HG21 ILE A 146      47.700  80.550  58.930  1.00  0.00           H
ATOM   1483 HG22 ILE A 146      45.970  81.100  59.230  1.00  0.00           H
ATOM   1484 HG23 ILE A 146      46.300  79.590  58.460  1.00  0.00           H
ATOM   1485  CG1 ILE A 146      45.220  79.470  61.190  1.00  0.00           C
ATOM   1486 HG11 ILE A 146      44.810  80.460  61.500  1.00  0.00           H
ATOM   1487 HG12 ILE A 146      45.200  78.930  62.160  1.00  0.00           H
ATOM   1488  CD  ILE A 146      44.230  78.690  60.330  1.00  0.00           C
ATOM   1489  HD1 ILE A 146      43.210  78.850  60.740  1.00  0.00           H
ATOM   1490  HD2 ILE A 146      44.380  77.590  60.370  1.00  0.00           H
ATOM   1491  HD3 ILE A 146      44.290  79.080  59.290  1.00  0.00           H
ATOM   1492  C   ILE A 146      48.560  78.380  59.830  1.00  0.00           C
ATOM   1493  O   ILE A 146      48.420  77.910  58.700  1.00  0.00           O
ATOM   1494  N   ALA A 147      49.660  79.010  60.290  1.00  0.00           N
ATOM   1495  HN  ALA A 147      49.680  79.520  61.150  1.00  0.00           H
ATOM   1496  CA  ALA A 147      50.860  78.900  59.520  1.00  0.00           C
ATOM   1497  HA  ALA A 147      50.710  79.310  58.530  1.00  0.00           H
ATOM   1498  CB  ALA A 147      51.980  79.790  60.070  1.00  0.00           C
ATOM   1499  HB1 ALA A 147      52.880  79.770  59.410  1.00  0.00           H
ATOM   1500  HB2 ALA A 147      52.250  79.530  61.110  1.00  0.00           H
ATOM   1501  HB3 ALA A 147      51.760  80.870  59.900  1.00  0.00           H
ATOM   1502  C   ALA A 147      51.370  77.510  59.350  1.00  0.00           C
ATOM   1503  O   ALA A 147      51.700  77.110  58.240  1.00  0.00           O
ATOM   1504  N   ARG A 148      51.390  76.660  60.400  1.00  0.00           N
ATOM   1505  HN  ARG A 148      51.210  77.090  61.280  1.00  0.00           H
ATOM   1506  CA  ARG A 148      51.770  75.300  60.220  1.00  0.00           C
ATOM   1507  HA  ARG A 148      52.710  75.300  59.690  1.00  0.00           H
ATOM   1508  CB  ARG A 148      51.900  74.470  61.510  1.00  0.00           C
ATOM   1509  HB1 ARG A 148      52.300  73.440  61.390  1.00  0.00           H
ATOM   1510  HB2 ARG A 148      50.890  74.400  61.960  1.00  0.00           H
ATOM   1511  CG  ARG A 148      52.830  75.080  62.560  1.00  0.00           C
ATOM   1512  HG1 ARG A 148      52.900  74.410  63.440  1.00  0.00           H
ATOM   1513  HG2 ARG A 148      52.470  76.060  62.940  1.00  0.00           H
ATOM   1514  CD  ARG A 148      54.240  75.320  62.000  1.00  0.00           C
ATOM   1515  HD1 ARG A 148      54.770  76.060  62.620  1.00  0.00           H
ATOM   1516  HD2 ARG A 148      54.200  75.750  60.980  1.00  0.00           H
ATOM   1517  NE  ARG A 148      54.920  73.990  62.000  1.00  0.00           N
ATOM   1518  HE  ARG A 148      54.510  73.270  62.560  1.00  0.00           H
ATOM   1519  CZ  ARG A 148      56.090  73.690  61.370  1.00  0.00           C
ATOM   1520  NH1 ARG A 148      56.860  74.610  60.730  1.00  0.00           N
ATOM   1521 HH11 ARG A 148      57.510  74.220  60.090  1.00  0.00           H
ATOM   1522 HH12 ARG A 148      56.250  75.290  60.320  1.00  0.00           H
ATOM   1523  NH2 ARG A 148      56.630  72.440  61.530  1.00  0.00           N
ATOM   1524 HH21 ARG A 148      56.100  71.800  62.100  1.00  0.00           H
ATOM   1525 HH22 ARG A 148      57.280  72.150  60.830  1.00  0.00           H
ATOM   1526  C   ARG A 148      50.890  74.450  59.370  1.00  0.00           C
ATOM   1527  O   ARG A 148      51.460  73.590  58.710  1.00  0.00           O
ATOM   1528  N   LEU A 149      49.550  74.600  59.320  1.00  0.00           N
ATOM   1529  HN  LEU A 149      49.130  75.290  59.900  1.00  0.00           H
ATOM   1530  CA  LEU A 149      48.610  74.040  58.390  1.00  0.00           C
ATOM   1531  HA  LEU A 149      48.480  72.980  58.490  1.00  0.00           H
ATOM   1532  CB  LEU A 149      47.270  74.640  58.850  1.00  0.00           C
ATOM   1533  HB1 LEU A 149      47.200  75.740  58.970  1.00  0.00           H
ATOM   1534  HB2 LEU A 149      47.210  74.290  59.900  1.00  0.00           H
ATOM   1535  CG  LEU A 149      46.030  74.090  58.110  1.00  0.00           C
ATOM   1536  HG  LEU A 149      46.430  73.290  57.450  1.00  0.00           H
ATOM   1537  CD1 LEU A 149      45.040  73.450  59.100  1.00  0.00           C
ATOM   1538 HD11 LEU A 149      45.600  72.820  59.820  1.00  0.00           H
ATOM   1539 HD12 LEU A 149      44.360  72.770  58.540  1.00  0.00           H
ATOM   1540 HD13 LEU A 149      44.470  74.230  59.640  1.00  0.00           H
ATOM   1541  CD2 LEU A 149      45.380  75.140  57.200  1.00  0.00           C
ATOM   1542 HD21 LEU A 149      44.800  75.880  57.790  1.00  0.00           H
ATOM   1543 HD22 LEU A 149      44.650  74.660  56.520  1.00  0.00           H
ATOM   1544 HD23 LEU A 149      46.160  75.620  56.580  1.00  0.00           H
ATOM   1545  C   LEU A 149      48.790  74.460  56.970  1.00  0.00           C
ATOM   1546  O   LEU A 149      48.760  73.610  56.080  1.00  0.00           O
ATOM   1547  N   SER A 150      49.060  75.750  56.660  1.00  0.00           N
ATOM   1548  HN  SER A 150      48.940  76.400  57.410  1.00  0.00           H
ATOM   1549  CA  SER A 150      49.490  76.240  55.390  1.00  0.00           C
ATOM   1550  HA  SER A 150      48.660  75.960  54.770  1.00  0.00           H
ATOM   1551  CB  SER A 150      49.580  77.780  55.340  1.00  0.00           C
ATOM   1552  HB1 SER A 150      49.730  78.110  54.290  1.00  0.00           H
ATOM   1553  HB2 SER A 150      50.550  78.020  55.830  1.00  0.00           H
ATOM   1554  OG  SER A 150      48.560  78.470  56.050  1.00  0.00           O
ATOM   1555  HG1 SER A 150      48.840  78.480  56.970  1.00  0.00           H
ATOM   1556  C   SER A 150      50.750  75.650  54.870  1.00  0.00           C
ATOM   1557  O   SER A 150      50.990  75.480  53.670  1.00  0.00           O
ATOM   1558  N   GLN A 151      51.740  75.370  55.740  1.00  0.00           N
ATOM   1559  HN  GLN A 151      51.630  75.610  56.700  1.00  0.00           H
ATOM   1560  CA  GLN A 151      52.990  74.740  55.440  1.00  0.00           C
ATOM   1561  HA  GLN A 151      53.510  75.270  54.650  1.00  0.00           H
ATOM   1562  CB  GLN A 151      54.060  74.890  56.530  1.00  0.00           C
ATOM   1563  HB1 GLN A 151      54.910  74.210  56.270  1.00  0.00           H
ATOM   1564  HB2 GLN A 151      53.710  74.420  57.470  1.00  0.00           H
ATOM   1565  CG  GLN A 151      54.680  76.290  56.600  1.00  0.00           C
ATOM   1566  HG1 GLN A 151      53.990  77.010  57.080  1.00  0.00           H
ATOM   1567  HG2 GLN A 151      54.990  76.620  55.590  1.00  0.00           H
ATOM   1568  CD  GLN A 151      55.850  76.110  57.560  1.00  0.00           C
ATOM   1569  OE1 GLN A 151      55.570  76.180  58.760  1.00  0.00           O
ATOM   1570  NE2 GLN A 151      57.120  75.810  57.180  1.00  0.00           N
ATOM   1571 HE21 GLN A 151      57.770  75.590  57.910  1.00  0.00           H
ATOM   1572 HE22 GLN A 151      57.320  75.560  56.230  1.00  0.00           H
ATOM   1573  C   GLN A 151      52.800  73.350  54.940  1.00  0.00           C
ATOM   1574  O   GLN A 151      53.440  72.900  53.990  1.00  0.00           O
ATOM   1575  N   GLY A 152      51.860  72.590  55.540  1.00  0.00           N
ATOM   1576  HN  GLY A 152      51.270  72.940  56.260  1.00  0.00           H
ATOM   1577  CA  GLY A 152      51.380  71.360  54.990  1.00  0.00           C
ATOM   1578  HA1 GLY A 152      50.630  71.110  55.730  1.00  0.00           H
ATOM   1579  HA2 GLY A 152      52.240  70.720  54.930  1.00  0.00           H
ATOM   1580  C   GLY A 152      50.700  71.300  53.670  1.00  0.00           C
ATOM   1581  O   GLY A 152      50.880  70.430  52.810  1.00  0.00           O
ATOM   1582  N   VAL A 153      49.930  72.360  53.390  1.00  0.00           N
ATOM   1583  HN  VAL A 153      49.850  73.130  54.020  1.00  0.00           H
ATOM   1584  CA  VAL A 153      49.370  72.550  52.090  1.00  0.00           C
ATOM   1585  HA  VAL A 153      48.790  71.670  51.820  1.00  0.00           H
ATOM   1586  CB  VAL A 153      48.500  73.770  52.130  1.00  0.00           C
ATOM   1587  HB  VAL A 153      48.980  74.720  52.470  1.00  0.00           H
ATOM   1588  CG1 VAL A 153      47.950  74.030  50.710  1.00  0.00           C
ATOM   1589 HG11 VAL A 153      47.360  73.140  50.400  1.00  0.00           H
ATOM   1590 HG12 VAL A 153      48.660  74.460  49.970  1.00  0.00           H
ATOM   1591 HG13 VAL A 153      47.210  74.850  50.860  1.00  0.00           H
ATOM   1592  CG2 VAL A 153      47.280  73.470  53.000  1.00  0.00           C
ATOM   1593 HG21 VAL A 153      47.600  73.120  54.000  1.00  0.00           H
ATOM   1594 HG22 VAL A 153      46.690  72.630  52.580  1.00  0.00           H
ATOM   1595 HG23 VAL A 153      46.590  74.340  53.140  1.00  0.00           H
ATOM   1596  C   VAL A 153      50.410  72.730  51.040  1.00  0.00           C
ATOM   1597  O   VAL A 153      50.360  72.190  49.940  1.00  0.00           O
ATOM   1598  N   GLY A 154      51.460  73.510  51.350  1.00  0.00           N
ATOM   1599  HN  GLY A 154      51.280  74.040  52.180  1.00  0.00           H
ATOM   1600  CA  GLY A 154      52.650  73.730  50.580  1.00  0.00           C
ATOM   1601  HA1 GLY A 154      53.330  74.360  51.130  1.00  0.00           H
ATOM   1602  HA2 GLY A 154      52.410  74.220  49.650  1.00  0.00           H
ATOM   1603  C   GLY A 154      53.480  72.530  50.280  1.00  0.00           C
ATOM   1604  O   GLY A 154      53.710  72.130  49.140  1.00  0.00           O
ATOM   1605  N   SER A 155      53.860  71.760  51.320  1.00  0.00           N
ATOM   1606  HN  SER A 155      53.580  72.160  52.180  1.00  0.00           H
ATOM   1607  CA  SER A 155      54.580  70.530  51.240  1.00  0.00           C
ATOM   1608  HA  SER A 155      55.460  70.690  50.630  1.00  0.00           H
ATOM   1609  CB  SER A 155      55.140  70.020  52.580  1.00  0.00           C
ATOM   1610  HB1 SER A 155      54.390  69.820  53.370  1.00  0.00           H
ATOM   1611  HB2 SER A 155      55.860  70.770  52.980  1.00  0.00           H
ATOM   1612  OG  SER A 155      55.880  68.810  52.480  1.00  0.00           O
ATOM   1613  HG1 SER A 155      56.110  68.680  53.400  1.00  0.00           H
ATOM   1614  C   SER A 155      53.880  69.400  50.560  1.00  0.00           C
ATOM   1615  O   SER A 155      54.450  68.650  49.780  1.00  0.00           O
ATOM   1616  N   ALA A 156      52.570  69.180  50.810  1.00  0.00           N
ATOM   1617  HN  ALA A 156      52.180  69.780  51.500  1.00  0.00           H
ATOM   1618  CA  ALA A 156      51.730  68.140  50.290  1.00  0.00           C
ATOM   1619  HA  ALA A 156      52.020  67.180  50.690  1.00  0.00           H
ATOM   1620  CB  ALA A 156      50.290  68.600  50.580  1.00  0.00           C
ATOM   1621  HB1 ALA A 156      49.950  68.500  51.630  1.00  0.00           H
ATOM   1622  HB2 ALA A 156      49.640  67.980  49.940  1.00  0.00           H
ATOM   1623  HB3 ALA A 156      50.210  69.690  50.380  1.00  0.00           H
ATOM   1624  C   ALA A 156      51.900  67.930  48.830  1.00  0.00           C
ATOM   1625  O   ALA A 156      52.130  66.770  48.480  1.00  0.00           O
ATOM   1626  N   ILE A 157      51.620  69.010  48.070  1.00  0.00           N
ATOM   1627  HN  ILE A 157      51.320  69.860  48.490  1.00  0.00           H
ATOM   1628  CA  ILE A 157      51.590  68.910  46.650  1.00  0.00           C
ATOM   1629  HA  ILE A 157      51.010  68.020  46.440  1.00  0.00           H
ATOM   1630  CB  ILE A 157      50.900  70.080  46.020  1.00  0.00           C
ATOM   1631  HB  ILE A 157      50.880  69.970  44.910  1.00  0.00           H
ATOM   1632  CG2 ILE A 157      49.450  70.040  46.540  1.00  0.00           C
ATOM   1633 HG21 ILE A 157      49.020  69.020  46.590  1.00  0.00           H
ATOM   1634 HG22 ILE A 157      48.710  70.620  45.960  1.00  0.00           H
ATOM   1635 HG23 ILE A 157      49.340  70.310  47.610  1.00  0.00           H
ATOM   1636  CG1 ILE A 157      51.580  71.430  46.300  1.00  0.00           C
ATOM   1637 HG11 ILE A 157      52.570  71.430  45.800  1.00  0.00           H
ATOM   1638 HG12 ILE A 157      51.700  71.630  47.390  1.00  0.00           H
ATOM   1639  CD  ILE A 157      50.650  72.540  45.790  1.00  0.00           C
ATOM   1640  HD1 ILE A 157      49.660  72.590  46.290  1.00  0.00           H
ATOM   1641  HD2 ILE A 157      50.440  72.350  44.710  1.00  0.00           H
ATOM   1642  HD3 ILE A 157      51.170  73.520  45.780  1.00  0.00           H
ATOM   1643  C   ILE A 157      52.900  68.630  46.000  1.00  0.00           C
ATOM   1644  O   ILE A 157      53.150  67.700  45.220  1.00  0.00           O
ATOM   1645  N   ALA A 158      53.900  69.350  46.530  1.00  0.00           N
ATOM   1646  HN  ALA A 158      53.680  69.980  47.280  1.00  0.00           H
ATOM   1647  CA  ALA A 158      55.290  69.290  46.220  1.00  0.00           C
ATOM   1648  HA  ALA A 158      55.430  69.540  45.180  1.00  0.00           H
ATOM   1649  CB  ALA A 158      56.060  70.380  47.000  1.00  0.00           C
ATOM   1650  HB1 ALA A 158      55.800  70.370  48.080  1.00  0.00           H
ATOM   1651  HB2 ALA A 158      55.860  71.360  46.520  1.00  0.00           H
ATOM   1652  HB3 ALA A 158      57.160  70.190  46.990  1.00  0.00           H
ATOM   1653  C   ALA A 158      55.930  67.960  46.420  1.00  0.00           C
ATOM   1654  O   ALA A 158      56.660  67.460  45.570  1.00  0.00           O
ATOM   1655  N   SER A 159      55.680  67.260  47.540  1.00  0.00           N
ATOM   1656  HN  SER A 159      55.200  67.760  48.260  1.00  0.00           H
ATOM   1657  CA  SER A 159      56.280  66.020  47.930  1.00  0.00           C
ATOM   1658  HA  SER A 159      57.330  66.260  47.800  1.00  0.00           H
ATOM   1659  CB  SER A 159      55.900  65.670  49.380  1.00  0.00           C
ATOM   1660  HB1 SER A 159      56.270  64.680  49.720  1.00  0.00           H
ATOM   1661  HB2 SER A 159      54.810  65.700  49.580  1.00  0.00           H
ATOM   1662  OG  SER A 159      56.470  66.660  50.220  1.00  0.00           O
ATOM   1663  HG1 SER A 159      55.890  67.410  50.090  1.00  0.00           H
ATOM   1664  C   SER A 159      56.170  64.750  47.160  1.00  0.00           C
ATOM   1665  O   SER A 159      57.160  64.030  47.070  1.00  0.00           O
ATOM   1666  N   PRO A 160      55.050  64.410  46.590  1.00  0.00           N
ATOM   1667  CD  PRO A 160      53.710  64.820  46.990  1.00  0.00           C
ATOM   1668  HD1 PRO A 160      53.680  65.930  46.990  1.00  0.00           H
ATOM   1669  HD2 PRO A 160      53.490  64.340  47.960  1.00  0.00           H
ATOM   1670  CA  PRO A 160      55.020  63.260  45.730  1.00  0.00           C
ATOM   1671  HA  PRO A 160      55.680  62.460  46.020  1.00  0.00           H
ATOM   1672  CB  PRO A 160      53.530  62.940  45.660  1.00  0.00           C
ATOM   1673  HB1 PRO A 160      53.380  62.170  46.450  1.00  0.00           H
ATOM   1674  HB2 PRO A 160      53.300  62.440  44.700  1.00  0.00           H
ATOM   1675  CG  PRO A 160      52.760  64.240  45.930  1.00  0.00           C
ATOM   1676  HG1 PRO A 160      52.690  65.020  45.130  1.00  0.00           H
ATOM   1677  HG2 PRO A 160      51.790  63.980  46.380  1.00  0.00           H
ATOM   1678  C   PRO A 160      55.350  63.630  44.320  1.00  0.00           C
ATOM   1679  O   PRO A 160      55.800  62.790  43.540  1.00  0.00           O
ATOM   1680  N   THR A 161      55.240  64.940  44.010  1.00  0.00           N
ATOM   1681  HN  THR A 161      54.730  65.540  44.620  1.00  0.00           H
ATOM   1682  CA  THR A 161      55.800  65.500  42.820  1.00  0.00           C
ATOM   1683  HA  THR A 161      55.470  64.900  41.990  1.00  0.00           H
ATOM   1684  CB  THR A 161      55.220  66.860  42.620  1.00  0.00           C
ATOM   1685  HB  THR A 161      55.550  67.670  43.310  1.00  0.00           H
ATOM   1686  OG1 THR A 161      53.800  66.770  42.540  1.00  0.00           O
ATOM   1687  HG1 THR A 161      53.530  67.150  43.390  1.00  0.00           H
ATOM   1688  CG2 THR A 161      55.700  67.430  41.270  1.00  0.00           C
ATOM   1689 HG21 THR A 161      55.230  66.960  40.390  1.00  0.00           H
ATOM   1690 HG22 THR A 161      56.800  67.470  41.090  1.00  0.00           H
ATOM   1691 HG23 THR A 161      55.390  68.490  41.130  1.00  0.00           H
ATOM   1692  C   THR A 161      57.280  65.380  42.650  1.00  0.00           C
ATOM   1693  O   THR A 161      57.810  65.030  41.600  1.00  0.00           O
ATOM   1694  N   GLY A 162      58.060  65.680  43.700  1.00  0.00           N
ATOM   1695  HN  GLY A 162      57.630  66.090  44.510  1.00  0.00           H
ATOM   1696  CA  GLY A 162      59.480  65.640  43.660  1.00  0.00           C
ATOM   1697  HA1 GLY A 162      59.830  65.900  44.650  1.00  0.00           H
ATOM   1698  HA2 GLY A 162      59.800  66.260  42.830  1.00  0.00           H
ATOM   1699  C   GLY A 162      59.990  64.250  43.480  1.00  0.00           C
ATOM   1700  O   GLY A 162      60.980  64.090  42.770  1.00  0.00           O
ATOM   1701  N   LEU A 163      59.340  63.210  44.020  1.00  0.00           N
ATOM   1702  HN  LEU A 163      58.450  63.310  44.480  1.00  0.00           H
ATOM   1703  CA  LEU A 163      59.720  61.850  43.770  1.00  0.00           C
ATOM   1704  HA  LEU A 163      60.800  61.810  43.800  1.00  0.00           H
ATOM   1705  CB  LEU A 163      59.020  60.920  44.770  1.00  0.00           C
ATOM   1706  HB1 LEU A 163      57.930  61.110  44.840  1.00  0.00           H
ATOM   1707  HB2 LEU A 163      59.430  61.130  45.780  1.00  0.00           H
ATOM   1708  CG  LEU A 163      59.370  59.420  44.670  1.00  0.00           C
ATOM   1709  HG  LEU A 163      58.960  59.100  43.680  1.00  0.00           H
ATOM   1710  CD1 LEU A 163      60.890  59.230  44.700  1.00  0.00           C
ATOM   1711 HD11 LEU A 163      61.090  58.150  44.810  1.00  0.00           H
ATOM   1712 HD12 LEU A 163      61.330  59.840  45.520  1.00  0.00           H
ATOM   1713 HD13 LEU A 163      61.400  59.500  43.750  1.00  0.00           H
ATOM   1714  CD2 LEU A 163      58.730  58.710  45.880  1.00  0.00           C
ATOM   1715 HD21 LEU A 163      58.820  57.610  45.780  1.00  0.00           H
ATOM   1716 HD22 LEU A 163      57.640  58.920  45.930  1.00  0.00           H
ATOM   1717 HD23 LEU A 163      59.190  59.080  46.820  1.00  0.00           H
ATOM   1718  C   LEU A 163      59.290  61.490  42.390  1.00  0.00           C
ATOM   1719  O   LEU A 163      59.950  60.770  41.640  1.00  0.00           O
ATOM   1720  N   ALA A 164      58.130  61.910  41.860  1.00  0.00           N
ATOM   1721  HN  ALA A 164      57.530  62.500  42.410  1.00  0.00           H
ATOM   1722  CA  ALA A 164      57.670  61.630  40.540  1.00  0.00           C
ATOM   1723  HA  ALA A 164      57.570  60.560  40.500  1.00  0.00           H
ATOM   1724  CB  ALA A 164      56.280  62.280  40.430  1.00  0.00           C
ATOM   1725  HB1 ALA A 164      55.730  61.870  41.300  1.00  0.00           H
ATOM   1726  HB2 ALA A 164      55.720  62.030  39.510  1.00  0.00           H
ATOM   1727  HB3 ALA A 164      56.280  63.390  40.490  1.00  0.00           H
ATOM   1728  C   ALA A 164      58.550  62.100  39.430  1.00  0.00           C
ATOM   1729  O   ALA A 164      58.700  61.440  38.400  1.00  0.00           O
ATOM   1730  N   LEU A 165      59.190  63.270  39.570  1.00  0.00           N
ATOM   1731  HN  LEU A 165      58.910  63.920  40.270  1.00  0.00           H
ATOM   1732  CA  LEU A 165      60.200  63.770  38.690  1.00  0.00           C
ATOM   1733  HA  LEU A 165      59.730  63.850  37.720  1.00  0.00           H
ATOM   1734  CB  LEU A 165      60.500  65.250  39.010  1.00  0.00           C
ATOM   1735  HB1 LEU A 165      61.410  65.550  38.450  1.00  0.00           H
ATOM   1736  HB2 LEU A 165      60.800  65.350  40.070  1.00  0.00           H
ATOM   1737  CG  LEU A 165      59.360  66.260  38.810  1.00  0.00           C
ATOM   1738  HG  LEU A 165      58.420  65.740  39.090  1.00  0.00           H
ATOM   1739  CD1 LEU A 165      59.490  67.560  39.630  1.00  0.00           C
ATOM   1740 HD11 LEU A 165      59.420  67.440  40.730  1.00  0.00           H
ATOM   1741 HD12 LEU A 165      58.900  68.360  39.130  1.00  0.00           H
ATOM   1742 HD13 LEU A 165      60.570  67.800  39.480  1.00  0.00           H
ATOM   1743  CD2 LEU A 165      59.200  66.640  37.330  1.00  0.00           C
ATOM   1744 HD21 LEU A 165      58.830  65.760  36.760  1.00  0.00           H
ATOM   1745 HD22 LEU A 165      60.100  67.100  36.880  1.00  0.00           H
ATOM   1746 HD23 LEU A 165      58.440  67.450  37.250  1.00  0.00           H
ATOM   1747  C   LEU A 165      61.440  62.940  38.620  1.00  0.00           C
ATOM   1748  O   LEU A 165      61.930  62.800  37.510  1.00  0.00           O
ATOM   1749  N   VAL A 166      61.980  62.400  39.730  1.00  0.00           N
ATOM   1750  HN  VAL A 166      61.590  62.620  40.610  1.00  0.00           H
ATOM   1751  CA  VAL A 166      63.100  61.510  39.790  1.00  0.00           C
ATOM   1752  HA  VAL A 166      63.950  62.050  39.410  1.00  0.00           H
ATOM   1753  CB  VAL A 166      63.340  61.230  41.250  1.00  0.00           C
ATOM   1754  HB  VAL A 166      62.390  60.820  41.650  1.00  0.00           H
ATOM   1755  CG1 VAL A 166      64.450  60.200  41.530  1.00  0.00           C
ATOM   1756 HG11 VAL A 166      64.740  60.290  42.600  1.00  0.00           H
ATOM   1757 HG12 VAL A 166      65.330  60.660  41.030  1.00  0.00           H
ATOM   1758 HG13 VAL A 166      64.290  59.210  41.070  1.00  0.00           H
ATOM   1759  CG2 VAL A 166      63.750  62.560  41.920  1.00  0.00           C
ATOM   1760 HG21 VAL A 166      62.990  63.340  42.090  1.00  0.00           H
ATOM   1761 HG22 VAL A 166      64.570  63.110  41.420  1.00  0.00           H
ATOM   1762 HG23 VAL A 166      64.010  62.230  42.950  1.00  0.00           H
ATOM   1763  C   VAL A 166      62.910  60.270  38.980  1.00  0.00           C
ATOM   1764  O   VAL A 166      63.780  59.740  38.300  1.00  0.00           O
ATOM   1765  N   ALA A 167      61.640  59.820  38.960  1.00  0.00           N
ATOM   1766  HN  ALA A 167      60.970  60.190  39.590  1.00  0.00           H
ATOM   1767  CA  ALA A 167      61.140  58.700  38.210  1.00  0.00           C
ATOM   1768  HA  ALA A 167      61.920  57.970  38.250  1.00  0.00           H
ATOM   1769  CB  ALA A 167      59.870  58.100  38.850  1.00  0.00           C
ATOM   1770  HB1 ALA A 167      59.580  57.160  38.340  1.00  0.00           H
ATOM   1771  HB2 ALA A 167      59.050  58.850  38.870  1.00  0.00           H
ATOM   1772  HB3 ALA A 167      60.070  57.840  39.920  1.00  0.00           H
ATOM   1773  C   ALA A 167      60.980  59.000  36.760  1.00  0.00           C
ATOM   1774  O   ALA A 167      60.910  57.990  36.060  1.00  0.00           O
ATOM   1775  N   THR A 168      60.950  60.270  36.320  1.00  0.00           N
ATOM   1776  HN  THR A 168      61.210  61.090  36.830  1.00  0.00           H
ATOM   1777  CA  THR A 168      60.630  60.580  34.960  1.00  0.00           C
ATOM   1778  HA  THR A 168      60.480  59.660  34.410  1.00  0.00           H
ATOM   1779  CB  THR A 168      59.320  61.290  34.760  1.00  0.00           C
ATOM   1780  HB  THR A 168      59.260  61.690  33.720  1.00  0.00           H
ATOM   1781  OG1 THR A 168      59.280  62.400  35.640  1.00  0.00           O
ATOM   1782  HG1 THR A 168      59.100  61.870  36.420  1.00  0.00           H
ATOM   1783  CG2 THR A 168      58.130  60.400  35.150  1.00  0.00           C
ATOM   1784 HG21 THR A 168      58.160  59.380  34.720  1.00  0.00           H
ATOM   1785 HG22 THR A 168      57.190  60.880  34.800  1.00  0.00           H
ATOM   1786 HG23 THR A 168      58.080  60.360  36.260  1.00  0.00           H
ATOM   1787  C   THR A 168      61.690  61.320  34.220  1.00  0.00           C
ATOM   1788  O   THR A 168      62.130  60.920  33.150  1.00  0.00           O
ATOM   1789  N   THR A 169      62.150  62.450  34.790  1.00  0.00           N
ATOM   1790  HN  THR A 169      61.690  62.780  35.610  1.00  0.00           H
ATOM   1791  CA  THR A 169      63.020  63.470  34.310  1.00  0.00           C
ATOM   1792  HA  THR A 169      62.850  63.470  33.240  1.00  0.00           H
ATOM   1793  CB  THR A 169      62.730  64.890  34.700  1.00  0.00           C
ATOM   1794  HB  THR A 169      63.420  65.570  34.160  1.00  0.00           H
ATOM   1795  OG1 THR A 169      62.930  65.040  36.100  1.00  0.00           O
ATOM   1796  HG1 THR A 169      62.820  64.200  36.550  1.00  0.00           H
ATOM   1797  CG2 THR A 169      61.330  65.380  34.290  1.00  0.00           C
ATOM   1798 HG21 THR A 169      61.150  65.150  33.210  1.00  0.00           H
ATOM   1799 HG22 THR A 169      61.270  66.490  34.390  1.00  0.00           H
ATOM   1800 HG23 THR A 169      60.600  64.790  34.880  1.00  0.00           H
ATOM   1801  C   THR A 169      64.470  63.200  34.520  1.00  0.00           C
ATOM   1802  O   THR A 169      65.320  64.090  34.420  1.00  0.00           O
ATOM   1803  N   PHE A 170      64.800  61.940  34.880  1.00  0.00           N
ATOM   1804  HN  PHE A 170      64.000  61.370  35.040  1.00  0.00           H
ATOM   1805  CA  PHE A 170      66.140  61.450  34.920  1.00  0.00           C
ATOM   1806  HA  PHE A 170      66.750  62.070  34.280  1.00  0.00           H
ATOM   1807  CB  PHE A 170      66.630  61.430  36.380  1.00  0.00           C
ATOM   1808  HB1 PHE A 170      67.680  61.070  36.450  1.00  0.00           H
ATOM   1809  HB2 PHE A 170      66.190  60.680  37.060  1.00  0.00           H
ATOM   1810  CG  PHE A 170      66.630  62.790  36.990  1.00  0.00           C
ATOM   1811  CD1 PHE A 170      67.690  63.640  36.770  1.00  0.00           C
ATOM   1812  HD1 PHE A 170      68.570  63.350  36.210  1.00  0.00           H
ATOM   1813  CE1 PHE A 170      67.690  64.890  37.350  1.00  0.00           C
ATOM   1814  HE1 PHE A 170      68.540  65.530  37.200  1.00  0.00           H
ATOM   1815  CZ  PHE A 170      66.610  65.270  38.100  1.00  0.00           C
ATOM   1816  HZ  PHE A 170      66.580  66.270  38.500  1.00  0.00           H
ATOM   1817  CD2 PHE A 170      65.560  63.170  37.770  1.00  0.00           C
ATOM   1818  HD2 PHE A 170      64.650  62.590  37.770  1.00  0.00           H
ATOM   1819  CE2 PHE A 170      65.560  64.420  38.340  1.00  0.00           C
ATOM   1820  HE2 PHE A 170      64.690  64.720  38.920  1.00  0.00           H
ATOM   1821  C   PHE A 170      66.030  60.040  34.470  1.00  0.00           C
ATOM   1822  O   PHE A 170      65.380  59.140  35.010  1.00  0.00           O
ATOM   1823  N   ARG A 171      66.840  59.730  33.440  1.00  0.00           N
ATOM   1824  HN  ARG A 171      67.500  60.380  33.080  1.00  0.00           H
ATOM   1825  CA  ARG A 171      66.870  58.490  32.720  1.00  0.00           C
ATOM   1826  HA  ARG A 171      65.860  58.180  32.510  1.00  0.00           H
ATOM   1827  CB  ARG A 171      67.510  58.730  31.330  1.00  0.00           C
ATOM   1828  HB1 ARG A 171      67.370  57.770  30.790  1.00  0.00           H
ATOM   1829  HB2 ARG A 171      68.590  58.980  31.430  1.00  0.00           H
ATOM   1830  CG  ARG A 171      66.800  59.810  30.520  1.00  0.00           C
ATOM   1831  HG1 ARG A 171      66.910  60.790  31.020  1.00  0.00           H
ATOM   1832  HG2 ARG A 171      65.710  59.580  30.520  1.00  0.00           H
ATOM   1833  CD  ARG A 171      67.260  59.880  29.060  1.00  0.00           C
ATOM   1834  HD1 ARG A 171      67.060  58.910  28.560  1.00  0.00           H
ATOM   1835  HD2 ARG A 171      68.300  60.230  28.910  1.00  0.00           H
ATOM   1836  NE  ARG A 171      66.300  60.820  28.400  1.00  0.00           N
ATOM   1837  HE  ARG A 171      65.600  61.280  28.940  1.00  0.00           H
ATOM   1838  CZ  ARG A 171      66.550  61.530  27.260  1.00  0.00           C
ATOM   1839  NH1 ARG A 171      67.560  61.190  26.410  1.00  0.00           N
ATOM   1840 HH11 ARG A 171      68.230  60.520  26.730  1.00  0.00           H
ATOM   1841 HH12 ARG A 171      67.610  61.740  25.580  1.00  0.00           H
ATOM   1842  NH2 ARG A 171      65.660  62.480  26.870  1.00  0.00           N
ATOM   1843 HH21 ARG A 171      64.720  62.470  27.220  1.00  0.00           H
ATOM   1844 HH22 ARG A 171      65.870  63.030  26.060  1.00  0.00           H
ATOM   1845  C   ARG A 171      67.630  57.390  33.380  1.00  0.00           C
ATOM   1846  O   ARG A 171      68.700  57.520  33.970  1.00  0.00           O
ATOM   1847  N   LYS A 172      67.050  56.180  33.280  1.00  0.00           N
ATOM   1848  HN  LYS A 172      66.260  56.180  32.670  1.00  0.00           H
ATOM   1849  CA  LYS A 172      67.520  54.930  33.800  1.00  0.00           C
ATOM   1850  HA  LYS A 172      67.100  54.980  34.800  1.00  0.00           H
ATOM   1851  CB  LYS A 172      66.790  53.700  33.240  1.00  0.00           C
ATOM   1852  HB1 LYS A 172      66.880  53.670  32.130  1.00  0.00           H
ATOM   1853  HB2 LYS A 172      65.740  53.910  33.550  1.00  0.00           H
ATOM   1854  CG  LYS A 172      67.140  52.300  33.750  1.00  0.00           C
ATOM   1855  HG1 LYS A 172      67.050  52.280  34.850  1.00  0.00           H
ATOM   1856  HG2 LYS A 172      68.190  52.080  33.450  1.00  0.00           H
ATOM   1857  CD  LYS A 172      66.440  51.090  33.130  1.00  0.00           C
ATOM   1858  HD1 LYS A 172      65.350  51.100  33.350  1.00  0.00           H
ATOM   1859  HD2 LYS A 172      66.810  50.150  33.600  1.00  0.00           H
ATOM   1860  CE  LYS A 172      66.630  50.840  31.630  1.00  0.00           C
ATOM   1861  HE1 LYS A 172      67.610  51.190  31.250  1.00  0.00           H
ATOM   1862  HE2 LYS A 172      65.970  51.540  31.080  1.00  0.00           H
ATOM   1863  NZ  LYS A 172      66.380  49.470  31.100  1.00  0.00           N
ATOM   1864  HZ1 LYS A 172      65.370  49.240  31.240  1.00  0.00           H
ATOM   1865  HZ2 LYS A 172      67.030  48.830  31.600  1.00  0.00           H
ATOM   1866  HZ3 LYS A 172      66.650  49.490  30.100  1.00  0.00           H
ATOM   1867  C   LYS A 172      68.990  54.710  33.870  1.00  0.00           C
ATOM   1868  O   LYS A 172      69.750  55.090  32.980  1.00  0.00           O
ATOM   1869  N   GLY A 173      69.450  54.150  35.000  1.00  0.00           N
ATOM   1870  HN  GLY A 173      68.840  53.960  35.760  1.00  0.00           H
ATOM   1871  CA  GLY A 173      70.830  53.870  35.280  1.00  0.00           C
ATOM   1872  HA1 GLY A 173      71.390  53.830  34.360  1.00  0.00           H
ATOM   1873  HA2 GLY A 173      70.870  52.920  35.800  1.00  0.00           H
ATOM   1874  C   GLY A 173      71.460  54.960  36.080  1.00  0.00           C
ATOM   1875  O   GLY A 173      70.800  55.430  37.000  1.00  0.00           O
ATOM   1876  N   PRO A 174      72.670  55.320  35.780  1.00  0.00           N
ATOM   1877  CD  PRO A 174      73.610  54.580  34.960  1.00  0.00           C
ATOM   1878  HD1 PRO A 174      73.470  54.850  33.890  1.00  0.00           H
ATOM   1879  HD2 PRO A 174      73.550  53.490  35.160  1.00  0.00           H
ATOM   1880  CA  PRO A 174      73.390  56.300  36.540  1.00  0.00           C
ATOM   1881  HA  PRO A 174      73.600  55.730  37.430  1.00  0.00           H
ATOM   1882  CB  PRO A 174      74.750  56.450  35.870  1.00  0.00           C
ATOM   1883  HB1 PRO A 174      75.510  56.830  36.580  1.00  0.00           H
ATOM   1884  HB2 PRO A 174      74.640  57.170  35.020  1.00  0.00           H
ATOM   1885  CG  PRO A 174      75.030  55.040  35.320  1.00  0.00           C
ATOM   1886  HG1 PRO A 174      75.670  54.990  34.410  1.00  0.00           H
ATOM   1887  HG2 PRO A 174      75.370  54.340  36.110  1.00  0.00           H
ATOM   1888  C   PRO A 174      72.720  57.620  36.780  1.00  0.00           C
ATOM   1889  O   PRO A 174      72.790  58.090  37.910  1.00  0.00           O
ATOM   1890  N   ALA A 175      72.030  58.290  35.840  1.00  0.00           N
ATOM   1891  HN  ALA A 175      71.900  58.010  34.900  1.00  0.00           H
ATOM   1892  CA  ALA A 175      71.410  59.560  36.080  1.00  0.00           C
ATOM   1893  HA  ALA A 175      72.130  60.280  36.440  1.00  0.00           H
ATOM   1894  CB  ALA A 175      70.910  60.050  34.710  1.00  0.00           C
ATOM   1895  HB1 ALA A 175      70.080  59.450  34.280  1.00  0.00           H
ATOM   1896  HB2 ALA A 175      71.760  60.020  33.990  1.00  0.00           H
ATOM   1897  HB3 ALA A 175      70.550  61.100  34.810  1.00  0.00           H
ATOM   1898  C   ALA A 175      70.340  59.400  37.100  1.00  0.00           C
ATOM   1899  O   ALA A 175      70.310  60.040  38.150  1.00  0.00           O
ATOM   1900  N   ARG A 176      69.450  58.440  36.830  1.00  0.00           N
ATOM   1901  HN  ARG A 176      69.560  57.880  36.010  1.00  0.00           H
ATOM   1902  CA  ARG A 176      68.350  58.220  37.720  1.00  0.00           C
ATOM   1903  HA  ARG A 176      67.880  59.190  37.810  1.00  0.00           H
ATOM   1904  CB  ARG A 176      67.290  57.270  37.140  1.00  0.00           C
ATOM   1905  HB1 ARG A 176      67.650  56.250  36.890  1.00  0.00           H
ATOM   1906  HB2 ARG A 176      67.070  57.840  36.200  1.00  0.00           H
ATOM   1907  CG  ARG A 176      66.030  57.080  37.980  1.00  0.00           C
ATOM   1908  HG1 ARG A 176      65.530  58.070  38.070  1.00  0.00           H
ATOM   1909  HG2 ARG A 176      66.250  56.830  39.040  1.00  0.00           H
ATOM   1910  CD  ARG A 176      65.090  56.030  37.370  1.00  0.00           C
ATOM   1911  HD1 ARG A 176      64.240  55.790  38.050  1.00  0.00           H
ATOM   1912  HD2 ARG A 176      65.750  55.170  37.150  1.00  0.00           H
ATOM   1913  NE  ARG A 176      64.520  56.600  36.120  1.00  0.00           N
ATOM   1914  HE  ARG A 176      64.760  57.540  35.890  1.00  0.00           H
ATOM   1915  CZ  ARG A 176      63.740  55.940  35.210  1.00  0.00           C
ATOM   1916  NH1 ARG A 176      63.360  54.640  35.370  1.00  0.00           N
ATOM   1917 HH11 ARG A 176      63.610  54.250  36.260  1.00  0.00           H
ATOM   1918 HH12 ARG A 176      63.100  54.000  34.640  1.00  0.00           H
ATOM   1919  NH2 ARG A 176      63.270  56.520  34.070  1.00  0.00           N
ATOM   1920 HH21 ARG A 176      62.670  56.030  33.440  1.00  0.00           H
ATOM   1921 HH22 ARG A 176      63.470  57.460  33.790  1.00  0.00           H
ATOM   1922  C   ARG A 176      68.720  57.630  39.040  1.00  0.00           C
ATOM   1923  O   ARG A 176      68.090  57.950  40.050  1.00  0.00           O
ATOM   1924  N   ASN A 177      69.740  56.750  39.140  1.00  0.00           N
ATOM   1925  HN  ASN A 177      70.070  56.450  38.250  1.00  0.00           H
ATOM   1926  CA  ASN A 177      70.240  56.240  40.370  1.00  0.00           C
ATOM   1927  HA  ASN A 177      69.480  55.860  41.030  1.00  0.00           H
ATOM   1928  CB  ASN A 177      71.270  55.110  40.200  1.00  0.00           C
ATOM   1929  HB1 ASN A 177      71.890  54.920  41.100  1.00  0.00           H
ATOM   1930  HB2 ASN A 177      72.000  55.400  39.420  1.00  0.00           H
ATOM   1931  CG  ASN A 177      70.680  53.800  39.690  1.00  0.00           C
ATOM   1932  OD1 ASN A 177      69.520  53.720  39.290  1.00  0.00           O
ATOM   1933  ND2 ASN A 177      71.540  52.750  39.580  1.00  0.00           N
ATOM   1934 HD21 ASN A 177      72.480  52.840  39.910  1.00  0.00           H
ATOM   1935 HD22 ASN A 177      71.140  51.910  39.220  1.00  0.00           H
ATOM   1936  C   ASN A 177      70.860  57.330  41.170  1.00  0.00           C
ATOM   1937  O   ASN A 177      70.850  57.290  42.400  1.00  0.00           O
ATOM   1938  N   ALA A 178      71.500  58.340  40.550  1.00  0.00           N
ATOM   1939  HN  ALA A 178      71.440  58.390  39.560  1.00  0.00           H
ATOM   1940  CA  ALA A 178      72.020  59.460  41.270  1.00  0.00           C
ATOM   1941  HA  ALA A 178      72.570  58.960  42.050  1.00  0.00           H
ATOM   1942  CB  ALA A 178      72.920  60.320  40.360  1.00  0.00           C
ATOM   1943  HB1 ALA A 178      73.390  61.070  41.030  1.00  0.00           H
ATOM   1944  HB2 ALA A 178      72.330  60.810  39.550  1.00  0.00           H
ATOM   1945  HB3 ALA A 178      73.680  59.640  39.920  1.00  0.00           H
ATOM   1946  C   ALA A 178      70.880  60.260  41.780  1.00  0.00           C
ATOM   1947  O   ALA A 178      70.930  60.680  42.940  1.00  0.00           O
ATOM   1948  N   ALA A 179      69.790  60.480  41.030  1.00  0.00           N
ATOM   1949  HN  ALA A 179      69.940  60.270  40.070  1.00  0.00           H
ATOM   1950  CA  ALA A 179      68.670  61.260  41.480  1.00  0.00           C
ATOM   1951  HA  ALA A 179      69.020  62.200  41.870  1.00  0.00           H
ATOM   1952  CB  ALA A 179      67.760  61.550  40.280  1.00  0.00           C
ATOM   1953  HB1 ALA A 179      67.440  60.590  39.830  1.00  0.00           H
ATOM   1954  HB2 ALA A 179      68.470  61.960  39.530  1.00  0.00           H
ATOM   1955  HB3 ALA A 179      66.850  62.190  40.420  1.00  0.00           H
ATOM   1956  C   ALA A 179      67.920  60.700  42.640  1.00  0.00           C
ATOM   1957  O   ALA A 179      67.470  61.430  43.520  1.00  0.00           O
ATOM   1958  N   THR A 180      67.810  59.350  42.630  1.00  0.00           N
ATOM   1959  HN  THR A 180      68.110  58.920  41.780  1.00  0.00           H
ATOM   1960  CA  THR A 180      67.220  58.530  43.640  1.00  0.00           C
ATOM   1961  HA  THR A 180      66.260  58.900  43.940  1.00  0.00           H
ATOM   1962  CB  THR A 180      66.860  57.200  43.030  1.00  0.00           C
ATOM   1963  HB  THR A 180      67.760  56.700  42.630  1.00  0.00           H
ATOM   1964  OG1 THR A 180      65.910  57.350  41.990  1.00  0.00           O
ATOM   1965  HG1 THR A 180      66.360  57.740  41.240  1.00  0.00           H
ATOM   1966  CG2 THR A 180      66.330  56.240  44.110  1.00  0.00           C
ATOM   1967 HG21 THR A 180      65.840  55.300  43.760  1.00  0.00           H
ATOM   1968 HG22 THR A 180      65.600  56.770  44.770  1.00  0.00           H
ATOM   1969 HG23 THR A 180      67.110  55.870  44.810  1.00  0.00           H
ATOM   1970  C   THR A 180      68.060  58.460  44.870  1.00  0.00           C
ATOM   1971  O   THR A 180      67.470  58.480  45.950  1.00  0.00           O
ATOM   1972  N   ALA A 181      69.390  58.510  44.700  1.00  0.00           N
ATOM   1973  HN  ALA A 181      69.830  58.630  43.810  1.00  0.00           H
ATOM   1974  CA  ALA A 181      70.260  58.490  45.840  1.00  0.00           C
ATOM   1975  HA  ALA A 181      69.940  57.730  46.520  1.00  0.00           H
ATOM   1976  CB  ALA A 181      71.700  58.160  45.410  1.00  0.00           C
ATOM   1977  HB1 ALA A 181      71.870  57.260  44.780  1.00  0.00           H
ATOM   1978  HB2 ALA A 181      72.320  58.020  46.320  1.00  0.00           H
ATOM   1979  HB3 ALA A 181      72.200  58.970  44.830  1.00  0.00           H
ATOM   1980  C   ALA A 181      70.300  59.790  46.570  1.00  0.00           C
ATOM   1981  O   ALA A 181      70.070  59.930  47.770  1.00  0.00           O
ATOM   1982  N   VAL A 182      70.440  60.880  45.790  1.00  0.00           N
ATOM   1983  HN  VAL A 182      70.440  60.820  44.790  1.00  0.00           H
ATOM   1984  CA  VAL A 182      70.410  62.220  46.270  1.00  0.00           C
ATOM   1985  HA  VAL A 182      71.320  62.380  46.850  1.00  0.00           H
ATOM   1986  CB  VAL A 182      70.470  63.240  45.180  1.00  0.00           C
ATOM   1987  HB  VAL A 182      69.780  62.970  44.350  1.00  0.00           H
ATOM   1988  CG1 VAL A 182      70.280  64.710  45.590  1.00  0.00           C
ATOM   1989 HG11 VAL A 182      70.830  64.950  46.530  1.00  0.00           H
ATOM   1990 HG12 VAL A 182      69.190  64.800  45.780  1.00  0.00           H
ATOM   1991 HG13 VAL A 182      70.580  65.440  44.810  1.00  0.00           H
ATOM   1992  CG2 VAL A 182      71.910  63.080  44.670  1.00  0.00           C
ATOM   1993 HG21 VAL A 182      72.550  63.620  45.390  1.00  0.00           H
ATOM   1994 HG22 VAL A 182      72.050  63.540  43.660  1.00  0.00           H
ATOM   1995 HG23 VAL A 182      72.220  62.020  44.520  1.00  0.00           H
ATOM   1996  C   VAL A 182      69.180  62.580  47.030  1.00  0.00           C
ATOM   1997  O   VAL A 182      69.220  63.170  48.110  1.00  0.00           O
ATOM   1998  N   PHE A 183      68.000  62.310  46.450  1.00  0.00           N
ATOM   1999  HN  PHE A 183      67.870  62.140  45.480  1.00  0.00           H
ATOM   2000  CA  PHE A 183      66.740  62.510  47.100  1.00  0.00           C
ATOM   2001  HA  PHE A 183      66.510  63.560  47.210  1.00  0.00           H
ATOM   2002  CB  PHE A 183      65.720  61.880  46.120  1.00  0.00           C
ATOM   2003  HB1 PHE A 183      65.940  60.800  45.960  1.00  0.00           H
ATOM   2004  HB2 PHE A 183      65.660  62.380  45.130  1.00  0.00           H
ATOM   2005  CG  PHE A 183      64.320  61.770  46.600  1.00  0.00           C
ATOM   2006  CD1 PHE A 183      63.500  62.810  46.220  1.00  0.00           C
ATOM   2007  HD1 PHE A 183      63.900  63.550  45.530  1.00  0.00           H
ATOM   2008  CE1 PHE A 183      62.220  62.910  46.710  1.00  0.00           C
ATOM   2009  HE1 PHE A 183      61.610  63.750  46.410  1.00  0.00           H
ATOM   2010  CZ  PHE A 183      61.730  61.960  47.570  1.00  0.00           C
ATOM   2011  HZ  PHE A 183      60.780  62.060  48.070  1.00  0.00           H
ATOM   2012  CD2 PHE A 183      63.820  60.820  47.460  1.00  0.00           C
ATOM   2013  HD2 PHE A 183      64.380  60.000  47.880  1.00  0.00           H
ATOM   2014  CE2 PHE A 183      62.530  60.900  47.920  1.00  0.00           C
ATOM   2015  HE2 PHE A 183      62.200  60.180  48.660  1.00  0.00           H
ATOM   2016  C   PHE A 183      66.680  61.870  48.440  1.00  0.00           C
ATOM   2017  O   PHE A 183      66.190  62.380  49.460  1.00  0.00           O
ATOM   2018  N   ALA A 184      67.240  60.650  48.480  1.00  0.00           N
ATOM   2019  HN  ALA A 184      67.550  60.190  47.650  1.00  0.00           H
ATOM   2020  CA  ALA A 184      67.390  59.920  49.700  1.00  0.00           C
ATOM   2021  HA  ALA A 184      66.390  59.800  50.090  1.00  0.00           H
ATOM   2022  CB  ALA A 184      67.890  58.510  49.350  1.00  0.00           C
ATOM   2023  HB1 ALA A 184      68.920  58.450  48.940  1.00  0.00           H
ATOM   2024  HB2 ALA A 184      67.220  58.010  48.620  1.00  0.00           H
ATOM   2025  HB3 ALA A 184      67.910  57.930  50.300  1.00  0.00           H
ATOM   2026  C   ALA A 184      68.260  60.540  50.740  1.00  0.00           C
ATOM   2027  O   ALA A 184      67.890  60.670  51.910  1.00  0.00           O
ATOM   2028  N   ALA A 185      69.440  60.960  50.250  1.00  0.00           N
ATOM   2029  HN  ALA A 185      69.440  60.930  49.250  1.00  0.00           H
ATOM   2030  CA  ALA A 185      70.460  61.640  50.980  1.00  0.00           C
ATOM   2031  HA  ALA A 185      70.790  61.050  51.820  1.00  0.00           H
ATOM   2032  CB  ALA A 185      71.690  61.980  50.130  1.00  0.00           C
ATOM   2033  HB1 ALA A 185      72.550  62.340  50.740  1.00  0.00           H
ATOM   2034  HB2 ALA A 185      71.500  62.730  49.330  1.00  0.00           H
ATOM   2035  HB3 ALA A 185      72.110  61.150  49.520  1.00  0.00           H
ATOM   2036  C   ALA A 185      69.980  62.900  51.620  1.00  0.00           C
ATOM   2037  O   ALA A 185      70.210  63.150  52.810  1.00  0.00           O
ATOM   2038  N   MET A 186      69.190  63.710  50.910  1.00  0.00           N
ATOM   2039  HN  MET A 186      68.810  63.470  50.020  1.00  0.00           H
ATOM   2040  CA  MET A 186      68.530  64.890  51.390  1.00  0.00           C
ATOM   2041  HA  MET A 186      69.310  65.520  51.800  1.00  0.00           H
ATOM   2042  CB  MET A 186      67.840  65.720  50.300  1.00  0.00           C
ATOM   2043  HB1 MET A 186      67.170  66.520  50.680  1.00  0.00           H
ATOM   2044  HB2 MET A 186      67.140  65.070  49.730  1.00  0.00           H
ATOM   2045  CG  MET A 186      68.830  66.430  49.380  1.00  0.00           C
ATOM   2046  HG1 MET A 186      68.220  66.890  48.570  1.00  0.00           H
ATOM   2047  HG2 MET A 186      69.460  65.680  48.850  1.00  0.00           H
ATOM   2048  SD  MET A 186      69.770  67.750  50.190  1.00  0.00           S
ATOM   2049  CE  MET A 186      69.610  68.920  48.800  1.00  0.00           C
ATOM   2050  HE1 MET A 186      70.190  69.860  48.920  1.00  0.00           H
ATOM   2051  HE2 MET A 186      68.520  69.070  48.670  1.00  0.00           H
ATOM   2052  HE3 MET A 186      69.960  68.350  47.910  1.00  0.00           H
ATOM   2053  C   MET A 186      67.530  64.690  52.470  1.00  0.00           C
ATOM   2054  O   MET A 186      67.330  65.510  53.360  1.00  0.00           O
ATOM   2055  N   THR A 187      66.840  63.540  52.420  1.00  0.00           N
ATOM   2056  HN  THR A 187      66.910  62.830  51.720  1.00  0.00           H
ATOM   2057  CA  THR A 187      65.880  63.170  53.420  1.00  0.00           C
ATOM   2058  HA  THR A 187      65.080  63.880  53.590  1.00  0.00           H
ATOM   2059  CB  THR A 187      65.170  61.900  53.060  1.00  0.00           C
ATOM   2060  HB  THR A 187      65.830  61.020  52.960  1.00  0.00           H
ATOM   2061  OG1 THR A 187      64.460  62.120  51.850  1.00  0.00           O
ATOM   2062  HG1 THR A 187      65.050  62.250  51.100  1.00  0.00           H
ATOM   2063  CG2 THR A 187      64.140  61.600  54.160  1.00  0.00           C
ATOM   2064 HG21 THR A 187      64.450  61.500  55.230  1.00  0.00           H
ATOM   2065 HG22 THR A 187      63.610  60.630  54.050  1.00  0.00           H
ATOM   2066 HG23 THR A 187      63.300  62.320  54.130  1.00  0.00           H
ATOM   2067  C   THR A 187      66.590  63.010  54.730  1.00  0.00           C
ATOM   2068  O   THR A 187      66.120  63.520  55.740  1.00  0.00           O
ATOM   2069  N   ALA A 188      67.760  62.340  54.790  1.00  0.00           N
ATOM   2070  HN  ALA A 188      68.100  61.780  54.040  1.00  0.00           H
ATOM   2071  CA  ALA A 188      68.660  62.250  55.890  1.00  0.00           C
ATOM   2072  HA  ALA A 188      67.990  62.110  56.730  1.00  0.00           H
ATOM   2073  CB  ALA A 188      69.570  61.020  55.740  1.00  0.00           C
ATOM   2074  HB1 ALA A 188      68.910  60.140  55.890  1.00  0.00           H
ATOM   2075  HB2 ALA A 188      70.400  60.950  56.480  1.00  0.00           H
ATOM   2076  HB3 ALA A 188      70.020  60.960  54.720  1.00  0.00           H
ATOM   2077  C   ALA A 188      69.360  63.500  56.310  1.00  0.00           C
ATOM   2078  O   ALA A 188      69.340  63.830  57.490  1.00  0.00           O
ATOM   2079  N   ILE A 189      69.980  64.290  55.410  1.00  0.00           N
ATOM   2080  HN  ILE A 189      70.170  64.070  54.450  1.00  0.00           H
ATOM   2081  CA  ILE A 189      70.620  65.520  55.730  1.00  0.00           C
ATOM   2082  HA  ILE A 189      71.350  65.230  56.480  1.00  0.00           H
ATOM   2083  CB  ILE A 189      71.320  65.960  54.480  1.00  0.00           C
ATOM   2084  HB  ILE A 189      70.670  66.120  53.590  1.00  0.00           H
ATOM   2085  CG2 ILE A 189      71.960  67.330  54.750  1.00  0.00           C
ATOM   2086 HG21 ILE A 189      71.220  68.160  54.830  1.00  0.00           H
ATOM   2087 HG22 ILE A 189      72.540  67.710  53.880  1.00  0.00           H
ATOM   2088 HG23 ILE A 189      72.540  67.410  55.690  1.00  0.00           H
ATOM   2089  CG1 ILE A 189      72.460  65.040  54.020  1.00  0.00           C
ATOM   2090 HG11 ILE A 189      72.150  63.980  54.130  1.00  0.00           H
ATOM   2091 HG12 ILE A 189      73.180  65.100  54.870  1.00  0.00           H
ATOM   2092  CD  ILE A 189      73.120  65.230  52.660  1.00  0.00           C
ATOM   2093  HD1 ILE A 189      73.810  66.090  52.550  1.00  0.00           H
ATOM   2094  HD2 ILE A 189      72.300  65.330  51.920  1.00  0.00           H
ATOM   2095  HD3 ILE A 189      73.780  64.380  52.350  1.00  0.00           H
ATOM   2096  C   ILE A 189      69.720  66.540  56.340  1.00  0.00           C
ATOM   2097  O   ILE A 189      70.060  67.040  57.420  1.00  0.00           O
ATOM   2098  N   GLY A 190      68.500  66.800  55.830  1.00  0.00           N
ATOM   2099  HN  GLY A 190      68.090  66.260  55.100  1.00  0.00           H
ATOM   2100  CA  GLY A 190      67.590  67.790  56.310  1.00  0.00           C
ATOM   2101  HA1 GLY A 190      66.710  67.830  55.680  1.00  0.00           H
ATOM   2102  HA2 GLY A 190      68.130  68.730  56.230  1.00  0.00           H
ATOM   2103  C   GLY A 190      67.250  67.650  57.750  1.00  0.00           C
ATOM   2104  O   GLY A 190      67.270  68.630  58.500  1.00  0.00           O
ATOM   2105  N   SER A 191      66.940  66.430  58.210  1.00  0.00           N
ATOM   2106  HN  SER A 191      66.830  65.680  57.560  1.00  0.00           H
ATOM   2107  CA  SER A 191      66.650  66.140  59.580  1.00  0.00           C
ATOM   2108  HA  SER A 191      65.720  66.610  59.870  1.00  0.00           H
ATOM   2109  CB  SER A 191      66.350  64.640  59.790  1.00  0.00           C
ATOM   2110  HB1 SER A 191      66.120  64.320  60.830  1.00  0.00           H
ATOM   2111  HB2 SER A 191      67.160  63.970  59.450  1.00  0.00           H
ATOM   2112  OG  SER A 191      65.170  64.230  59.110  1.00  0.00           O
ATOM   2113  HG1 SER A 191      64.460  64.800  59.400  1.00  0.00           H
ATOM   2114  C   SER A 191      67.790  66.460  60.480  1.00  0.00           C
ATOM   2115  O   SER A 191      67.700  67.110  61.530  1.00  0.00           O
ATOM   2116  N   VAL A 192      68.970  65.960  60.070  1.00  0.00           N
ATOM   2117  HN  VAL A 192      69.080  65.530  59.180  1.00  0.00           H
ATOM   2118  CA  VAL A 192      70.150  66.200  60.850  1.00  0.00           C
ATOM   2119  HA  VAL A 192      69.990  65.870  61.860  1.00  0.00           H
ATOM   2120  CB  VAL A 192      71.250  65.240  60.500  1.00  0.00           C
ATOM   2121  HB  VAL A 192      71.720  65.540  59.550  1.00  0.00           H
ATOM   2122  CG1 VAL A 192      72.400  65.410  61.510  1.00  0.00           C
ATOM   2123 HG11 VAL A 192      73.190  64.710  61.150  1.00  0.00           H
ATOM   2124 HG12 VAL A 192      72.020  65.130  62.520  1.00  0.00           H
ATOM   2125 HG13 VAL A 192      72.750  66.460  61.430  1.00  0.00           H
ATOM   2126  CG2 VAL A 192      70.720  63.800  60.480  1.00  0.00           C
ATOM   2127 HG21 VAL A 192      71.540  63.060  60.580  1.00  0.00           H
ATOM   2128 HG22 VAL A 192      70.240  63.560  59.500  1.00  0.00           H
ATOM   2129 HG23 VAL A 192      69.930  63.630  61.240  1.00  0.00           H
ATOM   2130  C   VAL A 192      70.560  67.630  60.930  1.00  0.00           C
ATOM   2131  O   VAL A 192      71.010  68.220  61.910  1.00  0.00           O
ATOM   2132  N   MET A 193      70.310  68.300  59.790  1.00  0.00           N
ATOM   2133  HN  MET A 193      70.030  67.860  58.940  1.00  0.00           H
ATOM   2134  CA  MET A 193      70.450  69.720  59.650  1.00  0.00           C
ATOM   2135  HA  MET A 193      71.410  69.920  60.100  1.00  0.00           H
ATOM   2136  CB  MET A 193      70.460  70.210  58.190  1.00  0.00           C
ATOM   2137  HB1 MET A 193      69.550  69.870  57.660  1.00  0.00           H
ATOM   2138  HB2 MET A 193      71.300  69.630  57.750  1.00  0.00           H
ATOM   2139  CG  MET A 193      70.520  71.730  58.050  1.00  0.00           C
ATOM   2140  HG1 MET A 193      71.410  72.080  58.610  1.00  0.00           H
ATOM   2141  HG2 MET A 193      69.620  72.090  58.600  1.00  0.00           H
ATOM   2142  SD  MET A 193      70.490  72.270  56.320  1.00  0.00           S
ATOM   2143  CE  MET A 193      71.080  73.980  56.550  1.00  0.00           C
ATOM   2144  HE1 MET A 193      70.780  74.680  55.750  1.00  0.00           H
ATOM   2145  HE2 MET A 193      72.190  74.090  56.610  1.00  0.00           H
ATOM   2146  HE3 MET A 193      70.590  74.360  57.470  1.00  0.00           H
ATOM   2147  C   MET A 193      69.510  70.410  60.590  1.00  0.00           C
ATOM   2148  O   MET A 193      69.940  71.340  61.270  1.00  0.00           O
ATOM   2149  N   GLY A 194      68.250  69.950  60.620  1.00  0.00           N
ATOM   2150  HN  GLY A 194      67.890  69.250  60.010  1.00  0.00           H
ATOM   2151  CA  GLY A 194      67.290  70.350  61.600  1.00  0.00           C
ATOM   2152  HA1 GLY A 194      66.490  69.630  61.540  1.00  0.00           H
ATOM   2153  HA2 GLY A 194      66.970  71.360  61.400  1.00  0.00           H
ATOM   2154  C   GLY A 194      67.680  70.250  63.040  1.00  0.00           C
ATOM   2155  O   GLY A 194      67.370  71.190  63.770  1.00  0.00           O
ATOM   2156  N   LEU A 195      68.310  69.150  63.490  1.00  0.00           N
ATOM   2157  HN  LEU A 195      68.520  68.460  62.790  1.00  0.00           H
ATOM   2158  CA  LEU A 195      68.740  69.000  64.840  1.00  0.00           C
ATOM   2159  HA  LEU A 195      67.920  69.320  65.460  1.00  0.00           H
ATOM   2160  CB  LEU A 195      69.170  67.540  65.070  1.00  0.00           C
ATOM   2161  HB1 LEU A 195      69.680  67.530  66.060  1.00  0.00           H
ATOM   2162  HB2 LEU A 195      70.010  67.230  64.420  1.00  0.00           H
ATOM   2163  CG  LEU A 195      68.100  66.430  65.080  1.00  0.00           C
ATOM   2164  HG  LEU A 195      67.340  66.470  64.270  1.00  0.00           H
ATOM   2165  CD1 LEU A 195      68.720  65.030  65.000  1.00  0.00           C
ATOM   2166 HD11 LEU A 195      68.000  64.190  64.840  1.00  0.00           H
ATOM   2167 HD12 LEU A 195      69.410  64.790  65.840  1.00  0.00           H
ATOM   2168 HD13 LEU A 195      69.260  65.140  64.040  1.00  0.00           H
ATOM   2169  CD2 LEU A 195      67.340  66.570  66.410  1.00  0.00           C
ATOM   2170 HD21 LEU A 195      67.140  67.640  66.650  1.00  0.00           H
ATOM   2171 HD22 LEU A 195      67.860  66.090  67.260  1.00  0.00           H
ATOM   2172 HD23 LEU A 195      66.350  66.070  66.370  1.00  0.00           H
ATOM   2173  C   LEU A 195      69.790  70.010  65.170  1.00  0.00           C
ATOM   2174  O   LEU A 195      69.710  70.690  66.190  1.00  0.00           O
ATOM   2175  N   VAL A 196      70.820  70.220  64.330  1.00  0.00           N
ATOM   2176  HN  VAL A 196      70.790  69.700  63.480  1.00  0.00           H
ATOM   2177  CA  VAL A 196      71.890  71.170  64.430  1.00  0.00           C
ATOM   2178  HA  VAL A 196      72.220  70.940  65.430  1.00  0.00           H
ATOM   2179  CB  VAL A 196      72.950  70.960  63.390  1.00  0.00           C
ATOM   2180  HB  VAL A 196      72.450  70.880  62.400  1.00  0.00           H
ATOM   2181  CG1 VAL A 196      74.070  72.020  63.380  1.00  0.00           C
ATOM   2182 HG11 VAL A 196      73.770  73.090  63.320  1.00  0.00           H
ATOM   2183 HG12 VAL A 196      74.790  71.900  62.550  1.00  0.00           H
ATOM   2184 HG13 VAL A 196      74.570  71.970  64.370  1.00  0.00           H
ATOM   2185  CG2 VAL A 196      73.500  69.560  63.700  1.00  0.00           C
ATOM   2186 HG21 VAL A 196      72.690  68.840  63.440  1.00  0.00           H
ATOM   2187 HG22 VAL A 196      73.990  69.480  64.700  1.00  0.00           H
ATOM   2188 HG23 VAL A 196      74.310  69.340  62.980  1.00  0.00           H
ATOM   2189  C   VAL A 196      71.360  72.560  64.460  1.00  0.00           C
ATOM   2190  O   VAL A 196      71.680  73.260  65.420  1.00  0.00           O
ATOM   2191  N   VAL A 197      70.490  72.980  63.520  1.00  0.00           N
ATOM   2192  HN  VAL A 197      70.360  72.410  62.720  1.00  0.00           H
ATOM   2193  CA  VAL A 197      69.940  74.300  63.480  1.00  0.00           C
ATOM   2194  HA  VAL A 197      70.780  74.980  63.610  1.00  0.00           H
ATOM   2195  CB  VAL A 197      69.270  74.470  62.150  1.00  0.00           C
ATOM   2196  HB  VAL A 197      68.570  73.610  62.020  1.00  0.00           H
ATOM   2197  CG1 VAL A 197      68.500  75.790  62.050  1.00  0.00           C
ATOM   2198 HG11 VAL A 197      67.620  75.800  62.740  1.00  0.00           H
ATOM   2199 HG12 VAL A 197      68.110  76.000  61.030  1.00  0.00           H
ATOM   2200 HG13 VAL A 197      69.110  76.650  62.400  1.00  0.00           H
ATOM   2201  CG2 VAL A 197      70.390  74.550  61.090  1.00  0.00           C
ATOM   2202 HG21 VAL A 197      70.140  74.850  60.050  1.00  0.00           H
ATOM   2203 HG22 VAL A 197      70.940  73.620  60.830  1.00  0.00           H
ATOM   2204 HG23 VAL A 197      71.110  75.290  61.510  1.00  0.00           H
ATOM   2205  C   VAL A 197      69.060  74.560  64.650  1.00  0.00           C
ATOM   2206  O   VAL A 197      69.090  75.610  65.290  1.00  0.00           O
ATOM   2207  N   GLY A 198      68.130  73.640  64.990  1.00  0.00           N
ATOM   2208  HN  GLY A 198      68.100  72.810  64.440  1.00  0.00           H
ATOM   2209  CA  GLY A 198      67.150  73.850  66.000  1.00  0.00           C
ATOM   2210  HA1 GLY A 198      66.510  72.970  65.990  1.00  0.00           H
ATOM   2211  HA2 GLY A 198      66.680  74.790  65.740  1.00  0.00           H
ATOM   2212  C   GLY A 198      67.670  73.840  67.400  1.00  0.00           C
ATOM   2213  O   GLY A 198      67.140  74.470  68.310  1.00  0.00           O
ATOM   2214  N   GLY A 199      68.730  73.050  67.640  1.00  0.00           N
ATOM   2215  HN  GLY A 199      69.030  72.490  66.880  1.00  0.00           H
ATOM   2216  CA  GLY A 199      69.440  72.940  68.880  1.00  0.00           C
ATOM   2217  HA1 GLY A 199      70.090  72.080  68.840  1.00  0.00           H
ATOM   2218  HA2 GLY A 199      68.840  72.830  69.770  1.00  0.00           H
ATOM   2219  C   GLY A 199      70.300  74.130  69.130  1.00  0.00           C
ATOM   2220  O   GLY A 199      70.230  74.780  70.170  1.00  0.00           O
ATOM   2221  N   ALA A 200      71.060  74.580  68.120  1.00  0.00           N
ATOM   2222  HN  ALA A 200      71.060  74.080  67.260  1.00  0.00           H
ATOM   2223  CA  ALA A 200      71.880  75.760  68.150  1.00  0.00           C
ATOM   2224  HA  ALA A 200      72.450  75.560  69.040  1.00  0.00           H
ATOM   2225  CB  ALA A 200      72.830  75.920  66.950  1.00  0.00           C
ATOM   2226  HB1 ALA A 200      73.500  75.030  66.980  1.00  0.00           H
ATOM   2227  HB2 ALA A 200      73.430  76.850  67.000  1.00  0.00           H
ATOM   2228  HB3 ALA A 200      72.210  75.970  66.030  1.00  0.00           H
ATOM   2229  C   ALA A 200      71.130  77.030  68.360  1.00  0.00           C
ATOM   2230  O   ALA A 200      71.530  77.970  69.040  1.00  0.00           O
ATOM   2231  N   LEU A 201      69.870  77.110  67.880  1.00  0.00           N
ATOM   2232  HN  LEU A 201      69.450  76.470  67.240  1.00  0.00           H
ATOM   2233  CA  LEU A 201      69.270  78.410  67.830  1.00  0.00           C
ATOM   2234  HA  LEU A 201      70.050  79.130  68.030  1.00  0.00           H
ATOM   2235  CB  LEU A 201      68.720  78.600  66.400  1.00  0.00           C
ATOM   2236  HB1 LEU A 201      68.100  79.520  66.370  1.00  0.00           H
ATOM   2237  HB2 LEU A 201      68.170  77.750  65.950  1.00  0.00           H
ATOM   2238  CG  LEU A 201      69.740  78.890  65.290  1.00  0.00           C
ATOM   2239  HG  LEU A 201      70.430  78.020  65.200  1.00  0.00           H
ATOM   2240  CD1 LEU A 201      68.940  78.940  63.980  1.00  0.00           C
ATOM   2241 HD11 LEU A 201      68.240  79.800  63.890  1.00  0.00           H
ATOM   2242 HD12 LEU A 201      68.440  77.960  63.870  1.00  0.00           H
ATOM   2243 HD13 LEU A 201      69.700  78.990  63.160  1.00  0.00           H
ATOM   2244  CD2 LEU A 201      70.460  80.210  65.620  1.00  0.00           C
ATOM   2245 HD21 LEU A 201      71.240  80.360  64.840  1.00  0.00           H
ATOM   2246 HD22 LEU A 201      70.980  80.200  66.600  1.00  0.00           H
ATOM   2247 HD23 LEU A 201      69.750  81.060  65.480  1.00  0.00           H
ATOM   2248  C   LEU A 201      68.160  78.530  68.810  1.00  0.00           C
ATOM   2249  O   LEU A 201      67.310  79.400  68.630  1.00  0.00           O
ATOM   2250  N   THR A 202      68.010  77.620  69.790  1.00  0.00           N
ATOM   2251  HN  THR A 202      68.650  76.860  69.750  1.00  0.00           H
ATOM   2252  CA  THR A 202      66.840  77.450  70.600  1.00  0.00           C
ATOM   2253  HA  THR A 202      65.950  77.560  70.000  1.00  0.00           H
ATOM   2254  CB  THR A 202      66.950  76.070  71.180  1.00  0.00           C
ATOM   2255  HB  THR A 202      67.940  75.650  70.880  1.00  0.00           H
ATOM   2256  OG1 THR A 202      65.940  75.170  70.740  1.00  0.00           O
ATOM   2257  HG1 THR A 202      66.230  74.850  69.890  1.00  0.00           H
ATOM   2258  CG2 THR A 202      66.950  76.020  72.710  1.00  0.00           C
ATOM   2259 HG21 THR A 202      66.930  74.960  73.060  1.00  0.00           H
ATOM   2260 HG22 THR A 202      66.070  76.550  73.130  1.00  0.00           H
ATOM   2261 HG23 THR A 202      67.930  76.420  73.040  1.00  0.00           H
ATOM   2262  C   THR A 202      66.700  78.540  71.610  1.00  0.00           C
ATOM   2263  O   THR A 202      65.600  79.010  71.900  1.00  0.00           O
ATOM   2264  N   GLU A 203      67.820  79.070  72.130  1.00  0.00           N
ATOM   2265  HN  GLU A 203      68.620  78.510  71.940  1.00  0.00           H
ATOM   2266  CA  GLU A 203      67.870  80.260  72.930  1.00  0.00           C
ATOM   2267  HA  GLU A 203      66.910  80.440  73.400  1.00  0.00           H
ATOM   2268  CB  GLU A 203      68.960  80.160  74.000  1.00  0.00           C
ATOM   2269  HB1 GLU A 203      69.110  81.120  74.540  1.00  0.00           H
ATOM   2270  HB2 GLU A 203      69.940  79.940  73.520  1.00  0.00           H
ATOM   2271  CG  GLU A 203      68.800  79.030  75.020  1.00  0.00           C
ATOM   2272  HG1 GLU A 203      69.670  78.880  75.700  1.00  0.00           H
ATOM   2273  HG2 GLU A 203      68.620  78.110  74.430  1.00  0.00           H
ATOM   2274  CD  GLU A 203      67.610  79.270  75.940  1.00  0.00           C
ATOM   2275  OE1 GLU A 203      67.250  80.410  76.330  1.00  0.00           O
ATOM   2276  OE2 GLU A 203      66.900  78.290  76.290  1.00  0.00           O
ATOM   2277  C   GLU A 203      68.150  81.500  72.150  1.00  0.00           C
ATOM   2278  O   GLU A 203      67.950  82.630  72.590  1.00  0.00           O
ATOM   2279  N   VAL A 204      68.570  81.340  70.880  1.00  0.00           N
ATOM   2280  HN  VAL A 204      68.790  80.410  70.590  1.00  0.00           H
ATOM   2281  CA  VAL A 204      68.720  82.420  69.960  1.00  0.00           C
ATOM   2282  HA  VAL A 204      69.220  83.170  70.550  1.00  0.00           H
ATOM   2283  CB  VAL A 204      69.660  82.140  68.820  1.00  0.00           C
ATOM   2284  HB  VAL A 204      69.270  81.300  68.210  1.00  0.00           H
ATOM   2285  CG1 VAL A 204      69.870  83.280  67.810  1.00  0.00           C
ATOM   2286 HG11 VAL A 204      69.920  84.230  68.380  1.00  0.00           H
ATOM   2287 HG12 VAL A 204      69.130  83.300  66.980  1.00  0.00           H
ATOM   2288 HG13 VAL A 204      70.810  83.250  67.210  1.00  0.00           H
ATOM   2289  CG2 VAL A 204      71.000  81.750  69.470  1.00  0.00           C
ATOM   2290 HG21 VAL A 204      71.240  82.600  70.140  1.00  0.00           H
ATOM   2291 HG22 VAL A 204      71.770  81.460  68.730  1.00  0.00           H
ATOM   2292 HG23 VAL A 204      70.870  80.890  70.170  1.00  0.00           H
ATOM   2293  C   VAL A 204      67.450  83.050  69.490  1.00  0.00           C
ATOM   2294  O   VAL A 204      67.210  84.230  69.730  1.00  0.00           O
ATOM   2295  N   SER A 205      66.570  82.200  68.930  1.00  0.00           N
ATOM   2296  HN  SER A 205      66.860  81.250  68.890  1.00  0.00           H
ATOM   2297  CA  SER A 205      65.390  82.660  68.270  1.00  0.00           C
ATOM   2298  HA  SER A 205      64.540  82.800  68.930  1.00  0.00           H
ATOM   2299  CB  SER A 205      65.550  83.960  67.460  1.00  0.00           C
ATOM   2300  HB1 SER A 205      66.370  83.820  66.730  1.00  0.00           H
ATOM   2301  HB2 SER A 205      65.810  84.860  68.070  1.00  0.00           H
ATOM   2302  OG  SER A 205      64.350  84.270  66.760  1.00  0.00           O
ATOM   2303  HG1 SER A 205      63.760  84.660  67.420  1.00  0.00           H
ATOM   2304  C   SER A 205      64.950  81.590  67.330  1.00  0.00           C
ATOM   2305  O   SER A 205      65.620  81.230  66.360  1.00  0.00           O
ATOM   2306  N   TRP A 206      63.760  81.040  67.630  1.00  0.00           N
ATOM   2307  HN  TRP A 206      63.310  81.430  68.430  1.00  0.00           H
ATOM   2308  CA  TRP A 206      63.240  80.010  66.780  1.00  0.00           C
ATOM   2309  HA  TRP A 206      64.060  79.350  66.510  1.00  0.00           H
ATOM   2310  CB  TRP A 206      62.480  78.970  67.630  1.00  0.00           C
ATOM   2311  HB1 TRP A 206      63.210  78.370  68.220  1.00  0.00           H
ATOM   2312  HB2 TRP A 206      62.020  78.150  67.030  1.00  0.00           H
ATOM   2313  CG  TRP A 206      61.370  79.500  68.460  1.00  0.00           C
ATOM   2314  CD1 TRP A 206      61.380  79.610  69.820  1.00  0.00           C
ATOM   2315  HD1 TRP A 206      62.220  79.410  70.480  1.00  0.00           H
ATOM   2316  NE1 TRP A 206      60.180  80.140  70.190  1.00  0.00           N
ATOM   2317  HE1 TRP A 206      59.920  80.400  71.100  1.00  0.00           H
ATOM   2318  CE2 TRP A 206      59.390  80.440  69.110  1.00  0.00           C
ATOM   2319  CD2 TRP A 206      60.130  80.050  68.000  1.00  0.00           C
ATOM   2320  CE3 TRP A 206      59.550  80.110  66.770  1.00  0.00           C
ATOM   2321  HE3 TRP A 206      60.090  79.660  65.950  1.00  0.00           H
ATOM   2322  CZ3 TRP A 206      58.300  80.670  66.620  1.00  0.00           C
ATOM   2323  HZ3 TRP A 206      58.030  80.820  65.580  1.00  0.00           H
ATOM   2324  CZ2 TRP A 206      58.230  81.130  68.980  1.00  0.00           C
ATOM   2325  HZ2 TRP A 206      57.720  81.590  69.810  1.00  0.00           H
ATOM   2326  CH2 TRP A 206      57.680  81.210  67.720  1.00  0.00           C
ATOM   2327  HH2 TRP A 206      56.710  81.670  67.560  1.00  0.00           H
ATOM   2328  C   TRP A 206      62.530  80.570  65.600  1.00  0.00           C
ATOM   2329  O   TRP A 206      62.410  79.990  64.520  1.00  0.00           O
ATOM   2330  N   ARG A 207      62.200  81.870  65.650  1.00  0.00           N
ATOM   2331  HN  ARG A 207      62.130  82.310  66.540  1.00  0.00           H
ATOM   2332  CA  ARG A 207      61.690  82.690  64.600  1.00  0.00           C
ATOM   2333  HA  ARG A 207      60.910  82.090  64.160  1.00  0.00           H
ATOM   2334  CB  ARG A 207      61.210  84.070  65.070  1.00  0.00           C
ATOM   2335  HB1 ARG A 207      61.120  84.660  64.130  1.00  0.00           H
ATOM   2336  HB2 ARG A 207      61.980  84.470  65.760  1.00  0.00           H
ATOM   2337  CG  ARG A 207      59.820  84.020  65.710  1.00  0.00           C
ATOM   2338  HG1 ARG A 207      59.750  83.390  66.620  1.00  0.00           H
ATOM   2339  HG2 ARG A 207      59.100  83.640  64.960  1.00  0.00           H
ATOM   2340  CD  ARG A 207      59.330  85.380  66.220  1.00  0.00           C
ATOM   2341  HD1 ARG A 207      59.230  86.240  65.520  1.00  0.00           H
ATOM   2342  HD2 ARG A 207      60.000  85.700  67.050  1.00  0.00           H
ATOM   2343  NE  ARG A 207      57.920  85.230  66.670  1.00  0.00           N
ATOM   2344  HE  ARG A 207      57.380  84.560  66.170  1.00  0.00           H
ATOM   2345  CZ  ARG A 207      57.400  85.830  67.780  1.00  0.00           C
ATOM   2346  NH1 ARG A 207      58.150  86.620  68.590  1.00  0.00           N
ATOM   2347 HH11 ARG A 207      59.150  86.610  68.520  1.00  0.00           H
ATOM   2348 HH12 ARG A 207      57.730  86.820  69.470  1.00  0.00           H
ATOM   2349  NH2 ARG A 207      56.080  85.610  68.070  1.00  0.00           N
ATOM   2350 HH21 ARG A 207      55.470  85.230  67.380  1.00  0.00           H
ATOM   2351 HH22 ARG A 207      55.650  85.960  68.910  1.00  0.00           H
ATOM   2352  C   ARG A 207      62.670  82.690  63.470  1.00  0.00           C
ATOM   2353  O   ARG A 207      62.240  82.540  62.320  1.00  0.00           O
ATOM   2354  N   TRP A 208      63.970  82.910  63.720  1.00  0.00           N
ATOM   2355  HN  TRP A 208      64.200  82.940  64.690  1.00  0.00           H
ATOM   2356  CA  TRP A 208      65.090  82.900  62.830  1.00  0.00           C
ATOM   2357  HA  TRP A 208      64.770  83.450  61.950  1.00  0.00           H
ATOM   2358  CB  TRP A 208      66.320  83.540  63.490  1.00  0.00           C
ATOM   2359  HB1 TRP A 208      67.290  83.190  63.060  1.00  0.00           H
ATOM   2360  HB2 TRP A 208      66.440  83.300  64.570  1.00  0.00           H
ATOM   2361  CG  TRP A 208      66.400  85.020  63.330  1.00  0.00           C
ATOM   2362  CD1 TRP A 208      66.100  85.900  64.330  1.00  0.00           C
ATOM   2363  HD1 TRP A 208      65.730  85.730  65.330  1.00  0.00           H
ATOM   2364  NE1 TRP A 208      66.200  87.150  63.790  1.00  0.00           N
ATOM   2365  HE1 TRP A 208      66.240  87.950  64.360  1.00  0.00           H
ATOM   2366  CE2 TRP A 208      66.470  87.090  62.450  1.00  0.00           C
ATOM   2367  CD2 TRP A 208      66.580  85.750  62.110  1.00  0.00           C
ATOM   2368  CE3 TRP A 208      66.850  85.430  60.820  1.00  0.00           C
ATOM   2369  HE3 TRP A 208      67.180  84.410  60.650  1.00  0.00           H
ATOM   2370  CZ3 TRP A 208      66.860  86.400  59.850  1.00  0.00           C
ATOM   2371  HZ3 TRP A 208      67.180  86.130  58.850  1.00  0.00           H
ATOM   2372  CZ2 TRP A 208      66.420  88.060  61.500  1.00  0.00           C
ATOM   2373  HZ2 TRP A 208      66.160  89.110  61.600  1.00  0.00           H
ATOM   2374  CH2 TRP A 208      66.650  87.720  60.180  1.00  0.00           C
ATOM   2375  HH2 TRP A 208      66.700  88.420  59.360  1.00  0.00           H
ATOM   2376  C   TRP A 208      65.410  81.530  62.350  1.00  0.00           C
ATOM   2377  O   TRP A 208      65.860  81.360  61.220  1.00  0.00           O
ATOM   2378  N   ALA A 209      65.100  80.470  63.130  1.00  0.00           N
ATOM   2379  HN  ALA A 209      64.750  80.490  64.060  1.00  0.00           H
ATOM   2380  CA  ALA A 209      65.200  79.100  62.720  1.00  0.00           C
ATOM   2381  HA  ALA A 209      66.240  78.910  62.490  1.00  0.00           H
ATOM   2382  CB  ALA A 209      64.870  78.140  63.880  1.00  0.00           C
ATOM   2383  HB1 ALA A 209      65.530  78.360  64.740  1.00  0.00           H
ATOM   2384  HB2 ALA A 209      65.160  77.110  63.600  1.00  0.00           H
ATOM   2385  HB3 ALA A 209      63.820  78.170  64.250  1.00  0.00           H
ATOM   2386  C   ALA A 209      64.380  78.780  61.510  1.00  0.00           C
ATOM   2387  O   ALA A 209      64.800  78.190  60.520  1.00  0.00           O
ATOM   2388  N   PHE A 210      63.100  79.180  61.470  1.00  0.00           N
ATOM   2389  HN  PHE A 210      62.720  79.550  62.320  1.00  0.00           H
ATOM   2390  CA  PHE A 210      62.170  79.130  60.380  1.00  0.00           C
ATOM   2391  HA  PHE A 210      62.170  78.130  59.950  1.00  0.00           H
ATOM   2392  CB  PHE A 210      60.740  79.490  60.810  1.00  0.00           C
ATOM   2393  HB1 PHE A 210      60.000  79.550  59.990  1.00  0.00           H
ATOM   2394  HB2 PHE A 210      60.780  80.480  61.310  1.00  0.00           H
ATOM   2395  CG  PHE A 210      60.010  78.500  61.650  1.00  0.00           C
ATOM   2396  CD1 PHE A 210      59.500  78.950  62.850  1.00  0.00           C
ATOM   2397  HD1 PHE A 210      59.780  79.970  63.070  1.00  0.00           H
ATOM   2398  CE1 PHE A 210      58.790  78.230  63.780  1.00  0.00           C
ATOM   2399  HE1 PHE A 210      58.380  78.690  64.670  1.00  0.00           H
ATOM   2400  CZ  PHE A 210      58.550  76.920  63.430  1.00  0.00           C
ATOM   2401  HZ  PHE A 210      57.900  76.470  64.160  1.00  0.00           H
ATOM   2402  CD2 PHE A 210      59.790  77.170  61.350  1.00  0.00           C
ATOM   2403  HD2 PHE A 210      60.110  76.630  60.470  1.00  0.00           H
ATOM   2404  CE2 PHE A 210      59.120  76.410  62.280  1.00  0.00           C
ATOM   2405  HE2 PHE A 210      59.000  75.390  61.960  1.00  0.00           H
ATOM   2406  C   PHE A 210      62.500  80.030  59.240  1.00  0.00           C
ATOM   2407  O   PHE A 210      62.130  79.760  58.100  1.00  0.00           O
ATOM   2408  N   LEU A 211      63.280  81.110  59.400  1.00  0.00           N
ATOM   2409  HN  LEU A 211      63.540  81.450  60.300  1.00  0.00           H
ATOM   2410  CA  LEU A 211      63.660  81.940  58.290  1.00  0.00           C
ATOM   2411  HA  LEU A 211      62.870  81.960  57.560  1.00  0.00           H
ATOM   2412  CB  LEU A 211      63.950  83.380  58.720  1.00  0.00           C
ATOM   2413  HB1 LEU A 211      64.360  84.010  57.900  1.00  0.00           H
ATOM   2414  HB2 LEU A 211      64.790  83.330  59.440  1.00  0.00           H
ATOM   2415  CG  LEU A 211      62.720  84.090  59.290  1.00  0.00           C
ATOM   2416  HG  LEU A 211      62.290  83.600  60.190  1.00  0.00           H
ATOM   2417  CD1 LEU A 211      63.330  85.310  60.000  1.00  0.00           C
ATOM   2418 HD11 LEU A 211      62.550  86.090  60.130  1.00  0.00           H
ATOM   2419 HD12 LEU A 211      64.100  85.740  59.330  1.00  0.00           H
ATOM   2420 HD13 LEU A 211      63.720  85.070  61.010  1.00  0.00           H
ATOM   2421  CD2 LEU A 211      61.650  84.470  58.250  1.00  0.00           C
ATOM   2422 HD21 LEU A 211      61.130  83.570  57.870  1.00  0.00           H
ATOM   2423 HD22 LEU A 211      62.080  84.880  57.310  1.00  0.00           H
ATOM   2424 HD23 LEU A 211      60.790  85.140  58.490  1.00  0.00           H
ATOM   2425  C   LEU A 211      64.780  81.390  57.470  1.00  0.00           C
ATOM   2426  O   LEU A 211      64.980  81.830  56.340  1.00  0.00           O
ATOM   2427  N   VAL A 212      65.420  80.310  57.970  1.00  0.00           N
ATOM   2428  HN  VAL A 212      65.220  79.980  58.890  1.00  0.00           H
ATOM   2429  CA  VAL A 212      66.430  79.510  57.350  1.00  0.00           C
ATOM   2430  HA  VAL A 212      67.180  80.210  57.010  1.00  0.00           H
ATOM   2431  CB  VAL A 212      67.020  78.490  58.280  1.00  0.00           C
ATOM   2432  HB  VAL A 212      66.290  77.720  58.600  1.00  0.00           H
ATOM   2433  CG1 VAL A 212      68.260  77.810  57.670  1.00  0.00           C
ATOM   2434 HG11 VAL A 212      68.670  77.100  58.420  1.00  0.00           H
ATOM   2435 HG12 VAL A 212      69.060  78.550  57.430  1.00  0.00           H
ATOM   2436 HG13 VAL A 212      68.010  77.130  56.820  1.00  0.00           H
ATOM   2437  CG2 VAL A 212      67.580  79.140  59.560  1.00  0.00           C
ATOM   2438 HG21 VAL A 212      68.050  78.290  60.110  1.00  0.00           H
ATOM   2439 HG22 VAL A 212      66.750  79.640  60.090  1.00  0.00           H
ATOM   2440 HG23 VAL A 212      68.440  79.800  59.310  1.00  0.00           H
ATOM   2441  C   VAL A 212      65.840  78.760  56.210  1.00  0.00           C
ATOM   2442  O   VAL A 212      66.550  78.610  55.220  1.00  0.00           O
ATOM   2443  N   ASN A 213      64.550  78.370  56.260  1.00  0.00           N
ATOM   2444  HN  ASN A 213      64.120  78.330  57.160  1.00  0.00           H
ATOM   2445  CA  ASN A 213      63.790  77.810  55.190  1.00  0.00           C
ATOM   2446  HA  ASN A 213      64.290  76.890  54.950  1.00  0.00           H
ATOM   2447  CB  ASN A 213      62.310  77.600  55.570  1.00  0.00           C
ATOM   2448  HB1 ASN A 213      61.790  77.140  54.700  1.00  0.00           H
ATOM   2449  HB2 ASN A 213      61.790  78.570  55.680  1.00  0.00           H
ATOM   2450  CG  ASN A 213      62.110  76.630  56.730  1.00  0.00           C
ATOM   2451  OD1 ASN A 213      63.060  76.080  57.290  1.00  0.00           O
ATOM   2452  ND2 ASN A 213      60.820  76.470  57.140  1.00  0.00           N
ATOM   2453 HD21 ASN A 213      60.630  75.770  57.830  1.00  0.00           H
ATOM   2454 HD22 ASN A 213      60.150  77.170  56.900  1.00  0.00           H
ATOM   2455  C   ASN A 213      63.660  78.720  54.010  1.00  0.00           C
ATOM   2456  O   ASN A 213      63.620  78.310  52.850  1.00  0.00           O
ATOM   2457  N   VAL A 214      63.430  80.020  54.240  1.00  0.00           N
ATOM   2458  HN  VAL A 214      63.540  80.470  55.120  1.00  0.00           H
ATOM   2459  CA  VAL A 214      63.210  81.070  53.280  1.00  0.00           C
ATOM   2460  HA  VAL A 214      62.280  80.720  52.860  1.00  0.00           H
ATOM   2461  CB  VAL A 214      62.810  82.390  53.870  1.00  0.00           C
ATOM   2462  HB  VAL A 214      63.610  82.860  54.490  1.00  0.00           H
ATOM   2463  CG1 VAL A 214      62.320  83.310  52.740  1.00  0.00           C
ATOM   2464 HG11 VAL A 214      63.150  83.590  52.050  1.00  0.00           H
ATOM   2465 HG12 VAL A 214      61.840  84.210  53.170  1.00  0.00           H
ATOM   2466 HG13 VAL A 214      61.580  82.760  52.110  1.00  0.00           H
ATOM   2467  CG2 VAL A 214      61.650  82.020  54.810  1.00  0.00           C
ATOM   2468 HG21 VAL A 214      61.130  82.940  55.130  1.00  0.00           H
ATOM   2469 HG22 VAL A 214      62.030  81.550  55.750  1.00  0.00           H
ATOM   2470 HG23 VAL A 214      60.910  81.390  54.270  1.00  0.00           H
ATOM   2471  C   VAL A 214      64.160  81.210  52.130  1.00  0.00           C
ATOM   2472  O   VAL A 214      63.720  80.860  51.040  1.00  0.00           O
ATOM   2473  N   PRO A 215      65.430  81.470  52.220  1.00  0.00           N
ATOM   2474  CD  PRO A 215      66.160  81.710  53.450  1.00  0.00           C
ATOM   2475  HD1 PRO A 215      66.040  81.070  54.360  1.00  0.00           H
ATOM   2476  HD2 PRO A 215      65.790  82.670  53.850  1.00  0.00           H
ATOM   2477  CA  PRO A 215      66.280  81.560  51.070  1.00  0.00           C
ATOM   2478  HA  PRO A 215      65.770  82.120  50.300  1.00  0.00           H
ATOM   2479  CB  PRO A 215      67.530  82.260  51.600  1.00  0.00           C
ATOM   2480  HB1 PRO A 215      67.420  83.370  51.650  1.00  0.00           H
ATOM   2481  HB2 PRO A 215      68.450  82.100  51.000  1.00  0.00           H
ATOM   2482  CG  PRO A 215      67.640  81.700  53.030  1.00  0.00           C
ATOM   2483  HG1 PRO A 215      68.100  80.700  52.910  1.00  0.00           H
ATOM   2484  HG2 PRO A 215      68.310  82.280  53.710  1.00  0.00           H
ATOM   2485  C   PRO A 215      66.580  80.220  50.480  1.00  0.00           C
ATOM   2486  O   PRO A 215      66.890  80.150  49.290  1.00  0.00           O
ATOM   2487  N   ILE A 216      66.420  79.150  51.280  1.00  0.00           N
ATOM   2488  HN  ILE A 216      65.960  79.180  52.170  1.00  0.00           H
ATOM   2489  CA  ILE A 216      66.580  77.820  50.780  1.00  0.00           C
ATOM   2490  HA  ILE A 216      67.400  77.890  50.080  1.00  0.00           H
ATOM   2491  CB  ILE A 216      66.910  76.870  51.890  1.00  0.00           C
ATOM   2492  HB  ILE A 216      66.160  76.980  52.700  1.00  0.00           H
ATOM   2493  CG2 ILE A 216      66.840  75.420  51.410  1.00  0.00           C
ATOM   2494 HG21 ILE A 216      67.380  75.420  50.440  1.00  0.00           H
ATOM   2495 HG22 ILE A 216      65.770  75.160  51.260  1.00  0.00           H
ATOM   2496 HG23 ILE A 216      67.230  74.650  52.110  1.00  0.00           H
ATOM   2497  CG1 ILE A 216      68.260  77.170  52.560  1.00  0.00           C
ATOM   2498 HG11 ILE A 216      68.180  78.210  52.950  1.00  0.00           H
ATOM   2499 HG12 ILE A 216      69.050  77.310  51.780  1.00  0.00           H
ATOM   2500  CD  ILE A 216      68.790  76.270  53.680  1.00  0.00           C
ATOM   2501  HD1 ILE A 216      68.000  75.770  54.290  1.00  0.00           H
ATOM   2502  HD2 ILE A 216      69.480  76.800  54.370  1.00  0.00           H
ATOM   2503  HD3 ILE A 216      69.400  75.430  53.300  1.00  0.00           H
ATOM   2504  C   ILE A 216      65.480  77.450  49.850  1.00  0.00           C
ATOM   2505  O   ILE A 216      65.790  77.050  48.730  1.00  0.00           O
ATOM   2506  N   GLY A 217      64.190  77.720  50.150  1.00  0.00           N
ATOM   2507  HN  GLY A 217      63.920  78.000  51.070  1.00  0.00           H
ATOM   2508  CA  GLY A 217      63.140  77.560  49.200  1.00  0.00           C
ATOM   2509  HA1 GLY A 217      62.320  77.950  49.790  1.00  0.00           H
ATOM   2510  HA2 GLY A 217      62.970  76.530  48.910  1.00  0.00           H
ATOM   2511  C   GLY A 217      63.210  78.430  47.990  1.00  0.00           C
ATOM   2512  O   GLY A 217      62.840  77.970  46.920  1.00  0.00           O
ATOM   2513  N   LEU A 218      63.650  79.700  48.060  1.00  0.00           N
ATOM   2514  HN  LEU A 218      63.820  80.040  48.980  1.00  0.00           H
ATOM   2515  CA  LEU A 218      63.950  80.580  46.970  1.00  0.00           C
ATOM   2516  HA  LEU A 218      63.090  80.600  46.310  1.00  0.00           H
ATOM   2517  CB  LEU A 218      64.140  82.040  47.440  1.00  0.00           C
ATOM   2518  HB1 LEU A 218      64.180  82.630  46.500  1.00  0.00           H
ATOM   2519  HB2 LEU A 218      65.100  82.070  48.000  1.00  0.00           H
ATOM   2520  CG  LEU A 218      63.110  82.690  48.380  1.00  0.00           C
ATOM   2521  HG  LEU A 218      63.140  82.070  49.300  1.00  0.00           H
ATOM   2522  CD1 LEU A 218      63.570  84.040  48.940  1.00  0.00           C
ATOM   2523 HD11 LEU A 218      63.710  84.820  48.160  1.00  0.00           H
ATOM   2524 HD12 LEU A 218      64.570  83.790  49.360  1.00  0.00           H
ATOM   2525 HD13 LEU A 218      62.830  84.370  49.700  1.00  0.00           H
ATOM   2526  CD2 LEU A 218      61.650  82.610  47.890  1.00  0.00           C
ATOM   2527 HD21 LEU A 218      61.410  83.290  47.040  1.00  0.00           H
ATOM   2528 HD22 LEU A 218      60.910  82.860  48.680  1.00  0.00           H
ATOM   2529 HD23 LEU A 218      61.430  81.550  47.640  1.00  0.00           H
ATOM   2530  C   LEU A 218      65.020  79.980  46.130  1.00  0.00           C
ATOM   2531  O   LEU A 218      64.860  79.990  44.910  1.00  0.00           O
ATOM   2532  N   VAL A 219      66.050  79.340  46.700  1.00  0.00           N
ATOM   2533  HN  VAL A 219      66.280  79.460  47.670  1.00  0.00           H
ATOM   2534  CA  VAL A 219      66.960  78.540  45.930  1.00  0.00           C
ATOM   2535  HA  VAL A 219      67.140  79.240  45.130  1.00  0.00           H
ATOM   2536  CB  VAL A 219      68.210  78.360  46.730  1.00  0.00           C
ATOM   2537  HB  VAL A 219      67.930  78.130  47.780  1.00  0.00           H
ATOM   2538  CG1 VAL A 219      69.260  77.360  46.210  1.00  0.00           C
ATOM   2539 HG11 VAL A 219      69.480  77.390  45.120  1.00  0.00           H
ATOM   2540 HG12 VAL A 219      68.960  76.320  46.450  1.00  0.00           H
ATOM   2541 HG13 VAL A 219      70.280  77.630  46.550  1.00  0.00           H
ATOM   2542  CG2 VAL A 219      68.970  79.690  46.850  1.00  0.00           C
ATOM   2543 HG21 VAL A 219      69.640  79.950  46.000  1.00  0.00           H
ATOM   2544 HG22 VAL A 219      69.630  79.620  47.740  1.00  0.00           H
ATOM   2545 HG23 VAL A 219      68.470  80.650  47.140  1.00  0.00           H
ATOM   2546  C   VAL A 219      66.370  77.370  45.220  1.00  0.00           C
ATOM   2547  O   VAL A 219      66.570  77.100  44.040  1.00  0.00           O
ATOM   2548  N   MET A 220      65.490  76.600  45.890  1.00  0.00           N
ATOM   2549  HN  MET A 220      65.440  76.730  46.880  1.00  0.00           H
ATOM   2550  CA  MET A 220      64.810  75.490  45.300  1.00  0.00           C
ATOM   2551  HA  MET A 220      65.490  74.800  44.820  1.00  0.00           H
ATOM   2552  CB  MET A 220      64.120  74.530  46.290  1.00  0.00           C
ATOM   2553  HB1 MET A 220      63.580  73.740  45.730  1.00  0.00           H
ATOM   2554  HB2 MET A 220      63.320  75.020  46.880  1.00  0.00           H
ATOM   2555  CG  MET A 220      65.060  73.910  47.320  1.00  0.00           C
ATOM   2556  HG1 MET A 220      64.600  73.120  47.960  1.00  0.00           H
ATOM   2557  HG2 MET A 220      65.310  74.670  48.100  1.00  0.00           H
ATOM   2558  SD  MET A 220      66.650  73.260  46.720  1.00  0.00           S
ATOM   2559  CE  MET A 220      67.430  72.540  48.200  1.00  0.00           C
ATOM   2560  HE1 MET A 220      67.240  73.250  49.030  1.00  0.00           H
ATOM   2561  HE2 MET A 220      68.510  72.330  48.010  1.00  0.00           H
ATOM   2562  HE3 MET A 220      66.950  71.590  48.500  1.00  0.00           H
ATOM   2563  C   MET A 220      63.820  75.820  44.240  1.00  0.00           C
ATOM   2564  O   MET A 220      63.680  75.170  43.210  1.00  0.00           O
ATOM   2565  N   ILE A 221      63.100  76.960  44.270  1.00  0.00           N
ATOM   2566  HN  ILE A 221      63.080  77.510  45.100  1.00  0.00           H
ATOM   2567  CA  ILE A 221      62.490  77.610  43.150  1.00  0.00           C
ATOM   2568  HA  ILE A 221      61.770  76.920  42.750  1.00  0.00           H
ATOM   2569  CB  ILE A 221      61.720  78.820  43.600  1.00  0.00           C
ATOM   2570  HB  ILE A 221      62.400  79.450  44.210  1.00  0.00           H
ATOM   2571  CG2 ILE A 221      61.260  79.600  42.360  1.00  0.00           C
ATOM   2572 HG21 ILE A 221      62.050  79.910  41.630  1.00  0.00           H
ATOM   2573 HG22 ILE A 221      60.710  80.540  42.610  1.00  0.00           H
ATOM   2574 HG23 ILE A 221      60.520  78.950  41.850  1.00  0.00           H
ATOM   2575  CG1 ILE A 221      60.540  78.400  44.500  1.00  0.00           C
ATOM   2576 HG11 ILE A 221      60.710  77.420  45.000  1.00  0.00           H
ATOM   2577 HG12 ILE A 221      59.710  78.170  43.810  1.00  0.00           H
ATOM   2578  CD  ILE A 221      60.250  79.490  45.530  1.00  0.00           C
ATOM   2579  HD1 ILE A 221      59.360  79.130  46.090  1.00  0.00           H
ATOM   2580  HD2 ILE A 221      59.890  80.440  45.090  1.00  0.00           H
ATOM   2581  HD3 ILE A 221      61.080  79.650  46.250  1.00  0.00           H
ATOM   2582  C   ILE A 221      63.410  77.880  42.000  1.00  0.00           C
ATOM   2583  O   ILE A 221      63.050  77.500  40.890  1.00  0.00           O
ATOM   2584  N   TYR A 222      64.560  78.520  42.230  1.00  0.00           N
ATOM   2585  HN  TYR A 222      64.850  78.650  43.170  1.00  0.00           H
ATOM   2586  CA  TYR A 222      65.470  78.980  41.230  1.00  0.00           C
ATOM   2587  HA  TYR A 222      64.880  79.450  40.450  1.00  0.00           H
ATOM   2588  CB  TYR A 222      66.370  80.060  41.870  1.00  0.00           C
ATOM   2589  HB1 TYR A 222      66.880  79.690  42.790  1.00  0.00           H
ATOM   2590  HB2 TYR A 222      65.720  80.930  42.100  1.00  0.00           H
ATOM   2591  CG  TYR A 222      67.500  80.490  41.010  1.00  0.00           C
ATOM   2592  CD1 TYR A 222      67.210  81.410  40.030  1.00  0.00           C
ATOM   2593  HD1 TYR A 222      66.210  81.800  39.860  1.00  0.00           H
ATOM   2594  CE1 TYR A 222      68.230  81.960  39.290  1.00  0.00           C
ATOM   2595  HE1 TYR A 222      67.980  82.730  38.570  1.00  0.00           H
ATOM   2596  CZ  TYR A 222      69.490  81.430  39.410  1.00  0.00           C
ATOM   2597  OH  TYR A 222      70.540  82.180  38.830  1.00  0.00           O
ATOM   2598  HH  TYR A 222      71.280  81.580  38.940  1.00  0.00           H
ATOM   2599  CD2 TYR A 222      68.780  80.000  41.070  1.00  0.00           C
ATOM   2600  HD2 TYR A 222      69.030  79.150  41.700  1.00  0.00           H
ATOM   2601  CE2 TYR A 222      69.780  80.340  40.190  1.00  0.00           C
ATOM   2602  HE2 TYR A 222      70.770  80.020  40.470  1.00  0.00           H
ATOM   2603  C   TYR A 222      66.110  77.870  40.460  1.00  0.00           C
ATOM   2604  O   TYR A 222      66.290  77.800  39.250  1.00  0.00           O
ATOM   2605  N   LEU A 223      66.570  76.810  41.150  1.00  0.00           N
ATOM   2606  HN  LEU A 223      66.350  76.850  42.120  1.00  0.00           H
ATOM   2607  CA  LEU A 223      67.100  75.580  40.630  1.00  0.00           C
ATOM   2608  HA  LEU A 223      67.850  75.730  39.870  1.00  0.00           H
ATOM   2609  CB  LEU A 223      67.850  74.720  41.660  1.00  0.00           C
ATOM   2610  HB1 LEU A 223      68.170  73.720  41.300  1.00  0.00           H
ATOM   2611  HB2 LEU A 223      67.140  74.610  42.500  1.00  0.00           H
ATOM   2612  CG  LEU A 223      69.020  75.400  42.390  1.00  0.00           C
ATOM   2613  HG  LEU A 223      68.740  76.460  42.580  1.00  0.00           H
ATOM   2614  CD1 LEU A 223      69.320  74.550  43.630  1.00  0.00           C
ATOM   2615 HD11 LEU A 223      68.340  74.420  44.130  1.00  0.00           H
ATOM   2616 HD12 LEU A 223      70.100  75.100  44.200  1.00  0.00           H
ATOM   2617 HD13 LEU A 223      69.730  73.550  43.350  1.00  0.00           H
ATOM   2618  CD2 LEU A 223      70.240  75.410  41.460  1.00  0.00           C
ATOM   2619 HD21 LEU A 223      70.080  75.880  40.460  1.00  0.00           H
ATOM   2620 HD22 LEU A 223      70.420  74.340  41.220  1.00  0.00           H
ATOM   2621 HD23 LEU A 223      71.130  75.880  41.920  1.00  0.00           H
ATOM   2622  C   LEU A 223      66.050  74.790  39.930  1.00  0.00           C
ATOM   2623  O   LEU A 223      66.380  74.210  38.900  1.00  0.00           O
ATOM   2624  N   ALA A 224      64.790  74.790  40.390  1.00  0.00           N
ATOM   2625  HN  ALA A 224      64.570  75.230  41.260  1.00  0.00           H
ATOM   2626  CA  ALA A 224      63.690  74.160  39.730  1.00  0.00           C
ATOM   2627  HA  ALA A 224      64.050  73.150  39.560  1.00  0.00           H
ATOM   2628  CB  ALA A 224      62.450  74.070  40.630  1.00  0.00           C
ATOM   2629  HB1 ALA A 224      61.530  73.650  40.160  1.00  0.00           H
ATOM   2630  HB2 ALA A 224      62.220  75.080  41.020  1.00  0.00           H
ATOM   2631  HB3 ALA A 224      62.600  73.450  41.540  1.00  0.00           H
ATOM   2632  C   ALA A 224      63.540  74.750  38.370  1.00  0.00           C
ATOM   2633  O   ALA A 224      63.520  74.090  37.320  1.00  0.00           O
ATOM   2634  N   ARG A 225      63.470  76.090  38.300  1.00  0.00           N
ATOM   2635  HN  ARG A 225      63.450  76.540  39.190  1.00  0.00           H
ATOM   2636  CA  ARG A 225      63.350  76.830  37.080  1.00  0.00           C
ATOM   2637  HA  ARG A 225      62.480  76.420  36.590  1.00  0.00           H
ATOM   2638  CB  ARG A 225      63.190  78.330  37.410  1.00  0.00           C
ATOM   2639  HB1 ARG A 225      63.200  78.910  36.460  1.00  0.00           H
ATOM   2640  HB2 ARG A 225      64.060  78.640  38.030  1.00  0.00           H
ATOM   2641  CG  ARG A 225      61.940  78.740  38.180  1.00  0.00           C
ATOM   2642  HG1 ARG A 225      61.930  79.830  38.400  1.00  0.00           H
ATOM   2643  HG2 ARG A 225      61.830  78.130  39.100  1.00  0.00           H
ATOM   2644  CD  ARG A 225      60.730  78.650  37.250  1.00  0.00           C
ATOM   2645  HD1 ARG A 225      59.830  78.940  37.830  1.00  0.00           H
ATOM   2646  HD2 ARG A 225      60.640  77.680  36.720  1.00  0.00           H
ATOM   2647  NE  ARG A 225      60.830  79.740  36.240  1.00  0.00           N
ATOM   2648  HE  ARG A 225      61.300  80.600  36.420  1.00  0.00           H
ATOM   2649  CZ  ARG A 225      60.150  79.730  35.060  1.00  0.00           C
ATOM   2650  NH1 ARG A 225      59.300  78.720  34.730  1.00  0.00           N
ATOM   2651 HH11 ARG A 225      59.100  77.970  35.350  1.00  0.00           H
ATOM   2652 HH12 ARG A 225      58.480  78.930  34.190  1.00  0.00           H
ATOM   2653  NH2 ARG A 225      60.350  80.720  34.130  1.00  0.00           N
ATOM   2654 HH21 ARG A 225      61.080  81.330  34.420  1.00  0.00           H
ATOM   2655 HH22 ARG A 225      60.050  80.650  33.180  1.00  0.00           H
ATOM   2656  C   ARG A 225      64.440  76.780  36.070  1.00  0.00           C
ATOM   2657  O   ARG A 225      64.170  76.810  34.870  1.00  0.00           O
ATOM   2658  N   THR A 226      65.700  76.880  36.520  1.00  0.00           N
ATOM   2659  HN  THR A 226      65.830  77.030  37.500  1.00  0.00           H
ATOM   2660  CA  THR A 226      66.860  76.770  35.690  1.00  0.00           C
ATOM   2661  HA  THR A 226      66.740  77.320  34.770  1.00  0.00           H
ATOM   2662  CB  THR A 226      68.020  77.420  36.380  1.00  0.00           C
ATOM   2663  HB  THR A 226      68.970  77.290  35.830  1.00  0.00           H
ATOM   2664  OG1 THR A 226      68.270  76.860  37.660  1.00  0.00           O
ATOM   2665  HG1 THR A 226      67.570  77.180  38.240  1.00  0.00           H
ATOM   2666  CG2 THR A 226      67.870  78.950  36.450  1.00  0.00           C
ATOM   2667 HG21 THR A 226      66.920  79.140  36.980  1.00  0.00           H
ATOM   2668 HG22 THR A 226      67.760  79.360  35.420  1.00  0.00           H
ATOM   2669 HG23 THR A 226      68.640  79.460  37.080  1.00  0.00           H
ATOM   2670  C   THR A 226      67.310  75.410  35.250  1.00  0.00           C
ATOM   2671  O   THR A 226      67.790  75.250  34.130  1.00  0.00           O
ATOM   2672  N   ALA A 227      67.220  74.380  36.110  1.00  0.00           N
ATOM   2673  HN  ALA A 227      66.600  74.500  36.880  1.00  0.00           H
ATOM   2674  CA  ALA A 227      67.780  73.080  35.860  1.00  0.00           C
ATOM   2675  HA  ALA A 227      68.300  73.100  34.920  1.00  0.00           H
ATOM   2676  CB  ALA A 227      68.820  72.720  36.930  1.00  0.00           C
ATOM   2677  HB1 ALA A 227      69.640  73.460  36.960  1.00  0.00           H
ATOM   2678  HB2 ALA A 227      69.330  71.780  36.620  1.00  0.00           H
ATOM   2679  HB3 ALA A 227      68.350  72.490  37.920  1.00  0.00           H
ATOM   2680  C   ALA A 227      66.940  71.860  35.780  1.00  0.00           C
ATOM   2681  O   ALA A 227      67.380  70.930  35.090  1.00  0.00           O
ATOM   2682  N   LEU A 228      65.720  71.730  36.330  1.00  0.00           N
ATOM   2683  HN  LEU A 228      65.440  72.490  36.900  1.00  0.00           H
ATOM   2684  CA  LEU A 228      64.810  70.660  36.030  1.00  0.00           C
ATOM   2685  HA  LEU A 228      65.330  69.720  35.990  1.00  0.00           H
ATOM   2686  CB  LEU A 228      63.750  70.610  37.140  1.00  0.00           C
ATOM   2687  HB1 LEU A 228      62.990  69.820  37.000  1.00  0.00           H
ATOM   2688  HB2 LEU A 228      63.280  71.620  37.190  1.00  0.00           H
ATOM   2689  CG  LEU A 228      64.290  70.310  38.550  1.00  0.00           C
ATOM   2690  HG  LEU A 228      64.980  71.160  38.770  1.00  0.00           H
ATOM   2691  CD1 LEU A 228      63.180  70.130  39.590  1.00  0.00           C
ATOM   2692 HD11 LEU A 228      62.370  70.890  39.650  1.00  0.00           H
ATOM   2693 HD12 LEU A 228      63.650  69.890  40.570  1.00  0.00           H
ATOM   2694 HD13 LEU A 228      62.660  69.220  39.240  1.00  0.00           H
ATOM   2695  CD2 LEU A 228      65.080  68.990  38.520  1.00  0.00           C
ATOM   2696 HD21 LEU A 228      65.820  68.820  37.710  1.00  0.00           H
ATOM   2697 HD22 LEU A 228      64.380  68.130  38.580  1.00  0.00           H
ATOM   2698 HD23 LEU A 228      65.580  69.050  39.510  1.00  0.00           H
ATOM   2699  C   LEU A 228      64.180  70.720  34.680  1.00  0.00           C
ATOM   2700  O   LEU A 228      63.790  71.740  34.120  1.00  0.00           O
ATOM   2701  N   ARG A 229      63.940  69.550  34.050  1.00  0.00           N
ATOM   2702  HN  ARG A 229      64.130  68.630  34.380  1.00  0.00           H
ATOM   2703  CA  ARG A 229      63.250  69.480  32.800  1.00  0.00           C
ATOM   2704  HA  ARG A 229      63.400  70.350  32.190  1.00  0.00           H
ATOM   2705  CB  ARG A 229      63.740  68.160  32.170  1.00  0.00           C
ATOM   2706  HB1 ARG A 229      63.130  67.920  31.280  1.00  0.00           H
ATOM   2707  HB2 ARG A 229      63.640  67.360  32.940  1.00  0.00           H
ATOM   2708  CG  ARG A 229      65.200  68.180  31.730  1.00  0.00           C
ATOM   2709  HG1 ARG A 229      65.330  67.170  31.280  1.00  0.00           H
ATOM   2710  HG2 ARG A 229      65.870  68.130  32.620  1.00  0.00           H
ATOM   2711  CD  ARG A 229      65.720  69.230  30.750  1.00  0.00           C
ATOM   2712  HD1 ARG A 229      65.310  70.210  31.080  1.00  0.00           H
ATOM   2713  HD2 ARG A 229      65.400  69.040  29.700  1.00  0.00           H
ATOM   2714  NE  ARG A 229      67.210  69.200  30.790  1.00  0.00           N
ATOM   2715  HE  ARG A 229      67.770  68.470  30.380  1.00  0.00           H
ATOM   2716  CZ  ARG A 229      67.850  70.040  31.650  1.00  0.00           C
ATOM   2717  NH1 ARG A 229      67.240  71.120  32.230  1.00  0.00           N
ATOM   2718 HH11 ARG A 229      66.360  71.430  31.900  1.00  0.00           H
ATOM   2719 HH12 ARG A 229      67.880  71.880  32.260  1.00  0.00           H
ATOM   2720  NH2 ARG A 229      69.170  69.780  31.870  1.00  0.00           N
ATOM   2721 HH21 ARG A 229      69.570  68.870  31.800  1.00  0.00           H
ATOM   2722 HH22 ARG A 229      69.730  70.140  32.610  1.00  0.00           H
ATOM   2723  C   ARG A 229      61.760  69.360  32.900  1.00  0.00           C
ATOM   2724  O   ARG A 229      61.260  68.700  33.810  1.00  0.00           O
ATOM   2725  N   GLU A 230      61.060  70.010  31.940  1.00  0.00           N
ATOM   2726  HN  GLU A 230      61.480  70.540  31.220  1.00  0.00           H
ATOM   2727  CA  GLU A 230      59.640  70.040  31.810  1.00  0.00           C
ATOM   2728  HA  GLU A 230      59.250  70.030  32.820  1.00  0.00           H
ATOM   2729  CB  GLU A 230      59.280  71.390  31.160  1.00  0.00           C
ATOM   2730  HB1 GLU A 230      59.720  71.370  30.140  1.00  0.00           H
ATOM   2731  HB2 GLU A 230      59.720  72.210  31.760  1.00  0.00           H
ATOM   2732  CG  GLU A 230      57.830  71.740  30.800  1.00  0.00           C
ATOM   2733  HG1 GLU A 230      57.320  71.040  30.110  1.00  0.00           H
ATOM   2734  HG2 GLU A 230      57.700  72.810  30.510  1.00  0.00           H
ATOM   2735  CD  GLU A 230      57.020  71.660  32.080  1.00  0.00           C
ATOM   2736  OE1 GLU A 230      56.830  70.580  32.690  1.00  0.00           O
ATOM   2737  OE2 GLU A 230      56.470  72.720  32.490  1.00  0.00           O
ATOM   2738  C   GLU A 230      59.120  68.980  30.910  1.00  0.00           C
ATOM   2739  O   GLU A 230      59.750  68.520  29.960  1.00  0.00           O
ATOM   2740  N   THR A 231      57.860  68.510  31.070  1.00  0.00           N
ATOM   2741  HN  THR A 231      57.280  69.010  31.710  1.00  0.00           H
ATOM   2742  CA  THR A 231      57.270  67.360  30.460  1.00  0.00           C
ATOM   2743  HA  THR A 231      57.940  67.050  29.680  1.00  0.00           H
ATOM   2744  CB  THR A 231      56.810  66.360  31.480  1.00  0.00           C
ATOM   2745  HB  THR A 231      56.200  66.980  32.170  1.00  0.00           H
ATOM   2746  OG1 THR A 231      57.960  65.840  32.130  1.00  0.00           O
ATOM   2747  HG1 THR A 231      58.420  66.500  32.660  1.00  0.00           H
ATOM   2748  CG2 THR A 231      56.260  65.070  30.860  1.00  0.00           C
ATOM   2749 HG21 THR A 231      56.980  64.310  30.480  1.00  0.00           H
ATOM   2750 HG22 THR A 231      55.550  65.160  30.010  1.00  0.00           H
ATOM   2751 HG23 THR A 231      55.690  64.490  31.620  1.00  0.00           H
ATOM   2752  C   THR A 231      56.080  67.910  29.740  1.00  0.00           C
ATOM   2753  O   THR A 231      55.280  68.690  30.240  1.00  0.00           O
ATOM   2754  N   ASN A 232      55.910  67.640  28.430  1.00  0.00           N
ATOM   2755  HN  ASN A 232      56.650  67.070  28.060  1.00  0.00           H
ATOM   2756  CA  ASN A 232      54.860  68.060  27.560  1.00  0.00           C
ATOM   2757  HA  ASN A 232      54.410  68.910  28.040  1.00  0.00           H
ATOM   2758  CB  ASN A 232      55.520  68.410  26.220  1.00  0.00           C
ATOM   2759  HB1 ASN A 232      54.640  68.700  25.610  1.00  0.00           H
ATOM   2760  HB2 ASN A 232      56.000  67.490  25.840  1.00  0.00           H
ATOM   2761  CG  ASN A 232      56.400  69.660  26.150  1.00  0.00           C
ATOM   2762  OD1 ASN A 232      56.830  70.230  27.150  1.00  0.00           O
ATOM   2763  ND2 ASN A 232      56.730  70.090  24.900  1.00  0.00           N
ATOM   2764 HD21 ASN A 232      57.260  70.920  24.720  1.00  0.00           H
ATOM   2765 HD22 ASN A 232      56.420  69.500  24.160  1.00  0.00           H
ATOM   2766  C   ASN A 232      53.860  66.980  27.340  1.00  0.00           C
ATOM   2767  O   ASN A 232      53.010  67.010  26.450  1.00  0.00           O
ATOM   2768  N   LYS A 233      53.860  65.910  28.150  1.00  0.00           N
ATOM   2769  HN  LYS A 233      54.640  65.690  28.740  1.00  0.00           H
ATOM   2770  CA  LYS A 233      52.880  64.870  28.270  1.00  0.00           C
ATOM   2771  HA  LYS A 233      52.830  64.470  27.270  1.00  0.00           H
ATOM   2772  CB  LYS A 233      53.180  63.710  29.230  1.00  0.00           C
ATOM   2773  HB1 LYS A 233      52.340  62.980  29.310  1.00  0.00           H
ATOM   2774  HB2 LYS A 233      53.560  64.170  30.160  1.00  0.00           H
ATOM   2775  CG  LYS A 233      54.290  62.770  28.760  1.00  0.00           C
ATOM   2776  HG1 LYS A 233      54.560  62.130  29.630  1.00  0.00           H
ATOM   2777  HG2 LYS A 233      55.120  63.470  28.560  1.00  0.00           H
ATOM   2778  CD  LYS A 233      53.870  61.880  27.580  1.00  0.00           C
ATOM   2779  HD1 LYS A 233      54.840  61.730  27.060  1.00  0.00           H
ATOM   2780  HD2 LYS A 233      53.240  62.490  26.900  1.00  0.00           H
ATOM   2781  CE  LYS A 233      53.100  60.590  27.870  1.00  0.00           C
ATOM   2782  HE1 LYS A 233      52.380  60.700  28.710  1.00  0.00           H
ATOM   2783  HE2 LYS A 233      53.780  59.770  28.190  1.00  0.00           H
ATOM   2784  NZ  LYS A 233      52.340  60.080  26.710  1.00  0.00           N
ATOM   2785  HZ1 LYS A 233      51.490  60.630  26.460  1.00  0.00           H
ATOM   2786  HZ2 LYS A 233      52.060  59.100  26.940  1.00  0.00           H
ATOM   2787  HZ3 LYS A 233      53.020  60.080  25.920  1.00  0.00           H
ATOM   2788  C   LYS A 233      51.430  65.220  28.410  1.00  0.00           C
ATOM   2789  O   LYS A 233      51.150  66.290  28.930  1.00  0.00           O
ATOM   2790  N   GLU A 234      50.500  64.420  27.870  1.00  0.00           N
ATOM   2791  HN  GLU A 234      50.720  63.540  27.440  1.00  0.00           H
ATOM   2792  CA  GLU A 234      49.100  64.710  27.780  1.00  0.00           C
ATOM   2793  HA  GLU A 234      48.970  65.710  27.380  1.00  0.00           H
ATOM   2794  CB  GLU A 234      48.320  63.700  26.930  1.00  0.00           C
ATOM   2795  HB1 GLU A 234      47.250  64.020  26.870  1.00  0.00           H
ATOM   2796  HB2 GLU A 234      48.200  62.720  27.440  1.00  0.00           H
ATOM   2797  CG  GLU A 234      48.850  63.450  25.520  1.00  0.00           C
ATOM   2798  HG1 GLU A 234      49.160  64.390  25.010  1.00  0.00           H
ATOM   2799  HG2 GLU A 234      48.060  63.040  24.850  1.00  0.00           H
ATOM   2800  CD  GLU A 234      49.930  62.380  25.430  1.00  0.00           C
ATOM   2801  OE1 GLU A 234      50.450  61.970  26.490  1.00  0.00           O
ATOM   2802  OE2 GLU A 234      50.320  62.020  24.280  1.00  0.00           O
ATOM   2803  C   GLU A 234      48.390  64.860  29.080  1.00  0.00           C
ATOM   2804  O   GLU A 234      48.670  64.070  29.990  1.00  0.00           O
ATOM   2805  N   ARG A 235      47.540  65.880  29.290  1.00  0.00           N
ATOM   2806  HN  ARG A 235      47.180  66.530  28.620  1.00  0.00           H
ATOM   2807  CA  ARG A 235      47.210  66.280  30.620  1.00  0.00           C
ATOM   2808  HA  ARG A 235      48.000  65.960  31.280  1.00  0.00           H
ATOM   2809  CB  ARG A 235      46.720  67.720  30.850  1.00  0.00           C
ATOM   2810  HB1 ARG A 235      46.490  67.810  31.940  1.00  0.00           H
ATOM   2811  HB2 ARG A 235      45.860  67.960  30.190  1.00  0.00           H
ATOM   2812  CG  ARG A 235      47.690  68.840  30.500  1.00  0.00           C
ATOM   2813  HG1 ARG A 235      47.230  69.660  31.090  1.00  0.00           H
ATOM   2814  HG2 ARG A 235      47.670  69.150  29.440  1.00  0.00           H
ATOM   2815  CD  ARG A 235      49.140  68.590  30.940  1.00  0.00           C
ATOM   2816  HD1 ARG A 235      49.660  67.730  30.470  1.00  0.00           H
ATOM   2817  HD2 ARG A 235      49.090  68.500  32.050  1.00  0.00           H
ATOM   2818  NE  ARG A 235      49.980  69.790  30.660  1.00  0.00           N
ATOM   2819  HE  ARG A 235      49.560  70.550  30.180  1.00  0.00           H
ATOM   2820  CZ  ARG A 235      51.220  70.030  31.170  1.00  0.00           C
ATOM   2821  NH1 ARG A 235      51.800  69.120  32.010  1.00  0.00           N
ATOM   2822 HH11 ARG A 235      51.530  68.170  31.870  1.00  0.00           H
ATOM   2823 HH12 ARG A 235      52.690  69.350  32.400  1.00  0.00           H
ATOM   2824  NH2 ARG A 235      51.890  71.200  30.940  1.00  0.00           N
ATOM   2825 HH21 ARG A 235      51.430  71.920  30.420  1.00  0.00           H
ATOM   2826 HH22 ARG A 235      52.760  71.440  31.380  1.00  0.00           H
ATOM   2827  C   ARG A 235      46.030  65.530  31.150  1.00  0.00           C
ATOM   2828  O   ARG A 235      45.120  65.260  30.370  1.00  0.00           O
ATOM   2829  N   MET A 236      46.080  65.050  32.400  1.00  0.00           N
ATOM   2830  HN  MET A 236      46.890  65.270  32.940  1.00  0.00           H
ATOM   2831  CA  MET A 236      45.120  64.090  32.860  1.00  0.00           C
ATOM   2832  HA  MET A 236      44.390  63.920  32.080  1.00  0.00           H
ATOM   2833  CB  MET A 236      45.800  62.820  33.380  1.00  0.00           C
ATOM   2834  HB1 MET A 236      45.020  62.030  33.420  1.00  0.00           H
ATOM   2835  HB2 MET A 236      46.270  62.980  34.380  1.00  0.00           H
ATOM   2836  CG  MET A 236      46.900  62.250  32.480  1.00  0.00           C
ATOM   2837  HG1 MET A 236      47.650  63.050  32.370  1.00  0.00           H
ATOM   2838  HG2 MET A 236      46.610  62.050  31.420  1.00  0.00           H
ATOM   2839  SD  MET A 236      47.650  60.700  33.060  1.00  0.00           S
ATOM   2840  CE  MET A 236      46.220  59.580  33.250  1.00  0.00           C
ATOM   2841  HE1 MET A 236      46.670  58.580  33.390  1.00  0.00           H
ATOM   2842  HE2 MET A 236      45.560  59.600  32.350  1.00  0.00           H
ATOM   2843  HE3 MET A 236      45.630  59.770  34.170  1.00  0.00           H
ATOM   2844  C   MET A 236      44.300  64.720  33.930  1.00  0.00           C
ATOM   2845  O   MET A 236      44.710  65.730  34.490  1.00  0.00           O
ATOM   2846  N   LYS A 237      43.080  64.200  34.150  1.00  0.00           N
ATOM   2847  HN  LYS A 237      42.830  63.320  33.740  1.00  0.00           H
ATOM   2848  CA  LYS A 237      41.990  64.820  34.850  1.00  0.00           C
ATOM   2849  HA  LYS A 237      42.130  65.880  34.700  1.00  0.00           H
ATOM   2850  CB  LYS A 237      40.570  64.410  34.410  1.00  0.00           C
ATOM   2851  HB1 LYS A 237      39.840  64.640  35.220  1.00  0.00           H
ATOM   2852  HB2 LYS A 237      40.610  63.310  34.260  1.00  0.00           H
ATOM   2853  CG  LYS A 237      40.330  65.070  33.050  1.00  0.00           C
ATOM   2854  HG1 LYS A 237      41.150  64.840  32.330  1.00  0.00           H
ATOM   2855  HG2 LYS A 237      40.480  66.170  33.170  1.00  0.00           H
ATOM   2856  CD  LYS A 237      38.960  64.820  32.440  1.00  0.00           C
ATOM   2857  HD1 LYS A 237      38.920  63.830  31.940  1.00  0.00           H
ATOM   2858  HD2 LYS A 237      38.820  65.440  31.530  1.00  0.00           H
ATOM   2859  CE  LYS A 237      37.810  64.850  33.460  1.00  0.00           C
ATOM   2860  HE1 LYS A 237      37.950  64.080  34.240  1.00  0.00           H
ATOM   2861  HE2 LYS A 237      36.870  64.620  32.900  1.00  0.00           H
ATOM   2862  NZ  LYS A 237      37.680  66.210  34.020  1.00  0.00           N
ATOM   2863  HZ1 LYS A 237      38.570  66.660  34.310  1.00  0.00           H
ATOM   2864  HZ2 LYS A 237      37.000  66.110  34.790  1.00  0.00           H
ATOM   2865  HZ3 LYS A 237      37.260  66.810  33.280  1.00  0.00           H
ATOM   2866  C   LYS A 237      42.120  64.490  36.290  1.00  0.00           C
ATOM   2867  O   LYS A 237      42.940  63.650  36.670  1.00  0.00           O
ATOM   2868  N   LEU A 238      41.390  65.260  37.120  1.00  0.00           N
ATOM   2869  HN  LEU A 238      40.960  66.090  36.780  1.00  0.00           H
ATOM   2870  CA  LEU A 238      41.240  65.190  38.540  1.00  0.00           C
ATOM   2871  HA  LEU A 238      41.640  64.260  38.900  1.00  0.00           H
ATOM   2872  CB  LEU A 238      41.860  66.460  39.160  1.00  0.00           C
ATOM   2873  HB1 LEU A 238      41.010  67.150  39.390  1.00  0.00           H
ATOM   2874  HB2 LEU A 238      42.470  67.010  38.410  1.00  0.00           H
ATOM   2875  CG  LEU A 238      42.630  66.250  40.470  1.00  0.00           C
ATOM   2876  HG  LEU A 238      42.020  65.860  41.320  1.00  0.00           H
ATOM   2877  CD1 LEU A 238      43.870  65.360  40.360  1.00  0.00           C
ATOM   2878 HD11 LEU A 238      44.560  65.550  39.510  1.00  0.00           H
ATOM   2879 HD12 LEU A 238      43.500  64.330  40.190  1.00  0.00           H
ATOM   2880 HD13 LEU A 238      44.450  65.200  41.290  1.00  0.00           H
ATOM   2881  CD2 LEU A 238      43.090  67.640  40.960  1.00  0.00           C
ATOM   2882 HD21 LEU A 238      42.320  68.440  40.900  1.00  0.00           H
ATOM   2883 HD22 LEU A 238      43.960  68.000  40.370  1.00  0.00           H
ATOM   2884 HD23 LEU A 238      43.420  67.590  42.020  1.00  0.00           H
ATOM   2885  C   LEU A 238      39.750  65.180  38.610  1.00  0.00           C
ATOM   2886  O   LEU A 238      38.990  66.100  38.300  1.00  0.00           O
ATOM   2887  N   ASP A 239      39.150  64.070  39.070  1.00  0.00           N
ATOM   2888  HN  ASP A 239      39.670  63.230  39.230  1.00  0.00           H
ATOM   2889  CA  ASP A 239      37.740  63.900  38.970  1.00  0.00           C
ATOM   2890  HA  ASP A 239      37.310  64.500  38.180  1.00  0.00           H
ATOM   2891  CB  ASP A 239      37.450  62.440  38.580  1.00  0.00           C
ATOM   2892  HB1 ASP A 239      37.430  61.820  39.510  1.00  0.00           H
ATOM   2893  HB2 ASP A 239      38.230  61.940  37.960  1.00  0.00           H
ATOM   2894  CG  ASP A 239      36.100  62.220  37.910  1.00  0.00           C
ATOM   2895  OD1 ASP A 239      35.660  61.080  37.610  1.00  0.00           O
ATOM   2896  OD2 ASP A 239      35.440  63.230  37.540  1.00  0.00           O
ATOM   2897  C   ASP A 239      37.120  64.380  40.230  1.00  0.00           C
ATOM   2898  O   ASP A 239      37.530  63.980  41.320  1.00  0.00           O
ATOM   2899  N   ALA A 240      36.230  65.390  40.180  1.00  0.00           N
ATOM   2900  HN  ALA A 240      36.120  65.680  39.230  1.00  0.00           H
ATOM   2901  CA  ALA A 240      35.770  66.150  41.300  1.00  0.00           C
ATOM   2902  HA  ALA A 240      36.610  66.650  41.750  1.00  0.00           H
ATOM   2903  CB  ALA A 240      34.810  67.230  40.780  1.00  0.00           C
ATOM   2904  HB1 ALA A 240      33.890  66.730  40.390  1.00  0.00           H
ATOM   2905  HB2 ALA A 240      35.210  67.810  39.920  1.00  0.00           H
ATOM   2906  HB3 ALA A 240      34.530  67.930  41.600  1.00  0.00           H
ATOM   2907  C   ALA A 240      35.150  65.430  42.450  1.00  0.00           C
ATOM   2908  O   ALA A 240      35.600  65.590  43.580  1.00  0.00           O
ATOM   2909  N   THR A 241      34.230  64.500  42.130  1.00  0.00           N
ATOM   2910  HN  THR A 241      33.790  64.490  41.230  1.00  0.00           H
ATOM   2911  CA  THR A 241      33.820  63.500  43.070  1.00  0.00           C
ATOM   2912  HA  THR A 241      33.380  64.110  43.840  1.00  0.00           H
ATOM   2913  CB  THR A 241      32.770  62.500  42.690  1.00  0.00           C
ATOM   2914  HB  THR A 241      33.140  61.460  42.630  1.00  0.00           H
ATOM   2915  OG1 THR A 241      32.240  62.780  41.400  1.00  0.00           O
ATOM   2916  HG1 THR A 241      32.960  62.760  40.770  1.00  0.00           H
ATOM   2917  CG2 THR A 241      31.580  62.510  43.670  1.00  0.00           C
ATOM   2918 HG21 THR A 241      31.050  63.490  43.620  1.00  0.00           H
ATOM   2919 HG22 THR A 241      31.920  62.540  44.720  1.00  0.00           H
ATOM   2920 HG23 THR A 241      30.830  61.770  43.320  1.00  0.00           H
ATOM   2921  C   THR A 241      34.870  62.680  43.740  1.00  0.00           C
ATOM   2922  O   THR A 241      34.940  62.710  44.970  1.00  0.00           O
ATOM   2923  N   GLY A 242      35.800  62.050  43.000  1.00  0.00           N
ATOM   2924  HN  GLY A 242      35.690  62.060  42.010  1.00  0.00           H
ATOM   2925  CA  GLY A 242      36.970  61.340  43.420  1.00  0.00           C
ATOM   2926  HA1 GLY A 242      37.510  61.160  42.500  1.00  0.00           H
ATOM   2927  HA2 GLY A 242      36.680  60.460  43.970  1.00  0.00           H
ATOM   2928  C   GLY A 242      37.880  62.090  44.330  1.00  0.00           C
ATOM   2929  O   GLY A 242      38.060  61.600  45.450  1.00  0.00           O
ATOM   2930  N   ALA A 243      38.310  63.280  43.890  1.00  0.00           N
ATOM   2931  HN  ALA A 243      37.970  63.610  43.010  1.00  0.00           H
ATOM   2932  CA  ALA A 243      39.190  64.220  44.520  1.00  0.00           C
ATOM   2933  HA  ALA A 243      40.160  63.760  44.650  1.00  0.00           H
ATOM   2934  CB  ALA A 243      39.280  65.430  43.570  1.00  0.00           C
ATOM   2935  HB1 ALA A 243      39.700  65.040  42.620  1.00  0.00           H
ATOM   2936  HB2 ALA A 243      39.940  66.230  43.960  1.00  0.00           H
ATOM   2937  HB3 ALA A 243      38.240  65.730  43.320  1.00  0.00           H
ATOM   2938  C   ALA A 243      38.740  64.750  45.830  1.00  0.00           C
ATOM   2939  O   ALA A 243      39.430  64.790  46.860  1.00  0.00           O
ATOM   2940  N   ILE A 244      37.460  65.140  45.960  1.00  0.00           N
ATOM   2941  HN  ILE A 244      36.880  65.030  45.160  1.00  0.00           H
ATOM   2942  CA  ILE A 244      36.940  65.460  47.260  1.00  0.00           C
ATOM   2943  HA  ILE A 244      37.560  66.260  47.630  1.00  0.00           H
ATOM   2944  CB  ILE A 244      35.620  66.170  47.200  1.00  0.00           C
ATOM   2945  HB  ILE A 244      35.020  65.520  46.540  1.00  0.00           H
ATOM   2946  CG2 ILE A 244      34.840  66.490  48.490  1.00  0.00           C
ATOM   2947 HG21 ILE A 244      35.360  67.270  49.090  1.00  0.00           H
ATOM   2948 HG22 ILE A 244      34.700  65.550  49.060  1.00  0.00           H
ATOM   2949 HG23 ILE A 244      33.860  66.930  48.200  1.00  0.00           H
ATOM   2950  CG1 ILE A 244      35.730  67.400  46.280  1.00  0.00           C
ATOM   2951 HG11 ILE A 244      36.260  67.110  45.350  1.00  0.00           H
ATOM   2952 HG12 ILE A 244      36.460  68.170  46.620  1.00  0.00           H
ATOM   2953  CD  ILE A 244      34.470  68.150  45.870  1.00  0.00           C
ATOM   2954  HD1 ILE A 244      34.210  68.880  46.660  1.00  0.00           H
ATOM   2955  HD2 ILE A 244      33.630  67.480  45.560  1.00  0.00           H
ATOM   2956  HD3 ILE A 244      34.710  68.750  44.970  1.00  0.00           H
ATOM   2957  C   ILE A 244      36.870  64.340  48.230  1.00  0.00           C
ATOM   2958  O   ILE A 244      37.360  64.460  49.360  1.00  0.00           O
ATOM   2959  N   LEU A 245      36.290  63.200  47.810  1.00  0.00           N
ATOM   2960  HN  LEU A 245      35.770  63.270  46.960  1.00  0.00           H
ATOM   2961  CA  LEU A 245      36.220  62.030  48.620  1.00  0.00           C
ATOM   2962  HA  LEU A 245      35.790  62.220  49.590  1.00  0.00           H
ATOM   2963  CB  LEU A 245      35.340  60.980  47.910  1.00  0.00           C
ATOM   2964  HB1 LEU A 245      35.460  59.970  48.360  1.00  0.00           H
ATOM   2965  HB2 LEU A 245      35.720  60.870  46.870  1.00  0.00           H
ATOM   2966  CG  LEU A 245      33.850  61.350  47.820  1.00  0.00           C
ATOM   2967  HG  LEU A 245      33.730  62.330  47.310  1.00  0.00           H
ATOM   2968  CD1 LEU A 245      33.000  60.330  47.050  1.00  0.00           C
ATOM   2969 HD11 LEU A 245      33.130  59.360  47.580  1.00  0.00           H
ATOM   2970 HD12 LEU A 245      33.190  60.210  45.960  1.00  0.00           H
ATOM   2971 HD13 LEU A 245      31.910  60.540  47.100  1.00  0.00           H
ATOM   2972  CD2 LEU A 245      33.210  61.520  49.210  1.00  0.00           C
ATOM   2973 HD21 LEU A 245      33.510  60.760  49.960  1.00  0.00           H
ATOM   2974 HD22 LEU A 245      32.100  61.490  49.110  1.00  0.00           H
ATOM   2975 HD23 LEU A 245      33.460  62.510  49.660  1.00  0.00           H
ATOM   2976  C   LEU A 245      37.540  61.460  49.010  1.00  0.00           C
ATOM   2977  O   LEU A 245      37.770  61.120  50.170  1.00  0.00           O
ATOM   2978  N   ALA A 246      38.530  61.460  48.100  1.00  0.00           N
ATOM   2979  HN  ALA A 246      38.350  61.770  47.170  1.00  0.00           H
ATOM   2980  CA  ALA A 246      39.920  61.190  48.350  1.00  0.00           C
ATOM   2981  HA  ALA A 246      40.060  60.180  48.690  1.00  0.00           H
ATOM   2982  CB  ALA A 246      40.590  61.290  46.970  1.00  0.00           C
ATOM   2983  HB1 ALA A 246      40.390  60.320  46.470  1.00  0.00           H
ATOM   2984  HB2 ALA A 246      41.690  61.390  47.040  1.00  0.00           H
ATOM   2985  HB3 ALA A 246      40.090  62.180  46.530  1.00  0.00           H
ATOM   2986  C   ALA A 246      40.630  62.050  49.340  1.00  0.00           C
ATOM   2987  O   ALA A 246      41.350  61.520  50.190  1.00  0.00           O
ATOM   2988  N   THR A 247      40.510  63.390  49.330  1.00  0.00           N
ATOM   2989  HN  THR A 247      39.810  63.800  48.750  1.00  0.00           H
ATOM   2990  CA  THR A 247      40.930  64.260  50.390  1.00  0.00           C
ATOM   2991  HA  THR A 247      41.940  63.900  50.570  1.00  0.00           H
ATOM   2992  CB  THR A 247      40.730  65.710  50.060  1.00  0.00           C
ATOM   2993  HB  THR A 247      39.680  66.060  50.060  1.00  0.00           H
ATOM   2994  OG1 THR A 247      41.330  65.850  48.780  1.00  0.00           O
ATOM   2995  HG1 THR A 247      40.730  65.540  48.100  1.00  0.00           H
ATOM   2996  CG2 THR A 247      41.450  66.650  51.040  1.00  0.00           C
ATOM   2997 HG21 THR A 247      40.810  66.840  51.930  1.00  0.00           H
ATOM   2998 HG22 THR A 247      41.680  67.610  50.540  1.00  0.00           H
ATOM   2999 HG23 THR A 247      42.390  66.190  51.430  1.00  0.00           H
ATOM   3000  C   THR A 247      40.280  64.120  51.720  1.00  0.00           C
ATOM   3001  O   THR A 247      41.050  64.160  52.680  1.00  0.00           O
ATOM   3002  N   LEU A 248      38.950  63.970  51.800  1.00  0.00           N
ATOM   3003  HN  LEU A 248      38.320  64.050  51.030  1.00  0.00           H
ATOM   3004  CA  LEU A 248      38.220  63.830  53.020  1.00  0.00           C
ATOM   3005  HA  LEU A 248      38.370  64.710  53.620  1.00  0.00           H
ATOM   3006  CB  LEU A 248      36.710  63.860  52.750  1.00  0.00           C
ATOM   3007  HB1 LEU A 248      36.570  63.050  51.990  1.00  0.00           H
ATOM   3008  HB2 LEU A 248      36.340  64.760  52.220  1.00  0.00           H
ATOM   3009  CG  LEU A 248      35.780  63.630  53.950  1.00  0.00           C
ATOM   3010  HG  LEU A 248      35.920  62.620  54.390  1.00  0.00           H
ATOM   3011  CD1 LEU A 248      35.980  64.580  55.140  1.00  0.00           C
ATOM   3012 HD11 LEU A 248      35.360  64.440  56.050  1.00  0.00           H
ATOM   3013 HD12 LEU A 248      35.810  65.640  54.850  1.00  0.00           H
ATOM   3014 HD13 LEU A 248      37.000  64.480  55.560  1.00  0.00           H
ATOM   3015  CD2 LEU A 248      34.280  63.810  53.660  1.00  0.00           C
ATOM   3016 HD21 LEU A 248      34.150  64.760  53.110  1.00  0.00           H
ATOM   3017 HD22 LEU A 248      33.510  64.100  54.400  1.00  0.00           H
ATOM   3018 HD23 LEU A 248      33.790  63.030  53.030  1.00  0.00           H
ATOM   3019  C   LEU A 248      38.680  62.580  53.680  1.00  0.00           C
ATOM   3020  O   LEU A 248      38.980  62.480  54.870  1.00  0.00           O
ATOM   3021  N   ALA A 249      38.890  61.520  52.870  1.00  0.00           N
ATOM   3022  HN  ALA A 249      38.610  61.530  51.910  1.00  0.00           H
ATOM   3023  CA  ALA A 249      39.420  60.310  53.390  1.00  0.00           C
ATOM   3024  HA  ALA A 249      38.760  59.970  54.180  1.00  0.00           H
ATOM   3025  CB  ALA A 249      39.260  59.190  52.340  1.00  0.00           C
ATOM   3026  HB1 ALA A 249      39.600  58.180  52.650  1.00  0.00           H
ATOM   3027  HB2 ALA A 249      39.740  59.400  51.360  1.00  0.00           H
ATOM   3028  HB3 ALA A 249      38.180  59.120  52.090  1.00  0.00           H
ATOM   3029  C   ALA A 249      40.770  60.260  54.020  1.00  0.00           C
ATOM   3030  O   ALA A 249      40.900  59.830  55.170  1.00  0.00           O
ATOM   3031  N   CYS A 250      41.700  60.890  53.290  1.00  0.00           N
ATOM   3032  HN  CYS A 250      41.480  61.260  52.390  1.00  0.00           H
ATOM   3033  CA  CYS A 250      43.060  61.040  53.730  1.00  0.00           C
ATOM   3034  HA  CYS A 250      43.380  60.040  53.980  1.00  0.00           H
ATOM   3035  CB  CYS A 250      44.000  61.630  52.670  1.00  0.00           C
ATOM   3036  HB1 CYS A 250      44.960  61.940  53.130  1.00  0.00           H
ATOM   3037  HB2 CYS A 250      43.630  62.570  52.190  1.00  0.00           H
ATOM   3038  SG  CYS A 250      44.390  60.280  51.520  1.00  0.00           S
ATOM   3039  HG1 CYS A 250      45.210  60.900  50.690  1.00  0.00           H
ATOM   3040  C   CYS A 250      43.150  61.870  54.970  1.00  0.00           C
ATOM   3041  O   CYS A 250      43.830  61.470  55.910  1.00  0.00           O
ATOM   3042  N   THR A 251      42.450  63.000  55.110  1.00  0.00           N
ATOM   3043  HN  THR A 251      41.870  63.300  54.360  1.00  0.00           H
ATOM   3044  CA  THR A 251      42.330  63.860  56.250  1.00  0.00           C
ATOM   3045  HA  THR A 251      43.340  64.060  56.600  1.00  0.00           H
ATOM   3046  CB  THR A 251      41.480  65.050  55.930  1.00  0.00           C
ATOM   3047  HB  THR A 251      40.420  64.790  55.710  1.00  0.00           H
ATOM   3048  OG1 THR A 251      42.080  65.740  54.850  1.00  0.00           O
ATOM   3049  HG1 THR A 251      41.900  65.170  54.090  1.00  0.00           H
ATOM   3050  CG2 THR A 251      41.490  66.080  57.080  1.00  0.00           C
ATOM   3051 HG21 THR A 251      41.160  65.650  58.040  1.00  0.00           H
ATOM   3052 HG22 THR A 251      40.990  67.000  56.700  1.00  0.00           H
ATOM   3053 HG23 THR A 251      42.540  66.410  57.250  1.00  0.00           H
ATOM   3054  C   THR A 251      41.760  63.210  57.460  1.00  0.00           C
ATOM   3055  O   THR A 251      42.290  63.290  58.570  1.00  0.00           O
ATOM   3056  N   ALA A 252      40.650  62.470  57.330  1.00  0.00           N
ATOM   3057  HN  ALA A 252      40.170  62.420  56.460  1.00  0.00           H
ATOM   3058  CA  ALA A 252      40.040  61.680  58.370  1.00  0.00           C
ATOM   3059  HA  ALA A 252      39.770  62.330  59.190  1.00  0.00           H
ATOM   3060  CB  ALA A 252      38.660  61.200  57.890  1.00  0.00           C
ATOM   3061  HB1 ALA A 252      38.010  60.950  58.750  1.00  0.00           H
ATOM   3062  HB2 ALA A 252      38.720  60.440  57.090  1.00  0.00           H
ATOM   3063  HB3 ALA A 252      38.170  62.090  57.440  1.00  0.00           H
ATOM   3064  C   ALA A 252      40.830  60.640  59.080  1.00  0.00           C
ATOM   3065  O   ALA A 252      40.730  60.560  60.300  1.00  0.00           O
ATOM   3066  N   ALA A 253      41.710  59.950  58.320  1.00  0.00           N
ATOM   3067  HN  ALA A 253      41.790  60.260  57.370  1.00  0.00           H
ATOM   3068  CA  ALA A 253      42.620  59.020  58.900  1.00  0.00           C
ATOM   3069  HA  ALA A 253      42.210  58.400  59.680  1.00  0.00           H
ATOM   3070  CB  ALA A 253      43.230  58.120  57.810  1.00  0.00           C
ATOM   3071  HB1 ALA A 253      43.550  58.730  56.940  1.00  0.00           H
ATOM   3072  HB2 ALA A 253      42.700  57.270  57.320  1.00  0.00           H
ATOM   3073  HB3 ALA A 253      44.090  57.510  58.160  1.00  0.00           H
ATOM   3074  C   ALA A 253      43.690  59.710  59.670  1.00  0.00           C
ATOM   3075  O   ALA A 253      44.000  59.380  60.820  1.00  0.00           O
ATOM   3076  N   VAL A 254      44.290  60.770  59.100  1.00  0.00           N
ATOM   3077  HN  VAL A 254      43.970  61.100  58.210  1.00  0.00           H
ATOM   3078  CA  VAL A 254      45.220  61.570  59.830  1.00  0.00           C
ATOM   3079  HA  VAL A 254      45.960  60.830  60.100  1.00  0.00           H
ATOM   3080  CB  VAL A 254      45.930  62.560  58.960  1.00  0.00           C
ATOM   3081  HB  VAL A 254      45.170  63.270  58.550  1.00  0.00           H
ATOM   3082  CG1 VAL A 254      46.910  63.310  59.870  1.00  0.00           C
ATOM   3083 HG11 VAL A 254      46.580  64.110  60.570  1.00  0.00           H
ATOM   3084 HG12 VAL A 254      47.640  63.960  59.330  1.00  0.00           H
ATOM   3085 HG13 VAL A 254      47.570  62.550  60.330  1.00  0.00           H
ATOM   3086  CG2 VAL A 254      46.670  61.900  57.780  1.00  0.00           C
ATOM   3087 HG21 VAL A 254      47.210  60.980  58.100  1.00  0.00           H
ATOM   3088 HG22 VAL A 254      47.430  62.560  57.300  1.00  0.00           H
ATOM   3089 HG23 VAL A 254      45.930  61.570  57.020  1.00  0.00           H
ATOM   3090  C   VAL A 254      44.720  62.140  61.120  1.00  0.00           C
ATOM   3091  O   VAL A 254      45.380  62.040  62.150  1.00  0.00           O
ATOM   3092  N   PHE A 255      43.520  62.730  61.160  1.00  0.00           N
ATOM   3093  HN  PHE A 255      43.090  62.830  60.270  1.00  0.00           H
ATOM   3094  CA  PHE A 255      42.820  63.250  62.300  1.00  0.00           C
ATOM   3095  HA  PHE A 255      43.380  64.020  62.810  1.00  0.00           H
ATOM   3096  CB  PHE A 255      41.570  64.010  61.810  1.00  0.00           C
ATOM   3097  HB1 PHE A 255      40.810  63.350  61.330  1.00  0.00           H
ATOM   3098  HB2 PHE A 255      41.770  64.710  60.970  1.00  0.00           H
ATOM   3099  CG  PHE A 255      40.940  64.810  62.890  1.00  0.00           C
ATOM   3100  CD1 PHE A 255      41.610  65.900  63.390  1.00  0.00           C
ATOM   3101  HD1 PHE A 255      42.550  66.090  62.890  1.00  0.00           H
ATOM   3102  CE1 PHE A 255      41.010  66.660  64.360  1.00  0.00           C
ATOM   3103  HE1 PHE A 255      41.550  67.520  64.710  1.00  0.00           H
ATOM   3104  CZ  PHE A 255      39.790  66.310  64.910  1.00  0.00           C
ATOM   3105  HZ  PHE A 255      39.270  66.900  65.640  1.00  0.00           H
ATOM   3106  CD2 PHE A 255      39.740  64.450  63.480  1.00  0.00           C
ATOM   3107  HD2 PHE A 255      39.170  63.690  62.970  1.00  0.00           H
ATOM   3108  CE2 PHE A 255      39.120  65.200  64.440  1.00  0.00           C
ATOM   3109  HE2 PHE A 255      38.150  64.850  64.770  1.00  0.00           H
ATOM   3110  C   PHE A 255      42.440  62.270  63.350  1.00  0.00           C
ATOM   3111  O   PHE A 255      42.710  62.510  64.530  1.00  0.00           O
ATOM   3112  N   ALA A 256      41.920  61.100  62.970  1.00  0.00           N
ATOM   3113  HN  ALA A 256      41.840  60.860  62.000  1.00  0.00           H
ATOM   3114  CA  ALA A 256      41.360  60.110  63.840  1.00  0.00           C
ATOM   3115  HA  ALA A 256      40.850  60.670  64.610  1.00  0.00           H
ATOM   3116  CB  ALA A 256      40.440  59.230  62.990  1.00  0.00           C
ATOM   3117  HB1 ALA A 256      40.940  58.460  62.360  1.00  0.00           H
ATOM   3118  HB2 ALA A 256      39.820  59.770  62.240  1.00  0.00           H
ATOM   3119  HB3 ALA A 256      39.730  58.740  63.690  1.00  0.00           H
ATOM   3120  C   ALA A 256      42.360  59.250  64.530  1.00  0.00           C
ATOM   3121  O   ALA A 256      42.260  59.050  65.740  1.00  0.00           O
ATOM   3122  N   PHE A 257      43.450  58.930  63.810  1.00  0.00           N
ATOM   3123  HN  PHE A 257      43.610  59.360  62.920  1.00  0.00           H
ATOM   3124  CA  PHE A 257      44.560  58.310  64.460  1.00  0.00           C
ATOM   3125  HA  PHE A 257      44.260  57.410  64.980  1.00  0.00           H
ATOM   3126  CB  PHE A 257      45.610  57.890  63.410  1.00  0.00           C
ATOM   3127  HB1 PHE A 257      46.060  58.770  62.910  1.00  0.00           H
ATOM   3128  HB2 PHE A 257      45.050  57.360  62.610  1.00  0.00           H
ATOM   3129  CG  PHE A 257      46.600  56.910  63.930  1.00  0.00           C
ATOM   3130  CD1 PHE A 257      47.860  57.280  64.350  1.00  0.00           C
ATOM   3131  HD1 PHE A 257      48.180  58.300  64.260  1.00  0.00           H
ATOM   3132  CE1 PHE A 257      48.790  56.340  64.730  1.00  0.00           C
ATOM   3133  HE1 PHE A 257      49.800  56.610  65.000  1.00  0.00           H
ATOM   3134  CZ  PHE A 257      48.470  55.010  64.860  1.00  0.00           C
ATOM   3135  HZ  PHE A 257      49.010  54.330  65.500  1.00  0.00           H
ATOM   3136  CD2 PHE A 257      46.260  55.580  64.050  1.00  0.00           C
ATOM   3137  HD2 PHE A 257      45.270  55.250  63.780  1.00  0.00           H
ATOM   3138  CE2 PHE A 257      47.150  54.700  64.620  1.00  0.00           C
ATOM   3139  HE2 PHE A 257      46.830  53.690  64.830  1.00  0.00           H
ATOM   3140  C   PHE A 257      45.210  59.250  65.410  1.00  0.00           C
ATOM   3141  O   PHE A 257      45.690  58.880  66.490  1.00  0.00           O
ATOM   3142  N   SER A 258      45.250  60.550  65.100  1.00  0.00           N
ATOM   3143  HN  SER A 258      45.000  60.890  64.190  1.00  0.00           H
ATOM   3144  CA  SER A 258      45.830  61.530  65.960  1.00  0.00           C
ATOM   3145  HA  SER A 258      46.820  61.160  66.200  1.00  0.00           H
ATOM   3146  CB  SER A 258      46.050  62.860  65.220  1.00  0.00           C
ATOM   3147  HB1 SER A 258      46.250  63.710  65.900  1.00  0.00           H
ATOM   3148  HB2 SER A 258      45.100  63.100  64.680  1.00  0.00           H
ATOM   3149  OG  SER A 258      47.130  62.660  64.320  1.00  0.00           O
ATOM   3150  HG1 SER A 258      46.730  62.500  63.460  1.00  0.00           H
ATOM   3151  C   SER A 258      45.190  61.820  67.280  1.00  0.00           C
ATOM   3152  O   SER A 258      45.890  62.050  68.260  1.00  0.00           O
ATOM   3153  N   ILE A 259      43.850  61.660  67.360  1.00  0.00           N
ATOM   3154  HN  ILE A 259      43.230  61.580  66.590  1.00  0.00           H
ATOM   3155  CA  ILE A 259      43.100  61.960  68.540  1.00  0.00           C
ATOM   3156  HA  ILE A 259      43.600  62.630  69.220  1.00  0.00           H
ATOM   3157  CB  ILE A 259      41.880  62.740  68.110  1.00  0.00           C
ATOM   3158  HB  ILE A 259      42.180  63.470  67.330  1.00  0.00           H
ATOM   3159  CG2 ILE A 259      40.870  61.830  67.410  1.00  0.00           C
ATOM   3160 HG21 ILE A 259      41.220  61.390  66.450  1.00  0.00           H
ATOM   3161 HG22 ILE A 259      39.970  62.430  67.140  1.00  0.00           H
ATOM   3162 HG23 ILE A 259      40.640  60.930  68.030  1.00  0.00           H
ATOM   3163  CG1 ILE A 259      41.270  63.420  69.350  1.00  0.00           C
ATOM   3164 HG11 ILE A 259      42.100  63.810  69.990  1.00  0.00           H
ATOM   3165 HG12 ILE A 259      40.890  62.540  69.910  1.00  0.00           H
ATOM   3166  CD  ILE A 259      40.190  64.480  69.190  1.00  0.00           C
ATOM   3167  HD1 ILE A 259      39.710  64.630  70.180  1.00  0.00           H
ATOM   3168  HD2 ILE A 259      39.480  64.220  68.380  1.00  0.00           H
ATOM   3169  HD3 ILE A 259      40.740  65.390  68.870  1.00  0.00           H
ATOM   3170  C   ILE A 259      42.860  60.780  69.410  1.00  0.00           C
ATOM   3171  O   ILE A 259      42.690  60.900  70.620  1.00  0.00           O
ATOM   3172  N   GLY A 260      42.990  59.560  68.850  1.00  0.00           N
ATOM   3173  HN  GLY A 260      43.260  59.480  67.890  1.00  0.00           H
ATOM   3174  CA  GLY A 260      42.950  58.310  69.530  1.00  0.00           C
ATOM   3175  HA1 GLY A 260      43.110  57.490  68.850  1.00  0.00           H
ATOM   3176  HA2 GLY A 260      41.920  58.220  69.850  1.00  0.00           H
ATOM   3177  C   GLY A 260      43.830  58.180  70.720  1.00  0.00           C
ATOM   3178  O   GLY A 260      43.470  57.610  71.760  1.00  0.00           O
ATOM   3179  N   PRO A 261      45.070  58.590  70.790  1.00  0.00           N
ATOM   3180  CD  PRO A 261      45.910  58.600  69.610  1.00  0.00           C
ATOM   3181  HD1 PRO A 261      45.780  59.560  69.050  1.00  0.00           H
ATOM   3182  HD2 PRO A 261      45.780  57.750  68.910  1.00  0.00           H
ATOM   3183  CA  PRO A 261      45.830  58.720  72.000  1.00  0.00           C
ATOM   3184  HA  PRO A 261      45.950  57.710  72.380  1.00  0.00           H
ATOM   3185  CB  PRO A 261      47.190  59.190  71.490  1.00  0.00           C
ATOM   3186  HB1 PRO A 261      47.940  58.850  72.240  1.00  0.00           H
ATOM   3187  HB2 PRO A 261      47.270  60.290  71.440  1.00  0.00           H
ATOM   3188  CG  PRO A 261      47.350  58.500  70.130  1.00  0.00           C
ATOM   3189  HG1 PRO A 261      48.120  58.940  69.450  1.00  0.00           H
ATOM   3190  HG2 PRO A 261      47.650  57.470  70.430  1.00  0.00           H
ATOM   3191  C   PRO A 261      45.370  59.690  73.030  1.00  0.00           C
ATOM   3192  O   PRO A 261      45.370  59.450  74.240  1.00  0.00           O
ATOM   3193  N   GLU A 262      45.030  60.920  72.610  1.00  0.00           N
ATOM   3194  HN  GLU A 262      44.940  61.020  71.620  1.00  0.00           H
ATOM   3195  CA  GLU A 262      44.540  62.030  73.380  1.00  0.00           C
ATOM   3196  HA  GLU A 262      45.150  62.300  74.240  1.00  0.00           H
ATOM   3197  CB  GLU A 262      44.470  63.220  72.420  1.00  0.00           C
ATOM   3198  HB1 GLU A 262      43.960  64.090  72.890  1.00  0.00           H
ATOM   3199  HB2 GLU A 262      43.860  62.950  71.530  1.00  0.00           H
ATOM   3200  CG  GLU A 262      45.870  63.520  71.870  1.00  0.00           C
ATOM   3201  HG1 GLU A 262      45.650  64.260  71.070  1.00  0.00           H
ATOM   3202  HG2 GLU A 262      46.410  62.660  71.410  1.00  0.00           H
ATOM   3203  CD  GLU A 262      46.850  64.190  72.820  1.00  0.00           C
ATOM   3204  OE1 GLU A 262      46.810  64.020  74.070  1.00  0.00           O
ATOM   3205  OE2 GLU A 262      47.700  65.000  72.360  1.00  0.00           O
ATOM   3206  C   GLU A 262      43.220  61.740  74.000  1.00  0.00           C
ATOM   3207  O   GLU A 262      43.040  61.930  75.200  1.00  0.00           O
ATOM   3208  N   LYS A 263      42.180  61.250  73.310  1.00  0.00           N
ATOM   3209  HN  LYS A 263      42.240  61.100  72.330  1.00  0.00           H
ATOM   3210  CA  LYS A 263      40.890  61.110  73.920  1.00  0.00           C
ATOM   3211  HA  LYS A 263      40.840  61.670  74.840  1.00  0.00           H
ATOM   3212  CB  LYS A 263      39.760  61.540  72.960  1.00  0.00           C
ATOM   3213  HB1 LYS A 263      38.770  61.240  73.350  1.00  0.00           H
ATOM   3214  HB2 LYS A 263      39.910  61.030  71.980  1.00  0.00           H
ATOM   3215  CG  LYS A 263      39.670  63.020  72.590  1.00  0.00           C
ATOM   3216  HG1 LYS A 263      39.030  63.160  71.700  1.00  0.00           H
ATOM   3217  HG2 LYS A 263      40.740  63.280  72.410  1.00  0.00           H
ATOM   3218  CD  LYS A 263      39.120  63.890  73.720  1.00  0.00           C
ATOM   3219  HD1 LYS A 263      39.230  64.900  73.280  1.00  0.00           H
ATOM   3220  HD2 LYS A 263      39.620  63.910  74.720  1.00  0.00           H
ATOM   3221  CE  LYS A 263      37.640  63.620  74.000  1.00  0.00           C
ATOM   3222  HE1 LYS A 263      37.490  62.720  74.620  1.00  0.00           H
ATOM   3223  HE2 LYS A 263      37.150  63.560  73.010  1.00  0.00           H
ATOM   3224  NZ  LYS A 263      37.060  64.800  74.680  1.00  0.00           N
ATOM   3225  HZ1 LYS A 263      37.280  65.710  74.230  1.00  0.00           H
ATOM   3226  HZ2 LYS A 263      37.420  64.790  75.660  1.00  0.00           H
ATOM   3227  HZ3 LYS A 263      36.020  64.720  74.680  1.00  0.00           H
ATOM   3228  C   LYS A 263      40.540  59.700  74.260  1.00  0.00           C
ATOM   3229  O   LYS A 263      39.630  59.490  75.050  1.00  0.00           O
ATOM   3230  N   GLY A 264      41.200  58.770  73.540  1.00  0.00           N
ATOM   3231  HN  GLY A 264      41.790  59.040  72.790  1.00  0.00           H
ATOM   3232  CA  GLY A 264      40.860  57.380  73.470  1.00  0.00           C
ATOM   3233  HA1 GLY A 264      40.110  57.190  74.210  1.00  0.00           H
ATOM   3234  HA2 GLY A 264      41.740  56.770  73.310  1.00  0.00           H
ATOM   3235  C   GLY A 264      40.140  57.110  72.200  1.00  0.00           C
ATOM   3236  O   GLY A 264      39.440  57.950  71.630  1.00  0.00           O
ATOM   3237  N   TRP A 265      40.490  55.950  71.620  1.00  0.00           N
ATOM   3238  HN  TRP A 265      41.230  55.420  72.040  1.00  0.00           H
ATOM   3239  CA  TRP A 265      40.100  55.350  70.390  1.00  0.00           C
ATOM   3240  HA  TRP A 265      40.400  56.070  69.650  1.00  0.00           H
ATOM   3241  CB  TRP A 265      40.710  53.950  70.200  1.00  0.00           C
ATOM   3242  HB1 TRP A 265      40.290  53.590  69.240  1.00  0.00           H
ATOM   3243  HB2 TRP A 265      40.450  53.220  70.990  1.00  0.00           H
ATOM   3244  CG  TRP A 265      42.200  54.120  70.230  1.00  0.00           C
ATOM   3245  CD1 TRP A 265      43.090  53.790  71.210  1.00  0.00           C
ATOM   3246  HD1 TRP A 265      42.900  53.440  72.210  1.00  0.00           H
ATOM   3247  NE1 TRP A 265      44.370  54.040  70.790  1.00  0.00           N
ATOM   3248  HE1 TRP A 265      45.170  54.210  71.330  1.00  0.00           H
ATOM   3249  CE2 TRP A 265      44.320  54.650  69.570  1.00  0.00           C
ATOM   3250  CD2 TRP A 265      43.000  54.610  69.150  1.00  0.00           C
ATOM   3251  CE3 TRP A 265      42.660  55.080  67.920  1.00  0.00           C
ATOM   3252  HE3 TRP A 265      41.640  55.080  67.580  1.00  0.00           H
ATOM   3253  CZ3 TRP A 265      43.660  55.600  67.140  1.00  0.00           C
ATOM   3254  HZ3 TRP A 265      43.420  55.930  66.140  1.00  0.00           H
ATOM   3255  CZ2 TRP A 265      45.350  54.940  68.730  1.00  0.00           C
ATOM   3256  HZ2 TRP A 265      46.400  54.970  69.000  1.00  0.00           H
ATOM   3257  CH2 TRP A 265      44.980  55.410  67.500  1.00  0.00           C
ATOM   3258  HH2 TRP A 265      45.800  55.700  66.860  1.00  0.00           H
ATOM   3259  C   TRP A 265      38.620  55.260  70.240  1.00  0.00           C
ATOM   3260  O   TRP A 265      38.100  55.510  69.150  1.00  0.00           O
ATOM   3261  N   MET A 266      37.940  54.890  71.340  1.00  0.00           N
ATOM   3262  HN  MET A 266      38.270  54.870  72.280  1.00  0.00           H
ATOM   3263  CA  MET A 266      36.550  54.580  71.220  1.00  0.00           C
ATOM   3264  HA  MET A 266      36.410  54.270  70.190  1.00  0.00           H
ATOM   3265  CB  MET A 266      36.170  53.440  72.190  1.00  0.00           C
ATOM   3266  HB1 MET A 266      35.060  53.380  72.080  1.00  0.00           H
ATOM   3267  HB2 MET A 266      36.370  53.770  73.230  1.00  0.00           H
ATOM   3268  CG  MET A 266      36.720  52.070  71.830  1.00  0.00           C
ATOM   3269  HG1 MET A 266      37.830  52.150  71.810  1.00  0.00           H
ATOM   3270  HG2 MET A 266      36.330  51.970  70.790  1.00  0.00           H
ATOM   3271  SD  MET A 266      36.120  50.820  73.010  1.00  0.00           S
ATOM   3272  CE  MET A 266      36.990  49.640  71.940  1.00  0.00           C
ATOM   3273  HE1 MET A 266      36.990  48.690  72.520  1.00  0.00           H
ATOM   3274  HE2 MET A 266      38.050  49.840  71.680  1.00  0.00           H
ATOM   3275  HE3 MET A 266      36.470  49.460  70.970  1.00  0.00           H
ATOM   3276  C   MET A 266      35.700  55.780  71.480  1.00  0.00           C
ATOM   3277  O   MET A 266      34.520  55.790  71.140  1.00  0.00           O
ATOM   3278  N   SER A 267      36.300  56.900  71.910  1.00  0.00           N
ATOM   3279  HN  SER A 267      37.240  56.840  72.240  1.00  0.00           H
ATOM   3280  CA  SER A 267      35.650  58.170  71.910  1.00  0.00           C
ATOM   3281  HA  SER A 267      34.810  58.090  72.590  1.00  0.00           H
ATOM   3282  CB  SER A 267      36.640  59.250  72.390  1.00  0.00           C
ATOM   3283  HB1 SER A 267      37.380  59.520  71.610  1.00  0.00           H
ATOM   3284  HB2 SER A 267      37.230  58.780  73.210  1.00  0.00           H
ATOM   3285  OG  SER A 267      35.960  60.370  72.930  1.00  0.00           O
ATOM   3286  HG1 SER A 267      35.870  60.260  73.880  1.00  0.00           H
ATOM   3287  C   SER A 267      35.080  58.710  70.640  1.00  0.00           C
ATOM   3288  O   SER A 267      35.610  58.400  69.580  1.00  0.00           O
ATOM   3289  N   GLY A 268      33.950  59.420  70.760  1.00  0.00           N
ATOM   3290  HN  GLY A 268      33.720  59.730  71.680  1.00  0.00           H
ATOM   3291  CA  GLY A 268      33.120  59.870  69.680  1.00  0.00           C
ATOM   3292  HA1 GLY A 268      32.260  60.410  70.050  1.00  0.00           H
ATOM   3293  HA2 GLY A 268      32.640  58.990  69.280  1.00  0.00           H
ATOM   3294  C   GLY A 268      33.670  60.690  68.560  1.00  0.00           C
ATOM   3295  O   GLY A 268      33.270  60.410  67.440  1.00  0.00           O
ATOM   3296  N   ILE A 269      34.580  61.650  68.820  1.00  0.00           N
ATOM   3297  HN  ILE A 269      34.770  61.850  69.780  1.00  0.00           H
ATOM   3298  CA  ILE A 269      35.360  62.390  67.880  1.00  0.00           C
ATOM   3299  HA  ILE A 269      34.560  62.770  67.270  1.00  0.00           H
ATOM   3300  CB  ILE A 269      36.050  63.530  68.590  1.00  0.00           C
ATOM   3301  HB  ILE A 269      35.230  64.070  69.110  1.00  0.00           H
ATOM   3302  CG2 ILE A 269      37.060  62.930  69.570  1.00  0.00           C
ATOM   3303 HG21 ILE A 269      36.750  62.080  70.220  1.00  0.00           H
ATOM   3304 HG22 ILE A 269      37.260  63.720  70.330  1.00  0.00           H
ATOM   3305 HG23 ILE A 269      37.970  62.450  69.150  1.00  0.00           H
ATOM   3306  CG1 ILE A 269      36.710  64.470  67.570  1.00  0.00           C
ATOM   3307 HG11 ILE A 269      37.620  64.040  67.090  1.00  0.00           H
ATOM   3308 HG12 ILE A 269      37.230  65.280  68.130  1.00  0.00           H
ATOM   3309  CD  ILE A 269      35.620  65.090  66.700  1.00  0.00           C
ATOM   3310  HD1 ILE A 269      36.000  65.920  66.070  1.00  0.00           H
ATOM   3311  HD2 ILE A 269      34.810  65.530  67.310  1.00  0.00           H
ATOM   3312  HD3 ILE A 269      35.240  64.300  66.030  1.00  0.00           H
ATOM   3313  C   ILE A 269      36.220  61.460  67.100  1.00  0.00           C
ATOM   3314  O   ILE A 269      36.200  61.540  65.880  1.00  0.00           O
ATOM   3315  N   THR A 270      36.880  60.480  67.760  1.00  0.00           N
ATOM   3316  HN  THR A 270      36.970  60.580  68.750  1.00  0.00           H
ATOM   3317  CA  THR A 270      37.590  59.450  67.080  1.00  0.00           C
ATOM   3318  HA  THR A 270      38.270  59.910  66.380  1.00  0.00           H
ATOM   3319  CB  THR A 270      38.380  58.630  68.060  1.00  0.00           C
ATOM   3320  HB  THR A 270      37.830  57.730  68.410  1.00  0.00           H
ATOM   3321  OG1 THR A 270      38.850  59.290  69.230  1.00  0.00           O
ATOM   3322  HG1 THR A 270      38.790  58.650  69.940  1.00  0.00           H
ATOM   3323  CG2 THR A 270      39.640  58.080  67.370  1.00  0.00           C
ATOM   3324 HG21 THR A 270      40.290  57.400  67.960  1.00  0.00           H
ATOM   3325 HG22 THR A 270      40.260  58.960  67.110  1.00  0.00           H
ATOM   3326 HG23 THR A 270      39.460  57.550  66.410  1.00  0.00           H
ATOM   3327  C   THR A 270      36.720  58.580  66.230  1.00  0.00           C
ATOM   3328  O   THR A 270      37.020  58.490  65.040  1.00  0.00           O
ATOM   3329  N   ILE A 271      35.670  57.930  66.750  1.00  0.00           N
ATOM   3330  HN  ILE A 271      35.550  58.150  67.720  1.00  0.00           H
ATOM   3331  CA  ILE A 271      34.770  57.100  66.010  1.00  0.00           C
ATOM   3332  HA  ILE A 271      35.360  56.290  65.610  1.00  0.00           H
ATOM   3333  CB  ILE A 271      33.730  56.520  66.930  1.00  0.00           C
ATOM   3334  HB  ILE A 271      33.470  57.220  67.750  1.00  0.00           H
ATOM   3335  CG2 ILE A 271      32.410  56.040  66.310  1.00  0.00           C
ATOM   3336 HG21 ILE A 271      31.770  55.660  67.140  1.00  0.00           H
ATOM   3337 HG22 ILE A 271      32.630  55.230  65.580  1.00  0.00           H
ATOM   3338 HG23 ILE A 271      31.730  56.800  65.860  1.00  0.00           H
ATOM   3339  CG1 ILE A 271      34.370  55.410  67.780  1.00  0.00           C
ATOM   3340 HG11 ILE A 271      33.570  55.010  68.430  1.00  0.00           H
ATOM   3341 HG12 ILE A 271      35.210  55.730  68.440  1.00  0.00           H
ATOM   3342  CD  ILE A 271      35.020  54.260  67.010  1.00  0.00           C
ATOM   3343  HD1 ILE A 271      34.210  53.950  66.310  1.00  0.00           H
ATOM   3344  HD2 ILE A 271      35.230  53.380  67.640  1.00  0.00           H
ATOM   3345  HD3 ILE A 271      35.960  54.550  66.500  1.00  0.00           H
ATOM   3346  C   ILE A 271      34.100  57.900  64.950  1.00  0.00           C
ATOM   3347  O   ILE A 271      33.950  57.400  63.840  1.00  0.00           O
ATOM   3348  N   GLY A 272      33.670  59.170  65.140  1.00  0.00           N
ATOM   3349  HN  GLY A 272      33.720  59.600  66.040  1.00  0.00           H
ATOM   3350  CA  GLY A 272      33.220  59.980  64.060  1.00  0.00           C
ATOM   3351  HA1 GLY A 272      32.800  60.920  64.400  1.00  0.00           H
ATOM   3352  HA2 GLY A 272      32.490  59.370  63.550  1.00  0.00           H
ATOM   3353  C   GLY A 272      34.190  60.180  62.950  1.00  0.00           C
ATOM   3354  O   GLY A 272      33.810  59.980  61.790  1.00  0.00           O
ATOM   3355  N   SER A 273      35.470  60.510  63.220  1.00  0.00           N
ATOM   3356  HN  SER A 273      35.740  60.800  64.140  1.00  0.00           H
ATOM   3357  CA  SER A 273      36.440  60.790  62.210  1.00  0.00           C
ATOM   3358  HA  SER A 273      36.080  61.410  61.400  1.00  0.00           H
ATOM   3359  CB  SER A 273      37.700  61.460  62.770  1.00  0.00           C
ATOM   3360  HB1 SER A 273      38.340  61.780  61.920  1.00  0.00           H
ATOM   3361  HB2 SER A 273      38.200  60.880  63.580  1.00  0.00           H
ATOM   3362  OG  SER A 273      37.210  62.620  63.420  1.00  0.00           O
ATOM   3363  HG1 SER A 273      36.740  62.310  64.190  1.00  0.00           H
ATOM   3364  C   SER A 273      36.880  59.530  61.550  1.00  0.00           C
ATOM   3365  O   SER A 273      37.110  59.540  60.340  1.00  0.00           O
ATOM   3366  N   GLY A 274      37.070  58.420  62.290  1.00  0.00           N
ATOM   3367  HN  GLY A 274      37.050  58.450  63.280  1.00  0.00           H
ATOM   3368  CA  GLY A 274      37.400  57.130  61.750  1.00  0.00           C
ATOM   3369  HA1 GLY A 274      37.490  56.410  62.550  1.00  0.00           H
ATOM   3370  HA2 GLY A 274      38.290  57.210  61.150  1.00  0.00           H
ATOM   3371  C   GLY A 274      36.380  56.620  60.800  1.00  0.00           C
ATOM   3372  O   GLY A 274      36.640  56.010  59.760  1.00  0.00           O
ATOM   3373  N   LEU A 275      35.100  56.880  61.140  1.00  0.00           N
ATOM   3374  HN  LEU A 275      34.880  57.360  61.990  1.00  0.00           H
ATOM   3375  CA  LEU A 275      33.940  56.450  60.440  1.00  0.00           C
ATOM   3376  HA  LEU A 275      33.990  55.430  60.070  1.00  0.00           H
ATOM   3377  CB  LEU A 275      32.720  56.570  61.370  1.00  0.00           C
ATOM   3378  HB1 LEU A 275      32.590  57.620  61.680  1.00  0.00           H
ATOM   3379  HB2 LEU A 275      32.860  55.990  62.310  1.00  0.00           H
ATOM   3380  CG  LEU A 275      31.410  55.910  60.890  1.00  0.00           C
ATOM   3381  HG  LEU A 275      31.030  56.630  60.130  1.00  0.00           H
ATOM   3382  CD1 LEU A 275      31.480  54.480  60.330  1.00  0.00           C
ATOM   3383 HD11 LEU A 275      30.490  53.980  60.260  1.00  0.00           H
ATOM   3384 HD12 LEU A 275      31.940  53.860  61.140  1.00  0.00           H
ATOM   3385 HD13 LEU A 275      31.950  54.540  59.330  1.00  0.00           H
ATOM   3386  CD2 LEU A 275      30.340  56.180  61.960  1.00  0.00           C
ATOM   3387 HD21 LEU A 275      30.680  55.700  62.900  1.00  0.00           H
ATOM   3388 HD22 LEU A 275      29.310  55.870  61.680  1.00  0.00           H
ATOM   3389 HD23 LEU A 275      30.380  57.280  62.130  1.00  0.00           H
ATOM   3390  C   LEU A 275      33.740  57.260  59.200  1.00  0.00           C
ATOM   3391  O   LEU A 275      33.390  56.660  58.190  1.00  0.00           O
ATOM   3392  N   VAL A 276      33.950  58.590  59.250  1.00  0.00           N
ATOM   3393  HN  VAL A 276      34.260  58.960  60.120  1.00  0.00           H
ATOM   3394  CA  VAL A 276      33.960  59.400  58.070  1.00  0.00           C
ATOM   3395  HA  VAL A 276      33.060  59.190  57.520  1.00  0.00           H
ATOM   3396  CB  VAL A 276      33.880  60.850  58.450  1.00  0.00           C
ATOM   3397  HB  VAL A 276      34.570  61.080  59.300  1.00  0.00           H
ATOM   3398  CG1 VAL A 276      34.230  61.700  57.220  1.00  0.00           C
ATOM   3399 HG11 VAL A 276      35.320  61.550  57.110  1.00  0.00           H
ATOM   3400 HG12 VAL A 276      34.080  62.770  57.490  1.00  0.00           H
ATOM   3401 HG13 VAL A 276      33.650  61.320  56.350  1.00  0.00           H
ATOM   3402  CG2 VAL A 276      32.420  61.120  58.840  1.00  0.00           C
ATOM   3403 HG21 VAL A 276      31.810  60.760  57.980  1.00  0.00           H
ATOM   3404 HG22 VAL A 276      32.230  62.150  59.190  1.00  0.00           H
ATOM   3405 HG23 VAL A 276      32.200  60.500  59.740  1.00  0.00           H
ATOM   3406  C   VAL A 276      35.010  59.000  57.090  1.00  0.00           C
ATOM   3407  O   VAL A 276      34.660  58.920  55.910  1.00  0.00           O
ATOM   3408  N   ALA A 277      36.220  58.630  57.540  1.00  0.00           N
ATOM   3409  HN  ALA A 277      36.560  58.840  58.450  1.00  0.00           H
ATOM   3410  CA  ALA A 277      37.250  58.090  56.710  1.00  0.00           C
ATOM   3411  HA  ALA A 277      37.260  58.780  55.880  1.00  0.00           H
ATOM   3412  CB  ALA A 277      38.590  57.820  57.400  1.00  0.00           C
ATOM   3413  HB1 ALA A 277      39.440  57.970  56.700  1.00  0.00           H
ATOM   3414  HB2 ALA A 277      38.650  56.810  57.870  1.00  0.00           H
ATOM   3415  HB3 ALA A 277      38.660  58.600  58.190  1.00  0.00           H
ATOM   3416  C   ALA A 277      36.870  56.840  55.980  1.00  0.00           C
ATOM   3417  O   ALA A 277      37.000  56.730  54.760  1.00  0.00           O
ATOM   3418  N   LEU A 278      36.320  55.900  56.760  1.00  0.00           N
ATOM   3419  HN  LEU A 278      36.130  56.050  57.730  1.00  0.00           H
ATOM   3420  CA  LEU A 278      35.740  54.700  56.240  1.00  0.00           C
ATOM   3421  HA  LEU A 278      36.500  54.150  55.690  1.00  0.00           H
ATOM   3422  CB  LEU A 278      35.300  53.830  57.430  1.00  0.00           C
ATOM   3423  HB1 LEU A 278      34.390  54.340  57.810  1.00  0.00           H
ATOM   3424  HB2 LEU A 278      36.050  53.880  58.250  1.00  0.00           H
ATOM   3425  CG  LEU A 278      34.950  52.360  57.150  1.00  0.00           C
ATOM   3426  HG  LEU A 278      34.300  52.370  56.240  1.00  0.00           H
ATOM   3427  CD1 LEU A 278      36.150  51.430  56.940  1.00  0.00           C
ATOM   3428 HD11 LEU A 278      36.570  51.010  57.870  1.00  0.00           H
ATOM   3429 HD12 LEU A 278      36.990  51.860  56.350  1.00  0.00           H
ATOM   3430 HD13 LEU A 278      35.880  50.610  56.240  1.00  0.00           H
ATOM   3431  CD2 LEU A 278      34.000  51.760  58.190  1.00  0.00           C
ATOM   3432 HD21 LEU A 278      34.450  51.900  59.190  1.00  0.00           H
ATOM   3433 HD22 LEU A 278      33.910  50.660  58.020  1.00  0.00           H
ATOM   3434 HD23 LEU A 278      33.030  52.280  58.040  1.00  0.00           H
ATOM   3435  C   LEU A 278      34.640  54.870  55.250  1.00  0.00           C
ATOM   3436  O   LEU A 278      34.680  54.180  54.230  1.00  0.00           O
ATOM   3437  N   ALA A 279      33.660  55.740  55.510  1.00  0.00           N
ATOM   3438  HN  ALA A 279      33.600  56.210  56.390  1.00  0.00           H
ATOM   3439  CA  ALA A 279      32.660  56.100  54.550  1.00  0.00           C
ATOM   3440  HA  ALA A 279      32.110  55.240  54.210  1.00  0.00           H
ATOM   3441  CB  ALA A 279      31.680  57.010  55.320  1.00  0.00           C
ATOM   3442  HB1 ALA A 279      32.110  58.000  55.570  1.00  0.00           H
ATOM   3443  HB2 ALA A 279      31.190  56.530  56.190  1.00  0.00           H
ATOM   3444  HB3 ALA A 279      30.840  57.250  54.630  1.00  0.00           H
ATOM   3445  C   ALA A 279      33.020  56.800  53.280  1.00  0.00           C
ATOM   3446  O   ALA A 279      32.620  56.500  52.160  1.00  0.00           O
ATOM   3447  N   ALA A 280      33.880  57.820  53.450  1.00  0.00           N
ATOM   3448  HN  ALA A 280      34.290  58.050  54.330  1.00  0.00           H
ATOM   3449  CA  ALA A 280      34.440  58.530  52.340  1.00  0.00           C
ATOM   3450  HA  ALA A 280      33.620  58.960  51.780  1.00  0.00           H
ATOM   3451  CB  ALA A 280      35.350  59.730  52.680  1.00  0.00           C
ATOM   3452  HB1 ALA A 280      34.640  60.430  53.180  1.00  0.00           H
ATOM   3453  HB2 ALA A 280      35.770  60.290  51.820  1.00  0.00           H
ATOM   3454  HB3 ALA A 280      36.140  59.410  53.390  1.00  0.00           H
ATOM   3455  C   ALA A 280      35.260  57.660  51.450  1.00  0.00           C
ATOM   3456  O   ALA A 280      35.240  57.880  50.240  1.00  0.00           O
ATOM   3457  N   ALA A 281      35.980  56.650  51.970  1.00  0.00           N
ATOM   3458  HN  ALA A 281      35.970  56.620  52.970  1.00  0.00           H
ATOM   3459  CA  ALA A 281      36.690  55.560  51.390  1.00  0.00           C
ATOM   3460  HA  ALA A 281      37.520  55.850  50.770  1.00  0.00           H
ATOM   3461  CB  ALA A 281      37.580  54.800  52.390  1.00  0.00           C
ATOM   3462  HB1 ALA A 281      36.970  54.350  53.200  1.00  0.00           H
ATOM   3463  HB2 ALA A 281      38.260  55.530  52.880  1.00  0.00           H
ATOM   3464  HB3 ALA A 281      38.220  54.020  51.920  1.00  0.00           H
ATOM   3465  C   ALA A 281      35.930  54.620  50.520  1.00  0.00           C
ATOM   3466  O   ALA A 281      36.190  54.500  49.320  1.00  0.00           O
ATOM   3467  N   VAL A 282      34.830  54.070  51.070  1.00  0.00           N
ATOM   3468  HN  VAL A 282      34.670  54.300  52.030  1.00  0.00           H
ATOM   3469  CA  VAL A 282      33.790  53.370  50.380  1.00  0.00           C
ATOM   3470  HA  VAL A 282      34.180  52.510  49.870  1.00  0.00           H
ATOM   3471  CB  VAL A 282      32.710  52.870  51.290  1.00  0.00           C
ATOM   3472  HB  VAL A 282      32.270  53.650  51.940  1.00  0.00           H
ATOM   3473  CG1 VAL A 282      31.550  52.270  50.480  1.00  0.00           C
ATOM   3474 HG11 VAL A 282      32.000  51.470  49.850  1.00  0.00           H
ATOM   3475 HG12 VAL A 282      31.010  52.990  49.830  1.00  0.00           H
ATOM   3476 HG13 VAL A 282      30.820  51.800  51.180  1.00  0.00           H
ATOM   3477  CG2 VAL A 282      33.290  51.720  52.130  1.00  0.00           C
ATOM   3478 HG21 VAL A 282      33.740  51.980  53.110  1.00  0.00           H
ATOM   3479 HG22 VAL A 282      34.050  51.170  51.530  1.00  0.00           H
ATOM   3480 HG23 VAL A 282      32.480  50.990  52.360  1.00  0.00           H
ATOM   3481  C   VAL A 282      33.170  54.140  49.270  1.00  0.00           C
ATOM   3482  O   VAL A 282      33.020  53.740  48.110  1.00  0.00           O
ATOM   3483  N   ALA A 283      32.740  55.390  49.520  1.00  0.00           N
ATOM   3484  HN  ALA A 283      32.790  55.750  50.450  1.00  0.00           H
ATOM   3485  CA  ALA A 283      32.270  56.310  48.530  1.00  0.00           C
ATOM   3486  HA  ALA A 283      31.540  55.820  47.910  1.00  0.00           H
ATOM   3487  CB  ALA A 283      31.730  57.570  49.220  1.00  0.00           C
ATOM   3488  HB1 ALA A 283      31.000  57.420  50.050  1.00  0.00           H
ATOM   3489  HB2 ALA A 283      31.210  58.190  48.470  1.00  0.00           H
ATOM   3490  HB3 ALA A 283      32.610  58.080  49.660  1.00  0.00           H
ATOM   3491  C   ALA A 283      33.290  56.640  47.500  1.00  0.00           C
ATOM   3492  O   ALA A 283      32.970  56.620  46.310  1.00  0.00           O
ATOM   3493  N   PHE A 284      34.570  56.770  47.900  1.00  0.00           N
ATOM   3494  HN  PHE A 284      34.910  56.860  48.840  1.00  0.00           H
ATOM   3495  CA  PHE A 284      35.580  56.940  46.900  1.00  0.00           C
ATOM   3496  HA  PHE A 284      35.450  57.800  46.260  1.00  0.00           H
ATOM   3497  CB  PHE A 284      36.890  57.130  47.680  1.00  0.00           C
ATOM   3498  HB1 PHE A 284      37.120  56.260  48.330  1.00  0.00           H
ATOM   3499  HB2 PHE A 284      36.810  58.010  48.370  1.00  0.00           H
ATOM   3500  CG  PHE A 284      38.110  57.200  46.840  1.00  0.00           C
ATOM   3501  CD1 PHE A 284      38.330  58.190  45.910  1.00  0.00           C
ATOM   3502  HD1 PHE A 284      37.650  59.000  45.690  1.00  0.00           H
ATOM   3503  CE1 PHE A 284      39.470  58.190  45.130  1.00  0.00           C
ATOM   3504  HE1 PHE A 284      39.640  58.930  44.370  1.00  0.00           H
ATOM   3505  CZ  PHE A 284      40.450  57.250  45.360  1.00  0.00           C
ATOM   3506  HZ  PHE A 284      41.410  57.250  44.870  1.00  0.00           H
ATOM   3507  CD2 PHE A 284      39.070  56.220  47.000  1.00  0.00           C
ATOM   3508  HD2 PHE A 284      38.960  55.410  47.700  1.00  0.00           H
ATOM   3509  CE2 PHE A 284      40.270  56.300  46.340  1.00  0.00           C
ATOM   3510  HE2 PHE A 284      40.990  55.510  46.480  1.00  0.00           H
ATOM   3511  C   PHE A 284      35.670  55.780  45.970  1.00  0.00           C
ATOM   3512  O   PHE A 284      35.830  55.860  44.750  1.00  0.00           O
ATOM   3513  N   VAL A 285      35.570  54.550  46.510  1.00  0.00           N
ATOM   3514  HN  VAL A 285      35.260  54.550  47.460  1.00  0.00           H
ATOM   3515  CA  VAL A 285      35.650  53.350  45.740  1.00  0.00           C
ATOM   3516  HA  VAL A 285      36.640  53.290  45.310  1.00  0.00           H
ATOM   3517  CB  VAL A 285      35.640  52.120  46.600  1.00  0.00           C
ATOM   3518  HB  VAL A 285      34.830  52.210  47.350  1.00  0.00           H
ATOM   3519  CG1 VAL A 285      35.210  50.890  45.780  1.00  0.00           C
ATOM   3520 HG11 VAL A 285      35.540  49.940  46.250  1.00  0.00           H
ATOM   3521 HG12 VAL A 285      35.680  50.860  44.770  1.00  0.00           H
ATOM   3522 HG13 VAL A 285      34.120  50.990  45.600  1.00  0.00           H
ATOM   3523  CG2 VAL A 285      37.040  52.020  47.220  1.00  0.00           C
ATOM   3524 HG21 VAL A 285      37.040  51.200  47.980  1.00  0.00           H
ATOM   3525 HG22 VAL A 285      37.320  52.980  47.690  1.00  0.00           H
ATOM   3526 HG23 VAL A 285      37.790  51.710  46.460  1.00  0.00           H
ATOM   3527  C   VAL A 285      34.770  53.280  44.540  1.00  0.00           C
ATOM   3528  O   VAL A 285      35.270  53.170  43.420  1.00  0.00           O
ATOM   3529  N   ILE A 286      33.460  53.500  44.790  1.00  0.00           N
ATOM   3530  HN  ILE A 286      33.230  53.710  45.740  1.00  0.00           H
ATOM   3531  CA  ILE A 286      32.410  53.540  43.830  1.00  0.00           C
ATOM   3532  HA  ILE A 286      32.300  52.610  43.290  1.00  0.00           H
ATOM   3533  CB  ILE A 286      31.060  53.690  44.460  1.00  0.00           C
ATOM   3534  HB  ILE A 286      31.050  54.680  44.980  1.00  0.00           H
ATOM   3535  CG2 ILE A 286      29.870  53.590  43.490  1.00  0.00           C
ATOM   3536 HG21 ILE A 286      29.950  54.320  42.650  1.00  0.00           H
ATOM   3537 HG22 ILE A 286      28.970  53.730  44.120  1.00  0.00           H
ATOM   3538 HG23 ILE A 286      29.710  52.570  43.080  1.00  0.00           H
ATOM   3539  CG1 ILE A 286      30.980  52.580  45.530  1.00  0.00           C
ATOM   3540 HG11 ILE A 286      30.090  52.840  46.130  1.00  0.00           H
ATOM   3541 HG12 ILE A 286      31.780  52.580  46.300  1.00  0.00           H
ATOM   3542  CD  ILE A 286      30.920  51.130  45.040  1.00  0.00           C
ATOM   3543  HD1 ILE A 286      30.790  50.490  45.940  1.00  0.00           H
ATOM   3544  HD2 ILE A 286      31.840  50.840  44.490  1.00  0.00           H
ATOM   3545  HD3 ILE A 286      30.010  50.920  44.440  1.00  0.00           H
ATOM   3546  C   ILE A 286      32.490  54.640  42.820  1.00  0.00           C
ATOM   3547  O   ILE A 286      32.310  54.380  41.630  1.00  0.00           O
ATOM   3548  N   VAL A 287      32.820  55.890  43.160  1.00  0.00           N
ATOM   3549  HN  VAL A 287      33.070  56.200  44.070  1.00  0.00           H
ATOM   3550  CA  VAL A 287      33.200  56.890  42.210  1.00  0.00           C
ATOM   3551  HA  VAL A 287      32.450  56.930  41.440  1.00  0.00           H
ATOM   3552  CB  VAL A 287      33.360  58.330  42.590  1.00  0.00           C
ATOM   3553  HB  VAL A 287      33.700  58.940  41.720  1.00  0.00           H
ATOM   3554  CG1 VAL A 287      31.910  58.750  42.890  1.00  0.00           C
ATOM   3555 HG11 VAL A 287      31.430  58.140  43.680  1.00  0.00           H
ATOM   3556 HG12 VAL A 287      31.260  58.810  41.990  1.00  0.00           H
ATOM   3557 HG13 VAL A 287      31.960  59.820  43.160  1.00  0.00           H
ATOM   3558  CG2 VAL A 287      34.350  58.460  43.760  1.00  0.00           C
ATOM   3559 HG21 VAL A 287      34.710  59.510  43.900  1.00  0.00           H
ATOM   3560 HG22 VAL A 287      35.220  57.810  43.550  1.00  0.00           H
ATOM   3561 HG23 VAL A 287      33.970  57.980  44.690  1.00  0.00           H
ATOM   3562  C   VAL A 287      34.320  56.410  41.350  1.00  0.00           C
ATOM   3563  O   VAL A 287      34.290  56.530  40.120  1.00  0.00           O
ATOM   3564  N   GLU A 288      35.380  55.830  41.940  1.00  0.00           N
ATOM   3565  HN  GLU A 288      35.470  55.720  42.920  1.00  0.00           H
ATOM   3566  CA  GLU A 288      36.540  55.350  41.250  1.00  0.00           C
ATOM   3567  HA  GLU A 288      36.930  56.100  40.590  1.00  0.00           H
ATOM   3568  CB  GLU A 288      37.660  55.020  42.260  1.00  0.00           C
ATOM   3569  HB1 GLU A 288      38.480  54.400  41.830  1.00  0.00           H
ATOM   3570  HB2 GLU A 288      37.250  54.550  43.180  1.00  0.00           H
ATOM   3571  CG  GLU A 288      38.430  56.280  42.670  1.00  0.00           C
ATOM   3572  HG1 GLU A 288      38.810  55.960  43.670  1.00  0.00           H
ATOM   3573  HG2 GLU A 288      37.700  57.080  42.910  1.00  0.00           H
ATOM   3574  CD  GLU A 288      39.530  56.710  41.710  1.00  0.00           C
ATOM   3575  OE1 GLU A 288      40.710  56.680  42.140  1.00  0.00           O
ATOM   3576  OE2 GLU A 288      39.200  57.120  40.560  1.00  0.00           O
ATOM   3577  C   GLU A 288      36.470  54.150  40.360  1.00  0.00           C
ATOM   3578  O   GLU A 288      37.250  54.040  39.420  1.00  0.00           O
ATOM   3579  N   ARG A 289      35.470  53.270  40.570  1.00  0.00           N
ATOM   3580  HN  ARG A 289      34.890  53.370  41.370  1.00  0.00           H
ATOM   3581  CA  ARG A 289      35.180  52.190  39.690  1.00  0.00           C
ATOM   3582  HA  ARG A 289      36.090  51.610  39.600  1.00  0.00           H
ATOM   3583  CB  ARG A 289      34.110  51.290  40.330  1.00  0.00           C
ATOM   3584  HB1 ARG A 289      33.190  51.840  40.630  1.00  0.00           H
ATOM   3585  HB2 ARG A 289      34.510  50.990  41.330  1.00  0.00           H
ATOM   3586  CG  ARG A 289      33.620  50.130  39.470  1.00  0.00           C
ATOM   3587  HG1 ARG A 289      33.180  50.650  38.590  1.00  0.00           H
ATOM   3588  HG2 ARG A 289      32.820  49.690  40.100  1.00  0.00           H
ATOM   3589  CD  ARG A 289      34.720  49.100  39.190  1.00  0.00           C
ATOM   3590  HD1 ARG A 289      35.040  48.930  40.240  1.00  0.00           H
ATOM   3591  HD2 ARG A 289      35.520  49.490  38.520  1.00  0.00           H
ATOM   3592  NE  ARG A 289      34.020  47.930  38.590  1.00  0.00           N
ATOM   3593  HE  ARG A 289      33.130  48.020  38.140  1.00  0.00           H
ATOM   3594  CZ  ARG A 289      34.550  46.680  38.460  1.00  0.00           C
ATOM   3595  NH1 ARG A 289      35.820  46.390  38.890  1.00  0.00           N
ATOM   3596 HH11 ARG A 289      36.460  47.100  39.170  1.00  0.00           H
ATOM   3597 HH12 ARG A 289      36.130  45.440  38.820  1.00  0.00           H
ATOM   3598  NH2 ARG A 289      33.820  45.720  37.830  1.00  0.00           N
ATOM   3599 HH21 ARG A 289      32.840  45.880  37.740  1.00  0.00           H
ATOM   3600 HH22 ARG A 289      34.160  44.810  38.070  1.00  0.00           H
ATOM   3601  C   ARG A 289      34.780  52.620  38.320  1.00  0.00           C
ATOM   3602  O   ARG A 289      35.110  51.920  37.360  1.00  0.00           O
ATOM   3603  N   THR A 290      34.070  53.750  38.130  1.00  0.00           N
ATOM   3604  HN  THR A 290      33.840  54.290  38.930  1.00  0.00           H
ATOM   3605  CA  THR A 290      33.660  54.240  36.850  1.00  0.00           C
ATOM   3606  HA  THR A 290      33.780  53.500  36.080  1.00  0.00           H
ATOM   3607  CB  THR A 290      32.190  54.540  36.920  1.00  0.00           C
ATOM   3608  HB  THR A 290      31.840  55.250  36.130  1.00  0.00           H
ATOM   3609  OG1 THR A 290      32.000  55.170  38.180  1.00  0.00           O
ATOM   3610  HG1 THR A 290      31.650  56.030  37.940  1.00  0.00           H
ATOM   3611  CG2 THR A 290      31.320  53.280  36.880  1.00  0.00           C
ATOM   3612 HG21 THR A 290      31.550  52.500  37.640  1.00  0.00           H
ATOM   3613 HG22 THR A 290      31.500  52.840  35.870  1.00  0.00           H
ATOM   3614 HG23 THR A 290      30.260  53.510  37.110  1.00  0.00           H
ATOM   3615  C   THR A 290      34.380  55.470  36.410  1.00  0.00           C
ATOM   3616  O   THR A 290      34.230  56.060  35.340  1.00  0.00           O
ATOM   3617  N   ALA A 291      35.300  55.940  37.270  1.00  0.00           N
ATOM   3618  HN  ALA A 291      35.410  55.690  38.230  1.00  0.00           H
ATOM   3619  CA  ALA A 291      36.090  57.040  36.810  1.00  0.00           C
ATOM   3620  HA  ALA A 291      35.410  57.690  36.290  1.00  0.00           H
ATOM   3621  CB  ALA A 291      36.630  57.840  38.000  1.00  0.00           C
ATOM   3622  HB1 ALA A 291      35.940  57.770  38.870  1.00  0.00           H
ATOM   3623  HB2 ALA A 291      36.800  58.920  37.810  1.00  0.00           H
ATOM   3624  HB3 ALA A 291      37.600  57.430  38.340  1.00  0.00           H
ATOM   3625  C   ALA A 291      37.260  56.630  35.970  1.00  0.00           C
ATOM   3626  O   ALA A 291      37.710  55.490  36.090  1.00  0.00           O
ATOM   3627  N   GLU A 292      37.680  57.520  35.050  1.00  0.00           N
ATOM   3628  HN  GLU A 292      37.100  58.250  34.710  1.00  0.00           H
ATOM   3629  CA  GLU A 292      38.920  57.350  34.340  1.00  0.00           C
ATOM   3630  HA  GLU A 292      39.240  56.330  34.460  1.00  0.00           H
ATOM   3631  CB  GLU A 292      38.850  57.810  32.880  1.00  0.00           C
ATOM   3632  HB1 GLU A 292      39.890  57.740  32.490  1.00  0.00           H
ATOM   3633  HB2 GLU A 292      38.570  58.880  32.780  1.00  0.00           H
ATOM   3634  CG  GLU A 292      37.840  57.000  32.070  1.00  0.00           C
ATOM   3635  HG1 GLU A 292      36.810  56.850  32.470  1.00  0.00           H
ATOM   3636  HG2 GLU A 292      38.200  55.950  32.010  1.00  0.00           H
ATOM   3637  CD  GLU A 292      37.800  57.390  30.600  1.00  0.00           C
ATOM   3638  OE1 GLU A 292      38.800  57.120  29.880  1.00  0.00           O
ATOM   3639  OE2 GLU A 292      36.680  57.770  30.150  1.00  0.00           O
ATOM   3640  C   GLU A 292      40.010  58.060  35.060  1.00  0.00           C
ATOM   3641  O   GLU A 292      39.750  58.770  36.030  1.00  0.00           O
ATOM   3642  N   ASN A 293      41.310  57.880  34.750  1.00  0.00           N
ATOM   3643  HN  ASN A 293      41.480  57.130  34.110  1.00  0.00           H
ATOM   3644  CA  ASN A 293      42.390  58.690  35.210  1.00  0.00           C
ATOM   3645  HA  ASN A 293      43.300  58.290  34.770  1.00  0.00           H
ATOM   3646  CB  ASN A 293      42.250  60.180  34.860  1.00  0.00           C
ATOM   3647  HB1 ASN A 293      43.070  60.760  35.320  1.00  0.00           H
ATOM   3648  HB2 ASN A 293      41.330  60.660  35.260  1.00  0.00           H
ATOM   3649  CG  ASN A 293      42.290  60.490  33.370  1.00  0.00           C
ATOM   3650  OD1 ASN A 293      42.010  61.650  33.070  1.00  0.00           O
ATOM   3651  ND2 ASN A 293      42.630  59.570  32.420  1.00  0.00           N
ATOM   3652 HD21 ASN A 293      42.590  59.980  31.510  1.00  0.00           H
ATOM   3653 HD22 ASN A 293      42.700  58.580  32.560  1.00  0.00           H
ATOM   3654  C   ASN A 293      42.640  58.560  36.670  1.00  0.00           C
ATOM   3655  O   ASN A 293      42.440  59.510  37.420  1.00  0.00           O
ATOM   3656  N   PRO A 294      43.040  57.460  37.250  1.00  0.00           N
ATOM   3657  CD  PRO A 294      43.550  56.370  36.430  1.00  0.00           C
ATOM   3658  HD1 PRO A 294      44.630  56.590  36.320  1.00  0.00           H
ATOM   3659  HD2 PRO A 294      43.100  56.160  35.440  1.00  0.00           H
ATOM   3660  CA  PRO A 294      42.860  57.100  38.630  1.00  0.00           C
ATOM   3661  HA  PRO A 294      41.810  57.180  38.850  1.00  0.00           H
ATOM   3662  CB  PRO A 294      43.400  55.680  38.720  1.00  0.00           C
ATOM   3663  HB1 PRO A 294      42.750  55.020  39.330  1.00  0.00           H
ATOM   3664  HB2 PRO A 294      44.450  55.650  39.070  1.00  0.00           H
ATOM   3665  CG  PRO A 294      43.300  55.120  37.290  1.00  0.00           C
ATOM   3666  HG1 PRO A 294      44.020  54.310  37.020  1.00  0.00           H
ATOM   3667  HG2 PRO A 294      42.240  54.790  37.190  1.00  0.00           H
ATOM   3668  C   PRO A 294      43.480  57.930  39.700  1.00  0.00           C
ATOM   3669  O   PRO A 294      44.590  58.420  39.490  1.00  0.00           O
ATOM   3670  N   VAL A 295      42.880  58.090  40.900  1.00  0.00           N
ATOM   3671  HN  VAL A 295      41.950  57.800  41.080  1.00  0.00           H
ATOM   3672  CA  VAL A 295      43.610  58.610  42.010  1.00  0.00           C
ATOM   3673  HA  VAL A 295      44.270  59.410  41.690  1.00  0.00           H
ATOM   3674  CB  VAL A 295      42.660  59.260  42.970  1.00  0.00           C
ATOM   3675  HB  VAL A 295      41.900  58.570  43.410  1.00  0.00           H
ATOM   3676  CG1 VAL A 295      43.340  59.920  44.180  1.00  0.00           C
ATOM   3677 HG11 VAL A 295      44.040  60.710  43.830  1.00  0.00           H
ATOM   3678 HG12 VAL A 295      43.900  59.160  44.750  1.00  0.00           H
ATOM   3679 HG13 VAL A 295      42.550  60.400  44.800  1.00  0.00           H
ATOM   3680  CG2 VAL A 295      41.740  60.330  42.370  1.00  0.00           C
ATOM   3681 HG21 VAL A 295      42.220  61.130  41.770  1.00  0.00           H
ATOM   3682 HG22 VAL A 295      40.990  60.800  43.040  1.00  0.00           H
ATOM   3683 HG23 VAL A 295      41.100  59.820  41.610  1.00  0.00           H
ATOM   3684  C   VAL A 295      44.430  57.540  42.650  1.00  0.00           C
ATOM   3685  O   VAL A 295      45.580  57.750  43.030  1.00  0.00           O
ATOM   3686  N   VAL A 296      43.830  56.350  42.810  1.00  0.00           N
ATOM   3687  HN  VAL A 296      42.950  56.110  42.400  1.00  0.00           H
ATOM   3688  CA  VAL A 296      44.550  55.250  43.360  1.00  0.00           C
ATOM   3689  HA  VAL A 296      45.610  55.340  43.520  1.00  0.00           H
ATOM   3690  CB  VAL A 296      43.980  54.790  44.680  1.00  0.00           C
ATOM   3691  HB  VAL A 296      42.890  54.600  44.660  1.00  0.00           H
ATOM   3692  CG1 VAL A 296      44.660  53.520  45.200  1.00  0.00           C
ATOM   3693 HG11 VAL A 296      44.240  52.640  44.670  1.00  0.00           H
ATOM   3694 HG12 VAL A 296      44.400  53.280  46.250  1.00  0.00           H
ATOM   3695 HG13 VAL A 296      45.750  53.500  44.960  1.00  0.00           H
ATOM   3696  CG2 VAL A 296      44.280  55.900  45.710  1.00  0.00           C
ATOM   3697 HG21 VAL A 296      44.030  56.890  45.270  1.00  0.00           H
ATOM   3698 HG22 VAL A 296      45.360  55.840  45.950  1.00  0.00           H
ATOM   3699 HG23 VAL A 296      43.690  55.670  46.620  1.00  0.00           H
ATOM   3700  C   VAL A 296      44.290  54.250  42.280  1.00  0.00           C
ATOM   3701  O   VAL A 296      43.120  53.960  42.050  1.00  0.00           O
ATOM   3702  N   PRO A 297      45.240  53.660  41.610  1.00  0.00           N
ATOM   3703  CD  PRO A 297      46.630  54.090  41.520  1.00  0.00           C
ATOM   3704  HD1 PRO A 297      47.150  54.190  42.490  1.00  0.00           H
ATOM   3705  HD2 PRO A 297      46.640  55.150  41.200  1.00  0.00           H
ATOM   3706  CA  PRO A 297      44.910  52.730  40.570  1.00  0.00           C
ATOM   3707  HA  PRO A 297      43.990  52.950  40.040  1.00  0.00           H
ATOM   3708  CB  PRO A 297      46.120  52.800  39.650  1.00  0.00           C
ATOM   3709  HB1 PRO A 297      46.140  53.710  39.010  1.00  0.00           H
ATOM   3710  HB2 PRO A 297      46.220  51.870  39.040  1.00  0.00           H
ATOM   3711  CG  PRO A 297      47.330  53.130  40.540  1.00  0.00           C
ATOM   3712  HG1 PRO A 297      47.590  52.280  41.200  1.00  0.00           H
ATOM   3713  HG2 PRO A 297      48.170  53.600  39.980  1.00  0.00           H
ATOM   3714  C   PRO A 297      44.650  51.420  41.240  1.00  0.00           C
ATOM   3715  O   PRO A 297      45.570  50.620  41.410  1.00  0.00           O
ATOM   3716  N   PHE A 298      43.410  51.050  41.600  1.00  0.00           N
ATOM   3717  HN  PHE A 298      42.690  51.740  41.510  1.00  0.00           H
ATOM   3718  CA  PHE A 298      43.080  49.840  42.300  1.00  0.00           C
ATOM   3719  HA  PHE A 298      43.770  49.890  43.130  1.00  0.00           H
ATOM   3720  CB  PHE A 298      41.610  49.770  42.750  1.00  0.00           C
ATOM   3721  HB1 PHE A 298      41.450  48.760  43.180  1.00  0.00           H
ATOM   3722  HB2 PHE A 298      40.980  49.910  41.850  1.00  0.00           H
ATOM   3723  CG  PHE A 298      41.210  50.840  43.700  1.00  0.00           C
ATOM   3724  CD1 PHE A 298      41.220  50.490  45.030  1.00  0.00           C
ATOM   3725  HD1 PHE A 298      41.510  49.510  45.370  1.00  0.00           H
ATOM   3726  CE1 PHE A 298      40.860  51.350  46.050  1.00  0.00           C
ATOM   3727  HE1 PHE A 298      40.890  51.160  47.110  1.00  0.00           H
ATOM   3728  CZ  PHE A 298      40.420  52.610  45.710  1.00  0.00           C
ATOM   3729  HZ  PHE A 298      40.200  53.320  46.490  1.00  0.00           H
ATOM   3730  CD2 PHE A 298      40.720  52.080  43.370  1.00  0.00           C
ATOM   3731  HD2 PHE A 298      40.620  52.430  42.350  1.00  0.00           H
ATOM   3732  CE2 PHE A 298      40.460  52.970  44.380  1.00  0.00           C
ATOM   3733  HE2 PHE A 298      40.150  53.960  44.060  1.00  0.00           H
ATOM   3734  C   PHE A 298      43.520  48.590  41.610  1.00  0.00           C
ATOM   3735  O   PHE A 298      44.200  47.780  42.240  1.00  0.00           O
ATOM   3736  N   HSD A 299      43.380  48.570  40.270  1.00  0.00           N
ATOM   3737  HN  HSD A 299      42.840  49.270  39.800  1.00  0.00           H
ATOM   3738  CA  HSD A 299      43.970  47.590  39.410  1.00  0.00           C
ATOM   3739  HA  HSD A 299      43.360  46.770  39.750  1.00  0.00           H
ATOM   3740  CB  HSD A 299      43.710  47.860  37.920  1.00  0.00           C
ATOM   3741  HB1 HSD A 299      42.640  47.980  37.640  1.00  0.00           H
ATOM   3742  HB2 HSD A 299      43.990  46.970  37.310  1.00  0.00           H
ATOM   3743  ND1 HSD A 299      45.810  49.020  36.950  1.00  0.00           N
ATOM   3744  HD1 HSD A 299      46.370  48.210  36.790  1.00  0.00           H
ATOM   3745  CG  HSD A 299      44.510  49.010  37.400  1.00  0.00           C
ATOM   3746  CE1 HSD A 299      46.160  50.260  36.520  1.00  0.00           C
ATOM   3747  HE1 HSD A 299      47.180  50.470  36.200  1.00  0.00           H
ATOM   3748  NE2 HSD A 299      45.100  51.050  36.620  1.00  0.00           N
ATOM   3749  CD2 HSD A 299      44.090  50.280  37.150  1.00  0.00           C
ATOM   3750  HD2 HSD A 299      43.070  50.660  37.210  1.00  0.00           H
ATOM   3751  C   HSD A 299      45.420  47.300  39.560  1.00  0.00           C
ATOM   3752  O   HSD A 299      45.850  46.160  39.400  1.00  0.00           O
ATOM   3753  N   LEU A 300      46.290  48.300  39.830  1.00  0.00           N
ATOM   3754  HN  LEU A 300      45.970  49.230  40.000  1.00  0.00           H
ATOM   3755  CA  LEU A 300      47.710  48.110  39.840  1.00  0.00           C
ATOM   3756  HA  LEU A 300      47.950  47.590  38.930  1.00  0.00           H
ATOM   3757  CB  LEU A 300      48.410  49.470  39.800  1.00  0.00           C
ATOM   3758  HB1 LEU A 300      48.360  49.990  40.790  1.00  0.00           H
ATOM   3759  HB2 LEU A 300      47.940  50.050  38.980  1.00  0.00           H
ATOM   3760  CG  LEU A 300      49.920  49.400  39.520  1.00  0.00           C
ATOM   3761  HG  LEU A 300      50.520  48.740  40.180  1.00  0.00           H
ATOM   3762  CD1 LEU A 300      50.390  49.050  38.100  1.00  0.00           C
ATOM   3763 HD11 LEU A 300      51.490  48.940  38.020  1.00  0.00           H
ATOM   3764 HD12 LEU A 300      50.060  49.880  37.430  1.00  0.00           H
ATOM   3765 HD13 LEU A 300      49.890  48.120  37.740  1.00  0.00           H
ATOM   3766  CD2 LEU A 300      50.560  50.750  39.890  1.00  0.00           C
ATOM   3767 HD21 LEU A 300      50.230  51.560  39.210  1.00  0.00           H
ATOM   3768 HD22 LEU A 300      51.640  50.600  39.710  1.00  0.00           H
ATOM   3769 HD23 LEU A 300      50.450  50.850  40.990  1.00  0.00           H
ATOM   3770  C   LEU A 300      48.260  47.240  40.920  1.00  0.00           C
ATOM   3771  O   LEU A 300      49.320  46.630  40.800  1.00  0.00           O
ATOM   3772  N   PHE A 301      47.470  47.080  41.990  1.00  0.00           N
ATOM   3773  HN  PHE A 301      46.670  47.690  42.020  1.00  0.00           H
ATOM   3774  CA  PHE A 301      47.720  46.230  43.120  1.00  0.00           C
ATOM   3775  HA  PHE A 301      48.790  46.120  43.150  1.00  0.00           H
ATOM   3776  CB  PHE A 301      47.210  46.780  44.460  1.00  0.00           C
ATOM   3777  HB1 PHE A 301      47.640  46.240  45.330  1.00  0.00           H
ATOM   3778  HB2 PHE A 301      46.110  46.660  44.420  1.00  0.00           H
ATOM   3779  CG  PHE A 301      47.550  48.230  44.540  1.00  0.00           C
ATOM   3780  CD1 PHE A 301      46.550  49.110  44.180  1.00  0.00           C
ATOM   3781  HD1 PHE A 301      45.610  48.700  43.850  1.00  0.00           H
ATOM   3782  CE1 PHE A 301      46.830  50.460  44.210  1.00  0.00           C
ATOM   3783  HE1 PHE A 301      46.020  51.140  43.970  1.00  0.00           H
ATOM   3784  CZ  PHE A 301      48.060  50.970  44.540  1.00  0.00           C
ATOM   3785  HZ  PHE A 301      48.290  52.030  44.520  1.00  0.00           H
ATOM   3786  CD2 PHE A 301      48.770  48.770  44.880  1.00  0.00           C
ATOM   3787  HD2 PHE A 301      49.540  48.110  45.270  1.00  0.00           H
ATOM   3788  CE2 PHE A 301      49.040  50.110  44.970  1.00  0.00           C
ATOM   3789  HE2 PHE A 301      50.020  50.540  45.120  1.00  0.00           H
ATOM   3790  C   PHE A 301      47.120  44.870  43.000  1.00  0.00           C
ATOM   3791  O   PHE A 301      47.150  44.040  43.900  1.00  0.00           O
ATOM   3792  N   ARG A 302      46.520  44.520  41.840  1.00  0.00           N
ATOM   3793  HN  ARG A 302      46.310  45.230  41.170  1.00  0.00           H
ATOM   3794  CA  ARG A 302      46.140  43.180  41.520  1.00  0.00           C
ATOM   3795  HA  ARG A 302      45.960  42.590  42.400  1.00  0.00           H
ATOM   3796  CB  ARG A 302      44.770  43.300  40.830  1.00  0.00           C
ATOM   3797  HB1 ARG A 302      44.500  42.280  40.480  1.00  0.00           H
ATOM   3798  HB2 ARG A 302      44.890  43.770  39.830  1.00  0.00           H
ATOM   3799  CG  ARG A 302      43.640  43.830  41.730  1.00  0.00           C
ATOM   3800  HG1 ARG A 302      43.800  44.920  41.860  1.00  0.00           H
ATOM   3801  HG2 ARG A 302      43.740  43.470  42.770  1.00  0.00           H
ATOM   3802  CD  ARG A 302      42.230  43.390  41.330  1.00  0.00           C
ATOM   3803  HD1 ARG A 302      41.520  43.950  41.970  1.00  0.00           H
ATOM   3804  HD2 ARG A 302      42.220  42.310  41.590  1.00  0.00           H
ATOM   3805  NE  ARG A 302      41.970  43.760  39.910  1.00  0.00           N
ATOM   3806  HE  ARG A 302      42.230  43.150  39.160  1.00  0.00           H
ATOM   3807  CZ  ARG A 302      41.200  44.810  39.510  1.00  0.00           C
ATOM   3808  NH1 ARG A 302      40.890  45.860  40.320  1.00  0.00           N
ATOM   3809 HH11 ARG A 302      40.910  45.710  41.310  1.00  0.00           H
ATOM   3810 HH12 ARG A 302      40.530  46.610  39.780  1.00  0.00           H
ATOM   3811  NH2 ARG A 302      41.140  45.050  38.160  1.00  0.00           N
ATOM   3812 HH21 ARG A 302      41.620  44.520  37.460  1.00  0.00           H
ATOM   3813 HH22 ARG A 302      40.770  45.940  37.890  1.00  0.00           H
ATOM   3814  C   ARG A 302      47.090  42.480  40.620  1.00  0.00           C
ATOM   3815  O   ARG A 302      46.790  41.510  39.930  1.00  0.00           O
ATOM   3816  N   ASP A 303      48.350  42.970  40.570  1.00  0.00           N
ATOM   3817  HN  ASP A 303      48.530  43.760  41.150  1.00  0.00           H
ATOM   3818  CA  ASP A 303      49.510  42.370  39.990  1.00  0.00           C
ATOM   3819  HA  ASP A 303      49.230  41.460  39.480  1.00  0.00           H
ATOM   3820  CB  ASP A 303      50.150  43.210  38.870  1.00  0.00           C
ATOM   3821  HB1 ASP A 303      51.060  42.950  38.300  1.00  0.00           H
ATOM   3822  HB2 ASP A 303      50.400  44.140  39.430  1.00  0.00           H
ATOM   3823  CG  ASP A 303      49.150  43.690  37.830  1.00  0.00           C
ATOM   3824  OD1 ASP A 303      49.260  44.760  37.170  1.00  0.00           O
ATOM   3825  OD2 ASP A 303      48.330  42.800  37.490  1.00  0.00           O
ATOM   3826  C   ASP A 303      50.530  42.080  41.040  1.00  0.00           C
ATOM   3827  O   ASP A 303      50.840  42.960  41.850  1.00  0.00           O
ATOM   3828  N   ARG A 304      51.140  40.880  41.030  1.00  0.00           N
ATOM   3829  HN  ARG A 304      51.050  40.320  40.210  1.00  0.00           H
ATOM   3830  CA  ARG A 304      51.990  40.340  42.040  1.00  0.00           C
ATOM   3831  HA  ARG A 304      51.330  40.430  42.880  1.00  0.00           H
ATOM   3832  CB  ARG A 304      52.340  38.870  41.740  1.00  0.00           C
ATOM   3833  HB1 ARG A 304      52.870  38.710  40.780  1.00  0.00           H
ATOM   3834  HB2 ARG A 304      51.360  38.350  41.770  1.00  0.00           H
ATOM   3835  CG  ARG A 304      53.250  38.250  42.800  1.00  0.00           C
ATOM   3836  HG1 ARG A 304      52.980  37.170  42.790  1.00  0.00           H
ATOM   3837  HG2 ARG A 304      52.960  38.530  43.840  1.00  0.00           H
ATOM   3838  CD  ARG A 304      54.770  38.350  42.710  1.00  0.00           C
ATOM   3839  HD1 ARG A 304      55.350  37.890  43.530  1.00  0.00           H
ATOM   3840  HD2 ARG A 304      55.080  39.410  42.580  1.00  0.00           H
ATOM   3841  NE  ARG A 304      55.090  37.510  41.520  1.00  0.00           N
ATOM   3842  HE  ARG A 304      54.390  37.160  40.900  1.00  0.00           H
ATOM   3843  CZ  ARG A 304      56.280  37.710  40.890  1.00  0.00           C
ATOM   3844  NH1 ARG A 304      57.410  38.220  41.480  1.00  0.00           N
ATOM   3845 HH11 ARG A 304      57.440  38.470  42.440  1.00  0.00           H
ATOM   3846 HH12 ARG A 304      58.250  37.820  41.100  1.00  0.00           H
ATOM   3847  NH2 ARG A 304      56.270  37.570  39.540  1.00  0.00           N
ATOM   3848 HH21 ARG A 304      57.110  37.870  39.080  1.00  0.00           H
ATOM   3849 HH22 ARG A 304      55.460  37.310  39.010  1.00  0.00           H
ATOM   3850  C   ARG A 304      53.220  41.130  42.320  1.00  0.00           C
ATOM   3851  O   ARG A 304      53.620  41.300  43.470  1.00  0.00           O
ATOM   3852  N   ASN A 305      53.950  41.610  41.290  1.00  0.00           N
ATOM   3853  HN  ASN A 305      53.680  41.440  40.340  1.00  0.00           H
ATOM   3854  CA  ASN A 305      55.190  42.300  41.380  1.00  0.00           C
ATOM   3855  HA  ASN A 305      55.630  41.690  42.150  1.00  0.00           H
ATOM   3856  CB  ASN A 305      56.070  42.270  40.110  1.00  0.00           C
ATOM   3857  HB1 ASN A 305      56.370  41.260  39.750  1.00  0.00           H
ATOM   3858  HB2 ASN A 305      57.000  42.860  40.250  1.00  0.00           H
ATOM   3859  CG  ASN A 305      55.410  42.960  38.920  1.00  0.00           C
ATOM   3860  OD1 ASN A 305      54.210  43.250  38.990  1.00  0.00           O
ATOM   3861  ND2 ASN A 305      56.180  43.140  37.820  1.00  0.00           N
ATOM   3862 HD21 ASN A 305      57.140  42.860  37.850  1.00  0.00           H
ATOM   3863 HD22 ASN A 305      55.760  43.440  36.960  1.00  0.00           H
ATOM   3864  C   ASN A 305      55.060  43.710  41.850  1.00  0.00           C
ATOM   3865  O   ASN A 305      55.930  44.270  42.510  1.00  0.00           O
ATOM   3866  N   ARG A 306      53.900  44.310  41.510  1.00  0.00           N
ATOM   3867  HN  ARG A 306      53.350  43.810  40.840  1.00  0.00           H
ATOM   3868  CA  ARG A 306      53.460  45.560  42.060  1.00  0.00           C
ATOM   3869  HA  ARG A 306      54.320  46.190  41.910  1.00  0.00           H
ATOM   3870  CB  ARG A 306      52.340  46.210  41.220  1.00  0.00           C
ATOM   3871  HB1 ARG A 306      51.790  47.070  41.650  1.00  0.00           H
ATOM   3872  HB2 ARG A 306      51.580  45.420  41.030  1.00  0.00           H
ATOM   3873  CG  ARG A 306      52.980  46.690  39.910  1.00  0.00           C
ATOM   3874  HG1 ARG A 306      54.050  46.420  40.030  1.00  0.00           H
ATOM   3875  HG2 ARG A 306      52.980  47.800  39.880  1.00  0.00           H
ATOM   3876  CD  ARG A 306      52.310  46.060  38.690  1.00  0.00           C
ATOM   3877  HD1 ARG A 306      51.210  46.000  38.600  1.00  0.00           H
ATOM   3878  HD2 ARG A 306      52.580  44.980  38.760  1.00  0.00           H
ATOM   3879  NE  ARG A 306      52.880  46.690  37.460  1.00  0.00           N
ATOM   3880  HE  ARG A 306      53.750  47.170  37.540  1.00  0.00           H
ATOM   3881  CZ  ARG A 306      52.450  46.650  36.160  1.00  0.00           C
ATOM   3882  NH1 ARG A 306      51.270  46.050  35.870  1.00  0.00           N
ATOM   3883 HH11 ARG A 306      50.730  45.490  36.500  1.00  0.00           H
ATOM   3884 HH12 ARG A 306      50.930  45.940  34.940  1.00  0.00           H
ATOM   3885  NH2 ARG A 306      53.050  47.540  35.300  1.00  0.00           N
ATOM   3886 HH21 ARG A 306      53.960  47.860  35.540  1.00  0.00           H
ATOM   3887 HH22 ARG A 306      52.600  47.520  34.410  1.00  0.00           H
ATOM   3888  C   ARG A 306      52.990  45.600  43.470  1.00  0.00           C
ATOM   3889  O   ARG A 306      53.530  46.360  44.270  1.00  0.00           O
ATOM   3890  N   LEU A 307      52.120  44.660  43.850  1.00  0.00           N
ATOM   3891  HN  LEU A 307      51.740  44.080  43.130  1.00  0.00           H
ATOM   3892  CA  LEU A 307      51.580  44.310  45.130  1.00  0.00           C
ATOM   3893  HA  LEU A 307      51.190  45.250  45.480  1.00  0.00           H
ATOM   3894  CB  LEU A 307      50.570  43.140  45.080  1.00  0.00           C
ATOM   3895  HB1 LEU A 307      51.080  42.230  44.690  1.00  0.00           H
ATOM   3896  HB2 LEU A 307      49.780  43.430  44.360  1.00  0.00           H
ATOM   3897  CG  LEU A 307      49.820  42.610  46.320  1.00  0.00           C
ATOM   3898  HG  LEU A 307      50.530  42.150  47.040  1.00  0.00           H
ATOM   3899  CD1 LEU A 307      49.040  43.710  47.050  1.00  0.00           C
ATOM   3900 HD11 LEU A 307      48.860  43.330  48.080  1.00  0.00           H
ATOM   3901 HD12 LEU A 307      48.070  43.880  46.530  1.00  0.00           H
ATOM   3902 HD13 LEU A 307      49.690  44.620  47.080  1.00  0.00           H
ATOM   3903  CD2 LEU A 307      48.900  41.480  45.850  1.00  0.00           C
ATOM   3904 HD21 LEU A 307      48.540  40.950  46.760  1.00  0.00           H
ATOM   3905 HD22 LEU A 307      49.520  40.900  45.130  1.00  0.00           H
ATOM   3906 HD23 LEU A 307      47.980  41.860  45.350  1.00  0.00           H
ATOM   3907  C   LEU A 307      52.590  43.960  46.160  1.00  0.00           C
ATOM   3908  O   LEU A 307      52.520  44.400  47.310  1.00  0.00           O
ATOM   3909  N   VAL A 308      53.530  43.080  45.760  1.00  0.00           N
ATOM   3910  HN  VAL A 308      53.470  42.690  44.850  1.00  0.00           H
ATOM   3911  CA  VAL A 308      54.640  42.640  46.550  1.00  0.00           C
ATOM   3912  HA  VAL A 308      54.170  42.340  47.470  1.00  0.00           H
ATOM   3913  CB  VAL A 308      55.400  41.450  46.020  1.00  0.00           C
ATOM   3914  HB  VAL A 308      55.620  41.600  44.940  1.00  0.00           H
ATOM   3915  CG1 VAL A 308      56.670  41.120  46.820  1.00  0.00           C
ATOM   3916 HG11 VAL A 308      57.030  40.070  46.720  1.00  0.00           H
ATOM   3917 HG12 VAL A 308      56.390  41.120  47.890  1.00  0.00           H
ATOM   3918 HG13 VAL A 308      57.590  41.730  46.760  1.00  0.00           H
ATOM   3919  CG2 VAL A 308      54.480  40.220  46.110  1.00  0.00           C
ATOM   3920 HG21 VAL A 308      54.940  39.490  45.400  1.00  0.00           H
ATOM   3921 HG22 VAL A 308      53.420  40.480  45.910  1.00  0.00           H
ATOM   3922 HG23 VAL A 308      54.600  39.750  47.110  1.00  0.00           H
ATOM   3923  C   VAL A 308      55.510  43.780  46.950  1.00  0.00           C
ATOM   3924  O   VAL A 308      55.780  43.950  48.140  1.00  0.00           O
ATOM   3925  N   THR A 309      55.810  44.730  46.040  1.00  0.00           N
ATOM   3926  HN  THR A 309      55.660  44.490  45.090  1.00  0.00           H
ATOM   3927  CA  THR A 309      56.570  45.890  46.380  1.00  0.00           C
ATOM   3928  HA  THR A 309      57.420  45.560  46.970  1.00  0.00           H
ATOM   3929  CB  THR A 309      57.100  46.580  45.160  1.00  0.00           C
ATOM   3930  HB  THR A 309      56.390  47.150  44.530  1.00  0.00           H
ATOM   3931  OG1 THR A 309      57.720  45.680  44.250  1.00  0.00           O
ATOM   3932  HG1 THR A 309      57.100  45.450  43.560  1.00  0.00           H
ATOM   3933  CG2 THR A 309      58.320  47.430  45.560  1.00  0.00           C
ATOM   3934 HG21 THR A 309      58.660  47.920  44.620  1.00  0.00           H
ATOM   3935 HG22 THR A 309      59.090  46.830  46.090  1.00  0.00           H
ATOM   3936 HG23 THR A 309      57.960  48.170  46.300  1.00  0.00           H
ATOM   3937  C   THR A 309      55.860  46.830  47.290  1.00  0.00           C
ATOM   3938  O   THR A 309      56.430  47.330  48.260  1.00  0.00           O
ATOM   3939  N   PHE A 310      54.580  47.080  46.970  1.00  0.00           N
ATOM   3940  HN  PHE A 310      54.080  46.740  46.180  1.00  0.00           H
ATOM   3941  CA  PHE A 310      53.770  47.930  47.790  1.00  0.00           C
ATOM   3942  HA  PHE A 310      54.360  48.830  47.890  1.00  0.00           H
ATOM   3943  CB  PHE A 310      52.490  48.280  47.020  1.00  0.00           C
ATOM   3944  HB1 PHE A 310      51.660  48.610  47.690  1.00  0.00           H
ATOM   3945  HB2 PHE A 310      52.190  47.330  46.530  1.00  0.00           H
ATOM   3946  CG  PHE A 310      52.670  49.320  45.970  1.00  0.00           C
ATOM   3947  CD1 PHE A 310      53.280  50.520  46.250  1.00  0.00           C
ATOM   3948  HD1 PHE A 310      53.690  50.830  47.200  1.00  0.00           H
ATOM   3949  CE1 PHE A 310      53.660  51.290  45.170  1.00  0.00           C
ATOM   3950  HE1 PHE A 310      54.130  52.250  45.280  1.00  0.00           H
ATOM   3951  CZ  PHE A 310      53.220  50.980  43.900  1.00  0.00           C
ATOM   3952  HZ  PHE A 310      53.360  51.540  42.990  1.00  0.00           H
ATOM   3953  CD2 PHE A 310      52.290  48.950  44.700  1.00  0.00           C
ATOM   3954  HD2 PHE A 310      51.870  47.970  44.550  1.00  0.00           H
ATOM   3955  CE2 PHE A 310      52.540  49.810  43.660  1.00  0.00           C
ATOM   3956  HE2 PHE A 310      52.260  49.380  42.710  1.00  0.00           H
ATOM   3957  C   PHE A 310      53.590  47.430  49.180  1.00  0.00           C
ATOM   3958  O   PHE A 310      53.670  48.080  50.220  1.00  0.00           O
ATOM   3959  N   SER A 311      53.410  46.100  49.270  1.00  0.00           N
ATOM   3960  HN  SER A 311      53.140  45.580  48.460  1.00  0.00           H
ATOM   3961  CA  SER A 311      53.480  45.370  50.500  1.00  0.00           C
ATOM   3962  HA  SER A 311      52.670  45.760  51.100  1.00  0.00           H
ATOM   3963  CB  SER A 311      53.260  43.850  50.380  1.00  0.00           C
ATOM   3964  HB1 SER A 311      53.110  43.470  51.410  1.00  0.00           H
ATOM   3965  HB2 SER A 311      54.010  43.200  49.890  1.00  0.00           H
ATOM   3966  OG  SER A 311      51.990  43.700  49.750  1.00  0.00           O
ATOM   3967  HG1 SER A 311      52.160  43.810  48.810  1.00  0.00           H
ATOM   3968  C   SER A 311      54.750  45.460  51.270  1.00  0.00           C
ATOM   3969  O   SER A 311      54.750  45.740  52.470  1.00  0.00           O
ATOM   3970  N   ALA A 312      55.900  45.250  50.620  1.00  0.00           N
ATOM   3971  HN  ALA A 312      55.840  44.990  49.660  1.00  0.00           H
ATOM   3972  CA  ALA A 312      57.180  45.380  51.240  1.00  0.00           C
ATOM   3973  HA  ALA A 312      57.130  44.760  52.110  1.00  0.00           H
ATOM   3974  CB  ALA A 312      58.190  44.710  50.280  1.00  0.00           C
ATOM   3975  HB1 ALA A 312      57.940  43.630  50.250  1.00  0.00           H
ATOM   3976  HB2 ALA A 312      59.250  44.870  50.550  1.00  0.00           H
ATOM   3977  HB3 ALA A 312      58.140  45.040  49.220  1.00  0.00           H
ATOM   3978  C   ALA A 312      57.670  46.760  51.530  1.00  0.00           C
ATOM   3979  O   ALA A 312      58.110  46.950  52.670  1.00  0.00           O
ATOM   3980  N   ILE A 313      57.470  47.810  50.710  1.00  0.00           N
ATOM   3981  HN  ILE A 313      57.010  47.710  49.840  1.00  0.00           H
ATOM   3982  CA  ILE A 313      57.890  49.150  50.960  1.00  0.00           C
ATOM   3983  HA  ILE A 313      58.880  49.050  51.390  1.00  0.00           H
ATOM   3984  CB  ILE A 313      57.860  50.090  49.790  1.00  0.00           C
ATOM   3985  HB  ILE A 313      58.250  51.060  50.170  1.00  0.00           H
ATOM   3986  CG2 ILE A 313      58.780  49.630  48.650  1.00  0.00           C
ATOM   3987 HG21 ILE A 313      58.610  50.310  47.790  1.00  0.00           H
ATOM   3988 HG22 ILE A 313      58.570  48.590  48.320  1.00  0.00           H
ATOM   3989 HG23 ILE A 313      59.860  49.600  48.910  1.00  0.00           H
ATOM   3990  CG1 ILE A 313      56.470  50.340  49.190  1.00  0.00           C
ATOM   3991 HG11 ILE A 313      55.720  49.570  49.470  1.00  0.00           H
ATOM   3992 HG12 ILE A 313      56.520  50.360  48.080  1.00  0.00           H
ATOM   3993  CD  ILE A 313      55.980  51.740  49.520  1.00  0.00           C
ATOM   3994  HD1 ILE A 313      56.380  51.900  50.550  1.00  0.00           H
ATOM   3995  HD2 ILE A 313      54.870  51.710  49.510  1.00  0.00           H
ATOM   3996  HD3 ILE A 313      56.510  52.490  48.900  1.00  0.00           H
ATOM   3997  C   ILE A 313      57.130  49.750  52.100  1.00  0.00           C
ATOM   3998  O   ILE A 313      57.600  50.620  52.830  1.00  0.00           O
ATOM   3999  N   LEU A 314      55.840  49.410  52.260  1.00  0.00           N
ATOM   4000  HN  LEU A 314      55.320  48.930  51.560  1.00  0.00           H
ATOM   4001  CA  LEU A 314      55.070  49.730  53.420  1.00  0.00           C
ATOM   4002  HA  LEU A 314      54.930  50.790  53.590  1.00  0.00           H
ATOM   4003  CB  LEU A 314      53.710  49.050  53.190  1.00  0.00           C
ATOM   4004  HB1 LEU A 314      53.900  48.030  52.810  1.00  0.00           H
ATOM   4005  HB2 LEU A 314      53.280  49.580  52.310  1.00  0.00           H
ATOM   4006  CG  LEU A 314      52.610  49.000  54.270  1.00  0.00           C
ATOM   4007  HG  LEU A 314      52.920  48.370  55.130  1.00  0.00           H
ATOM   4008  CD1 LEU A 314      52.130  50.320  54.900  1.00  0.00           C
ATOM   4009 HD11 LEU A 314      51.620  50.720  54.000  1.00  0.00           H
ATOM   4010 HD12 LEU A 314      53.030  50.900  55.220  1.00  0.00           H
ATOM   4011 HD13 LEU A 314      51.380  50.220  55.710  1.00  0.00           H
ATOM   4012  CD2 LEU A 314      51.390  48.290  53.690  1.00  0.00           C
ATOM   4013 HD21 LEU A 314      50.470  48.100  54.300  1.00  0.00           H
ATOM   4014 HD22 LEU A 314      51.700  47.330  53.230  1.00  0.00           H
ATOM   4015 HD23 LEU A 314      50.910  48.840  52.850  1.00  0.00           H
ATOM   4016  C   LEU A 314      55.630  49.260  54.720  1.00  0.00           C
ATOM   4017  O   LEU A 314      55.770  50.050  55.650  1.00  0.00           O
ATOM   4018  N   LEU A 315      56.050  47.980  54.750  1.00  0.00           N
ATOM   4019  HN  LEU A 315      55.730  47.400  54.010  1.00  0.00           H
ATOM   4020  CA  LEU A 315      56.740  47.490  55.910  1.00  0.00           C
ATOM   4021  HA  LEU A 315      56.170  47.850  56.760  1.00  0.00           H
ATOM   4022  CB  LEU A 315      56.790  45.960  55.990  1.00  0.00           C
ATOM   4023  HB1 LEU A 315      57.350  45.670  56.910  1.00  0.00           H
ATOM   4024  HB2 LEU A 315      57.390  45.600  55.130  1.00  0.00           H
ATOM   4025  CG  LEU A 315      55.450  45.200  56.030  1.00  0.00           C
ATOM   4026  HG  LEU A 315      54.820  45.500  55.170  1.00  0.00           H
ATOM   4027  CD1 LEU A 315      55.630  43.670  56.010  1.00  0.00           C
ATOM   4028 HD11 LEU A 315      54.680  43.120  55.810  1.00  0.00           H
ATOM   4029 HD12 LEU A 315      56.050  43.320  56.980  1.00  0.00           H
ATOM   4030 HD13 LEU A 315      56.400  43.340  55.290  1.00  0.00           H
ATOM   4031  CD2 LEU A 315      54.530  45.520  57.220  1.00  0.00           C
ATOM   4032 HD21 LEU A 315      54.440  46.630  57.260  1.00  0.00           H
ATOM   4033 HD22 LEU A 315      55.000  45.120  58.140  1.00  0.00           H
ATOM   4034 HD23 LEU A 315      53.540  45.080  57.010  1.00  0.00           H
ATOM   4035  C   LEU A 315      58.120  48.000  56.120  1.00  0.00           C
ATOM   4036  O   LEU A 315      58.510  48.300  57.250  1.00  0.00           O
ATOM   4037  N   ALA A 316      58.920  48.230  55.060  1.00  0.00           N
ATOM   4038  HN  ALA A 316      58.520  47.990  54.180  1.00  0.00           H
ATOM   4039  CA  ALA A 316      60.240  48.760  55.170  1.00  0.00           C
ATOM   4040  HA  ALA A 316      60.690  48.140  55.920  1.00  0.00           H
ATOM   4041  CB  ALA A 316      60.930  48.520  53.810  1.00  0.00           C
ATOM   4042  HB1 ALA A 316      60.350  48.910  52.950  1.00  0.00           H
ATOM   4043  HB2 ALA A 316      61.250  47.470  53.680  1.00  0.00           H
ATOM   4044  HB3 ALA A 316      61.840  49.160  53.780  1.00  0.00           H
ATOM   4045  C   ALA A 316      60.280  50.180  55.630  1.00  0.00           C
ATOM   4046  O   ALA A 316      61.000  50.500  56.570  1.00  0.00           O
ATOM   4047  N   GLY A 317      59.430  51.090  55.120  1.00  0.00           N
ATOM   4048  HN  GLY A 317      58.740  50.830  54.450  1.00  0.00           H
ATOM   4049  CA  GLY A 317      59.170  52.430  55.540  1.00  0.00           C
ATOM   4050  HA1 GLY A 317      58.430  52.860  54.890  1.00  0.00           H
ATOM   4051  HA2 GLY A 317      60.090  53.010  55.570  1.00  0.00           H
ATOM   4052  C   GLY A 317      58.590  52.450  56.910  1.00  0.00           C
ATOM   4053  O   GLY A 317      59.030  53.290  57.700  1.00  0.00           O
ATOM   4054  N   GLY A 318      57.790  51.440  57.280  1.00  0.00           N
ATOM   4055  HN  GLY A 318      57.570  50.760  56.580  1.00  0.00           H
ATOM   4056  CA  GLY A 318      57.300  51.280  58.610  1.00  0.00           C
ATOM   4057  HA1 GLY A 318      56.660  50.410  58.620  1.00  0.00           H
ATOM   4058  HA2 GLY A 318      56.780  52.200  58.800  1.00  0.00           H
ATOM   4059  C   GLY A 318      58.450  51.040  59.540  1.00  0.00           C
ATOM   4060  O   GLY A 318      58.650  51.810  60.480  1.00  0.00           O
ATOM   4061  N   VAL A 319      59.230  49.980  59.300  1.00  0.00           N
ATOM   4062  HN  VAL A 319      58.980  49.360  58.560  1.00  0.00           H
ATOM   4063  CA  VAL A 319      60.510  49.690  59.890  1.00  0.00           C
ATOM   4064  HA  VAL A 319      60.120  49.380  60.850  1.00  0.00           H
ATOM   4065  CB  VAL A 319      61.090  48.470  59.220  1.00  0.00           C
ATOM   4066  HB  VAL A 319      61.070  48.520  58.110  1.00  0.00           H
ATOM   4067  CG1 VAL A 319      62.550  48.190  59.600  1.00  0.00           C
ATOM   4068 HG11 VAL A 319      62.870  47.210  59.180  1.00  0.00           H
ATOM   4069 HG12 VAL A 319      62.810  48.260  60.670  1.00  0.00           H
ATOM   4070 HG13 VAL A 319      63.180  48.970  59.110  1.00  0.00           H
ATOM   4071  CG2 VAL A 319      60.140  47.310  59.550  1.00  0.00           C
ATOM   4072 HG21 VAL A 319      59.910  47.180  60.630  1.00  0.00           H
ATOM   4073 HG22 VAL A 319      60.680  46.400  59.210  1.00  0.00           H
ATOM   4074 HG23 VAL A 319      59.180  47.320  58.990  1.00  0.00           H
ATOM   4075  C   VAL A 319      61.400  50.870  60.000  1.00  0.00           C
ATOM   4076  O   VAL A 319      61.820  51.230  61.100  1.00  0.00           O
ATOM   4077  N   MET A 320      61.720  51.600  58.910  1.00  0.00           N
ATOM   4078  HN  MET A 320      61.410  51.220  58.040  1.00  0.00           H
ATOM   4079  CA  MET A 320      62.600  52.720  58.870  1.00  0.00           C
ATOM   4080  HA  MET A 320      63.560  52.330  59.170  1.00  0.00           H
ATOM   4081  CB  MET A 320      62.830  53.140  57.400  1.00  0.00           C
ATOM   4082  HB1 MET A 320      63.280  54.160  57.400  1.00  0.00           H
ATOM   4083  HB2 MET A 320      61.830  53.260  56.930  1.00  0.00           H
ATOM   4084  CG  MET A 320      63.710  52.150  56.640  1.00  0.00           C
ATOM   4085  HG1 MET A 320      63.660  51.130  57.080  1.00  0.00           H
ATOM   4086  HG2 MET A 320      64.810  52.290  56.780  1.00  0.00           H
ATOM   4087  SD  MET A 320      63.420  51.990  54.850  1.00  0.00           S
ATOM   4088  CE  MET A 320      63.420  53.740  54.340  1.00  0.00           C
ATOM   4089  HE1 MET A 320      62.470  54.290  54.480  1.00  0.00           H
ATOM   4090  HE2 MET A 320      63.530  53.750  53.240  1.00  0.00           H
ATOM   4091  HE3 MET A 320      64.330  54.270  54.700  1.00  0.00           H
ATOM   4092  C   MET A 320      62.150  53.860  59.720  1.00  0.00           C
ATOM   4093  O   MET A 320      62.840  54.390  60.590  1.00  0.00           O
ATOM   4094  N   PHE A 321      60.870  54.240  59.620  1.00  0.00           N
ATOM   4095  HN  PHE A 321      60.220  53.820  58.990  1.00  0.00           H
ATOM   4096  CA  PHE A 321      60.320  55.310  60.400  1.00  0.00           C
ATOM   4097  HA  PHE A 321      61.000  56.150  60.360  1.00  0.00           H
ATOM   4098  CB  PHE A 321      58.980  55.800  59.820  1.00  0.00           C
ATOM   4099  HB1 PHE A 321      58.280  54.940  59.830  1.00  0.00           H
ATOM   4100  HB2 PHE A 321      59.100  56.100  58.760  1.00  0.00           H
ATOM   4101  CG  PHE A 321      58.310  56.850  60.640  1.00  0.00           C
ATOM   4102  CD1 PHE A 321      58.510  58.140  60.230  1.00  0.00           C
ATOM   4103  HD1 PHE A 321      59.180  58.400  59.410  1.00  0.00           H
ATOM   4104  CE1 PHE A 321      58.040  59.190  60.990  1.00  0.00           C
ATOM   4105  HE1 PHE A 321      58.300  60.190  60.660  1.00  0.00           H
ATOM   4106  CZ  PHE A 321      57.160  58.970  62.020  1.00  0.00           C
ATOM   4107  HZ  PHE A 321      56.790  59.790  62.610  1.00  0.00           H
ATOM   4108  CD2 PHE A 321      57.460  56.650  61.710  1.00  0.00           C
ATOM   4109  HD2 PHE A 321      57.250  55.640  62.050  1.00  0.00           H
ATOM   4110  CE2 PHE A 321      56.850  57.680  62.380  1.00  0.00           C
ATOM   4111  HE2 PHE A 321      56.280  57.530  63.280  1.00  0.00           H
ATOM   4112  C   PHE A 321      60.260  54.920  61.840  1.00  0.00           C
ATOM   4113  O   PHE A 321      60.650  55.780  62.620  1.00  0.00           O
ATOM   4114  N   SER A 322      59.870  53.710  62.290  1.00  0.00           N
ATOM   4115  HN  SER A 322      59.540  53.020  61.650  1.00  0.00           H
ATOM   4116  CA  SER A 322      59.840  53.320  63.660  1.00  0.00           C
ATOM   4117  HA  SER A 322      59.440  54.170  64.210  1.00  0.00           H
ATOM   4118  CB  SER A 322      59.090  51.990  63.800  1.00  0.00           C
ATOM   4119  HB1 SER A 322      58.060  52.150  63.410  1.00  0.00           H
ATOM   4120  HB2 SER A 322      58.940  51.740  64.870  1.00  0.00           H
ATOM   4121  OG  SER A 322      59.570  50.920  63.000  1.00  0.00           O
ATOM   4122  HG1 SER A 322      59.380  51.160  62.090  1.00  0.00           H
ATOM   4123  C   SER A 322      61.170  53.140  64.320  1.00  0.00           C
ATOM   4124  O   SER A 322      61.370  53.550  65.460  1.00  0.00           O
ATOM   4125  N   LEU A 323      62.190  52.570  63.660  1.00  0.00           N
ATOM   4126  HN  LEU A 323      62.130  52.180  62.740  1.00  0.00           H
ATOM   4127  CA  LEU A 323      63.510  52.640  64.230  1.00  0.00           C
ATOM   4128  HA  LEU A 323      63.420  52.240  65.230  1.00  0.00           H
ATOM   4129  CB  LEU A 323      64.530  51.760  63.490  1.00  0.00           C
ATOM   4130  HB1 LEU A 323      64.070  50.750  63.440  1.00  0.00           H
ATOM   4131  HB2 LEU A 323      65.480  51.710  64.070  1.00  0.00           H
ATOM   4132  CG  LEU A 323      64.910  51.930  62.010  1.00  0.00           C
ATOM   4133  HG  LEU A 323      64.070  52.450  61.500  1.00  0.00           H
ATOM   4134  CD1 LEU A 323      66.210  52.700  61.720  1.00  0.00           C
ATOM   4135 HD11 LEU A 323      67.110  52.210  62.140  1.00  0.00           H
ATOM   4136 HD12 LEU A 323      66.240  53.730  62.140  1.00  0.00           H
ATOM   4137 HD13 LEU A 323      66.360  52.830  60.630  1.00  0.00           H
ATOM   4138  CD2 LEU A 323      65.060  50.530  61.380  1.00  0.00           C
ATOM   4139 HD21 LEU A 323      65.730  49.780  61.840  1.00  0.00           H
ATOM   4140 HD22 LEU A 323      65.440  50.590  60.330  1.00  0.00           H
ATOM   4141 HD23 LEU A 323      64.030  50.110  61.340  1.00  0.00           H
ATOM   4142  C   LEU A 323      64.160  53.970  64.380  1.00  0.00           C
ATOM   4143  O   LEU A 323      64.860  54.150  65.370  1.00  0.00           O
ATOM   4144  N   THR A 324      64.020  54.870  63.390  1.00  0.00           N
ATOM   4145  HN  THR A 324      63.510  54.660  62.560  1.00  0.00           H
ATOM   4146  CA  THR A 324      64.560  56.190  63.430  1.00  0.00           C
ATOM   4147  HA  THR A 324      65.620  56.060  63.610  1.00  0.00           H
ATOM   4148  CB  THR A 324      64.430  56.960  62.150  1.00  0.00           C
ATOM   4149  HB  THR A 324      64.630  58.050  62.260  1.00  0.00           H
ATOM   4150  OG1 THR A 324      63.070  57.050  61.740  1.00  0.00           O
ATOM   4151  HG1 THR A 324      62.760  56.170  61.510  1.00  0.00           H
ATOM   4152  CG2 THR A 324      65.230  56.230  61.060  1.00  0.00           C
ATOM   4153 HG21 THR A 324      66.300  56.460  61.270  1.00  0.00           H
ATOM   4154 HG22 THR A 324      64.930  56.660  60.080  1.00  0.00           H
ATOM   4155 HG23 THR A 324      65.060  55.140  60.970  1.00  0.00           H
ATOM   4156  C   THR A 324      64.020  57.040  64.530  1.00  0.00           C
ATOM   4157  O   THR A 324      64.700  57.780  65.250  1.00  0.00           O
ATOM   4158  N   VAL A 325      62.710  56.990  64.820  1.00  0.00           N
ATOM   4159  HN  VAL A 325      62.120  56.590  64.130  1.00  0.00           H
ATOM   4160  CA  VAL A 325      62.060  57.560  65.960  1.00  0.00           C
ATOM   4161  HA  VAL A 325      62.310  58.610  66.040  1.00  0.00           H
ATOM   4162  CB  VAL A 325      60.570  57.480  65.800  1.00  0.00           C
ATOM   4163  HB  VAL A 325      60.250  56.420  65.780  1.00  0.00           H
ATOM   4164  CG1 VAL A 325      59.860  58.230  66.940  1.00  0.00           C
ATOM   4165 HG11 VAL A 325      58.760  58.390  66.910  1.00  0.00           H
ATOM   4166 HG12 VAL A 325      60.280  59.240  67.150  1.00  0.00           H
ATOM   4167 HG13 VAL A 325      60.020  57.700  67.900  1.00  0.00           H
ATOM   4168  CG2 VAL A 325      60.060  58.170  64.520  1.00  0.00           C
ATOM   4169 HG21 VAL A 325      59.080  57.740  64.240  1.00  0.00           H
ATOM   4170 HG22 VAL A 325      60.620  57.920  63.590  1.00  0.00           H
ATOM   4171 HG23 VAL A 325      60.010  59.280  64.620  1.00  0.00           H
ATOM   4172  C   VAL A 325      62.500  57.020  67.270  1.00  0.00           C
ATOM   4173  O   VAL A 325      62.930  57.820  68.100  1.00  0.00           O
ATOM   4174  N   CYS A 326      62.620  55.690  67.380  1.00  0.00           N
ATOM   4175  HN  CYS A 326      62.240  55.100  66.670  1.00  0.00           H
ATOM   4176  CA  CYS A 326      63.070  55.000  68.550  1.00  0.00           C
ATOM   4177  HA  CYS A 326      62.440  55.280  69.390  1.00  0.00           H
ATOM   4178  CB  CYS A 326      62.810  53.500  68.360  1.00  0.00           C
ATOM   4179  HB1 CYS A 326      63.370  53.050  67.510  1.00  0.00           H
ATOM   4180  HB2 CYS A 326      61.710  53.400  68.230  1.00  0.00           H
ATOM   4181  SG  CYS A 326      63.320  52.480  69.770  1.00  0.00           S
ATOM   4182  HG1 CYS A 326      62.440  52.750  70.730  1.00  0.00           H
ATOM   4183  C   CYS A 326      64.470  55.320  68.950  1.00  0.00           C
ATOM   4184  O   CYS A 326      64.790  55.650  70.090  1.00  0.00           O
ATOM   4185  N   ILE A 327      65.370  55.300  67.950  1.00  0.00           N
ATOM   4186  HN  ILE A 327      65.080  55.140  67.010  1.00  0.00           H
ATOM   4187  CA  ILE A 327      66.710  55.770  68.150  1.00  0.00           C
ATOM   4188  HA  ILE A 327      67.120  55.230  68.990  1.00  0.00           H
ATOM   4189  CB  ILE A 327      67.620  55.530  66.990  1.00  0.00           C
ATOM   4190  HB  ILE A 327      67.090  55.910  66.090  1.00  0.00           H
ATOM   4191  CG2 ILE A 327      68.990  56.230  67.090  1.00  0.00           C
ATOM   4192 HG21 ILE A 327      69.050  57.280  66.740  1.00  0.00           H
ATOM   4193 HG22 ILE A 327      69.820  55.820  66.480  1.00  0.00           H
ATOM   4194 HG23 ILE A 327      69.380  56.080  68.130  1.00  0.00           H
ATOM   4195  CG1 ILE A 327      67.810  54.020  66.770  1.00  0.00           C
ATOM   4196 HG11 ILE A 327      66.890  53.440  67.010  1.00  0.00           H
ATOM   4197 HG12 ILE A 327      68.580  53.710  67.510  1.00  0.00           H
ATOM   4198  CD  ILE A 327      68.210  53.680  65.340  1.00  0.00           C
ATOM   4199  HD1 ILE A 327      67.430  53.940  64.580  1.00  0.00           H
ATOM   4200  HD2 ILE A 327      68.450  52.620  65.100  1.00  0.00           H
ATOM   4201  HD3 ILE A 327      69.100  54.320  65.150  1.00  0.00           H
ATOM   4202  C   ILE A 327      66.740  57.220  68.520  1.00  0.00           C
ATOM   4203  O   ILE A 327      67.450  57.620  69.440  1.00  0.00           O
ATOM   4204  N   GLY A 328      66.040  58.100  67.790  1.00  0.00           N
ATOM   4205  HN  GLY A 328      65.420  57.730  67.090  1.00  0.00           H
ATOM   4206  CA  GLY A 328      66.040  59.470  68.190  1.00  0.00           C
ATOM   4207  HA1 GLY A 328      65.330  59.860  67.470  1.00  0.00           H
ATOM   4208  HA2 GLY A 328      67.080  59.740  68.240  1.00  0.00           H
ATOM   4209  C   GLY A 328      65.550  59.780  69.560  1.00  0.00           C
ATOM   4210  O   GLY A 328      66.210  60.560  70.240  1.00  0.00           O
ATOM   4211  N   LEU A 329      64.440  59.190  70.040  1.00  0.00           N
ATOM   4212  HN  LEU A 329      63.920  58.540  69.490  1.00  0.00           H
ATOM   4213  CA  LEU A 329      64.050  59.460  71.390  1.00  0.00           C
ATOM   4214  HA  LEU A 329      63.990  60.530  71.530  1.00  0.00           H
ATOM   4215  CB  LEU A 329      62.700  58.820  71.750  1.00  0.00           C
ATOM   4216  HB1 LEU A 329      62.530  59.130  72.800  1.00  0.00           H
ATOM   4217  HB2 LEU A 329      62.660  57.730  71.580  1.00  0.00           H
ATOM   4218  CG  LEU A 329      61.510  59.490  71.030  1.00  0.00           C
ATOM   4219  HG  LEU A 329      61.800  59.440  69.960  1.00  0.00           H
ATOM   4220  CD1 LEU A 329      60.220  58.770  71.490  1.00  0.00           C
ATOM   4221 HD11 LEU A 329      59.300  59.220  71.060  1.00  0.00           H
ATOM   4222 HD12 LEU A 329      60.100  58.820  72.590  1.00  0.00           H
ATOM   4223 HD13 LEU A 329      60.280  57.690  71.240  1.00  0.00           H
ATOM   4224  CD2 LEU A 329      61.380  61.010  71.210  1.00  0.00           C
ATOM   4225 HD21 LEU A 329      60.350  61.360  71.000  1.00  0.00           H
ATOM   4226 HD22 LEU A 329      62.040  61.700  70.640  1.00  0.00           H
ATOM   4227 HD23 LEU A 329      61.620  61.360  72.230  1.00  0.00           H
ATOM   4228  C   LEU A 329      65.000  59.000  72.450  1.00  0.00           C
ATOM   4229  O   LEU A 329      65.170  59.720  73.430  1.00  0.00           O
ATOM   4230  N   TYR A 330      65.510  57.780  72.220  1.00  0.00           N
ATOM   4231  HN  TYR A 330      65.220  57.220  71.440  1.00  0.00           H
ATOM   4232  CA  TYR A 330      66.540  57.220  73.040  1.00  0.00           C
ATOM   4233  HA  TYR A 330      66.050  57.300  74.000  1.00  0.00           H
ATOM   4234  CB  TYR A 330      66.740  55.760  72.590  1.00  0.00           C
ATOM   4235  HB1 TYR A 330      67.000  55.710  71.510  1.00  0.00           H
ATOM   4236  HB2 TYR A 330      65.750  55.290  72.750  1.00  0.00           H
ATOM   4237  CG  TYR A 330      67.730  54.880  73.280  1.00  0.00           C
ATOM   4238  CD1 TYR A 330      69.030  54.610  72.920  1.00  0.00           C
ATOM   4239  HD1 TYR A 330      69.390  55.080  72.010  1.00  0.00           H
ATOM   4240  CE1 TYR A 330      69.750  53.650  73.580  1.00  0.00           C
ATOM   4241  HE1 TYR A 330      70.710  53.390  73.150  1.00  0.00           H
ATOM   4242  CZ  TYR A 330      69.270  53.130  74.760  1.00  0.00           C
ATOM   4243  OH  TYR A 330      70.090  52.210  75.440  1.00  0.00           O
ATOM   4244  HH  TYR A 330      69.820  52.280  76.360  1.00  0.00           H
ATOM   4245  CD2 TYR A 330      67.270  54.320  74.450  1.00  0.00           C
ATOM   4246  HD2 TYR A 330      66.290  54.610  74.780  1.00  0.00           H
ATOM   4247  CE2 TYR A 330      68.010  53.440  75.210  1.00  0.00           C
ATOM   4248  HE2 TYR A 330      67.620  53.140  76.170  1.00  0.00           H
ATOM   4249  C   TYR A 330      67.810  57.990  73.110  1.00  0.00           C
ATOM   4250  O   TYR A 330      68.280  58.220  74.220  1.00  0.00           O
ATOM   4251  N   VAL A 331      68.350  58.480  71.980  1.00  0.00           N
ATOM   4252  HN  VAL A 331      67.980  58.270  71.070  1.00  0.00           H
ATOM   4253  CA  VAL A 331      69.460  59.380  71.970  1.00  0.00           C
ATOM   4254  HA  VAL A 331      70.200  58.820  72.530  1.00  0.00           H
ATOM   4255  CB  VAL A 331      69.920  59.500  70.550  1.00  0.00           C
ATOM   4256  HB  VAL A 331      69.100  59.530  69.810  1.00  0.00           H
ATOM   4257  CG1 VAL A 331      70.850  60.690  70.280  1.00  0.00           C
ATOM   4258 HG11 VAL A 331      71.310  60.600  69.280  1.00  0.00           H
ATOM   4259 HG12 VAL A 331      71.660  60.860  71.030  1.00  0.00           H
ATOM   4260 HG13 VAL A 331      70.320  61.670  70.240  1.00  0.00           H
ATOM   4261  CG2 VAL A 331      70.670  58.210  70.160  1.00  0.00           C
ATOM   4262 HG21 VAL A 331      71.070  58.090  69.130  1.00  0.00           H
ATOM   4263 HG22 VAL A 331      70.080  57.290  70.350  1.00  0.00           H
ATOM   4264 HG23 VAL A 331      71.490  58.010  70.880  1.00  0.00           H
ATOM   4265  C   VAL A 331      69.310  60.710  72.620  1.00  0.00           C
ATOM   4266  O   VAL A 331      70.200  61.280  73.260  1.00  0.00           O
ATOM   4267  N   GLN A 332      68.030  61.140  72.600  1.00  0.00           N
ATOM   4268  HN  GLN A 332      67.280  60.640  72.170  1.00  0.00           H
ATOM   4269  CA  GLN A 332      67.630  62.320  73.290  1.00  0.00           C
ATOM   4270  HA  GLN A 332      68.410  63.060  73.240  1.00  0.00           H
ATOM   4271  CB  GLN A 332      66.430  63.020  72.630  1.00  0.00           C
ATOM   4272  HB1 GLN A 332      66.020  63.850  73.250  1.00  0.00           H
ATOM   4273  HB2 GLN A 332      65.640  62.240  72.590  1.00  0.00           H
ATOM   4274  CG  GLN A 332      66.700  63.530  71.210  1.00  0.00           C
ATOM   4275  HG1 GLN A 332      67.320  62.770  70.690  1.00  0.00           H
ATOM   4276  HG2 GLN A 332      67.450  64.340  71.320  1.00  0.00           H
ATOM   4277  CD  GLN A 332      65.550  64.030  70.340  1.00  0.00           C
ATOM   4278  OE1 GLN A 332      64.590  64.680  70.740  1.00  0.00           O
ATOM   4279  NE2 GLN A 332      65.630  63.650  69.040  1.00  0.00           N
ATOM   4280 HE21 GLN A 332      66.480  63.270  68.660  1.00  0.00           H
ATOM   4281 HE22 GLN A 332      65.000  64.040  68.370  1.00  0.00           H
ATOM   4282  C   GLN A 332      67.430  62.030  74.740  1.00  0.00           C
ATOM   4283  O   GLN A 332      68.350  62.360  75.480  1.00  0.00           O
ATOM   4284  N   ASP A 333      66.280  61.450  75.130  1.00  0.00           N
ATOM   4285  HN  ASP A 333      65.630  61.030  74.500  1.00  0.00           H
ATOM   4286  CA  ASP A 333      65.860  61.440  76.500  1.00  0.00           C
ATOM   4287  HA  ASP A 333      65.950  62.460  76.840  1.00  0.00           H
ATOM   4288  CB  ASP A 333      64.440  60.860  76.660  1.00  0.00           C
ATOM   4289  HB1 ASP A 333      64.150  60.570  77.690  1.00  0.00           H
ATOM   4290  HB2 ASP A 333      64.340  59.980  75.990  1.00  0.00           H
ATOM   4291  CG  ASP A 333      63.400  61.870  76.180  1.00  0.00           C
ATOM   4292  OD1 ASP A 333      62.210  61.470  76.120  1.00  0.00           O
ATOM   4293  OD2 ASP A 333      63.760  63.060  76.020  1.00  0.00           O
ATOM   4294  C   ASP A 333      66.690  60.600  77.410  1.00  0.00           C
ATOM   4295  O   ASP A 333      66.900  60.910  78.580  1.00  0.00           O
ATOM   4296  N   ILE A 334      67.150  59.410  76.980  1.00  0.00           N
ATOM   4297  HN  ILE A 334      66.940  59.060  76.070  1.00  0.00           H
ATOM   4298  CA  ILE A 334      67.680  58.390  77.820  1.00  0.00           C
ATOM   4299  HA  ILE A 334      67.240  58.540  78.800  1.00  0.00           H
ATOM   4300  CB  ILE A 334      67.360  57.030  77.270  1.00  0.00           C
ATOM   4301  HB  ILE A 334      67.800  56.900  76.260  1.00  0.00           H
ATOM   4302  CG2 ILE A 334      68.040  55.930  78.110  1.00  0.00           C
ATOM   4303 HG21 ILE A 334      67.610  55.970  79.140  1.00  0.00           H
ATOM   4304 HG22 ILE A 334      69.140  55.990  78.140  1.00  0.00           H
ATOM   4305 HG23 ILE A 334      67.810  54.940  77.660  1.00  0.00           H
ATOM   4306  CG1 ILE A 334      65.840  56.880  77.060  1.00  0.00           C
ATOM   4307 HG11 ILE A 334      65.600  55.910  76.580  1.00  0.00           H
ATOM   4308 HG12 ILE A 334      65.540  57.700  76.380  1.00  0.00           H
ATOM   4309  CD  ILE A 334      64.930  57.200  78.250  1.00  0.00           C
ATOM   4310  HD1 ILE A 334      63.960  56.790  77.890  1.00  0.00           H
ATOM   4311  HD2 ILE A 334      64.950  58.290  78.470  1.00  0.00           H
ATOM   4312  HD3 ILE A 334      65.270  56.710  79.190  1.00  0.00           H
ATOM   4313  C   ILE A 334      69.150  58.600  77.870  1.00  0.00           C
ATOM   4314  O   ILE A 334      69.750  58.630  78.940  1.00  0.00           O
ATOM   4315  N   LEU A 335      69.810  58.610  76.690  1.00  0.00           N
ATOM   4316  HN  LEU A 335      69.400  58.530  75.790  1.00  0.00           H
ATOM   4317  CA  LEU A 335      71.220  58.820  76.620  1.00  0.00           C
ATOM   4318  HA  LEU A 335      71.760  58.330  77.420  1.00  0.00           H
ATOM   4319  CB  LEU A 335      71.760  58.320  75.270  1.00  0.00           C
ATOM   4320  HB1 LEU A 335      72.840  58.550  75.140  1.00  0.00           H
ATOM   4321  HB2 LEU A 335      71.280  58.910  74.470  1.00  0.00           H
ATOM   4322  CG  LEU A 335      71.440  56.850  74.920  1.00  0.00           C
ATOM   4323  HG  LEU A 335      70.360  56.750  74.700  1.00  0.00           H
ATOM   4324  CD1 LEU A 335      72.400  56.280  73.860  1.00  0.00           C
ATOM   4325 HD11 LEU A 335      72.520  56.950  72.990  1.00  0.00           H
ATOM   4326 HD12 LEU A 335      71.950  55.360  73.430  1.00  0.00           H
ATOM   4327 HD13 LEU A 335      73.400  56.080  74.300  1.00  0.00           H
ATOM   4328  CD2 LEU A 335      71.810  56.020  76.160  1.00  0.00           C
ATOM   4329 HD21 LEU A 335      71.650  54.950  75.890  1.00  0.00           H
ATOM   4330 HD22 LEU A 335      71.100  56.250  76.980  1.00  0.00           H
ATOM   4331 HD23 LEU A 335      72.860  56.210  76.470  1.00  0.00           H
ATOM   4332  C   LEU A 335      71.600  60.240  76.890  1.00  0.00           C
ATOM   4333  O   LEU A 335      72.700  60.450  77.390  1.00  0.00           O
ATOM   4334  N   GLY A 336      70.740  61.260  76.690  1.00  0.00           N
ATOM   4335  HN  GLY A 336      69.890  61.000  76.240  1.00  0.00           H
ATOM   4336  CA  GLY A 336      70.830  62.530  77.340  1.00  0.00           C
ATOM   4337  HA1 GLY A 336      71.330  62.500  78.300  1.00  0.00           H
ATOM   4338  HA2 GLY A 336      69.870  62.950  77.570  1.00  0.00           H
ATOM   4339  C   GLY A 336      71.540  63.530  76.490  1.00  0.00           C
ATOM   4340  O   GLY A 336      72.270  64.350  77.030  1.00  0.00           O
ATOM   4341  N   TYR A 337      71.510  63.390  75.150  1.00  0.00           N
ATOM   4342  HN  TYR A 337      71.060  62.600  74.720  1.00  0.00           H
ATOM   4343  CA  TYR A 337      72.100  64.340  74.270  1.00  0.00           C
ATOM   4344  HA  TYR A 337      72.950  64.780  74.770  1.00  0.00           H
ATOM   4345  CB  TYR A 337      72.640  63.670  72.990  1.00  0.00           C
ATOM   4346  HB1 TYR A 337      73.030  64.460  72.310  1.00  0.00           H
ATOM   4347  HB2 TYR A 337      71.830  63.150  72.450  1.00  0.00           H
ATOM   4348  CG  TYR A 337      73.770  62.710  73.190  1.00  0.00           C
ATOM   4349  CD1 TYR A 337      74.120  62.070  72.020  1.00  0.00           C
ATOM   4350  HD1 TYR A 337      73.590  62.360  71.130  1.00  0.00           H
ATOM   4351  CE1 TYR A 337      75.140  61.150  72.020  1.00  0.00           C
ATOM   4352  HE1 TYR A 337      75.330  60.680  71.060  1.00  0.00           H
ATOM   4353  CZ  TYR A 337      75.880  60.900  73.150  1.00  0.00           C
ATOM   4354  OH  TYR A 337      77.000  60.050  73.280  1.00  0.00           O
ATOM   4355  HH  TYR A 337      76.820  59.500  74.050  1.00  0.00           H
ATOM   4356  CD2 TYR A 337      74.430  62.410  74.360  1.00  0.00           C
ATOM   4357  HD2 TYR A 337      74.140  62.900  75.270  1.00  0.00           H
ATOM   4358  CE2 TYR A 337      75.430  61.470  74.320  1.00  0.00           C
ATOM   4359  HE2 TYR A 337      75.960  61.230  75.230  1.00  0.00           H
ATOM   4360  C   TYR A 337      71.100  65.420  74.040  1.00  0.00           C
ATOM   4361  O   TYR A 337      69.910  65.260  73.780  1.00  0.00           O
ATOM   4362  N   SER A 338      71.580  66.680  74.070  1.00  0.00           N
ATOM   4363  HN  SER A 338      72.510  66.870  74.390  1.00  0.00           H
ATOM   4364  CA  SER A 338      70.960  67.750  73.360  1.00  0.00           C
ATOM   4365  HA  SER A 338      70.040  67.900  73.910  1.00  0.00           H
ATOM   4366  CB  SER A 338      71.810  69.000  73.660  1.00  0.00           C
ATOM   4367  HB1 SER A 338      72.020  68.940  74.740  1.00  0.00           H
ATOM   4368  HB2 SER A 338      71.330  69.970  73.420  1.00  0.00           H
ATOM   4369  OG  SER A 338      73.070  68.950  73.000  1.00  0.00           O
ATOM   4370  HG1 SER A 338      73.550  68.210  73.380  1.00  0.00           H
ATOM   4371  C   SER A 338      70.710  67.570  71.900  1.00  0.00           C
ATOM   4372  O   SER A 338      71.480  66.780  71.360  1.00  0.00           O
ATOM   4373  N   ALA A 339      69.720  68.220  71.250  1.00  0.00           N
ATOM   4374  HN  ALA A 339      68.960  68.630  71.740  1.00  0.00           H
ATOM   4375  CA  ALA A 339      69.500  68.060  69.850  1.00  0.00           C
ATOM   4376  HA  ALA A 339      69.400  67.010  69.660  1.00  0.00           H
ATOM   4377  CB  ALA A 339      68.280  68.950  69.520  1.00  0.00           C
ATOM   4378  HB1 ALA A 339      68.170  69.150  68.430  1.00  0.00           H
ATOM   4379  HB2 ALA A 339      68.360  69.930  70.040  1.00  0.00           H
ATOM   4380  HB3 ALA A 339      67.400  68.390  69.890  1.00  0.00           H
ATOM   4381  C   ALA A 339      70.650  68.540  69.030  1.00  0.00           C
ATOM   4382  O   ALA A 339      70.910  67.900  68.010  1.00  0.00           O
ATOM   4383  N   LEU A 340      71.450  69.550  69.420  1.00  0.00           N
ATOM   4384  HN  LEU A 340      71.070  70.120  70.150  1.00  0.00           H
ATOM   4385  CA  LEU A 340      72.730  69.830  68.840  1.00  0.00           C
ATOM   4386  HA  LEU A 340      72.580  70.000  67.780  1.00  0.00           H
ATOM   4387  CB  LEU A 340      73.290  71.110  69.490  1.00  0.00           C
ATOM   4388  HB1 LEU A 340      73.580  70.940  70.540  1.00  0.00           H
ATOM   4389  HB2 LEU A 340      72.450  71.840  69.470  1.00  0.00           H
ATOM   4390  CG  LEU A 340      74.520  71.770  68.830  1.00  0.00           C
ATOM   4391  HG  LEU A 340      75.370  71.070  68.710  1.00  0.00           H
ATOM   4392  CD1 LEU A 340      74.280  72.320  67.420  1.00  0.00           C
ATOM   4393 HD11 LEU A 340      75.260  72.670  67.040  1.00  0.00           H
ATOM   4394 HD12 LEU A 340      73.560  73.160  67.540  1.00  0.00           H
ATOM   4395 HD13 LEU A 340      74.000  71.590  66.630  1.00  0.00           H
ATOM   4396  CD2 LEU A 340      74.960  72.930  69.740  1.00  0.00           C
ATOM   4397 HD21 LEU A 340      74.160  73.670  69.950  1.00  0.00           H
ATOM   4398 HD22 LEU A 340      75.790  73.520  69.300  1.00  0.00           H
ATOM   4399 HD23 LEU A 340      75.370  72.540  70.700  1.00  0.00           H
ATOM   4400  C   LEU A 340      73.660  68.680  68.940  1.00  0.00           C
ATOM   4401  O   LEU A 340      74.400  68.360  68.010  1.00  0.00           O
ATOM   4402  N   ARG A 341      73.750  67.970  70.080  1.00  0.00           N
ATOM   4403  HN  ARG A 341      73.250  68.240  70.900  1.00  0.00           H
ATOM   4404  CA  ARG A 341      74.680  66.900  70.240  1.00  0.00           C
ATOM   4405  HA  ARG A 341      75.670  67.200  69.910  1.00  0.00           H
ATOM   4406  CB  ARG A 341      75.100  66.680  71.710  1.00  0.00           C
ATOM   4407  HB1 ARG A 341      74.190  66.530  72.330  1.00  0.00           H
ATOM   4408  HB2 ARG A 341      75.510  67.650  72.060  1.00  0.00           H
ATOM   4409  CG  ARG A 341      76.190  65.630  71.910  1.00  0.00           C
ATOM   4410  HG1 ARG A 341      77.090  66.100  71.470  1.00  0.00           H
ATOM   4411  HG2 ARG A 341      75.890  64.660  71.440  1.00  0.00           H
ATOM   4412  CD  ARG A 341      76.490  65.240  73.360  1.00  0.00           C
ATOM   4413  HD1 ARG A 341      75.590  64.740  73.770  1.00  0.00           H
ATOM   4414  HD2 ARG A 341      76.740  66.110  74.010  1.00  0.00           H
ATOM   4415  NE  ARG A 341      77.610  64.270  73.460  1.00  0.00           N
ATOM   4416  HE  ARG A 341      78.020  63.870  72.640  1.00  0.00           H
ATOM   4417  CZ  ARG A 341      77.900  63.690  74.660  1.00  0.00           C
ATOM   4418  NH1 ARG A 341      77.390  64.260  75.790  1.00  0.00           N
ATOM   4419 HH11 ARG A 341      76.690  64.970  75.670  1.00  0.00           H
ATOM   4420 HH12 ARG A 341      77.450  63.760  76.650  1.00  0.00           H
ATOM   4421  NH2 ARG A 341      78.800  62.670  74.800  1.00  0.00           N
ATOM   4422 HH21 ARG A 341      79.270  62.260  74.020  1.00  0.00           H
ATOM   4423 HH22 ARG A 341      79.120  62.430  75.720  1.00  0.00           H
ATOM   4424  C   ARG A 341      74.220  65.700  69.490  1.00  0.00           C
ATOM   4425  O   ARG A 341      75.110  64.960  69.080  1.00  0.00           O
ATOM   4426  N   ALA A 342      72.920  65.430  69.270  1.00  0.00           N
ATOM   4427  HN  ALA A 342      72.260  65.920  69.830  1.00  0.00           H
ATOM   4428  CA  ALA A 342      72.350  64.540  68.300  1.00  0.00           C
ATOM   4429  HA  ALA A 342      72.850  63.620  68.580  1.00  0.00           H
ATOM   4430  CB  ALA A 342      70.840  64.280  68.440  1.00  0.00           C
ATOM   4431  HB1 ALA A 342      70.500  63.600  67.630  1.00  0.00           H
ATOM   4432  HB2 ALA A 342      70.270  65.230  68.550  1.00  0.00           H
ATOM   4433  HB3 ALA A 342      70.760  63.790  69.430  1.00  0.00           H
ATOM   4434  C   ALA A 342      72.680  64.840  66.880  1.00  0.00           C
ATOM   4435  O   ALA A 342      72.920  63.960  66.040  1.00  0.00           O
ATOM   4436  N   GLY A 343      72.750  66.150  66.610  1.00  0.00           N
ATOM   4437  HN  GLY A 343      72.400  66.860  67.220  1.00  0.00           H
ATOM   4438  CA  GLY A 343      73.130  66.610  65.310  1.00  0.00           C
ATOM   4439  HA1 GLY A 343      72.900  67.660  65.290  1.00  0.00           H
ATOM   4440  HA2 GLY A 343      72.490  66.180  64.550  1.00  0.00           H
ATOM   4441  C   GLY A 343      74.520  66.290  64.880  1.00  0.00           C
ATOM   4442  O   GLY A 343      74.820  65.960  63.730  1.00  0.00           O
ATOM   4443  N   VAL A 344      75.400  66.260  65.900  1.00  0.00           N
ATOM   4444  HN  VAL A 344      75.150  66.640  66.790  1.00  0.00           H
ATOM   4445  CA  VAL A 344      76.770  65.850  65.790  1.00  0.00           C
ATOM   4446  HA  VAL A 344      77.090  66.210  64.820  1.00  0.00           H
ATOM   4447  CB  VAL A 344      77.550  66.400  66.940  1.00  0.00           C
ATOM   4448  HB  VAL A 344      77.000  66.340  67.900  1.00  0.00           H
ATOM   4449  CG1 VAL A 344      78.950  65.790  67.140  1.00  0.00           C
ATOM   4450 HG11 VAL A 344      79.610  65.870  66.260  1.00  0.00           H
ATOM   4451 HG12 VAL A 344      79.050  64.740  67.510  1.00  0.00           H
ATOM   4452 HG13 VAL A 344      79.460  66.470  67.850  1.00  0.00           H
ATOM   4453  CG2 VAL A 344      77.700  67.910  66.650  1.00  0.00           C
ATOM   4454 HG21 VAL A 344      76.710  68.390  66.560  1.00  0.00           H
ATOM   4455 HG22 VAL A 344      78.240  68.110  65.700  1.00  0.00           H
ATOM   4456 HG23 VAL A 344      78.270  68.420  67.460  1.00  0.00           H
ATOM   4457  C   VAL A 344      76.870  64.360  65.710  1.00  0.00           C
ATOM   4458  O   VAL A 344      77.590  63.720  64.940  1.00  0.00           O
ATOM   4459  N   GLY A 345      76.040  63.680  66.510  1.00  0.00           N
ATOM   4460  HN  GLY A 345      75.280  64.230  66.850  1.00  0.00           H
ATOM   4461  CA  GLY A 345      76.090  62.280  66.780  1.00  0.00           C
ATOM   4462  HA1 GLY A 345      75.360  61.940  67.500  1.00  0.00           H
ATOM   4463  HA2 GLY A 345      77.090  62.060  67.110  1.00  0.00           H
ATOM   4464  C   GLY A 345      75.700  61.420  65.620  1.00  0.00           C
ATOM   4465  O   GLY A 345      76.280  60.350  65.440  1.00  0.00           O
ATOM   4466  N   PHE A 346      74.860  61.880  64.680  1.00  0.00           N
ATOM   4467  HN  PHE A 346      74.530  62.830  64.660  1.00  0.00           H
ATOM   4468  CA  PHE A 346      74.370  61.030  63.640  1.00  0.00           C
ATOM   4469  HA  PHE A 346      74.470  59.990  63.880  1.00  0.00           H
ATOM   4470  CB  PHE A 346      72.900  61.420  63.380  1.00  0.00           C
ATOM   4471  HB1 PHE A 346      72.440  60.830  62.560  1.00  0.00           H
ATOM   4472  HB2 PHE A 346      72.790  62.510  63.180  1.00  0.00           H
ATOM   4473  CG  PHE A 346      72.060  61.150  64.570  1.00  0.00           C
ATOM   4474  CD1 PHE A 346      72.400  60.130  65.430  1.00  0.00           C
ATOM   4475  HD1 PHE A 346      73.340  59.590  65.470  1.00  0.00           H
ATOM   4476  CE1 PHE A 346      71.550  59.760  66.450  1.00  0.00           C
ATOM   4477  HE1 PHE A 346      71.920  59.080  67.210  1.00  0.00           H
ATOM   4478  CZ  PHE A 346      70.420  60.500  66.680  1.00  0.00           C
ATOM   4479  HZ  PHE A 346      69.760  60.190  67.480  1.00  0.00           H
ATOM   4480  CD2 PHE A 346      70.880  61.830  64.770  1.00  0.00           C
ATOM   4481  HD2 PHE A 346      70.620  62.570  64.030  1.00  0.00           H
ATOM   4482  CE2 PHE A 346      70.020  61.470  65.790  1.00  0.00           C
ATOM   4483  HE2 PHE A 346      69.090  61.990  65.930  1.00  0.00           H
ATOM   4484  C   PHE A 346      75.170  61.270  62.400  1.00  0.00           C
ATOM   4485  O   PHE A 346      74.830  60.760  61.340  1.00  0.00           O
ATOM   4486  N   ILE A 347      76.290  62.000  62.510  1.00  0.00           N
ATOM   4487  HN  ILE A 347      76.610  62.330  63.400  1.00  0.00           H
ATOM   4488  CA  ILE A 347      77.060  62.310  61.350  1.00  0.00           C
ATOM   4489  HA  ILE A 347      76.420  62.610  60.530  1.00  0.00           H
ATOM   4490  CB  ILE A 347      78.030  63.440  61.520  1.00  0.00           C
ATOM   4491  HB  ILE A 347      78.750  63.340  62.360  1.00  0.00           H
ATOM   4492  CG2 ILE A 347      78.900  63.610  60.270  1.00  0.00           C
ATOM   4493 HG21 ILE A 347      78.250  64.010  59.460  1.00  0.00           H
ATOM   4494 HG22 ILE A 347      79.560  62.750  60.020  1.00  0.00           H
ATOM   4495 HG23 ILE A 347      79.600  64.460  60.400  1.00  0.00           H
ATOM   4496  CG1 ILE A 347      77.210  64.690  61.880  1.00  0.00           C
ATOM   4497 HG11 ILE A 347      76.460  64.540  62.690  1.00  0.00           H
ATOM   4498 HG12 ILE A 347      76.600  64.920  60.980  1.00  0.00           H
ATOM   4499  CD  ILE A 347      78.100  65.830  62.370  1.00  0.00           C
ATOM   4500  HD1 ILE A 347      78.690  65.480  63.240  1.00  0.00           H
ATOM   4501  HD2 ILE A 347      77.550  66.680  62.820  1.00  0.00           H
ATOM   4502  HD3 ILE A 347      78.700  66.270  61.540  1.00  0.00           H
ATOM   4503  C   ILE A 347      77.730  61.090  60.800  1.00  0.00           C
ATOM   4504  O   ILE A 347      77.670  60.910  59.590  1.00  0.00           O
ATOM   4505  N   PRO A 348      78.320  60.200  61.540  1.00  0.00           N
ATOM   4506  CD  PRO A 348      78.930  60.470  62.830  1.00  0.00           C
ATOM   4507  HD1 PRO A 348      78.110  60.590  63.570  1.00  0.00           H
ATOM   4508  HD2 PRO A 348      79.550  61.390  62.800  1.00  0.00           H
ATOM   4509  CA  PRO A 348      78.600  58.900  61.020  1.00  0.00           C
ATOM   4510  HA  PRO A 348      79.320  59.030  60.230  1.00  0.00           H
ATOM   4511  CB  PRO A 348      79.250  58.170  62.190  1.00  0.00           C
ATOM   4512  HB1 PRO A 348      80.040  57.530  61.750  1.00  0.00           H
ATOM   4513  HB2 PRO A 348      78.590  57.530  62.820  1.00  0.00           H
ATOM   4514  CG  PRO A 348      79.860  59.260  63.070  1.00  0.00           C
ATOM   4515  HG1 PRO A 348      79.880  59.010  64.160  1.00  0.00           H
ATOM   4516  HG2 PRO A 348      80.880  59.470  62.700  1.00  0.00           H
ATOM   4517  C   PRO A 348      77.540  58.150  60.280  1.00  0.00           C
ATOM   4518  O   PRO A 348      77.910  57.560  59.260  1.00  0.00           O
ATOM   4519  N   PHE A 349      76.250  58.160  60.650  1.00  0.00           N
ATOM   4520  HN  PHE A 349      76.120  58.640  61.520  1.00  0.00           H
ATOM   4521  CA  PHE A 349      75.230  57.660  59.780  1.00  0.00           C
ATOM   4522  HA  PHE A 349      75.340  56.590  59.690  1.00  0.00           H
ATOM   4523  CB  PHE A 349      73.870  57.760  60.510  1.00  0.00           C
ATOM   4524  HB1 PHE A 349      73.840  58.660  61.160  1.00  0.00           H
ATOM   4525  HB2 PHE A 349      73.850  56.940  61.270  1.00  0.00           H
ATOM   4526  CG  PHE A 349      72.580  57.610  59.800  1.00  0.00           C
ATOM   4527  CD1 PHE A 349      72.210  56.340  59.440  1.00  0.00           C
ATOM   4528  HD1 PHE A 349      72.850  55.560  59.830  1.00  0.00           H
ATOM   4529  CE1 PHE A 349      71.020  56.170  58.760  1.00  0.00           C
ATOM   4530  HE1 PHE A 349      70.800  55.150  58.490  1.00  0.00           H
ATOM   4531  CZ  PHE A 349      70.210  57.240  58.460  1.00  0.00           C
ATOM   4532  HZ  PHE A 349      69.280  57.080  57.930  1.00  0.00           H
ATOM   4533  CD2 PHE A 349      71.820  58.710  59.450  1.00  0.00           C
ATOM   4534  HD2 PHE A 349      72.140  59.720  59.610  1.00  0.00           H
ATOM   4535  CE2 PHE A 349      70.600  58.500  58.840  1.00  0.00           C
ATOM   4536  HE2 PHE A 349      70.100  59.400  58.490  1.00  0.00           H
ATOM   4537  C   PHE A 349      75.070  58.330  58.460  1.00  0.00           C
ATOM   4538  O   PHE A 349      75.140  57.610  57.460  1.00  0.00           O
ATOM   4539  N   VAL A 350      74.940  59.660  58.340  1.00  0.00           N
ATOM   4540  HN  VAL A 350      74.960  60.180  59.200  1.00  0.00           H
ATOM   4541  CA  VAL A 350      74.680  60.340  57.110  1.00  0.00           C
ATOM   4542  HA  VAL A 350      73.730  59.990  56.720  1.00  0.00           H
ATOM   4543  CB  VAL A 350      74.450  61.800  57.360  1.00  0.00           C
ATOM   4544  HB  VAL A 350      75.420  62.320  57.550  1.00  0.00           H
ATOM   4545  CG1 VAL A 350      73.830  62.470  56.120  1.00  0.00           C
ATOM   4546 HG11 VAL A 350      72.790  62.130  55.930  1.00  0.00           H
ATOM   4547 HG12 VAL A 350      74.440  62.250  55.230  1.00  0.00           H
ATOM   4548 HG13 VAL A 350      73.860  63.580  56.210  1.00  0.00           H
ATOM   4549  CG2 VAL A 350      73.470  62.110  58.500  1.00  0.00           C
ATOM   4550 HG21 VAL A 350      73.920  61.890  59.490  1.00  0.00           H
ATOM   4551 HG22 VAL A 350      72.470  61.660  58.300  1.00  0.00           H
ATOM   4552 HG23 VAL A 350      73.260  63.200  58.470  1.00  0.00           H
ATOM   4553  C   VAL A 350      75.770  60.170  56.110  1.00  0.00           C
ATOM   4554  O   VAL A 350      75.530  60.000  54.920  1.00  0.00           O
ATOM   4555  N   ILE A 351      77.020  60.290  56.580  1.00  0.00           N
ATOM   4556  HN  ILE A 351      77.150  60.290  57.570  1.00  0.00           H
ATOM   4557  CA  ILE A 351      78.210  60.020  55.830  1.00  0.00           C
ATOM   4558  HA  ILE A 351      78.260  60.530  54.880  1.00  0.00           H
ATOM   4559  CB  ILE A 351      79.380  60.430  56.660  1.00  0.00           C
ATOM   4560  HB  ILE A 351      79.410  59.850  57.610  1.00  0.00           H
ATOM   4561  CG2 ILE A 351      80.640  60.050  55.870  1.00  0.00           C
ATOM   4562 HG21 ILE A 351      81.540  60.480  56.350  1.00  0.00           H
ATOM   4563 HG22 ILE A 351      80.580  60.510  54.860  1.00  0.00           H
ATOM   4564 HG23 ILE A 351      80.700  58.940  55.870  1.00  0.00           H
ATOM   4565  CG1 ILE A 351      79.300  61.920  57.040  1.00  0.00           C
ATOM   4566 HG11 ILE A 351      80.210  62.080  57.650  1.00  0.00           H
ATOM   4567 HG12 ILE A 351      78.380  62.120  57.630  1.00  0.00           H
ATOM   4568  CD  ILE A 351      79.320  62.890  55.860  1.00  0.00           C
ATOM   4569  HD1 ILE A 351      79.150  62.390  54.880  1.00  0.00           H
ATOM   4570  HD2 ILE A 351      80.290  63.430  55.850  1.00  0.00           H
ATOM   4571  HD3 ILE A 351      78.540  63.660  56.040  1.00  0.00           H
ATOM   4572  C   ILE A 351      78.270  58.630  55.280  1.00  0.00           C
ATOM   4573  O   ILE A 351      78.480  58.390  54.090  1.00  0.00           O
ATOM   4574  N   ALA A 352      78.010  57.660  56.170  1.00  0.00           N
ATOM   4575  HN  ALA A 352      77.770  57.890  57.120  1.00  0.00           H
ATOM   4576  CA  ALA A 352      78.020  56.270  55.870  1.00  0.00           C
ATOM   4577  HA  ALA A 352      78.930  56.180  55.290  1.00  0.00           H
ATOM   4578  CB  ALA A 352      78.000  55.470  57.180  1.00  0.00           C
ATOM   4579  HB1 ALA A 352      77.040  55.660  57.720  1.00  0.00           H
ATOM   4580  HB2 ALA A 352      78.780  55.760  57.920  1.00  0.00           H
ATOM   4581  HB3 ALA A 352      78.110  54.390  56.980  1.00  0.00           H
ATOM   4582  C   ALA A 352      76.900  55.840  54.980  1.00  0.00           C
ATOM   4583  O   ALA A 352      77.020  55.030  54.060  1.00  0.00           O
ATOM   4584  N   MET A 353      75.730  56.460  55.210  1.00  0.00           N
ATOM   4585  HN  MET A 353      75.670  56.950  56.070  1.00  0.00           H
ATOM   4586  CA  MET A 353      74.650  56.320  54.280  1.00  0.00           C
ATOM   4587  HA  MET A 353      74.290  55.310  54.180  1.00  0.00           H
ATOM   4588  CB  MET A 353      73.480  57.130  54.860  1.00  0.00           C
ATOM   4589  HB1 MET A 353      73.860  58.110  55.230  1.00  0.00           H
ATOM   4590  HB2 MET A 353      73.140  56.450  55.670  1.00  0.00           H
ATOM   4591  CG  MET A 353      72.220  57.300  54.010  1.00  0.00           C
ATOM   4592  HG1 MET A 353      71.970  56.460  53.330  1.00  0.00           H
ATOM   4593  HG2 MET A 353      72.360  58.100  53.250  1.00  0.00           H
ATOM   4594  SD  MET A 353      70.690  57.460  54.970  1.00  0.00           S
ATOM   4595  CE  MET A 353      69.500  57.330  53.600  1.00  0.00           C
ATOM   4596  HE1 MET A 353      69.540  56.300  53.190  1.00  0.00           H
ATOM   4597  HE2 MET A 353      69.890  57.910  52.740  1.00  0.00           H
ATOM   4598  HE3 MET A 353      68.490  57.630  53.930  1.00  0.00           H
ATOM   4599  C   MET A 353      74.930  56.700  52.860  1.00  0.00           C
ATOM   4600  O   MET A 353      74.620  56.020  51.890  1.00  0.00           O
ATOM   4601  N   GLY A 354      75.580  57.860  52.640  1.00  0.00           N
ATOM   4602  HN  GLY A 354      75.790  58.490  53.390  1.00  0.00           H
ATOM   4603  CA  GLY A 354      76.300  58.120  51.430  1.00  0.00           C
ATOM   4604  HA1 GLY A 354      77.140  58.790  51.570  1.00  0.00           H
ATOM   4605  HA2 GLY A 354      75.590  58.520  50.730  1.00  0.00           H
ATOM   4606  C   GLY A 354      76.910  56.980  50.700  1.00  0.00           C
ATOM   4607  O   GLY A 354      76.590  56.730  49.540  1.00  0.00           O
ATOM   4608  N   ILE A 355      77.860  56.290  51.360  1.00  0.00           N
ATOM   4609  HN  ILE A 355      77.920  56.560  52.320  1.00  0.00           H
ATOM   4610  CA  ILE A 355      78.550  55.120  50.900  1.00  0.00           C
ATOM   4611  HA  ILE A 355      79.090  55.460  50.030  1.00  0.00           H
ATOM   4612  CB  ILE A 355      79.620  54.680  51.860  1.00  0.00           C
ATOM   4613  HB  ILE A 355      79.120  54.230  52.750  1.00  0.00           H
ATOM   4614  CG2 ILE A 355      80.480  53.650  51.110  1.00  0.00           C
ATOM   4615 HG21 ILE A 355      81.240  54.250  50.570  1.00  0.00           H
ATOM   4616 HG22 ILE A 355      79.890  52.940  50.490  1.00  0.00           H
ATOM   4617 HG23 ILE A 355      81.080  53.020  51.810  1.00  0.00           H
ATOM   4618  CG1 ILE A 355      80.450  55.890  52.290  1.00  0.00           C
ATOM   4619 HG11 ILE A 355      79.840  56.500  52.980  1.00  0.00           H
ATOM   4620 HG12 ILE A 355      80.640  56.500  51.380  1.00  0.00           H
ATOM   4621  CD  ILE A 355      81.620  55.290  53.070  1.00  0.00           C
ATOM   4622  HD1 ILE A 355      82.280  54.730  52.380  1.00  0.00           H
ATOM   4623  HD2 ILE A 355      81.130  54.670  53.850  1.00  0.00           H
ATOM   4624  HD3 ILE A 355      82.180  56.110  53.590  1.00  0.00           H
ATOM   4625  C   ILE A 355      77.630  54.040  50.440  1.00  0.00           C
ATOM   4626  O   ILE A 355      77.640  53.600  49.290  1.00  0.00           O
ATOM   4627  N   GLY A 356      76.810  53.540  51.380  1.00  0.00           N
ATOM   4628  HN  GLY A 356      76.960  53.940  52.270  1.00  0.00           H
ATOM   4629  CA  GLY A 356      75.690  52.680  51.120  1.00  0.00           C
ATOM   4630  HA1 GLY A 356      75.020  52.640  51.970  1.00  0.00           H
ATOM   4631  HA2 GLY A 356      76.160  51.710  51.090  1.00  0.00           H
ATOM   4632  C   GLY A 356      74.780  52.910  49.970  1.00  0.00           C
ATOM   4633  O   GLY A 356      74.660  52.050  49.090  1.00  0.00           O
ATOM   4634  N   LEU A 357      74.160  54.100  49.880  1.00  0.00           N
ATOM   4635  HN  LEU A 357      74.180  54.760  50.630  1.00  0.00           H
ATOM   4636  CA  LEU A 357      73.510  54.460  48.660  1.00  0.00           C
ATOM   4637  HA  LEU A 357      72.580  53.900  48.680  1.00  0.00           H
ATOM   4638  CB  LEU A 357      73.220  55.960  48.820  1.00  0.00           C
ATOM   4639  HB1 LEU A 357      72.860  56.380  47.860  1.00  0.00           H
ATOM   4640  HB2 LEU A 357      74.130  56.530  49.100  1.00  0.00           H
ATOM   4641  CG  LEU A 357      72.180  56.370  49.880  1.00  0.00           C
ATOM   4642  HG  LEU A 357      72.330  55.880  50.860  1.00  0.00           H
ATOM   4643  CD1 LEU A 357      72.240  57.890  50.150  1.00  0.00           C
ATOM   4644 HD11 LEU A 357      73.170  58.100  50.710  1.00  0.00           H
ATOM   4645 HD12 LEU A 357      71.370  58.300  50.700  1.00  0.00           H
ATOM   4646 HD13 LEU A 357      72.320  58.440  49.190  1.00  0.00           H
ATOM   4647  CD2 LEU A 357      70.780  55.920  49.440  1.00  0.00           C
ATOM   4648 HD21 LEU A 357      70.440  56.500  48.550  1.00  0.00           H
ATOM   4649 HD22 LEU A 357      70.050  55.980  50.270  1.00  0.00           H
ATOM   4650 HD23 LEU A 357      70.710  54.820  49.280  1.00  0.00           H
ATOM   4651  C   LEU A 357      74.290  54.450  47.390  1.00  0.00           C
ATOM   4652  O   LEU A 357      73.880  53.950  46.350  1.00  0.00           O
ATOM   4653  N   GLY A 358      75.500  55.040  47.480  1.00  0.00           N
ATOM   4654  HN  GLY A 358      75.790  55.580  48.260  1.00  0.00           H
ATOM   4655  CA  GLY A 358      76.330  55.110  46.320  1.00  0.00           C
ATOM   4656  HA1 GLY A 358      77.280  55.520  46.620  1.00  0.00           H
ATOM   4657  HA2 GLY A 358      75.870  55.740  45.570  1.00  0.00           H
ATOM   4658  C   GLY A 358      76.720  53.820  45.690  1.00  0.00           C
ATOM   4659  O   GLY A 358      76.820  53.750  44.470  1.00  0.00           O
ATOM   4660  N   VAL A 359      77.090  52.840  46.540  1.00  0.00           N
ATOM   4661  HN  VAL A 359      77.260  53.110  47.480  1.00  0.00           H
ATOM   4662  CA  VAL A 359      77.400  51.490  46.190  1.00  0.00           C
ATOM   4663  HA  VAL A 359      78.100  51.540  45.370  1.00  0.00           H
ATOM   4664  CB  VAL A 359      78.220  50.860  47.280  1.00  0.00           C
ATOM   4665  HB  VAL A 359      77.680  51.050  48.230  1.00  0.00           H
ATOM   4666  CG1 VAL A 359      78.510  49.350  47.270  1.00  0.00           C
ATOM   4667 HG11 VAL A 359      77.600  48.710  47.250  1.00  0.00           H
ATOM   4668 HG12 VAL A 359      79.050  48.940  48.150  1.00  0.00           H
ATOM   4669 HG13 VAL A 359      79.100  49.180  46.340  1.00  0.00           H
ATOM   4670  CG2 VAL A 359      79.610  51.490  47.470  1.00  0.00           C
ATOM   4671 HG21 VAL A 359      79.600  52.570  47.750  1.00  0.00           H
ATOM   4672 HG22 VAL A 359      80.230  51.360  46.560  1.00  0.00           H
ATOM   4673 HG23 VAL A 359      80.170  50.960  48.270  1.00  0.00           H
ATOM   4674  C   VAL A 359      76.240  50.600  45.900  1.00  0.00           C
ATOM   4675  O   VAL A 359      76.300  49.750  45.010  1.00  0.00           O
ATOM   4676  N   SER A 360      75.080  50.770  46.560  1.00  0.00           N
ATOM   4677  HN  SER A 360      75.060  51.370  47.360  1.00  0.00           H
ATOM   4678  CA  SER A 360      73.840  50.140  46.240  1.00  0.00           C
ATOM   4679  HA  SER A 360      73.930  49.070  46.370  1.00  0.00           H
ATOM   4680  CB  SER A 360      72.720  50.730  47.120  1.00  0.00           C
ATOM   4681  HB1 SER A 360      72.440  51.770  46.850  1.00  0.00           H
ATOM   4682  HB2 SER A 360      73.090  50.530  48.150  1.00  0.00           H
ATOM   4683  OG  SER A 360      71.550  49.920  47.120  1.00  0.00           O
ATOM   4684  HG1 SER A 360      71.260  49.720  48.010  1.00  0.00           H
ATOM   4685  C   SER A 360      73.460  50.430  44.830  1.00  0.00           C
ATOM   4686  O   SER A 360      73.190  49.510  44.050  1.00  0.00           O
ATOM   4687  N   SER A 361      73.560  51.680  44.350  1.00  0.00           N
ATOM   4688  HN  SER A 361      73.950  52.370  44.960  1.00  0.00           H
ATOM   4689  CA  SER A 361      73.340  52.210  43.040  1.00  0.00           C
ATOM   4690  HA  SER A 361      72.280  52.100  42.820  1.00  0.00           H
ATOM   4691  CB  SER A 361      73.720  53.700  42.960  1.00  0.00           C
ATOM   4692  HB1 SER A 361      73.620  54.180  41.960  1.00  0.00           H
ATOM   4693  HB2 SER A 361      74.770  53.910  43.270  1.00  0.00           H
ATOM   4694  OG  SER A 361      72.840  54.410  43.830  1.00  0.00           O
ATOM   4695  HG1 SER A 361      73.210  54.260  44.700  1.00  0.00           H
ATOM   4696  C   SER A 361      74.140  51.500  42.010  1.00  0.00           C
ATOM   4697  O   SER A 361      73.660  51.190  40.910  1.00  0.00           O
ATOM   4698  N   GLN A 362      75.410  51.150  42.270  1.00  0.00           N
ATOM   4699  HN  GLN A 362      75.800  51.300  43.180  1.00  0.00           H
ATOM   4700  CA  GLN A 362      76.200  50.310  41.420  1.00  0.00           C
ATOM   4701  HA  GLN A 362      76.100  50.660  40.410  1.00  0.00           H
ATOM   4702  CB  GLN A 362      77.620  50.370  42.010  1.00  0.00           C
ATOM   4703  HB1 GLN A 362      78.330  49.710  41.460  1.00  0.00           H
ATOM   4704  HB2 GLN A 362      77.760  49.930  43.020  1.00  0.00           H
ATOM   4705  CG  GLN A 362      78.280  51.750  41.920  1.00  0.00           C
ATOM   4706  HG1 GLN A 362      79.380  51.600  42.010  1.00  0.00           H
ATOM   4707  HG2 GLN A 362      77.930  52.290  42.820  1.00  0.00           H
ATOM   4708  CD  GLN A 362      78.000  52.510  40.630  1.00  0.00           C
ATOM   4709  OE1 GLN A 362      77.270  53.500  40.630  1.00  0.00           O
ATOM   4710  NE2 GLN A 362      78.710  52.120  39.540  1.00  0.00           N
ATOM   4711 HE21 GLN A 362      78.640  52.680  38.710  1.00  0.00           H
ATOM   4712 HE22 GLN A 362      79.250  51.280  39.530  1.00  0.00           H
ATOM   4713  C   GLN A 362      75.700  48.910  41.410  1.00  0.00           C
ATOM   4714  O   GLN A 362      75.620  48.340  40.320  1.00  0.00           O
ATOM   4715  N   LEU A 363      75.480  48.280  42.580  1.00  0.00           N
ATOM   4716  HN  LEU A 363      75.660  48.750  43.430  1.00  0.00           H
ATOM   4717  CA  LEU A 363      75.090  46.910  42.700  1.00  0.00           C
ATOM   4718  HA  LEU A 363      75.810  46.260  42.230  1.00  0.00           H
ATOM   4719  CB  LEU A 363      75.050  46.630  44.210  1.00  0.00           C
ATOM   4720  HB1 LEU A 363      74.530  45.660  44.370  1.00  0.00           H
ATOM   4721  HB2 LEU A 363      74.330  47.300  44.710  1.00  0.00           H
ATOM   4722  CG  LEU A 363      76.400  46.580  44.940  1.00  0.00           C
ATOM   4723  HG  LEU A 363      76.830  47.600  44.880  1.00  0.00           H
ATOM   4724  CD1 LEU A 363      76.170  46.330  46.440  1.00  0.00           C
ATOM   4725 HD11 LEU A 363      75.560  45.420  46.630  1.00  0.00           H
ATOM   4726 HD12 LEU A 363      75.510  47.100  46.900  1.00  0.00           H
ATOM   4727 HD13 LEU A 363      77.080  46.160  47.060  1.00  0.00           H
ATOM   4728  CD2 LEU A 363      77.340  45.510  44.360  1.00  0.00           C
ATOM   4729 HD21 LEU A 363      77.600  45.910  43.350  1.00  0.00           H
ATOM   4730 HD22 LEU A 363      76.790  44.540  44.340  1.00  0.00           H
ATOM   4731 HD23 LEU A 363      78.240  45.430  44.990  1.00  0.00           H
ATOM   4732  C   LEU A 363      73.830  46.640  41.950  1.00  0.00           C
ATOM   4733  O   LEU A 363      73.780  45.600  41.280  1.00  0.00           O
ATOM   4734  N   VAL A 364      72.780  47.470  42.050  1.00  0.00           N
ATOM   4735  HN  VAL A 364      73.000  48.360  42.440  1.00  0.00           H
ATOM   4736  CA  VAL A 364      71.460  47.240  41.550  1.00  0.00           C
ATOM   4737  HA  VAL A 364      71.130  46.310  41.970  1.00  0.00           H
ATOM   4738  CB  VAL A 364      70.560  48.330  42.060  1.00  0.00           C
ATOM   4739  HB  VAL A 364      70.780  48.500  43.140  1.00  0.00           H
ATOM   4740  CG1 VAL A 364      70.660  49.630  41.250  1.00  0.00           C
ATOM   4741 HG11 VAL A 364      70.170  50.490  41.760  1.00  0.00           H
ATOM   4742 HG12 VAL A 364      70.240  49.560  40.230  1.00  0.00           H
ATOM   4743 HG13 VAL A 364      71.740  49.790  41.030  1.00  0.00           H
ATOM   4744  CG2 VAL A 364      69.070  47.930  41.960  1.00  0.00           C
ATOM   4745 HG21 VAL A 364      68.820  46.920  42.350  1.00  0.00           H
ATOM   4746 HG22 VAL A 364      68.760  47.960  40.900  1.00  0.00           H
ATOM   4747 HG23 VAL A 364      68.410  48.600  42.550  1.00  0.00           H
ATOM   4748  C   VAL A 364      71.330  47.090  40.070  1.00  0.00           C
ATOM   4749  O   VAL A 364      70.380  46.440  39.650  1.00  0.00           O
ATOM   4750  N   SER A 365      72.330  47.470  39.250  1.00  0.00           N
ATOM   4751  HN  SER A 365      73.180  47.850  39.630  1.00  0.00           H
ATOM   4752  CA  SER A 365      72.150  47.190  37.860  1.00  0.00           C
ATOM   4753  HA  SER A 365      71.100  47.100  37.620  1.00  0.00           H
ATOM   4754  CB  SER A 365      72.760  48.260  36.950  1.00  0.00           C
ATOM   4755  HB1 SER A 365      71.970  49.040  37.030  1.00  0.00           H
ATOM   4756  HB2 SER A 365      72.800  47.990  35.880  1.00  0.00           H
ATOM   4757  OG  SER A 365      73.970  48.780  37.470  1.00  0.00           O
ATOM   4758  HG1 SER A 365      74.090  49.720  37.290  1.00  0.00           H
ATOM   4759  C   SER A 365      72.810  45.940  37.390  1.00  0.00           C
ATOM   4760  O   SER A 365      72.750  45.520  36.240  1.00  0.00           O
ATOM   4761  N   ARG A 366      73.330  45.180  38.380  1.00  0.00           N
ATOM   4762  HN  ARG A 366      73.370  45.440  39.340  1.00  0.00           H
ATOM   4763  CA  ARG A 366      73.800  43.830  38.320  1.00  0.00           C
ATOM   4764  HA  ARG A 366      73.840  43.480  37.300  1.00  0.00           H
ATOM   4765  CB  ARG A 366      75.290  43.770  38.700  1.00  0.00           C
ATOM   4766  HB1 ARG A 366      75.400  44.380  39.630  1.00  0.00           H
ATOM   4767  HB2 ARG A 366      75.880  44.340  37.950  1.00  0.00           H
ATOM   4768  CG  ARG A 366      75.970  42.410  38.850  1.00  0.00           C
ATOM   4769  HG1 ARG A 366      75.390  41.970  39.690  1.00  0.00           H
ATOM   4770  HG2 ARG A 366      77.030  42.510  39.190  1.00  0.00           H
ATOM   4771  CD  ARG A 366      75.940  41.510  37.610  1.00  0.00           C
ATOM   4772  HD1 ARG A 366      76.650  41.900  36.850  1.00  0.00           H
ATOM   4773  HD2 ARG A 366      74.990  41.440  37.040  1.00  0.00           H
ATOM   4774  NE  ARG A 366      76.410  40.170  38.040  1.00  0.00           N
ATOM   4775  HE  ARG A 366      77.370  39.890  37.900  1.00  0.00           H
ATOM   4776  CZ  ARG A 366      75.670  39.180  38.610  1.00  0.00           C
ATOM   4777  NH1 ARG A 366      74.390  39.330  39.070  1.00  0.00           N
ATOM   4778 HH11 ARG A 366      73.930  40.180  38.810  1.00  0.00           H
ATOM   4779 HH12 ARG A 366      73.970  38.530  39.490  1.00  0.00           H
ATOM   4780  NH2 ARG A 366      76.390  38.100  39.030  1.00  0.00           N
ATOM   4781 HH21 ARG A 366      77.250  37.950  38.530  1.00  0.00           H
ATOM   4782 HH22 ARG A 366      75.920  37.260  39.290  1.00  0.00           H
ATOM   4783  C   ARG A 366      73.040  42.820  39.100  1.00  0.00           C
ATOM   4784  O   ARG A 366      72.740  41.730  38.620  1.00  0.00           O
ATOM   4785  N   PHE A 367      72.770  43.050  40.400  1.00  0.00           N
ATOM   4786  HN  PHE A 367      72.930  43.950  40.800  1.00  0.00           H
ATOM   4787  CA  PHE A 367      72.080  42.160  41.280  1.00  0.00           C
ATOM   4788  HA  PHE A 367      72.070  41.140  40.920  1.00  0.00           H
ATOM   4789  CB  PHE A 367      72.650  42.190  42.710  1.00  0.00           C
ATOM   4790  HB1 PHE A 367      72.040  41.560  43.390  1.00  0.00           H
ATOM   4791  HB2 PHE A 367      72.680  43.280  42.900  1.00  0.00           H
ATOM   4792  CG  PHE A 367      74.050  41.700  42.670  1.00  0.00           C
ATOM   4793  CD1 PHE A 367      75.160  42.500  42.740  1.00  0.00           C
ATOM   4794  HD1 PHE A 367      75.160  43.520  43.110  1.00  0.00           H
ATOM   4795  CE1 PHE A 367      76.400  41.920  42.580  1.00  0.00           C
ATOM   4796  HE1 PHE A 367      77.300  42.510  42.640  1.00  0.00           H
ATOM   4797  CZ  PHE A 367      76.550  40.580  42.320  1.00  0.00           C
ATOM   4798  HZ  PHE A 367      77.520  40.100  42.240  1.00  0.00           H
ATOM   4799  CD2 PHE A 367      74.180  40.340  42.470  1.00  0.00           C
ATOM   4800  HD2 PHE A 367      73.320  39.690  42.440  1.00  0.00           H
ATOM   4801  CE2 PHE A 367      75.420  39.790  42.300  1.00  0.00           C
ATOM   4802  HE2 PHE A 367      75.630  38.740  42.120  1.00  0.00           H
ATOM   4803  C   PHE A 367      70.650  42.590  41.300  1.00  0.00           C
ATOM   4804  O   PHE A 367      70.250  43.750  41.190  1.00  0.00           O
ATOM   4805  N   SER A 368      69.850  41.540  41.530  1.00  0.00           N
ATOM   4806  HN  SER A 368      70.240  40.630  41.550  1.00  0.00           H
ATOM   4807  CA  SER A 368      68.440  41.530  41.820  1.00  0.00           C
ATOM   4808  HA  SER A 368      68.000  42.030  40.960  1.00  0.00           H
ATOM   4809  CB  SER A 368      68.110  40.030  41.890  1.00  0.00           C
ATOM   4810  HB1 SER A 368      68.590  39.400  42.660  1.00  0.00           H
ATOM   4811  HB2 SER A 368      68.350  39.620  40.890  1.00  0.00           H
ATOM   4812  OG  SER A 368      66.710  39.930  42.130  1.00  0.00           O
ATOM   4813  HG1 SER A 368      66.560  39.040  42.450  1.00  0.00           H
ATOM   4814  C   SER A 368      68.000  42.370  42.970  1.00  0.00           C
ATOM   4815  O   SER A 368      68.720  42.320  43.970  1.00  0.00           O
ATOM   4816  N   PRO A 369      66.970  43.150  42.950  1.00  0.00           N
ATOM   4817  CD  PRO A 369      66.050  43.230  41.820  1.00  0.00           C
ATOM   4818  HD1 PRO A 369      65.690  42.220  41.540  1.00  0.00           H
ATOM   4819  HD2 PRO A 369      66.560  43.720  40.970  1.00  0.00           H
ATOM   4820  CA  PRO A 369      66.790  44.160  43.950  1.00  0.00           C
ATOM   4821  HA  PRO A 369      67.610  44.860  44.020  1.00  0.00           H
ATOM   4822  CB  PRO A 369      65.590  44.930  43.410  1.00  0.00           C
ATOM   4823  HB1 PRO A 369      66.000  45.810  42.870  1.00  0.00           H
ATOM   4824  HB2 PRO A 369      64.920  45.320  44.210  1.00  0.00           H
ATOM   4825  CG  PRO A 369      64.860  44.020  42.400  1.00  0.00           C
ATOM   4826  HG1 PRO A 369      64.100  43.470  42.990  1.00  0.00           H
ATOM   4827  HG2 PRO A 369      64.330  44.650  41.650  1.00  0.00           H
ATOM   4828  C   PRO A 369      66.420  43.580  45.280  1.00  0.00           C
ATOM   4829  O   PRO A 369      66.600  44.260  46.280  1.00  0.00           O
ATOM   4830  N   ARG A 370      65.810  42.380  45.290  1.00  0.00           N
ATOM   4831  HN  ARG A 370      65.470  42.000  44.430  1.00  0.00           H
ATOM   4832  CA  ARG A 370      65.580  41.540  46.430  1.00  0.00           C
ATOM   4833  HA  ARG A 370      65.090  42.160  47.160  1.00  0.00           H
ATOM   4834  CB  ARG A 370      64.570  40.400  46.210  1.00  0.00           C
ATOM   4835  HB1 ARG A 370      63.660  40.890  45.810  1.00  0.00           H
ATOM   4836  HB2 ARG A 370      64.190  39.790  47.060  1.00  0.00           H
ATOM   4837  CG  ARG A 370      64.950  39.320  45.190  1.00  0.00           C
ATOM   4838  HG1 ARG A 370      65.900  38.800  45.420  1.00  0.00           H
ATOM   4839  HG2 ARG A 370      65.190  39.720  44.190  1.00  0.00           H
ATOM   4840  CD  ARG A 370      63.800  38.350  44.920  1.00  0.00           C
ATOM   4841  HD1 ARG A 370      62.860  38.890  44.680  1.00  0.00           H
ATOM   4842  HD2 ARG A 370      63.640  37.740  45.830  1.00  0.00           H
ATOM   4843  NE  ARG A 370      64.090  37.420  43.790  1.00  0.00           N
ATOM   4844  HE  ARG A 370      65.050  37.400  43.520  1.00  0.00           H
ATOM   4845  CZ  ARG A 370      63.140  36.750  43.070  1.00  0.00           C
ATOM   4846  NH1 ARG A 370      61.820  36.850  43.400  1.00  0.00           N
ATOM   4847 HH11 ARG A 370      61.190  36.220  42.940  1.00  0.00           H
ATOM   4848 HH12 ARG A 370      61.580  37.100  44.340  1.00  0.00           H
ATOM   4849  NH2 ARG A 370      63.490  36.050  41.940  1.00  0.00           N
ATOM   4850 HH21 ARG A 370      64.460  35.950  41.750  1.00  0.00           H
ATOM   4851 HH22 ARG A 370      62.750  35.850  41.300  1.00  0.00           H
ATOM   4852  C   ARG A 370      66.760  40.970  47.130  1.00  0.00           C
ATOM   4853  O   ARG A 370      66.910  41.010  48.360  1.00  0.00           O
ATOM   4854  N   VAL A 371      67.760  40.520  46.360  1.00  0.00           N
ATOM   4855  HN  VAL A 371      67.530  40.410  45.390  1.00  0.00           H
ATOM   4856  CA  VAL A 371      69.070  40.070  46.710  1.00  0.00           C
ATOM   4857  HA  VAL A 371      69.010  39.240  47.400  1.00  0.00           H
ATOM   4858  CB  VAL A 371      69.740  39.550  45.470  1.00  0.00           C
ATOM   4859  HB  VAL A 371      69.780  40.340  44.700  1.00  0.00           H
ATOM   4860  CG1 VAL A 371      71.210  39.200  45.760  1.00  0.00           C
ATOM   4861 HG11 VAL A 371      71.930  40.040  45.760  1.00  0.00           H
ATOM   4862 HG12 VAL A 371      71.570  38.600  44.900  1.00  0.00           H
ATOM   4863 HG13 VAL A 371      71.230  38.490  46.610  1.00  0.00           H
ATOM   4864  CG2 VAL A 371      68.940  38.350  44.930  1.00  0.00           C
ATOM   4865 HG21 VAL A 371      69.470  38.180  43.970  1.00  0.00           H
ATOM   4866 HG22 VAL A 371      67.880  38.610  44.750  1.00  0.00           H
ATOM   4867 HG23 VAL A 371      69.060  37.450  45.580  1.00  0.00           H
ATOM   4868  C   VAL A 371      69.850  41.090  47.470  1.00  0.00           C
ATOM   4869  O   VAL A 371      70.160  40.920  48.650  1.00  0.00           O
ATOM   4870  N   LEU A 372      69.970  42.320  46.930  1.00  0.00           N
ATOM   4871  HN  LEU A 372      69.630  42.480  46.010  1.00  0.00           H
ATOM   4872  CA  LEU A 372      70.460  43.590  47.390  1.00  0.00           C
ATOM   4873  HA  LEU A 372      71.440  43.390  47.810  1.00  0.00           H
ATOM   4874  CB  LEU A 372      70.600  44.590  46.240  1.00  0.00           C
ATOM   4875  HB1 LEU A 372      69.560  44.770  45.880  1.00  0.00           H
ATOM   4876  HB2 LEU A 372      71.120  44.130  45.380  1.00  0.00           H
ATOM   4877  CG  LEU A 372      71.290  45.930  46.530  1.00  0.00           C
ATOM   4878  HG  LEU A 372      70.740  46.540  47.280  1.00  0.00           H
ATOM   4879  CD1 LEU A 372      72.710  45.670  47.080  1.00  0.00           C
ATOM   4880 HD11 LEU A 372      72.740  45.130  48.040  1.00  0.00           H
ATOM   4881 HD12 LEU A 372      73.110  46.700  47.180  1.00  0.00           H
ATOM   4882 HD13 LEU A 372      73.340  45.130  46.350  1.00  0.00           H
ATOM   4883  CD2 LEU A 372      71.260  46.750  45.220  1.00  0.00           C
ATOM   4884 HD21 LEU A 372      71.690  47.760  45.380  1.00  0.00           H
ATOM   4885 HD22 LEU A 372      70.240  46.940  44.850  1.00  0.00           H
ATOM   4886 HD23 LEU A 372      71.710  46.120  44.420  1.00  0.00           H
ATOM   4887  C   LEU A 372      69.710  44.130  48.560  1.00  0.00           C
ATOM   4888  O   LEU A 372      70.340  44.420  49.580  1.00  0.00           O
ATOM   4889  N   THR A 373      68.370  44.210  48.510  1.00  0.00           N
ATOM   4890  HN  THR A 373      67.930  43.960  47.650  1.00  0.00           H
ATOM   4891  CA  THR A 373      67.630  44.530  49.690  1.00  0.00           C
ATOM   4892  HA  THR A 373      68.060  45.500  49.920  1.00  0.00           H
ATOM   4893  CB  THR A 373      66.140  44.580  49.480  1.00  0.00           C
ATOM   4894  HB  THR A 373      65.780  43.610  49.080  1.00  0.00           H
ATOM   4895  OG1 THR A 373      65.860  45.460  48.400  1.00  0.00           O
ATOM   4896  HG1 THR A 373      66.210  44.990  47.640  1.00  0.00           H
ATOM   4897  CG2 THR A 373      65.240  45.140  50.580  1.00  0.00           C
ATOM   4898 HG21 THR A 373      65.470  46.210  50.810  1.00  0.00           H
ATOM   4899 HG22 THR A 373      65.280  44.480  51.470  1.00  0.00           H
ATOM   4900 HG23 THR A 373      64.170  45.090  50.260  1.00  0.00           H
ATOM   4901  C   THR A 373      67.880  43.650  50.860  1.00  0.00           C
ATOM   4902  O   THR A 373      67.990  44.190  51.950  1.00  0.00           O
ATOM   4903  N   ILE A 374      67.980  42.310  50.710  1.00  0.00           N
ATOM   4904  HN  ILE A 374      68.060  41.940  49.790  1.00  0.00           H
ATOM   4905  CA  ILE A 374      68.300  41.430  51.790  1.00  0.00           C
ATOM   4906  HA  ILE A 374      67.650  41.720  52.610  1.00  0.00           H
ATOM   4907  CB  ILE A 374      68.050  39.990  51.470  1.00  0.00           C
ATOM   4908  HB  ILE A 374      68.510  39.730  50.490  1.00  0.00           H
ATOM   4909  CG2 ILE A 374      68.740  39.090  52.510  1.00  0.00           C
ATOM   4910 HG21 ILE A 374      69.830  39.150  52.290  1.00  0.00           H
ATOM   4911 HG22 ILE A 374      68.360  38.050  52.550  1.00  0.00           H
ATOM   4912 HG23 ILE A 374      68.650  39.540  53.520  1.00  0.00           H
ATOM   4913  CG1 ILE A 374      66.550  39.670  51.430  1.00  0.00           C
ATOM   4914 HG11 ILE A 374      66.030  40.500  50.900  1.00  0.00           H
ATOM   4915 HG12 ILE A 374      66.200  39.620  52.480  1.00  0.00           H
ATOM   4916  CD  ILE A 374      66.170  38.410  50.650  1.00  0.00           C
ATOM   4917  HD1 ILE A 374      66.190  38.590  49.550  1.00  0.00           H
ATOM   4918  HD2 ILE A 374      65.210  37.980  51.010  1.00  0.00           H
ATOM   4919  HD3 ILE A 374      67.020  37.750  50.940  1.00  0.00           H
ATOM   4920  C   ILE A 374      69.630  41.730  52.410  1.00  0.00           C
ATOM   4921  O   ILE A 374      69.820  41.740  53.620  1.00  0.00           O
ATOM   4922  N   GLY A 375      70.590  42.060  51.520  1.00  0.00           N
ATOM   4923  HN  GLY A 375      70.310  41.810  50.600  1.00  0.00           H
ATOM   4924  CA  GLY A 375      71.860  42.670  51.740  1.00  0.00           C
ATOM   4925  HA1 GLY A 375      72.290  43.050  50.830  1.00  0.00           H
ATOM   4926  HA2 GLY A 375      72.550  41.930  52.140  1.00  0.00           H
ATOM   4927  C   GLY A 375      71.840  43.830  52.670  1.00  0.00           C
ATOM   4928  O   GLY A 375      72.460  43.860  53.740  1.00  0.00           O
ATOM   4929  N   GLY A 376      71.070  44.880  52.350  1.00  0.00           N
ATOM   4930  HN  GLY A 376      70.430  44.730  51.600  1.00  0.00           H
ATOM   4931  CA  GLY A 376      70.880  46.050  53.160  1.00  0.00           C
ATOM   4932  HA1 GLY A 376      70.160  46.650  52.630  1.00  0.00           H
ATOM   4933  HA2 GLY A 376      71.840  46.470  53.410  1.00  0.00           H
ATOM   4934  C   GLY A 376      70.280  45.800  54.500  1.00  0.00           C
ATOM   4935  O   GLY A 376      70.670  46.320  55.540  1.00  0.00           O
ATOM   4936  N   GLY A 377      69.270  44.910  54.540  1.00  0.00           N
ATOM   4937  HN  GLY A 377      69.030  44.560  53.640  1.00  0.00           H
ATOM   4938  CA  GLY A 377      68.580  44.420  55.690  1.00  0.00           C
ATOM   4939  HA1 GLY A 377      67.840  43.720  55.340  1.00  0.00           H
ATOM   4940  HA2 GLY A 377      68.080  45.240  56.190  1.00  0.00           H
ATOM   4941  C   GLY A 377      69.370  43.640  56.680  1.00  0.00           C
ATOM   4942  O   GLY A 377      69.200  43.730  57.890  1.00  0.00           O
ATOM   4943  N   TYR A 378      70.210  42.730  56.150  1.00  0.00           N
ATOM   4944  HN  TYR A 378      70.220  42.640  55.160  1.00  0.00           H
ATOM   4945  CA  TYR A 378      71.090  41.980  56.990  1.00  0.00           C
ATOM   4946  HA  TYR A 378      70.440  41.550  57.730  1.00  0.00           H
ATOM   4947  CB  TYR A 378      71.830  40.840  56.260  1.00  0.00           C
ATOM   4948  HB1 TYR A 378      72.840  40.540  56.600  1.00  0.00           H
ATOM   4949  HB2 TYR A 378      72.020  41.320  55.270  1.00  0.00           H
ATOM   4950  CG  TYR A 378      71.070  39.580  56.040  1.00  0.00           C
ATOM   4951  CD1 TYR A 378      70.390  39.060  57.120  1.00  0.00           C
ATOM   4952  HD1 TYR A 378      70.290  39.550  58.080  1.00  0.00           H
ATOM   4953  CE1 TYR A 378      69.820  37.820  57.010  1.00  0.00           C
ATOM   4954  HE1 TYR A 378      69.140  37.480  57.780  1.00  0.00           H
ATOM   4955  CZ  TYR A 378      69.790  37.120  55.820  1.00  0.00           C
ATOM   4956  OH  TYR A 378      69.120  35.890  55.700  1.00  0.00           O
ATOM   4957  HH  TYR A 378      68.950  35.640  56.620  1.00  0.00           H
ATOM   4958  CD2 TYR A 378      71.170  38.880  54.860  1.00  0.00           C
ATOM   4959  HD2 TYR A 378      71.770  39.200  54.030  1.00  0.00           H
ATOM   4960  CE2 TYR A 378      70.460  37.700  54.770  1.00  0.00           C
ATOM   4961  HE2 TYR A 378      70.510  37.050  53.910  1.00  0.00           H
ATOM   4962  C   TYR A 378      72.080  42.800  57.740  1.00  0.00           C
ATOM   4963  O   TYR A 378      72.130  42.690  58.960  1.00  0.00           O
ATOM   4964  N   LEU A 379      72.750  43.740  57.050  1.00  0.00           N
ATOM   4965  HN  LEU A 379      72.750  43.700  56.050  1.00  0.00           H
ATOM   4966  CA  LEU A 379      73.610  44.760  57.570  1.00  0.00           C
ATOM   4967  HA  LEU A 379      74.430  44.320  58.110  1.00  0.00           H
ATOM   4968  CB  LEU A 379      74.160  45.640  56.440  1.00  0.00           C
ATOM   4969  HB1 LEU A 379      74.740  46.530  56.790  1.00  0.00           H
ATOM   4970  HB2 LEU A 379      73.380  46.010  55.740  1.00  0.00           H
ATOM   4971  CG  LEU A 379      75.120  44.830  55.550  1.00  0.00           C
ATOM   4972  HG  LEU A 379      74.540  44.070  54.990  1.00  0.00           H
ATOM   4973  CD1 LEU A 379      75.720  45.730  54.460  1.00  0.00           C
ATOM   4974 HD11 LEU A 379      76.020  46.690  54.930  1.00  0.00           H
ATOM   4975 HD12 LEU A 379      74.980  45.930  53.650  1.00  0.00           H
ATOM   4976 HD13 LEU A 379      76.550  45.160  54.000  1.00  0.00           H
ATOM   4977  CD2 LEU A 379      76.270  44.130  56.310  1.00  0.00           C
ATOM   4978 HD21 LEU A 379      76.930  44.890  56.790  1.00  0.00           H
ATOM   4979 HD22 LEU A 379      76.950  43.730  55.530  1.00  0.00           H
ATOM   4980 HD23 LEU A 379      76.000  43.330  57.020  1.00  0.00           H
ATOM   4981  C   LEU A 379      73.000  45.630  58.620  1.00  0.00           C
ATOM   4982  O   LEU A 379      73.610  45.910  59.650  1.00  0.00           O
ATOM   4983  N   LEU A 380      71.760  46.120  58.410  1.00  0.00           N
ATOM   4984  HN  LEU A 380      71.410  46.080  57.480  1.00  0.00           H
ATOM   4985  CA  LEU A 380      70.890  46.700  59.390  1.00  0.00           C
ATOM   4986  HA  LEU A 380      71.380  47.610  59.710  1.00  0.00           H
ATOM   4987  CB  LEU A 380      69.650  47.080  58.570  1.00  0.00           C
ATOM   4988  HB1 LEU A 380      69.340  46.120  58.110  1.00  0.00           H
ATOM   4989  HB2 LEU A 380      69.920  47.850  57.810  1.00  0.00           H
ATOM   4990  CG  LEU A 380      68.440  47.720  59.280  1.00  0.00           C
ATOM   4991  HG  LEU A 380      68.180  47.040  60.120  1.00  0.00           H
ATOM   4992  CD1 LEU A 380      68.740  49.070  59.940  1.00  0.00           C
ATOM   4993 HD11 LEU A 380      69.240  49.760  59.220  1.00  0.00           H
ATOM   4994 HD12 LEU A 380      69.420  48.930  60.810  1.00  0.00           H
ATOM   4995 HD13 LEU A 380      67.780  49.470  60.340  1.00  0.00           H
ATOM   4996  CD2 LEU A 380      67.310  47.960  58.260  1.00  0.00           C
ATOM   4997 HD21 LEU A 380      67.610  48.620  57.420  1.00  0.00           H
ATOM   4998 HD22 LEU A 380      66.430  48.450  58.730  1.00  0.00           H
ATOM   4999 HD23 LEU A 380      66.980  46.970  57.890  1.00  0.00           H
ATOM   5000  C   LEU A 380      70.500  45.850  60.550  1.00  0.00           C
ATOM   5001  O   LEU A 380      70.680  46.290  61.690  1.00  0.00           O
ATOM   5002  N   PHE A 381      70.100  44.600  60.270  1.00  0.00           N
ATOM   5003  HN  PHE A 381      70.140  44.310  59.310  1.00  0.00           H
ATOM   5004  CA  PHE A 381      69.940  43.580  61.270  1.00  0.00           C
ATOM   5005  HA  PHE A 381      69.160  43.960  61.910  1.00  0.00           H
ATOM   5006  CB  PHE A 381      69.280  42.300  60.720  1.00  0.00           C
ATOM   5007  HB1 PHE A 381      69.790  42.030  59.770  1.00  0.00           H
ATOM   5008  HB2 PHE A 381      68.240  42.570  60.450  1.00  0.00           H
ATOM   5009  CG  PHE A 381      69.300  41.080  61.580  1.00  0.00           C
ATOM   5010  CD1 PHE A 381      68.250  40.770  62.410  1.00  0.00           C
ATOM   5011  HD1 PHE A 381      67.540  41.570  62.560  1.00  0.00           H
ATOM   5012  CE1 PHE A 381      68.260  39.620  63.160  1.00  0.00           C
ATOM   5013  HE1 PHE A 381      67.430  39.570  63.850  1.00  0.00           H
ATOM   5014  CZ  PHE A 381      69.290  38.710  63.050  1.00  0.00           C
ATOM   5015  HZ  PHE A 381      69.320  37.800  63.640  1.00  0.00           H
ATOM   5016  CD2 PHE A 381      70.310  40.160  61.400  1.00  0.00           C
ATOM   5017  HD2 PHE A 381      71.010  40.300  60.590  1.00  0.00           H
ATOM   5018  CE2 PHE A 381      70.320  39.050  62.200  1.00  0.00           C
ATOM   5019  HE2 PHE A 381      71.100  38.300  62.200  1.00  0.00           H
ATOM   5020  C   PHE A 381      71.100  43.440  62.190  1.00  0.00           C
ATOM   5021  O   PHE A 381      70.990  43.560  63.410  1.00  0.00           O
ATOM   5022  N   GLY A 382      72.330  43.300  61.670  1.00  0.00           N
ATOM   5023  HN  GLY A 382      72.270  43.130  60.690  1.00  0.00           H
ATOM   5024  CA  GLY A 382      73.520  43.050  62.440  1.00  0.00           C
ATOM   5025  HA1 GLY A 382      74.400  42.700  61.920  1.00  0.00           H
ATOM   5026  HA2 GLY A 382      73.310  42.310  63.190  1.00  0.00           H
ATOM   5027  C   GLY A 382      73.960  44.200  63.290  1.00  0.00           C
ATOM   5028  O   GLY A 382      74.230  44.020  64.470  1.00  0.00           O
ATOM   5029  N   ALA A 383      73.910  45.410  62.700  1.00  0.00           N
ATOM   5030  HN  ALA A 383      73.870  45.470  61.700  1.00  0.00           H
ATOM   5031  CA  ALA A 383      73.990  46.650  63.400  1.00  0.00           C
ATOM   5032  HA  ALA A 383      74.950  46.620  63.880  1.00  0.00           H
ATOM   5033  CB  ALA A 383      73.940  47.920  62.540  1.00  0.00           C
ATOM   5034  HB1 ALA A 383      74.750  48.550  62.970  1.00  0.00           H
ATOM   5035  HB2 ALA A 383      72.980  48.480  62.650  1.00  0.00           H
ATOM   5036  HB3 ALA A 383      74.020  47.710  61.450  1.00  0.00           H
ATOM   5037  C   ALA A 383      72.990  46.800  64.500  1.00  0.00           C
ATOM   5038  O   ALA A 383      73.330  47.300  65.570  1.00  0.00           O
ATOM   5039  N   MET A 384      71.690  46.530  64.240  1.00  0.00           N
ATOM   5040  HN  MET A 384      71.460  46.290  63.300  1.00  0.00           H
ATOM   5041  CA  MET A 384      70.600  46.500  65.160  1.00  0.00           C
ATOM   5042  HA  MET A 384      70.640  47.470  65.640  1.00  0.00           H
ATOM   5043  CB  MET A 384      69.270  46.350  64.410  1.00  0.00           C
ATOM   5044  HB1 MET A 384      69.170  45.280  64.100  1.00  0.00           H
ATOM   5045  HB2 MET A 384      69.210  46.900  63.450  1.00  0.00           H
ATOM   5046  CG  MET A 384      68.070  46.900  65.190  1.00  0.00           C
ATOM   5047  HG1 MET A 384      67.860  46.290  66.100  1.00  0.00           H
ATOM   5048  HG2 MET A 384      67.230  46.700  64.490  1.00  0.00           H
ATOM   5049  SD  MET A 384      68.140  48.660  65.630  1.00  0.00           S
ATOM   5050  CE  MET A 384      67.610  49.190  63.980  1.00  0.00           C
ATOM   5051  HE1 MET A 384      66.570  49.570  64.030  1.00  0.00           H
ATOM   5052  HE2 MET A 384      67.720  48.340  63.260  1.00  0.00           H
ATOM   5053  HE3 MET A 384      68.300  49.980  63.620  1.00  0.00           H
ATOM   5054  C   MET A 384      70.730  45.490  66.250  1.00  0.00           C
ATOM   5055  O   MET A 384      70.440  45.700  67.420  1.00  0.00           O
ATOM   5056  N   LEU A 385      71.360  44.330  66.010  1.00  0.00           N
ATOM   5057  HN  LEU A 385      71.550  44.050  65.070  1.00  0.00           H
ATOM   5058  CA  LEU A 385      71.870  43.420  67.000  1.00  0.00           C
ATOM   5059  HA  LEU A 385      71.080  43.240  67.710  1.00  0.00           H
ATOM   5060  CB  LEU A 385      72.190  42.070  66.340  1.00  0.00           C
ATOM   5061  HB1 LEU A 385      72.710  41.520  67.150  1.00  0.00           H
ATOM   5062  HB2 LEU A 385      73.000  42.270  65.600  1.00  0.00           H
[truncated: 184,635 more chars]
