# Supplementary material for: Structure and inhibition mechanisms of Mycobacterium tuberculosis essential transporter efflux protein A
Source: Nat Commun. 2025 Apr 1;16:3139. doi: 10.1038/s41467-025-58133-6 (PMC11961569; doi:10.1038/s41467-025-58133-6)
Supplement: Supplementary file 6 — Source data [file 41467_2025_58133_MOESM6_ESM.xlsx]

## Sheet: Figure 1F source data
id	pert_dose micromolar	pert_id	SMILES	H37RvBC06	H37RvBC07	H37RvBC08	H37RvBC09	H37RvBC14	H37RvBC16	H37RvBC17	Rv0023	Rv0204c	Rv0224c	Rv0225	Rv0226c	Rv0228	Rv0248c	Rv0260c	Rv0282	Rv0283	Rv0284	Rv0289	Rv0292	Rv0347	Rv0373c	Rv0412c	Rv0431	Rv0455c	Rv0479c	Rv0504c	Rv0525	Rv0526	Rv0528	Rv0697	Rv0787A	Rv0811	Rv0817c	Rv0913c	Rv1044	Rv1111c	Rv1254	Rv1339	Rv1342c	Rv1348	Rv1382	Rv1456c	Rv1457c	Rv1463	Rv1465
screen_bi2_kabxlow:BRD-K82817158-001-02-9:0.006104uM	0.006	BRD-K82817158	CC(C)=C[C@H]1[C@H](C(=O)Nc2ccc(-c3nc(C)co3)c(Br)n2)C1(C)C	0.36	0.06	0.48	0.09	0.57	1.47	-0.36	1.02	0.01	0.49	-1.25	0.77	0.16	1.27	0.14	-1.67	-0.45	-0.4	0.58	0.05	-0.26	-0.06	1.3	1.27	0.94	-0.37	0.64	-0.22	-0.47	-0.42	0.96	-0.78	-0.84	0.61	0.32	0.02	-0.67	0.56	0.17	0.03	-0.01	0.03	0.27	-0.4	0	-1.92
screen_bi2_kabxlow:BRD-K82817158-001-02-9:0.012207uM	0.012	BRD-K82817158	CC(C)=C[C@H]1[C@H](C(=O)Nc2ccc(-c3nc(C)co3)c(Br)n2)C1(C)C	4.92	1.67	1.8	2.8	1.77	1.26	2.33	-0.25	1.3	1.63	-0.06	2.01	2.28	3.49	1.1	-1.9	2.17	-2.21	1.22	0.82	1.88	2.21	5.39	2.36	1.98	1.19	0.77	0.32	1.5	0.68	2.63	1	0.1	-0.06	2.17	-0.46	-1.38	2.18	2.65	0.39	-0.57	1.59	2.21	1.63	-1.22	-0.94
screen_bi2_kabxlow:BRD-K82817158-001-02-9:0.024414uM	0.02	BRD-K82817158	CC(C)=C[C@H]1[C@H](C(=O)Nc2ccc(-c3nc(C)co3)c(Br)n2)C1(C)C	3.21	3.76	3.76	4.51	2.93	3.72	3.95	4.16	3.28	2.59	-0.36	2.85	3.51	4.67	3.04	-1.03	3.86	-0.89	5.67	5	3.94	6.82	6.82	4.29	3.78	3.98	5.39	0.98	2.86	1.71	4.33	3.36	4.25	-0.67	5.1	1.94	-1.39	5	1.22	3.38	0.65	2.95	4.16	3.41	-0.17	1.39
screen_bi2_kabxlow:BRD-K82817158-001-02-9:0.048828uM	0.05	BRD-K82817158	CC(C)=C[C@H]1[C@H](C(=O)Nc2ccc(-c3nc(C)co3)c(Br)n2)C1(C)C	3.38	3.66	4.29	2.8	3.85	3.56	3.22	5	2.7	2.66	-1.03	3.39	3.49	4.54	3.95	-0.9	5.67	-0.44	6.48	6.48	5.67	5.39	6.16	5.58	3.98	4.03	6.16	1.13	3.54	1.49	5.58	3.44	4.77	-1.35	4.54	3.27	-1.63	6.48	4.21	3.71	1.1	3.42	4.33	5.16	-0.55	4.51
screen_bi2_kabxlow:BRD-K82817158-001-02-9:0.097656uM	0.1	BRD-K82817158	CC(C)=C[C@H]1[C@H](C(=O)Nc2ccc(-c3nc(C)co3)c(Br)n2)C1(C)C	2.85	2.37	2.7	3.64	2.73	3.71	3.49	5.39	2.08	2.51	-0.86	2.46	2.61	5.1	3.61	-0.21	3.66	-0.13	5.16	6.16	5.16	5.1	4.77	4.92	3.51	4.12	7.56	0.94	2.68	2.05	4.54	1.85	4.29	-1.54	5.16	0.9	-1.8	5.67	3.9	4.51	0.19	4.77	5	5.67	-1.56	4.77
screen_bi2_kabxlow:BRD-K82817158-001-02-9:0.195312uM	0.2	BRD-K82817158	CC(C)=C[C@H]1[C@H](C(=O)Nc2ccc(-c3nc(C)co3)c(Br)n2)C1(C)C	-1.97	-1.79	-1.55	-1.4	-1.3	-1.03	-0.55	1.08	-2.06	-2.56	-2.9	-0.72	-2.86	1.49	-1.39	-2.34	-0.46	-2.15	0.13	-0.22	-0.04	-0.98	-2.09	-2.34	-0.87	-1.03	9.01	-2.84	-1.62	-1.34	-0.15	-1.59	-0.78	-2.95	-1.01	-1.12	-2.81	-0.63	1.1	-1.19	-2.61	-1.19	0.28	0.86	-3.19	0.97
screen_bi2_kabxlow:BRD-K82817158-001-02-9:0.390625uM	0.39	BRD-K82817158	CC(C)=C[C@H]1[C@H](C(=O)Nc2ccc(-c3nc(C)co3)c(Br)n2)C1(C)C	-2.54	-2.62	-2.52	-1.41	-1.91	-1.81	-3.08	-1.18	-3.26	-2.84	-3.19	-2.04	-2.26	-0.85	-3.47	-2.48	-3.02	-2	-1.38	-2.09	-1.02	-1.46	-3.04	-3.24	-1.86	-2.56	6.82	-3.24	-2.61	-3.06	-0.82	-2.34	-1.73	-3.34	-1.83	-2.01	-3.04	-1.7	-0.35	-1.97	-2.69	-2.33	-1.17	-0.61	-4.44	-0.57
screen_bi2_kabxlow:BRD-K82817158-001-02-9:0.781250uM	0.78	BRD-K82817158	CC(C)=C[C@H]1[C@H](C(=O)Nc2ccc(-c3nc(C)co3)c(Br)n2)C1(C)C	-3.19	-4.05	-4.02	-3.44	-3.97	-3.29	-2.8	-3.1	-4.18	-3.75	-3.81	-4.18	-3.44	-2.09	-3.97	-3.58	-3.6	-3.32	-3.52	-3.24	-3.26	-3.71	-2.82	-3.17	-3.77	-3.42	-2.88	-3.4	-3.75	-2.95	-4.14	-3.4	-3.68	-3.88	-3.6	-3.36	-3.52	-3.7	-2.48	-1.99	-3.17	-3.88	-3.44	-2.42	-3.71	-3.17
screen_bi2_kabxlow:BRD-K82817158-001-02-9:1.562500uM	1.56	BRD-K82817158	CC(C)=C[C@H]1[C@H](C(=O)Nc2ccc(-c3nc(C)co3)c(Br)n2)C1(C)C	-3.47	-3.29	-3.7	-4.11	-3.32	-4.67	-2.69	-4.94	-3.13	-3.91	-3.88	-3.29	-2.61	-1.85	-3.66	-3.44	-2.99	-3.4	-3.13	-3.58	-4.67	-3.44	-2.4	-3.34	-4.08	-3.47	-3.63	-3.44	-4.14	-3.88	-3.24	-2.69	-3.34	-4.29	-3.08	-2.71	-3.36	-3.63	-3.6	-4.62	-3.32	-4.22	-3.24	-2.09	-1.89	-3.21
screen_bi2_kabxlow:BRD-K82817158-001-02-9:3.125000uM	3.13	BRD-K82817158	CC(C)=C[C@H]1[C@H](C(=O)Nc2ccc(-c3nc(C)co3)c(Br)n2)C1(C)C	-3.81	-4.11	-4.5	-3.17	-3.34	-3.7	-4.35	-3.24	-3.91	-3.81	-3.13	-4.05	-3.17	-3.42	-4.22	-4.05	-3.85	-3.52	-3.55	-4.14	-4.11	-3.81	-4.05	-3.44	-4.14	-4.72	-4.39	-3.75	-4.35	-3.85	-3.6	-4.39	-4.99	-4.08	-3.77	-4.42	-3.48	-3.91	-4.08	-4.02	-3.21	-4.42	-3.75	-2.15	-2.84	-3.85
[truncated: 315 more columns]

## Sheet: Figure 2A source data
	EfpA_BRD8000.3 titration.
	[EfpA Mtb], µM	Fraction Bound
	8.325	0.917036
	6	1
	5	1
	4.07	0.932603
	3	0.950261
	2.035	0.858077
	1.67	0.784446
	1.5	0.751159
	1.018	0.652772
	0.75	0.551344
	0.56	0.48562
	0.509	0.355351
	0.38	0.377544
	0.254	0.220062
	0.19	0.222545
	0.19	0.148016
	0.127	0.0100814
	0.09	0.0534106
	0.064	0.0673971
	0.06	0.0657285
	0.032	0.0473163
	0	0

## Sheet: Figure 2F source data
		Source data for figure 2F
		log BRD-8000.3	EfpAWT			EfpA-V319A			EfpA-V319F
			Rep1	Rep2	Rep3	Rep1	Rep2	Rep3	Rep1	Rep2	Rep3
		1.09691	0	0	0	0.001	0.001	0.002	0.127	0.147	0.072
		0.79588	0.001	0.001	0.001	0.002	0.002	0.002	0.347	0.243	0.273
		0.49485	0.002	0.001	0.006	0.003	0.003	0.002	0.386	0.382	0.361
		0.19382	0.001	0.002	0.002	0.002	0.003	0.003	0.408	0.488	0.474
		-0.10721	0.001	0.283	0.368	0.001	0.427	0.238	0.448	0.515	0.447
		-0.40824	0.04	0.246	0.157	0.165	0.307	0.216	0.617	0.451	0.491
		-0.70927	0.469	0.285	0.52	0.341	0.488	0.486	0.52	0.532	0.501
		-1.0103	0.497	0.239	0.373	0.263	0.358	0.408	0.556	0.519	0.465
		-2.0103	0.55	0.258	0.558	0.486	0.473	0.452	0.488	0.091	0.37

## Sheet: Supplementarty Figure 1B
	ETBR efflux assay
	Time (min)	EV				EfpA				EfpAEM
		Rep1	Rep2	Rep3	Rep4	Rep1	Rep2	Rep3	Rep4	Rep1	Rep2	Rep3	Rep4
	0	100	100	100	100	100	100	100	98.9158	98.2657	99.1733	100	99.0622
	0.5	99.2492	99.3393	99.7753	99.998	99.9338	98.8426	98.9872	100	100	100	98.9936	100
	1	98.6934	99.1508	98.0953	98.2079	98.5416	98.1898	97.8385	97.5621	97.7944	98.6397	99.6979	98.0005
	1.5	97.4025	97.1707	97.6119	97.5906	96.135	96.4024	96.6421	97.1113	96.1188	97.5955	97.0918	96.6252
	2	95.2273	95.9711	96.5066	95.4432	94.9311	94.9897	95.5296	97.0065	96.82	97.4428	96.847	93.4872
	2.5	93.4817	95.7509	95.6541	95.1674	93.3611	93.9747	94.382	95.7644	95.3677	95.41	94.2931	92.2197
	3	94.5422	96.512	95.5578	94.4981	93.7191	93.9599	94.7695	94.8887	94.0402	95.813	95.151	93.8539
	3.5	93.0124	94.035	94.3231	93.6138	91.9469	93.028	93.802	92.7563	93.0157	94.152	92.8787	93.3832
	4	93.2439	95.125	93.6251	93.0299	91.9911	91.7578	92.7971	93.1564	93.6689	93.6551	93.3713	91.5667
	4.5	92.7111	94.074	94.2359	93.3881	91.3182	90.6118	91.4671	92.7574	91.3568	92.1505	92.2303	91.6633
	5	90.5974	92.7894	92.6401	92.7246	90.4804	90.7656	90.0782	91.4286	91.0349	92.3887	92.6097	91.7748
	5.5	90.588	91.2989	92.1958	90.9826	87.3289	89.3563	89.5763	90.2113	90.7637	91.3673	91.3291	89.2521
	6	89.6547	91.3973	91.2219	90.8639	87.81	88.5475	89.4993	89.9668	89.3542	89.7467	90.058	88.248
	6.5	87.7183	89.6282	89.7345	89.9099	87.2812	87.3172	87.5054	88.789	87.4372	89.1941	87.9482	86.3045
	7	87.8059	89.1334	89.3454	88.9736	86.2191	85.8043	86.6806	87.6562	87.7946	88.0025	88.2613	85.6331
	7.5	86.6485	88.5874	88.6383	89.2258	85.1372	85.9923	86.1437	87.2956	85.9161	87.6987	86.4999	85.6545
	8	87.7235	89.4653	89.1297	88.7911	84.9281	86.0447	86.5628	86.4536	86.0009	87.2658	87.7997	85.2524
	8.5	86.9967	88.4143	88.6453	88.4535	83.4592	83.6067	85.3744	86.0062	85.5383	86.4888	85.5112	85.4258
	9	86.2845	88.5741	88.0505	87.471	82.2611	84.476	84.0274	84.2108	83.8033	85.4216	84.9635	84.6009
	9.5	85.1636	86.6585	86.9382	87.1403	82.411	82.3832	83.3579	84.2322	83.0935	84.7468	83.8226	81.8592
	10	85.0155	86.6851	87.5039	87.7537	81.6359	82.095	83.1981	83.9853	83.0195	84.1941	83.7277	83.4352
	10.5	85.3867	87.1256	87.7265	87.0716	80.1206	81.7168	82.3643	83.5345	82.4815	83.059	83.2359	82.276
	11	85.6641	88.0772	87.6924	87.3651	80.9097	81.7259	81.637	82.8853	81.8558	83.3621	83.1418	81.6924
	11.5	84.6057	86.4802	86.1459	86.2452	79.8998	80.4568	81.0581	81.9397	80.993	82.1736	80.9511	80.8402
	12	84.6422	86.5038	86.4136	86.203	78.6134	80.0923	80.0408	81.2432	79.9207	81.2461	81.5076	80.4079
	12.5	83.0217	86.3348	85.9974	85.1176	77.8186	78.4575	79.5468	79.9696	79.1695	81.1056	80.7945	79.3668
	13	83.5035	85.5583	85.179	84.8889	77.2747	77.332	78.4128	79.0003	79.3406	80.0606	80.1109	79.1477
	13.5	83.3127	84.5493	84.9794	84.62	76.0778	77.4106	78.2565	78.3207	79.0731	80.843	79.3448	77.2869
	14	83.637	85.5921	85.0386	86.5407	76.7355	77.5609	78.0741	78.6261	77.9442	79.3118	79.0412	77.157
	14.5	83.4889	84.3505	84.7377	83.8898	75.4666	76.2919	75.9477	76.3201	77.4157	78.7721	76.9645	76.0658
	15	83.1865	85.1199	85.0837	84.8536	74.5451	75.6801	76.6659	77.517	77.4541	78.7148	78.9016	76.7903
	15.5	82.3856	84.7808	84.4548	84.194	74.1988	74.7517	76.3249	76.541	76.1128	77.3576	77.1703	75.3892
	16	82.6067	83.5198	83.4729	83.7357	73.4109	74.2117	75.1456	75.3722	76.1062	76.2569	75.2597	74.1593
	16.5	82.8173	83.99	84.5561	83.7073	73.4725	73.7138	74.4806	75.4556	75.6734	76.2729	75.7655	75.702
	17	80.9706	83.7185	83.4589	83.5944	73.0146	73.5908	73.1234	74.4976	74.1609	75.7584	75.1884	74.2633
	17.5	82.1521	83.8107	84.3234	83.3265	72.0187	72.4299	74.0591	74.1268	74.9607	75.1752	75.4016	73.6037
	18	81.7902	83.8189	84.1208	83.7946	71.8351	71.7487	72.8401	73.3074	73.4337	74.7477	75.0281	73.4738
	18.5	81.1917	82.3899	83.0607	83.4295	70.9647	71.7362	72.6124	72.0225	73.1836	74.5233	74.479	73.5535
	19	82.1698	83.1469	82.2453	83.2656	70.9775	71.9378	71.1544	72.6221	72.3143	73.8119	73.6181	72.3841
	19.5	81.15	81.9852	81.5823	82.2587	69.7086	70.262	70.7953	71.5525	71.893	72.979	72.1699	70.327
	20	81.2563	83.4563	82.5592	82.9162	69.9201	70.5149	70.8349	72.1736	72.9799	73.6218	73.4329	72.0041
	20.5	81.6609	82.5712	82.6645	82.4255	68.8126	69.6309	69.8844	71.166	71.4884	72.7867	72.2677	70.22
	21	80.2083	82.0949	82.5863	82.2027	69.131	68.4712	70.5982	70.4108	70.2341	72.2462	71.4517	70.0975
	21.5	81.3669	83.0516	83.5542	82.981	68.1154	68.4712	69.335	70.4097	71.5646	72.4081	72.1368	71.1748
	22	80.3522	81.554	80.9865	81.5	66.6837	67.602	68.0582	68.9343	69.715	71.044	70.9716	69.6445
	22.5	80.1917	82.2608	82.479	81.5177	66.7999	66.3226	67.5745	68.6886	68.9537	71.6417	70.2328	70.1219
	23	80.3418	81.7845	81.8571	81.763	66.5489	67.9779	66.931	68.3539	69.1959	70.9027	70.5886	67.9704
	23.5	80.7621	81.178	81.9885	81.132	66.5024	67.0244	66.9242	67.9279	68.808	70.3928	69.1463	68.9783
	24	79.7068	80.587	80.9153	81.3155	66.2445	65.9524	66.547	67.3812	68.5194	69.3508	69.2205	67.507
	24.5	79.9696	80.9885	80.9143	82.0614	65.108	64.9806	66.3068	67.1829	67.8328	69.8463	68.9853	68.5046
	25	80.4836	81.1299	81.494	80.5382	64.6327	65.1584	65.9261	66.173	68.001	69.0356	68.7515	67.7645
	25.5	79.444	80.5614	80.5061	80.5785	64.3468	64.4862	65.814	65.339	66.4661	67.9097	68.0899	67.4362
	26	79.6505	81.1565	81.4569	80.6687	64.09	64.255	64.979	66.0614	67.3557	67.9493	68.4009	66.9655
	26.5	79.9967	81.7998	81.8902	80.7374	64.0598	64.6275	64.9654	65.5396	66.5567	68.0577	67.1195	66.9633
	27	79.6671	80.1342	80.3898	80.3233	63.839	63.8836	64.0999	64.9005	65.3872	66.7211	67.3827	65.9739
	27.5	78.6035	79.4089	80.2975	79.389	62.706	62.5587	63.3069	64.0631	64.2764	66.0952	66.7938	64.8465
	28	79.2605	80.8379	81.0698	80.1093	63.2824	63.003	63.1177	64.0485	65.0022	66.5837	66.7505	66.6549
	28.5	79.8861	80.2756	80.8622	79.7011	62.455	63.658	63.3601	64.355	65.3829	66.4906	66.6453	65.6913
	29	79.7725	80.2704	80.1571	80.3645	61.4916	61.8455	62.1536	63.0341	64.5976	65.2891	65.894	64.9667
	29.5	79.0019	80.5716	80.468	79.6844	61.8484	61.9925	62.566	63.2122	64.7187	66.1036	66.1065	65.6396
	30	79.0373	79.7757	80.6927	79.9435	61.1081	61.2349	61.3617	63.0611	65.087	66.3036	65.7933	65.4729
	30.5	79.3908	80.1813	80.0397	79.282	61.7845	60.9569	61.4206	62.6678	64.6448	65.8822	65.4868	65.3747
	31	78.029	79.6517	79.2494	78.5547	60.2366	60.573	60.9879	61.987	63.7109	64.3013	65.0582	63.0786
	31.5	77.9549	78.9684	78.788	79.2486	60.5643	60.1458	61.3074	61.6793	63.0214	64.3013	64.101	64.2274
	32	77.8726	78.3856	79.0718	78.1847	59.7857	60.3611	60.7817	60.9186	62.6415	63.6609	63.4754	63.2838
	32.5	77.81	79.4345	79.5031	78.2034	59.7299	59.91	60.1461	61.2905	63.5833	64.0792	64.0165	63.5678
	33	76.7078	78.696	79.0558	77.6724	58.7747	60.3418	59.037	60.9806	62.7176	64.3303	63.4416	62.3312
	33.5	76.4951	77.9062	78.117	78.3241	58.6411	58.1112	58.9521	59.6247	61.5735	63.2303	63.6085	62.4685
	34	77.0112	78.108	78.1611	78.4605	58.8224	59.0112	59.1673	60.5331	62.01	62.9128	62.7822	62.8293
	34.5	77.2375	78.1541	78.3898	77.7981	58.655	58.216	58.6439	58.4615	61.7721	63.0922	62.2125	62.0634
	35	77.8256	78.2022	78.5142	78.3182	59.2117	58.8574	59.0982	59.8681	61.9723	63.4341	63.099	62.087
	35.5	77.5514	78.8322	78.9756	77.9904	58.2901	58.6557	59.3803	60.1443	62.023	63.1509	62.8836	62.5275
	36	76.6233	77.8324	78.2975	77.8344	57.3954	57.8139	58.0945	58.8797	62.445	62.4265	62.4617	62.1195
	36.5	76.8632	78.1274	78.1962	77.7981	57.3617	57.7147	57.9121	59.273	61.6221	61.896	62.0434	61.2119
	37	76.7015	76.9955	77.7559	77.2553	57.1258	56.9913	57.3207	58.5438	61.4096	62.0639	62.2816	61.0806
	37.5	77.079	77.9779	77.7198	78.1386	57.3268	57.2898	57.7773	58.9958	60.7136	61.1762	61.5538	61.1669
	38	75.9132	78.0844	77.8562	77.0659	56.9886	56.6143	56.9083	58.1798	61.2458	61.4586	61.9728	61.1514
	38.5	77.2031	78.3098	78.4881	78.4026	57.393	57.2989	57.3309	58.7005	60.76	61.167	61.8273	61.5108
	39	76.1259	78.151	77.6887	77.6293	56.7853	56.3693	56.2569	57.8777	60.5019	60.9212	62.2257	60.5818
	39.5	76.5691	77.2403	77.2314	77.1601	55.8684	55.8145	56.1618	57.2533	60.2423	60.8372	62.0338	60.739
	40	75.4377	77.6972	77.2916	77.5115	55.937	56.0378	56.8347	57.8822	59.6296	60.7754	60.6702	60.0646
	40.5	76.1791	77.2465	77.5804	76.4574	55.6453	55.6528	56.1187	56.9727	58.566	60.4098	60.4437	59.9503
	41	75.9059	77.6757	77.2103	76.9913	56.4506	56.3363	56.5526	57.0752	59.6028	60.3098	61.123	60.21
	41.5	75.1061	76.9453	77.8974	77.165	55.9439	56.1244	55.7551	55.858	59.3273	60.7945	60.3974	60.5332
	42	73.5576	74.9426	76.6266	76.3161	54.969	55.188	56.1459	55.7025	58.0077	60.0632	60.4305	59.3873
	42.5	74.8068	75.6956	76.5323	76.4034	54.7912	54.3427	55.3166	56.337	58.3913	59.7273	60.4724	59.1505
	43	75.0633	76.1278	76.5393	76.2189	54.3426	54.2481	55.405	56.7315	59.5122	59.2709	59.924	58.9609
	43.5	74.5159	75.4169	75.749	75.1649	54.6634	54.4805	54.2041	55.4861	58.5537	59.467	58.8279	58.0423
	44	74.6869	76.2979	76.1642	75.8794	54.1846	54.255	54.3412	55.4996	58.5711	58.9212	59.6402	58.6178
	44.5	74.2104	75.7785	76.0007	75.9912	54.381	54.3358	53.8779	55.6112	57.4603	59.2724	58.8794	58.9114
	45	74.446	75.6833	76.3829	75.0451	54.3333	54.0123	54.3231	55.1682	58.057	58.6037	59.0242	58.6982

## Sheet: Supplementarty Figure 1C
	Sizing profile of EfpAEM
	volume	Uv280
	ml	mAU
	0	-0.105
	0.0319386	-0.644
	0.0638772	-0.692
	0.0958158	-0.722
	0.127754	-0.699
	0.159693	-0.668
	0.191632	-0.568
	0.22357	-0.496
	0.255509	-0.488
	0.287447	-0.487
	0.319386	-0.494
	0.351324	0.158
	0.383263	0.797
	0.415202	0.55
	0.44714	0.168
	0.479079	-0.16
	0.511017	-0.357
	0.542956	-0.504
	0.574895	-0.681
	0.606833	-0.803
	0.638772	-0.957
	0.67071	-1.077
	0.702649	-1.16
	0.734587	-1.255
	0.766526	-1.327
	0.798465	-1.437
	0.830403	-1.574
	0.862342	-1.635
	0.89428	-1.74
	0.926219	-1.825
	0.958158	-1.883
	0.990096	-1.945
	1.02203	-2.033
	1.05397	-2.103
	1.08591	-2.15
	1.11785	-2.246
	1.14979	-2.294
	1.18173	-2.363
	1.21367	-2.445
	1.2456	-2.511
	1.27754	-2.52
	1.30948	-2.581
	1.34142	-2.608
	1.37336	-2.641
	1.4053	-2.661
	1.43724	-2.711
	1.46917	-2.732
	1.50111	-2.758
	1.53305	-2.774
	1.56499	-2.807
	1.59693	-2.822
	1.62887	-2.867
	1.66081	-2.882
	1.69275	-2.759
	1.72468	-2.677
	1.75662	-2.644
	1.78856	-2.619
	1.8205	-2.583
	1.85244	-2.52
	1.88438	-2.511
	1.91632	-2.494
	1.94825	-2.432
	1.98019	-2.425
	2.01213	-2.423
	2.04407	-2.404
	2.07601	-2.303
	2.10795	-2.274
	2.13989	-2.262
	2.17182	-2.217
	2.20376	-2.235
	2.2357	-2.226
	2.26764	-2.175
	2.29958	-2.15
	2.33152	-2.132
	2.36346	-2.104
	2.39539	-2.076
	2.42733	-2.048
	2.45927	-2.072
	2.49121	-2.014
	2.52315	-2.037
	2.55509	-2.02
	2.58703	-2.019
	2.61896	-1.974
	2.6509	-1.97
	2.68284	-1.932
	2.71478	-1.934
	2.74672	-1.919
	2.77866	-1.923
	2.8106	-1.878
	2.84253	-1.84
	2.87447	-1.848
	2.90641	-1.845
	2.93835	-1.848
	2.97029	-1.848
	3.00223	-1.816
	3.03417	-1.788
	3.0661	-1.787
	3.09804	-1.802
	3.12998	-1.77
	3.16192	-1.768
	3.19386	-1.766
	3.2258	-1.743
	3.25774	-1.77
	3.28967	-1.751
	3.32161	-1.755
	3.35355	-1.743
	3.38549	-1.733
	3.41743	-1.718
	3.44937	-1.709
	3.48131	-1.696
	3.51324	-1.707
	3.54518	-1.728
	3.57712	-1.715
	3.60906	-1.714
	3.641	-1.714
	3.67294	-1.727
	3.70488	-1.733
	3.73681	-1.737
	3.76875	-1.741
	3.80069	-1.708
	3.83263	-1.732
	3.86457	-1.715
	3.89651	-1.663
	3.92845	-1.659
	3.96038	-1.657
	3.99232	-1.661
	4.02426	-1.642
	4.0562	-1.667
	4.08814	-1.664
	4.12008	-1.614
	4.15202	-1.613
	4.18395	-1.604
	4.21589	-1.591
	4.24783	-1.599
	4.27977	-1.595
	4.31171	-1.586
	4.34365	-1.556
	4.37559	-1.58
	4.40752	-1.569
	4.43946	-1.534
	4.4714	-1.5
	4.50334	-1.512
	4.53528	-1.492
	4.56722	-1.472
	4.59916	-1.429
	4.63109	-1.419
	4.66303	-1.403
	4.69497	-1.392
	4.72691	-1.348
	4.75885	-1.332
	4.79079	-1.307
	4.82273	-1.312
	4.85467	-1.31
	4.8866	-1.311
	4.91854	-1.342
	4.95048	-1.337
	4.98242	-1.322
	5.01436	-1.353
	5.0463	-1.353
	5.07824	-1.359
	5.11017	-1.361
	5.14211	-1.369
	5.17405	-1.351
	5.20599	-1.337
	5.23793	-1.355
	5.26987	-1.35
	5.30181	-1.364
	5.33374	-1.41
	5.36568	-1.514
	5.39762	-1.549
	5.42956	-1.516
	5.4615	-1.56
	5.49344	-1.576
	5.52538	-1.575
	5.55731	-1.598
	5.58925	-1.62
	5.62119	-1.611
	5.65313	-1.599
	5.68507	-1.576
	5.71701	-1.536
	5.74895	-1.469
	5.78088	-1.42
	5.81282	-1.375
	5.84476	-1.36
	5.8767	-1.334
	5.90864	-1.339
	5.94058	-1.308
	5.97252	-1.336
	6.00445	-1.375
	6.03639	-1.455
	6.06833	-1.511
	6.10027	-1.59
	6.13221	-1.65
	6.16415	-1.722
	6.19609	-1.778
	6.22802	-1.825
	6.25996	-1.859
	6.2919	-1.887
	6.32384	-1.908
	6.35578	-1.991
	6.38772	-1.978
	6.41966	-2.015
	6.45159	-2.038
	6.48353	-2.031
	6.51547	-2.07
	6.54741	-2.065
	6.57935	14.37
	6.61129	-2.154
	6.64323	-2.145
	6.67516	-2.172
	6.7071	-2.172
	6.73904	-2.173
	6.77098	-2.204
	6.80292	-2.201
	6.83486	-2.199
	6.8668	-2.207
	6.89873	-2.197
	6.93067	-2.238
	6.96261	-2.212
	6.99455	-2.21
	7.02649	-2.192
	7.05843	-2.166
	7.09037	-2.173
	7.1223	-2.162
	7.15424	-2.145
	7.18618	-2.112
	7.21812	-2.1
	7.25006	-2.09
	7.282	-2.063
	7.31394	-2.028
	7.34587	-2.016
	7.37781	-1.953
	7.40975	-1.911
	7.44169	-1.774
	7.47363	-1.621
	7.50557	-1.357
	7.53751	-1.044
	7.56944	-0.556
	7.60138	0.099
	7.63332	1.078
	7.66526	2.4
	7.6972	4.248
	7.72914	6.793
	7.76108	10.387
	7.79302	15.662
	7.82495	22.429
	7.85689	31.048
	7.88883	41.973
	7.92077	55.716
	7.95271	74.003
	7.98465	95.231
	8.01659	120.447
	8.04852	150.352
	8.08046	185.456
	8.1124	228.729
	8.14434	275.45
	8.17628	327.193
	8.20822	384.188
	8.24016	446.562
	8.27209	517.557
	8.30403	588.657
	8.33597	662.684
	8.36791	739.364
	8.39985	819.469
	8.43179	906.521
	8.46373	990.426
	8.49566	1075.05
	8.5276	1160.11
	8.55954	1246.06
	8.59148	1335.2
	8.62342	1415.14
	8.65536	1491.78
	8.6873	1562.03
	8.71923	1627.08
	8.75117	1687.63
	8.78311	1736.77
	8.81505	1775.72
	8.84699	1805.67
	8.87893	1829.47
	8.91087	1845.29
	8.9428	1852.1
	8.97474	1854.43
	9.00668	1845.65
	9.03862	1833.52
	9.07056	1814.01
	9.1025	1792.13
	9.13444	1765.67
	9.16637	1736.75
	9.19831	1706.19
	9.23025	1673.96
	9.26219	1643.08
	9.29413	1614.97
	9.32607	1589.05
	9.35801	1565.08
	9.38994	1543.93
	9.42188	1525.41
	9.45382	1508.9
	9.48576	1495.16
	9.5177	1482.12
	9.54964	1470.09
	9.58158	1459.04
	9.61351	1451.01
	9.64545	1443.71
	9.67739	1437.77
	9.70933	1434.74
	9.74127	1433.42
	9.77321	1435.69
	9.80515	1440.87
	9.83708	1450.71
	9.86902	1465.04
	9.90096	1484.29
	9.9329	1510.64
	9.96484	1544.32
	9.99678	1586.95
	10.0287	1640.59
	10.0607	1699.4
	10.0926	1765.77
	10.1245	1837.02
	10.1565	1913.11
	10.1884	1990.19
	10.2203	2064.22
	10.2523	2134.58
	10.2842	2196.24
	10.3162	2250.53
	10.3481	2300.7
	10.38	2337.83
	10.412	2362.26
	10.4439	2387.65
	10.4759	2409.43
	10.5078	2426.84
	10.5397	2431.62
	10.5717	2446.15
	10.6036	2448.98
	10.6355	2439.89
	10.6675	2444.82
	10.6994	2449.1
	10.7314	2449.84
	10.7633	2449.08
	10.7952	2446.36
	10.8272	2436.34
	10.8591	2419.5
	10.8911	2395.31
	10.923	2353.17
	10.9549	2292.74
	10.9869	2233.95
	11.0188	2173.22
	11.0508	2112.38
	11.0827	2055.08
	11.1146	1996.48
	11.1466	1943.12
	11.1785	1887.53
	11.2104	1835.3
	11.2424	1784.58
	11.2743	1731.9
	11.3063	1684.55
	11.3382	1642.21
	11.3701	1601.49
	11.4021	1561.18
	11.434	1518.77
	11.466	1477.08
	11.4979	1435.65
	11.5298	1396
	11.5618	1358.43
	11.5937	1318.72
	11.6256	1282.12
	11.6576	1247.03
	11.6895	1210.89
	11.7215	1174.11
	11.7534	1133.3
	11.7853	1092.28
	11.8173	1049.68
	11.8492	1005.16
	11.8812	958.626
	11.9131	907.019
	11.945	857.229
	11.977	807.34
	12.0089	757.202
	12.0408	707.642
	12.0728	656.077
	12.1047	608.857
	12.1367	564.228
	12.1686	521.786
	12.2005	481.743
	12.2325	441.866
	12.2644	406.994
	12.2964	375.222
	12.3283	346.077
	12.3602	319.255
	12.3922	293.526
	12.4241	271.727
	12.456	252.196
	12.488	234.648
	12.5199	218.782
	12.5519	203.756
	12.5838	191.169
	12.6157	179.969
	12.6477	169.923
	12.6796	160.757
	12.7116	152.189
	12.7435	145.082
	12.7754	138.727
	12.8074	133.004
	12.8393	127.887
	12.8713	123.112
	12.9032	119.217
	12.9351	115.818
	12.9671	112.851
	12.999	110.212
	13.0309	107.866
	13.0629	106.014
	13.0948	104.406
	13.1268	103.002
	13.1587	101.804
	13.1906	100.709
	13.2226	99.827
	13.2545	99.054
	13.2865	98.382
	13.3184	97.737
	13.3503	97.107
	13.3823	96.494
	13.4142	95.906
	13.4461	95.296
	13.4781	94.639
	13.51	93.902
	13.542	93.044
	13.5739	92.232
	13.6058	91.342
	13.6378	90.357
	13.6697	89.266
	13.7017	88.121
	13.7336	86.922
	13.7655	85.608
	13.7975	84.179
	13.8294	82.619
	13.8613	81.01
	13.8933	79.321
	13.9252	77.487
	13.9572	75.47
	13.9891	73.302
	14.021	71.077
	14.053	68.794
	14.0849	66.331
	14.1169	63.67
	14.1488	60.867
	14.1807	58.104
	14.2127	55.295
	14.2446	52.445
	14.2765	49.448
	14.3085	46.453
	14.3404	43.631
	14.3724	40.904
	14.4043	38.186
	14.4362	35.472
	14.4682	32.884
	14.5001	30.494
	14.5321	28.278
	14.564	26.197
	14.5959	24.152
	14.6279	22.293
	14.6598	20.641
	14.6917	19.128
	14.7237	17.733
	14.7556	16.4
	14.7876	15.266
	14.8195	14.212
	14.8514	13.257
	14.8834	12.427
	14.9153	11.652
	14.9473	10.976
	14.9792	10.395
	15.0111	9.855
	15.0431	9.39
	15.075	8.969
	15.107	8.602
	15.1389	8.253
	15.1708	7.972
	15.2028	7.71
	15.2347	7.483
	15.2666	7.284
	15.2986	7.106
	15.3305	6.965
	15.3625	6.792
	15.3944	6.673
	15.4263	6.57
	15.4583	6.4
	15.4902	6.306
	15.5222	6.236
	15.5541	6.139
	15.586	6.086
	15.618	6.006
	15.6499	5.941
	15.6818	5.907
	15.7138	5.884
	15.7457	5.882
	15.7777	5.829
	15.8096	5.842
	15.8415	5.865
	15.8735	5.889
	15.9054	5.936
	15.9374	5.984
	15.9693	6.046
	16.0012	6.104
	16.0332	6.218
	16.0651	6.312
	16.097	6.431
	16.129	6.526
	16.1609	6.603
	16.1929	6.69
	16.2248	6.735
	16.2567	6.788
	16.2887	6.795
	16.3206	6.788
	16.3526	6.753
	16.3845	6.733
	16.4164	6.648
	16.4484	6.608
	16.4803	6.525
	16.5122	6.435
	16.5442	6.366
	16.5761	6.288
	16.6081	6.191
	16.64	6.108
	16.6719	5.993
	16.7039	5.917
	16.7358	5.819
	16.7678	5.741
	16.7997	5.678
	16.8316	5.589
	16.8636	5.538
	16.8955	5.493
	16.9275	5.444
	16.9594	5.395
	16.9913	5.313
	17.0233	5.268
	17.0552	5.204
	17.0871	5.151
	17.1191	5.103
	17.151	5.048
	17.183	4.985
	17.2149	4.916
	17.2468	4.861
	17.2788	4.844
	17.3107	4.762
	17.3427	4.716
	17.3746	4.647
	17.4065	4.57
	17.4385	4.524
	17.4704	4.438
	17.5023	4.343
	17.5343	4.244
	17.5662	4.167
	17.5982	4.077
	17.6301	4.008
	17.662	3.962
	17.694	3.878
	17.7259	3.8
	17.7579	3.747
	17.7898	3.692
	17.8217	3.636
	17.8537	3.597
	17.8856	3.563
	17.9175	3.538
	17.9495	3.52
	17.9814	3.531
	18.0134	3.555
	18.0453	3.575
	18.0772	3.599
	18.1092	3.648
	18.1411	3.714
	18.1731	3.81
	18.205	3.881
	18.2369	3.989
	18.2689	4.095
	18.3008	4.22
	18.3327	4.345
	18.3647	4.436
	18.3966	4.564
	18.4286	4.672
	18.4605	4.796
	18.4924	4.911
	18.5244	4.995
	18.5563	5.099
	18.5883	5.182
	18.6202	5.25
	18.6521	5.295
	18.6841	5.288
	18.716	5.325
	18.748	5.313
	18.7799	5.278
	18.8118	5.201
	18.8438	5.112
	18.8757	4.963
	18.9076	4.838
	18.9396	4.665
	18.9715	4.522
	19.0035	4.329
	19.0354	4.156
	19.0673	3.988
	19.0993	3.791
	19.1312	3.632
	19.1632	3.446
	19.1951	3.3
	19.227	3.143
	19.259	2.978
	19.2909	2.87
	19.3228	2.725
	19.3548	2.635
	19.3867	2.508
	19.4187	2.409
	19.4506	2.317
	19.4825	2.225
	19.5145	2.142
	19.5464	2.079
	19.5784	2.032
	19.6103	2.014
	19.6422	1.945
	19.6742	1.929
	19.7061	1.903
	19.738	1.896
	19.77	1.895
	19.8019	1.88
	19.8339	1.916
	19.8658	1.927
	19.8977	1.935
	19.9297	1.997
	19.9616	1.989
	19.9936	2.03
	20.0255	2.083
	20.0574	2.116
	20.0894	2.122
	20.1213	2.134
	20.1532	2.185
	20.1852	2.208
	20.2171	2.23
	20.2491	2.281
	20.281	2.263
	20.3129	2.267
	20.3449	2.276
	20.3768	2.269
	20.4088	2.238
	20.4407	2.21
	20.4726	2.148
	20.5046	2.106
	20.5365	2.057
	20.5684	2.049
	20.6004	1.993
	20.6323	1.986
	20.6643	1.973
	20.6962	1.967
	20.7281	1.953
	20.7601	1.952
	20.792	1.953
	20.824	1.968
	20.8559	1.964
	20.8878	1.944
	20.9198	1.924
	20.9517	1.901
	20.9837	1.905
	21.0156	1.929
	21.0475	1.965
	21.0795	2.003
	21.1114	2.097
	21.1433	2.236
	21.1753	2.388
	21.2072	2.582
	21.2392	2.789
	21.2711	3.037
	21.303	3.313
	21.335	3.592
	21.3669	3.868
	21.3989	4.134
	21.4308	4.443
	21.4627	4.709
	21.4947	4.938
	21.5266	5.169
	21.5585	5.336
	21.5905	5.485
	21.6224	5.586
	21.6544	5.66
	21.6863	5.713
	21.7182	5.753
	21.7502	5.79
	21.7821	5.804
	21.8141	5.805
	21.846	5.853
	21.8779	5.866
	21.9099	5.879
	21.9418	5.86
	21.9737	5.801
	22.0057	5.664
	22.0376	5.455
	22.0696	5.158
	22.1015	4.683
	22.1334	4.264
	22.1654	3.909
	22.1973	3.606
	22.2293	3.329
	22.2612	3.158
	22.2931	3.079
	22.3251	2.983
	22.357	2.891
	22.3889	2.794
	22.4209	2.698
	22.4528	2.586
	22.4848	2.509
	22.5167	2.449
	22.5486	2.357
	22.5806	2.293
	22.6125	2.227
	22.6445	2.155
	22.6764	2.074
	22.7083	1.987
	22.7403	1.948
	22.7722	1.886
	22.8042	1.827
	22.8361	1.797
	22.868	1.73
	22.9	1.702
	22.9319	1.687
	22.9638	1.675
	22.9958	1.646
	23.0277	1.633
	23.0597	1.66
	23.0916	1.644
	23.1235	1.611
	23.1555	1.649
	23.1874	1.65
	23.2194	1.666
	23.2513	1.695
	23.2832	1.709
	23.3152	1.729
	23.3471	1.77
	23.379	1.806
	23.411	1.811
	23.4429	1.863
	23.4749	1.952
	23.5068	2.007
	23.5387	2.084
	23.5707	2.139
	23.6026	2.206
	23.6346	2.281
	23.6665	2.362
	23.6984	2.393
	23.7304	2.433
	23.7623	2.472
	23.7942	2.518
	23.8262	2.548
	23.8581	2.584
	23.8901	2.586
	23.922	2.597
	23.9539	2.596
	23.9859	2.57
	24.0178	2.523
	24.0498	2.512
	24.0817	2.451
	24.1136	2.394
	24.1456	2.356
	24.1775	2.311
	24.2094	2.303
	24.2414	2.312
	24.2733	2.339
	24.3053	2.387
	24.3372	2.477
	24.3691	2.646
	24.4011	2.857
	24.433	3.189
	24.465	3.69
	24.4969	4.367
	24.5288	5.268
	24.5608	6.621
	24.5927	8.597
	24.6246	11.849
	24.6566	17.159
	24.6885	25.607
	24.7205	38.977
	24.7524	58.422
	24.7843	84.523
	24.8163	111.876
	24.8482	136.912
	24.8802	157.414
	24.9121	172.43
	24.944	182.519
	24.976	187.092

## Sheet: Supplementarty Figure 1D
	Sizing profile of purified EfpAEM /Fab/Nb complex
		Volume	Uv 280
		ml	mAU
		0	-0.091
		0.0319487	-0.157
		0.0638974	-0.053
		0.0958461	-0.019
		0.127795	0.091
		0.159744	0.316
		0.191692	0.346
		0.223641	0.28
		0.25559	0.193
		0.287538	0.136
		0.319487	0.109
		0.351436	0.047
		0.383385	0.055
		0.415333	0.078
		0.447282	0.069
		0.479231	0.074
		0.511179	0.07
		0.543128	0.076
		0.575077	0.067
		0.607025	0.07
		0.638974	0.056
		0.670923	0.056
		0.702872	0.075
		0.73482	0.064
		0.766769	0.061
		0.798718	0.057
		0.830666	0.01
		0.862615	0.011
		0.894564	0.002
		0.926513	-0.013
		0.958461	-0.015
		0.99041	-0.044
		1.02236	-0.019
		1.05431	-0.024
		1.08626	-0.005
		1.1182	0.01
		1.15015	0.012
		1.1821	-0.003
		1.21405	-0.015
		1.246	-0.03
		1.27795	-0.002
		1.3099	-0.005
		1.34185	-0.002
		1.37379	-0.01
		1.40574	-0.013
		1.43769	-0.001
		1.46964	0.021
		1.50159	-0.003
		1.53354	-0.008
		1.56549	-0.013
		1.59744	-0.021
		1.62938	-0.03
		1.66133	-0.029
		1.69328	-0.035
		1.72523	-0.019
		1.75718	-0.03
		1.78913	-0.016
		1.82108	-0.011
		1.85303	-0.013
		1.88497	0.021
		1.91692	0.017
		1.94887	-0.003
		1.98082	0.009
		2.01277	0.009
		2.04472	0.01
		2.07667	0.025
		2.10861	0.023
		2.14056	0.025
		2.17251	0.017
		2.20446	0.008
		2.23641	0.03
		2.26836	0.007
		2.30031	0.011
		2.33226	0.007
		2.3642	0.01
		2.39615	0.003
		2.4281	0.002
		2.46005	0
		2.492	0.001
		2.52395	-0.008
		2.5559	0.008
		2.58785	-0.008
		2.61979	-0.002
		2.65174	-0.002
		2.68369	-0.001
		2.71564	0.013
		2.74759	0.036
		2.77954	0.061
		2.81149	0.038
		2.84344	0.042
		2.87538	0.042
		2.90733	0.034
		2.93928	0.033
		2.97123	0.01
		3.00318	0.027
		3.03513	0.043
		3.06708	0.03
		3.09902	0.034
		3.13097	0.034
		3.16292	0.027
		3.19487	0.062
		3.22682	0.023
		3.25877	0.029
		3.29072	0.023
		3.32267	0.047
		3.35461	0.026
		3.38656	0.034
		3.41851	0.017
		3.45046	0.017
		3.48241	0.024
		3.51436	0.064
		3.54631	0.051
		3.57826	0.057
		3.6102	0.038
		3.64215	0.038
		3.6741	0.018
		3.70605	0.034
		3.738	0.011
		3.76995	0.026
		3.8019	0.02
		3.83385	0.044
		3.86579	0.028
		3.89774	0.03
		3.92969	0.028
		3.96164	0.01
		3.99359	0.014
		4.02554	0.032
		4.05749	0.031
		4.08943	0.028
		4.12138	0.028
		4.15333	0.062
		4.18528	0.062
		4.21723	0.058
		4.24918	0.03
		4.28113	0.017
		4.31308	0.008
		4.34502	0.008
		4.37697	0.027
		4.40892	0.044
		4.44087	0.039
		4.47282	0.088
		4.50477	0.083
		4.53672	0.042
		4.56867	0.042
		4.60061	0.025
		4.63256	0.038
		4.66451	0.047
		4.69646	0.042
		4.72841	0.028
		4.76036	0.022
		4.79231	0.024
		4.82426	0.031
		4.8562	0.03
		4.88815	0.055
		4.9201	0.052
		4.95205	0.058
		4.984	0.051
		5.01595	0.043
		5.0479	0.051
		5.07984	0.027
		5.11179	0.057
		5.14374	0.047
		5.17569	0.037
		5.20764	0.038
		5.23959	0.033
		5.27154	0.016
		5.30349	0.016
		5.33543	0.027
		5.36738	0.029
		5.39933	0
		5.43128	0.049
		5.46323	0.072
		5.49518	0.08
		5.52713	0.085
		5.55908	0.061
		5.59102	0.078
		5.62297	0.045
		5.65492	0.076
		5.68687	0.083
		5.71882	0.058
		5.75077	0.073
		5.78272	0.108
		5.81467	0.078
		5.84661	0.093
		5.87856	0.1
		5.91051	0.086
		5.94246	0.119
		5.97441	0.116
		6.00636	0.108
		6.03831	0.098
		6.07025	0.118
		6.1022	0.176
		6.13415	0.111
		6.1661	0.099
		6.19805	0.12
		6.23	0.108
		6.26195	0.131
		6.2939	0.144
		6.32584	0.071
		6.35779	0.054
		6.38974	0.056
		6.42169	0.067
		6.45364	0.062
		6.48559	0.07
		6.51754	0.073
		6.54949	0.037
		6.58143	0.018
		6.61338	0.024
		6.64533	0.039
		6.67728	0.024
		6.70923	0.032
		6.74118	0.06
		6.77313	0.042
		6.80508	0.048
		6.83702	0.069
		6.86897	0.05
		6.90092	0.031
		6.93287	0.036
		6.96482	0.035
		6.99677	0.035
		7.02872	0.03
		7.06066	0.068
		7.09261	0.056
		7.12456	0.08
		7.15651	0.073
		7.18846	0.076
		7.22041	0.08
		7.25236	0.038
		7.28431	0.036
		7.31625	0.046
		7.3482	0.055
		7.38015	0.052
		7.4121	0.012
		7.44405	0.013
		7.476	0.02
		7.50795	0.022
		7.5399	0.023
		7.57184	0.028
		7.60379	0.031
		7.63574	0.019
		7.66769	0.036
		7.69964	0.049
		7.73159	0.039
		7.76354	0.032
		7.79549	0.038
		7.82743	0.071
		7.85938	0.101
		7.89133	0.108
		7.92328	0.171
		7.95523	0.224
		7.98718	0.274
		8.01913	0.361
		8.05107	0.434
		8.08302	0.526
		8.11497	0.632
		8.14692	0.744
		8.17887	0.88
		8.21082	1.049
		8.24277	1.267
		8.27472	1.474
		8.30666	1.736
		8.33861	2.084
		8.37056	2.499
		8.40251	3.019
		8.43446	3.571
		8.46641	3.768
		8.49836	4.533
		8.53031	5.611
		8.56225	6.794
		8.5942	8.212
		8.62615	9.876
		8.6581	11.843
		8.69005	14.111
		8.722	16.452
		8.75395	18.95
		8.7859	21.41
		8.81784	23.831
		8.84979	26.08
		8.88174	27.889
		8.91369	29.364
		8.94564	30.577
		8.97759	31.516
		9.00954	32.191
		9.04148	32.585
		9.07343	32.743
		9.10538	32.689
		9.13733	32.416
		9.16928	31.84
		9.20123	31.065
		9.23318	30.06
		9.26513	28.842
		9.29707	27.455
		9.32902	25.84
		9.36097	24.229
		9.39292	22.629
		9.42487	21.136
		9.45682	19.725
		9.48877	18.469
		9.52072	17.444
		9.55266	16.624
		9.58461	15.942
		9.61656	15.388
		9.64851	14.923
		9.68046	14.585
		9.71241	14.325
		9.74436	14.103
		9.77631	13.938
		9.80825	13.806
		9.8402	13.688
		9.87215	13.595
		9.9041	13.589
		9.93605	13.591
		9.968	13.603
		9.99995	13.646
		10.0319	13.763
		10.0638	13.869
		10.0958	14.029
		10.1277	14.236
		10.1597	14.431
		10.1916	14.656
		10.2236	14.938
		10.2555	15.271
		10.2875	15.577
		10.3194	15.946
		10.3514	16.335
		10.3833	16.751
		10.4153	17.251
		10.4472	17.776
		10.4792	18.291
		10.5111	18.82
		10.5431	19.386
		10.575	20.075
		10.607	20.749
		10.6389	21.438
		10.6709	22.192
		10.7028	22.944
		10.7348	23.775
		10.7667	24.651
		10.7987	25.557
		10.8306	26.502
		10.8626	27.456
		10.8945	28.542
		10.9265	29.642
		10.9584	30.787
		10.9904	31.967
		11.0223	33.161
		11.0543	34.48
		11.0862	35.833
		11.1182	37.199
		11.1501	38.598
		11.182	40.008
		11.214	41.599
		11.2459	43.188
		11.2779	44.774
		11.3098	46.406
		11.3418	48.081
		11.3737	49.877
		11.4057	51.682
		11.4376	53.507
		11.4696	55.344
		11.5015	57.237
		11.5335	59.325
		11.5654	61.33
		11.5974	63.348
		11.6293	65.418
		11.6613	67.496
		11.6932	69.727
		11.7252	71.914
		11.7571	74.114
		11.7891	76.313
		11.821	78.535
		11.853	80.932
		11.8849	83.279
		11.9169	85.577
		11.9488	87.922
		11.9808	90.279
		12.0127	92.863
		12.0447	95.328
		12.0766	97.772
		12.1086	100.302
		12.1405	102.854
		12.1725	105.674
		12.2044	108.37
		12.2364	111.142
		12.2683	113.963
		12.3003	116.85
		12.3322	120.016
		12.3642	123.149
		12.3961	126.334
		12.428	129.61
		12.46	132.983
		12.4919	136.733
		12.5239	140.36
		12.5558	144.004
		12.5878	147.792
		12.6197	151.667
		12.6517	155.887
		12.6836	159.994
		12.7156	164.15
		12.7475	168.393
		12.7795	172.705
		12.8114	177.461
		12.8434	182.007
		12.8753	186.595
		12.9073	191.231
		12.9392	196.052
		12.9712	201.2
		13.0031	206.217
		13.0351	211.297
		13.067	216.542
		13.099	221.996
		13.1309	228.073
		13.1629	234.116
		13.1948	240.44
		13.2268	247.314
		13.2587	254.99
		13.2907	264.026
		13.3226	273.567
		13.3546	284.43
		13.3865	296.911
		13.4185	311.457
		13.4504	329.312
		13.4824	348.816
		13.5143	371.077
		13.5463	396.519
		13.5782	425.815
		13.6102	459.97
		13.6421	494.995
		13.674	532.985
		13.706	573.73
		13.7379	617.828
		13.7699	666.439
		13.8018	714.461
		13.8338	764.951
		13.8657	818.192
		13.8977	875.12
		13.9296	937.096
		13.9616	997.688
		13.9935	1060.46
		14.0255	1125.18
		14.0574	1192.89
		14.0894	1264.04
		14.1213	1332.13
		14.1533	1399.12
		14.1852	1466.89
		14.2172	1534.09
		14.2491	1599.79
		14.2811	1657.79
		14.313	1711.68
		14.345	1759.37
		14.3769	1802.54
		14.4089	1838.97
		14.4408	1865.48
		14.4728	1881.56
		14.5047	1890.73
		14.5367	1893.04
		14.5686	1884.03
		14.6006	1866.69
		14.6325	1844.72
		14.6645	1813.9
		14.6964	1775.85
		14.7284	1730.03
		14.7603	1684.51
		14.7923	1632.86
		14.8242	1580.81
		14.8561	1526.58
		14.8881	1472.85
		14.92	1423.65
		14.952	1377.94
		14.9839	1334.25
		15.0159	1293.45
		15.0478	1255.7
		15.0798	1224.11
		15.1117	1194.42
		15.1437	1168.01
		15.1756	1143
		15.2076	1119.37
		15.2395	1097.63
		15.2715	1076.12
		15.3034	1053.83
		15.3354	1029.92
		15.3673	1004.15
		15.3993	977.916
		15.4312	949.409
		15.4632	919.367
		15.4951	885.466
		15.5271	849.915
		15.559	813.593
		15.591	776.264
		15.6229	737.731
		15.6549	696.626
		15.6868	655.684
		15.7188	616.573
		15.7507	577.827
		15.7827	539.901
		15.8146	501.604
		15.8466	465.28
		15.8785	432.043
		15.9105	400.502
		15.9424	371.003
		15.9744	342.018
		16.0063	315.693
		16.0383	292.084
		16.0702	270.24
		16.1021	250.171
		16.1341	230.703
		16.166	213.303
		16.198	197.766
		16.2299	183.519
		16.2619	170.417
		16.2938	157.885
		16.3258	146.72
		16.3577	136.891
		16.3897	127.979
		16.4216	119.956
		16.4536	112.525
		16.4855	106.27
		16.5175	101.147
		16.5494	96.961
		16.5814	93.86
		16.6133	91.754
		16.6453	90.811
		16.6772	91.004
		16.7092	92.197
		16.7411	94.327
		16.7731	97.603
		16.805	101.447
		16.837	105.589
		16.8689	110.025
		16.9009	114.545
		16.9328	119.175
		16.9648	123.304
		16.9967	126.837
		17.0287	129.882
		17.0606	132.159
		17.0926	133.85
		17.1245	134.607
		17.1565	134.638
		17.1884	133.954
		17.2204	132.551
		17.2523	130.339
		17.2843	127.678
		17.3162	124.687
		17.3481	121.505
		17.3801	118.331
		17.412	114.919
		17.444	111.803
		17.4759	109.061
		17.5079	106.871
		17.5398	105.244
		17.5718	104.413
		17.6037	104.496
		17.6357	105.453
		17.6676	107.343
		17.6996	110.178
		17.7315	114.316
		17.7635	119.245
		17.7954	125.017
		17.8274	131.558
		17.8593	138.873
		17.8913	147.125
		17.9232	155.164
		17.9552	163.153
		17.9871	171.084
		18.0191	178.602
		18.051	186.08
		18.083	192.463
		18.1149	198.115
		18.1469	203.061
		18.1788	207.308
		18.2108	211.023
		18.2427	213.883
		18.2747	216.233
		18.3066	218.293
		18.3386	220.25
		18.3705	222.596
		18.4025	225.45
		18.4344	229.518
		18.4664	235.386
		18.4983	243.983
		18.5303	256.705
		18.5622	273.258
		18.5941	294.929
		18.6261	322.883
		18.658	358.401
		18.69	404.296
		18.7219	456.793
		18.7539	519.453
		18.7858	593.264
		18.8178	680.979
		18.8497	785.374
		18.8817	894.557
		18.9136	1014.09
		18.9456	1134.27
		18.9775	1251.9
		19.0095	1363.2
		19.0414	1467.23
		19.0734	1547.2
		19.1053	1608.89
		19.1373	1652.85
		19.1692	1681.18
		19.2012	1696.3
		19.2331	1694.6
		19.2651	1684.5
		19.297	1663.15
		19.329	1633.74
		19.3609	1594.7
		19.3929	1551.98
		19.4248	1504.72
		19.4568	1453.18
		19.4887	1397.63
		19.5207	1336.11
		19.5526	1275.52
		19.5846	1215.98
		19.6165	1155.55
		19.6485	1094.71
		19.6804	1032.23
		19.7124	975.735
		19.7443	921.117
		19.7763	869.239
		19.8082	818.925
		19.8401	769.219
		19.8721	725.449
		19.904	683.943
		19.936	645.06
		19.9679	607.626
		19.9999	571.098
		20.0318	538.971
		20.0638	508.722
		20.0957	480.284
		20.1277	452.887
		20.1596	426.354
		20.1916	402.736
		20.2235	380.638
		20.2555	359.812
		20.2874	339.574
		20.3194	319.99
		20.3513	302.477
		20.3833	286.07
		20.4152	270.42
		20.4472	255.302
		20.4791	240.566
		20.5111	227.508
		20.543	215.059
		20.575	203.332
		20.6069	191.787
		20.6389	180.682
		20.6708	170.723
		20.7028	161.236
		20.7347	152.244
		20.7667	143.379
		20.7986	134.852
		20.8306	127.067
		20.8625	119.721
		20.8945	112.699
		20.9264	105.8
		20.9584	99.179
		20.9903	93.208
		21.0223	87.537
		21.0542	82.124
		21.0861	76.85
		21.1181	71.843
		21.15	67.343
		21.182	63.094
		21.2139	59.139
		21.2459	55.218
		21.2778	51.564
		21.3098	48.269
		21.3417	45.224
		21.3737	42.389
		21.4056	39.642
		21.4376	37.098
		21.4695	34.829
		21.5015	32.749
		21.5334	30.815
		21.5654	28.912
		21.5973	27.173
		21.6293	25.632
		21.6612	24.199
		21.6932	22.854
		21.7251	21.575
		21.7571	20.38
		21.789	19.328
		21.821	18.303
		21.8529	17.412
		21.8849	16.491
		21.9168	15.656
		21.9488	14.897
		21.9807	14.2
		22.0127	13.541
		22.0446	12.938
		22.0766	12.359
		22.1085	11.825
		22.1405	11.305
		22.1724	10.856
		22.2044	10.41
		22.2363	9.991
		22.2683	9.626
		22.3002	9.278
		22.3321	8.953
		22.3641	8.608
		22.396	8.317
		22.428	8.05
		22.4599	7.772
		22.4919	7.537
		22.5238	7.281
		22.5558	7.074
		22.5877	6.878
		22.6197	6.676
		22.6516	6.496
		22.6836	6.306
		22.7155	6.107
		22.7475	5.936
		22.7794	5.775
		22.8114	5.639
		22.8433	5.461
		22.8753	5.321
		22.9072	5.18
		22.9392	5.056
		22.9711	4.931
		23.0031	4.823
		23.035	4.703
		23.067	4.611
		23.0989	4.514
		23.1309	4.422
		23.1628	4.348
		23.1948	4.237
		23.2267	4.156
		23.2587	4.084
		23.2906	3.992
		23.3226	3.9
		23.3545	3.84
		23.3865	3.805
		23.4184	3.717
		23.4504	3.656
		23.4823	3.588
		23.5143	3.507
		23.5462	3.448
		23.5781	3.408
		23.6101	3.346
		23.642	3.296
		23.674	3.263
		23.7059	3.224
		23.7379	3.178
		23.7698	3.102
		23.8018	3.064
		23.8337	2.984
		23.8657	2.947
		23.8976	2.916
		23.9296	2.878
		23.9615	2.86
		23.9935	2.843
		24.0254	2.819
		24.0574	2.782
		24.0893	2.732
		24.1213	2.719
		24.1532	2.681
		24.1852	2.68
		24.2171	2.644
		24.2491	2.621
		24.281	2.589
		24.313	2.549
		24.3449	2.52
		24.3769	2.501
		24.4088	2.479
		24.4408	2.496
		24.4727	2.452
		24.5047	2.438
		24.5366	2.416
		24.5686	2.391
		24.6005	2.361
		24.6325	2.34
		24.6644	2.332
		24.6964	2.313
		24.7283	2.268
		24.7602	2.282
		24.7922	2.258
		24.8241	2.265
		24.8561	2.248
		24.888	2.213
		24.92	2.221
		24.9519	2.216
		24.9839	2.208
